# Supplementary material for: A phylogenomic framework and timescale for comparative studies of tunicates
Source: BMC Biol. 2018 Apr 13;16:39. doi: 10.1186/s12915-018-0499-2 (PMC5899321; doi:10.1186/s12915-018-0499-2)
Supplement: Supplementary file 4 — Supporting data. Transcriptome assemblies, alignments, and trees. (ZIP 38502 kb) [file 12915_2018_499_MOESM4_ESM.zip › 12915_2018_499_MOESM4_ESM/12915_2018_499 (Delsuc) Files Updated 23-03-2018/ar21.fasta]

>Strongylocentrotus_purpuratus@XP_787369
------------------MPAY---HSQFT--D-A--Q-----------L--K-IGNLALLPLR---T-KFR----G--PA-------------P-----------------T---------N------S-S------D-D--S-----D---IIDEALTYFKANVFFKNF-EIKSD-ADRVLIYITLYITECLKKM-Q----------KC------------------------A----S---RNEAQKE--------------------MTSLAI-A-K---FSI--PGE--AGFP--LNAIYL-K--P--T-NRAE---EDQMRAYVQQIRQETGQRLVDK-VL-D------P------------------AT-----------------S-R-PSK---FWMCFTKRKFMDRSLSGPGQ----------------------------------------------------
>Paracentrotus_lividus@AM572904.H1.1
------------------MPAY---HAT-K--E-S--Q-----------L--N-VGNMALLPLR---T-KFR----G--PA-------------P-----------------P--------AP------S-S------D-E--T-----D---IVDEAIYFFKANVFFKNY-EIKSS-ADRVLIYITLYITECLKKL-Q----------KC------------------------S----S---KNAAQKE--------------------MTSLAI-A-K---FSV--PGE--AGFP--LNALYQ-K--P--A-NRSE---EDQMRNYLQQIRQETGQRLVEK-VI-D------P------------------AT-----------------D-K-PSK---FWMCFTKRKFMDRSLSGPGQ----------------------------------------------------
>Apostichopus_japonicus@CT01110416.H1.1
--------------------AY---HSD-L--T-A--P-----------N--S-IGNMALLPIN---T-KFR----G--PA-------------P-----------------P---------G------D--------G-S--K-----D---IIDEAIYFFKANIFFKNY-EVKTP-ADRVLIYLTLYVTECLKKL-Q----------RC------------------------T----S---KVQGAKD--------------------MQQLGI-A-S---FSI--PGE--AGFP--LNAMYA-K--P--A-NRQE---ADQMR-------QETGTRLVEK-VM-D------P------------------AT-----------------N-K-PSK---WWMCFVKRKFMDKSLAARG-----------------------------------------------------
>Saccoglossus_kowalevskii@ti.1
------------------MPAY---HSSYL--S-P--P-----------Q--L-VANMALLPLR---T-QFR----G--PA-------------P-----------------K---------T------N----------E--G-----D---IIDEAIHFFKANVFFRNY-EVRSE-ADRTLIYITLYITECLKKL-Q----------RC------------------------H----A---KKDGLKE--------------------MHSLAI-M-K---WDI--PGE--PGFP--LNAMYH-R--P--N-GRQE---EDNMRAYLQQLRQEIGVRMCEK-VF-D------P------------------TT-----------------D-K-PTK---WWMCFVKRKFMDKSLSAPGQ----------------------------------------------------
>Balanoglossus_clavigerus@FN987136.H1.1
------------------MPAY---HSSYD--A-P--T-----------K----IGSMALLPLR---S-TFR----G--PA-------------P-----------------K---------T------P----------D--S-----D---IIDEAIHYFKANVFFKNY-EVKSP-ADRTLIYITLYITECLKKL-Q----------RC------------------------Q----S---KNAGEKE--------------------MYTLAI-N-K---WDI--PGE--PGFP--LNAVYV-K--P--N-GRQE---EDTMRAYLQQIRQETGARLCEK-VF-D------K------------------TT-----------------D-K-PSK---WWMCFVKRKFMDKSLSAMGQ----------------------------------------------------
>Xenoturbella_bocki@AM160408.H1.1
------------------MPAY---HSQCT--G-T--------------R--S-LGNIALLPLR---T-RSK----G--PA-------------P-----------------V---------D------E-S------M-Q--Q-----D---IVDETISYFKANVFFKNY-EIKSE-SDRTLIYITLYITECLKKL-Q----------KV------------------------S----S---KNQGVKE--------------------MHSLAI-V-N---FPI--PGD--PRFP--LNAVYL-K--P--S-NRQE---EDQMGQYLQQLRLETGLRLVEL-VI-D------P------------------AT-----------------D-K-PSK---WWMCFVKRKFMDKSLSNPG-----------------------------------------------------
>Branchiostoma_floridae@EEA46343
------------------MPAY---HSSLQ--S-T--L-----------S----LGNMALVPLR---T-QFK----G--PA-------------P-----------------K---------T------G----------E--S-----D---IIDEAMHFFKANVFFKNY-EIKSE-ADRTLIYVTLYISECLKKL-Q----------KC------------------------T----S---KNNGQKE--------------------MHTLAL-G-K---WPI--PGE--AGFP--LNALYG-K--P--K-DRQE---EDSMQQYLLQLRQETGMRLCEK-VF-D------P------------------NT-----------------D-Q-PSK---WWMCFVKRKFMDKSLSAPGM----------------------------------------------------
>Oikopleura_dioica@CBY35541
------------------MPAY---HSSQV----A--Q-----------M--S-LGNIGLLALR---G-DQK----G--PG-------------P-----------------R--------AD------P--------N-S--E-----D---IIDEAIRYFKANLFFKSF-KPEHD-SDRLLIYVTLWIQECLKTL-Q----------KC------------------------T----S---KDQAWKE--------------------LYARSV-Q-E---HPM--PGD--SRFP--LNAFIH-Q--P--S--PNE---ASKLREYLKQVRLETSKRMIEH-AL-K-------------------------ED-----------------G-K-PDK---WWMCFAKKRFLGLSLSGPGY----------------------------------------------------
>Oikopleura_dioica@CBY24617
------------------MPAY---HSSQV----A--Q-----------M--S-LGNIGLLALR---G-DQK----G--PG-------------P-----------------R--------AD------P--------N-S--E-----D---IIDEAIRYFKANVFFKSF-KPEHD-SDRLLIYVTLWIQECLKTL-Q----------KC------------------------T----S---KDQAWKE--------------------LYARSV-Q-E---HPM--PGD--SRFP--LNAFIH-Q--P--S--PNE---ASKLREYLKQVRLETSKRMIEH-AL-K-------------------------ED-----------------G-K-PDK---WWMCFAKKRFLGLSLSGPGY----------------------------------------------------
>Ciona_intestinalis@26554852.7
------------------MPAY---HSAQT--F-Q--------------K--S-IGNLALVPIKCP-T-KYK----G--PA-------------P-----------------R---------L------P--------N-DA-T-----D---IIDETIGFFRANIFFRNY-DIKSD-ADRTLIYITLYIQECLKKL-Q----------RC------------------------A----N---KEQGRKE--------------------LYTLAV-S-P---YDI--PGD--PGFP--LNAMYS-K--P--Q-SRAE---ADQMKAYIGQLRLEIGDRLLEK-VI-D------Q------------------ET-----------------G-K-PSK---WWMCYSKRKFMEKSLSAPGK----------------------------------------------------
>Ciona_savignyi@51697573.29
------------------MPAY---HTTLK--A-Q--------------K--S-IGNLALMPIKCQ-S-KSK----G--PA-------------P-----------------R---------L------P--------N-DA-T-----D---IIDETIGFFRANIFFRNY-DIKSD-EDRTLIYITLYIQECLKKL-Q----------RC------------------------S----S---KEQGRKE--------------------LYTLAV-S-P---FDV--PGD--PGFP--LNSMYS-K--P--Q-SRAE---ADQMKAYIAQLRLEVGDRLLER-VI-D------P------------------ET-----------------G-K-PSK---WWLCFSKRKFMEKSLSAPGK----------------------------------------------------
>Clavelina_lepadiformis@CT01091006.H1.1
------------------MPAY---HSTQT--A-P--------------R--S-VGNIAVLPLKCL-S-KYK----G--PA-------------P-----------------R---------I------P--------P-DQ-S-----D---IIDETIGFFRANIFFRNY-EIKSD-SDRTLIYVTLYIQECLKKL-V----------KC------------------------M----S---KESGRKE--------------------LYTLAV-S-S---FDI--PGD--PGFP--LNAMYA-K--P--Q-SRSD---ADLMKAYIQQLRHETGERLLER-VW-D------N------------------DA-----------------G-R-ASK---WWLCFAKRKFMEKSLSQPGQ----------------------------------------------------
>Cystodytes_dellechiajei@CT01091006.H1.1
-------------------PAY---HSSQQ--F-Q--------------R--S-ICNMALMPLRQL-S-KYK----G--PA-------------P-----------------R---------L------P--------N-DQ-T-----D---IIDETIGFFRANIFFRNF-EIKSD-ADRTLIYITLYIQECLKKI-H----------KC------------------------T----S---REAARKE--------------------LYT---------------------------------------------------------------------------------------------------------------------------------------------------------------------------------------------------------
>Phallusia_mammilata@CT01091006.H1.1
------------------MPAY---HSSCQ--S-Q--------------Q--S-VGNIALVPLRCL-T-KYK----G--PA-------------P-----------------R---------L------P-P------S-EN-Q-----D---IIDETIGYFRANIFFRNY-EIKTD-ADRTLIYITLYIQECLKKL-T----------KC------------------------A----T---REQGRKE--------------------LYTLAV-S-P---FDL--PGD--PGFP--LNNMYS-K--P--K-SRQE---ADQMKAYLQQIQHETGERLLDR-VF---------------------------VD-----------------G-K-PSK---WWLCFSKRKFMEKSLSAPGQ----------------------------------------------------
>Molgula_tectiformis@68112844.15
--------------------AY---HSSQE--F-N--------------S--C-VANMGLMPLRIT-S-KYR----G--PA-------------P-----------------R---------L------P-PD-----G-QD-Q-----D---VIDEALYFYRANIFFKNY-EIKSE-SDRTLIYVTLYIQECLKRL-Q----------KC------------------------P----S---KENGTKE--------------------LYTLAV-S-P---FDI--PGD--PGFP--LNAMYA-K--P--S-SKSE---ADQMKAYIQQIRHETGERLIEK-VY-D-------------------------GN-----------------K-K-LSK---WWICFAKRRFMDKSLSAPGR----------------------------------------------------
>Bostrichobranchus_pilularis@CT01091006.H1.2
--------------------AY---HSSQQ--F-N--------------N--S-VANIGLMPLKST-T-KFR----G--PA-------------P-----------------R---------L------P-P------G-GE-Q-----D---VVDEALYFYRANIFFKNY-EIKSD-ADRTLIYVTLYIQECLKKL-Q----------RC------------------------P----T---KEQGKKE--------------------LYTLAV-S-P---FDI--PGD--PGFP--LNAMYA-K--P--T-SKQE---ADQMKAYIQQIRHETGERLLEK-VY-D-------------------------CN-----------------Q-K-LSK---WW----------------------------------------------------------------------
>Molgula_occidentalis@Mocc63364.H1.1
-------------------------------------------------------------------------------------------------------------------------------------------------------------------ANIFFRNY-EIKSD-ADRTLIYVTLYIQECLKKL-V----------KC------------------------Q----Q---KEQGRKE--------------------LFTLAV-S-P---FDI--PGD--PGFP--LNAMYG-K--P--R-NRQE---ADQMKAYLQQIRHEAGERLLEK-AY-D-------------------------SN-----------------N-K-ISK---WWICFAKRRFMDKSLSAPGR----------------------------------------------------
>Halocynthia_roretzi@CT01061112.H1.1
---------------------Y---HSNQV--V-V--------------K--C-IANTALLPLRKT-T-KYS----G--PA-------------P-----------------K---------Q------D--------N-QE-E-----D---VIDEAILYFRANIFFRNY-DIKSP-ADRTLIYVTLYIQECLKKL-R----------SV------------------------T----T---KEQGRKE--------------------MNTLAL-A-S---FDL--PGD--PGFP--LNAMYA-K--P--Q-SAAE---ADKMKAYFQQIRHETGERLIGK-VY-D------E------------------AT-----------------N-K-HNK---WWICYSKRRFMEKSLSAPGK----------------------------------------------------
>Dendrodoa_grossularia@CT01091006.H1.2
--------------------AY---HSGQR--F-E--------------R--S-IANVAFLPLKVT-S-KNR----G--PA-------------P-----------------L---------A------P--------P-NA-E-----D---VVDEALYYYRANIFFRNY-EVKSD-ADRTMIYVTLYIQQCLKRL-V----------KS------------------------T----T---KEEGKKL--------------------MYSLAV-S-A---FDI--PGD--PGFP--LNAMYA-K--P--Q-SRTE---ADQMKAYFQQIRHETGVRLVEK-VY-G-------------------------AD-----------------G-K-MNK---WWICYSKRRFMDKSLAAPGQ----------------------------------------------------
>Styela_plicata@CT01091006.H1.1
--------------------AY---HSNQA--F-A--------------K--S-IANVGLLPLRCT-T-KFR----G--PA-------------P-----------------K---------L------P-P------N-GE-Q-----D---VIDEALYFYRANIFFRNY-DVKGD-ADRTLIYVTLYLQQCLKKL-Q----------RC------------------------T----T---KEQGRKE--------------------MYTLAV-S-P---FDI--PGD--PGFP--LNAMYA-K--P--Q-SRQD---ADQMKAYFQQIRHEAGERLLDK-VY-D-------------------------SN-----------------N-K-LNK---WWICYAKRRFMDKSLSAPGQ----------------------------------------------------
>Molgula_gulf@CT01091006.H1.1
--------------------AY---HSSAD--F-N--------------A--S-IVNMALMPLRPT-T-KFR----G--PA-------------P-----------------R---------L------P--------M-DG-K-----D---VIDEALYFYRANIFFRNY-EMKSD-ADRTFVYVTLYIQECLKKL-Q----------RC------------------------Q----R---REQGVKE--------------------LYTLAV-S-P---FDI--PGD--TGFP--LNAMYA-K--P--Q-SRQD---ADQMKAYIQQIRHETGERLLDK-VY-Q--------------------------N-----------------D-K-LNK---WWICFSKRRFL-------------------------------------------------------------
>Petromyzon_marinus@51793680.54
------------------MPAY---HSSLQ--E-S--DN----------R--M-VGNMSLLPLK---T-QFK----G--PA-------------P-----------------K---------E------T--------R-E--M-----D---IIDEAIMYFKANVFFKNY-EIKNE-ADRTLIYVTLYITECLKKL-Q----------KC------------------------T----S---KGQGEKE--------------------MYSLGI-T-N---FPI--PGE--GGFP--LNAMYA-K--P--S-GRAE---EEMMRGYLQQLRQETGLRLCER-VF-D------P------------------AT-----------------D-K-PSK---WWMCFVKRQFMNKSLSAPGQ----------------------------------------------------
>Eptatretus_burgeri@53870784.1
------------------MPAY---HSSLM--E-A--DT----------R--L-VGNIALLPLR---T-QFK----G--PA-------------P-----------------K---------E------T--------R-E--T-----D---IIDEALLYFKANVFFKNY-EIKSE-ADRTLIYITLYITECLKKL-Q----------KC------------------------T----S---KSMGEKE--------------------MYTLGI-T-N---FPI--PGE--GGFP--LNALYA-R--P--T-NRQE---EEMMRNYLQQLKQETGLRLCEK-VF-D------P------------------VT-----------------D-K-PSK---WWICFVKRQFMNKSLSHPGQ----------------------------------------------------
>Squalus_acanthias@CT01070725.H1.1
------------------MPAY---HSTLM--D-T--DV----------K--L-IGNMALLPLR---T-QFK----G--PA-------------P-----------------K---------E------T--------K-D--T-----D---VIDEAIYYFKANVFFKNY-EIKNE-ADRTLIYITLYITECLKKL-Q----------KC------------------------N----S---KNQGEKE--------------------MYTLGI-T-N---FPI--PGE--PGFP--LNAMYA-K--P--G-HKQE---DEMMRGYLQQIRQETGLRLCEK-VF-D------Q------------------QT-----------------D-K-PSK---WWTCFIKKQFMNKSLSAPG-----------------------------------------------------
>Leucoraja_erinacea@CT01080729.H1.1
------------------MPAY---HSTLM--D-Q--DV----------K--L-IGNMALLPLK---T-QFK----G--PA-------------P-----------------K---------E------T--------K-D--L-----D---VIEEAIYYFKANVFFKNY-EIKNE-ADRTLIYITLYITECLKKL-Q----------KC------------------------N----S---KNQGEKE--------------------MYTLGI-T-N---FPI--PGE--PGFP--LNAMYA-K--P--G-HRQE---DEMMRGYLQQIRQETGLRLCEK-VF-D------Q------------------QT-----------------D-K-PSK---WWTCFIKKQFMNKSLSAPG-----------------------------------------------------
>Callorhinchus_milii@CT01070718.H1.1
-----------------------------------------------------------------------------------------------------------------------------------------------------------------------------------------------------------------KC------------------------N----S---KGQGEKE--------------------MYTLGI-T-S---FPI--PGE--PGFP--LNAMYA-K--P--A-NRQE---D--------------------------------------------------------------------------------------------------------------------------------------------------------
>Danio_rerio@AAI53658
------------------MPAY---HSALM--D-A--DT----------K--L-VGNMALLPLK---T-QFK----G--PA-------------A-----------------R---------E------T--------K-D--T-----D---IIDEAIYYFKANVFFKNY-EIKNE-ADRTLIYITLYISECLKKL-Q----------KC------------------------S----S---RGQGEKE--------------------MYTLGI-T-N---FPI--PGE--PGFP--LNAMYA-K--P--S-SKQE---EENMRAYLQQIRQETGLRLCDR-VF-D------P------------------QT-----------------D-K-PSK---WWVCFVKKQFMNKSLSAPGQ----------------------------------------------------
>Xenopus_laevis@AAH56034
------------------MPAY---HSILM--E-S--DT----------K--L-IGNMAMLPIR---S-QFK----G--PA-------------P-----------------R---------E------T--------K-D--T-----D---IIDEAIYYFKANVFFKNY-EIKNE-ADRTLIYITLYISECLKKL-Q----------KC------------------------N----S---KGQGEKE--------------------MYTLGI-T-N---FPI--PGE--PGFP--LNAMYV-K--P--S-NKQE---DEVMRAYLQQLRQETGLRLCDK-VF-D------P------------------QT-----------------D-K-PSK---WWICFVKKQFMNKSLSGPGQ----------------------------------------------------
>Xenopus_tropicalis@AAI70650
------------------MPAY---HSMLM--E-S--DT----------K--L-IGNMAMLPIR---S-QFK----G--PA-------------P-----------------R---------E------T--------K-D--T-----D---IIDEAIYYFKANVFFKNY-EIKNE-ADRTLIYITLYISECLKKL-Q----------KC------------------------N----S---KGQGEKE--------------------MYTLGI-T-N---FPI--PGE--PGFP--LNAMYV-K--P--S-NKQE---DEVMRAYLQQLRQETGLRLCDK-VF-D------P------------------QT-----------------D-K-PSK---WWICFVKRQFMNKSLSGPGQ----------------------------------------------------
>Xenopus_laevis@AAI69449
------------------MPAY---HSMLM--E-P--DT----------K--L-IGNMAMLPIR---S-QFK----G--PA-------------P-----------------R---------E------T--------K-D--T-----D---IIDEAIYYFKANVFFKNY-EIKNE-ADRTLIYITLYISECLKKL-Q----------KC------------------------N----S---KGQGEKE--------------------MYTLGI-T-N---FPI--PGE--PGFP--LNAMYV-K--P--S-NKQE---DEVMRAYLQQLRQETGLRLCDK-VF-D------P------------------QT-----------------D-K-PSK---WWTCFVKRQFMNKSLSAPGQ----------------------------------------------------
>Rana_catesbeiana@ACO51553
------------------MPAY---HSTLM--E-S--DI----------K--L-TGNMALLPIR---S-QFK----G--PA-------------P-----------------R---------E------T--------K-D--N-----D---IIDEAIYYFKANVFFKNY-EIKNE-ADRTLIYITLYISECLKKL-Q----------KC------------------------T----S---KGQGEKE--------------------MYTLGI-T-N---FPI--PGE--PGFP--LNAMYI-K--P--S-NKQE---DEIMRAYLQQLRQETGLRLCEK-VF-D------P------------------QT-----------------D-K-PSK---WWMCFVKRQFMNKSLSGPGQ----------------------------------------------------
>Ambystoma_mexicanum@45814602.3
------------------MPAY---HSTLM--E-S--DT----------K--L-IGNMAMLPIK---S-QFK----G--PA-------------P-----------------K---------E------T--------K-D--T-----D---IIEEALYYFKANVFFKNY-EIKNE-ADRTLIYITLYISECLKKL-Q----------KC------------------------N----S---KGQGEKE--------------------MYTLGI-T-Q---FPI--PGE--PGFP--LNAMYT-K--P--A-NKQE---DEVMRAYLQQLRQETGLRLCEK-VF-D------P------------------QN-----------------D-K-PSK---WWTCFVKRQFMNKSLSAPGQ----------------------------------------------------
>Monodelphis_domestica@XP_001372889
------------------MPAY---HSSLM--D-P--DT----------K--L-IGNMALLPIR---S-QFK----G--PA-------------P-----------------R---------E------T--------K-D--T-----D---IVDEAIYYFKANVFFKNY-EIKNE-ADRTLIYITLYISECLKKL-Q----------KC------------------------N----S---KSQGEKE--------------------MYTLGI-T-N---FPI--PGE--PGFP--LNAIYA-R--P--A-NKQE---DEVMRAYLQQLRQETGLRLCEK-VF-D------P------------------QS-----------------D-K-PSK---WWTCFVKRQFMNKSLSGPGQ----------------------------------------------------
>Homo_sapiens@ABC59627
------------------MPAY---HSSLM--D-P--DT----------K--L-IGNMALLPIR---S-QFK----G--PA-------------P-----------------R---------E------T--------K-D--T-----D---IVDEAIYYFKANVFFKNY-EIKNE-ADRTLIYITLYISECLKKL-Q----------KC------------------------N----S---KSQGEKE--------------------MYTLGI-T-N---FPI--PGE--PGFP--LNAIYA-K--P--A-NKQE---DEVMRAYLQQLRQETGLRLCEK-VF-D------P------------------QN-----------------D-K-PSK---WWTCFVKRQFMNKSLSGPGQ----------------------------------------------------
>Mus_musculus@EDL19680
------------------MPAY---HSSLM--D-P--DT----------K--L-IGNMALLPLR---S-QFK----G--PA-------------P-----------------R---------E------T--------K-D--T-----D---IVDEAIYYFKANVFFKNY-EIKNE-ADRTLIYITLYISECLKKL-Q----------KC------------------------N----S---KSQGEKE--------------------MYTLGI-T-N---FPI--PGE--PGFP--LNAIYA-K--P--A-SKQE---DEMMRAYLQQLRQETGLRLCEK-VF-D------P------------------QS-----------------D-K-PSK---WWTCFVKRQFMNKSLSGPGQ----------------------------------------------------
>Anolis_carolinensis@XP_003222794
------------------MPAY---HSTLM--D-S--DT----------K--L-IGNMALLPIK---S-QFK----G--PA-------------P-----------------R---------E------T--------K-D--M-----D---IIDEAICYFKANVFFKNY-EIKNE-ADRTLIYVTLYISECLKKL-Q----------KC------------------------N----A---KGQGEKE--------------------MYTLGI-T-N---FPI--PGE--PGFP--LNALYA-R--P--V-NKQE---EEIMRAYLQQLRQETGLRLCEK-VF-D------P------------------QS-----------------D-K-PSK---WWTCFVKRQFMNKSLSGPGQ----------------------------------------------------
>Gallus_gallus@NP_001264415
------------------MPAY---HSTLM--D-S--DT----------K--L-VGNMALLPIR---S-QFK----G--PA-------------P-----------------R---------E------T--------K-D--T-----D---IIDEAIYYFKANVFFKNY-EIKNE-ADRTLIYITLYISECLKKL-Q----------KC------------------------N----S---KGQGEKE--------------------MYTLGI-T-N---FPI--PGE--PGFP--LNAIYA-K--P--T-NKQE---EEVMRAYLQQLRQETGLRLCEK-VF-D------P------------------QS-----------------D-K-PSK---WWICFVKRQFMNKSLSGPGQ----------------------------------------------------
>Taeniopygia_guttata@ACH44331
---------------XXXMPAY---HSTLM--D-S--DT----------K--L-IGNMALLPIR---S-QFK----G--PA-------------P-----------------R---------E------T--------K-D--T-----D---IIDEAIYYFKANVFFKNY-EIKNE-ADRTLIYVTLYISECLKKL-Q----------KC------------------------F----S---KGQGEKE--------------------MYTLGI-T-N---FPI--PGE--PGFP--LNAIYA-K--P--A-NKQE---EEVMRAYLQQLRQETGLRLCDK-VF-D------P------------------QS-----------------D-K-PSK---WWICFVKRQFMNKSLSGPGQ----------------------------------------------------
>Taeniopygia_guttata@ACH44330
------------------MPAY---HSTLM--D-S--DT----------K--L-IGNMALLPIR---S-QFK----G--PA-------------P-----------------R---------E------T--------K-D--T-----D---IIDEAIYYFKANVFFKNY-EIKNE-ADRTLIYVTLYISECLKKL-Q----------KC------------------------N----S---KGQGEKE--------------------MYTLGI-T-N---FPI--PGE--PGFP--LNAIYA-K--P--A-NKQE---EEVMRAYLQQLRQETGLRLCDK-VF-D------P------------------QS-----------------D-K-PSK---WWICFVKRQFMNKSLSGPGQ----------------------------------------------------
>Eucidaris_tribuloides@CT01120329.H1.1
------------------MPAY---HSS-L--S-A--P-----------K--N-IANMALLPVR---T-KYR----G--PA-------------P-----------------P---------G------S--------D-E--V-----D---IIDEALQFFKANVFFKNY-EIKTP-ADRVLIYLTLYITECLKKI-Q----------KC------------------------P----S---KNEATKE--------------------MATLAV-G-N---FDI--PGD--PRFP--LNAMYQ-K--P--A-NRGE---ADQMRSYLTQLRQELGQRLVEK-VY-D------P------------------AT-----------------N-Q-PSK---FWMCF-KRKF--------------------------------------------------------------
>Lytechinus_variegatus@CT01120329.H1.4
--------------------------------------------------------------------------------------------------------------------------------------------E--N-----D---IIDEALFYFKANVFFKNY-EIKSD-SDRVLIYLTLYITECLKKL-Q----------RC------------------------S----S---TTDAQKE--------------------MASLAI-A-K---FSI--PGE--AGFP--LNAMYQ-K--P--S-NRGE---EDQMRAYVQQLRQETGLRLVEK-VM-D------P------------------QT-----------------N-R-PSK---FWMCFVKRKFMDRSLSGPGQ----------------------------------------------------
>Pan_troglodytes@JAA35955
------------------MPAY---HSSLM--D-P--DT----------K--L-IGNMALLPIR---S-QFK----G--PA-------------P-----------------R---------E------T--------K-D--T-----D---IVDEAIYYFKANVFFKNY-EIKNE-ADRTLIYITLYISECLKKL-Q----------KC------------------------N----S---KSQGEKE--------------------MYTLGI-T-N---FPI--PGE--PGFP--LNAIYA-K--P--A-NKQE---DEVMRAYLQQLRQETGLRLCEK-VF-D------P------------------QN-----------------D-K-PSK---WWTCFVKRQFMNKSLSGPGQ----------------------------------------------------
>Crotalus_adamanteus@AFJ49317
------------------MPAY---HSTLM--D-P--DT----------K--L-VGNMALLPIR---S-QFK----G--PA-------------P-----------------R---------E------T--------K-D--T-----D---IIDEAIYYFKANVFFKNY-EIKNE-ADRTLIYITLYISECLKKL-Q----------KC------------------------N----S---KGQGEKE--------------------MYTLGI-T-N---FPM--PGE--PGFP--LNALYG-R--P--S-SKQE---EEVMRGYLQQLRQETGLRLCEK-VF-D------P------------------QS-----------------D-K-PSK---WWTCFVKRQFMNKSLSGPGQ----------------------------------------------------
>Sarcophilus_harrisii@XP_003761083
-----------------XXXAY---HSSLM--D-P--DT----------K--L-IGNMALLPIR---S-QFK----G--PA-------------P-----------------R---------E------T--------K-D--T-----D---IVDEAIYYFKANVFFKNY-EIKNE-ADRTLIYITLYISECLKKL-Q----------KC------------------------N----S---KSQGEKE--------------------MYTLGI-T-N---FPI--PGE--PGFP--LNAIYA-K--P--A-NKQE---DEVMRAYLQQLRQETGLRLCEK-VF-D------P------------------QS-----------------D-K-PSK---WWTCFVKRQFMNKSLSGPGQ----------------------------------------------------
>Oreochromis_niloticus@XP_003451901
------------------MPAY---HSNLM--A-P--ET----------R--L-VGNMALLPVK---T-QFK----G--PA-------------R-----------------G---------D------V--------V-D--S-----D---IIDEAIYYFKANVFFKNY-EIKNE-ADRTLIYVTLYISECLKKL-Q----------KC------------------------S----S---RSQGEKE--------------------MYTLGI-T-N---FPI--PGE--PGFP--LNAMYV-K--S--A-NKQE---EETMRAYLQQLRQETGLRLCGR-VF-D------P------------------QT-----------------D-K-PSK---WWVCFVKKQFMNKSLSAPGQ----------------------------------------------------
>Oreochromis_niloticus@XP_003444387
------------------MPAY---HSNLM--A-P--ET----------R--L-VGNMALLPVK---T-QFK----G--PA-------------R-----------------G---------D------G--------V-D--S-----D---IIDEAIYYFKANVFFKNY-EIKNE-ADRTLIYVTLYISECLKKL-Q----------KC------------------------S----S---RSQGEKE--------------------MYTLGI-T-N---FPI--PGE--PGFP--LNAMYV-K--P--A-NKQE---EETMRAYLQQLRQETGLRLCDR-VF-D------P------------------QT-----------------D-K-PSK---WWVCFVKKQFMNKSLSAPGQ----------------------------------------------------
>Ornithorhynchus_anatinus@XP_001505582
------------------MPAY---HSALM--D-S--DT----------K--L-IGNMALLPLR---S-QFK----G--PA-------------P-----------------R---------E------T--------K-D--T-----D---IVDEAIYYFKANVFFKNY-EIKNE-ADRTLIYVTLYISECLKKL-Q----------KC------------------------N----S---KSQGEKE--------------------MYTLGI-T-N---FPI--PGE--PGFP--LNAIYA-K--P--A-NKQE---DEVMRAYLQQLRQETGLRLCER-VF-D------P------------------QS-----------------D-K-PSK---WWTCFVKRQFMNKSLSGPGQ----------------------------------------------------
>Doliolum_nationalis@Dnat5674.H1.1
------------------------------------------------------------------------------------------------------------------------------------------------------------------------------------RTLIYITLYIQECLKKL-E----------RC------------------------G----S---RKEAENE--------------------MYALAI-Q-N---FDI--PGD--PGFV--LNAMYG-K--P--S-NRNE---ADQTKAYIQQLRHEIGSR---------------------------------------------------------------------------------------------------------------------------------------
>Salpa_fusiformis@Sfus20093.H1.1
------------------MPAY---HSSFDKTN-P--------------R--S-ISNLALLPLRIT-T-KCR----G--PA-------------P----------------------------------P-C------Q-EG-Q-----D---IIDETISFFRANIFFRNY-EIKSD-CDRTLIYVTLYISECLKKL-Q----------RV------------------------T----G---KTQAQKE--------------------MYTLAV-Q-P---FDI--PGD--PGFP--LNNMYA-K--P--K-NRQE---ADQMKAYISQLRHETGARLVER-IM---------------------------DG-----------------E-R-VSK---WWLCFVKRRFMEKSLSAPG-----------------------------------------------------
>Ophionotus_victoriae@CT01130531.H1.1
------------------MPAY---HTS-A--A-S--T-----------R--S-IGNMALLPLR---T-SYK----G--PA-------------P-----------------K---------S------T--------E-G--Q-----D---IIDEAIHYFKANVFFKNY-EIKSE-GDRVLIYITLYITECLKKL-Q----------RC------------------------S----S---KNAGEKE--------------------MYSLAI-A-K---FSV--PGE--PGFP--LNAMYH-K--P--A-NKSD---EDQMRTYLQQIRQETG-----------------------------------------------------------------------------------------------------------------------------------------
>Columba_livia@EMC86926
--------------------AY---HSTLM--D-S--DT----------K--L-IGNMALLPIR---S-QFK----G--PA-------------P-----------------R---------E------T--------K-D--T-----D---IIDEAIYYFKANVFFKNY-EIKNE-ADRTLIYITLYISECLKKL-Q----------KC------------------------N----S---KGQGEKE--------------------MYTLGI-T-N---FPI--PGE--PGFP--LNAIYA-K--P--G-NKQE---EEVMRAYLQQLRQETGLRLCEK-VF-D------P------------------QS-----------------D-K-PSK---WWICFVKRQFMNKSLSGPGQ----------------------------------------------------
>Botryllus_schlosseri@CT02131028.H1.1
--------------------AY---HSTSQ--F-S--------------K--S-IANMGLMPLKST-S-KVR----G--PA-------------P-----------------K---------L------P-P------N-AE-Q-----D---VIDEAIYFYRANIFFRNY-EINSD-ADRTLIYVTLYIQECLKKL-A----------RA------------------------Q----T---KEQGKKE--------------------MYTLAV-A-A---FDI--PGD--PGFP--LNAMYA-K--P--Q-TRQE---ADQMKSYMQQIRHETGERLVEK-VY-G-------------------------SD-----------------N-K-LNK---WWICYSKRRFMEKSLSAPGK----------------------------------------------------
>Botryllus_schlosseri@CT01131028.H1.1
--------------------AY---HSNLQ--F-A--------------K--S-IANMGLMPLKTT-S-KVR----G--PA-------------P-----------------K---------L------P-P------N-AE-Q-----D---VIDEAIYFYRANIFFRNY-EINSD-ADRTLIYVTLYIQECLKKL-A----------RA------------------------Q----T---KEQGKKE--------------------MYTLAV-A-A---FDI--PGD--PGFP--LNAMYA-K--P--Q-TRQE---ADQMKSYMQQIRHETGERLVEK-VY-G-------------------------SD-----------------N-R-LNK---WWICYSKRRFMEKSLSAPGK----------------------------------------------------
>Alligator_sinensis@XM_006015268.H1.1
--------------------AY---HSTLM--D-P--DT----------K--M-VGNMALLPIR---S-QFK----G--PA-------------P-----------------R---------E------T--------K-D--T-----D---IIDEAIYYFKANVFFKNY-EIKNE-ADRTLIYITLYISECLKKL-Q----------KC------------------------N----S---KGQGEKE--------------------MYTLGI-T-N---FPI--PGE--PGFP--LNAIYV-K--P--S-NKQE---DEVMRAYLQQLRQETGLRLCEK-VF-D------P------------------QS-----------------D-K-PSK---WWICFVKRQFMNKSLSGPGQ----------------------------------------------------
>Caiman_crocodilus@Contig4683.H1.1
----------------------------------------------------------------------------------------------------------------------------------------------------------------------------------------------------------------------------------------------------------E--------------------MYTLGI-T-N---FPI--PGE--PGFP--LNAIYA-K--P--S-NKQE---DEVMRAYLQQLRQETGLRLCEK-VF-D------P------------------QS-----------------D-K-PSK---WWICFVKRQFMNKSLSGPGQ----------------------------------------------------
>Caretta_caretta@Contig3459.H1.1
------------------------------------------------------------------------------------------------------------------------------------------------------------------------------------------------------------------C------------------------N----S---KGQGEKE--------------------MYTLGI-T-N---FPI--PGE--PGFP--LNALYA-K--P--G-NKQE---DEVMRAYLQQLRQETGLRLCEK-VF-D------P------------------QS-----------------D-K-PSK---WWICFVKRQFMNKSLSGPGQ----------------------------------------------------
>Chelonoidis_nigra@Contig4535.H1.1
--------------------AY---HSTLM--D-S--DT----------K--L-IGNMALLPIR---S-QFK----G--PA-------------P-----------------R---------E------T--------K-D--T-----D---IIDEAIYYFKANVFFKNY-EIKNE-ADRTLIYITLYISECLKKL-Q----------KC------------------------N----S---KGQGEKE--------------------MYTLGI-T-N---FPI--PGE--PGFP--LNALYA-K--P--G-NKQE---DEVMRAYLQQLRQETGLRLCEK-VF-D------P------------------QS-----------------D-K-PSK---WWTCFVKRQFMNKSLSGPGQ----------------------------------------------------
>Chrysemys_picta_bellii@CT01131209.H1.1
--------------------AY---HSTLM--D-S--DT----------K--L-IGNMALLPIR---S-QFK----G--PA-------------P-----------------R---------E------T--------K-D--T-----D---IIDEAIYYFKANVFFKNY-EIKNE-ADRTLIYITLYISECLKKL-Q----------KC------------------------N----S---KGQGEKE--------------------MYTLGI-T-N---FPI--PGE--PGFP--LNALYA-K--P--G-NKQE---DEVMRAYLQQLRQETGLRLCEK-VF-D------P------------------QS-----------------D-K-PSK---WWTCFVKRQFMNKSLSGPGQ----------------------------------------------------
>Crocodylus_niloticus@CT01131209.H1.1
------------------MPAY---HSTLM--D-P--DT----------K--L-VGNMALLPIR---S-QFK----G--PA-------------P----------------------------------T--------K-D--T-----D---IIDEAIYYFKANVFFKNY-EIKNE-ADRTLIYITLYISECLKKL-Q----------KC------------------------N----S---KGQGEKE--------------------MYTLGI-T-S---FPI--PGE--PGFP--LNAIYA-K--P--A-NKQE---DEVMRAYLQQLRQETGLRLCEK-VF-D------P------------------QS-----------------D-K-PSK---WWICFVKRQFMNKSLSGPGQ----------------------------------------------------
>Cyclorana_alboguttata@Calb3004.H1.1
------------------MPAY---HSMLM--E-Q--DT----------K--L-IGNMALLPIR---S-QFK----G--PA-------------P-----------------R---------E------T--------K-D--T-----D---IIDEALYYFKANVFFKNY-EIKNE-ADRTLIYITLYISECLKKL-Q----------KC------------------------N----S---RGQGEKE--------------------MYTLGI-T-N---FPI--PGE--PGFP--LNAMYV-K--P--S-NKQE---DEVMRAYLQQLRQETGLRLCEK-VF-D------P------------------QT-----------------D-K-PSK---WWICFAKKQFMNKSLSGPGQ----------------------------------------------------
>Cynops_pyrrhogaster@CT01131209.H1.1
------------------MPAY---HSTLM--E-P--DT----------K--L-IGNMAMLPIR---S-QFK----G--PA-------------P-----------------K---------E------T--------K-D--T-----D---IIEEALYYFKANVFFKNY-EIKNE-ADRTLIYITLYISECLKKL-Q----------KC------------------------N----S---KGQGEKE--------------------MYTLGI-T-Q---FPI--PGE--PGFP--LNAMYI-K--P--A-NKQE---DEVMRAYLQQLRQETGLRLCER-VF-D------P------------------QT-----------------D-K-PSK---WWTCFVKRQFMNKSLSAPGQ----------------------------------------------------
>Elaphe_guttata@CT01131209.H1.1
------------------MPAY---HSTLM--D-P--DT----------K--L-VGNMALLPIR---S-QFK----G--PA-------------P-----------------R---------E------T--------K-D--M-----D---IIDEAIYYFKANVFFKNY-EIKNE-ADRTLIYITLYISECLKKL-Q----------KC------------------------N----S---K----KE--------------------MYTLGI-T-N---FPI--PGE--PGFP--LNALYA-R--P--S-NKQE---DEVMRGYLQQLRQETGLRLCEK-VF-D------P------------------QS-----------------D-K-PSK---WWTCFVKRQFMNKSLSGPGQ----------------------------------------------------
>Emys_orbicularis@CT01131209.H1.2
--------------------AY---HSTLM--D-S--DT----------K--L-IGNMALLPIR---S-QFK----G--PA-------------P-----------------R---------E------T--------K-D--T-----D---IIDEAIYYFKANVFFKNY-EIKNE-ADRTLIYITLYISECLKKL-Q----------KC------------------------N----S---KGQGEKE--------------------MYTLGI-T-N---FPI--PGE--PGFP--LNALYA-K--P--G-NKQE---DEVMRAYLQQLRQETGLRLCEK-VF-D------P------------------QS-----------------D-K-PSK---WWTCFVKRQFMNKSLSGPGQ----------------------------------------------------
>Eublepharis_macularius@Emac12340.H1.1
------------------MPAY---HSTLM--D-P--DT----------K--L-IGNMALLPIK---S-QFK----G--PA-------------P-----------------R---------E------T--------K-D--T-----D---IIDEAIYYFKANVFFKNY-EIKNE-ADRTLIYITLYISECLKKL-Q----------KC------------------------N----S---KGQGEKE--------------------MYTLGI-T-N---FPI--PGE--PGFP--LNALYA-R--P--S-NKQD---DEVMRAYLQQLRQETGLRLCEK-VF-D------P------------------QS-----------------D-K-PSK---WWICFVKRQFMNKSLSGPGQ----------------------------------------------------
>Lampropholis_coggeri@Lcog67623.H1.1
------------------MPAY---HSTLM--D-S--DT----------K--L-IGNMALLPIR---S-QFK----G--PA-------------P-----------------R---------E------T--------K-D--T-----D---IIDEAIYYFKANVFFKNY-EIKNE-ADRTLIYITLYISECLKKL-Q----------KC------------------------N----S---KGQGEKE--------------------MYTLGI-T-N---FPI--PGE--PGFP--LNALYA-R--P--T-NKQE---EEIMRTYLQQLRQETGLRLCEK-VF-D------P------------------QS-----------------D-K-PSK---------------------------------------------------------------------------
>Latimeria_chalumnae@CT01131209.H1.1
------------------MPAY---HSTLM--E-S--NP----------K--I-IGNIALLPLK---T-QFK----G--PA-------------P-----------------R---------E------T--------K-D--T-----D---IIDEAIYYFKANVFFKNY-EIKNE-ADRTLIYVTLYISECLKKL-Q----------KC------------------------N----S---KGQGEKE--------------------MYTLGI-T-N---FPI--PGE--PGFP--LNAMYA-K--P--A-NRQE---D----------------------------------------------------------------------------K---WWMCFVKRQFMNKSLSGPGQ----------------------------------------------------
>Latimeria_menadoensis@CT01131209.H1.1
------------------MPAY---HSTLM--E-S--NP----------K--I-IGNIALLPLK---T-QFK----G--PA-------------P-----------------R---------E------T--------K-D--T-----D---IIDEAIYYFKANVFFKNY-EIKNE-ADRTLIYVTLYISECLKKL-Q----------KC------------------------N----S---KGQGEKE--------------------MYTLGI-T-N---FPI--PGE--PGFP--LNAMYA-K--P--A-NRQE---DETMRGYLQQIRQETGLRLCER-VF-D------P------------------QT-----------------D-R-PSK---WWMCFVKRQFMNKSLSGPGQ----------------------------------------------------
>Notophthalmus_viridescens@Nvir2595.H1.1
------------------MPAY---HSTLM--E-P--DT----------K--L-IGNMAMLPIR---S-QFK----G--PA-------------P-----------------R---------E------T--------K-E--T-----D---IIEEALYYFKANVFFKNY-EIKNE-ADRTLIYITLYISECLKKL-Q----------KC------------------------N----S---KGQGEKE--------------------MYTLGI-T-Q---FPI--PGE--PGFP--XNAMYI-K--P--A-NKQE---DEVMRAYLQQLRQETGLRLCER-VF-D------P------------------QT-----------------D-K-PSK---WWTCFVKRQFMNKSLSAPGQ----------------------------------------------------
>Pelodiscus_sinensis@toto19014.H1.1
------------------------------------------------------------------------------------------------------------------------------------------K-D--T-----D---IIDEAIYYFKANVFFKNY-EIK-----------------------------------C------------------------N----S---KGQGEKE--------------------MYTLGI-T-N---FPI--PGE--PGFP--LNALYA-R--P--G-NKQE---EEVMRAYLQQLRQETGLRLCEK-VF-D------P------------------QN-----------------D-K-PSK---------------------------------------------------------------------------
>Phrynops_hilarii@Contig35711.H1.1
------------------MPAY---HSTLM--D-S--DT----------K--L-IGNMALLPIR---S-QFK----G--PA-------------P-----------------R---------E------T--------K-D--T-----D---IIDEAIYYFKANVFFKNY-EIKNE-ADRTLIYITLYISECLKKL-Q----------KC------------------------N----S---KGQGEKE--------------------MYTLGI-T-N---FPI--PGE--PGFP--LNALYA-K--P--G-NKQE---EEVMRAYLQQLRQETGLRLCEK-VF-D------P------------------QS-----------------D-K-PSK---WWICFVKRQFMNKSLSGPGQ----------------------------------------------------
>Podarcis_sp.@Contig4163.H1.1
-------------------------------------------------------GNMALLPIR---S-QFK----G--PA-------------P-----------------R---------E------T--------K-D--T-----D---IIDEAIYYFKANVFFKNY-EIKNE-ADRTLIYITLYITECLKKL-Q----------KC------------------------N----S---KGQGEKE--------------------MYTLGI-T-N---FPI--PGE--PGFP--LNALYA-R--P--S-SKQE---EEIMRAYLQQLRQETGLRLCEK-VF-D------P------------------QS-----------------D-K-PSK---WW----------------------------------------------------------------------
>Pogona_vitticeps@CT01131209.H1.1
------------------MPAY---HSTLM--D-P--DT----------K--L-IGNMALLPIK---S-QFK----G--PA-------------P-----------------R---------E------T--------K-D--M-----D---IIDEAICYFKANVFFKNY-EIKNE-ADRTLIYVTLYISECLKKL-Q----------KC------------------------N----S---KGQGEKE--------------------MYTLGI-T-N---FPI--PGE--PGFP--LNALYA-R--P--A-NKQE---EEVMRAYLQQLRQETGLRLCEK-VF-D------P------------------QS-----------------D-K-PSK---WWTCFVKRQFMNKSLSGPGQ----------------------------------------------------
>Protopterus_annectens@Contig10192.H1.1
------------------MPAY---HSALM--D-S--DT----------K--L-IGNMALLPLK---T-QFK----G--PA-------------P-----------------K---------E------T--------R-E--M-----D---IIDEALYYFKANVFFKNY-EIKNE-ADRTLIYITLYISECLKKL-Q----------KC------------------------T----S---RGQGEKE--------------------MYTLGI-T-N---LPI--PGE--PGFP--LNAMYA-K--P--A-NRQE---EEVMRNYLQQIRQETGLRLCEK-VF-D------P------------------QT-----------------D-K-PSK---WWMCFVKRQFMNKSLTAPGQ----------------------------------------------------
>Ptychodera_flava@CT01131209.H1.1
------------------MPAY---HSSME--A-P--L-----------S----VGNMALMPLR---T-QFR----G--PA-------------P-----------------K---------S------N-A------T-E--N-----D---IIDEAIQFFKANVFFKNY-EVKST-TDRTLIYITLYISECLKKL-Q----------RC------------------------Q----S---KNDGEKE--------------------MYTLAI-R-N---WNI--PGE--PGFP--LNAVYT-K--P--N-GRGE---EDQMRNYLQQIRQETGLRMCDK-VF-D------K------------------TT-----------------N-K-PSK---WWMCFAKRKFMDKSLSAMGQ----------------------------------------------------
>Python_regius@CT01131209.H1.1
------------------MPAY---HSTLM--D-P--DT----------K--L-VGNMALLPIR---S-QFK----G--PA-------------P-----------------R---------E------T--------K-D--T-----D---IIDEAIYYFKANVFFKNY-EIKNE-ADRTLIYITLYISECLKKL-Q----------KC------------------------N----S---KGQGEKE--------------------MYTLGI-T-N---FPI--PGE--PRFP--LNALYA-R--P--G-SKQE---EELMRAYLQQLRQETGLRLCEK-VF-D------P------------------QS-----------------D-K-PSK---WWTCFVKRQFMNKSLSGPGQ----------------------------------------------------
>Rana_chensinensis@Rche59713.H1.1
------------------MPAY---HSTLM--X-S--DT----------K--L-TGNMAXLPXR---S-QFK----G--PA-------------P-----------------R---------E------T--------K-D--N-----D---IIDEAIYYFKANVFFKNY-EIKNE-ADRTLIYITLYISECLK--------------KC------------------------T----S---KGQGEKE--------------------MYTLGI-T-N---FPI--PGE--PGXP--LNAMYI-K--P--S-NKQE---DEMMXAYLQQLRQETGLRLCEK-VF-D------P------------------QT-----------------D-K-PSK---WWMCFVKRQFMNKSLSGPGQ----------------------------------------------------
>Scyliorhinus_canicula@toto93739.H1.1
------------------MPAY---HSTLM--D-G--DV----------K--L-IGNMALLPLK---T-QFK----G--PA-------------P-----------------K---------E------T--------K-D--S-----D---VIDEAIYYFKANVFFKNY-EIKNE-ADRTLIYITLYITECLKKL-Q----------KC------------------------N----S---KNQGEKE--------------------MYTLGI-T-N---FPI--PGE--PGFP--LNAMYA-K--P--G-HKQE---DEMMRGYLQQIRQETGLRLCEK-VF-D------Q------------------QT-----------------D-K-PSK---WWICFIKKQFMNKSLSAPG-----------------------------------------------------
>Sphenodon_punctatus@toto31151.H1.1
------------------MPAY---HSTLM--D-S--DT----------K--L-IGNMALLPIR---S-QFK----G--PA-------------P-----------------R---------E------T--------K-D--T-----D---VIDEAIYYFKANVFFKNY-EIKNE-ADRTLIYITLYISECIKKL-Q----------KC------------------------N----S---KGQGEKE--------------------MYTLGI-T-N---FPI--PGE--PGFP--LNAIYA-R--P--S-NKQE---EEVMRAYLQQLRQETGLRLCEK-VF-D------P------------------QS-----------------D-K-PSK---WWTCFVKRQFMNKSLSAPGQ----------------------------------------------------
>Trachemys_scripta@toto1900.H1.1
------------------MPAY---HSTLM--D-S--DT----------K--L-IGNMALLPIR---S-QFK----G--PA-------------P-----------------R---------E------T--------K-D--T-----D---IIDEAIYYFKANVFFKNY-EIKNE-ADRTLIYITLYISECLKKL-Q----------KC------------------------N----S---KGQGEKE--------------------MYTLGI-T-N---FPI--PGE--PGFP--LNALYA-K--P--G-NKQE---DEVMRAYLQQLRQETGLRLCEK-VF-D------P------------------QS-----------------D-K-PSK---WWTCFVKRQFMNKSLSGPGQ----------------------------------------------------
