# Supplementary material for: A phylogenomic framework and timescale for comparative studies of tunicates
Source: BMC Biol. 2018 Apr 13;16:39. doi: 10.1186/s12915-018-0499-2 (PMC5899321; doi:10.1186/s12915-018-0499-2)
Supplement: Supplementary file 4 — Supporting data. Transcriptome assemblies, alignments, and trees. (ZIP 38502 kb) [file 12915_2018_499_MOESM4_ESM.zip › 12915_2018_499_MOESM4_ESM/12915_2018_499 (Delsuc) Files Updated 23-03-2018/arc20.fasta]

>Strongylocentrotus_purpuratus@34751228.
--------------------MAATLRPYLNAVRSTLTAAMCLENFSSQ--VVERHNKPEVEV----R---------SSKELLLTPVSVSR------------NE----------REK--VLIEGSINSLRISIAIKQA------------DEIEKILCHKFTRFMMLRADN-FFILRRKPV----EG------YDISFLITNFHTEQMLKHKLVDFIIQFME--EIDKEISEMKLSVNARARIVAEEFLKRF-----------------
>Paracentrotus_lividus@91197843.4
--------------------MAATLRPYLNAVRSTLTAAMCLENFSSQ--VVERHNKPEVEV----R---------SSKELLLTPVVISR------------NE----------KEK--VLIEGSINSLRISIAIKQA------------DEIEKILCHKFTRFMMLRAEN-FFILRRKPV----EG------YDISFLITNFHTEQMLKHKLVDFIIQFME--EIDKEISEMKLCVNSRARIVAEEFLKKF-----------------
>Patiria_pectinifera@93348873.1
--------------------MAATLRPYLQAVRATLQASMCLENFSSQ--VVERHNKPEVEV----R---------SGKELLLIPVVVSR------------NE----------KER--VLIEGSINSIRISIGIKQA------------DEIEKILCHKFMRFMMLRAEN-FFILRRKPV----EG------YDISFLITNFHTEQMYKDKLVDFVIQFME--EIDKEISEMKLSVNARARIVAQEFLKNF-----------------
>Solaster_stimpsonii@EE123211.H1.1
--------------------MAATLRPYLQAVRATLQAALCLENFSSQ--VVERHNKPEVEV----R---------SGKELLLIPVVVSR------------NE----------KEK--VLIEGSINSIRISISIKQS------------DEIEKILCHKFMRFMMLRAEN-FFILRRKAV----EG------YDISFLITNFHTEQMYKDKLVDFVIQFME--EIDKEINEMKLSVNARARIVAEEFLKNF-----------------
>Apostichopus_japonicus@CT01110416.H1.1
---------------------AATLRPYLDAVRATLSAAMCIENFSSQ--NVERHNKPEVEV----R---------SSKELLLKPVIISR------------SE----------REK--VLIESSINSIRISISIKQV------------DEIEKILCHKFMRFMMLRADN-FFILRRKPV----EG------YDISFLVTNFHTEQMFKHKLVDFIITFME--EIDKEISEMKLSVNSRARI--------------------------
>Saccoglossus_kowalevskii@ti.16
--------------------MAATLRPYLNAVRSTLTAAMCLENFSSQ--VVERHNKPEVEV----K---------TSKELLLTPVVVSR------------NE----------KEK--VLIEGSVNSLRISIAVKQA------------DELEKILCHKFMRFMMMRAEN-FFILRRKPV----EG------YDISFLITNFHTEQMYKHKLVDFVIHFME--EIDKEISEMKLSVNSRARICAEEFLKNF-----------------
>Xenoturbella_bocki@001.H1.1
--------------------MAATLRPYLNAIRATLTSAVCLGNFESQ--VVERHNKPEIEV----R---------TSKELLLTPVTVSR------------NE----------KEK--VLIEGSVNSVRISIAIKQA------------DEIEKILCTKFMKFMTLRADD-FFILRRKPV----DG------YDISFLITNFHTEQMYKHKLVDFVIQFME--DIDKEISEMKLAINARARIVAMEFLKNF-----------------
>Branchiostoma_floridae@XP_002247230
--------------------MSATLRPYLNAVRSTLTAAMCLENFSSQ--VVERHNKPEVEV----R---------SSKELLLQPVVISR------------NQ----------KEK--VLIEGSVNSLRISIAVKQA------------DEIETILCHKFMGFMMMRAEN-FFILRRKPV----EG------YDISFLITNFHTEAMYKHKLVDFIIHFME--EIDKEISEMKLTVNARARICAEEFLKNF-----------------
>Oikopleura_dioica@CBY42252
--------------------MSATLAPYLKAVRSSLTASMCIQNFDSQ--LVERYNKPEVEI----S---------SGKEIELTPLVIAR------------NE----------KEK--VLIESSFNSIRVSIMIKQA------------DELEEILVNKFSRILMQRAEK-FAILRRKPV----PG------YSISFLITNIHTEDMYKNKLVDFIIQFME--EVDKEVSDLKLAINARARICAAEFLKNF-----------------
>Ciona_intestinalis@CAC81953
--------------------MSTTLRPYLNAVRATLNASMCLENFNSQ--VVERHVKPEVEV----K---------TSKELLLTPLVIAR------------NE----------KEK--VLIESSINSIRVSIAVKQA------------DEIEQILCQKFMRFMMMRAEN-FVVLRRKPV----EG------YDISFLITNIHTEQMLKHKLVDFVIHFME--EIDKEISEMKLSVNARARIVAEEFLKKF-----------------
>Ciona_savignyi@51677222.16
--------------------MSTTLRPYLNAVRATLNATMCLENFNSQ--VVERHVKPEVEV----K---------TSKELLLTPLVVAR------------NE----------KEK--VLIESSINSIRVSIAVKQA------------DEIEQILCQKFMRFMMMRAEN-FIVLRRKPV----EG------YDISFLITNIHTEQMLKHKLVDFVINFME--EIDKEISEMKLSVNARARIVAEEFLKRF-----------------
>Phallusia_mammilata@Pmam30756.H1.1
--------------------MSTTLRPYLNAVRATLNAAMCLE------------------------------------ELLLTPVVVA-------------------------------------------------------------DEIEQILCQKFMRFM--------------------------------------------------------------------------------------------------------
>Clavelina_lepadiformis@CT01091006.H1.1
--------------------MSTTLRPYLNAVRATLNAAMCLENFNSQ--IVERHVKPEVEV----K---------TSKELLLTPLVIAR------------ND----------KEK--VLIESSINSIRMSIAVKQA------------DEIEQILCQKFMRFMMMRAEN-FVVLRRKPV----EG------YDISFLITNFHTEQMLKHKLVDFVIHFME--EIDKEISEMKLAVNARARIVAEEFLKRF-----------------
>Cystodytes_dellechiajei@CT01091006.H1.1
--------------------MSATLKPYLNAVRATLNAAMCLENFNSQ--VVERHVKPEVEV----K---------TSKELLLTPVVIAR------------ND----------KEK--VLIESSINSIRVSIGVKQA------------DEIEQILCQKFMRFMMMRAEN-FIVLRRKPV----EG------YDISFLITNVHTEQMLKHKLVDFVIHFME--EIDKEISEMKLAVNARARIVAEEFLKRF-----------------
>Molgula_tectiformis@68108275.6
--------------------MSTTLRPYLNAVKSTLTAALCLQNFNSQ--VVERHNKPEVEV----R---------SSKELLMTPVAIAR------------NE----------KEK--VLIESSINSVRISIAIKQA------------DEIEKILCKKFSRFLMMRAEN-FIVLRRKPV----EG------YDISFLITNFHTEAMYKHKLVDFIIHFME--EIDKEISEMKIALNARARICAEEFLKSF-----------------
>Molgula_occidentalis@CT01091006.H1.1
----------------------------------------CLQNFDSQ--VVERHNKPEVEV----M---------SSKELLMTPVAIAR------------NE----------KEK--VLIESSINSVRINIAIKQA------------DELEEILCKKFSRFMMMRAEN-FVVLRRKPI----EG------YDISFLITNFHTEAMYKHKLVDFIIHFME--EIDKEISEMKLAVNARARICAEEFLKSF-----------------
>Halocynthia_roretzi@CT01061112.H1.1
--------------------MSTTLRPYLNAVKSTLTAAMCLQNFNSQ--VVERHNKPEVEV----R---------SSKELLMTPLNIAR------------NE----------KER--VLIEASINSIRISIAIKQA------------DELEQILCNKFSRFMMMRAES-FFVLRRKPV----PG------YDISFLITNFHTEQMYKHKLVDFVIHFME--EIDKEISEMKLAVNARARICAEEFLKMF-----------------
>Dendrodoa_grossularia@CT01091006.H1.1
---------------------------------------VCLQNFNSQ--VVERHNKPEVEV----K---------SSKELLMTPLIIAR------------NE----------KEK--VMIETSINSIRISIAIKQA------------DELEQILCGKFTRFMMMRAEN-FNVLRRKAV----AG------YDISFLITNFHTEQMYRHKLVDFVIHFME--EIDKEISEMKLAVNARARICAEEFLKKF-----------------
>Molgula_gulf@CT01091006.H1.1
--------------------MSTTLRPYLNAVKSTLTAAMCLQNFNSQ--VVERHNKPEVEV----R---------SSKELLMTPVSIAR------------NE----------KEK--VLIETSINSVRISIAIKQA------------DELEEILCKKFTRFMMMRAEN-FIVLRRKPI----PG------YDISFLITNFHTEAMYKHKLVDFIIHFME--EIDKEISEMKLAVNARARICAEEFLK-------------------
>Bostrichobranchus_pilularis@CT01091006.H1.1
--------------------MSSTLRPYLNAVKSSLTAAMCLQNFNSQ--VVERHNKPEVEV----R---------SSKEVLMTPIVVAR------------NE----------KEK--VLIESSINSMRISIAIKQA------------DELEEILCNKFTRFMMMRAEN-FVVLRRKAV----EG------YDISFLITNFHTEAMYKHKLVDFIIHFME--EIDKEISEMKLAVNARARICAEEFLKNF-----------------
>Petromyzon_marinus@51795742.34
--------------------MTATLRPYLNAVRATLQATLCLENFSSQ--VVERHNKPEVEV----R---------SGKELLLQPVMISR------------NE----------KEK--VLIEGSINSVRISISVKQA------------DEIEKILCHKFMRFMMMRAEN-FFILRRKPV----EG------YDISFLITNFHTEQMYKHKLVDFLINFME--EIDKEISEMKLSVNARARIVAEEFLKNF-----------------
>Lethenteron_japonicum@CT01080929.H1.1
--------------------MTATLRPYLNAVRATLQATLCLENFSSQ--VVERHNKPEVEV----R---------SGKELLLQPVMISR------------NE----------KEK--VLIEGSINSVRISISVKQA------------DEIEKILCHKFMRFMMMRAEN-FFILRRKPV----EG------YDISFLITNFHTEQMYKHKLVDFLINFME--EIDKEISEMKLSVNARARIVAEEFLKNF-----------------
>Eptatretus_burgeri@53877306.1
--------------------MAATLRPYLNAVRATLQAALCLENFSSQ--VVERHNKPEVEV----R---------SSKELLLQPVVVSR------------NE----------KEK--VLIEGSINSVRISIAVKQA------------DEIEKILCHKFTRFMMMRAES-FFILRRKPV----EG------YDISFLITNFHTEQMFKHKLVDFIISFME--EIDKEISEMKLSVNARARIVAEEFLKNF-----------------
>Squalus_acanthias@CT01070725.H1.1
----------------------ATLRPYLNAVRATLQAALCLENFSSQ--VVERHNKPEVEV----R---------SSKELLLQPLIISR------------NE----------KEK--VLIEGSINSVRVSIAIKQA------------DEIEKILCHKFMRFMMMRAEN-FFILRRKAV----EG------YDISFLITNFHTEQMYKHKLVDFVIHFME--EIDKEVSEMKLSLNARARIVAEEFLKNF-----------------
>Leucoraja_erinacea@FL592247.H1.1
----------------------ATLRPYLNAVRATLQAALCLENFSSQ--VVERHNKPEVEV----R---------SSKELLLQPLIISR------------NE----------KEK--VLIEGSINSVRVSIAIKQA------------DEIEKILCHKFMRFMMMRAEN-FFILRRKAV----EG------YDISFLITNFHTEQMYKHKLVDFVIHFME--EIDKEVSEMKLSLNARARIVAEEFLKNF-----------------
>Danio_rerio@CBN81045
--------------------MTATLRPYLNAVRATLQAALCLENFSSQ--VVERHNKPEVEV----R---------SSKELLLQPVVISR------------ND----------KEK--VLIEGSINSVRVSIAVKQA------------DEIEKILCHKFMRFMMMRAEN-FFILRRKPV----EG------YDISFLITNFHTEQMYKHKLVDFVIHFME--EIDKEISEMKLSVNARARIVAEEFLKNF-----------------
>Ambystoma_mexicanum@45810380.3
--------------------MTATLRPYMNAVRATLQAALCLENFSSQ--VVERHNKPEVEV----R---------SSKELLLQPVIISR------------NE----------KEK--VLIEGSINSVRVSIAVKQA------------DEIEKILCHKFMRFMMMRAEN-FFILRRKPV----EG------YDISFLITNFHTEQMYKHKLVDFVIHFME--EIDKEISEMKLSVNARARIVAEEFLKNF-----------------
>Xenopus_tropicalis@ABL63903
--------------------MTATLRPYLNAVRATLQAALCLENFSSQ--VVERHNKPEVEV----R---------SSKELLLQPVVISR------------NE----------KEK--VLIEGSINSVRVSIAVKQA------------DEIEKILCHKFMRFMMMRAEN-FFILRRKPV----EG------YDISFLITNFHTEQMYKHKLVDFVIHFME--EIDKEISEMKLSVNARARIVAEEFLKNF-----------------
>Xenopus_tropicalis@38248172.42
--------------------MTATLRPYLNAVRATLQAALCLENFSSQ--VVERHNKPEVEV----R---------SSKELLLQPVVISR------------NE----------KEK--VLIEGSINSVRVSIAVKQA------------DEIEKILCHKFMRFMMMRAEN-FFILRRKPV----EG------YDISFLITNFHTEQMYKHKLVDFVIHFME--EIDKEISEMKLSVNARARIVADEFLKNF-----------------
>Homo_sapiens@EAW63998
--------------------MTATLRPYLSAVRATLQAALCLENFSSQ--VVERHNKPEVEV----R---------SSKELLLQPVTISR------------NE----------KEK--VLIEGSINSVRVSIAVKQA------------DEIEKILCHKFMRFMMMRAEN-FFILRRKPV----EG------YDISFLITNFHTEQMYKHKLVDFVIHFME--EIDKEISEMKLSVNARARIVAEEFLKNF-----------------
>Bos_taurus@XP_587300
-------------------XMTATLRPYLSAVRATLQAALCLENFSSQ--VVERHNKPEVEV----R---------SSKELLLQPVTISR------------NE----------KEK--VLIEGSINSVRVSIAVKQA------------DEIEKILCHKFMRFMMMRAEN-FFILRRKPV----EG------YDISFLITNFHTEQMYKHKLVDFVIHFME--EIDKEISEMKLSVNARARIVAEEFLKNF-----------------
>Anolis_carolinensis@XP_003217964
--------------------XTATLRPYLNAVRATLQAAMCLENFSSQ--VVERHNKPEVEV----R---------SSKELLLQPVIISR------------NE----------KEK--VLIEGSINSVRVSIAVKQA------------DEIEKILCHKFMRFMMMRAEN-FFILRRKPV----EX----------------------------------------------------------------------------------
>Gallus_gallus@ACH44224
--------------------MTATLRPYLNAVRATLQAALCLENFSSQ--VVERHNKPEVEV----R---------SSKELLLQPVIISR------------NE----------KEK--VLIEGSINSVRVSIAVKQA------------DEIEKILCHKFMRFMMMRAEN-FFILRRKPV----EG------YDISFLITNFHTEQMYKHKLVDFVIHFME--EIDKEISEMKLSVNARARIVAEEFLKNF-----------------
>Taeniopygia_guttata@ACH44224
--------------------MTATLRPYLNAVRATLQAALCLENFSSQ--VVERHNKPEVEV----R---------SSKELLLQPVIISR------------NE----------KEK--VLIEGSINSVRVSIAVKQA------------DEIEKILCHKFMRFMMMRAEN-FFILRRKPV----EG------YDISFLITNFHTEQMYKHKLVDFVIHFME--EIDKEISEMKLSVNARARIVAEEFLKNF-----------------
>Taeniopygia_guttata@ACH44225
--------------------MTATVRPYLNAVRATLQAALCLENFSSQ--VVERHNKPEVEV----R---------SSKELLLQPVIISR------------NE----------KEK--VLIEGSINSVRVSIAVKQA------------DEIEKILCHKFMRFMMMRAEN-FFILRRKPV----EG------YDISFLITNFHTEQMYKHKLVDFVIHFME--EIDKEISEMKLSVNARARIVAEEFLKNF-----------------
>Meleagris_gallopavo@XP_003210180
-------------------PQTATLRPYLNAVRATLQAALCLENFSSQ--VVERHNKPEVEV----R---------SSKELLLQPVIISR------------NE----------KEK--VLIEGSINSVRVSIAVKQA------------DEIEKILCHKFMRFMMMRAEN-FFILRRKPV----EX----------------------------------------------------------------------------------
>Eucidaris_tribuloides@CT01120329.H3.1
-----------------------------------------LENFSSQ--VVERHNKPEVEV----R---------SSKELLLTPVMISR------------NE----------REK--VLIEGSINSLRISIAIKQA------------DEIEKILCHKFTRFMMLRAEN-FFILRRKPV----EG------FDISFLITNFHTEQMLKHKLVDFIIQFME--EIDKEISEMKLCVNARARIVAEEFLKKF-----------------
>Lytechinus_variegatus@JH440759.H1.1
---------------------AATLRPYLNAVRSTLTAAMCLENFSSQ--VVERHNKPEVEV----R-----------------------------------------------------------------------------------------------------------------V----QG------YDISFLITNFHTEQMLKHKLVDFIIQFME--DIDKEISEMKLSVNARARIVAEEFLKK------------------
>Crotalus_adamanteus@AFJ49319
--------------------MTATLRPYLNAVRATLQAALCLENFSSQ--VVERHNKPEVEV----R---------SSKELLLQPVIISR------------NE----------KEK--VLIEGSINSVRVSIAVKQA------------DEIEKILCHKFMRFMMMRAEN-FFILRRKPV----EG------YDISFLITNFHTEQMYKHKLVDFVIHFME--EIDKEVSEMKLSVNARARIVAEEFLKNF-----------------
>Sarcophilus_harrisii@XP_003762474
------------------XXXTATLRPYLSAVRATLQAALCLENFSSQ--VVERHNKPEVEV----R---------SSKELLLQPVTISR------------NE----------KEK--VLIEGSINSVRVSIAVKQA------------DEIEKILCHKFMRFMMMRAEN-FFILRRKPV----EG------YDISFLITNFHTEQMYKHKLVDFVIHFME--EIDKEISEMKLSVNARARIVAEEFLKNF-----------------
>Ornithorhynchus_anatinus@XP_003430736
--------------------MTATLRPYLSAVRATLQAALCLENFSSQ--VVERHNKPEVEV----R---------SSKELLLQPVIISR------------NE----------KEK--VLIEGSINSVRVSIAVKQA------------DEIEKILCHKFMRFMMMRAEN-FFILRRKPV----EG------YDISFLITNFHTEQMYKHKLVDFVIHFME--EIDKEISEMKLSVNARARIVAEEFLKNF-----------------
>Doliolum_nationalis@Dnat5911.H1.1
-------------------------------------------------------------V----K---------SSKELICQPLVIAR------------NE----------NEK--VLIETSINSIRISIAVKQA------------DEIEKILCHKFMRFMMMRAEN-FVILRRKPV----EG------YDISFLITNFHTEQ--------------------------------------------------------------
>Salpa_fusiformis@Sfus12657.H1.1
--------------------MSSTLKPYLNAVRSTLDAAMCLGNFNSQ--VVERHIKPEVEV----K---------TSKELLLTPAVIAR------------NE----------KEK--VLIEASYNSIRVSIAVKQA------------DEIEEILCQKFMRFMMMRAEN-FVILRRKPM----KG------YDISFLITNFHTEQMLKNKLVDFVIHFME--EIDKEISEMKLSVNARARIVAEEFLKRF-----------------
>Ophionotus_victoriae@SRA75643.H1.1
--------------------MSATLRPYLNAVRSTLTAAMCLKNFSSQ--VVERHNKPEVEV----R---------SSKELLLQPVVISR------------NE----------KEK--VLIEGSINSLRISIAIKQA------------DEIEKILCHKFMRFMMLRAEN-FFILRRKPV----EG------YDISFLITNFHTETMYKHKLVDFVIQFME--EIDKEISEMKLAVNSRAR---------------------------
>Chelonia_mydas@EMP30075
----------------------------------------------------------------------------------------------------------------------------------------XA------------DEIEKILCHKFMRFMMMRAEN-FFILRRKPV----EG------YDISFLITNFHTEQMYKHKLVDFVIHFME--EIDKEISEMKLSVNARARIVAEEFLKNVSP---------------
>Botryllus_schlosseri@CT01131028.H1.1
--------------------MSSTLRPYLNAVKSTLTASMCLQNFNSQ--VVERHNKPEVEV----R---------SSKELLMTPLIIAR------------NE----------KEK--VMIETSINSIRISIAIKQA------------DELEQILCSKFSRFMMMRAEN-FHVLRRKPV----QG------YDISFLITNFHTEQMYKHKVVDFVIHFME--EIDKEISEMKLAVNARARICAEEFLKKF-----------------
>Alligator_sinensis@XM_006036622.H1.1
------------------------------------------------------------------------------------------------------------------------------------------------------DEIEKILCHKFMRFMMMRAEN-FFILRRKAV----EG------YDISFLITNFHTEQMYKHKLVDFVIHFME--EIDKEISEMKLSVNARARIVAEEFLKNF-----------------
>Caretta_caretta@Contig10975.H1.1
--------------------MTATLRPYLNAVRATLQAALCLENFSSQ--VVERHNKPEVEV----R---------SSKELLLQPVIISR------------NE----------KEK--VLIEGSINSVRVSIAVKQA------------DEIEKILCHKFMRFMMMRAEN-FFILRRKPV----EG------YDISFLITNFHTEQMYKHKLVDFVIHFME--EIDKEISEMKLSVNARARIVAEEFLKNF-----------------
>Chelonoidis_nigra@Contig1795.H1.1
--------------------MTATPRPYLNAVRATLQAALCLENFSSQ--VVERHNKPEVEV----R---------SSKELLVQPVIISR------------NE----------KEK--VLIEGSINSVRVSIAVKQA------------DEIEKILCHKFMRFMMMRAEN-FFILRRKPV----EG------YDISFLITNFHTEQMYKHKLVDFVIHFME--E--------------------------------------------
>Crocodylus_niloticus@toto26300.H1.2
------------------------------------------------------------------------------------PVIISR------------NE----------KEK--VLIEGSINSVRVSIAVKQA------------DEIEKILCHKF------------------------------------------------------------------------------------------------------------
>Cyclorana_alboguttata@Calb1596.H1.1
--------------------MSATLRPYLNTVRATLQASMCLENFSSQ--VVERHNKPEVEV----R---------SSKELLLQPVVISR------------NE----------KEK--VLIEGSINSVRVSIAVKQA------------DEIEKILCHKFMRFMMMRAEN-FFILRRKPV----EG------YDISFLITNFHTEQMYKHKLVDFVIHFME--EIDKEISEMKLSVNARARIVAEEFLKNF-----------------
>Cynops_pyrrhogaster@FS297365.H1.1
-----------------------------NAVRATLQAALCLENFSSQ--VVERHNKPEVEV----R---------SSKELLLQPVIISR------------NE----------KEK--VLIEGSINSVRVSIAVKQA------------DEIEKILCHKFMRFMMMRAEN-FFILRRKPV----EG------YDISFLITNFHTEQMYKHKLVDFVIHFME--EIDKEISEMKLSVNARARIVAEEFLKNF-----------------
>Elaphe_guttata@CT01131209.H1.1
--------------------MTATLRPYLNAVRATLQAALCLENFSSQ--VVERHNK-----------------------LLLQPVIISR------------NE----------KEK--VLIEGSINSVRVSIAVKQA------------DEIEKILCHKFMRFMMM------------------------------------------------------------------------------------------------------
>Emys_orbicularis@Contig21687.H1.1
------------------------------------------------------------EV----R---------SSKELLLQPVIISR------------NE----------KEK--VLIEGSINSVRVSIAVKQA------------DEIEKILCHKFMRFMMMRAEN-FFILRRKPV----EG------YDISFLITNFHTEQMYKHKLVDFVIHFME--EIDKEISEMKLSVNARARIVAEEFLKNF-----------------
>Eublepharis_macularius@Emac12132.H1.1
---------------------TATLRPYLNAVRATLQAALCLENFSSQ--VVERHNKPEVEV----R---------SSKELLLQPVIISR------------NE----------KEK--VLIEGSINSVRVSIAVKQA------------DEIEKILCHKFMRFMMMRAEN-FFILRRKPV----EG------YDISFLITNFHTEQMYKHKLVDFVIHFME--EIDKEISEMKLSVNARARIVAEEFLKNF-----------------
>Lampropholis_coggeri@Lcog47500.H1.1
--------------------MTATLRPYLNAVRATLQAALCLENFSSQ--VVERHNKPEVEV----R---------SSKELLLQPVIISR------------NE----------KEK--VLIEGSINSVRVSIAVKQA------------DEIEKILCHKFMRFMMMRAEN-FFILRRKPV----EG------YDISFLITNFHTEQMYKHKLVDFVIHFME--EIDKEISEMKLSVNARARIVAEEFLKNF-----------------
>Latimeria_chalumnae@CT01131209.H1.1
--------------------MTATLRPYLNAVRATLQAALCLENFSSQ--VVERHNKPEVEV----R---------SSKELLLQPVIISR------------NE----------KEK--VLIEGSINSVRVSIAVKQA------------DEIEKILCHKFMRFMMMRAEN-FFILRRKPV----EG------YDISFLITNFHTEQMYKHKLVDFVIHFME--EIDKEISEMKLSVNARARIVAEEFLKNF-----------------
>Latimeria_menadoensis@GAPS01018524.H1.1
--------------------MTATLRPYLNAVRATLQAALCLENFSSQ--VVERHNKPEVEV----R---------SSKELLLQPVIISR------------NE----------KEK--VLIEGSINSVRVSIAVKQA------------DEIEKILCHKFMRFMMMRAEN-FFILRRKPV----EG------YDISFLITNFHTEQMYKHKLVDFVIHFME--EIDKEISEMKLSVNARARIVAEEFLKNF-----------------
>Notophthalmus_viridescens@Nvir2670.H1.1
--------------------MTATLRPYLXAVRATMQAALCLENFSSQ--VVERHNKPEVEV----R---------SSKEXLLQPVIISR------------NE----------KEK--VLIEGSINSVRVSIAVKQA------------DEIEKILCHKFMRFMMMRAEN-FLILRRKPV----EG------YDISFLITNFHTEQMYKHKLVDFVIHFME--EIDKEISEMKLSVNARARIVAEEFLKNF-----------------
>Pelodiscus_sinensis@toto5338.H1.1
--------------------ATATLRPYLNAVRATLQAALCLENFSSQ--VVERHNKPE------------------------------------------------------------------------------A------------DEIEKILCHKFMRFMMMRAEN-FFILRRKPV----EG------YDISFLITNFHTEQMYKHKLVDFVIHFME--EIDKEISEMKLSVNARARIVAEEFLKN------------------
>Phrynops_hilarii@Contig42005.H1.1
--------------------MTATLRPYLNAVRATLQAALCLENFSSQ--VVERHNKPEVEV----R---------SSKELLLQPVIISR------------NE----------KEK--VLIEGSINSVRVSIAVKQA------------DEIEKILCHKFMRFMMMRAEN-FFILRRKPV----EG------YDISFLITNFHTEQMYKHKLVDFVIHFME--EIDKEISEMKLSVNARARIVAEEFLKNF-----------------
>Pogona_vitticeps@CT01131209.H1.1
--------------------MTATLRPYLNAVRATLQAALCLENFSSQ--VVERHNKPEVEV----R---------SSKELLLQPVIISR------------NE----------KEK--VLIEGSINSVRISIAVKQA------------DEIEKILCHKFMRFMMMRAEN-FYILRRKSV----EG------YDISFLITNFHTEQMYKHKLVDFVIHFME--EIDKEISEMKLSVNARARIVAEEFLKNF-----------------
>Protopterus_annectens@CT01131209.H1.1
--------------------MTATLRPYLNAVRATLQAAMCLENFSSQ--VVERHNKPEVEV----R---------SSKELLLQPVIISR------------NE----------KEK--VLIEGSINSVRVSIAVKQA------------DEIEKILCHKFMRFMMMRAEN-FFILRRKPV----EG------YDISFLITNFHTEQMYKHKLVDFVIHFME--EIDKEISEMKLSVNARARIVAEEFLKNF-----------------
>Ptychodera_flava@Pfla130397.H1.1
--------------------MAATLRPYLNAVRSTLTAAMCLENFSSQ--VVERHNKPEVEV----R---------SSKELLLQPVVISR------------NE----------KEK--VLIEGSVNSVRVSIAVKQA------------DELEKILCHKFMRFMMLRAEN-FFVLRRKAV----EG------YDISFLITNFHTEQMYKHKLVDFVIHFME--EIDKEISEMKLAVNARARITAEEFLKNF-----------------
>Python_regius@CT01131209.H1.1
--------------------MTATLRPYLNAVRATLQAALCLENFSSQ--VVERHNKPEVEV----R---------SSKELLLQPVIISR------------NE----------KEK--VLIEGSINSVRVSIAVKQA------------DEIEKILCHKFMRFMMMRAEN-FFILRRKPV----EG------YDISFLITNFHTEQMYKHKLVDFVIHFME--EIDKEISEMKLSVNARARIVAEEFLKNF-----------------
>Rana_chensinensis@Rche4209.H1.1
--------------------MSATLRPYLNTVRATLQAAMCLENFSSQ--VVERHNKPEVEV----R---------SSKELLLQPVVISR------------NE----------KEK--VLIEGSINSVRVSIAVKQA------------DEIEKILCHKFMRFMMMRAEN-FFILRRKAV----EG------YDISFLITNFHTEQMYKHKLVDFVIHFME--EIDKEISEMKLSVNARARIVAEEFLKNF-----------------
>Scyliorhinus_canicula@toto66656.H1.1
-----------------------TLRPYLNAVRATLQAALCLENFSSQ--VVERHNKPEVEV----R---------SSKELLLQPLIISR------------NE----------KEK--VLIEGSINSVRVSIAIKQA------------DEIEKILCHKFMRFMMMRAEN-FFILRRKAV----EG------YDISFLITNFHTEQMYKHKLVDFVIHFME--EIDKEVSEMKLSLNARARIVAEEFLKNF-----------------
>Sphenodon_punctatus@toto28667.H1.1
--------------------MTATLRPYLNAVRSTLQAALCLENFSSQ--VVERHNKPEVEV----R---------SSKELLLQPVVISR------------NE----------KEK--VLIEGSINSVRVSIAVKQA------------DEIEKILCHKFMRFMMMRAEN-FFILRRKPV----EG------YDISFLITNFHTEQMYKHKLVDFVIHFME--EIDKEISEMKLSVNARARIVAEEFLKNF-----------------
