# Supplementary material for: A phylogenomic framework and timescale for comparative studies of tunicates
Source: BMC Biol. 2018 Apr 13;16:39. doi: 10.1186/s12915-018-0499-2 (PMC5899321; doi:10.1186/s12915-018-0499-2)
Supplement: Supplementary file 4 — Supporting data. Transcriptome assemblies, alignments, and trees. (ZIP 38502 kb) [file 12915_2018_499_MOESM4_ESM.zip › 12915_2018_499_MOESM4_ESM/12915_2018_499 (Delsuc) Files Updated 23-03-2018/cct-A.fasta]

>Oikopleura_dioica@CBY19636
---------------------------------------------------------------------------------------------------------------------MNTAE-R-----L--V---L-A-G--DRKT--GQSV-RSE-NVTAV-SAIANIVKSSLGPVGLDK--MLVDET-GE-TTITNDGATILKLLDIQ---HPAAKLLAQIADQQDYEVGDGTTSVVIFAAELLKGA-EE-LV-RQ-K-IHPNSIIAGYTLACKEAIKYIRSALTIPT--AEI-------NR---DS----II---NAAKTSMSSKII-NM-------H-A---E-FFAEMVVDAATM---VK-F--S----D-P-----K-----------------------G-IE---RY-PIK-SINILKANGKSAK-ETQLIK-GYAL-NCMLA-DHQ-MK--KKI-T--K---A---------------KIACIDFSLQKT-KMKMGVHVIVDDPEKLQA--IRQRESDITKERVNKI--------------LAS-GANVILTTGGIDDLNTKYLVDAGCMGVRRVLKKDLKRIAKASGATIVSSLS--NME-G-D-------------EV-FDASSLGQAE------------TVEQERISDDE-LIIIT----G------TKK-Q-----SCCSIIV-RGANYFMCDEIERSVHDALCVVKRVFES-KSLLCGGGAVEAALSIFLENYA-DSMSSREQVAVAKFAQCLQVIPKTLAINAAL-DASELVSKLRAFHN-ES--------------------------Q-------------------I-N----------E-----------------------------------G-----------------------------------------------------R----AHF------------KY--C---GL---DLSKG-CIR-DQKNAGVFEPTKIKTKSLKLATEAATTILRIDDSINL-----H--P--T--E---------G----K--Q---K-------------------S-Y---S-------D----A---------L----A------A-------G-E-LD--G-------------------------------
>Oikopleura_dioica@CBY37921
---------------------------------------------------------------------------------------------------------------------MNTAE-R-----L--V---L-A-G--DRKT--GQSV-RSE-NVTAV-SAIANIVKSSLGPVGLDK--MLVDET-GE-TTITNDGATILKLLDIQ---HPAAKLLAQIADQQDYEVGDGTTSVVIFAAELLKGA-EE-LV-RQ-K-IHPNSIIAGYTLACKEAIKYIRSALTIPT--AEI-------NR---DS----II---NAAKTSMSSKII-NM-------H-A---E-FFAEMVVDAATM---VK-F--S----D-P-----K-----------------------G-IE---RY-PIK-SINILKANGKSAK-ETQLIK-GYAL-NCMLA-DHQ-MK--KKI-T--K---A---------------KIACIDFSLQKT-KMKMGVHVIVDDPEKLQA--IRQRESDITKERVNKI--------------LAS-GANVILTTGGIDDLNTKYLVDAGCMGVRRVLKKDLKRIAKASGATIVSSLS--NME-G-D-------------EV-FDASSLGQAE------------TVEQERISDDE-LIIIT----G------TKK-Q-----SCCSIIV-RGANYFMCDEIERSIHDALCVVKRVFES-KSLLCGGGAVEAALSIFLENYA-DSMSSREQVAVAKFAQCLQVIPKTLAINAAL-DASELVSKLRAFHN-ES--------------------------Q-------------------I-N----------E-----------------------------------G-----------------------------------------------------R----AHF------------KY--C---GL---DLSKG-CIR-DQKNAGVFEPTKIKTKSLKLATEAATTILRIDDSINL-----Y--P--T--E---------G----K--Q---K-------------------S-Y---S-------D----A---------L----A------A-------G-E-LD--G-------------------------------
>Pan_troglodytes@XP_001149669
----------------------------------------------------------------------------------------------------------------------M-EG-P-----L--S---V-F-G--DRST--GETI-RSQ-NVMAA-ASIANIVKSSLGPVGLDK--MLVDDI-GD-VTITNDGATILKLLEVE---HPAAKVLCELADLQDKEVGDGTTSVVIIAAELLKNA-DE-LV-KQ-K-IHPTSVISGYRLACKEAVRYINENLIVNT--DEL-------GR---DC----LI---NAAKTSMSSKII-GI-------N-G---D-FFANMVVDAVLA---IK-Y--T----D-I-----R-----------------------G-QP---RY-PVN-SVNILKAHGRSQM-ESMLIS-GYAL-NCVVG-SQG-MP--KRI-V--N---A---------------KIACLDFSLQKT-KMKLGVQVVITDPEKLDQ--IRQRESDITKERIQKI--------------LAT-GANVILTTGGIDDMCLKYFVEAGAMAVRRVLKRDLKRIAKASGATILSTLA--NLE-G-E-------------ET-FEAAMLGQAE------------EVVQERICDDE-LILIK----N------TKA-R-----TSASIIL-RGANDFMCDEMERSLHDALCVVKRVLES-KSVVPGGGAVEAALSIYLENYA-TSMGSREQLAIAEFARSLLVIPNTLAVNAAQ-DSTDLVAKLRAFHN-EA--------------------------Q-------------------V-N----------P-----------------------------------E-----------------------------------------------------R----KNL------------KW--I---GL---DLSNG-KPR-DNKQAGVFEPTIVKVKSLKFATEAAITILRIDDLIKL-----H--P--E--S---------K----D--D---K---H-----G---------S-Y---E-------D----A---------V----H------S-------G-A-LN--D-------------------------------
>Mus_musculus@BAA14356
----------------------------------------------------------------------------------------------------------------------M-EG-P-----L--S---V-F-G--DRST--GEAI-RSQ-NVMAA-ASIANIVKSSLGPVGLDK--MLVDDI-GD-VTITNDGATILKLLEVE---HPAAKVLCELADLQDKEVGDGTTSVVIIAAELLKNA-DE-LV-KQ-K-IHPTSVISGYRLACKEAVRYINENLIINT--DEL-------GR---DC----LI---NAAKTSMSSKII-GI-------N-G---D-YFANMVVDAVLA---VK-Y--T----D-A-----R-----------------------G-QP---RY-PVN-SVNILKAHGRSQI-ESMLIN-GYAL-NCVVG-SQG-MP--KRI-V--N---A---------------KIACLDFSLQKT-KMKLGVQVVITDPEKLDQ--IRQRESDITKERIQKI--------------LAT-GANVILTTGGIDDMCLKYFVEAGAMAVRRVLKRDLKHVAKASGASILSTLA--NLE-G-E-------------ET-FEVTMLGQAE------------EVVQERICDDE-LILIK----N------TKA-R-----TSASIIL-RGANDFMCDEMERSLHDALCVVKRVLES-KSVVPGGGAVEAALSIYLENYA-TSMGSREQLAIAEFARSLLVIPNTLAVNAAQ-DSTDLVAKLRAFHN-EA--------------------------Q-------------------V-N----------P-----------------------------------E-----------------------------------------------------R----KNL------------KW--I---GL---DLVHG-KPR-DNKQAGVFEPTIVKVKSLKFATEAAITILRIDDLIKL-----H--P--E--S---------K----D--D---K---H-----G---------S-Y---E-------N----A---------V----H------S-------G-A-LD--D-------------------------------
>Bos_taurus@ELR53048
----------------------------------------------------------------------------------------------------------------------M-EG-P-----L--S---V-F-G--DRST--GEAI-RSQ-NVMAA-ASIANIVKSSLGPVGLDK--MLVDDI-GD-VTITNDGATILKLLEVE---HPAAKVLCELADLQDKEVGDGTTSVVIIAAELLKNA-DE-LV-KQ-K-IHPTSVISGYRLACKEAVRYISENLIINT--DEL-------GR---DC----LI---NAAKTSMSSKVI-GI-------N-G---D-FFANLVVDAVLA---IK-Y--T----D-I-----R-----------------------G-QP---RY-PVN-SINVLKAHGRSQM-ESMLIN-GYAL-NCVVG-SQG-MP--KRI-V--N---A---------------KIACLDFSLQKT-KMKLGVQVVITDPEKLDQ--IRQRESDITKERIQKI--------------LAT-GANVILTTGGIDDMCLKYFVEAGAMAVRRVLKRDLKRIAKASGATVLSTLA--NLE-G-E-------------ET-FEASMLGQAE------------EVVQERICDDE-LILIK----N------TKA-R-----TSASVIL-RGANDFMCDEMERSLHDALCVVKRVLES-KSVVPGGGAVEAALSIYLENYA-TSMGSREQLAIAEFARSLLVIPNTLAVNAAQ-DSTDLVAKLRAFHN-EA--------------------------Q-------------------V-N----------P-----------------------------------E-----------------------------------------------------R----KNL------------KW--I---GL---DLVNG-KPR-DNKQAGVFEPTIVKVKSLKFATEAAITILRIDDLIKL-----H--P--E--S---------K----D--D---K---H-----G---------G-Y---E-------D----A---------V----H------S-------G-A-LD--A-------------------------------
>Monodelphis_domestica@AAD34973
----------------------------------------------------------------------------------------------------------------------M-EG-P-----L--S---V-F-G--ERTT--GESI-RSQ-NVMAA-ASIANIVKSSLGPVGLDK--MLVDDI-GD-VTITNDGATILKLLEVE---HPAAKVLCELADLQDKEVGDGTTSVVIIAAELLKNA-DE-LV-KQ-K-IHPTSIIGGYRLACKEAVRYINENLIINT--DEL-------GK---DC----LI---NAAKTSMSSKII-GI-------D-G---D-FFANMVVDAVLA---VK-Y--T----D-V-----K-----------------------G-QP---RY-PVN-SINVLKAHGRSQK-ESMLIN-GYAL-NCVVA-SQG-MP--KRI-V--N---A---------------KIACLDFSLQKT-KMKLGVQVVITDPEKLDQ--IRKREADITKERIQKI--------------LAT-GANVILTTGGIDDMCLKYFVESMTIAVRRVLKRDLKRIAKASGATILSTLA--SLE-G-E-------------ES-FEASMLGQAE------------EVVQERICDDE-LILIK----N------TKA-R-----TSASIIL-RGANDFMCDEMERSLHDALCVVKRVLES-KSVVPGGGAVEAALSIYLENYA-TSMGSREQLAIAEFARSLLIIPNTLAVNAAQ-DSTDLVAKLRAFHN-EA--------------------------Q-------------------V-N----------P-----------------------------------E-----------------------------------------------------R----KNL------------KW--I---GL---DLVNG-KPR-DNRQTGVFEPTMVKVKSLKFATEAAITILRIDDLIKL-----H--P--E--S---------K----D--D---K---RG----G---------T-Y---E-------D----A---------V----H------S-------G-A-IE--D-------------------------------
>Ornithorhynchus_anatinus@XP_001508499
----------------------------------------------------------------------------------------------------------------------------------------------------------------MAA-ASIANIVKSSLGPVGLDK--MLVDDI-GD-VTITNDGATILKLLEVE---HPAAKVLCELADLQDKEVGDGTTSVVIIAAELLKNA-DE-LV-KQ-K-IHPTSIIGGYRLACKEAVRYINENLIINT--DEL-------GR---DC----LT---NAAKTSMSSKII-GI-------D-G---D-FFANMVVDAVLA---VK-Y--T----D-S-----R-----------------------G-QA---RY-PIN-SVNVLKAHGRSQK-ESMLIN-GYAL-NCVVG-SQG-MP--KRI-V--N---A---------------KIACLDFSLQKT-KMKLGVQVVITDPEKLDQ--IRQRESDITKERIQKI--------------LAT-GANVILSTGGIDDMCLKYFVEAGAMAVRRVLKRDLKRIAKASGATILSTLA--NLE-G-E-------------ES-FESAMLGQAE------------EVVQERICDDE-LILVK----N------TKA-R-----TSASVIL-RGANDFMCDEMERSLHDALCVVKRVLES-KSVVPGGGAVEAALSIYLENYA-TSMGSREQLAIAEFARSLLVIPNTLAVNAAQ-DSTDLVAKLRAFHN-EA--------------------------Q-------------------V-N----------P-----------------------------------E-----------------------------------------------------R----KNL------------KW--I---GL---DLVNG-KPR-DNKQAGVFEPTLVKVKSLKFATEAAITILRIDDLIKL-----H--P--E--S---------K----D--E---K---RG----G---------C-Y---E-------D----A---------V----H------S-------G-A-IE--D-------------------------------
>Gallus_gallus@CAG31074
---------------------------------------------------------------------------------------------------------------M-A--A-M-EG-P-----L--A---V-F-G--ERTS--GDTI-RTQ-NVTAA-SAIANIVKSSLGPVGLDK--MLVDEI-GD-VTITNDGATILKLLEVE---HPAAKVLCELADLQDKEVGDGTTSVVIIAAELLKNA-DE-LV-KQ-K-IHPTSIIGGYRLACKEAVRYINENLIINT--DEL-------GR---EC----LI---NAAKTSMSSKII-GI-------D-G---D-FFANMVVDAAMA---VK-Y--T----D-Q-----K-----------------------G-QA---RY-PIN-SVNVLKAHGRSQK-ESILVN-GYAL-NCVVG-SQG-MT--KRI-V--N---A---------------KIACLDFSLQKA-KMKLGVQVVITDPEKLDQ--IRQRESDITKERIQKI--------------LAT-GANVILTTGGIDDMCLKYFVDAGAMAVRRVVKKDLKRIAKASGATICSTLA--NLE-G-E-------------ES-FEALMLGQAE------------EVIQERICDDE-LILIK----N------TKA-R-----TSASIIL-RGANDFMCDEMERSIHDALCVVKRVLES-KSVVPGGGAVEAALSIYLENYA-TSMGSREQLAIAEFARSLLIIPNTLAVNAAQ-DATDLVAKLRAFHN-EA--------------------------Q-------------------V-N----------P-----------------------------------D-----------------------------------------------------R----KNL------------KW--I---GL---DLVNG-KPR-DNKQAGVFEPTMVKTKSLKFATEAAITILRIDDLIKL-----H--P--E--P---------K----E--D---R---------G---------C-Y---E-------D----A---------V----H------S-------G-A-LE--E-------------------------------
>Taeniopygia_guttata@XP_002189922
---------------------------------------------------------------------------------------------------------------M-S--T-M-EG-P-----L--A---V-F-G--ERTS--GDTV-RTQ-NVTAA-SAIANIVKSSLGPVGLDK--MLVDDI-GD-VTITNDGATILKLLEVE---HPAAKVLCELADLQDKEVGDGTTSVVIIAAELLKNA-DE-LV-KQ-K-IHPTSIIGGYRLACKEAVRYINENLVINT--DEL-------GR---EC----LI---NAAKTSMSSKII-GV-------D-G---D-FFANMVVDAALA---VK-Y--T----D-Q-----K-----------------------G-QA---RY-PIN-SVNVLKAHGRSQK-ESILVN-GYAL-NCVVG-SQG-MT--KRI-V--N---A---------------KIACLDFSLQKA-KMKLGVQVVISDPEKLDQ--IRQRESDITKERIQKI--------------LAT-GANVILTTGGIDDMCLKYFVDAGAMAVRRVVKKDLKRIAKASGATICSTLA--NLE-G-E-------------ES-FEALMLGQAE------------EVVQERICDDE-LILIK----N------TKA-R-----TSASIIL-RGANDFMCDEMERSIHDALCVVKRVLES-KSVVPGGGAVEAALSIYLENYA-TSMGSREQLAIAEFARSLLVIPNTLAVNAAQ-DATDLVAKLRAFHN-EA--------------------------Q-------------------V-N----------P-----------------------------------D-----------------------------------------------------R----KNL------------KW--I---GL---DLING-KPR-DNKQAGVFEPTMVKTKSLKFATEAAITILRIDDLIKL-----H--P--E--T---------K----E--E---R---G-----G---------C-Y---E-------D----A---------V----Q------S-------G-A-LE--E-------------------------------
>Xenopus_laevis@AAH68901
----------------------------------------------------------------------------------------------------------------------M-EG-P-----L--A---V-F-G--ERST--GEVV-RSQ-NVMAA-ASIANIVKSSLGPVGLDK--MLVDDI-GD-VTITNDGATILKLLEVE---HPAAKVLCELADLQDNEVGDGTTSVVIIAAELLKNA-DE-LV-KQ-K-IHPTSVIGGYRLACKEAVRYINENLTINT--DEL-------GK---EC----LL---NAAKTSMSSKII-GI-------D-G---D-FFSAMVVDAALA---VK-Y--V----D-P-----K-----------------------G-QA---RY-PIN-SVNVLKAHGRSQM-ESILVN-GYAL-NCIVG-SQS-MN--KRI-V--N---A---------------KIACLDFSLQKT-KMKLGVQVIISDPTKLDQ--IRQRESDITKERIQKI--------------LAT-GANVILTTGGIDDMCLKYFVDAGAMAVRRVLKKDLKRIAKATGATMCSTLA--NLE-G-E-------------ES-FEASMLGQAE------------EVVQERICDDE-LILVK----N------TKA-R-----TCASIIL-RGANDFMCDEMERSVHDALCVVKRVLES-KYVVPGGGAVEAALSIYLENYA-TSMGSREQLAIAEFARALLVIPKTLAVNAAQ-DSTDLVAKLRAFHN-EA--------------------------Q-------------------V-N----------P-----------------------------------E-----------------------------------------------------R----KNL------------KW--I---GL---DLLNG-KPR-DNKQAGVFEPTLVKTKSLKFATEAAITILRIDDVIKL-----H--P--E--A---------K----E--E---K---------G---------K-Y---H-------E----A---------V----Q------S-------G-S-IE--N-------------------------------
>Xenopus_laevis@AAH44673
----------------------------------------------------------------------------------------------------------------------M-EA-P-----L--A---V-F-G--ERST--GEVV-RSQ-NVMAA-ASIANIVKSSLGPVGLDK--MLVDDI-GD-VTITNDGATILKLLEVE---HPAAKVLCELADLQDNEVGDGTTSVVIIAAELLKNA-DE-LV-KQ-K-IHPTSVIGGYRLACKEAVRYINENLTINT--DEL-------GK---DC----LL---NAAKTSMSSKII-GV-------D-S---D-FFSTMVVDAALA---VK-F--V----D-P-----R-----------------------G-QA---RY-PIN-SINVLKAHGRSQK-ESILVN-GYAL-NCIVG-SQS-MT--KRI-L--N---A---------------KIACLDFSLQKT-KMKLGVQVIISDPTKLDQ--IRQRESDITKERIQKI--------------LAT-GANVILTTGGIDDMCLKYFVDAGAMAVRRVLKKDLKCIAKATGATLLSTLA--NLE-G-E-------------ES-FEASMLGQAE------------EVVQERICDDE-LILVK----N------TKA-R-----TCASIIL-RGANDFMCDEMERSVHDALCVVKRVLES-KSVVPGGGAVEAALSIYLENYA-TSMGSREQLAIAEFARALLVIPKTLAVNAAQ-DSTDLVAKLRAFHN-EA--------------------------Q-------------------V-N----------P-----------------------------------E-----------------------------------------------------R----RNL------------KW--I---GL---DLLNG-KPR-DNKQAGVFEPTLVKTKSLKFATEAAITILRIDDLIKL-----L--P--E--A---------K----E--E---K---------G---------K-Y---H-------E----A---------V----Q------S-------G-S-IE--N-------------------------------
>Xenopus_tropicalis@XP_002933907
----------------------------------------------------------------------------------------------------------------------M-EG-P-----L--A---V-F-G--ERST--GEAV-RSQ-NVMAA-ASIANIVKSSLGPVGLDK--MLVDDI-GD-VTITNDGATILKLLEVE---HPAAKVLCELADLQDNEVGDGTTSVVIIAAELLKNA-DE-LV-KQ-K-IHPTSVIGGYRLACKEAVRYINENLTINT--DEL-------GK---EC----LL---NAARTSMSSKII-GV-------D-S---D-FFSAMVVDAALA---VK-Y--V----D-P-----K-----------------------G-QA---RY-PIN-SINVLKAHGRSQK-ESILVN-GYAL-NCVVG-SQS-MN--KRI-V--N---A---------------KIACLDFSLQKT-KMKLGVQVIISDPTKLDQ--IRQRESDITKERIQKI--------------LAT-GANVILTTGGIDDMCLKYFVDAGAMAVRRVLKKDLKRIAKATGAIMCSTLA--NLE-G-E-------------ES-FEASMLGQAE------------EVVQERICDDE-LILVK----N------TKA-R-----TCASIIL-RGANDFMCDEMERSVHDALCVVKRVLES-KSVVPGGGAVEAALSIYLENYA-TSMGSREQLAIAEFARALLVIPKTLAVNAAQ-DSTDLVAKLRAFHN-EA--------------------------Q-------------------V-N----------P-----------------------------------E-----------------------------------------------------R----KNL------------KW--I---GL---DLLNG-KPR-DNKQAGVFEPTLVKTKSLKFATEAAITILRIDDLIKL-----H--P--E--A---------K----E--E---K---------G---------K-Y---H-------E----A---------V----Q------S-------G-S-IE--N-------------------------------
>Ambystoma_mexicanum@51005053.357
----------------------------------------------------------------------------------------------------------------------M-DG-P-----L--A---V-L-G--ERTS--GEAV-RSQ-NVLAA-ASIANIVKSSLGPVGLDK--MLVDDI-GD-VTITNDGATILRLLEVE---HPAAKVLCELADLQDNEVGDGTTSVVIIAAELLKNA-DE-LV-KQ-K-IHPTSIIGGYRLACKEAVRYINENLTINT--DEL-------GR---EC----LT---NAARTSMSSKII-GV-------D-S---D-FFANLVVDAALA---VK-F--T----D-A-----K-----------------------G-QA---RY-PIN-SVNVLKAHGRSQS-ESILVN-GYAL-NCTVG-SQG-MI--KRV-V--G---A---------------KIACLDFSLQKT-KMKLGVQVLISDPEKLDQ--IRQRESDITKERVQKI--------------LAT-GANVILTTGGIDDMCLKYFVDAGAMAVRRVLKKDLKRIAKATGATVCSTLA--NLD-G-E-------------ES-FESLMLGQAE------------EVVQDKICDDE-LILVK----N------TKA-R-----TCSSIIL-RGANDYMCDEMERSVHDALCVVKRVLES-KSVVPGGGAVEAALSIYLENYA-TSMGSREQLAIAEFARSLLVIPKTLAVNAAQ-DSTDLVAKLRAFHN-EA--------------------------Q-------------------V-N----------P-----------------------------------D-----------------------------------------------------R----KNL------------KW--I---GL---DLVNG-KAR-DNKQAGVFEPTMVKTKSLKFATEAAITILRIDDLIKL-----Y--P--E--S---------N----D--K---G---------Q---------S-Y---Q-------D----A---------V----Q------S-------G-S-LE--N-------------------------------
>Squalus_acanthias@CT05070725.H1.1
----------------------------------------------------------------------------------------------------------------------M-EG-P-----L--N---V-L-G--QRTS--GDSI-RTQ-NVMAA-ASIANIVKSSLGPVGLDK--MLVDDI-GD-VTITNDGATILKLLEVE---HPAAKVLCELADLQDNEVGDGTTSVVIIAAELLKGA-DE-LV-KQ-K-IHPTSIIGGYRLACKEAVRYIQENLTINM--DEL-------GR---EC----LV---NAAKTSMSSKII-GV-------D-A---D-FFANMVVDAAHA---VK-F--T----D-A-----K-----------------------G-QF---RY-PIR-AINLLKAHGRSQR-ESLLVN-GYAL-NSTVG-SQA-M--------------------------------------------------------------------------------------------------------------------------------------------------------------------------------------------------------------------------------------------------------------------------------------------------------------------------------------------------------------------------------------------------------------------------------------------------------------------------------------------------------------------------------------------------------------------------------------------------------------------------------------------------------------------------------------------------------------------------------------------
>Leucoraja_erinacea@CT01080729.H1.1
-----------------------------------------------------------------------------------------------------------------A--A-M-EG-A-----L--S---V-L-G--QRTS--GDSI-RTQ-NVMAA-ASIANIVKSSLGPVGLDK--MLVDDI-GD-VTITNDGATILKLLEVE---HPAAKVLCELADLQDNEVGDGTTSVVIIAAELLKGA-DE-LV-KQ-K-IHPTSIIGGYRLACKEAVRYIQENLTINT--DEL-------GR---DC----LI---NAAKTSMSSKII-GV-------D-A---D-FFANMVVDAIQA---VK-F--T----D-V-----K-----------------------G-QA---RY-PIK-SVNVLKAHGRSQR-ESILVN-GYAL-NSTVG-SQG-MV--KRI-L--N---A---------------KIACFDFSFQKT-KMKLGVQIVITDPEKLDQ--IRQRESDITKERIQKI--------------LAS-GANVILTTGGIDDMCLKYFVDAGAMAVRRCLKRDLKRIAKASGATFCSTLT--NLE-G-D-------------ET-FEVSMLGQAE------------EVVQERICDDE-LIMIK----N------TKS-R-----TSASIIL-RGANDFMCDEMERSLHDALSVVKRVLES-KSIVPGGGAVEAALSIYLENYA-TSLGSREQLAIAEFARALLVIPKTLAVNAAQ-DSTDLVAKLRAFHN-EA--------------------------Q-------------------V-N----------P-----------------------------------E-----------------------------------------------------R----KHL------------KW--I---GL---DLVNG-KP----------------------------------------------------------------------------------------------------------------------------------------------------------------------------------------
>Danio_rerio@AAI64034
---------------------------------------------------------------------------------------------------------------M-S--M-I-DS-P-----L--S---V-L-G--QRTT--GESV-RSQ-NVMAA-ASIANIVKSSLGPVGLDK--MLVDDI-GD-VTITNDGATILKLLEVE---HPAAKVLCELAELQDKEVGDGTTSVVIIAAELLKSA-DE-LV-KQ-K-IHPTSIISGYRLACKEAVRYINENLTIGT--DDL-------GR---EC----LL---NAAKTSMSSKII-GV-------D-A---E-FFANMVVDAAVA---VK-F--V----D-G-----K-----------------------G-VA---RY-PIN-SVNVLKAHGRSQK-ESFLVN-GYAL-NCTVG-SQG-MV--KRV-A--N---A---------------KIACLDFSLQKT-KMKLGVQVVINDPEKLDQ--IRQRESDITKERVQKI--------------LAS-GANVVLTTGGIDDMCLKYFVDVGAMAVRRVLKKDLKRIAKATGATVCSSLS--NLE-G-E-------------ET-FEPSMLGQAE------------EVVQERVCDDE-LILIK----N------TKA-R-----TSASIIL-RGANDFMCDEMERSLHDALCVVKRVLES-KSVVPGGGAVEAALSIYLENYA-TSMGSREQLAIAEFARSLLVIPKTLAVNAAQ-DSTDLVAKLRAFHN-EA--------------------------Q-------------------V-N----------P-----------------------------------D-----------------------------------------------------R----KNL------------KW--I---GL---DLVNG-KPR-DNKQAGVYEPTMVKTKSLKFATEAAITILRIDDLIKL-----F--P--D--Q---------K----E--G---G---------P---------S-Y---Q-------D----A---------V----Q------S-------G-S-LE--G-------------------------------
>Eptatretus_burgeri@53865740.74
---------------------------------------------------------------------------------------------------------------------------------L--S---V-M-G--QRST--GESV-RSQ-NVMAA-ASIANILKSSLGPAGLDK--MLVDDI-GE-VTVSNDGATILGLLSVQ---HPAAKLLCELAELQDKEVGDGTTSVVILAAELLKNA-DE-LV-KQ-K-IHPTSIIAGYRLACREALRFMQESLTVSS--DSL-------GQ---DG----VM---AVARTAIASKLI-SA-------E-S---D-HFAELVVGAVRA---VK-V--Q----D-I-----K-----------------------G--P---RY-PIG-AVNVLKSHGGGLA-DSFLVG-GYAL-NCLRS-SQA-MP--MRV-A--P---A---------------QIACLDFSLQKT-KMKLGVQVVISDPEKISQ--IRERESEITKERVGRI--------------LAT-GANVVLTTGGIDDLCSKYLAEAGAMGIRRVLKRDLRRIAKVTGASVCSTLA--NME-G-D-------------ES-FDATLLGQAE------------EVVQERVCDDE-LIIIR----G------PGV-R-----PAASLVL-RGPNNAACDEAGRAVHDGLCAVRRLLES-PTVVPGGGAVEAALSVFLENFA-TTMGSREQLAVAEFSHSLLALPRALAANAAL-DAPQLLARLRACHH-QA--------------------------Q-------------------S-Q----------P-----------------------------------Q-----------------------------------------------------F----AHL------------KW--V---GL---DLKEG-RLG-DRLTAGVVEPGLVKSKALKLATEAALTLLRIDDLIRL-------------------------------------------------------------------------------------------------------------------------------------------------
>Petromyzon_marinus@ti.49
--------------------------------------------------------------------------------------------------------------------------------------------------------------------------------------------------------------------------------------------------------------------------------------------------------------------------------------------------------------------------------------------------------------------------------------------------------------------------------------------------------------------------------------------------------------------------------------------------------------------------------------------------------------------------------------------------S------TRA-R-----PCASLIL-RGPNDSACDEVERAVHDALCVVRRVVES-RAVVPGGGAVEAALSIYLENLA-TSVVS-------------------------------------------------------------------------------------------------------------------------------------------------------------------------------------------------------------------------V---GL---DLASG-RPR-DNRAAGVLEPALVKTRSLRFATEAAITILRIDDLLQL-----Q--P--E--G---------K----G--G---G---G-----R---------S-Y---H-------D----A---------V----A------C-------G-D-MD--D-------------------------------
>Molgula_tectiformis@26022088.255
---------------------------------------------------------------------------------------------------------------------------------L--I---V-G-G--DRTT--GNDV-RSQ-NVLAA-TSIANIVKSSLGPIGLDK--MLVDDV-GD-VTVTNDGATILKLLEVE---HPAAKVLCELADLQDQEVGDGTTSVVIIAAELLKNA-IE-LV-KC-K-IHPTSIISGYRLACKEAVKYLQENLTIPV--DDL-------GK---DS----VI---NAAKTSMSSKII-GV-------D-S---E-FFSTMVVDAANA---VK-F--G----D-N-----K-----------------------G-GA---KY-AIK-SVNVLKAHGKSVK-DSKLID-GYAV-NCTVA-SQF-MP--KKI-T--G---A---------------KIACLDFNLQKV-KMKLGVHVIVDDPEKLDA--IRKREIDITKERIAKI--------------FAA-GANVVLTTGGIDDINLKYFVESGVMGVRRVLKRDLKRIAKATGATMVSTLA--NLE-G-D-------------ES-FDSTMLGHAD------------EVVQERVSDDE-LILVK----G------PKQ-R-----AAASIIL-RGPNELSLDEMERSVHDALCVVKRVLES-KSLVPGGGAVEAALSIFLENYA-TSVASREQLAIGEFAKALLVIPKTLSVNAAQ-DSSDLVSKLRAYHN-ES--------------------------Q-------------------N-N----------A-----------------------------------E-----------------------------------------------------R----RAL------------KW--C---GL---DLVEG-VIR-DNKAHGVLEPAIMKTKCLKFATEAAITILRIDDLIKL-----Y--P--E--Q---------K----K--G---K-------------------S-Y---Q-------D----A---------L----M------A-------G-E-LD----------------------------------
>Molgula_gulf@CT07091006.H1.1
---------------------------------------------------------------------------------------------------------------------------------L--I---V-G-G--DRTT--GNDV-RSQ-NVLAA-MSI--------------K--MLVDDV-GE-VTVTNDGATILKLLEVE---HPAAKVLCELADLQDQEVGDGTTSVVIIAAELLKNA-IE-LV-KQ-K-IHPTSIISGYRLACKEAVKYLNENLTIPV--DEL-------GR---AS----VI---NAAKTSMSSKII-GV-------D-D---E-FFSTMVVDAANN---VK-F--T----D-N-----K-----------------------G-GA---KY-AIK-SINVLKAHGKSVK-ESQLIN-GYAV-NCTVA-SQF-MP--KKI-S--G---A---------------KIACLDFNLQKV-KMKLGVHVIVDDPEKLEA--IRKREIDITKERIAKI--------------F---------TTGGIDDINLKYFVESGVMGVRRVLKRDLKRIAKATGATMISTLA--NLE-G-D-------------ES-FDATMLGHAD------------EVVQEKVSDDE-LILVK----G------PKQ-R-----AAASIIL-RGPNELSLDEMERSVHDALCVVKRVLES-KSLVPGGGAVESALSIFLENYA-TSVASREQLAIGEFAKALLVIPKTLSVNAAQ-DSSDLVAKLRAFHN-ES--------------------------Q-------------------N-N----------P-----------------------------------D-----------------------------------------------------R----RNL------------KW--C---GL---DLVKG-VIR-DNKASGVLEPAVMKQKCLKFATEAAITILRIDDLIKL-----Y--P--E--Q---------K----K--G---K-------------------S-Y---Q-------D----A---------L----N------A-------G-E-LD----------------------------------
>Bostrichobranchus_pilularis@CT10091006.H1.3
---------------------------------------------------------------------------------------------------------------------------------L--I---V-G-G--DRTS--GKDI-RTQ-NVMAA-SSIANIVKSSLGPIGLDK--MLVDDV-GD-VTVTNDGATILKLLEVE---HPAAKVLCELANLQDQEVGDGTTSVVIIAAELLKNA-NE-LV-KC-K-IHPTSIISGYRLACKEAVKYMQENLTIPV--DEL-------GR---ES----VI---NAAKTSMSSKII-CV-------D-S---D-FFSTMVVDAANY---VK-F--S----D-N-----K-----------------------G-GA---KY-AIK-SINVLKAHGKSVK-ESKLIN-GYAV-NCTIA-SQF-MP--KRV-V--G---A---------------KIACLDFNLQKIXKXKLGVHVVVDDPEKLDA--IRKREIDITKERIAKI--------------FAA-GANVILTTGGIDDINLKYFVENGAMGVRRVLKRDLKRIAKATGATVCSTLA--NLE-G-D-------------ES-FDASLLGHAE------------EVVQERVSDDE-LILVK----G------PKQ-R-----SAASIIL-RGPNELSLDEVERSVHDALCVVKRVLES-RTLVPGGGAIEAALSIFLENYA-TTVASREQLAIGEFAKALLVIPKTLSVNAAQ-DSTDLVAKLRAFHN-EA--------------------------Q-------------------N-N----------P-----------------------------------D-----------------------------------------------------R----KNL------------KW--C---GL---NLVNG-TIR-DNKACGVLEPAMIKTKCLKFATEAAITILRIDD-----------------------------------------------------------------------------------------------------------------------------------------------------
>Molgula_occidentalis@Mocc42727.H1.1
-----------------------------------------------------------------------------------------------------------------------------------------------------------------------------------------------------TNDGATILKLLEVE---HPAAKVLCELADLQDQEVGDGTTSVVIIAAELLKNA-NE-LV-KC-K-IHPTSVISGYRLACKEAVKXMQENLTIPV--DEL-------GR---ES----VI---NAAKTS---------------------------------------VK-F--S----D-N-----K-----------------------G-GA---KY-AIK-SINVLKAHGKSVK-ESTLIN-GYAI-NCTVA-SQF-M---------------------------------------QKV-KMKLGVHVIVDDPDKLDA--IRKREIDITKERISKI--------------FAA-GANVILTTGGIDD-----------------------------------------------------------------------------------------------------------------------------------------------RSIHDALCVVKRVLES-RTLVPGGGAVEAALSIFLENYA-TSVSSREQLAIGEFAKALLVIPKTLSVNAAQ-DST--------------------------------------------------------------N----------A-----------------------------------E-----------------------------------------------------R----RNL------------K------------------------------------------------------------------------------------------------------------------------------------------------------------------------------------------------------------
>Halocynthia_roretzi@CT01061112.H1.1
------------------------------------------------------------------------------------------------------------------------QT-S-----L--I---V-G-G--ERTS--GNDV-RTQ-NVLAS-TSIANIVKSSLGPVGLDK--MLVDDV-GD-VTVTNDGATILKLLDVE---HPAAKVLCELAELQDQEVGDGTTSVVLIAAELLKNA-DQ-LV-KN-K-IHPTSVISGYRLACKESVRYLQDNLTIPV--EEL-------GR---ES----II---NAAKTSMSSKII-GV-------D-S---N-FFSAMVVDAANA---VK-F--T----D-S-----K-----------------------G-AA---KY-PIR-AVNILKAHGRSAR-ESVLVN-GYAV-NCTIA-SQA-MV--KKV-I--G---A---------------KIACLDFNLQKT-KMKMGVHVVVDDPNNLEA--IRQRELDITXERIXKI--------------FAA-GANVILTTGGIDDINLKXXVEA-----------------------------------------------------------LGQAE------------EVLQEKVSDDE-LILIK----A------PKT-R-----SAASIIL-RGPNELALDEMERSVHDALCVVKRVLES-RSLVPGGGAAEAALSIFLENYA-TSVASREQLAIAEFARSLLVIPKTLAINAAQ-DSTDLVAKLRAFHN-ES--------------------------Q-------------------N-N----------K-----------------------------------E-----------------------------------------------------H----RKL------------KW--S---GL---DLVTG-VVR-DNKAAGVLEPTVIKTKCLKFATEAAITILRIDDMIKL-----Y--P--E--Q---------K----K--G---K-------------------S-Y---Q-------D----A---------L----N------A-------G-E-MD----------------------------------
>Styela_plicata@CT01091006.H1.1
-------------------------------------------------------------------------------------------------------------------------T-P-----L--I---V-G-G--ERTT--GNDV-RTQ-NVLAS-ASIANIVKSSLGPVGLDK--MLVDDV-GD-VTVTNDGATILKLLDVE---HPAAKVLCELAELQDQEVGDGTTSVVIIAAELLKNA-DQ-LV-KN-K---------------------------------EL-------GK---ES----VI---NAAKTSMSSKII-GV-------D-S---D-FFSAMVVDAANA---VK-F--T----D-S-----K-----------------------G-NA---KY-PIK-AVNILKAHGKSAR-ESVLVN-GYAL-NCTVA-SQA-MP--KKI-T--G---A---------------KIACLDFNLQKT-KMKLGVHVVVEDPDQLDA--IRKREIDITKERISKI--------------LAT-GANVILTTGGIDDINLKYFVESGAIGVRRVLKKDLKRIGK----------------------------------------------------------------------------------------------------------------------------------ES-RSVVPGGGSVEAALSIFLENYA-TSVASREQLAIAEFARSLLVIPKTLAINAAQ-DSTDLVAKLRAYHN-ES--------------------------Q-------------------N-N----------K-----------------------------------E-----------------------------------------------------R----RKL------------KW--Y---GL---DLVTG-VVR-DNKEAGVLEPTVIKTKCLKF------------------------------------------------------------------------------------------------------------------------------------------------------------------
>Dendrodoa_grossularia@CT03091006.H1.1
------------------------------------------------------------------------------------------------------------------------QT-P-----L--I---V-G-G--ERTT--GNAV-RTQ-NVLAS-LSIANIVKSSLGPVGLDK--MLVDDV-GN-VTVTNDGATILKLLDVE---HPAAKVLCELAELQDQEVGDGTTSVVLIAAELLKNA-DQ-LV-KN-K-IHPTSIISGYRLACKESVRYLQENMTIGV--DEL-------GK---ES----II---NAAKTSMSSKLI-GV-------D-S---E-FFSAMVVDAANA---VK-F--T----D-S-----K-----------------------G-AA---KH-PIK-AVNILKAHGKSAR-ESVLVN-GYAV-NCTVA-SQA-MP--KKI-T--G---A---------------KIACLGFNLQKT-KMKLGVHVVVDDPNQLDA--IRAREIDITKERISKI--------------FAA-GANVILTTGGIDDINLKYFVETGAMGIRRVLKKDLKRIAKATGATVCSTLA--NLE-G-E-------------ES-FDASQLGYAE------------EVVQERVCDDE-LLLIK----S------PKA-R-----SAASIIL-RGPNELALDEMERSIHDALCVVKRVLES-KSLVPGGGAVEAALSIFLENYA-TSVASREQLAIAEFARSLLVIPKTLAMNAAQ-DATDLVAKLRAYHN-ES--------------------------Q-------------------N-N----------K-----------------------------------E-----------------------------------------------------R----RKL------------KW--S---GL---DLVTG-VVR-DCKEAGVLEPTMIKTKCLKFATEAAITILRIDDMIKL-----F--P--E--Q---------K----Q--G---S-------------------N-Y---Q-------D----A---------L----N------A-------G-Q-LD----------------------------------
>Polyandrocarpa_maxima@Pmax35511.H1.1
-----------------------------------------------------------------------------------------------------------------------------------------------------------------------------------------------------------------------------------------------------------------------------------------------------------------------------------------------------------------------------------------------------------------------------------------------------------------------------------------------------------------------------------------------------------------------------------------------------------------------------------------------------------------------------------------------------------------------------------------------------------------------------A-TSVASREQLAIAEFARSLLVIPKTLAINAAQ-DSTDLVAKLRAYHN-ES--------------------------Q-------------------N-N----------K-----------------------------------E-----------------------------------------------------R----RKL------------KW--F---GL---DLVTG-AVR-DNKDAGVLEPSLIK------------------------------------------------------------------------------------------------------------------------------------------------------------------------
>Ciona_intestinalis@XP_002119405
------------------------------------------------------------------------------------------------------------------MMNIETQA-P-----L--I---V-G-G--ERTS--GKNV-RTQ-NVLAA-SSIANIVKSSLGPVGLDK--MLVDDV-GD-VTVTNDGATILKLLDVE---HPAAKVLCELADLQDQEVGDGTTSVVLIAAELLKNA-DQ-LA-QS-K-IHPTSIISGYRLACKEAVRYMNENLTIPA--ADL-------GR---DV----VI---NCVKTSMSSKII-GV-------D-S---E-LFSGMVVDAANA---VK-F--V----D-A-----K-----------------------G-VA---RY-PIK-SVNILKAHGKSAK-ESILVN-GYAI-NCTVA-SQA-MP--MKI-V--G---A---------------KIACLDFNLQKT-KMKMGVHILVNNPENLED--MRKRELDITKERIEKI--------------MAT-GANVILTTGGIDDLNLKYFVEAGAMGVRRVLKRDLKRVAKATGATLCSTLA--NLE-G-E-------------ES-FDASMLGHAE------------EVVQERICDDE-LIFIK----G------PKV-R-----SAASIIL-RGPNDIACDEMERSLHDALCVVKRVLES-KSVVPGGGTVEAALSIFLENYA-TSVASREQLAIAEFAHSLLVIPKTLAMNAAQ-DSTELVAKLRAFHN-EA--------------------------Q-------------------N-N----------P-----------------------------------K-----------------------------------------------------N----RHL------------KW--S---GL---NLVTG-VIR-DNKSAGVLEPSMIKSKSIKLATEAAITILRIDDLIKL-----Y--P--E--K---------K----E--G---G---------P---------S-Y---Q-------E----A---------L----Q------S-------G-Q-LD--M-------------------------------
>Ciona_savignyi@37932018.394
------------------------------------------------------------------------------------------------------------------------QA-P-----L--T---V-G-G--ERTS--GKNV-RTQ-NVLAA-SSIANIVKSSLGPVGLDK--MLVDDV-GD-VTVTNDGATILKLLDVE---HPAAKVLCELADLQDQEVGDGTTSVVLIAAELLKNA-DQ-LA-QS-K-IHPTSIISGYRLACKEAVKYMNENLTIAA--ADL-------TK---DV----IR---NCVKTSMSSKII-GV-------D-S---E-LFSNMVVDAANA---VK-F--V----D-S-----K-----------------------G-VA---KY-PIK-SVNILKAHGKSAK-ESMLVN-GYAI-NCTVA-SQA-MP--MKI-N--G---A---------------KIACLDFNLQKT-KMKMGVHILVDNPENLEN--MRKRELDITKERIEKI--------------MAT-GANVILTTGGIDDLNLKYFVEAGAMGVRRVLKRDLKRVAKATGATLCSTLA--NLE-G-E-------------ES-FDASMLGHAD------------EVVQERICDDE-LILIK----G------PKL-R-----SAASIIL-RGPNDIACDEMERSLHDALCVVKRVLES-KSVVPGGGTVEAALSIFLENYA-TSVASREQLAIAEFAHSLLVIPKTLSMNAAQ-DATELVAKLRAFHN-EA--------------------------Q-------------------C-N----------P-----------------------------------K-----------------------------------------------------N----RHL------------KW--S---GL---NLVTG-VIR-DNKAAGVLEPSLIKSKSIKLATEAAITILRIDDLIKL-----F--P--E--K---------K----E--G---G---------P---------S-Y---Q-------E----A---------L----A------S-------G-Q-LD----------------------------------
>Clavelina_lepadiformis@CT04091006.H1.1
------------------------------------------------------------------------------------------------------------------MMNIETQA-P-----L--T---V-A-G--ERTT--GKNV-RTQ-NVLAA-SSIANIVKSSLGPVGLDK--MLVDDV-GD-VTVTNDGATILKLLDVE---HPAAKVLCELADLQDQEVGDGTTSVVLIAAELLKNA-DQ-LA-QM-K-IHPTSIISGYRLACKEAVRYMNENLTIPG--GEL-------GR---EV----VI---NCAKTSMSSKII-GV-------D-S---E-LFSAMVVDAANA---VK-F--V----D-G-----K-----------------------G-VA---KY-PIK-SVNILKAHGKSAK-ESILVN-GYAV-NCTVA-SEA-MP--KKI-V--G---A---------------KIACLDFNLQKT-KMKMGVHIVVENPENLED--IRRREIDITKERIAKI--------------MAA-GANVILTTGGIDDLNLKYFVEAGAMGVRRVLKRDLKRVAKATGATLCSTLA--NLE-G-E-------------ES-FDSSLLGHAE------------EVVQERICDDE-LIFIK----S------PKV-R-----SAASIIL-RGPTDVACDEMERSLHDALCVVKRVLES-KSVVPGGGTIEAALSIFLENYA-TSVSSREQLAIAEFAHSLLVIPKTLAINAAQ-DATELVAKLRAFHN-EA--------------------------Q-------------------C-N----------P-----------------------------------K-----------------------------------------------------R----RDL------------KW--T---GL---ELTTG-VVR-DNKAAGVLEPTMIKSKSIKLATEAAITILRIDDLIKL-----Y--P--E--R---------K----E--G---K-------------------S-Y---Q-------D----A---------L----N------A-------G-E-LD--M-------------------------------
>Cystodytes_dellechiajei@CT03091006.H1.1
--------------------------------------------------------------------------------------------------------------------------------------------------------------------------------------------------------------------------------------------------------NA-DQ-LA-QN-K-IHPTSIISGYRLACKEAVRYMNDNLTI-------------------------------------------------------------FATMVVDAANA---VK-F--V----D-G-----K-----------------------G-AS---KY-PIK-SVNVLKAHGKSAK-ESVLVN-GYAI-NCTVA-SQA-MP--KKI-V--G---A---------------KIACLDFNLQKT-KMKNG---------------------------------------------------------------------------------------------TLCATLA--NLE-G-E-------------ES-FEASMLGSAE------------EVVQERISDDE-LIFIK----G------PKV-R-----SAASIIL-RGPNDVACDEMERSLHDSLCVVKRVLES-KS------------------------------------------------------------------------------------------------------------------------------------------------------------------------------------------------------------------------------------------------------------------------------------------------------------------------------------------------------------------------------------------------------------------------------------------------------------
>Phallusia_mammilata@CT03091006.H1.1
------------------------------------------------------------------------------------------------------------------------------------------------------------------------------------------------D-VTVTNDGATILKLLDVE---HPAAKVLCELADLQDQEVGDGTTSVVLIAAELLKNA-DQ-LA-QS-K-IHPTSIISGYRLACKEAVKYMNENLTIPA--NEL-------TK---DI----VI---NCAKTSMSSKII-GV-------D-S---D-LFATMVVDAANA---VK-F--V----D-A-----K-----------------------G-VA---KY-PIK-SVNVLKAHGKKCK-----------------------------------------------------------------------------------------------------------------------------------------------------------------ATGATICSTLA--NLE-G-----------------------LGHAE------------EVVQERICDDE-LIFVK----G------PKV-R-----SAASIIL-RGPTDVACDEMERALHDSLCVVKRVLES-KSVVPGGGTVEAALSIFLENYA-TSVASREQLAIAEFAHSLLVIPKTLAINAAQ-DASDLVAKLRAYHN-EA--------------------------Q-------------------S-N----------P-----------------------------------Q-----------------------------------------------------R----KNL------------KW--T---GL---ELMTG-VVR-DNRAAGVLEPTMIKSKSIKLATEAAITILRIDDLIKL-----F--P--E--E---------K----G--G---K-------------------S-Y---Q-------D----A---------L----M------S-------G-E-LE----------------------------------
>Ascidia_gemmata@FS996942.H1.1
------------------------------------------------------------------------------------------------------------------MATAETQA-P-----L--I---V-G-G--ERTT--GRNV-RTQ-NVLAA-SSIANIVKSSLGPAGLDK--MLVDDV-GD-VTVTNDGATILKLLDVE---HPAAKVLCELADLQDQEVGDGTTSVVLIAAELLKNA-DQ-LA-QS-K-IHPTSIISGYRLACKEAIKYMNENLTIPA--SEL-------SR---DI----VI---NCAK-----------------------------------------------------------------------------------------------------------------------------------------------------------------------------------------------------------------------------------------------------------------------------------------------------------------------------------------------------------------------------------------------------------------------------------------------------------------------------------------------------------------------------------------------------------------------------------------------------------------------------------------------------------------------------------------------------------------------------------------------------------------------------------------------------------------------------------------------------------------------------------
>Strongylocentrotus_purpuratus@XP_780270
-----------------------------------------------------------------------------------------------------------------M--S-T-LR-N-----L--T---V-S-G--ERTS--GDTV-RTQ-NVMAA-AAIANIVKSSLGPVGLDK--MLVDDV-GD-VTVTNDGATILKLLEVE---HPAAKILVELADLQDQEVGDGTTSVVIIAAELLKNA-DE-LV-KQ-K-IHPTTIISGYRLACKEACRYIQEHLTIST--DDL-------VK---ES----II---NAAKTSMSSKLI-GR-------D-P---E-FWSEMIYDAAQA---VK-T--T----D-A-----K-----------------------G-AT---KC-PIK-AINLLKAHGKSSK-ETILVP-GYAL-NCTVA-SQA-ML--KRI-V--G---A---------------KIACLDFSLQKT-KMHLGVHVIVDDPEKLDA--IRQRESDITKERIKKI--------------LDA-GANVILATGGIDDLCLKYFVEAGAMAVRRCKKQDLRRIAKATGAQLLVTLA--NLD-G-E-------------ET-FEAAMLGQAE------------EVVQERVSDDE-LLLIK----G------PKV-R-----SAASMIL-RGANDNQCDEMERSVHDALCVVKRVIES-KSVVVGGGAVESALSIYLENLA-TSLSSREQLAIAEFANSLLVIPKTLAVNAAK-DSVDLVAKLRAYHN-TS--------------------------Q-------------------L-Q----------A-----------------------------------G-----------------------------------------------------H----SHL------------KW--I---GL---DLVNG-VVR-DNKACGVLEPAICKVKCLKFATEAAITILRIDDLIKL-----D--A--E--E---------P----P--Q---G---HP----G---------G-H---P-------G----M---------G----A------M-------G-G-MG--GMM-----------------------------
>Paracentrotus_lividus@89468409.1
---------------------------------------------------------------------------------------------------------------------------------L--T---V-S-G--ERTS--GDTV-RTQ-NVMAA-ASIANIVKSSLGPLGLDK--MLVDDV-GD-VTVTNDGATILKLLEVE---HPAAKILVELADLQDQEVGDGTTSVVIIAAELLKNA-DE-LV-KQ-K-IHPTTIISGYRLACKEACRYIQEHLTIST--DDL-------VK---ES----II---NATKTSMSSKLI-GR-------D-P---E-FWSEMIYEAAQA---VK-T--T----D-A-----K-----------------------G-VI---KC-PIK-AINLLKAHGKSSK-ETVLVQ-GYA-----------------------------------------------------------------------------------------------------------------------------------------------------------------------------------------------------------------------------------------------------------------------------------------------------------YLENLA-TSLSSREQLAIAEFANSLLVIPKTLAVNAAK-DSVDLVAKLRAYHN-TS--------------------------Q-------------------L-Q----------A-----------------------------------G-----------------------------------------------------H----SHL------------KW--V---GL---DLVEG-IVR-DNKAHGILEPAICKVKCLKFATEAAITILRIDDLIKL-----T--A--E--E---------P----P--Q---G---HP----G---------G-H---P-------G----M---------G----G------M-------G-G-M-----------------------------------
>Patiria_pectinifera@93339504.1
---------------------------------------------------------------------------------------------------------------------------------L--S---V-F-G--ERTS--GDTV-RHQ-NVTAA-SAVANIVKSSLGPVGLDK--MLVDDV-GD-VTVTNDGATILKLLEVE---HPAAKVLVELADLQDQEVGDGTTSVVIIAAELLKNA-DE-LV-KQ-K-IHPTTIISGYRLACKEACKYIQEHLTIGV--EEL-------GK---DC----II---NAAKTSMSSKLI-GR-------D-S---D-FFANMIVDAVNA---VK-L--T----D-P-----K-----------------------G-IV---RY-PIK-AINVLKAHGRSAK-ESVLVN-GYAL-NCMPA-SQA-MV--KRV-T--N---V---------------KIACLDF-------------------------------------------------------------------------------------------------------------------------------------------------------------------------------------------------------------------------------------------------------------------------------------------------------------------------------------------------------------------------------------------------------------------------------------------------------------------------------------------------------------------------------------------------------------------------------------------------------------------------------------------------------------------------------------------------------
>Solaster_stimpsonii@EE123215.H1.1
---------------------------------------------------------------------------------------------------------------------------------L--S---V-F-G--ERTS--GDTV-RHQ-NVTAA-SAVANIVKSSLGPVGLDK--MLVDDV-GD-VTVTNDGATILKLLEVE---HPAAKVLVELADLQDQEVGDGTTSVVIIAAELLKNA-DE-LV-KQ-K-IHPTTIISGYRLACKEACKYIQEHMTIGV--EDL-------GK---DC----II---NAAKTSMSSKLI-GR-------D-S---D-FFANMIVDAVNA---VK-L--T----D---------------------------------------------------AHGRSAK-ESILVN-GYAL-NCMPA-SQA-MV--KR---------------------------------------------------------------------------------------------------------------------------------------------------------------------------------------------------------------------------------------------------------------------------------------------------------------------------------------------------------------------------------------------------------------------------------------------------------------------------------------------------------------------------------------------------------------------------------------------------------------------------------------------------------------------------------------------------------------------------------------
>Patiria_miniata@CT02100917.H1.1
---------------------------------------------------------------------------------------------------------------------------------L--S---V-F-G--ERTS--GDTV-RHQ-NVTAA-SAVANIVKSSLGPVGLDK--MLVDDV-GD-VTVTNDGATILKLLEVE---HPAAKVLVELADLQDQEVGDGTTSVVIIAAELLKNA-DE-LV-KQ-K-IHPTTIISGYRLACKEACKYIQEHLTIGV--EEL-------GK---DC----II---NAAKTSMSSKLI-GR-------D-S---D-FFANMIVDAVNA---VK-L--T----D-P-----K-----------------------G-IV---RY-PIK-AINVLKAHGRSAK-ESVLVN-GYAL-NCMPA-SQA-MV--KRV-T--N---V---------------KIACLDFSLQKA-KMHLGVHVIVEDPTKLDA--IRQRESDITKERIQKI--------------VGA-GANVILTTGGIDDLCLKYFVEAGAMAVRRCKKQDLRRISKATGAQLLVTLA--NLE-G-E-------------ET-FDPTMLGQAE------------EVCVERVCDDE-LILIK----G------PKV-R-----NAASIIL-RGANDFQCDEMERSMHDALCVVKRVLES-KSVVPGGGAVEAALSIYLENLA-TSLSSREQLAIAEFANSLLVIPKTLAVNAAK-DSVDLVAKLRAYHN-TS--------------------------Q-------------------M-Q----------A-----------------------------------D-----------------------------------------------------R----AEL------------KW--V---GL---DLVEG-IVR-DNKKAGVFEPGICKIKCLKFATEAAITILRIDDMIKL-----A--P--E--E---------K----E-------------------------------------------------------------------------------------------------------------------
>Saccoglossus_kowalevskii@XP_002741985
------------------------------------------------------------------------------------------------------------------------MS-A-----L--T---V-S-G--ERTS--GDNI-RTQ-NVMAA-LSISNIVKSSLGPVGLDK--MLVDDV-GD-VTVTNDGATILKLLEVE---HPAAKILCELADLQDQEVGDGTTSVVIIAAELLKNA-DE-LV-KQ-K-IHPTSVISGYRLACKEACRFIQEHLTIST--DEL-------GK---DS----IV---SAAKTSMSSKLI-GR-------D-A---D-FFANMVVDAAMA---VK-T--T----D-L-----Q-----------------------G-KA---RY-PIK-AVNVLKAHGRSAH-ESVLVP-GYAL-NCTVA-SQA-MV--KRI-L--N---A---------------KIACLDFGLMKA-KMHLGVHVIVDDPEKLDA--IRQRESDITKERIQKI--------------LSA-GANVILTTGGIDDLCLKYFVEAGAMGVRRCKKQDLKRIAKATGATFISTLA--NLE-G-E-------------ES-FDASMLGQAE------------EVVQERISDDE-LLLIK----G------TKA-R-----SAASVIL-RGANDFMCDEMERSLHDSLCVVKRVLES-KTVVPGGGCVEAALSIYLENFA-TSLSSREQLSIAEFAHSLLVIPKTLAVNAAQ-DSTDLVAKLRAYHN-TA--------------------------Q-------------------I-K----------A-----------------------------------D-----------------------------------------------------H----KHL------------KW--S---GL---DLVEG-VVR-DNKKAGVFEPAICKIKSLKFATEAAITILRIDDMIKL-----A--P--E--Q---------K----Q--G---G---Q---------------S-Y---Q-------E----A---------V----A------S-------G-Q-MG----------------------------------
>Balanoglossus_clavigerus@FN987853.H1.1
----------------------------------------------------------------------------------------------------------------------------------------------------------------------------------------------------------------------------------------------------------------------------------------------------------------------------------------------------------------------------------------------------------------------------------------------------------------------------------------A---------------KIACLDFNLQEA-KMHLGVHAIVDNPDKLDA--IRQRESDITKERIQKI--------------LTA-GANVILTTGGIDDLCLKYFVEAGAMAVRRCKKQDLKRIAKATGATFLPTLA--NLE-G-E-------------ES-FEASMLGQAE------------EVVQERICDDE-LLLIK----G------PKV-R-----SAASIIL-RG-----------------------------------------------------------------------------------------------------------------------------------------------------------------------------------------------------------------------------------------------------------------------------------------------------------------------------------------------------------------------------------------------------------------------------------------------------------------------------------------
>Branchiostoma_floridae@EEN66015
------------------------------------------------------------------------------------------------------------------------MS-A-----L--T---V-M-G--ERST--GDNI-RTQ-NVMAA-TSIANIVKSSLGPVGLDK--MLVDDV-GD-VTVTNDGATILKLLEVE---HPAAKVLCELADLQDQEVGDGTTSVVIIAAELLKNA-EE-LV-RQ-K-IHPTSIISGYRLACKEAVKYIQDHLTINT--DEL-------GR---EC----II---NAAKTSMSSKLI-GA-------D-S---E-FFSNMVVEAANA---VK-M--S----D-G-----K-----------------------G-GV---KI-PIK-AVNVLKAHGRSAR-ESILVN-GYAL-NCTIA-AQVGMP--KKV-T--N---A---------------KVACLDFSLQKA-KMKLGVHVLINDPEKLDA--IRQRESDITKERVEKI--------------LAT-GANVVLTTGGIDDLCLKYFMEKDAMAVRRCKKSDLKRIAKATGATLVSSLA--NLE-G-E-------------ES-FDASLLGGAD------------EVVQERISDDE-LILIK----G------PKA-R-----SASSIIL-RGANDFYCDEMERSVHDALCVVKRVLES-KTIVPGGGAVEAALSIYLENFA-TSLGSREQLAIAEFARSLLVIPKTLAVNAAQ-DSTELVAKLRAYHN-TS--------------------------Q-------------------I-N----------T-----------------------------------E-----------------------------------------------------R----SNL------------KW--V---GL---DLYEG-TIR-DNKKAGVFEPAMCKIKCLKFATEAAITILRIDDMIKL-----L--K--E--E---------K----E--G---G-------------------G-Y---Q-------Q----A---------Y----E------S-------G-A-LE--G-------------------------------
>Xenoturbella_bocki@CT01100917.H1.1
--------------------------------------------------------------------------------------------------------------------------------------------------------------------------------------------------VTITNDGATILKLLEVE---HPAAKVLVELAQLQDDEVGDGTTSVVIIAGELLKNS-DE-LV-KY-K-IHPTSIISGYRLACKEACKYISEQLTINT--DQL-------GR---EC----IV---NAAKTSMSSKLI-GA-------E-S---D-FFAEMVVD--------------------------------------------------------------------------------------------------------------------------------------------------------------------------------------------------------------------------------------------------------------------------------------------------------------ISDDE-LILVK----N------PKV-H-----QAASIVL-RGANDFMVDEMERSLHDSLCVVKRVLES-KSVVPGGGAVEAALSIYLENFA-MTLGSREQLAIAEFAKSLLVIPKTLAVNAAL-DSSDLVAKLR-YHS-KS--------------------------Q-------------------T-T----------S-----------------------------------E-----------------------------------------------------Y----TAL------------KW--I---GL---DLNNG-TVV-DSKKAGVLEPAISKIKCLKFATEAAITILRIDDMIKI-----A--P--E--A---------K----E--G---S-------------------G-Y---G-------N----A---------L----Q------S-------G-Q-------------------------------------
>Apostichopus_japonicus@CT02110418.H1.1
---------------------------------------------------------------------------------------------------------------------------------L--T---I-G-G--QRTS--GESV-RTQ-NVMAA-SSIANIVKSSLGPVGLDK--MLVDDV-GD-VTVTNDGATILKLLEVE---HPSAKILVELADLQDQEVGDGTTSVVLIAAELLKNA-DE-LV-KQ-K-IHPTTIISGYRLACKEACRYINEHLTISV--DEL-------GR---DS----VV---NAAKTSMSSKLI-GR-------D-A---D-FFSNMVVDAANA---VK-M--T----D-N-----K-----------------------G-VV---KC-PIK-AINLLKAHGKSAK-DTILV--GYAL-NCTVA-SQA-ML--KKI-T--G---A---------------KIAFLDFSLQKA-KMHLGVHVIVDNPEKLDA--IRQREADITKERIEKI--------------LAA-GTNVVLSTGGIDDLCLKYFVEAGAMAVRRCKKVDLKRIAKATGGQLLVTLA--NLE-G-E-------------ES-FDPSMIGHAE------------EVVQERISDDE-LILVK----G------PKV-K-----KAASIIL-RGANDTQCDEMERSIHDSLCVVKRVLES-KTVVTGGGAVEAALSIYLENLA-TSLSSREQLAIAEFANSLLVIPKTLAVNAAK-DSVDLVAKLRAFHN-TS--------------------------Q-------------------L-Q----------G-----------------------------------E-----------------------------------------------------R----ADL------------KW--V---GL---DLVEG-VVR-DNKAAGVFEPGISKIKSLKFATEAAITILRIDDLIKL-----D--P--E--K---------Q----E-------------------------------------------------------------------------------------------------------------------
>Anolis_carolinensis@XP_003215812
---------------------------------------------------------------------------------------------------------------M-A--A-L-DG-P-----L--A---V-L-G--ERST--GENV-RTQ-NVTAA-ASIANIVKSSLGPVGLDK--MLVDDI-GD-VTITNDGATILKLLEVE---HPAAKVLCELAELQDKEVGDGTTSVVIIAAELLKNA-DE-LV-KQ-K-IHPTSVISGYRLACKEAVRYINENLVINS--DEL-------GR---DC----LI---NAAKTAISSKII-GI-------D-S---D-FFANMVVDAALA---VK-Y--T----D-Q-----K-----------------------G-QA---RY-PIN-SINVLKAHGRSQK-ESILVN-GYAL-NCVVG-SQG-MP--KRI-V--N---A---------------KIACLDFSLQKA-KMKLGVQVVVTDPEKLDQ--IRQREADITKERIQKI--------------LST-GANVILTTGGIDDMCLKYFVDAGAMAVRRVLKRDLKRIAKASGATLCPTLA--NLE-G-E-------------ET-FEASMLGQAE------------EVIQERICDDE-LILIK----N------TKA-R-----TSAAIIL-RGANDFMCDEMERSLHDALCVVKRVLES-KSVVPGGGAVEAALSIYLENYA-TSMGSREQLAIAEFARSLLVIPNTLAVNAAQ-DAIDLVAKLRAFHN-EA--------------------------Q-------------------V-N----------P-----------------------------------E-----------------------------------------------------R----KNL------------KW--I---GL---DLING-KPR-DNKQAGVYEPTVVKTKSLKFATEAAITILRIDDLIKL-----H--P--E--S---------K----G--D---K---G-----G---------C-Y---E-------D----A---------V----H------S-------G-A-IE--D-------------------------------
>Meleagris_gallopavo@XP_003204129
---------------------------------------------------------------------------------------------------------------M-A--A-M-EG-P-----L--A---V-F-G--ERTS--GDTI-RTQ-NVTAA-SAIANIVKSSLGPVGLDK--MLVDDI-GD-VTITNDGATILKLLEVE---HPAAKVLCELADLQDKEVGDGTTSVVIIAAELLKNA-DE-LV-KQ-K-IHPTSIIGGYRLACKEAVRYINENLIINT--DEL-------GR---EC----LI---NAAKTSMSSKII-GI-------D-G---D-FFANMVVDAAMA---VK-Y--T----D-Q-----K-----------------------G-QA---RY-PIN-SVNVLKAHGRSQK-ESILVN-GYAL-NCVVG-SQG-MT--KRI-V--N---A---------------KIACLDFSLQKA-KMKLGVQVVITDPEKLDQ--IRQRESDITKERIQKI--------------LAT-GANVILTTGGIDDMCLKYFVDAGAMAVRRVVKKDLKRIAKASGATICSTLA--NLE-G-E-------------ES-FEALMLGQAE------------EVIQERICDDE-LILIK----N------TKA-R-----TSASIIL-RGANDFMCDEMERSIHDALCVVKRVLES-KSVVPGGGAVEAALSIYLENYA-TSMGSREQLAIAEFARSLLIIPNTLAVNAAQ-DATDLVAKLRAFHN-EA--------------------------Q-------------------V-N----------P-----------------------------------D-----------------------------------------------------R----KNL------------KW--I---GL---DLVNG-KPR-DNKQAGVFEPTMVKTKSLKFATEAAITILRIDDLIKL-----H--P--E--P---------K----E--D---R---------G---------C-Y---E-------D----A---------V----H------S-------G-A-LE--E-------------------------------
>Eucidaris_tribuloides@SRA144278.H1.1
---------------------------------------------------------------------------------------------------------------------------------------------------------------------------------------------------------------------------------------------------------------V-KQ-K-IHPTTIISGYRLACKEACRYIQDHLTINT--DEL-------GK---ES----II---SAAKTSMSSK------------------------MIYNAAQS---VK-M--T----D-A-----K-----------------------G-GI---KC-PIK-AINLLKAHGRSSK-ESVLVN-GYAL-NCTVA-SQA-MP--KRI-S--G---A---------------KIACLDFSLQKA-KMHLGVHVIVEDPEKLDA--IRQREADITKERIQKI--------------LDA-GANVILTTGGIDDLCLKYFVEAGAMAVRRCKKQDLKRIAKATGAQLLVTLA--NLE-G-E-------------ET-FEASMLGQAE------------EVVQERISDDE-LILIK----S------PKV-R-----NAASMIL-RGANDNQCDEMERSVHDS-------------------------------------------------------------------------------------------------------------------------------------------------------------------------------------------------------------------------------------------------------------------------------------------------------------------------------------------------------------------------------------------------------------------------------------------------------------------------
>Lytechinus_variegatus@JH440561.H1.5
-------------------------------------------------------------------------------------------------------------------------------------------------------------------------------------------------------------------------------------------------------------------------------------EACRYIQEHLTIST--DDL-------GK---ES----II---NAAKTSMSSKLI-GR-------D-P---E-FWSEMIYEAAQA---VK-T--T----D-A-----K-----------------------G-AI---KC-PIK-AINLLKAHGKSSK-ETVLVP-GYAL-NCTVA-SQA-MT--KRI-T--G---A---------------KIACLDFSLQKT-KMHLGVHVIVDDPEKLDA--IRQRESDITKERIQKI--------------LDT-GANVILTTGGIDDLCLKYFVEAGAMAVRRCKKQDLKRIAKSTGAQLIVTLA--NLE-G-E-------------ET-FEASMLGQAE------------EVVQERVSDDE-LILIK----G------PKV-R-----SAASMIL-RGANDNQCDEMERSVHDALCVVKRVIES-RSVVVGGGAVESALSIYLENLA-TSL---------------------------------------------------------------------------------------------------------------------------------------------------------------------------------------------------------------------------V---GL---DLVEG-IVR-DNRAFGVLEPAICKIKCLKFATEAAITILRIDDLIKL-----A--P--E--E---------P----P--Q---G---GPG---G---------G-H---P-------G----M---------G----G------M-------G-G-I-----------------------------------
>Callorhinchus_milii@AFK11360
---------------------------------------------------------------------------------------------------------------M-A--S-M-EG-A-----L--N---V-F-G--QRHS--GESV-RTQ-NVMAA-ASIANIVKSSLGPVGLDK--MLVDDI-GD-VTITNDGATILKLLEVE---HPAAKVLCELAELQDREVGDGTTSVVIIAAELLKGA-DE-LA-KQ-K-IHPTSIIGGYRLACKEAVRYIQENMTVNT--DEL-------GR---EC----LI---NAAKTSLSSKII-GV-------D-A---D-FFANMVVEATQA---VK-F--T----D-A-----K-----------------------G-QA---RY-PIK-SVNVLKAHGRSQR-ESVLVN-GYAL-NCTVG-SQG-MV--KRV-I--N---A---------------KIACLDFSLQKT-KMKLGVQIVINDPEKLNQ--IRQRESDITKERIQKI--------------LAT-GANVILTTGGIDDMCLKYFVDAGAMAVRRCLKKDLRRIAKASGATICSTLA--NLE-G-D-------------ES-FDPSLVGQAE------------EVVQERICDDE-LILVK----N------TKA-R-----TSASIIL-RGANDFMCDEMERSLHDALCVVKRVLES-KSLVPGGGAVEAALSIYLENYA-TSLGSREQLAIAEFARAMLVIPKTLAVNAAQ-DSTDLVAKLRAFHN-EA--------------------------Q-------------------V-N----------P-----------------------------------D-----------------------------------------------------R----KTL------------KW--I---GL---DLLNG-KPR-DNKQAGVFEPTMVKVKSLKFATEAAITILRIDDLIKL-----Y--P--D--E---------K----Q--D---K---G-----K---------S-Y---Q-------D----A---------V----Q------S-------G-E-LN--G-------------------------------
>Oreochromis_niloticus@XP_003449958
---------------------------------------------------------------------------------------------------------------M-S--L-L-DG-P-----L--N---V-L-G--QRTT--GQSV-RTQ-NVMAA-ASIANIVKSSLGPVGLDK--MLVDDI-GD-VTITNDGATILKLLEVE---HPAAKVLCELADLQDKEVGDGTTSVVILAAELLKSA-DE-LV-KQ-K-IHPTSVISGYRLACKEAVRYITENLTIGT--DDL-------GR---EC----LI---NAAKTSMSSKII-GV-------D-A---D-FFANMVVDAAMA---VK-F--V----D-S-----K-----------------------G-VA---KY-PIN-SVNVLKAHGRSQK-ESFLVN-GYAL-NCTVG-SQG-MV--KRV-V--N---A---------------KIACLDFSLQKT-KMKMGVQVIINDPEKLDQ--IRQRESDITKERIQKI--------------LAS-GANVILTTGGIDDMCLKYFVDVGAMAVRRVLKRDLKRIAKATGATICPSLT--NLE-G-E-------------ET-FEATMLGQAE------------EVVQERICDDE-LILVK----N------TKA-R-----TSASIIL-RGANDFMCDEMERSLHDALCVVKRVLES-KSVVPGGGAVEAALSIYLENYA-TSMGSREQLAIAEFARSLLVIPKTLAVNAAQ-DSTDLVAKLRAFHN-EA--------------------------Q-------------------V-N----------P-----------------------------------E-----------------------------------------------------R----KNL------------KW--I---GL---DLVNG-KPR-DNRQAGVYEPTMVKTKSLKFATEAAITILRIDDLIKL-----F--P--E--P---------K----E--G---G---------H---------S-Y---Q-------E----A---------V----E------S-------G-S-LQ--G-------------------------------
>Clavelina_lepadiformis@CT06130510.H1.1
------------------------------------------------------------------------------------------------------------------MMNIETQA-P-----L--T---V-A-G--ERTT--GKNV-RTQ-NVLAA-SSIANIVKSSLGPVGLDK--MLVDDV-GD-VTVTNDGATILKLLDVE---HPAAKVLCELADLQDQEVGDGTTSVVLIAAELLKNA-DQ-LA-QM-K-IHPTSIISGYRLACKEAVRYMNENLTIPG--GEL-------GR---EV----VI---NCAKTSMSSKII-GV-------D-S---E-LFSTMVVDAANA---VK-F--V----D-G-----K-----------------------G-VA---KY-PIK-SVNILKAHGKSAK-ESILVN-GYAV-NCTVA-SEA-MP--KKI-V--G---A---------------KIACLDFNLQKT-KMKMGVHIVVENPENLED--IRKREIDITKERIAKI--------------MAA-GANVILTTGGIDDLNLKYFVEAGAMGVRRVLKRDLKRVAKATGATLCSTLA--NLE-G-E-------------ES-FDSSLLGHAE------------EVVQERICDDE-LIFIK----S------PKV-R-----SAASIIL-RGPTDVACDEMERSLHDALCVVKRVLES-KSVVPGGGTVEAALSIFLENYA-TSVSSREQLAIAEFAHSLLVIPKTLAINAAQ-DATELVAKLRAFHN-EA--------------------------Q-------------------C-N----------P-----------------------------------K-----------------------------------------------------R----RDL------------KW--T---GL---ELTTG-VVR-DNKAAGVLEPTMIKSKSIKLATEAAITILRIDDLIKL-----Y--P--E--R---------K----E--G---K-------------------S-Y---Q-------D----A---------L----N------A-------G-E-LD--M-------------------------------
>Doliolum_nationalis@Dnat2163.H1.1
------------------------------------------------------------------------------------------------------------------MMSMDTQA-P-----L--I---V-G-G--ERTT--GSNV-RTQ-NVLAA-SSIANIVKSSLGPVGLDK--MLVDDV-GD-VTVTNDGATILKLLDVE---HPAAKVLCELADLQDQEVGDGTTSVVLIAAALLKHA-DE-LA-QA-K-IHPTSIISGYRLACKEAIKYMNENLCIPV--GDL-------GR---DI----VV---QCAKTSMSSKII-GV-------D-S---E-LFANMVVDAAYA---VK-Q--T----D-A-----K-----------------------G-VN---KY-PIK-AVNVLKAHGKSAK-ESVLVN-GYAV-NCTVA-SQQ-MP--KKI-V--G---A---------------KIALLDFNLQKT-KMKLGVHVVVETPENLDK--IRQRELDITKERIAKI--------------MAT-GANVIFTSGGIDDLNLKYFVEAGAMGVRRVLKRDLKRVAKATGATLCSTLA--NLE-G-E-------------ES-FDASMLGYAE------------EVVQERICDDE-LILVK----G------PKA-R-----SAASIIL-RGPTDVACDEMERSLHDSLCVVKRVLES-KSVVPGGGTVEAALSIFLENYA-TSVSSREQLAIAEFAHSLLVIPTTLANNAAQ-DSSELVAKLRAFHN-ES--------------------------Q-------------------T-N----------E-----------------------------------S-----------------------------------------------------R----RHL------------KW--T---GL---ELVTG-QVR-DNKAAGVLEPSMIKSKSIKLATEAAITILRIDDLIKL-----F--P--E--Q---------K----D--D---P---------N---------S-Y---Q-------H----A---------L----Q------S-------G-Q-LD----------------------------------
>Salpa_fusiformis@Sfus9933.H1.1
------------------------------------------------------------------------------------------------------------------MMSMDTQT-A-----L--T---V-A-G--ERTS--GKNV-RTQ-NVLAA-SSIANIVKTSLGPVGLDK--MLVDDV-GD-VTVTNDGATILKLLDVE---HPAAKVLCELADLQDQEVGDGTTSVVLVAAELLKNA-DQ-LA-QH-K-IHPTSIISGYRLACKEAVKYLNENMCIPT--SEL-------GR---EA----VI---SCAKTSMSSKII-GV-------D-S---D-LFADMVVNAAEA---VK-I--I----D-A-----K-----------------------G-NA---KY-PIK-AVNVLKAHGKSAR-ESVLVP-GYAI-NCTVA-SQA-MP--KKI-V--G---A---------------KIACLDFNLQKT-KMKMGVHIIVETPDNLDQ--IRQRELDITKERINKI--------------MAT-GANVILTTGGIDDLNLKYFVERGAMAVRRVLKRDMKRVAKATGATLCANLA--NTD-G-E-------------EG-FDANMLGTAE------------EVVQERICDDE-LIFVK----N------PK--N-----KAASIIL-RGPTDIACDEMERSMHDALCVVKRVLES-KTVVPGGGTVEAALSIFLENYA-NSVASREQLAIAEFAKSLLVIPNTLANNAAK-DSTELVAKLRAYHH-QA--------------------------Q-------------------T-K----------P-----------------------------------E-----------------------------------------------------H----QHL------------KW--I---GL---DLING-KVR-DNRAAGVLEPALIKIKSIKLATEAAITILRIDDLIKL-----Y--P--E--K---------K----D--D---G---------N---------S-Y---Q-------Q----A---------L----Q------S-------G-Q-L-----------------------------------
>Ophionotus_victoriae@CT01130602.H1.1
-----------------------------------------------------------------------------------------------------------------M--S-F-QH-A-----L--T---I-N-G--ERTS--GDTV-RTQ-NVMAA-AAIANIVKSSLGPVGLDK--MLVDDV-GD-VTITNDGATILNLLEVE---HPAAKVLVELADLQDQEVGDGTTSVVIIAAELLKNA-DE-LV-K------PTTIISGYRLACKEACKYIQEHMTIST--EE---------------------------------------------------------------------------------------------------------------------------------------------------------------------------------------------------------------------------------------------------------------------------------------------------------------------------------------------------------------------------------------------------------------------------------------------------------------------------------------------------------------------------------------------------------------------------------------------------------------------------------------------------------------------------------------------------------------------------------------------------------------------------------------------------------------------------------------------------------------------------------------------------------------
>Anas_platyrhynchos@EOB03993
---------------------------------------------------------------------------------------------------------------------------------------------------------------VTAA-SAIANIVKSSLGPVGLDK--MLVDDI-GD-VTITNDGATILKLLEVE---HPAAKVLCELADLQDKEVGDGTTSVVIIAAELLKNA-DE-LV-KQ-K-IHPTSIIGGYRLACKEAVRYINENLTINT--DEL-------GR---EC----LI---NAAKTSMSSKII-GI-------D-G---D-FFANMVVDAAMA---VK-Y--T----D-Q-----K-----------------------G-QA---RY-PIN-SVNVLKAHGRSQK-ESILVN-GYAL-NCVVG-SQG-MT--KRI-V--N---A---------------KIACLDFSLQKA-KMKLGVQVVISDPEKLDQ--IRQRESDITKERIQKI--------------LAT-GANVILTTGGIDDMCLKYFVDAGAMAVRRVVKKDLKRIAKASGATVCSTLA--NLE-G-E-------------ES-FEALMLGQAE------------EVIQERICDDE-LILIK----N------TKA-R-----TSASIIL-RGANDFMCDEMERSIHDALCVVKRVLES-KSVVPGGGAVEAALSIYLENYA-TSMGSREQLAIAEFARSLLIIPNTLAVNAAQ-DATDLVAKLRAFHN-EA--------------------------Q-------------------V-N----------P-----------------------------------D-----------------------------------------------------R----KNL------------KW--I---GL---DLVNG-KPR-DNKQAGVFEPTMVKTKSLKFATEAAITILRIDDLIKL-----H--P--E--T---------K----E--D---R---------G---------C-Y---E-------D----A---------V----H------S-------G-A-LE--E-------------------------------
>Botryllus_schlosseri@CT01131026.H1.1
------------------------------------------------------------------------------------------------------------------------QT-P-----L--I---V-G-G--ERTT--GNDV-RTQ-NVLAS-TSIANVVKSSLGPVGLDK--MLVDDV-GN-VTVTNDGATILKLLDVE---HPAAKVLCELAELQDQEVGDGTTSVVLIAAELLKNA-DQ-LV-KN-K-IHPTSIISGYRLACKESVRYLQENLTIPI--DEL-------GK---ES----II---NAAKTSMSSKII-GV-------D-S---V-FFSNMVVEAANA---VK-F--T----D-S-----K-----------------------G-TA---KY-PIN-AVNILKAHGKSAK-DSVLVN-GYAV-NCTVA-SQA-MP--KKV-T--G---A---------------KIACLDFNLQKT-KMKLGVHVVVEDPNQLEA--IRAREIDITKERISKI--------------FAA-GANVILTTGGIDDINLKYFVESGAMGVRRVLKKDLKRIAKATGATICSTLA--NLE-G-E-------------ES-FEASQLGYAE------------EVVQERICDDE-LLLVK----A------PKA-R-----SAASIIL-RGPNELALDEMERSIHDALCVVKRVLES-KSLVPGGGSVEAALSIFLENYA-TSVASREQLAIAEFARSLLVIPKTLSINAAQ-DSTDLVAKLRAYHN-ES--------------------------Q-------------------C-N----------K-----------------------------------E-----------------------------------------------------R----RKL------------KW--Y---GL---DLVTG-VVR-DNKNAGVLEPAVIKIKCLKFATEAAITILRIDDMIKL-----F--P--E--E---------K----K--G---N-------------------S-Y---Q-------Q----A---------L----N------S-------G-Q-LD----------------------------------
>Alligator_sinensis@XM_006021914.H1.1
---------------------------------------------------------------------------------------------------------------M-A--A-L-EG-P-----L--A---V-L-G--ERSS--GDAV-RSQ-NVTAA-ATIANIVKSSLGPVGLDK--MLVDDI-GD-VTITNDGATILKLLEVE---HPAAKVLCELAELQDKEVGDGTTSVVIIAAELLKNA-DE-LV-KQ-K-IHPTSIIGGYRLACKEAVRYINENLIINT--DEL-------GR---DC----LI---NSAKTSMSSKII-GI-------D-G---D-FFANMAVDAASA---VK-Y--T----D-Q-----K-----------------------G-QA---RY-PIN-SINVLKAHGRSQK-ESILVN-GYAL-NCVVG-SQG-MT--KRM-V--N---A---------------KIACLDFSLQKT-KMKLGVQVVITDPEKLDQ--IRQRESDITKERIQKI--------------LAA-GANVVLTTGGIDDMCLKYFVDAGAMAVRRVLKKDLKRIAKASGATVCSNLA--NLE-G-E-------------ES-FEASMLGQAE------------EVVQERICDDE-LILVK----N------TKA-R-----TSASIIL-RGANDFMCDEMERSIHDALCVVKRVLES-KSVVPGGGAVEAALSIYLENYA-TSMGSREQLAIAEFARSLLVIPNTLAVNAAQ-DATDLVAKLRAFHN-EA--------------------------Q-------------------V-N----------P-----------------------------------E-----------------------------------------------------R----KNL------------KW--I---GL---DLING-KPR-DNKQAGVFEPTLVKTKSLKFATEAAITILRIDDLIKL-----H--P--E--S---------K----D--D---K---G-----G---------C-Y---E-------D----A---------V----R------S-------G-A-LE--E-------------------------------
>Caiman_crocodilus@Contig1953.H1.2
---------------------------------------------------------------------------------------------------------------M-A--A-L-EG-P-----L--A---V-L-G--ERSS--GDTV-RNQ-NVTAA-ATIANIVKSSLGPVGLDK--MLVDDI-GD-VTITNDGATILKLLEVE---HPAAKVLCELAELQDKEVGDGTTSVVIIAAELLKNA-DE-LV-KQ-K-IHPTSIIGGYRLACKEAVRYINENLIINT--DEL-------GR---DC----LI---NSAKTSMSSKII-GI-------D-G---D-FFANMVVDAASA---VK-Y--T----D-Q-----K-----------------------G-QA---RY-PIN-SINVLKAHGRSQK-ESILVN-GYAL-NCVVG-SQG-MT--KRI-V--N---A---------------KIACLDFSLQKT-KMKLGVQVVITDPEKLDQ--IRQRESDITKERIQKI--------------LAT-GANVI------------------------------------------------------E-------------ES-FEASMLGQAE------------EVVQERICDDE-LILIK----N------TKA-R-----TSASIIL-RGANDFMCDEMERSIHDALCVVKRVLES-KSVVPGGGAVEAALSIYLENYA-TSMGSREQLAIAEFARSLLVIPNTLAVNAAQ-DATDLVAKLRAFHN-EA--------------------------Q-------------------V-N----------P-----------------------------------E-----------------------------------------------------R----KNL------------KW--I---GL---DLING-KPR-DNKQAGVFEPTLVKTKSLKFATE---------------------------------------------------------------------------------------------------------------------------------------------------------------
>Caretta_caretta@Contig1072.H1.1
-------------------------------------------------------------------------------------------------------------------------G-S-----L--A---V-F-G--ERIS--GEAI-RGQ-NVMAA-ASIANIVKSSLGPVGLDK--MLVDDI-GD-VTITNDGATILKLLEVE---HPAAKVLCELAELQDKEVGDGTTSVVIIAAELLKNA-DE-LV-KQ-K-IHPTSVIGGYRLACKEAVRYINENLIINT--DEL-------GR---EC----LI---NSAKTSMSSKII-GI-------D-G---D-FFANMVVDAVLA---VK-F--T----D-Q-----K-----------------------G-QA---KY-PIS-SINVLKAHGRSQK-ESILVN-GYAL-NCVVG-SQG-MT--KRI-V--N---A---------------KIACLDFSLQKT-KMKLGVQVVITDPEKLDQ--IRQRESDITKERIQKI--------------LAT-GANVVLTTGSIDDMCLKYFVDAGAMAVRRVLKKDLKRIAKAAGAIICSTLA--NLE-G-E-------------ES-FEASMLGQAE------------EVVQERICDDE-LILIK----N------TKA-R-----TSASIIL-RGANDFMCDEME-----------RVLES-KSVVPGGGAVEAALSIYLENYA-TSMGSREQLAIAEFARSLLIIPNTLAVNAAQ-DATDLVAKLRAFHN-EA--------------------------Q-------------------V-N----------P-----------------------------------E-----------------------------------------------------R----KNL------------KW--I---GL---DLING-KPR-DNKQAGVFEPTVVKVKSLKFATEAAITILRIDDLIKL-----H--P--E--S---------K----D--D---R---G-----G---------C-Y---E-------D----A---------V----R------S-------G-A-LE----------------------------------
>Chelonoidis_nigra@CT01131209.H1.1
-------------------------------------------------------------------------------------------------------------------------G-S-----L--A---V-F-G--ERSS--GEAI-RGQ-NVMAA-ASIANIVKSSLGPVGLDK--MLVDDI-GD-VTITNDGATILKLLEVE---HPAAKVLCELAELQDQEVGDGTTSVVIIAAELLKNA-DE-LV-KQ-K-IHPTSVIGGYRLACKEAVRYINENLIINT--DEL-------GR---DC----LI---NSAKTSMSSKMI-GI-------D-G---D-FFANMVVDAVLA---VK-F--T----D-Q-----K-----------------------G-QA---KY-PIS-SINVLKAHGRSQK-ESILVN-GYAL-NCVVG-SQG-MT--KRI-V--N---A---------------KIACLDFSLQKT-KMKLGVQVLITDPEKLDQ--IRQRESDITKERIQKI--------------LAT-GANVVLTTGGIDDMCLKYFVDAGAMAVRRVLKKDLKRIAKAAGAIICSSLA--NLE-G-E-------------ES-FEASMLGQAE------------EVGQERICDDE-LILIK----N------TKA-R-----TSASIIL-RGANDFMCDEMERSLHDALCVVKRVLES-KSVVPGGGAVEAALSIYL--------GSREQLAIAEFARSLLVIPNTLAVNAAQ-DATDLVAKLRAFHN-EA--------------------------Q-------------------V-N----------P-----------------------------------E-----------------------------------------------------R----KNL------------KW--I---GL---DLING-KPR-DNKQAGVFEPTVVKVKSLKFATEAAITILRIDDLIKL-----H--P--E--S---------K----D--D---R---G-----G---------G-Y---E-------D----A---------V----R------S-------G-A-LE--D-------------------------------
>Chrysemys_picta_bellii@CT01131209.H1.1
-------------------------------------------------------------------------------------------------------------------------G-A-----L--A---V-F-G--ERIS--GEAI-RGQ-NVMAA-ASIANIVKSSLGPVGLDK--MLVDDI-GD-VTITNDGATILKLLEVE---HPAAKVLCELAELQDQEVGDGTTSVVIIAAELLKNA-DE-LV-KQ-K-IHPTSVIGGYRLACKEAVRYINENLIINT--DEL-------GR---DC----LI---NSAKTSMSSKII-GI-------D-G---D-FFANMVVDAVLA---VK-F--T----D-Q-----K-----------------------G-QA---KY-PIS-SINVLKAHGRSQK-ESILVN-GYAL-NCVVG-SQG-MT--KRI-V--N---A---------------KIACLDFSLQKT-KMKLGVQVLITDPEKLDQ--IRQRESDITKERIQKI--------------LAT-GANVILTTGGIDDMCLKYFVDAGAMAVRRVLKKDLKRIAKAAGAIICSSLA--NLE-G-E-------------ES-FEASMLGQAE------------EVVQERICDDE-LILVK----N------TKA-R-----TSASIIL-RGANDFMCDEMERSLHDALCVVKRVLES-KSVVPGGGAVEAALSIYLENYA-TSMGSREQLAIAEFARSLLVIPNTLAVNAAQ-DATDLVAKLRAFHN-EA--------------------------Q-------------------V-N----------P-----------------------------------E-----------------------------------------------------R----KNL------------KW--I---GL---DLING-KPR-DNKQAGVFEPTVVKVKSLKFATEAAITILRIDDLIKL-----H--P--E--S---------K----D--D---R---G-----G---------C-Y---E-------D----A---------V----R------S-------G-A-LE----------------------------------
>Crocodylus_niloticus@toto783.H1.1
-------------------------------------------------------------------------------------------------------------------------------------------------------------------------------------K--MLVDDI-GD-VTITNDGATILKLLEVE---HPAAKVLCELADLQDKEVGDGTTSVVIIAAELLKNA-DE-LV-KQ-K-IHPTSIIGGYRLACKEAVRYINENLIINT--DEL-------GR---EC----LI---NSAKTSMSSKII-GI-------D-G---D-FFANMVVEAASA---VK-Y--T----D-Q-----K-----------------------G-QA---RY-PIN-SINVLKAHGRSQK-ESILVN-GYAL-NCVVG-SQG-MT--KRI-V--N---A---------------KIACLDFSLQKT-KMKLGVQVVITDPEKLDQ--IRQRESDITKERIQKI--------------LAT-GANVVLTTGGIDDMCLKYFVDAGAMAVRRVLKKDLKRIAKASGATVCSTLA--NLE-G-E-------------ES-FEASMLGQAE------------EVVQERICDDE-LILVK----N------TKA-R-----TSASIIL-RGANDFMCDEMERSIHDALCVVKRVLES-KSVVPGGGAVEAALSIYLENYA-TSMGSREQLAIAEFARSLLVIPNTLAVNAAQ-DAIDLVAKLRAFHN-EA--------------------------Q-------------------V-N----------P-----------------------------------E-----------------------------------------------------R----KNL------------KW--I---GL---DLING-KPR-DNKQAGVFEPTLVKTKSLKFATEAAITILRIDDLIKL-----H--P--E--S---------K----D--D---K---G-----G---------C-Y---E-------D----A---------V----R------S-------G-A-LE--E-------------------------------
>Crotalus_adamanteus@Cada10941.H1.1
--------------------------------------------------------------------------------------------------------------------A-L-EG-P-----L--A---V-F-G--ERDT--GDSV-RAQ-NVTAA-ASIANIVKSSLGPVGLDK--MLVDDI-GD-VTITNDGATILKLLEVE---HPAAKVLCELAELQDKEVGDGTTSVVIVAAELLKNA-DE-LV-KQ-K-IHPTSVISGYRLACKEAVRYINENLVINS--DEL-------GK---DC----LI---NAAKTSMSSKII-GV-------D-S---D-FFANIVVDAVLA---VK-Y--T----D-Q-----K-----------------------G-QP---HY-PIS-SINVLKAHGRSQK-ESILVN-GYAL-NCVVG-SQG-MP--KRI-V--N---A---------------KIACLDFSLQKT-KMKLGVQVVITDPEKLDQ--IRQREADITKEKIQKI--------------LAT-GANVILTTGGIDDMCLKYFVDAGAMAVRRVLKRDLKRIAKASGATACSTLA--NLE-G-E-------------ET-FEASMLGQAE------------EVVQERICDDE-LILIK----N------TKA-R-----TSAAIIL-RGANDFMCDEMERSLHDALCVVKRILES-KSVVPGGGAVEAALSIYLENYA-TSMGSREQLAIAEFARSLLVIPNTLAVNAAQ-DAIDLVAKLRAFHN-EA--------------------------Q-------------------V-N----------P-----------------------------------D-----------------------------------------------------R----KNL------------KW--I---GL---DLING-KPR-DNKQAGVYEPTVVKIKSLKFATEAAITILRIDDLIKL-----H--P--E--S---------K----G--E---K---G-----G---------C-Y---E-------D----A---------V----Q------S-------G-A-IE--N-------------------------------
>Cyclorana_alboguttata@Calb1277.H1.1
----------------------------------------------------------------------------------------------------------------------M-EG-P-----L--A---V-F-G--ERST--GEAV-RTQ-NVMAA-ASIANIVKSSLGPVGLDK--MLVDDI-GD-VTITNDGATILKLLEVE---HPAAKVLCELADLQDNEVGDGTTSVVIIAAELLKNA-DE-LV-KQ-K-IHPTSIIGGYRLACKEAVRYINENLTINT--DEL-------GK---DC----LL---NAAKTSMSSKII-GV-------D-S---S-FFASMVVDAALA---VK-Y--V----D-S-----K-----------------------G-QA---HY-PIN-SINVLKAHGRSQK-ESILVN-GYAL-NCIVG-SQG-MN--KRI-T--N---A---------------KIACLDFSLQKT-KMKLGVQVIISDPSKLDQ--IRQRESDITKERIQKI--------------LAT-GANVILTTGGIDDMCLKYFVDAGAMAVRRVLKKDLKRIAKATGATVCSTLA--NLE-G-E-------------ES-FEVSMLGQAE------------EVVQERICDDE-LILVK----N------TKA-R-----TCASIIL-RGANDFMCDEMERSVHDALCVVKRVLES-KSVVPGGGAVEAALSIYLENYA-TSMGSREQLAIAEFARALLVIPKTLAVNAAQ-DSTDLVAKLRAFHN-EA--------------------------Q-------------------V-N----------P-----------------------------------E-----------------------------------------------------R----KNL------------KW--I---GL---DLLNG-KPR-DNKQAGVFEPTVVKTKSLKFATEAAITILRIDDLIKL-----H--P--E--S---------K----E--D---G---------S---------K-Y---H-------E----A---------V----Q------S-------G-S-IE----------------------------------
>Cynops_pyrrhogaster@CT01131209.H1.1
----------------------------------------------------------------------------------------------------------------------------------------V-L-G--ERTS--GEAV-RSQ-NVLAA-SSIANIVKSSLGPVGLDK--MLVDDI-GD-VTITNDGATILKLLEVE---HPAAKVLCELAELQDNEVGDGTTSVVIIAAELLKNA-DE-LV-KQ-K-IHPTSIIGGYRLACKEAVRYINENLTINT--DEL-------GR---EC----LL---SAAKTSMSSKII-GV-------D-S---D-FFGNLVVDAAMA---VK-F--T----D-A-----K-----------------------G-QA---RY-PIN-SVNVLKAHGRSQS-ESILVN-GYAL-NCTVG-SQG-MT--KRV-V--N---A---------------KIACLDFSLQKT-KMKLGVQVIISDPEKLDQ--IRQRESDITKERIQKI--------------LAT-GANVILTTGGIDDMCLKYFVDAGAMAVRRVLKKDLKRIAKATGATICSTLA--NLE-G-E-------------ES-FEVLMLGQAE------------EVVQERICDDE-LILVK----N------TKA-R-----TCSSIIL-RGANDFMCDEMERSVHDALCVVKRVLES-KSVVPGGGAVEAALSIYLENYA-TSMGSREQLAIAEFARSLLVIPKTLAVNAAQ-DSTDL--------------------------------------------------------------------------------------------------------------------------------------------------------------------------------------------------------------------------------------------------------------------------------------------------------------------------------------------------------------------------------------------------
>Elaphe_guttata@toto8872.H1.1
--------------------------------------------------------------------------------------------------------------------A-L-EG-P-----L--A---V-F-G--ERGT--GENV-RTQ-NVTAA-ASIANIVKSSLGPVGLDK--MLVDDI-GD-VTITNDGATILKLLEVE---HPAAKVLCELAELQDKEVGDGTTSVVIVAAELLKNA-DE-LV-KQ-K-IHPTSVISGYRLACKEAVRYI-------------------------------------------------GV-------D-S---D-FFANMVVDAVLA---VK-Y--T----D-Q-----K-----------------------G-QP---HY-PIS-SINVLKAHGRSQK-ESILVN-GYAL-NCIVG-SQG-MP--KRI-V--N---A---------------KIACLDFSLQKT-KMKLGVQVVITDPEKLDQ--IRQREADI-KEKIQKI--------------LVT-GANVILTTGGIDDMCLKYFVDAGAMAVRRVLKRDLKRIAKASGAIVCSNLA--NLE-G-E-------------ET-FEASMLGQAE------------EAVQERICDDE-LILIK----N------TKA-R-----TSAAIIL-RGANDFMCDEMERSLHDALCVVKRILES-KSVVPGGGAVEAALSIYLENYA-TSMGSREQLAIAEFARSLLVIPNTLAVNAAQ-DAIDLVAKLRAFHN-EA--------------------------Q-------------------V-N----------P-----------------------------------D-----------------------------------------------------R----KNL------------KW--I---GL---DLING-KPR-DNKQAGVYEPTVVKTKSLKFATEAAITILRIDDVIKL-----H--P--E--S---------K----G--E---K---G-----G---------C-Y---E-------D----A---------V----Q------S-------G-A-IE--D-------------------------------
>Emys_orbicularis@Contig11061.H1.1
-------------------------------------------------------------------------------------------------------------------------------------------------------------------------------------------------------------------------------------------------------------------------------------------------------------------------------NSAKTSMSSKII-GI-------D-G---D-FFANMVVDAVLA---VK-F--T----D-Q-----K-----------------------G-QA---KY-PIS-SINVLKAHGRSQK-ESILVN-GYAL-NCVVG-SQG-MT--KRI-V--N---A---------------KIACLDFSLQKT-KMKLGVQVLITDPEKLDQ--IRQRESDITKERIQKI--------------LAT-GANVILTTGGIDDMCLKYFVDAGAMAVRRVLKKDLKRIAKAAGAIICSSLA--NLE-G-E-------------ES-FEASMLGQAE------------EVVQERICDDE-LILVK----N------TKA-R-----TSASIIL-RGANDFMCDEMERSLHDALCVVKRVLES-KSVVPGGGAVEAALSIYLENYA-TSMGSREQLAIAEFARSLLVIPNTLAVNAAQ-DATDLVAKLRAFHN-EA--------------------------Q-------------------V-N----------P-----------------------------------E-----------------------------------------------------R----KNL------------KW--I---GL---DLING-KPR-DNKQAGVFEPTVVKVKSLKFATEAAITILRIDDLIKL-----H--P--E--S---------K----D--D---R---G-----G---------C-Y---E-------D----A---------V----R------S-------G-A-LE----------------------------------
>Eublepharis_macularius@Emac2365.H1.1
---------------------------------------------------------------------------------------------------------------M-A--A-L-EG-P-----L--A---V-L-G--DRGT--GESV-RAQ-NVMAA-ASIANIVKSSLGPVGLDK--MLVDDX-GD-VTITNDGATILKLLEVE---HPAAKVLCELADLQDKEVGDGTTSVVIIAAELLKNA-DE-LV-KQ-K-IHPTSIISGYRLACKEAVRYINENLVINS--DEL-------GR---DC----LI---NAAKTSMSSKII-GV-------D-N---D-FFANMVVDAALA---VK-Y--T----D-Q-----K-----------------------G-QA---RY-PIN-SINVLKAHGRSQE-ESILVN-GYAL-NCVVG-SQG-MT--KRI-V--N---A---------------KIACLDFSLQKT-KMKLGVQVVITDPEKLDQ--IRQREADITKERIQKI--------------LVT-GANVVLTTGGIDDMCLKYFVDAGAMAVRRVLKRDLKRIAKAAGATICSTLA--NLE-G-E-------------ET-FEASMLGQAE------------EVVQERICDDE-LILIK----N------TKA-R-----TTASIIL-RGANDFMCDEMERSLHDALCVVKRVLES-KSVVPGGGAIEAALSIYLENYA-TSMGSREQLAIAEFARSLLVIPNTLAVNAAQ-DAIDLVAKLRAFHN-EA--------------------------Q-------------------V-N----------P-----------------------------------E-----------------------------------------------------R----KNL------------KW--I---GL---DLVNG-KPR-DNKQAGVFEPTMVKTKSLKFATEAAITILRIDDLIKL-----H--P--E--S---------K----N--E---K---G-----G---------C-Y---E-------D----A---------V----N------S-------G-A-IE--D-------------------------------
>Lampropholis_coggeri@Lcog10406.H1.1
----------------------------------------------------------------------------------------------------------------------M-DG-P-----L--A---V-F-G--ERGT--GDNV-RTQ-NVVAA-SSIANIVKSSLGPVGLDK--MLVDDI-GD-VTITNDGATILKLLEVE---HPAAKVLCELADLQDKEVGDGTTSVVIIAAELLKNA-DE-LV-KQ-K-IHPTSVISGYRLACKEAVRYINENLVINS--DEL-------GR---DC----LI---NAAKTSMSSKII-GV-------D-S---D-FFANMVVDAALA---VK-Y--T----D-Q-----K-----------------------G-QP---HY-PIN-CINVLKAHGRSQK-ESILVN-GYAL-NCTVG-SQG-MP--KRI-V--N---A---------------KIACLDFSLQKT-KMKLGVQVIITDPEKLDQ--IRQREADITKEKIQKI--------------LVT-GANVVLTTGGIDDMCLKYFVDAGAMAVRRVLKKDLKRIAKASGATVCSNLA--NLE-G-E-------------ET-FEASMLGQAE------------EVVQERICDDE-LILIK----N------TKA-R-----TSASIVL-RGANDFMCDEMERSLHDALCVVRRVLES-KSVVPGGGAVEAALSIYLENYA-TSMGSREQLAIAEFARSLLVIPNTLAVNAAQ-DAIDLVAKLRAFHN-EA--------------------------Q-------------------V-N----------P-----------------------------------E-----------------------------------------------------R----KNL------------KW--I---GL---DLVNG-KPR-DNKQAGVFEPTLVKTKSLKFATEAAIXILRIDDLIKL-----H--P--E--S---------K----N--D---K---G-----G---------C-Y---E-------D----A---------V----H------S-------G-A-LE--D-------------------------------
>Latimeria_chalumnae@CT01131209.H1.1
---------------------------------------------------------------------------------------------------------------M-A--A-F-EG-P-----L--N---V-F-G--ERIS--GDSV-RAQ-NVMAA-ASIANIVKSSLGPVGLDK--MLVDDI-GD-VTITNDGATILKLLEVE---HPAAKVLCELADLQDKEVGDGTTSVVIIAAELLKSA-EE-LV-KQ-K-IHPTSVIGGYRLACKEAVRYINENLTINT--DEL-------GR---EC----LI---SAAKTSMSSKII-GV-------D-A---E-FFANMVVDAALA---VK-F--T----D-G-----K-----------------------G-QP---RY-PVN-SVNVLKAHGRSQK-ESMLVN-GYAL-NCTVG-SQG-MT--KRV-V--N---A---------------KIACLDFSLQKT-KMKLGVQVVISDPEKLDQ--IRQRESDITKERIQKI--------------LAT-GANVILTTGGIDDMCLKYFVDAGAMAVRRVLKKDLKRIAKASGATVCSTLA--NLE-G-E-------------ES-FEAVMLGQAE------------EVVQERICDDE-LILVK----N------TKA-R-----SSASIIL-RGANDFMCDEMERSLHDALCVVKRVLES-KSVVPGGGAVEAALSIYLENYA-TSMGSREQLAIAEFARSLLIIPKTLAVNAAQ-DSTDLVAKLRAFHN-EA--------------------------Q-------------------I-N----------P-----------------------------------E-----------------------------------------------------R----KNL------------KW--I---GL---DLVNG-KPR-DSKQAGIFEPTVVKTKSLKFATEAAITILRIDDLIKL-----L--P--E--N---------K----D--E---P---G-----K---------S-Y---Q-------D----A---------V----R------S-------G-S-IE----------------------------------
>Latimeria_menadoensis@GAPS01061587.H1.1
---------------------------------------------------------------------------------------------------------------M-A--A-F-EG-P-----L--N---V-F-G--ERIS--GDSV-RAQ-NVMAA-ASIANIVKSSLGPVGLDK--MLVDDI-GD-VTITNDGATILKLLEVE---HPAAKVLCELADLQDKEVGDGTTSVVIIAAELLKSA-EE-LV-KQ-K-IHPTSVIGGYRLACKEAVRYINENLTINT--DEL-------GR---EC----LI---SAAKTSMSSKII-GV-------D-A---E-FFANMVVDAALA---VK-F--T----D-G-----K-----------------------G-QP---RY-PVN-SVNVLKAHGRSQK-ESMLVN-GYAL-NCTVG-SQG-MT--KRV-V--N---A---------------KIACLDFSLQKT-KMKLGVQVVISDPEKLDQ--IRQRESDITKERIQKI--------------LAT-GANVILTTGGIDDMCLKYFVDASAMAVRRVLKKDLKRIAKASGATVCSTLA--NLE-G-E-------------ES-FEAVMLGQAE------------EVVQERICDDE-LILVK----N------TKA-R-----SSASIIL-RGANDFMCDEMERSLHDALCVVKRVLES-KSVVPGGGAVEAALSIYLENYA-TSMGSREQLAIAEFARSLLIIPKTLAVNAAQ-DSTDLVAKLRAFHN-EA--------------------------Q-------------------I-N----------P-----------------------------------E-----------------------------------------------------R----KNL------------KW--I---GL---DLVNG-KPR-DSKQAGIFEPTVVKTKSLKFATEAAITILRIDDLIKL-----L--P--E--N---------K----D--E---P---G-----K---------S-Y---Q-------D----A---------V----R------S-------G-S-IE----------------------------------
>Notophthalmus_viridescens@Nvir423.H1.1
----------------------------------------------------------------------------------------------------------------------M-EG-P-----L--A---V-L-G--ERTS--GEAI-RSQ-NVLAA-STIANIVKSSLGPVGLDK--MLVDDI-GD-VTITNDGATILKLLEVE---HPAAKVLCELADLQDNEVGDGTTSVVIIAAELLKNA-DE-LV-KQ-K-IHPTSIIGGYRLACKEAVRYINENLTIST--DEL-------GR---EC----LL---NAAKTSMSSKII-GV-------D-D---D-FFANLVVDAAMA---VK-F--T----D-A-----K-----------------------G-QA---RY-PIN-SVNVLKAHGRSQS-ESILVN-GYAL-NCTVG-SQG-MT--KRV-V--N---A---------------KIACLDFSLQKT-KMKLGVQVIISDPXKLDQ--IRQRESDITKERIQKI--------------LAT-GANVILTTGGIDDMCLKYFVDAGAMAVRRVLKKDLKRIAKATGATVCSTLA--NLE-G-E-------------ES-YEVLMLGQAE------------EVVQERICDDE-LILVK----N------XKA-R-----TCSSIIL-RGANDFMCDEMERSVHDALCVVKRVLES-KSVVPGGGAVEAALSIYLENYA-TSMGSREQLAIAEFARSLLVIPKTLAVNAAQ-DSTDLVAKLRAFHN-EA--------------------------Q-------------------V-N----------P-----------------------------------E-----------------------------------------------------R----KNL------------KW--I---GL---DLVNG-KAR-DNKQAGVFEPTMVKTKSLKFATEAAITILRIDDLIKL-----F--P--E------------X----D--K---G---------K---------S-Y---Q-------X----A---------V----Q------X-------G-S-LE--N-------------------------------
>Pelodiscus_sinensis@toto37687.H1.1
-----------------------------------------------------------------------------------------------------------------------------------------------------------------AA-ASIANIVKSSLGPVGLDK--MLVDDI-GD-VTITNDGATILKLLEVE---HPAAKVLCELAELQDKEVGDGTTSVVIIAAELLKNA-DE-LV-KQ-K-IHPTSVIGGYRLAC-----------------------------------------------------------------D-G---D-FFANMVVDAVLA---VK-F--T----D-Q-----K-----------------------G-QA---KY-PIS-SINVLKAHGRSQK-ESILVS-GYAL-NCVVG-SQG-MT--KRI-V--N---A---------------KIACLDFSLQKT-KMKLGVQVVITDPEKLDQ--IRQRESDITKERIQKI--------------LAT-GANVILTTGGIDDMCLKYFVDAGAMAVRRVLKKDLKRIAKASGATICSTLA--NLE-G-E-------------ES-FEATLLGQAE------------EVVQERICDDE-LILIK----N------TKA-R-----TSASIIL-RGANDFMCDEMERSLHDALCVVKRVLES-KSVVPGGGAVEAALSIYLENYA-TSMGSREQLAIAEFARSLLIIPNTLAVNAAQ-DAIDLVAKLRAFHN-EA--------------------------Q-------------------V-N----------P-----------------------------------E-----------------------------------------------------R----KNL------------KW--I---GL---DLING-KPR-DNKQAGVFEPTIVKIKSLKFATEAAITILRIDDLIKL-----H--P--E--S---------K----D--D---R---G-----G---------C-Y---E-------D----A---------V----R------S-------G-A-LE----------------------------------
>Phrynops_hilarii@CT01131209.H1.1
----------------------------------------------------------------------------------------------------------------------------------------------------------------------------------------------------------------------------------------------------------------------------IGGYRLACKEAVRYINENLIINT--DEL-------GR---EC----LI---NAAKTSMSSKII-GI-------D-G---D-FFANMVVDAVLA---VK-F--T----D-Q-----K-----------------------G-QA---KY-PIS-SINVLKAHGRSQK-ESILIN-GYAL-NCVVG-SQG-MT--KRI-V--N---A---------------KIACLDFSLQKT-KMKLGIQVVITDPEKLDQ--IRQRESDITKERIQKI--------------LAT-GANVILTTGGIDDMCLKYFVDAGAMAVRRVLKKDLKRIAKAAGAIICSTLA--NLE-G-E-------------ES-FEASMLGQAE------------EVVQERICDDE-LILIK----N------TKA-R-----TSASIIL-RGANDFMCDEMERSLHDALCVVKVVLES-KSVVPGGGAVEAALSIYLENYA-TSMGSREQLAIAEFARSLLIIPNTLAVNAAQ-DATDLVAKLRAFHN-EA--------------------------Q-------------------V-N----------P-----------------------------------E-----------------------------------------------------R----KNL------------KW--I---GL---DLING-KPR-DNKQAGVFEPTVVKIKSLKFATEAAITILRIDDLIKL-----H--P--E--S---------K----D--D---R---G-----G---------C-Y---E-------D----A---------V----R------S-------G-A-LE----------------------------------
>Podarcis_sp.@Contig5954.H1.1
--------------------------------------------------------------------------------------------------------------------A-F-DG-P-----L--A---V-F-G--ERGT--GEHV-RTQ-NVMAA-ASIANIVKSSLGPVGLDK--MLVDDI-GD-VTITNDGATILKLLEVE---HPAAKVLCELAELQDKEVGD----------------------------IHPTSVISGYRLACKEAVRYINENLVINS--DEL-------GR---DC----LI---NAAKTSMSSKII-GI-------D-S---D-FFANMVVDAALA---VK-Y--T----D-S-----K-----------------------G-QA---HY-PIN-SINVLKAHGRSQK-ESILVN-GYAL-NCVVG-SQS-MP--KRI-V--N---A---------------KIACLDFSLQKT-KMKLGVQVVVTDPEKLDQ--IRQREADITKEKIHKI--------------LAT-GANVVLTTGGIDDMCLKYFADAGAMGVRRVLKRDLKRIAKASGATLCSTLA--NLE-G-E-------------ET-FEASMLGQAE------------EVVQERICDDE-LILIK----N------TKA-R-----TTAAIIL-RGANDFMCDEMERSLHDALCVVKRVLES-KSVVPGGGAVEAALSIYLENYA-TSMGSREQLAIAEFARSLLVIPNTLAVNAAQ-DAIDLVAKLRAFHN-EA--------------------------Q-------------------V-N----------P-----------------------------------E-----------------------------------------------------R----KNL------------KW--I---GL---DLING-KPR-DNKQAGVFEPTVVKTKS---------------------------------------------------------------------------------------------------------------------------------------------------------------------
>Pogona_vitticeps@CT01131209.H1.1
--------------------------------------------------------------------------------------------------------------------A-F-EG-P-----L--S---V-F-G--ERST--GENV-RTQ-NVMAA-ASIANIVKSSLGPVGLDK--MLVDDI-GD-VTITNDGATILKLLEVE---HPAAKVLCELAELQDKEVGDGTTSVVIIAAELLKNA-DE-LV-KQ-K-IHPTSIISGYRLACKEAVRYINENLVINS--DEL-------GR---DC----LI---NAAKTSMSSKII-GI-------D-S---D-FFANMVVDAALA---VK-Y--T----D-Q-----K-----------------------G-QA---RY-PIN-SINVLKAHGRSQK-ESILVN-GYAL-NCVVG-SQG-MP--KRI-V--N---A---------------KIACLDFSLQKT-KMKLGVQVVITDPEKLDQ--IRQREADITKEKIQKI--------------LAT-GANVILTTGGIDDMCLKYFVDAGAMAVRRVLKRDLKRIAKASGATVCSTLA--NLE-G-E-------------ET-FEASMLGQAE------------EVVQERICDDE-LILIK----N------TKA-R-----TSAAIIL-RGANDFMCDEMERSLHDALCVVKRVLES-KSVVPGGGAVEAALSIYLENYA-TSMGSREQLAIAEFARSLLVIPNTLAVNAAQ-DAIDLVAKLRAFHN-EA--------------------------Q-------------------V-N----------P-----------------------------------E-----------------------------------------------------R----KNL------------KW--I---GL---DLVNG-KPR-DNKQAGVYEPTVVKTKSLKFATEAAITILRIDDLIKL-----Q--P--E--S---------K----G--D---K---G-----G---------S-Y---E-------D----A---------V----H------S-------G-E-IE--D-------------------------------
>Protopterus_annectens@Contig13446.H1.1
----------------------------------------------------------------------------------------------------------------------M-EG-P-----L--S---V-A-G--ERSS--GDNV-RTQ-NVMAA-ASIANIVKSSLGPVGLDK--MLVDDI-GD-VTITNDGATILKLLEVE---HPAAKVLCELAELQDKEVGDGTTSVVIIAAELLKSA-DE-LV-KQ-R-IHPTSIISGYRLACKEAVRFVNENITINT--DEL-------GR---EC----LL---NAAKTSMSSKLI-GV-------E-S---D-FFANMVVDAAIA---VK-F--T----D-A-----K-----------------------G-QA---RY-PIN-SINVLKAHGRSQK-ESILVN-GYAL-NCTVG-SQG-MN--KRI-V--G---A---------------KIACLDFSLQKT-KMKLGVQIILTDPEKLDQ--IRQRESDISKEKIQKI--------------LAT-GANVVLTTGGIDDMCLKYFVDAGAMAVRRVLKRDLKRIAKATGATICATLA--NLE-G-E-------------ES-FEASMLGQAE------------EVVQERICDDE-LILIK----N------TKA-R-----TSASIIL-RGANDFMCDEMERSLHDALCVVKRVLES-KSVVPGGGAVEAALSIYLENYA-TSMGSREQLAIAEFAKSLLVIPKTLAVNAAQ-DSTDLVAKLRAFHN-EA--------------------------Q-------------------V-N----------P-----------------------------------E-----------------------------------------------------R----RNL------------KW--I---GL---DLING-KPR-DNKQAGVFEPTVVKTKSLKFATEAAITILRIDDLIKL-----L--P--E------------K----D--E---R---G-----K---------S-Y---Q-------D----A---------M----E------S-------G-A-IE----------------------------------
>Ptychodera_flava@Pfla7154.H1.1
-------------------------------------------------------------------------------------------------------------------------S-A-----L--S---F-S-G--ERTT--GSTV-RGQ-NVMAA-LSIANIVKSSLGPVGLDK--MLVDDI-GD-VTVTNDGATILKLLEVQ---HPAAKVLCELADLQDQEVGDGTTSVVIIAAELLKNA-DE-LV-------HPTSIISGYRLACKEACKYIQEHLTISV--DEL-------GR---DC----II---NAAKTSMSSKLI-GR-------D-A---D-FFANIVVDAVSA---IK-V--T----D-P-----A-----------------------G-KA---RY-PIK-AINVLKAHGRSAQ-ESVLVN-GYAL-NCTVA-SQA-MK--KRI-P--N---A---------------KIACLDFNLQKA-KMHLGVHVIVDDPEKLDA--IRQRESDITKERIQKI--------------LSA-GANVILTTGGIDDLCLKYFVEVGAMAVRRCKKQDLKRIAKATGATFLSTLA--NLE-G-E-------------ES-FEASMLGQAE------------EVIQERICDDE-LILIK----G------TKA-R-----SAASIIL-RGANDFMCDEMERSMHDSLCVVKRVLES-KTVVPGGGCVEAALSIYLENFA-TSLSSREQLAIAEFANSLLVIPKTLAINAAQ-DSTDLVAKMRAYHN-TS--------------------------Q-------------------V-K----------A-----------------------------------D-----------------------------------------------------H----KHL------------KW--V---GL---DLVEG-TVR-DNKKAGVFE-----------------------------------------------------------------------------------------------------------------------------------------------------------------------------
>Python_regius@CT01131209.H1.1
--------------------------------------------------------------------------------------------------------------------A-L-EG-P-----L--A---V-F-G--ERGT--GENV-RTQ-NVTAA-ASIANIVKSSLGPVGLDK--MLVDDI-GD-VTITNDGATILKLLEVE---HPAAKVLCELAELQDKEVGDGTTSVVIVAAELLKNA-DE-LV-KQ-K-IHPTSVISGYRLACKEAVRYINENLVINS--DEL-------GR---DC----LV---NAAKTSMSSKII-GV-------D-S---D-FFANMVVDAVLA---VK-Y--T----D-Q-----K-----------------------G-QP---HY-PIN-SINVLKAHGRSQK-ESILVN-GYAL-NCVVG-SQG-MP--KRI-V--N---A---------------KIACLDFSLQKT-KMKLGVQVVITDPEKLDQ--IRQREADITKEKIQKI--------------LAT-GANVILTTGGIDDMCLKYFVDAGAMAVRRVLKRDLKRIAKASGATVCSTLA--NLE-G-E-------------ET-FEASMLGQAE------------EVVQERICDDE-LILIK----N------TKA-R-----TSAAIIL-RGANDFMCDEMERSLHDALCVVKRILES-KSVVPGGGAVEAALSIYLENYA-TSMGSREQLAIAEFARSLLVIPNTLAVNAAQ-DAIDLVAKLRAFHN-EA--------------------------Q-------------------V-N----------P-----------------------------------D-----------------------------------------------------R----KNL------------KW--I---GL---DLING-KPR-DNKQAGVYEPTVVKTKSLKFATEAAITILRIDDLIKL-----H--P--E--S---------K----G--E---K---G-----G---------C-Y---E-------D----A---------V----Q------S-------G-A-IE--D-------------------------------
>Rana_chensinensis@Rche24554.H1.1
----------------------------------------------------------------------------------------------------------------------M-EG-P-----L--A---V-F-G--ERSS--GDVV-RSQ-NVMAA-ASIANIVKSSLGPVGLDK--MLVDDI-GD-VTITNDGATILKLLEVE---HPAAKVLCELADLQDNEVGDGTTSVVIIAAELLKNA-DE-LV-KQ-K-IHPTSIIGGYRLACKEAVRYINENLTINT--DEL-------GK---DC----LL---NAAKTSMSSKII-GV-------D-S---D-FFGTMVVDAALA---VK-Y--V----D-P-----K-----------------------G-QA---RY-PIN-SINVLKAHGRSQK-ESILVN-GYAL-NCVVG-SQG-MH--KRI-T--N---A---------------KIACLDFSLQKT-KMKLGVQVIISXPSKLDQ--IRQRESDITKERIQKI--------------LAT-GANXILTTGGIDDMCLKYFVDAGAMAVRRVLKKDLKRIAKATGAMVCSTLA--NLE-G-E-------------ES-FEXSMLGQAE------------EVVQERICDDE-LILVK----N------TKA-R-----TCASLIL-RGANDFMCDEMERSVHDALCVVKRVLES-KSVVPGGGAVEAALSIYLENYA-TSMGSREQLAIAEXAXALLVIPKTLAVNAAQ-DSTDLVAKLRAFHN-EA--------------------------Q-------------------V-N----------P-----------------------------------E-----------------------------------------------------X----KNL------------KW--I---GL---DL----------------------------------------------------------------------------------------------------------------------------------------------------------------------------------------------
>Scyliorhinus_canicula@toto75382.H1.1
---------------------------------------------------------------------------------------------------------------------------------------------------------------------------------VGLDK--MLVDDI-GD-VTITNDGATILKLLEVE---HPAAKVLCELAELQDKEVGDGTTSVVIIAAELLKGA-DE-LV-KQ-K-IHPTSIISGYRLACKEAVRYIQENLTINL--DEL-------GR---EC----LV---NAAKTSMSSKII-GI-------D-A---D-FFANMVVDAAHA---VK-F--T----D-A-----K-----------------------G-QA---RY-PIK-SINLLKAHGRSQR-ESLLVN-GYAL-NCTVG-SQG-MT--KRI-I--N---A---------------KIACLDFSLQKT-KMKLGIQVVISDPEKLDQ--IRQRESDITKERIQKI--------------LAT-GANVILTTGGIDDMCLKYFVDAGAMAVRRCLKRDLKRVAKASGATMCSTLA--NLE-G-E-------------ET-FEVSMLGQAE------------EVVQERICDDE-LILIK----N------TKA-R-----TSASIIL-RGANDFMCDEMERSLHDALSVAKRVLES-KSIVPGGGAVEAALSIYLENYA-TSLGSREQLAIAEFARALLVIPKTLAVNAAQ-DSTDLVAKLRAFHN-EA--------------------------Q-------------------V-N----------P-----------------------------------E-----------------------------------------------------R----KNL------------KW--I---GL---DLVNG-KPR-DNKQAGVFEPTMVKTKSLKFSTEAAITILRIDDLIKL-----Y--P--E--E---------K----Q--D---K---G-----K---------S-Y---H-------D----A---------V----Q------S-------G-E-LD--G-------------------------------
>Sphenodon_punctatus@toto16770.H1.1
---------------------------------------------------------------------------------------------------------------M-S--A-M-DG-P-----L--A---V-F-G--DRSS--GEVI-RSQ-NVMAA-ASIANIVKSSLGPVGLDK--MLVDDI-GD-VTITNDGATILKLLEVE---HPAAKVLCELADLQDKEVGDGTTSVVILAAELLKNA-DE-LV-KQ-K-IHPTSIIGGYRLACKEAVRYINENLLIST--DEL-------GR---DC----LV---NAAKTSMSSKII-GI-------D-D---D-YFANMVVDAALA---IK-F--T----D-Q-----K-----------------------G-QA---RY-PIN-SVNVLKAHGRSQK-ESILVN-GYAL-NCVVG-SQG-MT--KRI-V--N---A---------------KIACLDFSLQKT-KMKLGVQVIISDPEKLDQ--IRQRESDITKERIQKI--------------LAT-GANVVLTTGGIDDMCLKYFVEAGAMAVRRVLKRDLKRIAKASGATLCSSLA--NLE-G-E-------------ET-FETSMLGQAE------------EVVQERICDDE-LILVK----N------TKA-R-----TSASIIL-RGANDFMCDEMERSLHDALCVVKRVLES-KSVVPGGGAVEAALSIYLENYA-TSMGSREQLAIAEFARSLLIIPNTLAVNAAQ-DATDLVAKLRAFHN-EA--------------------------Q-------------------V-N----------P-----------------------------------E-----------------------------------------------------R----KNL------------KW--I---GL---DLING-KPR-DNKQAGVFEPTMVKTKSLKFATEAAITILRIDDLIKL-----H--P--E--S---------K----S--D---K---G-----G---------C-Y---E-------D----A---------V----Q------S-------G-A-IE--D-------------------------------
>Trachemys_scripta@toto4295.H1.1
-------------------------------------------------------------------------------------------------------------------------G-A-----L--A---V-F-G--ERIS--GEAI-RGQ-NVMAA-ASIANIVKSSLGPVGLDK--MLVDDI-GD-VTITNDGATILKLLEVE---HPAAKVLCELAELQDQEVGDGTTSVVIIAAELLKNA-DE-LV-KQ-K-IHPTFVIGGYRLACKEAVRYINENLIINT--DEL-------GR---DC----LI---NSAKTSMSSKII-GI-------D-G---D-FFANMVVDAVLA---VK-F--T----D-Q-----K-----------------------G-QA---KY-PIS-SINVLKAHGRSQK-ESILVN-GYAL-NCVVG-SQG-MT--KRI-V--N---A---------------KIACLDFSLQKT-KMKLGVQVLITDPEKLDQ--IRQRESDITKERIQKI--------------LAT-GANVILTTGGIDDMCLKYFVDAGAMAVRRVLKKDLKRIAKAAGAIICSSLA--NLE-G-E-------------ES-FEASMLGQAE------------EVVQERICDDE-LILVK----N------TKA-R-----TSASIIL-RGANDFMCDEMERSLHDALCVVKRVLES-KSVVPGGGAVEAALSIYLENYA-TSMGSREQLAIAEFARSLLVIPNTLAVNAAQ-DATDLVAKLRAFHN-EA--------------------------Q-------------------V-N----------P-----------------------------------E-----------------------------------------------------R----KNL------------KW--I---GL---DLING-KPR-DNKQAGVFEPTVVKVKSLKFATEAAITILRIDDLIKL-----H--P--E--S---------K----D--D---R---G-----G---------C-Y---E-------D----A---------V----R------S-------G-A-LE----------------------------------
