# Supplementary material for: A phylogenomic framework and timescale for comparative studies of tunicates
Source: BMC Biol. 2018 Apr 13;16:39. doi: 10.1186/s12915-018-0499-2 (PMC5899321; doi:10.1186/s12915-018-0499-2)
Supplement: Supplementary file 4 — Supporting data. Transcriptome assemblies, alignments, and trees. (ZIP 38502 kb) [file 12915_2018_499_MOESM4_ESM.zip › 12915_2018_499_MOESM4_ESM/12915_2018_499 (Delsuc) Files Updated 23-03-2018/cct-B.fasta]

>Oikopleura_dioica@CBY20852
--------------------------------------------------------------------------------------------------------------M-A-M--NP-I-QVL-R---N-G-A--EEE--K--AETA-RLS-SFVGAIAIGDLVKSTLGPRGMDKIL---Y--SP-T-GQYGNGEPS--VQVTNDGATILRSCGVDNPAAKILCELSKVQDDEVGDGTTSVTVFASELLREAERL-V-E---L-K-IHPHTIIRGWKKAVAAARDALLESA-----I---DN--Q---A-D-----P-E--QFKKD---LFNIARTTLSSKLL---TQ---H--KDFFAKICVDAI--LKI-----------------R--DDPK-------S--T-LE-SIQIIKKLGGSLEAS-F-LDE-GFLLDKVPGQN-Q-PR-----RVEN------ARVLLANTAMDTDKIKVFGSRVRTNDIKSLAE--IEAAEKEKMKEKVENI--------------CK-HD------------------------------------MNVFINRQLIYNYPEQLFADHKIMAIEHADFEGIERLALVL-GGEIVSTFNS-DE-----K--V-----------R---IGTCDLIEEVMIGEDK-LLRF--SGVSQ-GQACSLVI--RGATEQILDEAERAIHDVLCVL--------YSTI------------------K---ETK--------------------TVYGGGCSEALMAQAVQLLV-EKSEGKEQHAVQSFATALRQLPTIMADNAGLDSADLIA----KLRAE-H-----------A-K---G-------N---K--CA---GL-DL--Y-NGC--V-A-SMDDLKVTESFKVKRQVLLSGHEGAEMIMRVDDILKSAP------R-Q------R----------------------------A--P--D---R----C-----M----------------------------------------
>Strongylocentrotus_purpuratus@3475303
--------------------------------------------------------------------------------------------------------------V-S-L--QP-V-QIL-K---Q-N-A--EEE--K--AEMA-RMS-SFIGAIAIGDLIKSTLGPKGMDKIL---Q--SN-S--P----NAP--LIVTNDGATILKSIGIDNPAAKILVDISKVQDDEVGDGTTSVTVFACELLKEAEKL-V-G---Q-K-LHPHTIIAGWRKAIDVAVEALTNAS-----E---DH--S---D-D-----A-E--RFKAD---LMKIAYTTLSSKIV---CQ---D--RDKFSALCVDAI--LRL-----------------K--G--K-------S--D-LH-AIQIIKKLGGNMNDS-Y-LDE-GFLLDKKVGVN-Q-PK-----RIEN------ARILVANTPMDTDKIKVFGSRVRVDSTAKIAE--LELAEKEKMKEKVDKI--------------LK-HD------------------------------------INVFINRQLIYNYPEQLFADQGVMAIEHADFEGVERLALVT-GGEIVSTFDR-PD-----L--V-----------K---LGRCNLIEEIMIGEDK-LIKF--SGVAL-GEACTVVL--RGATQQILDEVERSLHDALCVL--------SQTV------------------K---TRR--------------------TVPGGGASEMLMANAVCELA-ARTPGKEAVAIEAFARALRQLPTIIADNAGYDSAELVS----QLRAA-H-----------T-A---G-------N---Y--KM---GL-NM--I-EGT--I-G-NTMELGVLESFQVKRQVVLSASEAAEMILRVDNIIKAAP------R-Q------R----------------------------G--D--P---G----H----------------------------------------------
>Paracentrotus_lividus@AM594401.H1.1
--------------------------------------------------------------------------------------------------------------V-S-L--QH-C-QIL-K---N-N-A--EEE--K--SEMA-RMS-SFIGAIAIGDLIKSTLGPKGMDKIL---Q--SN-T--P----NAP--LIVTNDGATILKSIGIDNPAAKILVEISKVQDDEVGDGTTSVTVLACELLKEAEKL-I-G---Q-K-LHPHTVIAGWRKAIDVAVAALTQAS-----E---DH--S---D-D-----P-E--KFKSD---LMKIAYTTLSSKIV---SH---D--RDKFSSLCVDAV--LRM-----------------K--G--K-------T--D-LH-AIQIIKKLGGNMNDS-Y-LDE-GFLLDKKVGVN-Q-PK-----RIEN------ARILVANTPMDTDKIKVFGSRVRV----------------------VDKI--------------LK-HD------------------------------------INVFINRQLIYNYPEQLFADQGVMAIEHADFEGVERLALVT-GGEIVSTFDR-PD-----L--V-----------K---LGRCALIEEVMIGEDK-LIKF--SGVEL-GEACTIVL--RGATQQILDEVERSLHDALCVL--------SQTV------------------K---TTR--------------------TVPGGGASEMLMANAVCELA-AKTPGKEAVAIEAFARALRQLPTYIADNAGYDSADLVA----QLRAA-H-----------T-E---G-------N---Y--KM---GL-NM--I-EGT--I-G-NTMDLGVLESFQVKRRVVLSASEAAEMILRVDNIIKSAP------R-Q------R----------------------------N--D--P---G----H----------------------------------------------
>Solaster_stimpsonii@EE123216.H1.1
-----------------------------------------------------------------------------------------------------------------------------------------------------------------------------------------------------------------------------------------------------------------------------------------------------------------------------------------------------------------------------------------------------------------------------------------------------------------------------------------------IKVFGSRVRVDGMAKVAE--LELAEKEKMKEKVQKI--------------VK-HE------------------------------------INVFINRQLIYNYPEQLFADSGIMAIEHADFDGIERLALVT-GGEIVSTFEH-PE-----L--V-----------K---LGHCDLIDEIMIGEDK-LIRF--SGVAL-GEACTVVL--RGATEQILDEVERSLHDALCVL--------SQTT------------------K---TYK--------------------TVLGGGCSEMLMANAVQQLA-AQTPGKEAVAIEAFARALAKLPTIIADNAGYDSADLVA----QLRAL-H-----------T-Q---G-------K---N--TM---GL-DM--N-EGT--V-G-DMIELGVIESYQLKKQ---------------------------------------------------------------------------------------------------------------------------------
>Patiria_miniata@CT10100917.H1.1
------------------------------------------------------------------------------------------------------------------L--AP-V-QIL-K---Q-N-A--EEE--K--AETA-RLS-SFVGAIAIGDLVKSTLGPKGMDKIL---Q--SP-N--K----NSP--LIVTNDGATILKSIGIDNPACKILVEISKVQDDEVGDGTTSVTVLACELLREAETL-V-G---Q-K-LHPQTIIAGWRKAVEAADKALAQAA-----M---DN--S---A-D-----I-E--KFRKD---LFNIAMTTLSSKIV---QQ---G--REMFANLAVDAV--LRL-----------------K--G--K-------T--D-LQ-AIQIIKKLGGNMSDS-Y-LEP-GFLLDKKIGIN-Q-PK-----RIDK------ARILIANTTMDTDKIKVFGSRVRVDGMAKVAE--LELAEKEKMKEKVQKI--------------VK-HD------------------------------------INVFINRQLIYNYPEQLFADNGIMAIEHADFDGIERLALVT-GGEIVSTFDH-PE-----L--V-----------K---LGHCDVIEEIMIGEDK-LIRF--SGVAL-GEACTVVL--RGATQQILDEVERSLHDALCVL--------SQTT------------------R---TYK--------------------TVLGGGCSEMLMANAVQQLA-AQTPGKEAVAIEAFARALAKLPTIIADNGGYDSSQLVA----QLRAL-H-----------N-Q---G-------K---N--TV---GL-NM--K-EGT--V-G-DMIELGVIESYQLKKQVLHSAAEAAEMILRVDDIIKAAP------R-K------R------------------------------------------------------------------------------------------
>Saccoglossus_kowalevskii@ti.287
---------------------------------------------------------------------------------------------------------MA---L-S-L--AP-M-NIF-N---R-Q-A--EEE--K--GESA-RLS-SFVGAIAIGDLIKSTLGPKGMDKIL---Q--SP-N--A----TDA--IQVTNDGATILKSIGVDNPAAKVLVEISKVQDDEVGDGTTSVTVLACELLKEAETL-V-S---S-K-LHPQTVIRGWRKSVDEARRVLEENA-----L---DH--G---D-D-----P-V--KFRED---LLNIARTTLSSKLL---TQ---H--KDFFANLAVDAV--LRL-----------------K--G--S-------G--D-LN-AIQIIKKLGGSMLDS-I-LDE-GFLLDKKIGVN-Q-PK-----RIEN------AKILIANTAMDADKIKIFGSRVRVDSTAKIAD--LELAEKEKMKNKVDKI--------------IK-HG------------------------------------ANVFINRQLIYNYPEQLFADAGVMAIEHADFEGVERLALVT-GGEIVSTFDH-PE-----L--V-----------K---LGTCDLIEEIIIGEDK-LLKF--SGVAL-GEACTIIL--RGATRQILDEAERSLHDALCVL--------TQTV------------------K---ETR--------------------TVFGGGCSEMLMANAVNALA-ARTPGKEAVAIESFARALQQIPTIIADNAGFDSSELVA----ELRAA-H-----------T-A---G-------K---H--TM---GL-NM--I-DGT--V-G-DMQELGITESFKVKRQVLMSAAEAAEMILRVDDIIKSAP------R-Q------R----------------------------Q--P--D---H---------------------------------------------------
>Xenoturbella_bocki@CT01061109.H1.1
------------------------------------------------------------------------------------------------------------------L--RP-V-QIM-K---D-Q-A--GEE--R--GEAA-RMS-TFVGAIAIGDLIKSTLGPKGMDKIL---L--PV-G--GR---TET--PQVTNDGATILRSIGVDNPAAKILVELSKVQDDEVGDGTTSVTVLASELLKEAETL-I-S---C-K-MHPQTIIAGWRKAVDCARQALVGAA-----V---DH--G---S-D-----P-V--KFRAD---LMNIARTTLGSKLL---NE---N--KDYFSNLAVDAI--LRL-----------------K--G--S-------G--N-LN-AIQIMKKLGGNMSDS-Y-LDE-GFLLDKKIGVN-Q-PK-----RIEN------ARILIANTSMDADKIKVFGARVRVDSVAKVAE--LEMAEKQKMKEKVELI--------------LK-HD------------------------------------INCFINRQLIYNYPEQLFSDAGIMAIEHADFEGVERLALVT-GGEIVSTFGR-PE-----L--V-----------K---LGTCGLIEEVMIGEDK-LIKF--SKCAL-GEACTIVL--RGATQQILDESDRSIHDALCVL--------GQTV------------------K---ETR--------------------TVYGGGCSEMLMAKAVDELA-AKVAGKEAIAIESFARALRMIPTIIADNGGWDSAELIS----QLRAT-H-----------N-E---G-------K---T--TA---GL-DM--Q-NGT--V-G-DMIKLGVTESFQVKRQVLVSATEAAEMILRVDDIVRSAP------R-Q------R----------------------------R--P--D---H---------------------------------------------------
>Branchiostoma_floridae@EEN49899
--------------------------------------------------------------------------------------------------------MAG---M-A-L--NP-I-QIL-K---Q-Q-A--EEE--R--GETA-RLS-SFVGAIAIGDLIKSTLGPKGMDKIL---Q--SS-N--PA---HEN--IQVTNDGATILKSIGVDNPAAKVLVEISKVQDDEVGDGTTSVTVLACELLKEAEKL-V-A---Q-K-IHPQTIVAGYRRATDVARAALQDAS-----I---DH--G---N-E-----P-E--KFRED---LMNIARTTLGSKIL---TQ---Y--KEHFSKLSVDAV--LRL-----------------K--G--S-------T--S-LD-AIKIIKIPGGGLVDS-Y-LDE-GFLLQKKPGVN-Q-PK-----RVEN------ARILIGNTSMDADKIKVFGSRVRVDSVAKVAE--LELAEKEKMKEKVGRI--------------LK-HN------------------------------------INVFINRQLIYNYPEQLFADAGVMAIEHADFEGVERLALVT-GGEIVSTFDS-PE-----L--V-----------K---LGRCDLIEEVMIGEEK-LLHF--SGVPL-GEACTVIL--RGATQQILDEAERSLHDALCVL--------SQTV------------------K---ETK--------------------TIFGGGSSEMLMSHVVFQLA-QKTPGKEAIAMEAFGRALTQLPTIIADNAGYDSSQLVS----ELRAA-H-----------A-E---G-------K---K--TY---GI-NM--E-TGE--I-G-DMQQLGITESLKVKRAVLLSAAEAAEMILRVDDVIKAAP------R-Q------R----------------------------Q--P--D---H----------P-----H----------------------------------
>Bos_taurus@AAI03299
--------------------------------------------------------------------------------------------------------MAS---L-S-L--AP-V-NIF-K---A-G-A--DEE--R--AETA-RLS-SFIGAIAIGDLVKSTLGPKGMDKIL---L--SS-G--R----DAS--LMVTNDGATILKNIGVDNPAAKVLVDMSRVQDDEVGDGTTSVTVLAAELLREAESL-I-A---K-K-IHPQTIIAGWREATKAARQALLNSA-----V---DH--G---S-D-----E-V--KFRQD---LMNIAGTTLSSKLL---TH---H--KDHFTKLAVEAV--LRL-----------------K--G--S-------G--N-LE-AIHVIKKLGGSLADS-Y-LDE-GFLLDKKIGVN-Q-PK-----RIEN------AKILIANTGMDTDKIKIFGSRVRVDSTAKVAE--IEHAEKEKMKEKVERI--------------LK-HG------------------------------------INCFINRQLIYNYPEQLFGAAGVMAIEHADFVGVERLALVT-GGEIASTFDH-PE-----L--V-----------K---LGSCKLIEEVMIGEDK-LIHF--SGVAL-GEACTIVL--RGATQQILDEAERSLHDALCVL--------AQTV------------------K---DSR--------------------TVYGGGCSEMLMAHAVTQLA-SRTPGKEAVAMESYAKALRMLPTIIADNAGYDSADLVA----QLRAA-H-----------S-E---G-------K---T--TA---GL-DM--K-EGT--I-G-DMSVLGITESFQVKRQVLLSAAEAAEVILRVDNIIKAAP------R-K------R----------------------------V--P--D---H----H-----P-----C----------------------------------
>Pan_troglodytes@XP_509216
-------------------------------------------------------------------------------------------------------XMAS---L-S-L--AP-V-NIF-K---A-G-A--DEE--R--AETA-RLT-SFIGAIAIGDLVKSTLGPKGMDKIL---L--SS-G--R----DAS--LMVTNDGATILKNIGVDNPAAKVLVDMSRVQDDEVGDGTTSVTVLAAELLREAESL-I-A---K-K-IHPQTIIAGWREATKAAREALLSSA-----V---DH--G---S-D-----E-V--KFRQD---LMNIAGTTLSSKLL---TH---H--KDHFTKLAVEAV--LRL-----------------K--G--S-------G--N-LE-AIHIIKKLGGSLADS-Y-LDE-GFLLDKKIGVN-Q-PK-----RIEN------AKILIANTGMDTDKIKIFGSRVRVDSTAKVAE--IEHAEKEKMKEKVERI--------------LK-HG------------------------------------INCFINRQLIYNYPEQLFGAAGVMAIEHADFAGVERLALVT-GGEIASTFDH-PE-----L--V-----------K---LGSCKLIEEVMIGEDK-LIHF--SGVAL-GEACTIVL--RGATQQILDEAERSLHDALCVL--------AQTV------------------K---DSR--------------------TVYGGGCSEMLMAHAVTQLA-NRTPGKEAVAMESYAKALRMLPTIIADNAGYDSADLVA----QLRAA-H-----------S-E---G-------N---T--TA---GL-DM--R-EGT--I-G-DMAILGITESFQVKRQVLLSAAEAAEVILRVDNIIKAAP------R-K------R----------------------------V--P--D---H----H-----P-----C----------------------------------
>Homo_sapiens@BAF83456
--------------------------------------------------------------------------------------------------------MAS---L-S-L--AP-V-NIF-K---A-G-A--DEE--R--AETA-RLT-SFIGAIAIGDLVKSTLGPKGMDKIL---L--SS-G--R----DAS--LMVTNDGATILKNIGVDNPAAKVLVDMSRVQDDEVGDGTTSVTVLAAELLREAESL-I-A---K-K-IHPQTIIAGWREATKAAREALLSSA-----V---DH--G---S-D-----E-V--KFRQD---LMNIAGTTLSSKLL---TH---H--KDHFTKLAVEAV--LRL-----------------K--G--S-------G--N-LE-AIHIIKKLGGSLADS-Y-LDE-GFLLDKKIGVN-Q-PK-----RIEN------AKILIANTGMDTDKIKIFGSRVRVDSTAKVAE--IEHAEKEKMKEKVERI--------------LK-HG------------------------------------INCFINRQLIYNYPEQLFGAAGVMAIEHADFAGVERLALVT-GGEIASTFDH-PE-----L--V-----------K---LGSCKLIEEVMIGEDK-LIHF--SGVAL-GEACTIVL--RGATQQILDEAERSLHDALCVL--------AQTV------------------K---DSR--------------------TVYGGGCSEMLMAHAVTQLA-NRTPGKEAVAMESYAKALRMLPTIIADNAGYDSADLVA----QLRAA-H-----------S-E---G-------N---T--TA---GL-DM--R-EGT--I-G-DMAILGITESFQVKRQVLLSAAEAAEVILRVDNIIKAAP------R-K------R----------------------------V--P--D---H----H-----P-----C----------------------------------
>Mus_musculus@EDL21824
--------------------------------------------------------------------------------------------------------MAS---L-S-L--AP-V-NIF-K---A-G-A--DEE--R--AETA-RLS-SFIGAIAIGDLVKSTLGPKGMDKIL---L--SS-G--R----DAA--LMVTNDGATILKNIGVDNPAAKVLVDMSRVQDDEVGDGTTSVTVLAAELLREAESL-I-A---K-K-IHPQTIISGWREATKAAREALLSSA-----V---DH--G---S-D-----E-A--RFWQD---LMNIAGTTLSSKLL---TH---H--KDHFTKLAVEAV--LRL-----------------K--G--S-------G--N-LE-AIHVIKKLGGSLADS-Y-LDE-GFLLDKKIGVN-Q-PK-----RIEN------AKILIANTGMDTDKIKIFGSRVRVDSTAKVAE--IEHAEKEKMKEKVERI--------------LK-HG------------------------------------INCFINRQLIYNYPEQLFGAAGVMAIEHADFAGVERLALVT-GGEIASTFDH-PE-----L--V-----------K---LGSCKLIEEVMIGEDK-LIHF--SGVAL-GEACTIVL--RGATQQILDEAERSLHDALCVL--------AQTV------------------K---DPR--------------------TVYGGGCSEMLMAHAVTQLA-NRTPGKEAVAMESFAKALRMLPTIIADNAGYDSADLVA----QLRAA-H-----------S-E---G-------H---I--TA---GL-DM--K-EGT--I-G-DMAVLGITESFQVKRQVLLSAAEAAEVILRVDNIIKAAP------R-K------R----------------------------V--P--D---H----H-----P-----C----------------------------------
>Gallus_gallus@CAH65110
--------------------------------------------------------------------------------------------------------MAS---I-S-L--AP-V-NIF-K---A-G-A--DEE--K--AETA-RLS-SFVGAIAIGDLVKSTLGPKGMDKIL---L--ST-G--R----DST--VTVTNDGATILKAIGVDNPAAKVLVDMSKVQDDEVGDGTTSVTVLAAELLREAESL-I-S---K-K-IHPQTIIAGWRAATKASREALLKAA-----V---DH--G---D-D-----E-V--KFRED---LMNIAGTTLSSKLL---TH---H--KDHFVKLAVEAV--LRL-----------------K--G--S-------G--N-LE-AIHIIKKLGGSLADS-Y-LDE-GFLLDKKIGVN-Q-PK-----RIEN------AKILIANTGMDTDKIKIFGSRVRVDSTAKVAE--IEQAEKEKMKEKVERI--------------LK-HG------------------------------------INCFINRQLIYNYPEQLFGAAGVMAIEHADFAGVERLALVT-GGEIASTFDH-PE-----L--V-----------K---LGSCKLIEEVMIGEDK-LIHF--SGVAM-GEACTIVL--RGATQQILDEAERSLHDALCVL--------AQTV------------------K---DTR--------------------TVYGGGCSEMLMANAVAELA-IRTPGKESVAMESFAKALRMIPTIIADNAGYDSADLVA----QLRAA-H-----------S-E---G-------K---T--TY---GL-DM--K-EGT--I-G-DMAALGVTESFQVKRQVLLSAAEAAEMILRVDDIIKAAP------R-K------R----------------------------V--P--D---H----R-----P-----C----------------------------------
>Taeniopygia_guttata@XP_002190936
--------------------------------------------------------------------------------------------------------MAS---I-S-L--AP-V-NIF-K---A-G-A--DEE--K--AETA-RLS-SFVGAIAIGDLVKSTLGPKGMDKIL---L--ST-G--R----DSS--VTVTNDGATILKAIGVDNPAAKVLVDMSKVQDDEVGDGTTSVTVLAAELLREAELL-I-A---R-K-IHPQTIIAGWRAATKASREALLKAA-----V---DH--G---N-D-----E-V--KFRED---LMNIAGTTLSSKLL---TH---H--KDHFVKLAVEAV--LRL-----------------K--G--S-------G--N-LE-AIHVIKKLGGSLADS-Y-LDE-GFLLDKKIGVN-Q-PK-----RIEN------AKILIANTGMDTDKIKIFGSRVRVDSTAKVAE--IEQAEKEKMKEKVDRI--------------LK-HG------------------------------------INCFINRQLIYNYPEHLFGAAGVMAIEHADFAGVERLALVT-GGEIASTFDH-PE-----L--V-----------K---LGSCKLIEEVMIGEDK-LIHF--SGVAM-GEACTIVL--RGATQQILDEAERSLHDALCVL--------AQTV------------------K---DTR--------------------TVYGGGCSEMLMANAVAELA-VRTPGKESVAMESFAKALRMIPTIIADNAGYDSADLVA----QLRAA-H-----------S-E---G-------K---T--TY---GL-DM--K-EGV--I-G-DMSVLGVTESFQVKRQVLLSAAEAAEMILRVDDIIKAAP------R-K------R----------------------------V--P--D---H----R-----P-----C----------------------------------
>Xenopus_laevis@AAH42347
--------------------------------------------------------------------------------------------------------MAS---L-S-L--AP-V-NIF-K---A-G-A--DEE--K--AETA-RLS-SFIGAIAIGDLVKSTLGPKGMDKIL---L--SG-G--R----DGA--VTVTNDGATILKSIGIDNPAAQVLVDMSKVQDDEVGDGTTSVTVLAAELLREAEIL-V-A---K-K-IHPQTIISGWRQATQVAREALLKAT-----V---DH--G---N-D-----E-E--KFRCD---LLNISRTTLSSKLL---TH---H--KDHFAKLAVEAV--LRL-----------------K--G--S-------G--N-LE-AIHVIKKLGGSLTDS-Y-LDE-GFLLDKKIGVN-Q-PK-----RIEN------ANILIANTGMDTDKIKVFGSRVRVDSTAKVAE--IELAEKEKMKEKVERI--------------LK-HG------------------------------------INCFINRQLIYNYPEQLFAAAGVMAIEHADFAGVERLSLVT-GGEIASTFDH-PE-----L--V-----------K---LGTCKLIEEVMIGEDK-LLHF--SGVAM-GEACTIVL--RGATQQILDEAERSLHDALCVL--------AQTV------------------K---DTR--------------------TVYGGGCSEMLMAHVVTELA-NRTPGKESVAMESFAKALRMLPTIIADNAGYDSADLVS----QLRAA-H-----------S-E---G-------K---S--TY---GL-DM--K-NGT--T-G-DMAELGITESFQVKRQVLLSASEAAEVILRVDDIIKAAP------R-K------R----------------------------V--P--D---H----H-----P-----C----------------------------------
>Xenopus_tropicalis@CAJ83176
--------------------------------------------------------------------------------------------------------MAS---L-S-L--AP-V-NIF-K---A-G-A--DEE--K--AETA-RLS-SFIGAIAIGDLVKSTLGPKGMDKIL---L--SS-G--R----DST--VTVTNDGATILKAIGIDNPAAQVLVDMSKVQDDEVGDGTTSVTVLAAELLREAEVL-V-A---R-K-IHPQTIISGWRQATQVAREALLNAS-----V---DH--G---N-D-----E-E--KFRCD---LLNIARTTLSSKLL---TH---H--KDHFSKLAVEAV--LRL-----------------K--G--S-------G--N-LE-AIHVIKKLGGSLTES-Y-LDE-GFLLDKKIGVN-Q-PK-----RIEN------AKILIANTGMDTDKIKIFGSRVRVDSTAKVAE--IELAEKEKMKEKVERI--------------LK-HG------------------------------------INCFINRQLIYNYPEQLFATAGVMAIEHADFAGVERLALVT-GGEIASTFDH-PE-----L--V-----------K---LGTCKLIEEVMIGEDK-LIHF--SGVAM-GEACTIVL--RGATQQILDEAERSLHDALCVL--------AQTV------------------K---DTR--------------------TVYGGGCSEMLMAHAVTELA-IRTPGKESVAMESFAKALRMLPTIIADNAGYDSADLVS----QLRAA-H-----------S-E---G-------K---S--TY---GL-DM--K-NGT--I-G-EMGELGITESFQVKRQVLLSASEAAEVILRVDNIIKAAP------R-K------R----------------------------V--P--D---H----H-----P-----C----------------------------------
>Danio_rerio@AAH59558
--------------------------------------------------------------------------------------------------------MAS---L-S-M--AP-V-SIF-K---H-G-A--DEE--K--AETA-RLS-SFIGAIAIGDLVKSTLGPKGMDKIL---L--GG-G--R----EST--VTVTNDGATILKAIGVDNPAAKVLVDMSKVQDDEVGDGTTSVTVLAAELLREAELL-I-A---K-K-IHPQIIIAGWRKATQAARDALREAA-----V---DH--G---S-D-----E-V--KFQED---LLNISRTTLSSKLL---TH---H--KDHFAKLAVQAV--MRL-----------------R--G--S-------G--N-LE-AIHLIKKLGGSLTDS-Y-LDE-GFLLDKRIGVN-Q-PK-----RIEN------ANILIANTGMDTDKIKIFGSRVRVDSTAKVAE--IETAEKEKMKEKVERI--------------LK-HG------------------------------------INCFINRQLIYNYPEQLFAAAGVMAIEHADFTGVERLALVT-GGEITSTFDH-PE-----L--V-----------K---LGHCKLIEEVMIGEDT-LIHF--SGVSM-GEACTIVL--RGATQQILDEAERSLHDALCVL--------AQTV------------------K---ETR--------------------TVYGGGCSEMLMAKAVSDLA-NHTPGKEAVAMESFAKALMMLPTIIADNAGYDSAELVS----QLRAA-H-----------Q-D---N-------K---N--TF---GL-DM--T-QGC--V-G-DMSALGVTESFQVKRQVLLSAAEAAEMILRVDNIIKAAP------R-K------R----------------------------V--P--D---H----H-----P-----C----------------------------------
>Squalus_acanthias@CT01070725.H1.1
--------------------------------------------------------------------------------------------------------MAS---L-S-F--AP-V-NIF-K---A-G-A--DEE--K--AETA-RLS-SFVGAIAVGDLVKSTLGPKGMDKIL---L--SG-G--R----DCS--VTVTNDGATILKAIGVDNPAARILVELSKVQDEEVGDGTTSVTVLAAELLREAELL-I-A---K-K-LHPQTIIAGWRKATQAARDALKKAA-----V---DH--G---D-D-----D-A--KFHED---LMNIARTTLSSKLL---TH---H--KNHFSSLAVEAV--VRL-----------------K--G--S-------G--K-LE-AIHVIKKLGGSLIDS-Y-LDE-GF-------------------------------------------------------------------------------------------------------------------------------------------------------------------------------------------------------------------------------------------------------------------------------------------------------------------------------------------------CSEMLMAQAVSELA-VRTPGKEAVAMESFAKALGMLPTIIADNAGYDSADLVA----QLRAA-H-----------T-E---G-------K---T--TY---GL-DM--T-NST--I-G-DMATLGITESFQVKRQVLLSASEAAEMILRVDNIIKAAP------R-K------R----------------------------V--P--D---H----H-----P-----C----------------------------------
>Eptatretus_burgeri@53861539.89
--------------------------------------------------------------------------------------------------------------V-S-L--NP-V-NIF-K---P-G-A--DEE--K--AETA-RLS-SFIGAIAVGDLVKSTLGPKGMDKIL---L--TQ-S--SS--GDDS--VTVTNDGATILKAIGVENPAAKVLVDISRVQDDEVGDGTTSVTVLAAELLREAELL-I-A---R-K-LHPQTIICGWRKATAAAREALTSTA-----V---DH--G---S-D-----P-E--LFRED---LMNIARTTLSSKML---HQ---Q--REHFVKLAVTAV--QRL-----------------G--P--S-------G--Q-LD-AIHVIKKLGGGLQD----------------------------------------------------------------------------------------------------------------------------------------------------------------------------------------------------------------------------------------------------------------------------------------------------------------------------------------------------------------------------------------------------DNAGFDSAELIA----QLRAA-H-----------S-Q---G-------Q---K--TF---GL-NM--S-EGS--I-A-DMASLGVTESFQVKRQVLLSASEAAEMILRVDDIIKAAP------R-K------R----------------------------T--R--D---D----Y-----P-----C----------------------------------
>Petromyzon_marinus@CT01080729.H1.1
--------------------------------------------------------------------------------------------------------LTM---V-S-L--AP-I-NIL-K---S-G-A--DEE--K--AETA-RLS-SFIGAIYIGDLVKSTLGPKGMDKIL---L--GS-S--SS--GEAI--VTVTNDGATILKSIGVDNPAAKILVDMSKVQDDEVGDGTTSVTVLAAELLREAEIL-I-A---K-K-IHPQTIITGWRKSTAAAGKALELAA-----V---DH--G---H-D-----K-E--KFHVD---LLNISRTTLSSKLL---TH---H--KDHFAKLAVEAV--LRL-----------------R--G--K-------G--T-LE-AIHVIKKLGGTLLDS-Y-LDE-GFLLDKKIGVN-Q-PK-----RIEN------AKILIANTSMDADKIKIFGSRVRVDSNAKVAE--IELAEKDKMKDKVERI--------------LK-HG------------------------------------INCFINRQLIYNYPEQLFADAGVMAIEHADFEGVERLALVT-GGEICSTFDH-PE-----L--V-----------K---LGECKLIEEVMIGEDK-LLHF--SGVQM-GEACTVVL--RGATQQILDEAERSLHDALCVL--------YQMV------------------K---DTK--------------------TVYGGGCSEMLMANVVSNEA-AKTPGKEAVAMESFAKALRMLPTIIADNAGYDSAELVS----QMRAA-H-----------S-E---G-------K---K--TY---GL-NM--Q-EGA--I-G-DMVALGITESYLVKRQVLLSASEAAEMILRVDNILKAAP------R-K------R----------------------------K--Q--D---N----M-----P-----C----------------------------------
>Molgula_tectiformis@CT01060815.H1.1
----------------------------------------------------------------------------------------------------------S---A-A-L--NP-V-AIY-N---Q-G-A--DEE--K--AETA-RMS-SFVGAIAIGDLVKSTLGPKGMDKIL---L--SA-G--DGGR-EAG--ITVTNDGATILKSIGIDNPAAKVLINMSKVQDDEVGDGTTSVTILAAELLREAEKL-I-A---Q-K-LHPQTIISGWRSATEAARKALESAA-----I---DN--G---N-N-----E-E--KFRED---LMNIARTTLSSKLL---TQ---H--KDFFANMAVDAV--LRL-----------------K--G--S-------G--N-LE-AIQIIKKLGSTMTDS-K-LDE-GFLLDKKIGVN-Q-PK-----RIEN------ANILIANTAMDTDKIKIFGSRVRVDGTAKVAE--IELAEKQKMKEKVEKI--------------LK-HG------------------------------------PNCFINRQLIYNYPEQLFSDAGVMAIEHADFEGVERLALVL-GGEICSTFDR-PD-----L--V-----------K---LGHCKLIEEIMIGEDK-MIKF--SGVEK-AEACTIIL--RGATQQILDESERSMHDALCVL--------AQTV------------------K---ETR--------------------TVHGGGCCEVLMAMAVDELA-SKTPGKEAMGMEAFARALRQIPITIADNAGYDSAELLS----QLRAA-H-----------A-S---G-------K---K--SS---GL-DM--E-QGQ--I-G-SMQELGITESYQVKRQILLSASEAAEMILRVDDIIKSAP------R-K------R----------------------------Q--P--E---H---------------------------------------------------
>Molgula_gulf@CT01091006.H1.1
----------------------------------------------------------------------------------------------------------------------------------------------------------------------------------------------------EVG--ITVTNDGATILKSIGIDNPAAKVLINMSKVQDDEVGDGTTSVTILAAELLREAEKL-I-A---Q-K-LHPQTIIAGWRSATEAARSALDKAA-----M---DN--G---K-D-----E-E--KFRTD---LMNIARTTLSSK--------------------------------------------------------------------------KKIGSTMLDS-K-LDE-GFLLDKTIGVN-Q-PK-----RLEN------AKILIANTAMDTDKIK--GSRVRVDGTAKVAE--IELAEKQK---------------------------------------------------------------------------------------------------------------------------------------------------------------------------------------------------------------------------------------------------------------------------------------------------------------------------------------------------------------------------------------------------------ESYQVKRQILLSASEAAEMILRVDDIIKSAP------R-Q------R----------------------------Q--P--D---H----------P-----H----------------------------------
>Molgula_occidentalis@CT03091006.H1.1
--------------------------------------------------------------------------------------------------------------A-A-L--NP-V-AIY-N---Q-G-A--DEE--K--AETA-RLS-SFVGAIAVGDLVKSTLGPKGMDKIL---L--ST-R--EGQT-DSS--ITVTNDGATILRSIGIDNPAAKVLINMSKVQDDEVGDGTTSVTILAAELLREAEKL-I-A---Q-K-LHPQTIIAGWRVATKAARAALEKSA-----S---DN--G---K-D-----P-V--KFRED---LMNIARTTLSSKLL---TQ---H--KDFFAEMAVDAV--LRL-----------------K--G--S-------G--N-LE-AIQIIKKLGSTMTDS-R-LDE-GFLLDKKIGVN-Q-PK-----RIEN------A-----------------------------------------------------------------------------------------------------------FINRQLIYNYPEQLFSDAGVMAIEHADFEGIERLALVL-GGEICSTFDR-PD-----L--V-----------N---LGHCKLIEEVIIGEDK-LIK--------------------------------------------------------------------------------------------------------------------------------------------------------------------------------------------------------------------------------------------------------------------------------------------------------------------------------------------------------------------------------
>Bostrichobranchus_pilularis@CT01091006.H1.1
----------------------------------------------------------------------------------------------------------------A-L--NP-V-AIY-N---Q-G-A--DEE--K--AETA-RMS-SFVGAIAIGDLVKSTLGPKGMDKIL---L--SS-A--GEGSREPN--ITVTNDGATILKSIGIDNPAAKVLIDMSKVQDDEVGDGTTSVTILASELLREAEKL-I-A---Q-K-LHPQTIIAGWRVATKVAREALEAAA-----L---DH--G---N-D-----E-K--KFNED---LMNIARTTLSSKLL---TQ---H--KDFFAKMAVDAV--LRL-----------------K--G--S-------G--N-LE-SIQIIKKLGSTMTDS-T-LDE-GFLLNKKIGVN-Q-PK-----RIEN------AKVLIANTAMDTDKVKIFGSRVRVDSTAKVAE--IELAKKEKMKEKCDKI--------------IK-HG------------------------------------INCFINRQLIYNYPEQLFADAGVMAIEHADFEGVERLALVL-GGEICSTFDR-PD-----L--V-----------K---LGTCKLIEEVMIGEDK-MIKF--SGVEK-AEACTIIL--RGATQQILDESERSMHDALCVL--------AQTV------------------K---ETR--------------------TVYGGGCSEIIMARAVETMA-AQTAGKEAMAMEAFARALRQIPITIADNAGYDSADLVS----ELRAA-H-----------A-Q---G-------R---N--ES---GL-DM--E-QGK--V-G-SMKELGITESFQVKRQVLLSASE--------------------------------------------------------------------------------------------------------------------------
>Polyandrocarpa_maxima@CT01091006.H1.1
----------------------------------------------------------------------------------------------------------------S-L--NP-I-SIY-N---M-G-A--DEE--K--AETA-RLS-SFVGAIAIGDLVKSTLGPKGMDKIL---M--SG-G--GSGQ-EPG--ITV----ATILKAVGVDNPAAKVLVDMSIVQDDEVGDGTTSVTVLAAEL--EAEKL-I-A---Q-K-IHPQTIIAGWRQATDAARKALLASA-----V---DH--G---D-D-----P-V--KFRED---LMNIARTTLSSKLL---TQ---H--KDFFAKMAVDAV--LRL-----------------K--G--S-------G--N-LE-AIQIIKKLGGTMTDS-T-LDE-GFILDKKIGLN-Q-PR-----RIEN------A------------------------------------------------------------------------------------------------------------------------------------------------------------------------------------------------------------------------------------------------------------------------------------------------------------------------------------------------------------------------------------------------------------------------GL-DM--S-QGS--I-G-NMAELGITESFQVKRQVLMSASEAAEMILRVDDIIRAAP------R-K------R----------------------------Q--P--D-------------------------------------------------------
>Dendrodoa_grossularia@CT01091006.H1.2
----------------------------------------------------------------------------------------------------------------S-L--NP-I-SIY-N---M-G-A--DEE--K--AETA-RLS-SFVGAIAIGDLVKSTLGPKGMDKIL---M--SA-G--GSGG-EPS--ITVTNDGATILKAVGVDNPAAKVLVDLSKVQDEEVGDGTTSVTVLAAELLREAEKM-I-S---Q-K-LHPQTIIAGWRLAAEASRKALHDCA-----I---DN--S---N-D-----P-E--KFRED---LLNIARTTLSSKLL---TQ---H--KDFFAKMAVKAV--LRL-----------------K--G--S-------G--N-LE-AVQIIKKLGGTMTDS-E-LDE-GFILDKKIGLN-Q-PK-----RIEN------AKILLANTSMDTDKIKIFGSRVRVDGCAKVAE--IELAEKQKMKEKVEKI--------------LS-HD------------------------------------ISCFINRQLIYNYPEQLFADAGVMAIEHADFEGIERLALVL-GGEICSTFNR-PD-----L--V-----------K---IGTCKLIEEIMIGEDK-MIKF--SGVEK-AEACTIIL--RGATKQILDESERSMHDALCVL--------SQTV------------------K---ETR--------------------TVFGGGCSEAIMAQAVEELA-ARTPGKEAIAIESFARALRQIPIIIADNAGYD-------------------------------------------------------------------------------------------------------------------------------------------------------------------------------------------------------------------------
>Dendrodoa_grossularia@CT02091006.H1.1
--------------------------------------------------------------------------------------------------------------------------------------------------------------------------------KIL---M--SA-G--GSGG-EPS--ITVTNDGATILKAVGVDNPAAKVLVDLSKVQDDEVGDGTTSVTVLAAELLREAEKM-I-S---Q-K-LHPQTIIAGWRLAAEASRKALQDCA-----I---DN--G---N-D-----A-E--KFRED---LLNIARTTLSSKLL---TQ---H--KDFFSKMAVEAV--LRL-----------------K--G--S-------G--N-LE-AIQIIKKLGGTMTDS-V-LDE-GFILDKKIGLN-Q-PK-----RIEN------AKILLANTSMDTDKIKIFGSRVRVDGCAKVAE--IELAEKQKMKEKVEKI--------------LS-HD------------------------------------ISCFINRQLIYNYPEQLFADAGVMAIEHADFEGIERLALVL-GGEICSTFNR-PD-----L--V-----------K---IGTCKLIEEIMIGEDK-MIKF--SGVEK-AEACTIIL--RGATKQILDEAERSMHDALCVL--------SQTV------------------K---ETR--------------------TVFGGGCSEAIMAQAVEELA-ARTPGKEAIAIESFARALRQIPIIIADNAGYDSAELVS----QLRAA-H-----------T-A---G-------K---K--TS---GL-DM--N-QGT--I-G-DMKELGITESFQVKRQVLMSASEAAEMILRVDDIIRAAP------R-K------R----------------------------R--P--D---H---------------------------------------------------
>Styela_plicata@CT02091006.H1.1
--------------------------------------------------------------------------------------------------------------------------------------------------------------------------------------------------------------------KTIGIDNPAAKVLVDMSKVQDDEVGDGTTSVTVLAAELLREAEKL-I-A---Q-K-LHPQTIIAGWRKATDIARKALLESA-----L---DH--G---D-D-----P-E--KFRED---LMNIARTTLSSKLL---TQ---H--KDFFAKMAVDAV--LRL-----------------K--G--S-------G--N-LE-AIQIIKKLGGTMTDS-T-LDE-GLFLDKKIGVN-Q-PK-----RIEN------AKILLANTAMDTDKIKIFGSRVRVDGAAKVAE--IELAEKQKMKEKVEKI--------------LS-HN------------------------------------ITCFINRQLIYNYPEQLFADKGVMAIEHADFEGIERLALVL-GGEICSTFDR-PD-----L--V-----------K---IGTCKLIEEIIIGEDK-MIKF--SGVEK-AEACTIIL--RGATQQILDESERSMHDALCVL--------SQTV------------------K---ETR--------------------TVFGGGCSEAIMSHAVEDLA-TRTPGKESMAIESFARALRQIPTIIADNAGYDSAELVS----QLRAE-H-----------T-G---G-------N---K--DS---GL-DM--S-QGT--I-G-DMEELGITESFQVKRQVLMSASEAAEMILRVDDIIKAAP------R-Q------R----------------------------R--P----------------------------------------------------------
>Ciona_savignyi@51752802.427
--------------------------------------------------------------------------------------------------------------M-S-L--NP-I-SIY-N---Y-G-A--DEE--R--GEIA-RMS-SFVGAVAIGDLVKSTLGPKGMDKIL---M--SP-G--HSATSEAH--VTVTNDGATILKSIGVDNPAAKVLVELARVQDDEVGDGTTSVTVLAAELLREAEKM-I-N---Q-K-FHPQTIIRGWRRALDAARAALENSA-----I---DN--G---N-D-----E-E--KFKKD---LMNVSRTTLSSKLL---TQ---H--KDFFAKMAVDAV--LRL-----------------K--G--S-------G--N-LE-AIQIIKKLGGTMTDS-Y-LEE-GFLLDKKIGMN-Q-PK-----RLEN------VKILIANTSMDTDKIKIFGSRVRVDGTAKVAE--IELAEKQKMKEKCDKI--------------IN-HG------------------------------------INCFINRQLIYNYPEQLFADAGVMAIEHADFEGVERLALVL-GGEICSTFDR-PD-----L--V-----------Q---LGKCDVIEEVIIGEDR-LIKF--SGVAR-AEACTIVL--RGATQQILDESERSLHDALCVL--------QRTV------------------A---ETR--------------------TVQGGGCSEAMMACAVQELA-MKTPGKEAVAMEAFARALMQIPITIADNAGYDSADLAS----QLRAA-H-----------A-E---G-------K---N--TM---GL-DM--E-EGE--I-A-CMKELGITESYQVKRQVLMSAAEAAEMIIRVDNIIKAAP------R-Q------R----------------------------Q--P--D---H---------------------------------------------------
>Ciona_intestinalis@XP_002131299
----------------------------------------------------------------------------------------------------------M---M-S-L--NP-I-SIY-N---Y-G-A--DEE--R--AEIA-RMS-SFVGAVAIGDLVKSTLGPKGMDKIL---M--SP-G--PSATHEPN--ITVTNDGATILKSVGVDNPAAKVLVELAKVQDDEVGDGTTSVTVLAAELLREAEKL-V-N---Q-K-FHPQTIIRGWRRALEAAREALEKAA-----I---DN--G---N-D-----E-E--KFKED---LMNVSRTTLSSKLL---TQ---H--KDFFAKMAVDAV--LRL-----------------K--G--S-------G--N-LE-AIQIIKKLGGTMTDS-F-LEE-GFLLDKKIGMN-Q-PK-----RIEN------AKILISNTSMDTDKIKIFGSRVRVDGTAKVAE--IELAEKQKMKEKCEKI--------------IN-HG------------------------------------INCFINRQLIYNYPEQLFADAGVMAIEHADFEGVERLALVL-GGEICSTFDR-PD-----L--V-----------Q---LGHCDLIEEVIIGEDR-LLKF--SGVAR-AEACTIVL--RGATQQILDESERSLHDALCVL--------QRTV------------------A---ETR--------------------TVQGGGCSEALMACAVQQLA-MKTPGKESVAMEAFARALMQIPITIADNAGYDSSDLAA----QLRAA-H-----------A-E---G-------K---N--TM---GL-DM--E-QGE--I-A-CMQKLGITESFQVKRQVLVSAAEAAEMIIRVDNIIKSAP------R-Q------R----------------------------Q--P--D---H----------P-----H----------------------------------
>Clavelina_lepadiformis@CT01091006.H1.1
----------------------------------------------------------------------------------------------------------M---M-S-L--NP-V-SIY-K---Q-G-A--DEE--R--AEIA-RMS-SFVGAIAIGDLVKSTLGPKGMDKIL---M--ST-G--GNPSSEPG--ITVTNDGATILKSIGVDNPAAKVLVDLAKVQDDEVGDGTTSVTVLAAELLREAEKL-V-A---Q-K-FHPQTIVRGWRKAVEAAKIALTEAA-----V---DN--G---H-D-----D-A--KFKQD---LMNIARTTLSSKLL---TQ---H--KDFFSKMAVDAI--LRL-----------------K--G--S-------G--N-LE-AIQIIKKLGGTMTDS-Y-LDD-GFLLDKKIGMN-Q-PK-----RVEH------AKILISNTSMDTDKIKIFGSRVRVAGTAKVAE--IESAEKNKMKEKCEKI--------------IA-HG------------------------------------INCFINRQLIYNYPEQLFADAGVMAIEHADFEGVERLALVL-GGDICSTFDR-PD-----L--A-----------K---LGHCDLIEEVMIGEDK-LIRF--SGVEK-AEACTIVL--RGATKQILDESERSMHDALCVL--------QRTV------------------A---ETR--------------------TVYGGGCSEALMARAIRLLA-MKTPGKESAAMEAFANALMQIPITIADNAGYDSADLAS----QLRAA-H-----------A-E---G-------K---E--TF---GL-GM--E-KGE--I-G-CMKELGVTESYQVKRQVLLSAAEAAEMIIRVDNIIKSAP------R-P------R----------------------------R--P--D---H----------P-----H----------------------------------
>Phallusia_mammilata@Pmam74238.H1.1
------------------------------------------------------------------------------------------------------------------------------------------------------------------------------------------------------------------------------------------------------------------------------------------------------------------G---N-N-----E-E--LFKQD---LMNIARTTLSSKLL---TQ---H--KDFFAKMAVDAI--LRL-----------------K--G--S-------G--N-LE-AIQIIKKLGGTMTDS-C-LDE-GFLLDKKIGMN-Q-PK-----RLEN------AKIXIA-----------------------------------------------------------S-HG------------------------------------INCFINRQLXYNYPEQL----------------------------ICSTFDR-PD-----L--V-----------T---LGHCDLIEEVMIGEDK-LIKF--SGVAR-AEACTIIL--RGATKQILDEAERSLHDALCVL--------QRTV------------------A---ETR--------------------TVQGGGCCEALMANAVHISA-MKT------------------------------------------------------------------------------------------------------------------------------------------------------------------------------------------------------------------------------------------------------
>Cystodytes_dellechiajei@CT01091006.H1.2
------------------------------------------------------------------------------------------------------------------------------------------------------------------------------------------P-V--SNPSNEAG--ITVTNDGATILKSIGVDNPAAKVLVDLAKVQDDEVGDGTTSVTVLAAELLREAEKL-I-A---Q-K-FHPQTIVRGWRQAVEAAKEALTAAA-----V---DN--G---K-D-----E-E--KFKED---LMNIARTTLSSKLL---TQ---H--KDFFAKMAVDAV--LRL-----------------K--G--S-------G--N-LE-AIQIIKKLGGTMTDS-Y-LDE-GFLLDKKVGMN-Q-PK-----RLEK------AKVLIANTSMDTDKIKIFGSRVRVDGTAKVAE--IELAEKEKMKEKCEKI--------------IN-HG------------------------------------INCFINRQLIYNYPEQLFADAGVMAIEHADFEGVERLALVL-GGEICSTFDH-PE-----M--V-----------Q---LGTCDLIEEVMIGEDK-LIKF--SGVAR-AEACTIVL--RGATKQILDEAERSMHDALCVL--------QRTV------------------A---ETR--------------------TVRGGGCSEALMAYAVRQLA-IKTPGKEAVAMESFANALMQLPITIADNAGYDSAELAS----QLRAA-H-----------A-E---G-------K---S--TY---GL-DM--D-PGE--V-A-CMVQLGITGIFQVKRQVLLSAAEAAEMILRVDNIIRSAP------R-Q------R----------------------------R--P--D---H---------------------------------------------------
>Apostichopus_japonicus@SRA10373.H1.1
------------------------------------------------------------------------------------------------------------------------------------------------------------------------------------------------------------------------------------------------------------------------------------------------------------------------------------------------------------------------------------------------------------K-------T--D-LH-AIQIIKKKGGNMNDS-Y-LDE-GFLLDKKVGVN-Q-PK-----RIEN------AKILIANTAMDTDKVKVFGSRVKVDSTAK---------------------------------------------------------------------------------------------------------------------------------------------------------------------------------------------------------------------------------------------------------------------------------------------------------------------------------------------------------------------------------------------------------------------------------------------------------------------------------------------------------------------------------------------------------------
>Monodelphis_domestica@XP_001369473
--------------------------------------------------------------------------------------------------------MAS---L-S-L--AP-V-NIF-K---A-G-A--DEE--R--AETA-RLS-SFIGAIAIGDLVKSTLGPKGMDKIL---L--SS-G--R----DAS--LMVTNDGATILKSIGVDNPAAKVLVDMSRVQDDEVGDGTTSVTVLAAELLREAESL-V-A---K-K-IHPQTIIAGWREATKAAREALLAST-----V---DH--G---Y-D-----E-A--AFRED---LINIAGTTLSSKLL---TH---H--KDHFTKLAVEAV--LRL-----------------K--G--S-------G--N-LE-AIHIIKKLGGSLADS-Y-LDE-GFLLDKKIGVN-Q-PK-----RIEN------AKILIANTGMDTDKIKIFGSRVRVDSTAKVAE--IEQAEKEKMKEKVDRI--------------LK-HG------------------------------------INCFINRQLIYNYPEQLFGAAGVMAIEHADFAGVERLALVT-GGEIASTFDH-PE-----L--V-----------K---LGSCKLIEEVMIGEDK-LIHF--SGVAL-GEACTIVL--RGATQQILDEAERSLHDALCVL--------AQTV------------------K---DSR--------------------TVYGGGCSEMLMAHAVTELA-NRTPGKEAVAMESFAKALRMLPTIIADNAGYDSADLVA----QLRAA-H-----------S-E---G-------K---K--TC---GL-DM--K-EGT--I-G-DMAELGITESFQVKRQVLLSAAEAAEVILRVDNIIKAAP------R-K------R----------------------------V--P--D---H----H-----P-----C----------------------------------
>Anolis_carolinensis@XP_003224665
--------------------------------------------------------------------------------------------------------MAS---L-S-L--AP-V-NIF-K---A-G-A--DEE--R--AETA-RLS-SFIGAIAIGDLVKSTLGPKGMDKIL---L--ST-G--R----EGT--VTVTNDGATILKAIGIDNPAAKILVDMSKVQDDEVGDGTTSVTVLAAELLREAELL-I-A---R-K-IHPQTIIAGWRDATKAARDALVKSA-----V---DH--S---E-N-----E-E--QFHKD---LMNIAETTLSSKLL---TH---H--KAHFTKLAVDAI--LRL-----------------K--G--S-------G--N-LE-AIHVIKKLGGSLIDS-Y-LDE-GFLLDKKIGVN-Q-PK-----RIEK------AKILIANTGMDTDKIKIFGSRVRVDSTAKVAE--IEQAEKEKMKEKVERI--------------LK-HG------------------------------------INCFINRQLIYNYPEQMFAAAGVMAIEHADFAGVERLALVT-GGEIASTFDH-PE-----L--V-----------K---LGSCKLIEEVMIGEDK-LIHF--SGVAM-GEACTIVL--RGATQQIIDEAERSLHDALCVL--------AQTV------------------K---DTR--------------------TVYGGGCSEMLMANAVMELA-KRTPGKESLAMESFAKALSTLPTIIADNAGYDSADLVS----QLRAA-H-----------I-E---G-------K---A--TC---GL-DM--R-EGA--I-G-DMASLGVVESFQVKRQVLLSAAEAAEVILRVDDIIKAAP------R-K------R----------------------------V--P--D---R----Y-----P-----C----------------------------------
>Meleagris_gallopavo@XP_003202123
--------------------------------------------------------------------------------------------------------------------------------------------------------------------------------------------------------------------------------------------------------------------------------------------------------------XH--S---D-D-----E-V--KFRED---LLNIAGTTLSSKLL---TH---H--KDHFVKLAVEAV--LRL-----------------K--G--S-------G--N-LE-AIHIIKKLGGSLADS-Y-LDE-GFLLDKKIGVN-Q-PK-----RIEN------AKILIANTGMDTDKIKIFGSRVRVDSTAKVAE--IEQAEKEKMKEKVDRI--------------LK-HG------------------------------------INCFINRQLIYNYPEQLFGAAGVMAIEHADFAGVERLALVT-GGEIASTFDH-PE-----L--V-----------K---LGSCKLIEEVMIGEDK-LIHF--SGVAM-GEACTIVL--RGATQQILDEAERSLHDALCVL--------AQTV------------------K---DTR--------------------TVYGGGCSEMLMANAVAELA-IRTPGKESVAMESFAKALRMIPTIIADNAGYDSADLVA----QLRAA-H-----------S-E---G-------K---T--TY---GL-DM--K-EGI--I-G-DMAALGVTESFQVKRQVLLSAAEAAEMILRVDDIIKAAP------R-K------R----------------------------V--P--D---H----R-----P-----C----------------------------------
>Eucidaris_tribuloides@CT03120402.H1.1
--------------------------------------------------------------------------------------------------------------V-S-L--QP-I-QIL-K---H-D-A--EEE--K--AE--------------IGDLIK---------------Q--SG-S--P----TAP--LTVTNDGATILKSIGIDNPAAKILVEISKVQDDEVGDGTTSVTVLACELLKEAEQL-I-S---Q-K-LHPHTIIAG---------------------E---DH--S---A-D-----A-E--RFKQD---LIKIAYTTLSSKIV---CQ---D--RDKFTNLCVDA-----------------------------------------------------------------------------------------------------------------------VRVDSTAKIAE--LELAEKEKMKDKVEKI--------------LK-HD------------------------------------INVFINRQLIYNYPEQLFADAGVMAIEHADFEGVE---------------------------------------------------EEVMIGEDK-LIKF--SGVAM-GEACTIVL--RGATQQILDEVERSLHDALCVL--------SQTV------------------R---TRR--------------------TVPGGGASEMMMSNAVSQLA-ARTPGKESVAIEAFARALRQLPTIIADNAGYDSAELVS----QLRAA-H-----------T-N---G-------Q---H--NM---GL-NM--N-EGI--T-G-DMMELGILESF----QVLLSASE--------------------------------------------------------------------------------------------------------------------------
>Lytechinus_variegatus@JH441167.H1.6
--------------------------------------------------------------------------------------------------------------V-S-L--QP-V-QIL-K---H-N-A--EEE--K--AELA-RMS-SFIGAIAIGDLIKSTLGPKGMDKIL---Q--SN-S--P----TAP--LTVTNDGATILKSIGVDNPAAKILV--------EVGDGTTSVTVLACELLKEAEKL-V-G---Q-K-LHPHTIIAGWRKAIDVAVAALTQAS-----E---DH--S---D-D-----P-E--KFKSD---LMKIAYTTLSSKIV---SH---D--RDKFSALCVDAV--LRL-----------------K--G--K-------T--D-LH-AIQIIKKLGGNMNES-Y-LDE-GFLLDKKVGVN-Q-PK-----RIEN------ARILVANTPMDTDKIKVFGSRVRVDSTAKIAE--LELAEKEKMKEKVDKI--------------LK-HD------------------------------------INVFINRQLIYNYPEQLFADQGVMAIEHADFEGVERLALVT-GGEIVSTFDR-PD-----L--V-----------K---LGRCDLIEEVMIGEDK-LIKF--SGVAL-GEACTVVL--RGATQQILDEVERSLHDALCVL--------SQTV------------------K---TTR--------------------TVPGGGASEMLMANAVCELA-ARTPGKEAVAIEAFARALRQLPTIIADNAGYDSAELVS----QLRAA-H-----------T-E---G-------N---Y--KM---GL-NM--N-NGT--I-G-NTMELGVLESFQVKRQVVLSASEAAEMILRVDNIIKAAP------R-Q------R----------------------------N--D--P---G----H----------------------------------------------
>Callorhinchus_milii@AFK10639
--------------------------------------------------------------------------------------------------------MAS---L-S-L--AP-V-SIF-T---P-G-A--DEE--K--AETA-RLS-SFVGAIAVGDLVKSTLGPKGMDKIL---M--SG-G--K----DSS--VTVTNDGATILKSIGVDNPAAKVLVDMSKVQDDEVGDGTTSVTVLAAELLREAESL-V-A---R-K-LHPQTIIAGWRKATQAARDALEKAA-----V---DH--G---N-D-----E-A--KFRED---LMNISRTTLSSKLL---TH---H--KNHFANLAVEAV--MRL-----------------K--G--S-------G--N-LE-AIHVIKKLGGSLIDS-Y-LDE-GFLLDKKIGVN-Q-PK-----RVEN------AKILIANTGMDTDKIKVFGSRVRVDSTAKVVE--IELAEKEKMKEKVERI--------------LK-HG------------------------------------INCFINRQLIYNYPEQLFGAAGVMAIEHADFAGIERLSLVT-GGEIASTFDH-PE-----L--V-----------K---LGECKVIEEVMIGEDK-LIHF--SGVAL-GEACTIVL--RGATQQILDEAERSLHDALCVL--------AQTV------------------K---ETR--------------------TVFGGGCSEMLMAKAVTELA-VRTPGKEALATESFAKALAMLPIIIADNAGYDSADLVA----QLRAA-H-----------S-E---G-------K---T--TY---GL-DM--C-NGT--I-G-DMVQLGITESFQVKRQVLLSASEASEMILRVDNIIKAAP------R-K------R----------------------------V--P--D---H----H-----P-----C----------------------------------
>Callorhinchus_milii@AFM88914
--------------------------------------------------------------------------------------------------------MAS---L-S-L--AP-V-SIF-T---P-G-A--DEE--K--AETA-RLS-SFVGAIAVGDLVKSTLGPKGMDKIL---M--SG-G--K----DSS--VTVTNDGATILKSIGVDNPAAKVLVDMSKVQDDEVGDGTTSVTVLAAELLREAESL-V-A---R-K-LHPQTIIAGWRKATQAARDALEKAA-----V---DH--G---N-D-----E-A--KFRED---LMNISRTTLSSKLL---TH---H--KNHFANLAVEAV--MRL-----------------K--G--S-------G--N-LE-AIHVIKKLGGSLIDS-Y-LDE-GFLLDKKIGVN-Q-PK-----RIEN------AKILIANTGMDTDKIKVFGSRVRVDSTAKVVE--IELAEKEKMKEKVERI--------------LK-HG------------------------------------INCFINRQLIYNYPEQLFGAAGVMAIEHADFAGIERLSLVT-GGEIASTFDH-PE-----L--V-----------K---LGECKVIEEVMIGEDK-LIHF--SGVAL-GEACTIVL--RGATQQILDEAERSLHDALCVL--------AQTV------------------K---ETR--------------------TVFGGGCSEMLMAKAVTELA-VRTPGKEALAMESFAKALAMLPIIIADNAGYDSADLVA----QLRAA-H-----------S-E---G-------K---T--TY---GL-DM--C-NGT--I-G-DMVQLGITESFQVKRQVLLSASEAFEMILRVDNIIKAAP------R-K------R----------------------------V--P--D---H----H-----P-----C----------------------------------
>Callorhinchus_milii@AFM85813
--------------------------------------------------------------------------------------------------------MAS---L-S-L--AP-V-SIF-T---P-G-A--DEE--K--AETA-RLS-SFVGAIAVGDLVKSTLGPKGMDKIL---M--SG-G--K----DSS--VTVTNDGATILKSIGVDNPAAKVLVDMSKVQDDEVGDGATSVTVLAAELLREAESL-V-A---R-K-LHPQTIIAGWRKATQAARDALEKAA-----V---DH--G---N-D-----E-A--KFRED---LMNISRTTLSSKLL---TH---H--KNHFANLAVEAV--MRL-----------------K--G--S-------G--N-LE-AIHVIKKLGGSLIDS-Y-LDE-GFLLDKKIGVN-Q-PK-----RIEN------AKILIANTGMDTDKIKVFGSRVRVDSTAKVVE--IELAEKEKMKEKVERI--------------LK-HG------------------------------------INCFINRQLIYNYPEQLFGAAGVMAIEHADFAGIERLSLVT-GGEIASTFDH-PE-----L--V-----------K---LGECKVIEEVMIGEDK-LIHF--SGVAL-GEACTIVL--RGATQQILDEAERSLHDALCVL--------AQTV------------------K---ETR--------------------TVFGGGCSEMLMAKAVTELA-VRTPGKEALAMESFAKALAMLPIIIADNAGYDSADLVA----QLRAA-H-----------S-E---G-------K---T--TY---GL-DM--C-NGT--I-G-DMVQLGITESFQVKRQVLLSASEAFEMILRVDNIIKAAP------R-K------R----------------------------V--P--D---H----H-----P-----C----------------------------------
>Crotalus_adamanteus@AFJ51606
--------------------------------------------------------------------------------------------------------MAT---M-S-L--AP-V-NIF-K---A-G-A--DEE--K--AETA-RLS-SFVGAIAIGDLVKSTLGPKGMDKIL---L--ST-G--R----EGT--VTVTNDGATILKSIGVDNPAAKVLVDMSKVQDDEVGDGTTSVTVLAAELLREAELL-I-A---R-K-IHPQTIIAGWREATRAAREALVKSA-----V---DN--G---K-N-----E-A--KFHKD---LMNIAETTLSSKLL---TH---H--KEHFAKLAVDAV--LRL-----------------K--G--S-------G--N-LE-AIHVIKKLGGSLIDS-Y-LDE-GFLLDKKIGVN-Q-PK-----TIDN------AKILIANTGMDTDKIKIFGSRVRVDSTAKVAE--IEQAEKEKMKEKVERI--------------LK-HG------------------------------------INCFINRQLIYNYPEQMFAAAGVMAIEHADFAGVERLALVT-GGEIASTFDH-PE-----L--V-----------K---LGSCKLIEEVMIGEDK-LIHF--SGVAM-GEACTIVL--RGATQQIIDEAERSLHDALCVL--------AQTV------------------K---DTR--------------------TVYGGGCSEMLMANAVWELA-KRTPGKESLAMESFAKALSTLPTIIADNAGYDSADLVS----QLRAA-H-----------S-E---G-------K---N--TY---GL-DM--K-EAA--I-A-DMASLGVVESFQVKRQVLLSAAEAAEVILRVDDIIKAAP------R-K------R----------------------------V--P--D---R----Y-----P-----C----------------------------------
>Pan_paniscus@XP_003808775
--------------------------------------------------------------------------------------------------------MAS---L-S-L--AP-V-NIF-K---A-G-A--DEE--R--AETA-RLT-SFIGAIAIGDLVKSTLGPKGMDKIL---L--SS-G--R----DAS--LMVTNDGATILKNIGVDNPAAKVLVDMSRVQDDEVGDGTTSVTVLAAELLREAESL-I-A---K-K-IHPQTIIAGWREATKAAREALLSSA-----V---DH--G---S-D-----E-V--KFRQD---LMNIAGTTLSSKLL---TH---H--KDHFTKLAVEAV--LRL-----------------K--G--S-------G--N-LE-AIHIIKKLGGSLADS-Y-LDE-GFLLDKKIGVN-Q-PK-----RIEN------AKILIANTGMDTDKIKIFGSRVRVDSTAKVAE--IEHAEKEKMKEKVERI--------------LK-HG------------------------------------INCFINRQLIYNYPEQLFGAAGVMAIEHADFAGVERLALVT-GGEIASTFDH-PE-----L--V-----------K---LGSCKLIEEVMIGEDK-LIHF--SGVAL-GEACTIVL--RGATQQILDEAERSLHDALCVL--------AQTV------------------K---DSR--------------------TVYGGGCSEMLMAHAVTRLA-NRTPGKEAVAMESYAKALRMLPTIIADNAGYDSADLVA----QLRAA-H-----------S-E---G-------N---T--TA---GL-DM--R-EGT--I-G-DMAILGITESFQVKRQVLLSAAEAAEVILRVDNIIKAAP------R-K------R----------------------------V--P--D---H----H-----P-----C----------------------------------
>Sarcophilus_harrisii@XP_003770975
--------------------------------------------------------------------------------------------------------MAS---L-S-L--AP-V-NIF-K---A-G-A--DEE--R--AETA-RLS-SFIGAIAIGDLVKSTLGPKGMDKIL---L--SS-G--R----DAS--LMVTNDGATILKSIGVDNPAAKVLVDMSRVQDDEVGDGTTSVTVLAAELLREAESL-V-A---K-K-IHPQTIIAGWREATKAAREALLLST-----V---DH--G---Y-D-----E-A--AFRED---LINIAGTTLSSKLL---TH---H--KDHFTKLAVEAV--LRL-----------------K--G--S-------G--N-LE-AIHIIKKLGGSLADS-Y-LDE-GFLLDKKIGVN-Q-PK-----RIEN------AKILIANTGMDTDKIKIFGSRVRVDSTAKVAE--IEQAEKEKMKEKVDRI--------------LK-HG------------------------------------INCFINRQLIYNYPEQLFGAAGVMAIEHADFAGVERLALVT-GGEIASTFDH-PE-----L--V-----------K---LGSCKLIEEVMIGEDK-LIHF--SGVAL-GEACTIVL--RGATQQILDEAERSLHDALCVL--------AQTV------------------K---DSR--------------------TVYGGGCSEMLMAHAVTELA-NRTPGKEAVAMESFAKALRMLPTIIADNAGYDSADLVA----QLRAA-H-----------S-E---G-------Q---K--TY---GL-DM--K-QGT--I-G-DMAVLGITESFQVKRQVLLSAAEAAEVILRVDNIIKAAP------R-K------R----------------------------V--P--D---H----H-----P-----C----------------------------------
>Oreochromis_niloticus@AFL72073
--------------------------------------------------------------------------------------------------------MAS---L-S-M--AP-V-NIF-K---H-G-A--DEE--K--AETA-RLS-SFIGAIAIGDLVKSTLGPKGMDKIL---L--GG-G--K----AGT--VTVTNDGATILKAIGVDNPAAKVLVDMSKVQDDEVGDGTTSVTVLAAELLREAELL-I-A---R-K-IHPQTIISGWRKATQAAREALRDAA-----V---DH--S---N-D-----P-A--RFQED---LLNIARTTLSSKLL---TH---H--KDHFAKLAVNAV--MRL-----------------K--G--S-------G--N-LE-AIHIIKKLGGSLTDS-Y-LDE-GFLLDKKIGVN-Q-PK-----RLEN------ANILIANTGMDTDKIKIFGSRVRVDSTAKVAE--IELAEKEKMKEKVDRI--------------LK-HG------------------------------------INCFINRQLIYNYPEQLFAQAGVMAIEHADFAGIERLALVT-GGEITSTFDH-PE-----L--V-----------K---LGHCKLIEEVMIGEDT-LIHF--SGVAM-GEACTVVL--RGATQQILDEAERSLHDALCVL--------AQTV------------------K---EPR--------------------TVYGGGCSEMLMAKVVSDLA-NRTPGKESVAMESFAKALMMLPTIIADNAGYDSADLVA----QLRAA-H-----------Q-E---N-------K---T--TF---GL-NM--S-DGT--V-G-NMVDLCITESFQVKRQMLLSASEAAEMILRVDNIIKAAP------R-K------R----------------------------V--P--D---H----H-----P-----C----------------------------------
>Ornithorhynchus_anatinus@XP_001511892
--------------------------------------------------------------------------------------------------------MAS---L-S-L--AP-V-NIF-K---A-G-A--DEE--R--AETA-RLS-SFIGAIAIGDLVKSTLGPKGMDKIL---L--SS-G--R----EAS--LMVTNDGATILKSIGVDNPAAKVLVDMSRVQDDEVGDGTTSVTVLAAELLREAESL-I-A---K-K-IHPQTIIAGWREATKVAREALLNAT-----V---DH--G---N-D-----E-T--RFRED---LMNIAGTTLSSKLL---TH---H--KDHFTKLAVEAV--LRL-----------------K--G--S-------G--N-LE-AIHVIKKLGGSLADS-Y-LDE-GFLLDKKIGVN-Q-PK-----RIEN------AKILIANTGMDTDKIKIFGSRVRVDSTAKVAE--IEQAEKEKMKEKVERI--------------LK-HG------------------------------------INCFINRQLIYNYPEQLFGAAGVMAIEHADFAGVERLALVT-GGEITSTFDH-PE-----L--V-----------K---LGSCKLIEEVMIGEDK-LIHF--SGVAL-GEACTIVL--RGATQQILDEAERSLHDALCVL--------AQTV------------------K---DSR--------------------TVYGGGCSEMLMAHAVTELA-NRTPGKEAVAMESFAKALRMLPTIIADNAGYDSADLVA----QLRAA-H-----------S-E---N-------K---T--TY---GL-DM--K-EGT--I-G-DMATLGITESFQVKRQVLLSAAEAAEVILRVDNIIKAAP------R-K------R----------------------------V--P--D---H----H-----P-----C----------------------------------
>Doliolum_nationalis@CT01130510.H1.1
----------------------------------------------------------------------------------------------------------M---M-S-L--NP-V-SVY-N---H-G-A--DEE--K--AEIA-RMS-SFVGAIAIGDLVKSTLGPKGMDKIL---I--SP-G--ANPTSEPG--ITVTNDGATILKSIGVDNPAAKILVDLAKVQDSEVGDGTTSVTVLSAELLREAEKL-I-S---Q-K-FHPQVIIRGWRMAADVARQALVASA-----V---DH--G---N-D-----E-E--AFKTD---LMNIARTTLSSKLL---TQ---H--KDFFSKMAVDAI--LRL-----------------K--G--S-------G--N-LE-AIQIIKKLGGTMLDS-H-LDE-GFLLNKTVGMN-Q-PK-----RIEN------ARILIANTSMDTDKIKIFGSRVKVDGAAKVAE--IEQAEKNKMKEKCEKI--------------IS-HD------------------------------------INCFINRQLIYNYPEQLFADAGIMAIEHADFEGVERLALVL-GGEICSTFDR-PD-----L--V-----------K---LGKCDLIEEVMIGEDK-LLRF--SGVAR-AEACSIVL--RGATKQILDEAERSLHDALCVL--------QRTV------------------A---ETR--------------------TVKGGGCSEALMAKAVQDQA-LKTAGKESVAMESFAHALLQIPTTIADNAGFDSAELVS----ELRAK-H-----------A-E---G-------H---S--TY---GL-DM--E-EGE--V-A-CMGELGITESFQVKRQVLTSASEAAEMILRVDNIIRSAP------R-Q------R----------------------------R--P--D---H---------------------------------------------------
>Salpa_fusiformis@Sfus7258.H1.1
----------------------------------------------------------------------------------------------------------M---M-S-L--NP-V-SIY-N---A-G-A--DEE--R--AEIA-RMS-SFVGAVAIGELVKSTLGPKGMDKIL---V--RG-D--PQSGQEPE--IIVTNDGATILKSIGVDNPAAKILVDLAKVQDAEVGDGTTSVTVLAAELLREAEKL-I-A---R-K-IHPQTIIRGWRLATKAAKEALLNAA-----V---DN--G---K-D-----E-E--VFKVD---LMNVARTTLSSKLL---TQ---H--KDFFAKMAVTAI--LRL-----------------K--G--A-------K--N-LE-AIQIIKKLGGTMTDS-Y-LDE-GFILDKKIGMN-Q-PK-----RLEN------AKILIANSSMDTDKIKIFGSRVRVSGAAQIAQ--IELAEKQKMKEKVEKI--------------LT-HD------------------------------------INCFINRQLIYNYPEQLFADAGVMAIEHADFEGVERLALVL-GGDICSTFDR-PD-----L--V-----------K---VGRCDLIEEVMIGEDK-MIKF--SGVAR-AEACTIIL--RGATQQILDESERSLHDALCVL--------QSTV------------------E---ETR--------------------TVGGGGCCEALMARAVRELA-ETTSGKEAIAIEAFAVALMQIPVTIADNAGYDSAELSS----QLRAA-H-----------A-E---G-------K---S--TY---GL-DM--E-KGE--I-G-CMKELGITESYQVKRQVLNSASEAAEMILRVDNIIKAAP------R-Q------R----------------------------R--P--D---H---------------------------------------------------
>Ophionotus_victoriae@CT01130602.H1.1
------------------------------------------------------------------------------------------------------------------------------------------------------------------------------------------------------------------------------KILVEISRVQDDEVGDGTTSVTVLACELLKEAEML-I-A---Q-K-LHPQTIIAGWRKAVDEAGRVLEEAA-----K---DN--G---D-D-----K-E--KFRQD---LFNIAMTTLSSKIV---TQ---K--KERFASLCVDAV--LRL-----------------K--G--K-------N--D-LQ-SIQIIKKLGGSMDDS-Y-LDE-GFLLDKKIGVN-Q-PK-----RIEN------ARILVANTPMDTDKIKIFGSRVRVDSTAKVAD--LEVAEKEKMKEKVDKI--------------LK-HD------------------------------------INVFINRQLIYNYPEQLFADVGVMAIEHAD-----------------------PD-----L--V-----------K---IGHCKLIEEVMIGEDK-LIRF--SGVEL-GEACSIVI--RGATQQILDEVERSLHDALCVL--------TQTV------------------K---ETR--------------------TVLGGGCSEMLMANAVSQVA-MRTPGKEAVGIEAFAKALRTLPTIIADNAG---------------------------------------------------------------------------------------------------------------------------------------------------------------------------------------------------------------------------
>Anas_platyrhynchos@EOB09186
--------------------------------------------------------------------------------------------------------------------------------------------------------S-SFVGAIAIGDLVKSTLGPKGMDKIL---L--ST-G--R----DST--VTVTNDGATILKAIGVDNPAAKVLVDMSKVQDDEVGDGTTSVTVLAAELLREAELL-I-S---R-K-IHPQTIIAGWRAATKASREALLKAA-----V---DH--G---D-D-----E-A--KFRED---LMNIAGTTLSSKLL---TH---H--KDHFVKLAVEAV--LRL-----------------K--G--S-------G--N-LE-AIHVIKKLGGSLADS-Y-LDE-GFLLDKKIGVN-Q-PK-----RIEN------AKILIANTGMDTDKIKIFGSRVRVDSTAKVAE--IEQAEKEKMKEKVERI--------------LK-HG------------------------------------INCFINRQLIYNYPEQLFGAAGIMAIEHADFAGVERLALVT-GGEIASTFDH-PE-----L--V-----------K---LGSCKLIEEVMIGEDK-LIHF--SGVAM-GEACTIVL--RGATQQILDEAERSLHDALCVL--------AQTV------------------K---DTR--------------------TVYGGGCSEMLMANAVTELA-IRTPGKESVAMESFAKALRMIPTIIADNAGYDSADLVA----QLRAA-H-----------S-E---G-------K---S--TY---GL-DM--K-EGT--I-G-DMAVLGVTESFQVKRQVLLSAAEAAEMILRVDDIIKAAP------R-K------R----------------------------V--P--D---H----R-----P-----C----------------------------------
>Columba_livia@EMC88938
---------------------------------------------------------------------------------------------------------AS---L-S-L--AP-V-NIF-K---A-G-A--DEE--K--AETA-RLS-SFVGAIAIGDLVKSTLGPKGMDKIL---L--ST-G--R----DST--VTVTNDGATILKAIGVDNPAAKVLVDMSKVQDDEVGDGTTSVTVLAAELLREAELL-I-S---K-K-IHPQTIIAGWRAATKASREALLKAA-----V---DH--G---N-D-----E-V--KFRED---LMNIAGTTLSSKLL---TH---H--KDHFVKLAVEAV--LRL-----------------K--G--S-------G--N-LE-AIHVIKKLGGSLADS-Y-LDE-GFLLDKKIGVN-Q-PK-----RIEN------AKILIANTGMDTDKIKIFGSRVRVDSTAKVAE--IEQAEKEKMKEKVDRI--------------LK-HG------------------------------------INCFINRQLIYNYPEQLFGAAGVMAIEHADFAGVERLALVT-GGEIASTFDH-PE-----L--V-----------K---LGSCKLIEEVMIGEDK-LIHF--SGVAM-GEACTIVL--RGATQQILDEAERSLHDALCVL--------AQTV------------------K---DTR--------------------TVYGGGCSEMLMANAVAELA-MRTPGKESVAMESFAKALRMIPTIIADNAGYDSADLVA----QLRAA-H-----------S-E---G-------K---T--TY---GL-DM--K-EGT--I-G-DMAVLGVTESFQVKRQVLLSAAEAAEMILRVDDIIKAAP------R-K------R----------------------------V--P--D---H----R-----P-----C----------------------------------
>Chelonia_mydas@EMP40475
-------------------------------------------------------------------------------------------------------------------------------------------------------XS-SFIGAIAIGDLVKSTLGPKGMDKIL---L--ST-G--R----DGT--VTVTNDGATILKSIGVDNPAAKVLVDMSMVQDDEVGDGTTSVTVVAAELLREAEAL-V-A---K-K-IHPQTIIAGWREATKAAREALLKSA-----V---DH--G---D-D-----E-I--KFRED---LMNIAGTTLSSKLL---TH---H--KDHFTKLAVEAV--LRL-----------------K--G--S-------G--N-LE-AIHIIKKLGGSLVDS-Y-LDE-GFLLDKKIGVN-Q-PK-----RIEN------AKILIANTGMDTDKIKVFGSRVRVDSTAKVAE--IEQAEKEKMKEKVERI--------------LK-HG------------------------------------INCFINRQLIYNYPEQLFGAAGVMAIEHADFAGVERLALVT-GGEIASTFDH-PE-----L--V-----------K---LGSCKLIEEVLIGEDK-LIHF--SGVAM-----------------------------------------------------------------------------------------------------------------------------------IPTIIADNAGYDSADLVS----QLRAA-H-----------S-E---G-------K---T--TY---GL-DM--K-DGV--I-G-DMATLGITESFQVKRQVLLSAAEAAEMILRVDDIIKAAP------X---------------------------------------------------------------------------------------------------
>Botryllus_schlosseri@CT01131026.H1.1
--------------------------------------------------------------------------------------------------------------M-S-L--SP-I-SIY-N---A-G-A--DEE--K--AETA-RLS-SFVGAIAIGDLVKSTLGPKGMDKIL---M--SS-G--GSGL-EPS--ITVTNDGATILKAVGVDNPAAKVLVDMSKVQDDEVGDGTTSVTVLAAELLREAEKL-I-A---Q-K-IHPQTIIAGWRLATETARKALLNSA-----L---DH--G---N-D-----P-V--KFRED---LMNIARTTLSSKLL---TQ---H--KDFFAKMAVDAV--LRL-----------------K--G--S-------G--N-LE-AIQIIKILGGTMTSS-T-LDE-GFLLAKKIGMN-Q-PR-----RIEN------ARILLANTGMDTDKIKVFGSRVRVDGTAKVAE--IEFAEKQKMKEKVEKI--------------VS-HD------------------------------------INCFINRQLIYNYPEQLFADAGVMAIEHADFEGIERLALVL-GGEICSTFDR-PD-----L--V-----------K---IGKCKLIEEVMIGEDK-MIKF--SGVEK-AEACTIIL--RGATQQILDESERSMHDALCVL--------SQTV------------------K---ETK--------------------TVFGGGCSEAIMSQAVEELA-ARTPGKESMAIESFARALRQIPTIIADNAGYDSAELVS----QLRAA-H-----------T-E---G-------N---K--TA---GL-DM--S-QGC--V-G-DVAELGITESFQVKRQVLMSASEAAEMILRVDDIIRAAP------R-Q------R----------------------------R--P--D---H---------------------------------------------------
>Alligator_sinensis@XM_006026957.H1.1
--------------------------------------------------------------------------------------------------------MAS---L-S-L--AP-V-NIF-K---A-G-A--DEE--K--AETA-RLS-SFVGAIAVGDLVKSTLGPKGMDKIL---L--ST-G--R----DGA--VTVTNDGATILKAIGVDNPAAKVLVDISKVQDDEVGDGTTSVTVLAAELLREAESL-I-A---K-K-IHPQTIIAGWREATKAAREALLKAA-----V---DH--G---D-D-----E-V--KFRED---LMNIAGTTLSSKLL---TH---H--KNHFTKLAVEAV--LRL-----------------K--G--S-------G--N-LE-AIHVIKKLGGSLADS-Y-LDE-GFLLDKKIGVN-Q-PK-----RIEN------AKILIANTGMDTDKIKIFGSRVRVDSTAKVAE--IEQAEKEKMKEKVERI--------------LK-HG------------------------------------INCFINRQLIYNYPEQLFGAAGVMAIEHADFAGVERLALVT-GGEIASTFEH-PE-----L--V-----------K---LGSCKLIEEVMIGEDK-LIHF--SGVAM-GEACTIVL--RGATKQILDEAERSLHDALCVL--------AQTV------------------K---DTR--------------------TVYGGGCSEMLMAHAVTELA-NRTPGKESVAMDSFAKALRMIPIIIADNAGYDSADLVA----QLRAA-H-----------S-E---G-------K---T--TY---GL-DM--K-DGV--I-G-DMAALGITESFQVKRQVLLSAAEAAEMILRVDDIIKAAP------R-K------R----------------------------V--P--D---H----H-----P-----C----------------------------------
>Ambystoma_mexicanum@Amex288202.H1.1
--------------------------------------------------------------------------------------------------------MAS---L-S-L--TP-M-NIF-K---A-G-A--DEE--R--AETA-RLS-SFVGAIAIGDLVKSTLGPKGMDKIL---I--SS-G--R----DSS--VTVTNDGATILKAIGIDNPAAQVLVDMSKVQDDEVGDGTTSVTVLAAELLREAELL-I-A---K-K-FHPQTIIAGWRQATQAAREALLKAA-----V---DH--G---S-D-----D-E--KFQQD---LLNIARTTLSSKLL---TH---H--KDHFAKLAVEAV--LRL-----------------K--G--S-------G--N-LE-AIHVIKKLGGSMLES-Y-LDE-GFLLDKKIGVN-Q-PK-----RIEN------AKILIANTGMDTDKIKIFGSRVRVDSTAKVAE--IEQAEKEKMKEKVDRI--------------LK-HG------------------------------------INCFINRQLIYNYPEQMFAAAGVMAIEHADFAGVERLALVT-GGEIASTFDH-PE-----L--V-----------K---LGSCKLIEEVLIGEDK-LIHF--SGVAM-GEACTIVL--RGATQQILDEAERSLHDALCVL--------AQTV------------------K---DNR--------------------TVFGGGCSEMLMANAVTHLA-SRIPGKESVAMESFAKALGMLPIIIADNAGYDSADLVS----QLRAA-H-----------T-E---G-------K---S--TY---GL-DM--N-HGT--I-G-DMAELGITESFQVKRQVLLSAAEAAEMILRVDDIIKAAP------R-K------R----------------------------V--P--D---H----H-----P-----C----------------------------------
>Ambystoma_mexicanum@CT01131209.H1.1
--------------------------------------------------------------------------------------------------------MAS---L-S-L--TP-M-NIF-K---A-G-A--DEE--R--AETA-RLS-SFVGAIAIGDLVKSTLGPKGMDKIL---I--SS-G--R----DSS--VTVTNDGATILKAIGIDNPAAQVLVDMSKVQDDEVGDGTTSVTVLAAELLREAELL-I-A---K-K-FHPQTIIAGWRQATQAAREALLKAA-----V---DH--G---S-D-----D-E--KFQQD---LLNIARTTLSSKLL---TH---H--KDHFAKLAVEAV--LRL-----------------K--G--S-------G--N-LE-AIHVIKKLGGSMLES-Y-LDE-GFLLDKKIGVN-Q-PK-----RIEN------AKILIANTGMDTDKIKIFGSRVRVDSTAKVAE--IEQAEKEKMKEKVERI--------------LK-HG------------------------------------INCFINRQLIYNYPEQMFAAAGVMAIEHADFAGVERLALVT-GGEIASTFDH-PE-----L--V-----------K---LGSCKLIEEVLIGEDK-LIHF--SGVAM-GEACTIVL--RGATQQILDEAERSLHDALCVL--------AQTV------------------K---DNR--------------------TVFGGGCSEMLMANAVTHLA-SRIPGKESVAMESFAKALGMLPIIIADNAGYDSADLVS----QLRAA-H-----------T-E---G-------K---S--TY---GL-DM--N-HGT--I-G-DMAELGITESFQVKRQVLLSAAEAAEMILRVDDIIKAAP------R-K------R----------------------------V--P--D---H----H-----P-----C----------------------------------
>Caiman_crocodilus@Contig2680.H1.1
--------------------------------------------------------------------------------------------------------MAS---L-S-L--AP-V-NIF-K---A-G-A--DEE--K--AETA-RLS-SFVGAIAVGDLVKSTLGPKGMDKIL---L--ST-G--R----DGT--VTVTNDGATILKAIGVDNPAAKVLVDISKVQDDEVGDGTTSVTVLAAELLREAESL-I-A---K-K-IHPQTIIAGWREATKAAREALLKAA-----V---DH--G---D-D-----E-V--KFRED---LMNIAGTTLSSKL-------------------------------------------------------------------------------------------------------------------------------------------------------------------MKEKVERI--------------LK-HG------------------------------------INCFINRQLIYNYPEQLFGAAGVMAIEHADFAGVERLALVT-GGEIASTFEH-PE-----L--I-----------K---LGSCKLIEEVMIGEDK-LIHF--SGVAM-GEACTIVL--RGATKQILDEAERSLHDALCVL--------AQTV------------------K---DTR--------------------TVYGGGCSEMLMAHAVTELA-NRTPGKESVAMDSFAKALRMIPVIIADNAGYDSADLVA----QLRAA-H-----------S-E---G-------K---T--TY---GL-DM--K-DGV--I-G-DMAALGITESFQVKRQVLLSAAEAAEMILRVDDIIKAAP------R-K------R----------------------------V--P--D---H----H-----P-----C----------------------------------
>Caretta_caretta@Contig2441.H1.1
--------------------------------------------------------------------------------------------------------------------------------------------------------S-SFIGAIAIGDLVKSTLGPKGMDKIL---L--ST-G--R----DGT--VTVTNDGATILKSIGVDNPAAKVLVDMSMVQDDEVGDGTTSVTVLAAELLREAEAL-V-A---K-K-IHPQTIIAGWREATKAAREALLKSA-----V---DH--G---D-D-----E-I--KFRED---LMNIAGTTLSSKLL---TH---H--KDHFTKLAVEAV--LRL-----------------K--G--S-------G--N-LE-AIHIIKKLGGSLVDS-Y-LDE-GFLLDKKIGVN-Q-PK-----RIEN------AKILIANTGMDTDKI---------------------------------------------------------------------------------------------------------------------------------------------H-PE-----L--V-----------K---LGSCKLIEEVLIGEDK-LIHF--SGVAM-GEACTIVL--RGATQQIIDEAERSLHDALCVL--------AQTV------------------K---DTR--------------------TVYGGGCSEMLMANAVTEVA-NRTPGKESVAMESFAKALRMIPTIIADNAGYDSADLVS----QLRAA-H-----------S-E---G-------K---T--TY---GL-DM--K-DGV--I-G-DMATLGVTESFQVKRQVLLSAAEAAEMILRVDDIIKAAP------R-K------R----------------------------V--P--D---H----R-----P-----C----------------------------------
>Chelonoidis_nigra@Contig20912.H2.2
--------------------------------------------------------------------------------------------------------------------------------------------------------S-SFVGAIAIGDLVKSTLGPKGMDKIL---L--SS-G--R----DGT--VTVTNDGATILKSIGVDNPAAKVLVDMSMVQDDEVGDGTTSVTVLAAELLREAEAL-I-A---K-K-IHPQTIIAGWREATKAAREALLKSA-----V---DH--G---D-D-----E-I--KFRED---LMNIAGTTLSSKLL---TH---H--KNHFTKLAVEAV--LRL-----------------K--G--S-------G--N-LE-AIHIIKKLGGSLIDS-Y-LDE-GFLLDKKIGVN-Q-PK-----RIEN------AKILIANTGMDTDKIKVFGSRVRVDSTAKVAE--IEQAEKEKMKEKVERI--------------LK-HG------------------------------------INCFINRQLIYNYPEQLFGAAGVMAIEHADFAGVERLALVT-GGEIASTFDH-PE-----L--V-----------K---LGSCKLIEEVMVGEDK-LIHF--SGVAM-GEACTIVL--RGATQQIIDEAERSLHDALCVL--------AQTV------------------K---DTR--------------------TVYGGGCSEMLMANAVTEVA-NRTPGKESVAMESFAKALRMIPTIIADNAGYDSADLVS----QLRAA-H-----------S-E---G-------K---T--TY---GL-DM--K-DGV--I-G-DMATVG------------LSAAEAAEMIIRVDDIIKAAP------R-K------R----------------------------V--P--D---H----R-----P-----C----------------------------------
>Chrysemys_picta_bellii@CT01131209.H1.1
---------------------------------------------------------------------------------------------------------AS---L-S-L--AP-V-NIF-K---A-G-A--DEE--K--AETA-RLS-SFIGAIAIGDLVKSTLGPKGMDKIL---L--ST-G--R----DGT--VTVTNDGATILKSIGVDNPAAKVLVDMSMVQDDEVGDGTTSVTVLAAELLREAEAL-I-A---K-K-IHPQTIIAGWREATKAAREALLKSA-----V---DH--G---D-D-----E-I--KFRED---LMNIAGTTLSSKLL---TH---H--KNHFTKLAVEAV--LRL-----------------K--G--S-------G--N-LE-AIHIIKKLGGSLIDS-Y-LDE-GFLLDKKIGVN-Q-PK-----RIEN------AKILIANTGMDTDKIKVFGSRVRVDSTAKVAE--IEQAEKEKMKEKVERI--------------LK-HG------------------------------------INCFINRQLIYNYPEQLFGAAGVMAIEHADFAGVERLALVT-GGEIASTFDH-PE-----L--V-----------K---LGSCKLIEEVMIGEDK-LIHF--SGVAM-GEACTIVL--RGATQQIIDEAERSLHDALCVL--------AQTV------------------K---DTR--------------------TVYGGGCSEMLMANAVTEVA-NRTPGKESVAMESFAKALRMIPTIIADNAGYDSADLVS----QLRAA-H-----------S-E---G-------K---T--TY---GL-DM--K-DGV--I-G-DMATLGITESFQVKRQVLLSAAEAAEMIIRVDDIIKAAP------R-K------R----------------------------V--P--D---N----R-----P-----C----------------------------------
>Crocodylus_niloticus@toto17586.H1.1
--------------------------------------------------------------------------------------------------------MAS---L-S-L--AP-V-NIF-K---A-G-A--DEE--K--AETA-RLS-SFVGAIAVGDLVKSTLGPKGMDKIL---L--ST-G--R----DGT--VTVTNDGATILKAIGVDNPAAK---------------------------------------------------------------------------------------------------------------------------------------------VEAV--LRL-----------------K--G--S-------G--N-LE-AIHVIKKLGGSLADS-Y-LDE-GFLLDKKIGVN-Q-PK-----RIEN------AKILIANTGMDTDKIKIFGSRVRVDSTDK----------------KVERI--------------LK-HG------------------------------------INCFINRQLIYNYPEQLFGAAGVMAIEHADFAGVERLALVT-GGEIASTFEH-PE-----L--V-----------K---LGSCKLIEEVMIGEDK-LIHF--SGVAM-GEACTIVL--RGATKQILDEAERSLHDAL---------------------------------------------------------------------------------------------------------------------------------------------------G-------K---T--TY---GL-DM--K-DGV--I-G-DMAALGITESFQVKRQVLLSAAEAAEMILRVDDIIK-------------------------------------------------------------------------------------------------------------
>Cyclorana_alboguttata@Calb984.H1.1
--------------------------------------------------------------------------------------------------------MAS---M-S-L--AP-V-NIF-K---A-G-A--DEE--R--AETA-RLS-SFIGAIAIGDLVKSTLGPKGMDKIL---L--SS-G--R----DSS--VTVTNDGATILKSIGIDNPAAQVLVDMSKVQDDEVGDGTTSVTVLAAELLREAELL-I-A---K-K-IHPQTIISGWRQATQVAREALLKAA-----L---DH--G---N-D-----K-E--KFEAD---LLNISRTTLSSKLL---TH---H--KDHFAKLAVEAV--LRL-----------------K--G--S-------G--N-LE-AIHVIKKLGGSLTES-Y-LDE-GFLLDKKIGVN-Q-PK-----RIEN------AKILIANTGMDTDKIKVFGSRVRVDSTAKVAE--IELAEKEKMKEKVDRI--------------LK-HG------------------------------------INCFINRQLIYNYPEQLFASAGVMAIEHADFVGVERLALVT-GGEIASTFDH-PE-----L--V-----------K---LGTCKLIEEVMIGEDK-LIHF--SGVAM-GEACTIVL--RGATQQILDEAERSLHDALCVL--------AQTV------------------K---DTR--------------------TVYGGGCSEMLMAHAVTDLA-NRTPGKESVAMESFSKALQMLPTIIADNAGYDSADLVS----QLRAA-H-----------S-E---G-------K---S--TY---GL-DM--K-NGI--I-G-DMAELGITESFQVKRQVLLSAAEAAEVILRVDNILKSAP------R-K------R----------------------------V--P--D---H----H-----P-----C----------------------------------
>Cynops_pyrrhogaster@FS292926.H1.1
------------------------------------------------------------------------------------------------------------------L--TP-M-NIF-K---A-G-A--DEE--R--AETA-RLS-SFVGAIAIGDLVKSTLGPKGMDKIL---I--SG-G--R----DSS--VTVTNDGATILKAIGIDNPAAQVLVDISKVQDDEVGDGTTSVTVLAAELLREAELL-I-A---K-K-FHPQTIIAGWRQATQAAREALLKAA-----V---DH--G---N-D-----D-E--KFQKD---LLNISRTTLSSKLL---TH---H--KDHFAKLAVEAV--LRL-----------------K--G--S-------G--N-LE-AIHVIKKLGGSLLES-Y-LDE-GFLLDKKIGVN-Q-PK-----RIEN------AKILIANTGMDTDKIKIFGSRVRVDSTAKVAE--IEQAEKEKMKEKVERI--------------LK-HG------------------------------------INCFINRQLIYNYPEQLFAAAGVMAIEHADFAGVERLALVT-GGEIAS-----------------------------------------------------------------------------------------------------------------------------------------------------------------------------------------------------------------------------------------------------------------------------------------------------------------------------------------------------------------------------------------------------------------------------------
>Elaphe_guttata@toto3184.H1.1
-----------------------------------------------------------------------------------------------------------------------------------------------------------FIGAIAIGDLVKSTLGPKGMDKIL---L--ST-G--R----EGT--VTVTNDGATILKSIGIDNPAAKVLVDMSKVQDDEVGDGTTSVTVLAAEL-------------------HPQTIIAGWREATRAAREALVKSA-----V---DN--G---K-N-----E-A--KFQKD---LMNIAETTLSSKLL---TH---H--KEHFAKLAVDAV--LRL-----------------K--G--S-------G--N-LE-AIHVIKKLGGSLIDS-Y-LDE-GFLLDKKIGVN-Q-PK-----KIEN------AKILIANTGMDTDKIKIFGSRVRVDSTAKVAE--IEQAEKEKMKEKVERI--------------LK-HG------------------------------------INCFINRQLIYNYPEQIFAAAGVMAIEHADFAGVERLALVT------------------------------------------------MIGEDK-LIHF--SGVAM-GEACTIVL--RGATQQIIDEAERSLHDALCVL--------AQTV------------------K---DTR--------------------TVYGGGCSEMLMANAVWELA-KRTPGKESLAMESFAKALSTLPTIIADNAGYDSADLVS----QLRAA-H-----------S-E---G-------K---N--TY---GL-DM--K-EAA--I-A-DMASLGVVESFQVKRQVLLSAAEAAEVILRVDDIIKAAP------R-K------R----------------------------V--P--D---R----Y-----P-----C----------------------------------
>Emys_orbicularis@Contig20742.H1.1
---------------------------------------------------------------------------------------------------------------------------------------------------------------------------------------------------------------------------------------------------------------------------------------------------------------------------------------------------------------------------------------------------------------------------------------------------------------------------------------------------------------------------------------------------------------------------------------------------------------------------------------------------------------------------------------------------------------------------------------------------------------------------------------------------------------------------------------MIPTIIADNAGYDSADLVS----QLRAA-H-----------S-E---G-------K---T--TY---GL-DM--K-DGV--I-G-DMATLGITESFQVKRQVLLSAAEAAEMIIRVDDIIKAAP------R-K------R----------------------------V--P--D---N----R-----P-----C----------------------------------
>Eublepharis_macularius@Emac3378.H1.1
--------------------------------------------------------------------------------------------------------MAS---M-S-L--AP-V-NIF-K---A-G-A--DEE--R--AETA-RLS-SFVGAIAIGDLVKSTLGPKGMDKIL---L--ST-G--R----EGT--VTVTNDGATILKAIGVDNPAAKVLVDMSKVQDDEVGDGTTSVTVLAAELLREAELL-I-A---R-K-IHPQTIISGWREATKAARDALVKSS-----V---DH--G---A-N-----E-A--RFRQD---LMNIAETTLSSKLL---TH---H--KDHFAKLAVDAV--LRL-----------------K--G--S-------G--N-LE-AIHVIKKLGGSLIDS-Y-LDE-GFLLDKKIGVN-Q-PK-----RIEN------AKILIANTGMDTDKIKIFGSRVRVDSTAKVAE--IEQAEKEKMKEKVERI--------------LK-HG------------------------------------INCFINRQLIYNYPEQMFAAAGVMAIEHADFAGVERLALVT-GGEIASTFDH-PE-----L--V-----------K---LGTCNLIEXVMIGEDK-LXHF--SGVAM-GEACTIVL--RGATQQIIDEAERSLHDALCVL--------AQTV------------------K---DTR--------------------TVYGGGCSEMLMANAVXELA-NRTPGKESVAMESFAKALRMLPTVIADNAGYDSADLVA----QLRAA-H-----------I-E---G-------K---T--TY---GL-DM--K-KGA--I-A-DMGSLGVIESFQVKRQVLLSAAEAAEVILRVDDIIKAAP------R-K------R----------------------------V--P--D---R----Y-----P-----C----------------------------------
>Lampropholis_coggeri@Lcog7954.H1.1
--------------------------------------------------------------------------------------------------------MAS---L-S-L--AP-V-NIF-K---A-G-A--DEE--K--AETA-RLS-SFVGAIAIGDLVKSTLGPKGMDKIL---L--ST-G--R----EGI--VTITNDGATILKAIGVDNPAAKVLVDMSKVQDDEVGDGTTSVTVLAAEXLXEAELL-I-A---R-K-IHPQIIIAGWREATKVARGALVKSA-----V---DH--G---E-D-----E-N--QFRSV---LIKIAETTLSSKLL---TH---H--KEYFAKLAVDAV--LRL-----------------K--G--S-------G--N-LE-AIHVIKKLGGSLIDS-Y-LDE-GFLLDKKIGVN-Q-PK-----RIEN------AKILIANTGMDTDKIKIFGSRVRVDSTAKVAE--IEQAEKEKMKEKVERI--------------LK-HG------------------------------------INCFINRQLIYNYPEQMFAAAGVMAIEHADFAGVERLALVT-GGEIASTFDH-PE-----L--V-----------K---LGSCKLIEEVMIGEDK-LIHF--SGVAM-GEACTIVL--RGATQQIIDEAERSLHDALCVL--------AQTV------------------K---DSR--------------------TVYGGGCSEMLMANAVTELA-NRTPGKESVAMESFAKALRVLPTIIADNAGYDSADLVS----QLRAA-H-----------V-E---G-------K---S--TY---GL-DM--K-QGI--I-G-DMANLGVVESFQVKRQVLLSAAEAAEVILRVDDIIKAAP------R-K------R----------------------------V--P--D---R----Y-----P-----C----------------------------------
>Latimeria_chalumnae@CT01131209.H1.1
--------------------------------------------------------------------------------------------------------MAS---L-S-L--SP-V-NIF-K---T-G-A--DEE--K--AETA-RLS-SFIGAIAIGDLVKSTLGPKGMDKIL---L--SS-G--R----DGT--VTVTNDGATILKSIGIDNPAAKVLVDMSKVQDDEVGDGTTSVTVLAAELLREAETL-V-A---R-K-IHPQTIIAGWRRAALAGRDALEKAA-----V---DH--G---N-D-----E-V--KFRED---LMNIARTTLSSKLL---TN---H--KDHFASLAVEAV--LRL-----------------K--G--S-------G--N-LE-AIHVIKKLGGSLADS-Y-LAE-GFLLDKKIGVN-Q-PK-----RIES------AKILIANTGMDTDKIKIFGSRVRVDSTAKVAE--IEQAEKEKMKEKVEHI--------------LK-HG------------------------------------INCFINRQLIYNYPERLFAAAGVMAIEHADFTGVERLALVT-GGEITSTFDH-PE-----L--V-----------K---LGHCKLIEEVMIGEDK-LIHF--SGVAM-GEACTIIL--RGATQQILDEAERSLHDALCVL--------AQTV------------------K---ETR--------------------TVYGGGCSEMLMAHAVMDLA-SRTPGKEAVAMESFAKALRMLPTIIADNAGYDSADLVA----QLGAA-H-----------S-E---G-------K---T--TY---GL-DM--N-NSA--V-G-DMAVLGITESYQVKKQVLLSAAEAAEVILRVDDIIKAAP------R-K------R----------------------------V--P--D---H----H-----P-----C----------------------------------
>Latimeria_menadoensis@GAPS01060844.H1.1
--------------------------------------------------------------------------------------------------------MAS---L-S-L--SP-V-NIF-K---T-G-A--DEE--K--AETA-RLS-SFIGAIAIGDLVKSTLGPKGMDKIL---L--SS-G--R----DGT--VTVTNDGATILKSIGIDNPAAKVLVDMSKVQDDEVGDGTTSVTVLAAELLREAETL-V-A---R-K-IHPQTIIAGWRRAALAGRDALEKAA-----V---DH--G---N-D-----E-V--KFRED---LMNIARTTLSSKLL---TN---H--KDHFASLAVEAV--LRL-----------------K--G--S-------G--N-LE-AIHVIKKLGGSLADS-Y-LAE-GFLLDKKIGVN-Q-PK-----RIES------AKILIANTGMDTDKIKIFGSRVRVDSTXKVAE--IEQAEKEKMKEKVEHI--------------LK-HG------------------------------------INCFINRQLIYNYPERLFAAAGVMAIEHADFTGVERLALVT-GGEITSTFDH-PE-----L--V-----------K---LGHCKLIEEVMIGEDK-LIHF--SGVAM-GEACTIIL--RGATQQILDEAERSLHDALCVL--------AQTV------------------K---ETR--------------------TVYGGGCSEMLMAHAVMDLA-SRTPGKEAVAMESFAKALRMLPTIIADNAGYDSADLVA----QLGAA-H-----------S-E---G-------K---T--TY---GL-DM--N-NSA--V-G-DMAVLGITESYQVKKQVLLSAAEAAEVILRVDDIIKAAP------R-K------R----------------------------V--P--D---H----H-----P-----C----------------------------------
>Leucoraja_erinacea@toto92299.H1.1
--------------------------------------------------------------------------------------------------------MAS---L-S-L--AP-V-NIF-K---A-G-A--DEE--K--AETA-RLS-SFVGAIAVGDLVKSTLGPKGMDKIL---L--SG-G--R----ECS--VTVTNDGATILKSIGVDNPAARILVELSRVQDDEVGDGTTSVTVLAAELLREAELL-I-S---R-K-LHPQTIISGWRKATQAARDALKKAA-----V---DH--G---D-D-----E-V--KFYQD---LMNIARTTLSSKLL---TH---H--KNHFARLAVEAV--VRL-----------------K--G--S-------G--N-LE-AVHVIKKLGGSLIDS-Y-LDE-GFLLDKKIGVN-Q-PK-----RIEN------AKILIANSSMDTDKIKIFGSRVRVDSTAKVAE--VEQAEKEKMKEKVDQI--------------LK-HG------------------------------------INCFINRQLIYNYPEQLFGAAGVMAIEHADFSGIERLALVT-GGEIASTFDH-PE-----L--V-----------N---LGHCKVIEEVMIGEDK-LLHF--SGVEL-GEACTIVL--RGATQQILDEAERSLHDALCVL--------AQTV------------------K---ETR--------------------TVYGGGCSEMLMAQAVFELA-VRTPGKEAVAMESFAKALTMLPTIIADNAGYDSADLVA----QLRAA-H-----------T-E---G-------K---A--TY---GL-D---------------------------------------------------------------------------------------------------------------------------------------------------------------
>Notophthalmus_viridescens@Nvir1505.H1.1
--------------------------------------------------------------------------------------------------------MAS---L-S-L--TP-M-NIF-K---A-G-A--DEE--R--AETA-RLS-SFVGAIAIGDLVKSTLGPXGMDKIL---I--SS-G--R----DSS--VTVTNDGATILKAIGIDNPAAQILVDISKVQDDEVGDGTTSVTVLAAELLREAELL-I-A---K-K-FHPQTIIAGWRXATQAAREALLKAA-----V---DH--G---S-D-----D-E--KFQKD---LLNIARTTLSSKLL---TH---H--KDHFAKLAVEAV--LRL-----------------R--G--S-------G--N-LE-AIHVIKKLGGSLLES-Y-LDE-GFLLDKKIGVN-Q-PK-----RIEN------AKILIANTGMDTDKIKIFGSRVRVDSTAKVXX--IEQAEKEKMKEKVERX--------------XK-HG------------------------------------INCFINRQLIYNYPEQLFGAAGVMAIEHADFAGVERLALVT-GGEIASTFDH-PE-----L--V-----------K---LGSCKLIEEVLIGEDK-LIHF--SGVAM-GEACTIVL--RGATQQILDEAERSLHDALCVL--------AQTV------------------K---DNR--------------------TVYGGGCSEMLMAHAVTDLA-IRTPGKESVAMESFAKALRMLPIIIADNAGYDSADLVS----QLRAA-H-----------T-E---G-------K---S--TY---GL-DM--R-HGS--I-G-DMADLGITESFQVKRQVLLSAAEAAEMILRVDDIIKAAP------R-K------R----------------------------V--P--D---H----H-----P-----C----------------------------------
>Pelodiscus_sinensis@toto46675.H1.1
--------------------------------------------------------------------------------------------------------MAS---L-S-L--AP-V-NIF-K---A-G-A--DEE--K--AETA-RLS-SFIGAIAIGDLVKSTLGPKGMDKIL---L--SS-G--R----DGT--VTVTNDGATILKSIGVDNPAAKVLVDMSMVQDDEVGDGTTSVTVLAAELLREAESL-I-S---K-K-IHPQTIIAGWREATKTAREALLKSA-----V---DH--G---D-D-----E-I--KFRED---LMNIAGTTLSSKLL---TH---H--KDHFTKLAVEAV--LRL-----------------K--G--S-------G--N-LE-AIHIIKKLGGSLVDS-Y-LDE-GFLLDKKIGVN-Q-PK-----RIEN------AKILIANTGMDTDKIKVFGSRVRVDSTAKVAE--IEQAEKEKMKEKVERI--------------LK-HG------------------------------------INCFINRQLIYNYPEQLFGAAGVMAIEHADFAGVERLALVT-GGEIASTFDH-PE-----L--V-----------K---LGSCKLIEEVMIGEDK-LIHF--SGVAM-GEACTIVL--RGATQQIIDEAERSLHDALCVL--------AQTV------------------K---DTR--------------------TVYGGGCSEMLMAHGVTELA-NRTPGKESVAMESFAKALRMIPTILADNAGYDSADLVS----QLRAA-H-----------S-E---G-------K---T--TY---GL-DM--K-DGV--I-G-DMATLGITESFQVKRQVLLSAAEAAEMILRVDDIIKAAP------R---------------------------------------------------------------------------------------------------
>Phrynops_hilarii@Contig17207.H1.1
--------------------------------------------------------------------------------------------------------MAS---L-S-L--AP-V-NIF-K---V-G-A--DEE--K--AETA-RLS-SFIGAIAIGDLVKSTLGPKGMDKIL---L--ST-G--R----DGT--VTVTNDGATILKAIGVDNPAAKVLVDMSMVQDDEVGDGTTS----------------------------------------------------------------------------------------------------------------------------------------------------------------------------------------------------------------------------------------------------------------------------------------------------------------------------------------------------------------------------------------------------------------------------------------------------------------------------------------------------------------------------------------------------------------------------------------------------------------A-H-----------S-E---G-------K---T--TY---GL-DM--K-DGV--I-G-DMATLGITESFQVKRQVLLSAAEAAEMILRVDDIIKAAP------R-K------R----------------------------V--P--D---H----R-----P-----C----------------------------------
>Podarcis_sp.@Contig1597.H1.1
------------------------------------------------------------------------------------------------------------------------------------------------------------------------------------------------------------------------------------------------------------------------------------------------------------------------------------------------------------------------------------------------------------------------------------------------------------------------------------------------------------------------------KVERI--------------LK-HG------------------------------------INCFINRQLIYNYPEQMFAAAGVMAIEHADFAGVERLALVT-GGEIASTFDH-PE-----L--V-----------K---LGSCKLIEEVMIGEDK-LLHF--SGVAM-GEACTVVL--RGATQQIIDEAERSLHDALCVL--------AQTV------------------K---DTR--------------------TVYGGGCSEMLMANAVWELA-KRTPGKESVAMESFAKALSTLPTIIADNAGYDSADLVS----QLRAA-H-----------I-E---G-------K---T--TY---GL-DM--K-EAT--I-A-DIATLGVVESFQVKRQVLLSAAEAAEVILRVDDIIKAAP------R-K------R----------------------------V--P--D---R----Y-----P-----C----------------------------------
>Pogona_vitticeps@CT01131209.H1.1
--------------------------------------------------------------------------------------------------------MAS---M-S-L--AP-V-NIF-K---A-G-A--DEE--R--AETA-RLS-SFIGAIAIGDLVKSTLGPKGMDKIL---L--ST-G--R----EGT--VTVTNDGATILKAIGVDNPAAKILVDMSKVQDDEVGDGTTSVTVLAAELLREAELL-I-A---R-K-IHPQTIIAGWREATKAAREALVKSA-----V---DH--G---G-N-----E-E--KFHKD---LMNIAETTLSSKLL---TH---H--KEHFAKLAVDAV--LRL-----------------K--E--S-------G--N-LE-AIHVIKKLGGSLVDS-Y-LDE-GFLLDKKIGVN-Q-PK-----RIEN------AKILIANTAMDTDKIKIFGSRVRVDSTAKVAE--IEQAEKEKMKEKVERI--------------LK-HG------------------------------------INCFINRQLIYNYPEQMFAAAGVMAIEHADFAGVERLALVT-GGEIASTFDH-PE-----L--V-----------K---LGSCKLIEEVMIGEDK-LIHF--SGVAM-GEACTIVL--RGATQQIIDEAERSLHDALCVL--------AQTV------------------K---DTR--------------------TVYGGGCSEMLMANAVMELA-KRTPGKESLAMESFAKALSTLPTIIADNAGYDSADLVS----QLRAA-H-----------M-E---G-------K---T--TY---GL-DM--K-EAT--I-A-DMASLGVVESFQVKRQVLLSAAEAAEVILRVDDIIKAAP------R-K------R----------------------------V--P--D---R----H-----P-----C----------------------------------
>Protopterus_annectens@Contig7470.H1.1
--------------------------------------------------------------------------------------------------------MAS---M-S-L--AP-V-NIF-R---A-G-A--DEE--R--AETA-RLS-SFVGAIAIGDLVKSTLGPKGMDKIL---L--SG-G--K----DGS--VTVTNDGATILKSIGVDNPAAKILVDMSKAQDDEVGDGTTSVTVLAAELLREAEIL-I-A---R-K-IHPQTIISGWRAATKAAREALGEAA-----V---DH--G---A-D-----E-V--RFNED---LMNIARTTLSSKLL---TH---H--KDHFANLAVQAV--LRL-----------------K--G--S-------G--N-LE-AIHVIKKLGGSLVDS-Y-LDE-GFLLDKKIGVG-Q-PK-----RIEN------AKILIANTSMDTDKIKIFGSRVRVDSTAKVAE--IELAEREKMKEKVERI--------------LK-HG------------------------------------INCFINRQLIYNYPEQLFANAGVMAIEHADFAGVERLALVT-GGEIASTFDH-PE-----L--V-----------K---LGHCKLIEEVIIGEDK-LLHF--SGVAM-GEACTIVL--RGATQQILDEAERSLHDALCVL--------SQTV------------------K---ETK--------------------TVFGGGCSEMLMAHAVTELA-TRTPGKESVAMESFAKALRMLPTFIADNAGYDSADLIS----QLRAA-H-----------S-E---G-------K---N--SF---GL-DM--K-NGT--V-G-DMEALGITESFLVKRQVLLSAAEAAEMILRVDNILKAAP------R-K------R----------------------------V--P--D---Y----Y-----P-----C----------------------------------
>Ptychodera_flava@CT02131209.H1.1
------------------------------------------------------------------------------------------------------------------L--GP-V-KLF-R---D-A-A--EEE--K--AETA-RLS-SFVGAIAIGELIKSTLGPKGMDKIL---Q--ST-N--M----TDT--VQVTNDGATILKSVGVDNPAAKVLVEISKVQDDEVGDGTTSVVVLACELLKEAEQL-V-S---Q-K-LHPQTIIAGWRKAVDEARGVLESST-----V---DH--G---N-D-----P-V--KFRED---LMNIARTTLSSKLL---TQ---H--KDHFANLAVEAV--LRL-----------------K--G--S-------G--N-LS-AIQIIKKSGSSMLES-C-LDE-GFLLDKKIGVN-Q-PK-----RIEN------AKILIANTAMDADKIKIFGSRVRVDSAAKIAE--LELAEKNKMKQKVEKI--------------LN-HS------------------------------------INVFINRQLIYNYPEQLFADAGVMAIEHADFEGVERLALVT-GGEIASTFDH-PE-----Q--V-----------K---LGHCDVIEEVMIGEDK-MIKF--SGVAL-GEACTIVL--RGATQQILDEAERSLHDALCVL--------TQTV------------------K---ETR--------------------TVFGGGCSEMLMANAVSQLA-ASTPGKEAVAIESFAKALRQIPTIIADNAGFDSAELVA----QLRAA-H-----------T-A---G-------K---H--TT---GL-DM--R-DGT--I-G-DVQQLGITESFKVKRQVLMSAAEAAEMILRVDNIIKSAP------R-Q------R----------------------------Q--H--D-------------------------------------------------------
>Python_regius@CT01131209.H1.1
--------------------------------------------------------------------------------------------------------MAS---M-S-L--AP-V-NIF-K---P-G-A--DEE--R--AETA-RLS-SFVGAIAIGDLVKSTLGPKGMDKIL---L--ST-G--R----EGT--VTVTNDGATILKSIGVDNPAAKVLVDMSKVQDDEVGDGTTSVTVLAAELLREAELL-I-A---R-K-IHPQTIIAGWREATRAAREALVKSA-----V---DN--G---K-N-----E-A--RFHKD---LMNIAETTLSSKLL---TH---H--KEHFAKLAVDAV--LRL-----------------K--G--S-------G--N-LE-AIHVIKKLGGSLIDS-Y-LDE-GFLLDKKIGVN-Q-PK-----RIEN------AKILIANTGMDTDKIKIFGSRVRVDSTAKVAE--IEQAEKEKMKEKVERI--------------LK-HG------------------------------------INCFINRQLIYNYPEQMFAAAGVMAIEHADFSGVERLALVT-GGEIASTFDH-PE-----L--V-----------K---LGSCKLIEEVMIGEDK-LIHF--SGVAM-GEACTIVL--RGATQQIIDEAERSLHDALCVL--------AQTV------------------K---DTR--------------------TVYGGGCSEMLMANAVWELA-KRTPGKEALAMESFAKALSTLPTIIAENAGYDSADLVS----QLRAA-H-----------S-E---G-------K---N--TY---GL-DM--K-EAA--I-A-DMASLGVVESFQVKRQVLLSAAEAAEVILRVDDIIKAAP------R-K------R----------------------------V--P--D---R----Y-----P-----C----------------------------------
>Rana_chensinensis@Rche202619.H1.1
----------------------------------------------------------------------------------------------------------S---L-S-L--AP-M-NIF-R---A-G-A--DEE--R--AETA-RLS-SFVGAIAIGDLVKSTLGPKGMDKIL---L--GG-G--R----DSI--VTVTNDGATILKSIGIDNPAAQVLVDMSKVQDDEVGDGTTSVTVLAAELLREAELL-V-A---R-K-LHPQXIISGXRQATQVAREALLKAT-----I---DH--G---N-D-----E-E--KFRAD---XLNISRTTLSSKLL---TH---H--KDHFAKLAVEAV--LRL-----------------K--G--S-------G--N-LE-AIHVIKKLGGSLTDS-Y-LDE-GFLLDKKIGVN-Q-PK-----RIEN------AKILIANTGMDTDKIKVFGSRVRVDSTAKVAE--IEQAEKEKMKEXVERI--------------LK-HG------------------------------------INCFINRQLIYNYPEQLFATAGVMAIEHADFVGVERLALVT-GGDIASTFDH-PE-----L--V-----------K---LGTCKLIEEVMIGEDN-LIRF--SGVAL-GEACTIVL--RGATQQILDEAERSLHDALCVL--------SQTV------------------K---DSR--------------------TVYGGGCSEMLMAHAVTELA-KRTPGKESVAMESFAIALRTLPTIIADNAGYDSADLVS----QLRAA-H-----------S-E---G-------K---M--TY---GL-DM--K-NGI--I-G-DMGELGITESFQVKRQVLLSAAEAAEVILRVDNIIKAAP------R-K------R----------------------------V--P--D---H----H-----P-----C----------------------------------
>Scyliorhinus_canicula@toto70642.H1.1
--------------------------------------------------------------------------------------------------------MAS---L-S-F--AP-V-NIF-K---A-G-A--DEE--K--AETA-RLS-SFVGAIAVGDLVKSTLGPKGMDKIL---L--SG-G--R----DSF--VTVTNDGATILKAIGVDNPAARILVELSKVQDEEVGDGTTSVTVLAAELLREAELL-I-A---K-K-LHPQTIIAGWRKATQAAREALKKAA-----V---DH--G---D-D-----E-T--KFHED---LMNIARTTLSSKLL---TH---H--KNHFSSLAVEAV--VRL-----------------K--G--S-------G--N-LE-AIHVIKKLGGSLIDS-Y-LDE-GFLLDKKIGVN-Q-PK-----KIEN------AKILIANTSMDTDKIKIFGSRVRVDSTAKVAE--IELAEREKMKEKVERI--------------LK-HG------------------------------------INCFINRQLIYNYPEQLFGAAGVMAIEHADFSGIERLALVT-GGEIASTFDH-PE-----L--V-----------K---LGHCKLIEEVMIGEDK-LLRF--SGVEL-GEACTIVL--RGATQQILDEAERSLHDALCVL--------AQTV------------------K---ETR--------------------TVYGGGCSEMLMAQAVAELA-VRTPGKEAVAMESFAKALAMLPTIIADNAGYDSADLVA----QLRAA-H-----------S-E---G-------K---T--TY---GL-DM--T-NGA--I-G-DMAIMGITESFQVKRQVLLSAAEAAEMILRVDDIIKAAP------R-K------R----------------------------V--P--D---H----H-----P-----C----------------------------------
>Sphenodon_punctatus@toto29476.H1.1
--------------------------------------------------------------------------------------------------------MAS---L-S-L--AP-V-NIF-K---A-G-A--DEE--K--AETA-RLS-SFVGAIAIGDLVKSTLGPKGMDKIL---L--ST-G--R----DGT--VTVTNDGATILKAIGVDNPAAKVLVDMSKVQDDEVGDGTTSVTVLAAELLREAELL-V-A---K-K-IHPQIIIGGWRQATKAAREALLKST-----V---DH--G---E-D-----E-T--KFRED---LMHIAETTLSSKLL---TH---H--KDHFAKLAVEAV--LRL-----------------K--G--S-------G--N-LE-AIHVIKKLGGSLVDS-Y-LDE-GFLLDKKIGVN-Q-PK-----RIEN------AKILIANTGMDTDKIKIFGSRVRVDSTAKVAE--IEQAEKEKMKEKVERI--------------LK-HG------------------------------------INCFINRQLIYNYPEQLFGAAGVMAIEHADFAGVERLALVT-GGEIASTFDH-PE-----L--V-----------K---LGSCKLIEEVMIGEDK-LIHF--SGVAM-GEACTIVL--RGATQQIIDEAERSLHDALCVL--------AQTV------------------K---DTR--------------------TVYGGGCSEMLMANAVTELA-NRTPGKESVAMDSFAKALRMLPTIIADNAGYDSADLVS----QLRAA-H-----------S-G---G-------K---K--NY---GL-DM--K-GGA--I-A-DMATLGVVESFQVKRQVLLSAAEAAEVILRVDDIIKAAP------R-K------R----------------------------V--P--D---R----Y-----P-----C----------------------------------
>Trachemys_scripta@CT01131209.H1.4
--------------------------------------------------------------------------------------------------------MAS---L-S-L--AP-V-NIF-K---A-G-A--DEE--K--AETA-RLS-SFIGAIAIGDLVKSTLGPKGMDKIL---L--ST-G--R----DGT--VTVTNDGATILKSIGVDNPAAKVLVDMSMVQDDEVGDGTTSVTVLAAELLREAEAL-I-A---K-K-IHPQTIIAGWREATKAAREALLKSA-----V---DH--G---D-D-----E-I--KFRED---LMNIAGTTLSSKLL---TH---H--KNHF-KLAVEAV--LRL-----------------K--G--S-------G--N-LE-AIHIIKKLGGSLIDS-Y-LDE-GFLLDKKIGVN-Q-PK-----RIEN------AKILIANTGMDTDKIKVFGSRVRVDSTAKVAE--IEQAEKEKMKEKVERI--------------LK-HG------------------------------------INCFINRQLIYNYPEQLFGAAGVMAIEHADFAGVERLALVT-------------------L--V-----------K---LGSCKLIEEVMIGXDK-LIHF--SGVAM-GEACTIVL--RGATQQIIDEAERSLHDALCVL--------AQTV------------------K---DTR--------------------TVYGGGCSEMLMANAVTEVA-NRTPGKESVAMESFAKALRMIPTIIADNAGYDSADLVS----QLRAA-H-----------S-E---G-------K---T--TY---GL-DM--K-DGV--I-G-DMATLGITESFQVKRQVLLSAAEAAEMIIRVDDIIKAAP------R-K------R----------------------------V--P--D---N----R-----P-----C----------------------------------
