# Supplementary material for: A phylogenomic framework and timescale for comparative studies of tunicates
Source: BMC Biol. 2018 Apr 13;16:39. doi: 10.1186/s12915-018-0499-2 (PMC5899321; doi:10.1186/s12915-018-0499-2)
Supplement: Supplementary file 4 — Supporting data. Transcriptome assemblies, alignments, and trees. (ZIP 38502 kb) [file 12915_2018_499_MOESM4_ESM.zip › 12915_2018_499_MOESM4_ESM/12915_2018_499 (Delsuc) Files Updated 23-03-2018/cct-D.fasta]

>Oikopleura_dioica@CBY22361
----------------MTA---GN-AAA---P-A---R---A--P----------V----G--KL---G------E------G-------------A---F--K-------DKEK--PTHI-RMS-NIEAAKA-VADAVRTSLGPKGMDKMIRD-DK----G--NVTITNDGATILQRMK--VLHPAARMLVELSKAQDIEAGDGTTTVVVVCGALLEAAKQLLSHSIHPTKISDAFQRAATEAI------KVI----E---SMKIEFDL---------------SNKEAMM---KACATSLSSK-VINT--H-SVQMS-ELCSSAVLKV--A----DP----------------------------------------------------------E-K-N----------------------------------SLDL-K-D-IKIVAKVG-GTLDDTELV-DG--LC-L----D------------------NN--------------------A-MG-T--------TR-RM------------E---------------KAKVALIQFQLSP----PKTDMENQVVINDYSQMDR--VLKEERQYTLNLVKAI--------------KKSGA----NVLLVQKSILRDAISDLAI------HYLNKLKIMVIKDIERTDVPFLCKTLGCHPVA-------S-----------------ADH--FTPESL-------ANVDLVEEV-----AI-GGE-S---NC---T--KFT--------------------------------------G--I---Q---------------------------------------------N----------A---------------------------------G----KTVSILIRASNENLLAEADRSIHDALCVLRCLVKQRA-----LVAGGG-AVESELAL--------------RLGQRAK-E-I-G-------------------GVD--------------------GYCLQRYAEAMEVVPYTLAENAAL-N--PIEVVTELRKRHN--A-G-EF-----NAGINVRK-----AG-V-S--NMH-R---E-DVLQPMLVSTSMINLATETVRSILKIDDIVNVVGRG--------------------------------------------------------------------------------------------
>Branchiostoma_floridae@EEN69489
----------------------------MPEKASS--A---S--K----------S----G--G-----------Q------G-------------Q---Y--K-------DREK--PEYI-RTS-NITAAKA-VSDAIRTSLGPKGMDKMIQA-SN----G--DVTITNDGATILKQMQ--VLHPCAKMLVELSKAQDVEAGDGTTSVTVIAGSLLDAANKLLQKGIHPTTISEAFKKAAAKSE------EIL----T---EIATPVDL---------------ADRDSLV---KSASTSLNSK-VVSQ--Y-SSLLA-PMAVDAVMRV--I----DP----------A-----------------------------------------------T-A-K----------------------------------NVDL-K-D-IKMIKKLG-GTIEDSELI-DG--VV-F----D------------------QK--------------------H-AG-AP--G-A--PS-KM------------E---------------KAKIGLIQFCLSP----PKTDMENQVIVSDYSQMDR--VLREERAYILNLVKQI--------------KKAGC----NVLLIQKSILRDAVNDLAL------HFLAKMKIMVVKDIEREDIEFVCKSLGCRPIA-------S-----------------VDH--FQPDML-------GQAELVEEL-----Q--VGS-G---KV---V--KIT--------------------------------------G--V---Q---------------------------------------------N----------P---------------------------------G----RTVSVVLRGSNKLVLEEADRSLHDALCVIRCLVKKRF-----LIAGGG-APEIELSV--------------RLSAYSR-T-L-S-------------------GME--------------------AYCIRAFAEALEVIPYTLAENAGL-N--PIGTVTELRNHHA--E-G-MK-----TAGINVRK-----GC-I-T--NIL-E---E-NVIQPLLVSVSAVKLAAETVTQILKIDDIVNT---R--------------------------------------------------------------------------------------------
>Xenoturbella_bocki@EC906686.H1.1
----------------------------------------------------------------------------------------------------------------------------------------------------------------------------------------------------AQDIEAGDGTTTVCVMAGSLLNATSKLLAKGIHPTTISESFQGAAAKSV------EIL----T---NMSVPLDF---------------NDRQSLL---KSASTSLNSK-VVSQ--Y-SGLLA-PIAVDAILKV--I----DP----------V-----------------------------------------------T-D-F----------------------------------NVDL-R-D-IKIVKKLG-GTIEDTELI-EG--LV-------------------------------------------------------------------------------------------------------------------------------------------------------------------------------------------------------------------------------------------------------------------------------------------------GG-G---KI---V--KVT--------------------------------------G--V---P---------------------------------------------A----------T---------------------------------C----KTVTVLIRGSNKLVLDEADRSIHDALCVIRCLVKKRA-----LIAGGG-APEIELAL--------------RLAEYSR-Q-L-T-------------------GME--------------------AYCYKAFAEAMEVIPFTLAENAGL-H--PIAVVTELRNRHA--R-G-EK-----TTGINVRK-----GA-I-T--NIL-D---E-NVVQPLLVSCSAVTLAAETVRSIMKIDDIVIT------------------------------------------------------------------------------------------------
>Homo_sapiens@P50991
-------------MPENVA---PR-SGA---T-A---G---A--A----------G----G--R----G------K------G-------------A---Y--Q-------DRDK--PAQI-RFS-NISAAKA-VADAIRTSLGPKGMDKMIQD-GK----G--DVTITNDGATILKQMQ--VLHPAARMLVELSKAQDIEAGDGTTSVVIIAGSLLDSCTKLLQKGIHPTIISESFQKALEKGI------EIL----T---DMSRPVEL---------------SDRETLL---NSATTSLNSK-VVSQ--Y-SSLLS-PMSVNAVMKV--I----DP----------A-----------------------------------------------T-A-T----------------------------------SVDL-R-D-IKIVKKLG-GTIDDCELV-EG--LV-L----T------------------QK--------------------V-SN-S-----G--IT-RV------------E---------------KAKIGLIQFCLSA----PKTDMDNQIVVSDYAQMDR--VLREERAYILNLVKQI--------------KKTGC----NVLLIQKSILRDALSDLAL------HFLNKMKIMVIKDIEREDIEFICKTIGTKPVA-------H-----------------IDQ--FTADML-------GSAELAEEV-----NL-NGS-G---KL---L--KIT--------------------------------------G--C---A---------------------------------------------S----------P---------------------------------G----KTVTIVVRGSNKLVIEEAERSIHDALCVIRCLVKKRA-----LIAGGG-APEIELAL--------------RLTEYSR-T-L-S-------------------GME--------------------SYCVRAFADAMEVIPSTLAENAGL-N--PISTVTELRNRHA--Q-G-EK-----TAGINVRK-----GG-I-S--NIL-E---E-LVVQPLLVSVSALTLATETVRSILKIDDVVNT---R--------------------------------------------------------------------------------------------
>Bos_taurus@DAA24606
-------------MPENVA---PR-TGP---P-A---G---A--A----------GAA-GG--R----G------K------S-------------A---Y--Q-------DRDK--PAQI-RFS-NISAAKA-VADAIRTSLGPKGMDKMIQD-GK----G--DVTITNDGATILKQMQ--VLHPAARMLVELSKAQDIEAGDGTTSVVIIAGSLLDSCTKLLQKGIHPTIISESFQKALEKGI------EIL----T---DMSRPVEL---------------SDRETLL---NSAATSLNSK-VVSQ--Y-SSLLS-PMSVDAVMKV--I----DP----------A-----------------------------------------------T-A-T----------------------------------SVDL-R-D-IKIVKKLG-GTIDDCELV-EG--LV-L----T------------------QK--------------------V-AN-S-----G--IT-RV------------E---------------KAKIGLIQFCLSA----PKTDMDNQIVVSDYVQMDR--VLREERAYILNLVKQI--------------KKTGC----NVLLIQKSILRDALSDLAL------HFLNKMKIMVVKDIEREDIEFICKTIGTKPVA-------H-----------------VDQ--FTADML-------GSAELAEEV-----SL-NGS-G---KL---I--KIT--------------------------------------G--C---A---------------------------------------------S----------P---------------------------------G----KTVTIVVRGSNKLVIEEAERSIHDALCVIRCLVKKRA-----LIAGGG-APEIELAL--------------RLTEYSR-T-L-S-------------------GME--------------------SYCIRAFADAMEVIPSTLAENAGL-N--PISTVTELRNRHA--Q-G-EK-----TTGINVRK-----GG-I-S--NIL-E---E-LVVQPLLVSVSALTLATETVRSILKIDDVVNT---R--------------------------------------------------------------------------------------------
>Mus_musculus@EDL07876
-------------MPENVA---SR-SGA---P-T---A---G--P----------G----S--R----G------K------S-------------A---Y--Q-------DRDK--PAQI-RFS-NISAAKA-VADAIRTSLGPKGMDKMIQD-GK----G--DVTITNDGATILKQMQ--VLHPAARMLVELSKAQDIEAGDGTTSVVIIAGSLLDSCTKLLQKGIHPTIISESFQKALEKGL------EIL----T---DMSRPVQL---------------SDRETLL---NSATTSLNSK-VVSQ--Y-SSLLS-PMSVNAVMKV--I----DP----------A-----------------------------------------------T-A-T----------------------------------SVDL-R-D-IKIVKKLG-GTIDDCELV-EG--LV-L----T------------------QK--------------------V-AN-S-----G--IT-RV------------E---------------KAKIGLIQFCLSA----PKTDMDNQIVVSDYAQMDR--VLREERAYILNLVKQI--------------KKTGC----NVLLIQKSILRDALSDLAL------HFLNKMKIMVVKDVEREDIEFICKTIGTKPVA-------H-----------------IDQ--FTADML-------GSAELAEEV-----SL-NGS-G---KL---F--KIT--------------------------------------G--C---T---------------------------------------------S----------P---------------------------------G----KTVTIVVRGSNKLVIEEAERSIHDALCVIRCLVKKRA-----LIAGGG-APEIELAL--------------RLTEYSR-T-L-S-------------------GME--------------------SYCVRAFADAMEVIPSTLAENAGL-N--PISTVTELRNRHA--Q-G-EK-----TTGINVRK-----GG-I-S--NIL-E---E-MVVQPLLVSVSALTLATETVRSILKIDDVVNT---R--------------------------------------------------------------------------------------------
>Monodelphis_domestica@XP_001375014
-------------MPENMG---PR-NNG---P-A---G---G--S----------G----N--R----G------R------G-------------A---Y--Q-------DRDK--PAQI-RFS-NISAAKA-VTDAIRTSLGPKGMDKMIQD-GK----G--DVTITNDGATILKQMQ--VLHPAARMLVELSKAQDIEAGDGTTSVVIIAGSLLDSCTKLLQKGIHPTIISESFQKAVDQGV------EVL----T---KMSQPVEL---------------SDRETLL---NSATTSLNSK-VVSQ--Y-SSLLS-PMSVDAVMKV--I----DP----------T-----------------------------------------------T-A-T----------------------------------SVDL-R-D-IKIVKKLG-GTIDDCELV-EG--LV-L----T------------------QK--------------------V-AN-T-----G--IT-RV------------E---------------KAKIGLIQFCLSA----PKTDMDNQIVVSDYAQMDR--VLREERAYILNLVKQI--------------KKSGC----NVLLIQKSILRDALSDLAL------HFLNKMKIMVVKDIEREDIEFICKTIGTKPVA-------H-----------------IDQ--FTAEML-------GSAELAEEV-----NL-NGS-G---KL---L--KIT--------------------------------------G--C---T---------------------------------------------S----------P---------------------------------G----KTVTIVVRGSNKLVIEEAERSIHDALCVIRCLVKKRA-----LIAGGG-APEIELAL--------------RLTEYSR-T-L-S-------------------GME--------------------SYCVRAFADAMEVIPSTLAENAGL-N--PISTVTELRNRHA--Q-G-ET-----TAGINVRK-----GG-I-S--NIL-E---E-LVVQPLLVSVSALTLATETVRSILKIDDVVNT---R--------------------------------------------------------------------------------------------
>Ornithorhynchus_anatinus@XP_001512619
----------------------------------------------------------------------------------------------------------------------------------XKT-VADAIRTSLGPKGMDKMIQD-GK----G--DVTITNDGATILKQMQ--VLHPAARMLVELSKAQDIEAGDGTTSVVIIAGSLLDSCTKLLQKGIHPTIISESFQKAVDKGV------EIL----T---KMAQPVEL---------------SDRETLL---NSATTSLNSK-VVSQ--Y-SSLLS-PMSVDAVMKV--I----DP----------T-----------------------------------------------T-A-T----------------------------------GVDL-R-D-IKIVKKLG-GTIDDCELV-EG--LV-L----T------------------QK--------------------V-AN-T-----G--VT-RV------------E---------------KAKIGLIQFCLSA----PKTDMENQIVVSDYAQMDR--VLREERAYILNLVKQI--------------KKTGC----NVLLIQKSILRDALSDLAL------HFLNKMKIMVVKDIEREDIEFICKTIGTKPVA-------H-----------------IDQ--FTAEML-------GSAEVAEEV-----SL-NGS-G---KL---L--KIT--------------------------------------G--C---A---------------------------------------------S----------P---------------------------------G----KTVTIVVRGSNKLVIEEAERSIHDALCVIRCLVKKRA-----LIAGGG-APEIELAL--------------RLTEYSR-T-L-S-------------------GME--------------------SYCVRAFADAMEVIPSTLAENAGL-N--PISTVTELRNRHA--Q-G-EK-----TAGINVRK-----GG-I-S--NIL-E---E-LVVQPLLVSVSALTLATETVRSILKIDDVVNT---R--------------------------------------------------------------------------------------------
>Gallus_gallus@CAB94911
----------------MPE---NA-GPK---A-H---G---G--A----------G----N--R----A------K------G-------------T---Y--Q-------DRDK--PSQI-RFS-NISAGKA-VADAIRTSLGPKGMDKMIQD-AK----G--DVTITNDGATILKQMQ--VLHPAAKMLVELSKAQDIEAGDGTTSVVVIAGALLDACSRLLQKGIHPTIISESFQKALEKGI------EVL----T---NMAQPVEL---------------SDRETLL---NSATTSLNSK-VVCQ--Y-SSLLS-PMSVDAVMKV--I----DP----------S-----------------------------------------------T-A-S----------------------------------SVDL-R-D-IKIVKKLG-GTIDDCELV-EG--LV-L----T------------------QK--------------------V-AN-T-----G--VT-RV------------E---------------KAKIGLIQFCLSA----PKTDMDNQIVVSDYAQMDR--VLREERAYILNLVKQI--------------KKAGC----NVLLIQKSILRDALSDLAL------HFLNKMKIMVVKDIEREDIEFICKTIGTKPVA-------H-----------------IDQ--FTPDML-------GSAELAEEV-----NL-NGS-G---KL---I--KIT--------------------------------------G--C---T---------------------------------------------N----------P---------------------------------G----KTVTIVVRGSNKLVLEEAERSIHDALCVIRCLVKKRA-----LIAGGG-APEIELAL--------------RLNEYAR-T-L-R-------------------GMD--------------------SYCVRAYGDALEVIPSTLAENAGL-N--PISTVTELRNRHA--Q-G-EK-----TAGINVRK-----GG-I-S--NIL-E---E-LVVQPLLVSVSALTLATETVRSILKIDDVVNT---R--------------------------------------------------------------------------------------------
>Taeniopygia_guttata@XP_002199284
----------------MPE---SA-AGR---A-P---A---G--A----------G----S--R----A------K------G-------------A---Y--Q-------DRDK--PAQI-RFS-NIAAGKA-VADAIRTSLGPKGMDKMIQD-AK----G--DVTITNDGATILKQMQ--VLHPAAKMLVELSKAQDIEAGDGTTSVVVIAGALLDACSRLLQKGIHPTIISESFQKALDKGI------EVL----T---NMAQPVEL---------------SDRETLL---NSATTSLNSK-VVCQ--Y-SSLLS-PMSVDAVMKV--I----DP----------T-----------------------------------------------T-A-N----------------------------------SVDL-R-D-IKIVKKLG-GTIDDCELV-EG--LV-L----T------------------QK--------------------V-AN-T-----G--VT-RV------------E---------------KAKIGLIQFCLSA----PKTDMDNQIVVSDYAQMDR--VLREERAYILNLVKQI--------------KKAGC----NVLLIQKSILRDALSDLAL------HFLNKVKIMVVKDIEREDIEFICKTIGTKPVA-------H-----------------IDQ--FTPDML-------GSAELAEEV-----NL-NGS-G---KL---I--KIT--------------------------------------G--C---T---------------------------------------------N----------P---------------------------------G----KTVSIVVRGSNKLVLEEAERSIHDALCVIRCLVKKRA-----LIAGGG-APEIELAL--------------RLNEYAR-T-L-K-------------------GMD--------------------SYCVRAYGDALEVIPSTLAENAGL-N--PISTVTELRNRHA--Q-G-EK-----TAGINVRK-----GG-I-S--NIL-E---E-LVVQPLLVSLSALTLATETVRSILKIDDVVNT---RG-------------------------------------------------------------------------------------------
>Xenopus_laevis@AAH84314
-------------MPDSSA---PK-AVA---S-V---A---G-------------GSG-AG--K----K------K------G-------------A---Y--Q-------DRDK--PAQI-RFS-NISAGKA-VADAVRTSLGPKGMDKMIQD-GK----G--DVTITNDGATILKQMQ--VLHPAAKMLVELSKAQDIEAGDGTTSVVVIAGALLDACAKLLQKGIHPTTISESFQLASEKAI------EVL----T---SMSQSVEL---------------SDQDTLL---NSATTSLNSK-VVSQ--Y-SSLLA-PMSVDAVMKV--I----DP----------Q-----------------------------------------------T-A-N----------------------------------SVDL-R-D-IKIVKKLG-GTIDDCELV-DG--LV-L----T------------------QK--------------------V-AN-T-----G--VT-RV------------E---------------KAKIGLIQFCLSA----PKTDMDNQIVVSDYAQMDR--VLREERTYILNLVKQI--------------KKAGC----NVLLIQKSILRDALSDLAL------HFLNKMKIMVVKEIEREDIEFICKTIGTKPVA-------H-----------------IDQ--FTADML-------ASAELAEEV-----SL-NGS-G---KL---V--KIT--------------------------------------G--C---A---------------------------------------------N----------P---------------------------------G----KTVTIVVRGSNKLVIEEAERSIHDALCVIRCLVKKRA-----LIAGGG-APEIELSL--------------RLNEYAR-A-L-S-------------------GME--------------------SYCIRAFADALEIIPFTLAENAGL-N--PISTVTELRNRHA--Q-G-EK-----TAGINVRK-----GG-I-S--NIL-E---E-LVVQPLLVSISSLTLATETVRSILKIDDVVNT---R--------------------------------------------------------------------------------------------
>Xenopus_tropicalis@CAJ81480
-------------MPDNSA---PK-VVA---S-A---G---G--A----------GNG-AG--K----K------K------G-------------A---Y--Q-------DRDK--PAQI-RFS-NISAGKA-VADAVRTSLGPKGMDKMIQD-GK----G--DVTITNDGATILKQMQ--VLHPAAKMLVELSKAQDIEAGDGTTSVVVIAGALLDACAKLLQKGIHPTAISESFQLASDKGI------EVL----T---NMSQSVEL---------------SDRETLL---NSATTSLNSK-VVSQ--Y-SSLLA-PMSVDAVMKV--I----DP----------Q-----------------------------------------------T-A-N----------------------------------SVDL-R-D-IKIVKKLG-GTIDDCEMV-DG--LV-L----T------------------QK--------------------A-AN-T-----G--VT-RV------------E---------------KAKIGLIQFCLSA----PKTDMDNQIVVSDYAQMDR--VLREERTYILNLVKQI--------------KKAGC----NVLLIQKSILRDALSDLAL------HFLNKMKIMVVKDIEREDIEFICKTIGTKPVA-------H-----------------IDQ--FTADML-------ASAELAEEV-----SL-NGS-G---KL---V--KIT--------------------------------------G--C---A---------------------------------------------N----------P---------------------------------G----KTVTIVVRGSNKLVIEEAERSIHDALCVIRCLVKKRA-----LIAGGG-APEIELSL--------------RLNEYAR-T-L-S-------------------GME--------------------SYCIRAFADALEIIPFTLAENAGL-N--PISTVTELRNRHA--Q-G-EK-----TAGINVRK-----GG-I-S--NIL-E---E-LVVQPLLVSISSLTLATETVRSILKIDDVVNT---R--------------------------------------------------------------------------------------------
>Xenopus_laevis@AAH73652
-------------MLQSSV---PK-ASA---S-A---G---G--G----------A----G--N----W------K------G-------------A---Y--Q-------DRDK--PAQI-RYS-NIAAGKA-VAEAVRTSLGPKGMDKMIQD-GK----G--DVTITNDGATILKQMQ--VLHPAAKMLVELSKAQDIEAGDGTTSVVVIAGALLDACAKLLQKGIHPTTISESFQLASEKGV------EVL----N---SMSQPVEL---------------SDRETLL---NSATTSLNSK-VVFQ--Y-SSLLA-PMSVDAVMKV--I----DP----------Q-----------------------------------------------T-A-N----------------------------------SVDL-R-D-IKIVKKFG-GTIDDCELV-DG--LV-L----T------------------QK--------------------V-SN-T-----G--VT-RV------------E---------------KAKIGLIQFCLSA----PKTDMDNQIVVSDYAQMDR--VLREERTYILNLVKQI--------------KKVGC----NVLLIQKSILRDALSDLAL------HFLNKMKIMVIKDIEREDIEFICKTIGAKPVA-------H-----------------IDQ--FTADML-------ASAELAEEV-----SL-NGS-G---KL---V--KIT--------------------------------------G--C---A---------------------------------------------N----------P---------------------------------G----KTVTIVVRGSNKLVIEEAERSIHDALCVIRCLVKKKA-----LIAGGG-APEIELSL--------------RLNEYSR-A-L-S-------------------GME--------------------SYCIRGFADALEVIPFTLAENAGL-K--PISTVTELRNRHA--Q-G-EK-----TAGINVRK-----GG-I-S--NIL-E---E-LVVQPLLVSISSLTLATETVRSILKIDDVVNA---R--------------------------------------------------------------------------------------------
>Danio_rerio@AAH56719
-----------------------M-PEA---V-V---A---A--S----------G----I--KN---K------G------S-------------A---Y--V-------DRDK--PAQI-RYS-NINAGKA-VADAIRTSLGPKGMDKMIQD-GK----G--DVTITNDGATILKQMQ--VLHPAAKMMVELSKAQDIEAGDGTTSVVVIAGALLDACAKLLQKGIHPTIISESFQKAVDKGV------EVL----T---SISTPLLL---------------SDRESLL---NSASTSLCSK-VVSQ--N-SSLLA-PMSVDAVMKV--I----DP----------A-----------------------------------------------T-A-T----------------------------------SVDL-R-D-INVVKKLG-GTIDDCELV-DG--MV-L----T------------------QR--------------------V-AS-T-----G--VS-RV------------E---------------KAKIGLIQFCLSP----PKTDMDNQIVVSDYAQMDR--VLREERAYILNLVKQV--------------KKAGC----TVLLIQKSILRDALSDLAL------HFLNKMKIMVIKDIEREEIEFICKTIGTKPIA-------H-----------------IDQ--FTPEML-------GSAELVEEV-----SL-DGS-G---KL---V--KIT--------------------------------------G--C---A---------------------------------------------S----------P---------------------------------G----KTVSIVVRGSNKLVIEEAERSIHDALCVIRCLVKKRA-----LIAGGG-APEIELAL--------------RLAEYAR-S-L-G-------------------GME--------------------AYCVRAYADALEVIPSTLAENAGL-N--PISTVTELRNRHA--Q-G-ET-----TAGINVRK-----GG-I-S--NIL-E---E-LVVQPLLVSISALTLATETVRSILKIDDLVNT---R--------------------------------------------------------------------------------------------
>Squalus_acanthias@CT01070725.H1.1
----------------MPE---KS-VSK---A-P---N---A--W-----------------------V------K------G-------------V---Y--Q-------DRDK--PAQI-RFS-NISAAKA-VADAIRTSLGPKGMDKMIQD-GK----G--DVTITNDGATILKQMQ--VLHPAAKMLVELSKAQDIEAGDGTTSVVVIAGALLDYCAKLLQKGIHPTIISESFQKALEKGV------EVL----N---GIAQPVEL---------------SDRESLL---NSATTALSSK-VVSQ--Y-ASLLA-PMSVDAVMNV--I----DP----------A-----------------------------------------------T-A-T----------------------------------SVNL-R-D-IKIVRKLG-GTIDDCELV-NG--LV-L----T------------------QR--------------------V-VN-T--------------------------------------------------------------------------------------------------------------------------------------------------------------------------------------------------------------------------------------------------------------------------------------------------------------------------------------------------------------------------------------------------------------------------------------------------------------------------------------------------------------------------------------------------------------------------------------------------------------------------------------------------------------------------------------------------------------------------------------------------------------
>Leucoraja_erinacea@CT01080729.H1.1
---------------------------------P---G---N--M-----------------------T------K------G-------------V---Y--Q-------DRDK--PAQI-RFS-NISAAKA-VADAIRTSLGPKGMDKMIQD-GK----G--DVTITNDGATILKLMQ--VLHPAAKMLVELSKAQDIEAGDGTTSVVVMAGSLLDYCAKLLQKGIHPTIISESFQKAVEKGV------EIL----N---GIAQPVEL---------------SDRESLL---NSATTALNSK-VVSQ--Y-ASLLA-PMSVGAVMSV--I----DP----------A-----------------------------------------------T-A-T----------------------------------SVDL-R-D-IKIVRKLG-GTIDDCELV-NG--LV-L----T------------------QR--------------------V-VN-T-----G--VN-RV------------E---------------KAKIGLIQFCLSA----PKTDMENQIVVSDYAQMDR--VLREERAYILNL----------------------C----NVLLIQKSILRDALSDLAL------HFLNKMKIMVIKDIEREDIEFICKTLGIKPVA-------H-----------------FEQ--FLPEML-------GTAELAEEV-----SL-NGS-G---RL---V--KIT--------------------------------------G--C---A---------------------------------------------N----------P---------------------------------G----KTVCIVVRGSNKLVMEEAERSIHDALCVIRCLVKKRA-----LIAGGG-APEIELAL--------------RLTEYSR-T-L-S-------------------GME--------------------AYCVRAFADAMEVIPSTLAENAGL-N--PISTVTELRNRHA--Q-G-EK-----TAGINVRK-----GG-I-S--NIL-E---E-LVVQPLLVSLSALTLATETVRSILKIDDVVNA---R--------------------------------------------------------------------------------------------
>Petromyzon_marinus@51796432.366
----------------------PE-KSM---S-V---R---G--S----------G----G--K----M------G------G-------------A---Y--Q-------DREK--PAMI-RSS-NICAAKA-IADAIRTSLGPKGMDKMIQD-GK----G--DVTITNDGATILKQMQ--VTHPAAKMLVELSKAQDIEAGDGTTSVVVIAGALLDASAKLLQKGIHPTIISESFQKALEKAQ------EIL----E---SMSLPLEL---------------SDRQSLL---NSATTALNSK-VVSQ--Y-ASLLA-PMSVDAVMKV--I----DP----------A-----------------------------------------------T-A-T----------------------------------SVDL-N-D-IKLIRKLG-GTIDDCELV-EG--LV-L----T------------------QR--------------------I-SN-T-----G--II-RV------------E---------------KAKIGLIQFCLSP----PKTDMENQIVLSDYTQMDR--VLREERTYTLNLVKQV--------------KKAGC----NVLLIQKSILRDALSDLAL------HFLNKMKIMVVKDIEREDIEFICKTIGTKPIA-------S-----------------VDH--FTAEML-------ASAELVEEV-----SV--GS-S---KV---V--KVT--------------------------------------G--C---A---------------------------------------------N----------P---------------------------------G----KTMSILVRGSNKLVLEEAERSLHDALCVIRCLVKKRA-----LIAGGG-APEIELSL--------------RLTEYAR-T-L-S-------------------SME--------------------AYCVRAYGEAMEVIPYTLAENAGL-N--PISTVTELRNRHA--Q-G-EK-----TAGINVRK-----GG-I-S--NIL-E---E-LVVQPLLVSLSALTLATETVRSILKIDDIVNA---K--------------------------------------------------------------------------------------------
>Lethenteron_japonicum@CT01080929.H1.1
----------------------PE-KSA---S-V---R---G--S----------G----G--K----M------G------G-------------A---Y--Q-------DREK--PAMI-RSS-NICAAKA-IADAIRTSLGPKGMDKMIQD-GK----G--DVTITNDGATILKQMQ--VTHPAAKMLVELSKAQDIEAGDGTTSVVVIAGALLDASAKLLQKGIHPTIISESFQKALEKAQ------EVL----E---SMSLPLEL---------------SDRQSLL---NSATTALNSK-VVSQ--Y-ASLLA-PMSVDAV------------------------------------------------------------------------------------------------------------------------------------------------------------------------------------------------------------------------------------------------------------------------------------------------------------------------------------------------------------------------------------------------------------------------------------------------------------------------------------------------------------------------------------------------------------------------------------------------------------------------------------------------------------------------------------------------------------------------------------------------------------------------------------------------------------------------------------------------------------------------------------------------------------------------------------------------------------------
>Eptatretus_burgeri@53859519.98
------------------------------------------------------------G--S----K------N------G-------------V---F--K-------DREK--PVQI-RMS-NISAAKA-VADAVRTSLGPKGMDKMIED-DK----G--DVTITNDGATILKMIK--VMHPAAKMLVELSKAQDIEAGDGTTSVVIIAGALLDACSKLLQKGIHPTIISESFQKAVDKGI------EVL----E---GMSQPMEL---------------SDRQTLL---NSAATALNSK-VVSQ--Y-SSLLA-PLSVDAVMKV--I----DP----------T-----------------------------------------------T-A-K----------------------------------SVDL-R-D-IRVINKLG-GTIDDCELI-DG--LV-L----T------------------QK--------------------I-AN-A-------------------------------------------------------------------------------------------VKQI--------------KKSGC----NVLLVQKSILRDALSDLSL------HFLNKMKILVVKDIERDEIEFISKTIGAKPIA-------S-----------------VDH--FIPEML-------GSAELVEQV-----NL--GT-A---KV---V--KIT--------------------------------------G--C---T---------------------------------------------I----------V---------------------------------G----KTASIIIRGSNKLVLEEAERSLHDALCVIRCLVKKRA-----LIAGGG-APEIELAV--------------RLSEYAR-T-L-G-------------------GME--------------------AYCVRAFAEALEIIPSTLAENAGL-N--PIVIVTELRNRHA--Q-G-EK-----TAGINVRK-----GG-I-S--NIL-E---E-LVVQPLLVSVSALSFATETVRSILKIDDVVSA---K--------------------------------------------------------------------------------------------
>Ciona_intestinalis@XP_002130968
--------------------------------MAP--MKM-AR-R----------P----T--G----K------K------A-------------Q---F--Q-------DKEK--PTQI-RES-NIQAAKA-VADSVRTSLGPKGMDKMIQD-EK----G--DVTITNDGATILKQMK--VLHPAARMLVELSKAQDVEAGDGTTSVVVIAGSLLNAASKLLGRGIHPTVISDAFQKCSAKAV------EVL----T---NMAKPIEL---------------SDRSLLL---TSANTSLNSK-VVSQ--Y-AGILG-PMSVDAVLKV--V----DS----------S-----------------------------------------------N-P-N----------------------------------NVDL-R-N-IRVIPKLG-GTVEDTEMI-DG--LI-L----S------------------QK--------------------T-AS-GAG-G-G--LR-RV------------E---------------KAKIGLIQFCLSP----PKTDMENQVILSDYTQMDR--VLREERQYTLNLVKQI--------------KKAGC----NVLFIQKSILRDALSDLAL------HFLNKMKILVVKDVEREDIEFVCKSTGCKPIA-------S-----------------IDH--FTSEML-------ASAELVEEV-----NV--GT-G---RI---V--KVT--------------------------------------G--C---S---------------------------------------------A----------A---------------------------------S----NTVSILVRGSNKLVLHEAERSIHDALCVIRCLVKKRF-----IIAGGG-APETELAV--------------QLLQYAQ-T-L-S-------------------GME--------------------AYCFQAYAEALEVVPYTLSENAGL-N--PIATVTELRNRHA--N-G-DS-----GCGINVRR-----GG-I-S--DMA-Q---E-NVLQPLLVSTSAIELATETVRSILKIDDIVNT---RGH------------------------------------------------------------------------------------------
>Ciona_savignyi@37865028.538
---------------------------------------------------------------------------K------S-------------Q---F--K-------DKEK--PTHI-RES-NIQAAKA-VANSVRTSLGPKGMDKMIQD-EK----G--DVTITNDGATILKQMK--VLHPAAKMLVELSKAQDVEAGDGTTSVVVIAGSLLNAASKLLGRGIHPTTISDAFQKCAKKSV------EIL----T---SIAKPIEL---------------TDRSILL---KSASTSLNSK-VVSQ--Y-AGLLG-PMSVDAVLKV--I----DP----------M-----------------------------------------------D-P-N----------------------------------NVDL-R-D-IRLIPKLG-GTVEDTEMV-DG--LV-L----T------------------QK--------------------T-AS-GAG-G-G--LR-RV------------E---------------KAKIGLIQFCLSP----PKTDMENQVVLSDYTQMDR--VLREERQYTLNLVKQI--------------KKAGC----NVLLIQKSILRDALSDLAL------HFLNKMKILVVKDIERQDIEFVCKSTGCKPIA-------S-----------------IDH--FSADML-------ASAELVEEV-----NV--GT-G---RI---V--KIT--------------------------------------G--C---S---------------------------------------------A----------A---------------------------------L----NTVSILVRGSNKLVLHEAERSLHDALCVVRCLVKKRA-----IIAGGG-APETELAV--------------QLLQHAQ-T-L-C-------------------GME--------------------AYCFQAYAEALEIIPYTLSENAGL-N--PIATVTEMRNRHA--N-G-DS-----GCGINVRR-----GG-I-S--DMA-Q---E-NVLQPLLVSTSAIELATETVRSILKIDDIVNT---R--------------------------------------------------------------------------------------------
>Clavelina_lepadiformis@CT09091006.H1.1
------------------------------------------------------------------------------------------------Q---F--K-------DKEK--PIQI-RES-NIQAAKA-VADSVRTSLGPKGMDKMIQD-EK----G--DVTITNDGATILKQMK--VLHPAARMLVELSKAQDVEAGDGTTSVVVIAGSLLNAASKLLRRGIHPTTISDSFQDCASKSV------EIL----T---SISKPIEL---------------SDRATLL---KSASTSLNSK-VVSQ--Y-SGILA-PMSVDAVLKV--I----DP----------E-----------------------------------------------N-Q-N----------------------------------NVDL-R-D-IRVIPKLG-GTVEDTELI-EG--LV-L----T------------------QK--------------------T-VT-GPG-G-G--LR-KV------------E---------------KAKIGLIQFCLSP----PKTDMENQVVLSDYTQMDR--VLREERQYTLNLVKQI--------------KKAGC----NVLLIQKSILRDALSDLAL------HFLNKMKILVVKDIEREDIEFVCKSTGCKPIA-------S-----------------IDH--FNPEML-------ATAELVEEI-----NL--GT-G---RV---V--KVT--------------------------------------G--C---N---------------------------------------------T----------G---------------------------------N----KTVSILVRGSNKLVLHEADRSLHDALCVIRCLVKKRA-----IIAGGG-APETELAV--------------QLARLAH-T-L-S-------------------GME--------------------AYCFQAYAEALEVVPYTLAENAGL-N--PITTVTELRNRHA--N-G-ES-----GTGINVRK-----GG-I-S--DMA-A---E-NVLQPLLVSTSAIELATETVRSIMKIDDIVNT---R--------------------------------------------------------------------------------------------
>Cystodytes_dellechiajei@CT01091006.H1.2
------------------------------------------------------------------------------------------------Q---F--K-------DKEK--PVQI-RDS-NIQAAKA-VADSVRTSLGPKGMDKMIQD-EK----G--DVTITNDGATILKQMK--VLHPAARMLVELSKAQDVEAGDGTTSVVVIAGSLLNAASKLLGRGIHPTIISESFQKCAEKAV------EIL----S---GMSKPIVL---------------TDRATLL---KSASTSLNSK-VVSQ--Y-SGILG-PMSVDAVLKV--V----DP----------A-----------------------------------------------N-P-N----------------------------------NVDL-R-D-IKVIPKIG-GTVEDTELI-DG--LV-L----T------------------QK--------------------T-VT-GPG-G-G--LR-RV------------E---------------KARIGLIQFCLSP----PKTDMENQVVLSDYTQMDR--VLREERQYTLNLVKQI--------------KKAGC----NVLFIQKSILRDALSDLAL------HFLNKMKILVVKDIEREDIEFVCKSTGCKPIA-------S-----------------IDH--FNPDML-------ANADLVEEV-----NV--GT-G---RI---V--KVT--------------------------------------G--C---A---------------------------------------------A----------N---------------------------------S----RTVSILVRGSNKLVLHEADRSLHDALCVIRCLVKKKA-----IIAGGG-APETELAV--------------QLARHAH-S-L-S-------------------GME--------------------AYCFQAYAEALEVVPYTLAENAGL-S--PITTVTELRNRHA--N-G-DS-----GSGINVRR-----GG-I-S--DMA-Q---E-NVLQPLLVSTSAIELATETVRSILKIDDIVNT---R--------------------------------------------------------------------------------------------
>Phallusia_mammilata@Pmam82290.H1.1
----------------------------------------------------------------------------------------------------------------------------S-NIQAAKA-VADSVRTSLGPKGMDKMIQD-EK----G--DVTITNDGA---------VLHP--------------------TSVVVIAGSLLNAASKLLGRGIHPTTVSDAFQSCAAKSV------EIL----T---AMF-PVEL---------------TDRATLL---KSANTSLNSK-VVSQ--Y-SGVLG-PMAVDAVLKV--V----DP----------A-----------------------------------------------K-D-G----------------------------------NVDL-R-D-IRVIPKLG-GTVDDTELV-EG--LV-L----S------------------QK--------------------A-VS-GSA-G-G--LR-RM------------E---------------KARIGLIQFCLSP----PKTDMENQVVLSDYTQMDR--VLREERQYTLNLVKQI--------------KKAGC----NVLLIQKSILRDALSDLAL------HFLNKMKILVVKDIEREDIEFVCKSTGCKPIA-------S-----------------IDH--FQPDML-------ATADLVEEI-----SV--GT-G---RV---V--KVT--------------------------------------G--S---S---------------------------------------------V----------S---------------------------------S----RTVSILVRGSNKLVLHEADRSIHDALCVIRCLVKKRA-----IIAGGG-APETELAV--------------QLARHAQ-T-L-S-------------------GME--------------------AYCFQAFADALEVVPYTLAENAGL-N--PIATVTELRNHHA--N-G-ET-----GSGINVRK-----GG-I-S--DMK-Q---E-NVLQPLLVSTSAIELATETVRSI---------------------------------------------------------------------------------------------------------
>Dendrodoa_grossularia@CT18091006.H1.1
--------------------------------------------K----------H----Q--G----R------A------G-------------R---F--E-------DKEK--PAQI-RES-NITAAKA-VADAIRTSLGPKGMDKMIQD-EK----G--DVTITNDGATIVKQMK--VLHPAARMLVELSKAQDIEAGDGTTSVVILAGSLLDAAAKLLHRGIHATIISDAFQKCAVKAI------EIL----T---GMSNKVEL---------------SDRETLL---KSATTSLNSK-VVSQ--Y-SSLLS-PLAVNAIMKV--I----DP----------T-----------------------------------------------V-A-T----------------------------------NVDL-R-D-IKIIPKIG-GTMEDIELV-EG--LV-L----T------------------QR--------------------T-AG-G-S-S-G--LQ-RI------------E---------------KAKIGLIQFCLSP----PKTDMENQVIVSDYTQMDR--VLREERQYTLNLVKQI--------------KKAGC----NVLLIQKSILRDGLSDLAL------HFLNKMKILVVKDIERDDIEFICKSTGCKPIA-------S-----------------IDH--FTPDML-------ATAEMVEEV-----SV--GS-G---RI---I--KVT--------------------------------------G--A---S---------------------------------------------A----------G---------------------------------G----KTVSVLMRGSNKLVLNEAERSLHDALCVIRCLVKKKA-----TIAGGG-APEIELAI--------------RLAQHAH-T-L-S-------------------GME--------------------AYCFTQYADAMEVIPYTLAENAGL-N--PISTVTELRNRHV--K-G-DR-----NTGINVRR-----GG-I-S--DMV-E---E-SVVQPLLVTTSAIELATETVRSILKIDDIVNT---R--------------------------------------------------------------------------------------------
>Polyandrocarpa_maxima@Pmax52586.H1.1
-------------------------------------------------------------------------------------------------------------------------------------------------------------------------------------------------------------------------------------------------------------------------QPVEL---------------SDRETLL---KSASTSLNSK-VVSQ--Y-SGLLA-PLAVDAILKV--I----DP----------S-----------------------------------------------I-A-T----------------------------------NVDL-R-D-VKIIPKIG-GTIEDTELI-EG--LV-L----T------------------QK--------------------T-AS-G-S-S-G--LQ-RV------------E---------------KAKIGLIQFCLSP----PKTDMENQVIVSDYTQMDR--VLREERQYTLNLVKQI--------------KKS-------------------------------------------------------------------------------------------------------------------------------------------KIS--------------------------------------G--A---S---------------------------------------------A----------G---------------------------------G----KTVSVLMRGSNKLVLNEAERSLHDALCVIRCLVKKKA-----TIAGGG-APETELAI--------------QLARHAQ-T-L-S-------------------GME--------------------AYCFTQYADAMEVVPYTLAENAGL-N--PISTVTELR--------------------------------------------------------------------------------------------------------------------------------------------------------------------------------
>Styela_plicata@CT04091006.H2.4
--------------------------------MAP--IQV-KRAR----------K----N--D----R------A------G-------------R---F--E-------DKEK--PTQI-RKS-NITAAKA-VADAIRTSLGPKGMDKMIQD-EK----G--DVTITNDGATILKQMK--VLHPAARMLVELSKAQDIEAGDGTTSVVVLAGSLLDAASKLLNRGIHATVISDAFQKCAEKSV------EIL----T---EMSQPVEL---------------SDRETLL---KSASTSLNSK-VVSQ--Y-SNLLA-PLAVDAILKV--I----DP----------S-----------------------------------------------V-A-T----------------------------------NVDL-R-D-VKIIPKMR-GTIEDTKLI-DG--LV-L----T------------------QR--------------------T-AS-G-S-S-G--LQ-RV------------E---------------KAKIGLIQFC------------------------------------------------------------------------------------AL------HFLNKMKILVVKDIERDEIEFICKTIGCKPIA-------S-----------------IDH--FTPDML-------AQAELVEES-----SV--GS-G---RI---V--KVS--------------------------------------G--A---S---------------------------------------------S----------G---------------------------------G----KTVSVLLRGSNKLVLNEADRSIHDALCVIRCLVKKRA-----TIAGGG-APETELAI--------------RLARHAN-T-L-S-------------------GME--------------------AYCFTQFADAMEVVPYTLAENAGL-N--PISTVTELRNRHV--K-G-DR-----NTGVNVRR-----GG------------------------------------------------------------------------------------------------------------------------------------------------
>Molgula_tectiformis@67742253.259
-------------------------------------G---M--K----------S----K--K----R------A------G-------------R---F--E-------DKEK--PTQI-RHS-NIQAAKA-VADAIRTSLGPKGMDKMIQD-EK----G--NVTITNDGATILKQMK--VLHPAARMLVELSKAQDIEAGDGTTSVTVIAGSLLNAAAKLLNKGIHPTIISEGFQKCAVKAV------EVL----T---SMSQPIEL---------------SDKETML---KSAATSLNSK-VVSQ--Y-SNMLA-PLAVNAVMSV--I----DS----------S-----------------------------------------------T-S-T----------------------------------NVDL-R-D-IKIITKLG-GTIEDTELI-KG--LV-L----T------------------QK--------------------T-AG-G-S-G-G--LR-KV------------E---------------KAKVGLIQFCLSP----PKTDMENNIVVSDYSQMDR--VLREERQYTLNLVKQI--------------KKSGC----NVLLIQKSILRDALSDLAL------HFLNKMKILVVKDIEREDIEFICKTTGCKPIA-------S-----------------IDH--FVPEML-------ATVELVEEV-----NA--GT-G---RI---V--KMT--------------------------------------G--C---S---------------------------------------------G----------G---------------------------------G----RTASVLVRGSNKLVLEEAERSIHDALCVIRCLVKKRA-----TIAGGG-APEIELSM--------------QLYKHSQ-T-L-K-------------------GME--------------------AYCFAHYAEALEVVPYTLAENAGL-N--PIATVTELRNRHQ--K-G-ER-----TTGINVRR-----GG-I-T--DML-A---E-DVVQPLLVSTSAIELASETVRSIMKIDDIVNT---R--------------------------------------------------------------------------------------------
>Molgula_gulf@CT01091006.H1.2
-----------------------------------------L--K----------S----R--K----R------A------G-------------R---F--E-------DKEK--PTQI-RHS-NIQAAKA-VADAIRTSLGPKGMDKMIQD-EK----G--DVMITNDGATILKQMK--VLHPAARMLVELSKAQDIEAGDGTTSVTVIAGSLLSAAAKLLNKGIHPTIISEAFQRCAVKAT------EIL----T---SMSQPIEL---------------SDNETLL---KSAATSLNSK-VVSQ--Y-SSILA-PLAVNSVMTV--I----DP----------V-----------------------------------------------T-S-K----------------------------------NVDL-K-D-IKIITKLG-GTIEDTELI-QG--LV-L----T------------------QK--------------------T-AG-G-S-G-G--LR-KV------------E---------------KAKVGLIQFCLSP----PKTDMENNIVVSDYSQMDR--VLREERQYTLNLVKQI--------------KKAGC----NVLLIQKSILRDALSDLAL------HFLNKMKILVVKDIEREDIEFICKTTGCKPIA-------S-----------------IDH--FVPEML-------ATVELVEEV-----NV--GS-G---RI---V--KMT--------------------------------------G--C---A---------------------------------------------A----------G---------------------------------G----KTCSVLVRGSNKLVLEEAERSIHDALCVIRCLVKKRA-----TIAGGG-APEIELSM--------------QLYKYSQ-T-L-K-------------------GMD--------------------AYCFAHFAEALEVIPYTLAENAGL-N--PIATVTELRNRHQ--N-G-ER-----NTGINVRR-----GG-I-T--DML-E---E-SVVQPLLVSTSAIELSTETVRSIMKIDDIVNT---R--------------------------------------------------------------------------------------------
>Molgula_occidentalis@CT08091006.H1.3
---------------------------------------------------------------------------------------------------------------------------------------------------------------------------------------------------------AGDGTTSVVVIAGSLLNAAAKLLNKGIHPTIISKSFPKCS----------EIL----S---SMSQPIEL---------------SDNDTLL---KSATTSLNSK-VVSQ--Y-SAILA-PLSVNAVMSV--I----DP----------A-----------------------------------------------V-S-T----------------------------------NVDL-R-D-IKIIAKLG-GTIEDAELI-KG--LV-L----T------------------QK--------------------T-AG-G-S-G-G--LR-RV------------E---------------KAKVGLMQFCLSP----PKTDMENNIVVSDYSQMDR--VLREERQYTLNLVKQI--------------KK--------------SILRDALSDLAL------HFLNKMKILVVKDIEREDIEFICKTTGCKPIA-------S-----------------IDH--FLPEML-------ATVELVEEV-----NV--GS-G---RI---V--KMT--------------------------------------G--C---S---------------------------------------------G----------G---------------------------------G----RTASVLIRGSNKLVLEEAERSFHDALCVIRCLVKKRA-----TIAGGG-APETELSM--------------QLYKHSL-T-L-K-------------------GME--------------------AYCFAQYAEALEVIPYTLAENAGL-N--PIATVTELRNRHQ--N-G-ER-----TTGINVRR-----GG-I-S--DMV-A---E-SVVQPLLVSTSAIELASETVRSIMKIDDIVNA---R--------------------------------------------------------------------------------------------
>Bostrichobranchus_pilularis@CT01091006.H1.1
-------------------------------------G---L--K----------S----S--K----R------A------G-------------R---F--E-------DKEK--PTQI-RES-NIQAAKA-VADAIRTSLGPKGMDKMIQD-EK----G--DVTITNDGATILKQMK--VLHPAARMLVELSKAQDIEAGDGTTSVVVIAGSLLNGASNLLSKGIHPTTISESFQKCSAKAV------EIL----T---GMSQPVEL---------------SDKDTLL---KSAATSLNSK-VVSQ--Y-SGILA-PLSVNAVLKV--I----NP----------S-----------------------------------------------V-S-T----------------------------------NVDL-K-D-IKIVTKLG-GTVEDTELI-DG--LV-L----T------------------QK--------------------T-AG-G-S-G-G--LR-HV------------D---------------KAKVGLIQFCLSP----PKTDMENNIVVSDYSQMDR--VLREERQYTLNLVKQI--------------KKAGC----TVLLIQKSILRDGLSDLAL------HFLNKMKILVVKDIEREDIEFICKTTGCKPIA-------S-----------------IDH--FTPEML-------ANVDLVEEV-----NV--GA-G---RI---V--KMT--------------------------------------G--C---Q---------------------------------------------A----------G---------------------------------G----KTCSILVRGSNKLVLEEADRSIHDALCVIRCLVKKRA-----TIAGGG-APETELSL--------------KLYKHSL-T-L-K-------------------GME--------------------AYCFAQYAEALEVVPYTLAENAGL-S--PIATVTELRNRHN--Q-G-DR-----TTGINVRR-----GD-I-S--DMV-E---E-NVVQPLLVSTSAIELATETVRSIMKIDDIVNA---R--------------------------------------------------------------------------------------------
>Strongylocentrotus_purpuratus@1415496
-------------------------------------G---P--T----------H----G--P----S------Q------S-------------A---Y--V-------DREK--PAEV-RRS-NITAAKA-VADAVRTSLGPRGMDKMIQD-AK----G--DVTITNDGATILKQMQ--VLHPAAKMLVELSKAQDVEAGDGTTTVVVIAGSLLEAASRLLDKGIHPTIISESFQHAADKAC------EIL----A---DMSVSVKL---------------DDREALL---QSATTSLNSK-VVSQ--Y-SGLLA-PIAVDAILQV--I----DS----------S-----------------------------------------------T-A-T----------------------------------NVDL-T-D-IKCIQKLG-GTIEDTELV-KG--IV-F----S------------------QK--------------------A-AG-S---S-G--PH-KV------------E---------------KAKIGLIQFCLSA----PKTDMDNQVVVSDYTQMDR--VLREERAYILNLVKQI--------------KKAGC----NVLLIQKSILRDGLSDLAL------HFLQKMKIMVVKDIEREDIEFVCKSIGCKPIA-------S-----------------IDH--FTPEFL-------ASADLVEEV-----V--TGS-S---KV---V--KIT--------------------------------------G--A---A---------------------------------------------T----------P---------------------------------G----KTMTVLVRGSNKLILEEAERSIHDALCVIRCLVKKRA-----LIAGGG-APEIEVSH--------------RMTEYSH-S-L-S-------------------GME--------------------AYCFRAYAEAMEVIPSTLAENAGL-N--PISVVTELRNRHA--Q-G-EK-----TAGINVRK-----GA-I-T--NIL-E---E-NVIQPLLVSTSAIQLASETVRSLLKIDDIVNA---R--------------------------------------------------------------------------------------------
>Paracentrotus_lividus@89444515.8
-------------MPAGKA----------------------P--T----------H----G--P----S------Q------T-------------A---Y--V-------DRDK--PTEI-RRS-NITAAKA-VADAVRTSLGPRGMDKMIQD-AK----G--DVTITNDGATILKQMQ--VLHPAAKMLVELSKAQDVEAGDGTTSVVVIAGSLLEASARLLDKGIHPTIISESFQYAANKAC------EIL----A---DMSVPVNL---------------NEREALL---QSATTSLNSK-VVSQ--Y-SSLLA-PIAVDAILQV--I----DP----------A-----------------------------------------------T-A-T----------------------------------NVDL-T-D-IKCIQKLG-GTIEDTELV-NG--LV-F----S------------------QK--------------------S-AG-S---S-G--PH-KV------------E---------------KAKIGLIQFCLSA----PKTDMDNQVVVSDYTQMDR--VLREERAYILNLVKQI--------------KKAG---------------------------------------------------------------------------------------------------------------------------------------------------------------------------------------------------------------------------------------------------------------------------------------------------------------------------------------------------------------------------------------------------------------------------------------------------------------------------------------------------------------------------------------------------------------------------------------------------------------------------------------------
>Solaster_stimpsonii@CT01061031.H1.1
--------------------------------------------------------------------------------------------------------------------------------------------------------------------------------------------------------------------------------------------------------------------------------------------------------------------------------------------------------------------------------------------------------------------------------------------------------------------------------------------------------------------------------------------------------------------------------------RIGLIQFCLSP----PKTDMDNQVVVSDYAQMDR--VLREERAYILNLVKQI--------------KKAGC----NVLLIQKSILRDALNDLAL------HFLTKMKIMVVKDIERSDIEFICKTINCKPIA-------S-----------------IDH--FQPEML-------ASAELIEEV-----T--TGT-S---KV---V--KIT--------------------------------------G--I---A---------------------------------------------N----------P---------------------------------G----RTVTFLTRGSNKLVLEEADRSIHDALCVIRCLVKERA-----LIAGGG-APEIEVGQ--------------QMSEYAQ-G-L-T-------------------GME--------------------GYCFSAFAEALEVIPSTLAENAGL-N--PISVVTELRNRHA--H-G-EK-----TAGINVRK-----GA-I-T--NIL-E---E-NVVQPLLVSTSVIRLAAECVTSILKIDDIV--------------------------------------------------------------------------------------------------
>Patiria_miniata@CT02100917.H1.1
-------------------------------------------------------Y----G--K----S------P------G-------------A---Y--K-------DKEK--PFQI-RES-NISAAKA-VADAVRTSLGPRGMDKMIQS-AN----G--DVTITNDGATILKQIQ--VLHPSAKMLVELSKAQDIEAGDGTTSVVVIAGSLLTAASKLLSKGIHPTTISESFQRASGKAV------EIL----T---DMATPVDL---------------NDRESLV---KIASTSLNSK-VVSQ--Y-SGMLA-PLAVDAVLRI--V----DP----------K-----------------------------------------------K-P-D----------------------------------NVDL-R-D-VKIIKKLG-GTIEDTELI-DG--LV-F----S------------------QR--------------------T-AG-S---G-G--PT-KM------------E---------------KARIGLIQFCLSP----PKTDMDNQVVVSDYAQMDR--VLREERAYILNLVKQI--------------KKAGC----NVLLIQKSILRDALNDLAL------HFLTKMKIMVVKDIERSDIEFICKTINCKPIA-------S-----------------IDH--FQPEML-------ANAELVEEV-----T--TGT-S---KV---V--KIT--------------------------------------G--I---A---------------------------------------------N----------P---------------------------------G----RTVTVLIRGSNKLVLEEADRSIHDALCVIRCLVKEKA-----LIAGGG-APEIEVGQ--------------RMSEYAQ-G-L-T-------------------GME--------------------GYCFSAFAEALEVIPSTLAENAGL-N--PISVVTELRNRHA--H-G-EK-----TAGINVRK-----GA-I-T--NIL-E---E-NVVQPLLVSTSAIRLAAECVTSIMKIDDIV--------------------------------------------------------------------------------------------------
>Saccoglossus_kowalevskii@ti.334
---------------------------------------------------------------------------K------G-------------Q---Y--K-------DREK--PAQM-RES-NIVAAKA-VADAIRTSLGPRGMDKMIQS-PN----G--DVTISNDGATILKQMQ--VLHPAAKMLVELSKSQDVAAGDGTTTVVVIAGSLLDASAKLLAKGIHPTTISEAFQKASDKAV------EIL----E---GMSTPVDL---------------TNREALI---QSATTSLSSK-VVSQ--Y-SNLLA-PIAVDAVLKV--V----DP----------S-----------------------------------------------H-S-D----------------------------------NVDL-K-D-IKIIKKLG-GTIEDTQLI-DG--VV-F----T------------------QK--------------------V-AG-G-----G--LH-KI------------E---------------KAKIGLIQFCLSP----PKTDMENQVVVSDYAQMDR--VLREERQYILNLIKQI--------------KKAGC----NVLLIQKSILRDAVNDLAL------HFLAKMKIMVVKDIERDDIEFICKSLGSRPIA-------S-----------------IDH--FLPENL-------AVADTVEEF-----GA-GAG-G---KL---V--KVI--------------------------------------G--A---A---------------------------------------------N----------Q---------------------------------G----RTVSVLIYGSNKLVIEEADRSIHDALCVIRCLVKKRA-----LIAGGG-APETEMSL--------------RLMEHAR-S-L-T-------------------GME--------------------GYCFRAFAEALEVIPYTLAENAGL-N--PISVVTELRNRHV--Q-G-EK-----TAGINVRK-----GC-I-T--NIL-E---E-NVVQPLLVSTSAIQLASECVRSIMKIDDIVTT---R--------------------------------------------------------------------------------------------
>Apostichopus_japonicus@SRA168478.H1.1
---------------------------A---I-T---A---G--G----------S----T--S----G------R-G----D-------------V---F--K-------DKDK--PASM-RES-NITAAKA-VADSVRTSLGPKGMDKMIQS-GN----G--DVTITNDGTTILNQMK--VLHPAA----------------------------------------------------------------------------------------------------EALM---KSAITSLNSK-VVSQ--Y-SSLLA-PIAVDAVMKV--I----DP----------A-----------------------------------------------V-A-T----------------------------------NVDL-N-D-VKIIQQLG-GTIEDTELV-DG--LV-F----S------------------KR--------------------S-AG-S---G-G--PS-KV------------E---------------KAKIGLIQFCLSP----PKTDMDNQVVVSDYSQMDR--V-----------------------------------------------------------------------------------------------------------------------------------------------------------------------------------------------------------------------------------------------------------------------------------------------------------------------------------------------------------------------------------------------------------------------------------------------------------------------------------------VTELRNRHV--Q-G-EK-----AAGINVRK-----GA-I-T--NIL-D---E-NVVQPLLVSTSAIQLAAETVQSMLK-------------------------------------------------------------------------------------------------------
>Anolis_carolinensis@XP_003215242
-------------MPENLS---AK-GSL---M-T---A---A--P----------G----N--R----GNSGGN-R------G-------------S---Y--Q-------DRDK--PTQI-RFS-NIAAGKA-VADAVRTSLGPKGMDKMVMM-GK----G--DVTITNDGATILKQMQ--VLHPAAKMLVELSKAQDIEAGDGTTSVVVIAGALLDACSRLLQKGIHPTIISESFQKALEKGV------EVL----T---SMGQPVEL---------------SDRETLL---NSATTALNSK-VVSQ--Y-SSLLS-PMSVDAVMKV--I----DP----------T-----------------------------------------------T-A-T----------------------------------GVDL-R-D-IKIVKKLG-GTIDDCELI-EG--LV-L----T------------------QK--------------------V-SN-T-----G--VT-RV------------E---------------KAKIGLIQFCLSA----PKTDMDNQIVVSDYTQMDR--VLREERAYILNLVKQI--------------KKTGC----NVLLIQKSILRDALSDLAL------HFLNKMKIMVIKDIEREDIEFICKTIGTKPVA-------H-----------------IDQ--FTGDML-------GTAELAEEV-----NL-NGS-G---KL---V--KIT--------------------------------------G--C---A---------------------------------------------S----------P---------------------------------G----KTVTIVVRGSNKLVIEEAERSIHDALCVIRCLVKKRA-----LIAGGG-APEIELAL--------------RLNEYSR-I-L-S-------------------GME--------------------SYCVRAFGEALEIIPSTLAENAGL-N--PISTVTELRNRHA--Q-G-EK-----TAGINVRK-----GG-I-S--NIL-E---E-LVVQPLLVSVSALTLATETVRSILKIDDVVNT---R--------------------------------------------------------------------------------------------
>Eucidaris_tribuloides@CT02120402.H1.1
-------------MPERNA----------------------S--S----------K----G-------S------Q------N-------------A---Y--V-------DREK--PAQI-RRS-NITAAKA-VADAVRTSLGPRGMDKMIQD-AK----G--DVTITNDGATILKQMQ--VLHPAAKMLVELSKAQDVEAGDGTTSVVVIAGSLLEAASKLLDKGIHPTTISDSFQKAANKAC------EIL----A---SMATPVNL---------------SEREALL---QSATTSLNSK-VVSQ--Y-SNLLA-PIAVDAILQV--I----DP----------N-----------------------------------------------T-A-N----------------------------------NVDL-N-D-IKLIQKLG-GTIEDTELV-KG--LV-F----S------------------QK--------------------S-AG-S---A-G--PH-KV------------E---------------KARIGLIQFCLSP----PKTDMDNQVVVSDYTQMDR--VLREERAYILNLVKQI--------------KKAGC----NVLLIQKSILRDALSDLAL------HFLHKMKIMVVKDVEREDIEFVCKSIGCKPIA-------S-----------------IDH--FTPDFL-------ASADLVEEV-----V--TGT-S---KV---V--KIT--------------------------------------G--A---A---------------------------------------------T----------P---------------------------------G----QTMTVLVRGSNKLVLEEAERSIHDALCVIRCLVKERA-----L--------------------------------------L-T-------------------GME--------------------AYCFRGFAEAMEVIPSTLAENAGL-N--PISVVTELRNRHA--Q-G-EK-----TAGINVRK-----GA-I-T--NIL-E---E-NVIQPLLVSTSAIQLAAETVR-----------------------------------------------------------------------------------------------------------
>Halocynthia_roretzi@CT01120402.H1.1
-------------------------------------------------------S----H--G----R------A------G-------------R---F--E-------DKEK--PVQM-RSS-NITAAKA-VADAIRTSLGPKGMDKMIQD-EK----G--DVTITNDGATILKEMK--VLHPAARMLVELSKAQDIEAGDGTTSVVVIAGSLLEAASKLLNRGIHPTIISDAFQKCAAKSI------EIL----T---GMSQTIEL---------------SDRETLL---KSASTSLNSK-VVSH--Y-SNLLA-PLAVDAVLKV--I----DP----------A-----------------------------------------------F-A-T----------------------------------NVDL-R-D-VKIIPKIG-GTIEDIELV-DG--LV-L----S------------------QK--------------------T-AA-G-S-S-G--LQ-RV------------E---------------KAKIGLIQFCISP----PKTDMDNQVVVSDYTQMDR--VLREERQYTLNIVKQI--------------KKSGC----NVLLIQKSILRDALSDLAL------HFLNKLKILVIKDVERDDIEFICKTTGCKPIA-------S-----------------LDH--FTPEML-------ATAELVEEV-----SV--GS-G---RV---M--KIT--------------------------------------G--C---S---------------------------------------------V----------V---------------------------------G----RTVSVLLRGSNKLVLHEAERSIHDALCVIRCLVKKKA-----TIAGGG-APEIELSL--------------QLSRYAK-T-L-S-------------------GMD--------------------AYCFAQYADALEVIPYTLAENAGL-N--PISTVTELRNRHV--K-G-EH-----NTGINVRR-----SG-I-S--DMI-E---E-SVVQPLLVTTSAIQLATETVRSILKIDDIVNT---R--------------------------------------------------------------------------------------------
>Lytechinus_variegatus@JH433858.H1.10
----------------------------------------------------------------------------------------------------------------------------------------------------------------------------------------------LVELSKAQDVEAGDGTTSVVVIAGSLLEATARLLDKGIHPTIISESFQNAADKAC------EIL----A---DMSVPVNL---------------NEREALL---QSATTSLNSK-VVSQ--Y-SNLLA-PIAVDAILQV--I----DP----------S-----------------------------------------------T-A-T----------------------------------NVDL-T-D-IKCIQKLG-GTIEDTELV-KG--LV-F----S------------------QK--------------------A-AG-S---S-G--PH-KV------------E---------------KAKIGLIQFCLSA----PKTDMDNQVVVSDYTQMDR--VLREERAYILNLVKQI--------------KKAGC----NVLLIQKSILRDGLSDLAL------HFLQKMKIMVIKDVEREDIEFICKAIGCKPIA-------S-----------------IDH--FTPEYL-------ASADLVEEV-----V--TGT-S---KV---V--KIT--------------------------------------G--A---A---------------------------------------------N----------P---------------------------------G----KTMTVLVRGSNKLVLEEAERSIHDALCVIRCLVKKRA-----LIAGGG-APEIEISH--------------RMTEYSN-S-L-S-------------------GME--------------------AYCFRAFAQAMEVIPSTLAENAGL-N--PISVVTELRNRHA--Q-G-EK-----TAGINVRK-----GA-I-T--NIL-E---E-NVIQPLLVSTSAIQLASETVRSIMKIDDIVNA---R--------------------------------------------------------------------------------------------
>Sarcophilus_harrisii@XP_003758297
-------------MPENMG---PR-SNG---P-A---G---A--S----------G----N--R----G------K------G-------------T---Y--Q-------DRDK--PAQI-RFS-NISAAKA-VTDAIRTSLGPKGMDKMIQD-GK----G--DVTITNDGATILKQMQ--VLHPAARMLVELSKAQDIEAGDGTTSVVIIAGSLLDSCTKLLQKGIHPTIISESFQKALDRGV------EVL----T---KMAQPVEL---------------SDRETLL---NSATTSLNSK-VVSQ--Y-SSLLS-PMSVDAVMKV--I----DP----------T-----------------------------------------------T-A-T----------------------------------SVDL-R-D-IKIVKKLG-GTIDDCELV-EG--LV-L----T------------------QK--------------------V-AN-T-----G--IT-RV------------E---------------KAKIGLIQFCLSA----PKTDMDNQIVVSDYAQMDR--VLREERTYILNLVKQI--------------KKSGC----NVLLIQKSILRDALSDLAL------HFLNKMKIMVVKDIEREDIEFICKTIGTKPVA-------H-----------------IDQ--FSPEML-------GSAELAEEV-----NL-NGS-G---KL---L--KIT--------------------------------------G--C---A---------------------------------------------S----------P---------------------------------G----KTVTIVVRGSNKLVIEEAERSIHDALCVIRCLVKKRA-----LIAGGG-APEIELAL--------------RLTEYSR-T-L-S-------------------GME--------------------SYCVRAFADAMEVIPSTLAENAGL-N--PISTVTELRNRHA--Q-G-ET-----TAGINVRK-----GG-I-S--NIL-E---E-LVVQPLLVSVSALTLATETVRSILKIDDVVNT---R--------------------------------------------------------------------------------------------
>Oreochromis_niloticus@XP_003454176
-------------MPEAMA---AP-KAS---N-G---G---K------------------N--K----G-------------G-------------A---Y--V-------DRDK--PAQI-RYS-NISAAKA-VADAIRTSLGPKGMDKMIQD-EK----G--DVTITNDGATILKQMQ--VLHPAAKMLVELSKAQDIEAGDGTTSVVVIAGALLDACSKLLQKGIHPTIISESFQKAVDKGV------EVL----T---GMSQPVQL---------------SDRETLL---NSATTSLCSK-VVSQ--Y-SNLLA-PMSVDAVMRV--I----DP----------A-----------------------------------------------T-A-T----------------------------------SVDL-Q-D-IKIIKKLG-GTIDDCELI-DG--LV-L----T------------------QR--------------------V-AN-T-----G--VT-RV------------E---------------KAKIGLIQFCLSP----PKTDMDNQIVVSDYAQMDR--VLREERAYILNLVKQI--------------KKAGC----NVLLIQKSILRDALSDLAL------HFLNKMKIMVVKEIEREDIEFICKTIGTKPIA-------H-----------------IDH--FTPEML-------GTAELAEEV-----NL-DGS-G---KL---V--KIT--------------------------------------G--C---T---------------------------------------------S----------P---------------------------------G----KTVSIVVRGSNKLVIEEAERSIHDALCVIRCLVKKRA-----LIAGGG-APEIELAV--------------RLAEYSR-T-L-A-------------------GME--------------------AYCVRAYADALEVIPSTLAENAGL-N--PISTVTELRNRHA--Q-G-DK-----MAGINVRK-----GG-I-S--NIL-E---E-LVVQPLLVSISALTLATETVRSILKIDDVVNT---R--------------------------------------------------------------------------------------------
>Callorhinchus_milii@AFK10530
------------------M---PD-VNM---S-K---QT--N------------------I--K----S------K------G-------------I---Y--Q-------DRDK--PAQI-RFS-NISAAKA-VADAIRTSLGPKGMDKMIQD-GK----G--DVTITNDGATILKQMQ--VLHPAAKMLVELSKAQDIEAGDGTTSVVVIAGALLDYCAKLLQKGIHPTIISESFQKASEKGV------EVL----N---GIAQPVEL---------------SDRESLL---NSATTALSSK-VVSQ--Y-ASLLA-PMSVDAVMNV--I----DP----------A-----------------------------------------------T-A-T----------------------------------SVDL-Q-D-IKIVKKLG-GTIDDCELV-NG--LV-L----T------------------QK--------------------L-AN-T-----G--VT-RV------------E---------------KAKIGLIQFCLSA----PKTDMENQIIVSDYAQMDR--VLREERAYILNLVKQI--------------KKAGC----NVLLIQKSILRDALSDLAL------HFLNKMKIMVVKDIEREDIEFICKTIGTKPIA-------H-----------------VDQ--FAADML-------GSAELAEEL-----HL-NGS-G---RL---I--KIT--------------------------------------G--A---A---------------------------------------------N----------P---------------------------------G----KTVSIVVRGSNKLVIDEAERSIHDALCVIRCLVKKRA-----LIAGGG-APEIELAL--------------RLTDYSR-T-L-S-------------------GME--------------------AYCVRTFADALEIIPFTLAENAGL-S--PISTVTELRNRHA--Q-G-EK-----TAGINVRK-----GG-I-S--NIL-E---E-LVVQPLLVSISALTLATETVRSILKIDDVVNA---R--------------------------------------------------------------------------------------------
>Callorhinchus_milii@AFM90978
------------------M---PD-VNM---S-K---QT--N------------------I--K----S------K------G-------------I---Y--Q-------DRDK--PAQI-RFS-NISAAKA-VADAIRTSLGPKGMDKMIQD-GK----G--DVTITNDGATILKQMQ--VLHPAAKMLVELSKAQDIEAGDGTTSVVVIAGALLDYCAKLLQKGIHPTIISESFQKASEKGV------EVL----N---GIAQPVEL---------------SDRESLL---NSATTALSSK-VVSQ--Y-ASLLA-PMSVDAVMNV--I----DP----------A-----------------------------------------------T-A-T----------------------------------SVDL-Q-D-IKIVKKLG-GTIDDCELV-NG--LV-L----T------------------QK--------------------L-AN-T-----G--VT-RV------------E---------------KAKIGLIQFCLSA----PKTDMENQIIVSDYAQMDR--VLREERAYILNLVKQI--------------KKAGC----NVLLIQKSILRDALSDLAL------HFLNKMKIMVVKDIEREDIEFICKTIGTKPIA-------H-----------------VDQ--FAADML-------GSAELAEEL-----HL-NGS-G---KL---I--KIT--------------------------------------G--A---A---------------------------------------------N----------P---------------------------------G----KTVSIVVRGSNKLVIDEAERSIHDALCVIRCLVKKRA-----LIAGGG-APEIELAL--------------RLTDYSR-T-L-S-------------------GME--------------------AYCVRTFADALEIIPFTLAENAGL-N--PISTVTELRNRHA--Q-G-EK-----TAGINVRK-----GG-I-S--NIL-E---E-LVVQPLLVSISALTLATETVRSILKIDDVVNA---R--------------------------------------------------------------------------------------------
>Callorhinchus_milii@AFM90092
------------------M---PD-VNM---S-K---QT--N------------------I--K----S------K------G-------------I---Y--Q-------DRDK--PAQI-RFS-NISAAKA-VADAIRTSLGPKGMDKMIQD-GK----G--DVTITNDGATILKQMQ--VLHPAAKMLVELSKAQDIEAGDGTTSVVVIAGALLDYCAKLLQKGIHPTIISESFQKASEKGV------EVL----N---GIAQPVEL---------------SDRESLL---NSATTALSSK-VVSQ--Y-ASLLA-PMSVDAVMNV--I----DP----------A-----------------------------------------------T-A-T----------------------------------SVDL-Q-D-IKIVKKLG-GTIDDCELV-NG--LV-L----T------------------QK--------------------L-AN-A-----G--VT-RV------------E---------------KAKIGLIQFCLSA----PKTDMENQIIVSDYAQMDR--VLREERAYILNLVKQI--------------KKAGC----NVLLIQKSILRDALSDLAL------HFLNKMKIMVVKDIEREDIEFICKTIGTKPIA-------H-----------------VDQ--FAADML-------GSAELAEEL-----HL-NGS-G---KL---I--KIT--------------------------------------G--A---A---------------------------------------------N----------P---------------------------------G----KTVSIVVRGSNKLVIDEAERSIHDALCAIRCLVKKRA-----LIAGGG-APEIELAL--------------RLTDYSR-T-L-S-------------------GME--------------------AYCVRTFADALEIIPFTLAENAGL-N--PISTVTELRNRHA--Q-G-EK-----TAGINVRK-----GG-I-S--NIL-E---E-LVVQPLLVSISALTLATETVRSILKIDDVVNA---R--------------------------------------------------------------------------------------------
>Pan_troglodytes@BAK63730
-------------MPENVA---PR-SGA---T-A---G---A--A----------G----G--R----G------K------G-------------A---Y--Q-------DRDK--PAQI-RFS-NISAAKA-VADAIRTSLGPKGMDKMIQD-GK----G--DVTITNDGATILKQMQ--VLHPAARMLVELSKAQDIEAGDGTTSVVIIAGSLLDSCTKLLQKGIHPTIISESFQKALEKGI------EIL----T---DMSRPVEL---------------SDRETLL---NSATTSLNSK-VVSQ--Y-SSLLS-PMSVNAVMKV--I----DP----------A-----------------------------------------------T-A-T----------------------------------SVDL-R-D-IKIVKKLG-GTIDDCELV-EG--LV-L----T------------------QK--------------------V-SN-S-----G--IT-RV------------E---------------KAKIGLIQFCLSA----PKTDMDNQIVVSDYAQMDR--VLREERAYILNLVKQI--------------KKTGC----NVLLIQKSILRDALSDLAL------HFLNKMKIMVIKDIEREDIEFICKTIGTKPVA-------H-----------------IDQ--FAADML-------GSAELAEEV-----NL-NGS-G---KL---L--KIT--------------------------------------G--C---A---------------------------------------------S----------P---------------------------------G----KTVTIVVRGSNKLVIEEAERSIHDALCVIRCLVKKRA-----LIAGGG-APEIELAL--------------RLTEYSR-T-L-S-------------------GME--------------------SYCVRAFADAMEVIPSTLAENAGL-N--PISTVTELRNRHA--Q-G-EK-----TAGINVRK-----GG-I-S--NIL-E---E-LVVQPLLVSVSALTLATETVRSILKINDVVNT---R--------------------------------------------------------------------------------------------
>Doliolum_nationalis@CT01130510.H1.1
------------------------------------------------------------------------------------------------Q---F--K-------DKEK--PVQI-RES-NIQAAKA-VADSVRTSLGPKGMDKMIQD-EK----G--DVTITNDGATILKQMK--VLHPAARMLVELSKAQDVEAGDGTTSVVVICGSLLNAALKLLGRGIHPTTISESFQNCALKAE------EIL----T---EMSKPIEL---------------SDRATLL---KSANTSLNSK-VVSQ--Y-SGILG-PMAVDAVLKV--T----DE----------S-----------------------------------------------N-P-N----------------------------------LVDL-R-D-IKVIPKIG-GTVEDTEFI-EG--LV-L----T------------------QK--------------------A-LS-GAS-G-G--TR-RV------------E---------------KAKIGLIQFCLSP----PKTDMENQVVLSDYTQMDR--ILREERQYTLNLVKQI--------------KKAGC----NVLLIQKSILRDAISDLAL------HFLNKMKILVVKDIERNDIEFVCKSTGCKPIA-------S-----------------IDH--FTPEML-------ATAELVEEV-----NV--GT-G---RV---V--KFT--------------------------------------G--C---P---------------------------------------------A----------G---------------------------------S----RTVSILVRGSNNLVMHEADRSLHDALCVIRCLVKKRA-----VISGGG-APEIELAV--------------QLQKHAV-T-L-S-------------------GMD--------------------AYCFQAYAEALEVIPYTLSENAGL-N--PIQTVTELRNRHA--N-G-EK-----DAGINVRR-----GG-I-S--DMG-Q---E-NVVQPLLVSVSALKLATET-------------------------------------------------------------------------------------------------------------
>Salpa_fusiformis@Sfus14616.H1.1
------------------------------------------------------------------------------------------------E---F--K-------DKEK--PTQI-RDS-NIQAAKA-VADSVRTSLGPKGMDKMIQD-EK----G--DVTITNDGATILKQMK--VLHPAARMLVELSKAQDIEAGDGTTSVVVIAGSLLNAASKLLARGLHPTTISDSFQDCAAKSV------QIL----T---GMSREIKL---------------TDRETLL---KSANTSLNSK-VVSQ--Y-SGVLG-PMAVDAVLKV--V----DR----------S-----------------------------------------------N-P-S----------------------------------LVDL-R-D-IKVIPKIG-GTVEDTEMI-DG--LV-L----T------------------QK--------------------T-LS-GSG-G-G--VR-RV------------E---------------KAKIGLIQFCLSA----PKTDMDNQVVLTDYTQMDK--ILREERQYTLNLVKQI--------------KKAGC----NVLLIQKSILRDAISDLAL------HFLNKMKILVVKDVERSEIEFVCKSTGCKPIA-------S-----------------VDH--FNPDML-------ATAELVEEV-----SV--GA-G---RV---V--KFT--------------------------------------G--C---T---------------------------------------------A----------G---------------------------------S----STVSILVRGSNKLVLHEADRSLHDALCVIRCLVKKRA-----VIAGGG-APETELAV--------------QLHKHAR-T-L-S-------------------GMD--------------------AYCFQAYADALEVIPYTLSENAGL-S--PITTVTELRNRHA--M-G-DC-----SAGINVRR-----GG-I-S--DMY-Q---E-NVVQPLLVSLSEIELATETVRSILKIDDIVN-------------------------------------------------------------------------------------------------
>Ophionotus_victoriae@CT01130602.H1.2
----------------------------------------------------------------------------------G-------------A---F--V-------DKEK--PTQI-RIS-NITAAKG-VAEAVRTSLGPKGMDKMIQS-GN----G--DVTITNDGATILKEMQ--VLHPAAKMLVELSKAQDVEAGDGTTTVVVLAGSLLDAASK---KGIHPTTISEAFGGAATKAI------EIL----T---EMSTPIDL---------------SNREALL---QSATTSLSSK-VVSQ--Y-SGLLA-PMAVDAVLSV--I----DP------------------------------------------------------------------------------------------------------------------------------------------------------------------------------------------------PT-KV------------E---------------KAKIGLIQFCLSP----PKTDMDNQIVVSDYAQMDR--VLREERAYILERVKKI--------------KKSGC----NVLLIQKSILRDAINDLAE------HFLTKMKIMVIKNIEREDIEFICKSIGCKPIA-------S-----------------VDH--LKPEML-------ATAESVESV-----V--TGI-S---KV---V--KVT--------------------------------------G--A---A---------------------------------------------T----------P---------------------------------G----KTVSILVRGSN--------------------------------------------------------------------------------------------------------------------------------IPSTLAENAGL-N--PISVVTELRNRHA--Q-G-ER-----TAG------------------------------------------------------------------------------------------------------------------------------------------------------------
>Anas_platyrhynchos@EOB03250
------------------------------------------------------------------------------------------------------------------------------------A-VADAIRTSLGPKGMDKMIQD-AK----G--DVTITNDGATILKQMQ--VLHPAAKMLVELSKAQDIEAGDGTTSVVVIAGALLDACSRLLQKGIHPTIISESFQKALEKGI------EVL----T---NMAQPVEL---------------SDRETLL---NSATTSLNSK-VVCQ--Y-SSLLS-PMSVDAVMKV--I----DP----------S-----------------------------------------------T-A-S----------------------------------SVDL-R-D-IKIVKKLG-GTIDDCELV-EG--LV-L----T------------------QK--------------------V-AN-T-----G--VT-RV------------E---------------KAKIGLIQFCLSA----PKTDMDNQIVVSDYAQMDR--VLREERAYILNLVKQI--------------KKAGC----NVLLIQKSILRDALSDLAL------HFLNKMKIMVVKDIEREDIEFICKTIGTKPVA-------H-----------------IDQ--FTPDML-------GSAELAEEV-----NL-NGS-G---KL---I--KV---------------------------------------G--C---T---------------------------------------------N----------P---------------------------------G----KTVTIVVRGSNKLVLEEAERSIHDALCVIRCLVKKRA-----LIAGGG-APEIELAL--------------RLNEYAR-T-L-R-------------------GMD--------------------SYCVRAYGDALEVIPSTLAENAGL-N--PISTVTELRNRHA--Q-G-EK-----TAGINVRK-----GG-I-S--NIL-E---E-LVVQPLLVSVSALTLATETVRSILKIDDVVSS------------------------------------------------------------------------------------------------
>Chelonia_mydas@EMP31765
--------------------------------------------------------------------------------------------------------------------------------XAAKA-VADAIRTSLGPKGMDKMIQD-GK----G--DVMITNDGATILKQMQ--VLHPAAKMLVELSKAQDIEAGDGTTSVVIIAGALLDACSRLLQKGIHPTIISESFQKALDKSI------EVL----T---DMGQPVEL---------------SDRETLL---NSATTSLNSK-VVSQ--Y-SSLLS-PMSVDAVMKV--I----DP----------T-----------------------------------------------T-A-S----------------------------------GVDL-R-D-VKIVKKLG-GTIDDCELV-EG--LV-L----T------------------QK--------------------L-AN-T-----G--VT-RV------------E---------------KAKIGLIQFCLSA----PKTDMDNQIVVSDYAQMDR--VLREERAYILNLVKQI--------------KKAGC----NVLLIQKSILRDALSDLAL------HFLNKMKIMVIKDIEREDIEFICKTIGTKPVA-------H-----------------IDQ--FIADTL-------GSAELAEEV-----NL-NGS-G---KL---I--KIT--------------------------------------G--C---A---------------------------------------------S----------P---------------------------------G----KTVTIVVRGSNKLVMEEAERSIHDALCVIRCLVKKRA-----LIAGGG-APEIELAL--------------RLNEYAR-T-L-S-------------------GMD--------------------SYCVRAYGDAMEVIPSTLAENAGL-N--PISTVTELRNRHA--Q-G-EK-----TAGINIRK-----GG-I-S--NIL-E---E-LVVQPLLVSLSALTLATETVRSILKIDDVX--------------------------------------------------------------------------------------------------
>Columba_livia@EMC85182
----------------------------------------------------------------------------------------------------Y--Q-------DRDK--PSQI-RFS-NISAGKA-VADAIRTSLGPKGMDKMIQD-AK----G--DVTITNDGATILKQMQ--VLHPAAKM-VELSKAQDIEAGDGTTSVVVIAGALLDACSRLLQKGIHPTIISESFQKALDKGI------EVL----T---NMAQPVEL---------------SDRETLL---NSATTSLNSK-VVCQ--Y-SSLLS-PMSVDAVMKV--I----DP----------S-----------------------------------------------T-A-N----------------------------------SVDL-R-D-IKIVKKLG-GTIDDCELV-EG--LV-L----T------------------QK--------------------V-AN-T-----G--VT-RV------------E---------------KAKIGLIQFCLSA----PKTDMDNQIVVSDYAQMDR--VLREERAYILNLVKQI--------------KKAGC----NVLLIQKSILRDALSDLAL------HFLNKMKIMVVKDIERDDIEFICKTIGTKPVA-------H-----------------IDQ--FTPDML-------GSAELAEEV-----NL-NGS-G---KL---I--KIT--------------------------------------G--C---T---------------------------------------------N----------P---------------------------------G----KTVTIVVRGSNKLVLEEAERSIHDALCVIRCLVKKRA-----LIAGGG-APEIELAL--------------RLNEYAR-T-L-K-------------------GMD--------------------SYCVRAYGDALEVIPSTLAENAGL-N--PISTVTELRNRHA--Q-G-EK-----TAGINVRK-----GG-I-S--NIL-E---E-LVVQPLLVSLSALTLATETVRSILKIDDV---------------------------------------------------------------------------------------------------
>Botryllus_schlosseri@CT01131026.H1.1
--------------------------------------------K----------K----Y--G----R------A------G-------------R---F--E-------DKEK--PTQI-RES-NITAAKA-VADAIRTSLGPKGMDKMIQD-EK----G--DVTITNDGATILKRMK--VLHPAARMLVELSKAQDVEAGDGTTSVVVLAGSLLDAAAKLLGRGIHPTIISDAFQQCAEKAV------DVL----T---KMSRPIEL---------------SDRETLL---KSASTSLNSK-VVSQ--Y-SGLLA-PLAVDAILKV--I----DP----------S-----------------------------------------------V-A-T----------------------------------NVDL-R-D-VKIIPKIG-GTIEDTELV-EG--LV-L----T------------------QK--------------------T-AS-G-S-S-G--LQ-RV------------E---------------KAKIGLIQFCLSP----PKTDMENQVIVSDYTQMDR--VLREERQYTLNLVKQI--------------KKAGC----NVLLVQKSILRDALSDLAL------HFLNKMKILVVKDIERDEIEFVCKATGCKPIA-------S-----------------IDH--FTPDML-------ATADMVEEV-----SV--GS-G---RI---V--KVS--------------------------------------G--A---A---------------------------------------------A----------G---------------------------------G----KTVSVLMRGSNKLVLHEAERSLHDALCVIRCLVKKRA-----TIAGGG-APETELAI--------------RLAQHAR-T-L-G-------------------GME--------------------AYCFAQYADAMEVVPYTLSENAGL-N--PISTVTELRNRHV--N-G-DH-----NAGINVRK-----GG-I-S--DMA-E---E-SVVQPLLVTTSAIELATETVRSILKIDDIVNT---RG-------------------------------------------------------------------------------------------
>Alligator_sinensis@XM_006016745.H1.1
----------------MPD---NS-GVK---T-Y---G---G--A----------GA---G--R----S------R------G-------------A---Y--Q-------DRDK--PAQI-RFS-NIAAGKA-VADAIRTSLGPKGMDKMIQD-AK----G--DVTITNDGATILKQMQ--VLHPAAKMLVELSKAQDIEAGDGTTSVVVIAGALLDACSRLLQKGIHPTTISESFQKALDKGV------EVL----T---NMAHPVEL---------------SDRETLL---NSATTSLNSK-VVSQ--Y-SSLLS-PMSVDAVMKV--I----DP----------S-----------------------------------------------T-A-T----------------------------------GVDL-R-D-IKMVKKLG-GTIDDCELV-EG--LV-L----T------------------QK--------------------V-AN-T-----G--VT-RV------------E---------------KAKIGLIQFCLSA----PKTDMDNQIVVSDYAQMDR--VLREERAYILNLVKQI--------------KKAGC----NVLLIQKSILRDALSDLAL------HFLNKMKIMVVKDIEREDIEFICKTIGTKPVA-------H-----------------IDQ--FAPDML-------GSAELAEEV-----NL-NGS-G---KL---I--KIT--------------------------------------G--C---A---------------------------------------------S----------P---------------------------------A----KTVTIVVRGSNKLVMEEAERSIHDALCVIRCLVKKRA-----LIAGGG-APEIELAL--------------RLNEYSR-T-L-S-------------------GMD--------------------SYCVRAFGDALEVIPSTLAENAGL-N--PISTVTELRNRHA--Q-G-EK-----TAGINVRK-----GG-I-S--NIL-E---E-LVVQPLLVSVSALALATETVRSILKIDDVVNT---R--------------------------------------------------------------------------------------------
>Ambystoma_mexicanum@CT01131209.H1.1
----------------------PK-PSA---L-T---A---G--T----------G----G--R----I------K------G-------------A---Y--Q-------DRDK--PAQI-RFS-NISAGKA-VADAIRTSLGPKGMDKMIQD-GK----G--DVTITNDGATILKQMQ--VLHPAAKMLVELAKAQDIEAGDGTTSVVIIAGALLDACSKLLQKGIHPTIISESFQKAVDKGI------EIL----T---SMSQPVLL---------------SDRDTLL---NSAATSLNSK-VVSQ--Y-SSLLS-PMSVDAVMKV--I----DP----------A-----------------------------------------------T-A-I----------------------------------GVDL-R-D-IKIVKKHG-GTIDDCELV-EG--LV-L----T------------------QK--------------------L-AS-T-----G--LT-RV------------E---------------KAKIGLIQFCLSA----PKTDMENQIVVSDYAQMDR--VLREERVYILNLIKQI--------------KKAGC----NVLLIQKSILRDAVSDLAL------HFLNKMKIMVVKDIEREDIEFICKTIGTKPVA-------H-----------------IDQ--FTADML-------GSAELAEEV-----SL-NGS-G---KL---I--KVT--------------------------------------G--C---T---------------------------------------------S----------P---------------------------------V----KTVTIVVRGSNKLVIEEAERSIHDALCVIRCLVKKRA-----LIAGGG-APEIELAL--------------RLTEYSR-T-L-S-------------------GME--------------------SYCVRAYADALEVIPSTLAENAGL-N--PISTVTELRNRHA--Q-G-EK-----TAGINVRK-----GG-I-S--NIL-E---E-LVVQPLLVSISSLTLSTETVRSILKIDDVVNT---R--------------------------------------------------------------------------------------------
>Caiman_crocodilus@Contig7362.H1.1
----------------MPD---NS-GVK---A-Y---G---G--A----------GA---G--R----S------R------D-------------A---Y--Q-------DRDK--PAQI-RFS-NIAAGKA-VADAIRTSLGPKGMDKMIQD-AK----G--DVTITNDGATIL--------------------------------------------------------------------------------------------------------------------------------------------------------------------------------------------------------------------------------------------------------------------------------------GTIDDCELV-EG--LV-L----T------------------QK--------------------V-AN-T-----G--VT-RV------------E---------------KAKIGLIQFCLSA----PKTDMDNQIVVSDYAQMDR--VLREERAYILNLIKQI--------------KKAGC----NVLLIQKSILRDALSDLAL------HFLNKMKIMVVKDIEREDIEFICKTIGTKPVA-------H-----------------IDQ--FAPDML-------GSAELAEEV-----NL-NGS-G---KL---I--K----------------------------------------G--C---A---------------------------------------------S----------P---------------------------------A----KTVTIVVRGSNKLVMEEAERSIHDALCVIRCLVKKRA-----LIAGGG-APEIELAL--------------RLNEYSR-T-L-S-------------------GMD--------------------SYCVRAFGDALEVIPSTLAENAGL-N--PISTVTELRNRHA--Q-G-EK-----TAGINVRK-----GG-I-S--NIL-E---E-LVVQPLLVSVSALTLATETVRSILKIDDVVNT---R--------------------------------------------------------------------------------------------
>Caretta_caretta@Contig1246.H1.1
----------------MPE---NA-GPR---A-FP--G---G--N----------G----G--R----K------R------G-------------A---Y--Q-------DRDK--PAQI-RFS-NISAGKA-VADAIRTSLGPKGMDKMIQD-GK----G--DVMITNDGATILKQMQ--VLHPAAKMLVELSKAQDIEAGDGTTSVVIIAGALLDACSRLLQKGIHPTIISESFQKALDKSI------EVL----T---DMGQPVEL---------------SDRETLL---NSATTSLNSK-VVSQ--Y-SSLLS-PMSVDAVMKV--I----DP----------T-----------------------------------------------T-A-S----------------------------------GVDL-R-D-VKIVKKLG-GTIDDCELV-EG--LV-L----T------------------QK--------------------L-AN-T-----G--VT-RV------------E---------------KAKIGLIQFCLSA----PKTDMDNQIVVSDYAQMDR--VLREERAYILNLVKQI--------------KKAGC----NVLLIQKSILRDALSDLAL------HFLNKMKIMVIKDIEREDIEFICKTIGTKPVA-------H-----------------IDQ--FIADTL-------GSAELAEEV-----NL-NGS-G---KL---I--KIT--------------------------------------G--C---T---------------------------------------------S----------P---------------------------------G----KTVTIVVRGSNKLVMEEAERSIHDALCVIRCLV---A-----LIAGGG-APEIELAL--------------RLNEYAR-T-L-S-------------------GMD--------------------SYCVRAYGDAMEVIPSTLAENAGL-N--PISTVTELRNRHA--Q-G-EK-----TAGINIRK-----GG-I-S--NIL-E---E-LVVQPLLVSLSALTLATETVRSILKIDDVVNT---R--------------------------------------------------------------------------------------------
>Chelonoidis_nigra@Contig3255.H1.1
-------------MPENAG---SR---A---F-T---G---G--N----------G----G--R----K------R------S-------------A---Y--Q-------DRDK--PAQI-RFS-NISAGKA-VADAIRTSLGPKGMDKMIQD-GK----G--DVTITNDGATILKQMQ--VLHPAAKMLVELSKAQDIEAGDGTTSVVVIAGALLDACSRLLQKGIHPTIISESFQKALDKSI------EVL----T---DMGQPVEL---------------SDRETLL---NSATTSLNSK-VVSQ--Y-SSLLS-PMSVDAVMKV--I----DP----------T-----------------------------------------------T-A-S----------------------------------SVDL-R-D-IKIVKKLG-GTIDDCELV-EG--LV-L----T------------------QK--------------------L-AN-T-----G--VT-RV------------E---------------KAKIGLIQFCLSA----PKTDMDNQIIVSDYAQMDR--VLREERAYILNLVKQI--------------KKAGC----NVLLIQKSILRDALSDLAL------HFLNKMKIMVVKDIEREDIEFICKTIGTKPVA-------H-----------------IDQ--FTADTL-------GSAELAEEV-----NL-NGS-G---KL---I--KIT--------------------------------------G--C---A---------------------------------------------S----------P---------------------------------G----KTVTIVVRGSNKLVMEEAERSIHDALCVIRCLVKKRA-----LIAGGG-APEIELAL--------------RLNEYAR-T-L-S-------------------GMD--------------------SYCVRAYGDAMEVIPSTLAENAGL-N--PISTVTELRNRHA--Q-G-EK-----TAGINIRK-----G-------------------------------------------------------------------------------------------------------------------------------------------------
>Chrysemys_picta_bellii@CT01131209.H1.1
----------------MPE---NA-GSR---A-FT--G---G--N----------G----G--R----K------R------S-------------A---Y--Q-------DRDK--PAQI-RFS-NISAGKA-VADAIRTSLGPKGMDKMIQD-GK----G--DVTITNDGATILKQMQ--VLHPAAKMLVELSKAQDIEAGDGTTSVVVIAGALLDACSRLLQKGIHPTIISESFQKALDKST------EVL----T---DMGQPVEL---------------SDRETLL---NSATTSLNSK-VVSQ--Y-SSLLS-PMSVDAVMKV--I----DP----------T-----------------------------------------------T-A-S----------------------------------GVDL-R-D-IKIVKKLG-GTIDDCELV-EG--LV-L----T------------------QK--------------------L-AN-T-----G--VT-RV------------E---------------KAKIGLIQFCLSA----PKTDMDNQIVVSDYAQMDR--VLREERAYILNLVKQI--------------KKAGC----NVLLIQKSILRDALSDLAL------HFLNKMKIMVIKDIEREDIEFICKTIGTKPVA-------H-----------------IDQ--FIADTL-------GSAELAEEV-----NL-NGS-G---KL---I--KIT--------------------------------------G--C---A---------------------------------------------S----------P---------------------------------G----KTVTIVVRGSNKLVMEEAERSIHDALCVIRCLVKKRA-----LIAGGG-APEIELAL--------------RLNEYAR-T-L-S-------------------GMD--------------------SYCVRAYGDAMEVIPSTLAENAGL-N--PISTVTELRNRHA--Q-G-EK-----TAGINIRK-----GG-I-S--NIL-E---E-LVVQPLLVSLSALTLATETVRSILKIDDVVS-------------------------------------------------------------------------------------------------
>Crocodylus_niloticus@CT01131209.H1.3
----------------MPD---NS-GVK---A-Y---G---G--A----------GA---G--R----S------K------G-------------A---Y--Q-------DRDK--PAQI-RFS-NIAAGKA-VADAIRTSLGPKGMDKMIQD-AK----G--DVTITNDGATILKQMQ--VLHPAAKMLVELSKAQDIEAGDGTTSVVVIAGALLDACSRLLQKGIHPTTISESFQKALDKGV------EVL----T---KMAHPVEL---------------SDRETLL---NSATTSLNSK-VVSQ--Y-SSLLS-PMSVDAVMKV--I----DP----------S-----------------------------------------------T-A-T----------------------------------GVDL-R-D-IKIVKKLG-GTIDDCELV-EG--LV-L----T------------------QK--------------------V-AN-T-----G--VT-RV------------E---------------KAKIGLIQFCLSA----PKTDMDNQIVVSDYAQMDR--VLREERAYILNLVKQI--------------KKAGC----NVLLIQKSILRDALSDLAL------HFLNKMKIMVVKDIEREDIEFICKTIGTKPVA-------H-----------------IDQ--FAPDML-------GSAELAEEV-----NL-NGS-G---KL---I--KIT--------------------------------------G--C---A---------------------------------------------S----------P---------------------------------A----KTVTIVVRGSNKLVMEEAERSIHDALCVIRCLVKKRA-----LIAGGG-APEIELAL--------------RLNEYSR-T-L-S-------------------GMD--------------------SYCVRAFGDALEVIPSTLAENAGL-N--PISTVTELRNRHA--Q-G-EK-----TAGINVRK-----GG-I-S--NIL-E---E-LVVQPLLVSVSALTLATETVRSILKIDDVVNT---R--------------------------------------------------------------------------------------------
>Crotalus_adamanteus@Cada2866.H1.1
-------------MPENAS---TK-GAF---L-N---A---A--T----------G----N--R-----NSGGN-R------R-------------S---Y--Q-------DKDK--PAQI-RFS-NISAGKA-IADAVRTSLGPKGMDKMIQD-GK----G--DVTITNDGATILKLMQ--VLHPAAKMLVELSKAQDIEAGDGTTSVVVIAGALLDACSRLLQKGIHPTIISESFQKALEKGT------EVL----I---NMGQPVEL---------------SDRETLL---NSATTALNSK-VVSQ--Y-SSLLS-PMSVEAVMKV--I----DP----------T-----------------------------------------------T-A-S----------------------------------SVDL-R-D-IKIVKKLG-GTIDDCELV-EG--LV-L----T------------------QK--------------------V-AN-T-----G--VT-RV------------E---------------KAKIGLIQFCLSA----PKTDMDNQIVVSDYTQMDR--VLREERAYILNLVKQI--------------KKTGC----NVLLIQKSILRDALSDLAL------HFLNKMKIMVIKDIEREDIEFICKTIGTKPVA-------H-----------------IDQ--FTSDML-------GSAELAAEV-----NL-NGS-G---KL---I--KIT--------------------------------------G--C---A---------------------------------------------S----------P---------------------------------G----KTVTIVVRGSNKLVIEEAERSIHDALCVVRCLVKKRA-----LIAGGG-APEIELAL--------------RLNEYSR-I-L-S-------------------GME--------------------SYCVRAYGEALEIIPSTLAENAGL-N--PISTVTELRNRHA--Q-G-EK-----TAGINVRK-----GG-I-S--NIL-E---E-LVVQPLLVSISALTLATETVRSILKIDDVVNT---R--------------------------------------------------------------------------------------------
>Cyclorana_alboguttata@Calb1351.H1.1
-------------MPEISA---PK-AAA---A-A---P---R--G----------GNGGAG--K----K------S------G-------------A---Y--Q-------DRDK--PSQI-RFS-NISAGKA-VADAVRTSLGPKGMDKMIQD-GK----G--DVTITNDGATILKQMQ--VLHPAARMLVELSKAQDIEAGDGTTSVVVIAGALLDACARLLQKGIHPTTISESFQLAVERGI------EIL----S---DMAQPVEL---------------SDQETLL---NSATTSLNSK-VVSQ--Y-SSLLA-PMSVNAVMKV--I----DP----------L-----------------------------------------------T-A-N----------------------------------SVDL-R-D-IKIVKKLG-GTIDDCELV-EG--LV-L----T------------------QK--------------------L-SN-T-----G--VS-RV------------E---------------KAKIGLIQFCLSA----PKTDMDNQIVVSDYAQMDR--VLREERTYILNLVKQI--------------KKAGC----NVLLIQKSILRDALSDLAL------HFLNKMKIMVIKDIEREDIEFICKTVGTKPVA-------H-----------------IDQ--FTADML-------ASAELAEEV-----SL-NGS-G---KL---V--KIT--------------------------------------G--C---A---------------------------------------------N----------P---------------------------------G----KTVTIVVRGSNKLVIEEAERSIHDALCVIRCLVKKRA-----LIAGGG-APEIELSL--------------RLNEYAR-T-L-S-------------------GME--------------------SYCIRAFADALEVIPSTLAENAGL-H--PISTVTELRNRHA--Q-G-EK-----TAGINVRK-----GG-I-S--NIL-E---E-LVVQPLLVSISSLTLATETVRSILKIDDVVNT---R--------------------------------------------------------------------------------------------
>Cynops_pyrrhogaster@CT01131209.H1.1
----------------------PT-PRV---L-T---A---G--T----------G----A--R----I------K------G-------------A---Y--Q-------DRDK--PAQI-RFS-NISAGKA-VADAIRTSLGPKGMDKMIQD-GK----G--DVTITNDGATILKQMQ--VLHPAAKMLVELSKAQDIEAGDGTTSVVIIAGALLDACSRLLQKGIHPTIISESFQKAVEKGI------EVL----T---NMSQPVLL---------------SDRETLL---NSATTSLNSK-VVSQ--Y-SSLLS-PMSVDAVMKV--I----DP----------A-----------------------------------------------T-A-T----------------------------------GVDL-R-D-IKIVKKLG-GTIDDCELV-EG--LV-L----T------------------QK--------------------L-AS-T-----G--VS-RV------------E---------------KAKIGLIQFCLSA----PKTDMENQIVVSDYAQMDR--VLREERAYILNLIKQI--------------KKAGC----NVLLLQKSILRDALSDLAL------HFLNKMKIMVIKDIEREDIEFICKTIGTKPVA-------H-----------------IDQ--FTADML-------GSAELAEEV-----SL-NGS-G---KL---V--KIT--------------------------------------G--C---S---------------------------------------------S----------P---------------------------------G----KTVTIVVRGSNKLVIEEAERSIHDALCVIRCLVKKRA-----LIAGGG-APETELAL--------------RLNEYSR-T-L-S-------------------GME--------------------SYCVRAYADALEVIPSTLAENAGL-N--PISTVTELRNRHA--Q-G-EK-----TSGINVRK-----GG-I-S--NIL-E---E-LVVQPLLVSISCLTLATETVRSILKIDDVVNT---R--------------------------------------------------------------------------------------------
>Elaphe_guttata@CT01131209.H1.1
-------------MPENAS---TK-GAF---L-N---A---A--T----------G----N--R-----NSGGN-R--------------------S---Y--Q-------DKDK--PAQI-RFS-NISAGKA-VADAVRTSLGPKGMDKMIQD-GK----G--DVTITNDGATILKQMQ--VLHPAAKMLVELSKAQDIEAGDGTTSVVVIAGALLDACSRLLQKGIHPTIISESFQKALEKGI------EVL----T---SMGQPVEL---------------SDRETLL---NSATTALNSK-VVSQ--Y-SSLLS-PMSVEAVMKV--I----DP----------T-----------------------------------------------T-A-S----------------------------------SVDL-R-D-IKIVKKLG-GTIDDCELV-EG--LV-L----T------------------QK--------------------L-AN-T-----G--VT-RV------------E---------------KAKIGLIQFCLSA----PKTDMDNQIVVSDYTQMDR--VLREERAYILNLVKQI--------------KKTGC----NVLLIQKSILRDALSDLAL------HFLNKMKIMVIKDIEREDIEFICKTIGTKPVA-------H-----------------IDQ--FTGDML-------GSAELAEEV-----NL-NGS-G---KL---V--KVT--------------------------------------G--C---A---------------------------------------------S----------P---------------------------------G----KTVTIVVRGSNKLVIEEAERSIHDALCVVRCLVKKRA-----LIAGGG-APEIELAL--------------RLNEYSR-I-L-S-------------------GME--------------------SYCVRGYGEALEIIPSTLAENAGL-N--PISTVTELRNRHA--Q-G-EK-----TAGINVRK-----GG-I-S--NIL-E---E-LVVQPLLVSISALTLATETVRSILKIDDVVNT---R--------------------------------------------------------------------------------------------
>Emys_orbicularis@Contig33634.H1.1
----------------------------------------------------------------------------------------------------------------------------------------------------------------------------------------------------------------------------------------------------------------------------------------------------------------------------------------------------------------------------------------------------------------------------------------------------------------------------------------------------------------K--------------------L-AN-T-----G--VT-RV------------E---------------KAKIGLIQFCLSA----PKTDMDNQIVVSDYAQMDR--VLREERAYILNLVKQI--------------KKAGC----NVLLIQKSILRDALSDLAL------HFLNKMKIMVIKDIEREDIEFICKTIGTKPVA-------H-----------------IDQ--FIADTL-------GSAELAEEV----------------------------------------------------------------------------------------------------------------------------------------------------------------------------IVVRGSNKLVMEEAERSIHDALCVIRCLVKKRA-----LIAGGG-APEIELAL--------------RLNEYAR-T-L-S-------------------GMD--------------------SYCVRAYGDAMEVIPSTLAENAGL-N--PISTVTELRNRHA--Q-G-EK-----TAGINIRK-----GG-I-S--NIL-E---E-LVVQPLLVSLSALTLATETVRSILKIDDVVNT---R--------------------------------------------------------------------------------------------
>Eublepharis_macularius@Emac3681.H1.1
-------------MPE--I---AK-GGP---M-A---A---G--A----------G----N--R-----SIGGV-R------G-------------S---Y--Q-------DRDK--PSQI-RFS-NIAAGKA-VADAVRTSLGPKGMDKMIQD-GK----G--DVMITNDGATILKQMQ--VLHPAAKMLVELSKAQDIEAGDGTTSVVVIAGALLEACSRLLQKGIHPTIISESFQKALEKGV------EIL----A---GMGQPVEL---------------SDRETLL---NSATTALNSK-VVSQ--Y-SSLLS-PMSVDAVMKV--I----DP----------M-----------------------------------------------T-A-T----------------------------------SVDL-R-D-IKIVKKLG-GTIDDCELV-DG--LV-L----T------------------QK--------------------L-AN-T-----G--IT-RV------------E---------------KAKIGLIQFCLSA----PKTDMDNQIVVSDYTQMDR--VLREERAYILNLVKQI--------------KKAGC----NVLLIQKSILRDALSDLAL------HFLNKMKIMVVKDIEREDIEFICKTIGTKPVA-------H-----------------IDQ--FISDML-------GSAELAEEV-----NL-NGS-G---KL---V--KVT--------------------------------------G--C---A---------------------------------------------S----------P---------------------------------G----KTVTIVVRGSNKLVIEEAERSIHDALCVVRCLVKKRA-----LIAGGG-APEIELAL--------------RLNEYSR-T-L-S-------------------GME--------------------SYCVRAYGEALEIIPSTLAENAGL-N--PITTVTELRNRHA--Q-G-ER-----TAGINVRK-----GG-I-S--NIL-E---E-LVVQPLLVSISALTLATETVRSILKIDDVVNT---R--------------------------------------------------------------------------------------------
>Lampropholis_coggeri@Lcog32733.H1.1
-------------MPENVS---LK-GSL---T-G---S---G--A----------G----S--K-----SSGGN-R------G-------------F---Y--Q-------DRDK--PAQI-RFS-NIAAGKA-VADAIRTSLGPKGMDKMIQD-GK----G--DVTITNDGATILKQIQ--VLHPAAKMLVELSKAQDIEAGDGTTSVVVIAGALLDACSRLLQKGIHPTIISESFQKALDKGV------EVL----N---GMGHPIEL---------------SDRETLL---NSATTALNSK-VVSQ--Y-SGLLA-PMSVDAVMKV--I----DP----------A-----------------------------------------------T-A-N----------------------------------SVDL-R-D-IKIVKKLG-GTIDDCDLI-EG--LV-L----T------------------QK--------------------L-AS-T-----G--VS-RV------------E---------------KAKIGLIQFCLSA----PKTDMDNQIVVSDYTQMDR--VLREERAYILNLVKQI--------------KKTGC----NVLLIQKSILRDALSDLAL------HFLNKMKIMVIKDIEREEIEFICKTIGTRPVA-------H-----------------IDQ--FTGEML-------GSAELAEEV-----NL-NGS-G---KL---V--KIT--------------------------------------G--C---T---------------------------------------------S----------P---------------------------------G----KTVTIVVRGSNKLVIEEAERSIHDALCVVRCLVKKRA-----LIAGGG-APEIELSL--------------RLNEYSR-T-L-S-------------------GME--------------------SYCVRAFGEALEIIPSTLAENAGL-N--PITTVTELRNRHA--Q-G-ER-----TAGINVRK-----GG-I-S--NIL-E---E-LVVQPLLVSISALTLATETVRSILKIDDVVS-------------------------------------------------------------------------------------------------
>Latimeria_chalumnae@CT01131209.H1.1
----------------MPE---NG-APK---V-L---G------A----------G----G--R----N------K------G-------------V---Y--Q-------DRDK--PAQI-RFS-NISAGKA-VADAIRTSLGPKGMDKMIQD-GK----G--DVTITNDGATILKQMQ--VLHPAAKMLVELSKAQDIEAGDGTTSVVVIAGALLDSCSKLLQKGIHPTIISESFQKAVDKGV------EVL----A---SMGQPVEL---------------SDKESLL---NSATTSLNSK-VVSQ--Y-SSLLA-PMSVEAVMKV--I----DP----------A-----------------------------------------------T-A-T----------------------------------SVDL-R-D-IKVVKKLG-GTIDDCELV-DG--LV-L----T------------------QK--------------------V-VN-S-----G--LR-RV------------E---------------KAKIGLIQFCLSP----PKTDMDNQIVVSDYAQMDR--VLREERAYILNLVKQI--------------KKAGC----NVLLIQKSVLRDALSDLAL------HFLNKMKIMVVKDIEREDIEFICKTIGAKPVA-------H-----------------IDQ--FTPDML-------GSAELAEEV-----NL-SGS-E---KI---V--KIT--------------------------------------G--C---V---------------------------------------------N----------P---------------------------------G----KTVSIVVRGSNKLLIEEAERSIHDALCVIRCLVKKRA-----LIAGGG-APEIELAL--------------RLNEYAR-T-L-S-------------------GME--------------------SYCVRAFGDALEIIPSTLAENAGL-N--PISTVTELRNRHA--Q-G-EK-----TAGINVRK-----GG-I-S--NIL-E---E-LVVQPLLVSISALTLATETVRCILKIDDVVNT---R--------------------------------------------------------------------------------------------
>Latimeria_menadoensis@GAPS01064760.H1.1
----------------MPE---NG-APK---V-L---G------A----------G----G--R----N------K------G-------------V---Y--Q-------DRDK--PAQI-RFS-NISAGKA-VADAIRTSLGPKGMDKMIQD-GK----G--DVTITNDGATILKQMQ--VLHPAAKMLVELSKAQDIEAGDGTTSVVVIAGALLDSCSKLLQKGIHPTIISESFQKAVDKGV------EVL----A---SMGQPVEL---------------SDKESLL---NSATTSLNSK-VVSQ--Y-SSLLA-PMSVEAVMKV--I----DP----------A-----------------------------------------------T-A-T----------------------------------SVDL-R-D-IKVVKKLG-GTIDDCELV-DG--LV-L----T------------------QK--------------------V-VN-S-----G--LR-RV------------E---------------KAKIGLIQFCLSP----PKTDMDNQIVVSDYAQMDR--VLREERAYILNLVKQI--------------KKAGC----NVLLIQKSVLRDALSDLAL------HFLNKMKIMVVKDIEREDIEFICKTIGAKPVA-------H-----------------IDQ--FTPDML-------GSAELAEEV-----NL-SGS-E---KI---V--KIT--------------------------------------G--C---V---------------------------------------------N----------P---------------------------------G----KTVSIVVRGSNKLLIEEAERSIHDALCVIRCLVKKRA-----LIAGGG-APEIELAL--------------RLNEYAR-T-L-S-------------------GME--------------------SYCVRAFGDALEIIPSTLAENAGL-N--PISTVTELRNRHA--Q-G-EK-----TAGINVRK-----GG-I-S--NIL-E---E-LVVQPLLVSISALTLATETVRCILKIDDVVNT---R--------------------------------------------------------------------------------------------
>Notophthalmus_viridescens@Nvir812.H1.1
-------------------------PRV---X-X---A---G--T----------G----A--R----I------K------G-------------A---Y--Q-------DXDK--PAQI-RYS-NISAGKA-VADAIRTSLGPKGMDKMIQD-GK----G--DVTITNDGATILKQMQ--VLHPAAKMLVELAKAQDIEAGDGTTSVVIIAGSLLDACSKLLQKGIHPTIISESFQKAVDKGX------EVL----T---NMSQXVLL---------------SDRETLL---NSATTSLNSK-VVSQ--Y-SSLLS-PMSVDAVMKV--I----DP----------A-----------------------------------------------T-A-T----------------------------------GVDL-R-D-IKIVKKLG-GTIDDCELV-XG--LV-L----T------------------QX--------------------L-AS-T-----G--VS-RV------------E---------------KAKIGLIQFCLSA----PKTXMENQIVVSDYAQMDR--VLREERAYILNLIKQI--------------KKAGC----NVLLIQKSILRXALSDLAL------HFLNKMKIMVIKDIEREDIEFICKTIGTKPVA-------H-----------------IDQ--FTADMX-------GSAEIAEEV-----SL-NGS-G---KL---V--KIT--------------------------------------G--C---S---------------------------------------------S----------P---------------------------------G----KTVTIVVRGSNKLVIEEAERSIHDALCVIRCLVKKRA-----LIAGGG-APETELAL--------------RLNEYSR-T-M-S-------------------GME--------------------SYCVRAYADALEVIPSTLAENAGL-N--PISTVTELRNRHA--Q-G-EI-----TSGINVRK-----GG-I-S--NIL-E---E-XVVQPLLVSISSLTLATETVRSILKIDDVVNT------------------------------------------------------------------------------------------------
>Pelodiscus_sinensis@toto41505.H1.2
-----------------------------------------------------------------------------------------------------------------------------------------------------------------------------------------------------------------------------------------------------------------------MGQPVEL---------------SDRETLL---NSATTSLNSK-VVSQ--Y-SSLLS-PMSVDAVMKV--I----DP----------T-----------------------------------------------T-A-S----------------------------------GVDL-R-D-IKIVKKLG-------------------------------------------------------------------------------------------------------------------------------------------------------------------------------------------------------DALSDLAL------HFLNKMKIMVIKDIEREDIEFICKTIGTKPVA-------H-----------------IDQ--FTADML-------GTAELAEEV-----NL-NGS-G---KL---I--KVT--------------------------------------G--C---A---------------------------------------------S----------P---------------------------------G----KTVTIVVRGSNKLVMEEAERSIHDALCVIRCLVKKRA-----LIAGGG-APEIELAF--------------RLNEYAR-T-L-S-------------------GMD--------------------SYCVRAYGDAMEVIPSTLAENAGL-N--PISTVTELRNRHA--Q-G-EK-----TAGINVRK-----GG-I-S--NIL-E---E-LVVQPLLVSVSALTLATETVRSILKIDDV---------------------------------------------------------------------------------------------------
>Phrynops_hilarii@CT01131209.H1.1
------------------------------------------------------------------------------------------------------------------------------------A-VADCIRTSLGPKGMDKMIQD-GK----G--DVTITNDGATILKQ-----------------------------SVVVIAGALLDACSRLLQKGIHPTIISESFQKALDKSI------EVL----T---NMGQPVEL---------------SDRETLL---NSATTSLNSK-VVSQ--Y-SSLLS-PMSVDAVMKV--I----DP----------T-----------------------------------------------T-A-S----------------------------------GVDL-R-D-IKIVKKLG-GTIDDCELV-EG--LV-L----T------------------QK--------------------L-AN-T-----G--VT-RV------------E---------------KAKIGLIQFCLSA----PKTDMDNQIVVSDYAQMDR--VLREERAYILNLVKQI--------------KKAGC----NVLLIQKSILRDALSDLAL------HFLNKM------------------TIGTKPIA-------H-----------------IDQ--FTADML-------GSAELAEEV-----NL-NGS-G---KL---I--KIT--------------------------------------G--C---A---------------------------------------------S----------P---------------------------------G----KTVTVVVRGSNKLVMEEAERSIHDALCVIRCLVKKRA-----LIAGGG-APEIELAL--------------RLNEYSR-T-L-S-------------------GMD--------------------SYCVRAYGDAMEVIPSTLAENAGL-N--PISTVTELRNRHA--Q-G-EK-----TAGINVRK-----GG-I-S--NIL-E---E-LVVQPLLVSVSALTLATETVRSILKIDDVVNT---R--------------------------------------------------------------------------------------------
>Podarcis_sp.@Contig272.H1.1
-------------------------------------------------------------------------------------------------------Q-------DRDK--PTQI-RFS-NISAGKA-VADAVRTSLGPKGMDKMIQD-GK----G--DVTITNDGATILKQMQ--VLHPAAKMLVELSKAQDIEAGDGTTSVVVIAGALLDACSRLLQKGIHPTIISESFQKALDKGT------EIL----T---SMGQPVEL---------------SDRETLL---NNAATALNSK-VVSQ--Y-SSLLS-PMSVEAVMKV--I----DP----------N-----------------------------------------------T-A-S----------------------------------SVDL-R-D-IKIVKKLG-GTIDDCELV-EG--LV-L----T------------------QK--------------------V-SN-S-----G--IT-RV------------E---------------KAKIGLIQFCLSA----PKTDMDNQIVVSDYTQMDR--VLREERAYILNLVKQI--------------KKTGC----NVLLIQKSILRDALSDLAL------HFLNKMKIMVIKDIEREDIEFICKTIGTKPVA-------H-----------------IDQ--FTGDML-------GSAELAEEV-----SL-NGS-G---KL---V--KIT--------------------------------------G--C---A---------------------------------------------S----------P---------------------------------G----KTVTIVVRGSNKLVIEEAERSIHDALCVIRCLVKKRA-----LIAGGG-APEIELAL--------------RLDEYSR-T-L-S-------------------GME--------------------SYCVRAYGEALEIIPSTLAENAGL-N--PISTVTELRNRHA--Q-G-ER-----TAGINVRK-----GG-I-S--NIL-E---E-LVVQPLLVSISALTLATETVRSILKIDDVVNT---R--------------------------------------------------------------------------------------------
>Pogona_vitticeps@CT01131209.H1.2
-------------MPENAS---TK-GAF---M-N---A---A--A----------G----N--R----NSGGGN-R------G-------------S---Y--Q-------DRDK--PTQI-RFS-NISAGKA-VADAVRTSLGPKGMDKMIQD-GK----G--DVTITNDGATILKQMQ--VLHPAAKMLVELSKAQDIEAGDGTTSVVVIAGALLDACSRLLQKGIHPTIISESFQKALEKGV------EIL----T---SMGQPVEL---------------SDRETLL---NSATTALNSK-VVSQ--Y-SSLLS-PMSVDAVMKV--I----DP----------T-----------------------------------------------T-A-N----------------------------------SVDL-R-D-IKIVKKLG-GTIDDCELV-EG--LV-L----T------------------QK--------------------V-LN-T-----G--VT-RV------------E---------------KAKIGLIQFCLSA----PKTDMDNQIVVSDYTQMDR--VLREERAYILNLVKQI--------------KKAGC----NVLLIQKSILRDALSDLAL------HFLNKMKIMVIKDIEREDIEFICKTIGTKPVA-------H-----------------IDQ--FTGDML-------GTAELAEEV-----NL-NGS-G---KL---V--KIT--------------------------------------G--C---A---------------------------------------------S----------P---------------------------------G----KTVTIVVRGSNKLVIEEAERSIHDALCVIRCLVKKRA-----LIAGGG-APEIELAL--------------RLNEYSR-T-L-S-------------------GME--------------------SYCVRAYGEALEIIPSTLAENAGL-N--PISTVTELRNRHA--Q-G-EK-----TAGINVRK-----GG-I-S--NIL-E---E-LVVQPLLVSISALTLATETVRSILKIDDVVNT---R--------------------------------------------------------------------------------------------
>Protopterus_annectens@CT01131209.H1.2
----------------MPE---FT-VSK---S-H---S---G--SS---------G----I--K----N------S------G-------------T---Y--Q-------DRDK--PAQI-RFS-NISAGKA-VADAVRTSLGPKGMDKMIQD-GK----G--DVTITNDGATILKQMQ--VLHPAARMLVELSKAQDIEAGDGTTSVVVIAGALLDACSRLLQKGIHPTIISESFQKAADKGV------EIL----N---TMAQPVEL---------------SDRESLL---NSASTALNSK-VVSQ--Y-SSLLA-PMSVDAVMNV--I----DP----------A-----------------------------------------------T-A-T----------------------------------SVDL-R-D-IKIVKKLG-GTIDDCEMV-DG--LV-L----T------------------QK--------------------V-AN-T-----G--VT-RV------------E---------------KAKIGLIQFCLSA----PKTDMDNQIVVSDYAQMDR--VLREERAYILNLVKQV--------------KKVGC----NVLLIQKSILRDALSDLAL------HFLNKMKIMVIKDIEREDIEFICKTIGTKPAA-------H-----------------VDH--FTPDML-------GTAELAEEV-----NL-DGS-G---KL---I--KIT--------------------------------------G--C---A---------------------------------------------N----------P---------------------------------G----RTVSIVVRGSNKLVMEEAERSIHDALCVIRCLVKKRA-----LIAGGG-APEIELAI--------------RLNEYAR-T-L-G-------------------GME--------------------SYCVRAYADA------------------------ELRNRHA--Q-G-EK-----TAGINVRK-----GG-I-S--NIL-E---E-LVVQPLLVSVSALMLATETVRSILKIDDVVNA---R--------------------------------------------------------------------------------------------
>Ptychodera_flava@Pfla82358.H1.1
--------------------------------------------G----------R----R--------------P------D-------------Q---Y--K-------DKEK--PTLV-RDS-NIVAAKA-VADSVRTSLGPRGMDKMIQS-PN----G--DVTITNDGATILKEMQ--VAHPAAKMFVELSKAQDVEAGDGTTSVVVIAGSLLDASSKLLAKGIHPTIISESFQ------------------------------------------------------------------------------------------KV--I----DP----------A-----------------------------------------------T-A-D----------------------------------NVDL-R-D-IKIIKKLG-GTIEDTELV-DG--VV-F----T------------------QK--------------------L-AG-A-----A--LH-KI------------E---------------KAKIGLIQFCLSP----PKTDMENQVVVSDYAQMDR--VLREERQYILNLVKQI--------------KKAGC----NVLLIQKSVLRDAVNDLAL------HFLAKMKILVVKDIERDEIEFVCKSLGCRPIA-------S-----------------IDH--FLPEYL-------ATAELVEEV-----S--AGT-G---KI---V--KMT--------------------------------------G--A---A---------------------------------------------N----------A---------------------------------G----KTVSVLVRGSNKLVIEEADRSIHDALCVIRCLVKKKA-----VIAGGG-APEIEVAL--------------RLMEYAR-S-L-T-------------------GME--------------------GYCFRAFAEAMEVVPSTLAENAGL-N--PISVVTELRNRHA--Q-G-EK-----TAGINVRK-----GC-I-T--NIL-E---E-NVVQPLLVSTSCIELASECVRSIMKIDDIVAT------------------------------------------------------------------------------------------------
>Python_regius@CT01131209.H1.1
-------------MPENAS---TK-GAF---S-N---A---A--T----------G----N--R-----NAGGN-R------S-------------S---Y--Q-------DRDK--PAQI-RFS-NISAGKA-VADAVRTSLGPKGMDKMIQD-GK----G--DVTITNDGATILKQMQ--VLHPAAKMLVELSKAQDIEAGDGTTSVVVIAGALLDACSRLLQKGIHPTIISESFQKALEKGI------EVL----T---NMGQPVEL---------------SDRETLL---NSATTALNSK-VVSQ--Y-SSLLS-PMSVEAVMKV--I----DP----------T-----------------------------------------------T-A-S----------------------------------SVDL-R-D-IKIVKKLG-GTIDDCELV-EG--LV-L----T------------------QK--------------------V-AS-T-----G--VT-RV------------E---------------KAKIGLIQFCLSA----PKTDMDNQIVVSDYTQMDR--VLREERAYILNLVKQI--------------KKTGC----NVLLIQKSILRDALSDLAL------HFLNKMKIMVIKDIEREDIEFICKTIGTKPVA-------H-----------------IDQ--FTGDML-------GSAELAEEV-----HL-NGS-G---KL---V--KIT--------------------------------------G--C---A---------------------------------------------S----------P---------------------------------G----KTVTIVVRGSNKLVIEEAERSIHDALCVVRCLVKKRA-----LIAGGG-APEIELAL--------------RLNEYSR-V-L-S-------------------GME--------------------SYCVRAYGEALEIIPSTLAENAGL-N--PISTVTELRNRHA--Q-G-EK-----TAGINVRK-----GG-I-S--NIL-E---E-LVVQPLLVSISALTLATETVRSILKIDDVVNT---R--------------------------------------------------------------------------------------------
>Rana_chensinensis@Rche6815.H1.1
-------------MPDNAA---AR-VMA---A-V---P---K--G----------GNG-GS--X----K------R------G-------------A---X--Q-------XXDK--PAQI-RYS-NISAGKA-VADAVRTSLGPKGMDKMIQD-GK----G--DVTITNDGATILKQMQ--VLHPAAKMLVELSKAQDIEAGDGTTSVVVIAGSLLDACAKLLQKGIHPTTISESFQLAVEKGV------EIL----S---SMAQPVEL---------------SDRETLL---NSATTSLNSK-VVSQ--Y-SSLLA-PMSVDAVMKV--I----DP----------L-----------------------------------------------T-A-S----------------------------------GVDL-R-D-IKIVKKLG-GTIDDCELV-EG--LV-L----T------------------QK----------------------SN-T-----G--VS-RV------------E---------------KAKIGLIQFCLSA----PKTDMDNQIVVSDYAQMDR--VLREERNYILNLVKQI--------------KKAGC----NVLLIQKSILRDALSDLAL------HFLXKMKIMVVKDIEREDIEFICKTVGTRPIA-------H-----------------IDQ--FTADMM-------ASAEMAEEI-----SL-NGS-G---KL---V--KIT--------------------------------------G--C---X---------------------------------------------N----------P---------------------------------G----KTVTIVVRGSNKLVIEEAERSIHDALCVIRCLVKKRA-----LIAXGG-APEIELSL--------------HLNEYAH-T-L-S-------------------GME--------------------SYCIRAFADALEVIPFTLAENAGX-N--PISXVTELXNRHA--Q-G-EK-----TAXINVRK-----GG-I-S--NIL-E---E-LVVQPLLVSISSLTLATETVRSILKIDDVVNT---R--------------------------------------------------------------------------------------------
>Scyliorhinus_canicula@toto74670.H1.1
----------------MPE---KG-SSK---G-P---N---T--G-----------------------G------K------G-------------V---Y--Q-------DRDK--PAQI-RFS-NISAAKA-VADAIRTSLGPKGMDKMIQD-GK----G--DVTITNDGATILKQMQ--VLHPAAKMLVELSKAQDVEAGDGTTSVVVIAGALLDNCAKLLQKGIHPTIISESFQKAVEKGI------EVL----T---GIAQPVEL---------------SDRESLL---NSATTALSSK-VVSQ--Y-ASLLA-PMSVNAVMNV--I----DP----------A-----------------------------------------------T-A-T----------------------------------SVDL-R-D-IKIVKKLG-GTIDDCELV-NG--LV-L----T------------------QK--------------------V-VN-A-----G--VS-RV------------E---------------KVKIGLIQFCLSA----PKTDMESQVVVSDYAQMDR--VLREERAYILNMVKQI--------------KKSGC----NVLLIQKSILRDALSDLAL------HFLNKMKIMVIKDIEREDIEFICKTLGIKPVA-------H-----------------VDQ--FVPDML-------GTAELAEEI-----RL-NGS-G---KL---I--KIT--------------------------------------G--C---A---------------------------------------------N----------P---------------------------------G----KTVSIIVRGSNKLVMAEAERSIHDALCVIRCLVKKRA-----LIA--------------------------------------------------------------------------------------------------------L-N--PISTVTELRNRHA--Q-G-EK-----TAGINVRK-----GG-I-S--NIL-E---E-LVVQPLLVSLSALTLATETVRSILKIDDVVNA---R--------------------------------------------------------------------------------------------
>Sphenodon_punctatus@toto26687.H1.1
----------------MPE---NA-SSR---G-F---G---K--S----------R----G--G----T------R------G-------------A---Y--Q-------DRDK--PAQI-RFS-NIAAGKA-VADAIRTSLGPKGMDKMIQD-GK----G--DVTITNDGATILKQMQ--VLHPAAKMLVELAKAQDIEAGDGTTTVVVIAGALLDACSRLLQKGIHPTIISESFQKALEKGV------EVL----T---NMAHPVEL---------------SDRETLL---NSATTSLNSK-VVSQ--Y-SSLLS-PMSVDAVMKV--I----DP----------T-----------------------------------------------T-A-T----------------------------------GVDL-R-D-IKIVKKLG-GTIDDCELV-EG--LV-L----T------------------QK--------------------V-AN-S-----G--VS-RV------------E---------------KAKIGLIQFCLSA----PKTDMDNQIVVSDYAQMDR--VLREERAYILNLVKQI--------------KKAGC----NVLLIQKSILRDALSDLAL------HFLSKMKIMVVKDIEREDIEFVCKTIGTKPVA-------H-----------------IDQ--FQADML-------GSAELAEEV-----NL-NGS-G---KL---I--KIT--------------------------------------G--C---A---------------------------------------------S----------P---------------------------------Q----KTVTIVVRGSNKLVIEEAERSIHDALCVVRCLVKKRA-----LIAGGG-APEIELAL--------------RLNEYSR-T-L-S-------------------GME--------------------SYCVRAFGDAFEVIPSTLAENAGL-N--PISTVTELRNRHA--Q-G-EK-----TAGINVRK-----GG-I-S--NIL-E---E-LVVQPLLVSISALTLATETVRSILKIDDVVNT---R--------------------------------------------------------------------------------------------
>Trachemys_scripta@toto4745.H1.1
----------------MPE---NA-GSR---A-FT--G---G--N----------G----G--R----K------R------S-------------A---Y--Q-------DRDK--PAQI-RFS-NISAGKA-VADAIRTSLGPKGMDKMIQD-GK----G--DVTITNDGATILKQMQ--VLHPAAKMLVELSKAQDIEAGDGTTSVVVIAGALLDACSR-------------------------------L----T---DMGQPVEL---------------SDRETLL---NSATTSLNSK-VVSQ--Y-SSLLS-PMSVDAVMKV--I----DP----------T-----------------------------------------------T-A-S----------------------------------GVDL-R-D-IKIVKKLG-GTIDDCELV-EG--LV-L----T------------------QK--------------------L-AN-T-----G--VT-RV------------E---------------KAKIGLIQFCLSA----PKTDMDNQIVVSDYAQMDR--VLREERAYILNLVKQI--------------KKAGC----NVLLIQKSILRDALSDLAL------HFLNKMKIMVIKDIEREDIEFICKTIGTKPVA-------H-----------------IDQ--FIADTL-------GSAELAEEV---------------------------------------------------------------------------------------------------------------------------------------------------------------------------------------------------------------------------------------------------------------------------------------------------------------------------------------------------------------------------------------------------------------------------------------------------------------------------------------------------------------------------
