# Supplementary material for: A phylogenomic framework and timescale for comparative studies of tunicates
Source: BMC Biol. 2018 Apr 13;16:39. doi: 10.1186/s12915-018-0499-2 (PMC5899321; doi:10.1186/s12915-018-0499-2)
Supplement: Supplementary file 4 — Supporting data. Transcriptome assemblies, alignments, and trees. (ZIP 38502 kb) [file 12915_2018_499_MOESM4_ESM.zip › 12915_2018_499_MOESM4_ESM/12915_2018_499 (Delsuc) Files Updated 23-03-2018/cct-G.fasta]

>Homo_sapiens@BAD92119
------------------------XXXM---M--GH---R--P-VL-VL--------------S---Q-N--T--KRES--GRKV-QSG-NINAAKTIADIIRTCLGPKSMMKMLLDPMG-GIVMTNDGNAILREIQVQHPAAKSMIEISRTQDEEVGDGTTSVIILA--GEMLSVAEH-FL-E--QQ-M-------HPTVVISAYRKALDDMISTL-K-K-ISI---P----------VD-IS------D------SD-------MMLNIINSSITTKAISR--W-SSLACNIALDAVKMV------------Q-----------F-E----------E---N--------------------------G-R----------K-E--IDIK-K-YARVEK-IPGGIIEDSCVLRGVMINKDVTHP-RMRRYIKNPRIVLLDSSLEYKKGESQTDIEI-TREEDFTR--ILQMEEEYIQQLCE-DI--------------IQLKPDVVITEKGIS-DLAQHYLMR--------A-N--ITAIRRV-RKTDNNRIARACGARIV-----------SRPE-ELREDDVGTGAGLLEIKKIGDEYFTFITDC-KD-PKACTILLRGASKEILSEVERNLQDAMQVCRNVLLD-PQLVPGGGASEMAVA-HAL---TE--------K---S--KA-M-T-----GV--E-QWPYRAVAQALEVIPRTLIQNC---GA-STIRLLTSLR-AKH----T---------------Q------E--------NC-E---TW--GVNG--ETGTLV-DM-K-----E--L---G-----IWEPLAVKLQTYKTAVETAVLLLRIDDIVSGH-K-------K-K-------------------G--------D-----D-------Q-----S----R--Q---------G------------------G-----A-P-------D----A---GQ--E-----------------------
>Bos_taurus@AAI02361
---------------------------M---M--GH---R--P-VL-VL--------------S---Q-N--T--KRES--GRKV-QSG-NINAAKTIADIIRTCLGPKSMMKMLLDPMG-GIVMTNDGNAILREIQVQHPAAKSMIEISRTQDEEVGDGTTSVIILA--GEMLSVAEH-FL-E--QQ-M-------HPTVVISAYRKALDDMISTL-K-K-ISI---P----------VD-TS------N------RD-------TMLNIINSSITTKVISR--W-SSLACNIALDAVKTV------------Q-----------F-E----------E---N--------------------------G-R----------K-E--IDIK-K-YARVEK-IPGGIIEDSCVLRGVMINKDVTHP-RMRRYIKNPRIVLLDSSLEYKKGESQTDIEI-TREEDFTR--ILQMEEEYIQQLCE-DI--------------IQLKPDVVITEKGIS-DLAQHYLMR--------A-N--ITAIRRV-RKTDNNRIARACGARIV-----------SRPE-ELREEDVGTGAGLLEIKKIGDEYFTFITEC-KD-PKACTILLRGASKEILSEVERNLQDAMQVCRNVLLD-PQLVPGGGASEMAVA-HAL---TE--------K---S--KA-M-T-----GV--E-QWPYRAVAQALEVIPRTLIQNC---GA-STIRLLTSLR-AKH----T---------------Q------E--------NC-E---TW--GVNG--ETGTLV-DM-K-----E--L---G-----IWEPLAVKLQTYKTAVETAVLLLRIDDIVSGH-K-------K-K-------------------G--------D-----D-------Q-----S----R--Q---------G------------------G-----A-P-------D----A---GQ--E-----------------------
>Mus_musculus@AAA19749
-------------------------------M--GH---R--P-VL-VL--------------S---Q-N--T--KRES--GRKV-QSG-NINAAKTIADIIRTCLGPKSMMKMLLDPMG-GIVMTNDGNAILREIQVQHPAAKSMIEISRTQDEEVGDGTTSVIILA--GEMLSVAEH-FL-E--QQ-M-------HPTVVIGAYRMALDDMISTL-K-K-IST---P----------VD-VN------N------RD-------MMLNIINSSITTKVISR--W-SSLACNIALDAVKTV------------Q-----------F-E----------E---N--------------------------G-R----------K-E--IDIK-K-YARVEK-IPGGIIEDSCVLRGVMINKDVTHP-RMRRYIKNPRIVLLDSSLEYKKGESQTDIEI-TREEDFTR--ILQMEEEYIQQLCE-DI--------------IQLKPDVVITEKGIS-DLAQHYLMR--------A-N--VTAIRRV-RKTDNNRIARACGARIV-----------SRPE-ELREDDVGTGAGLLEIKKIGDEYFTFITEC-KD-PKACTILLRGASKEILSEVERNLQDAMQVCRNVLLD-PQLVPGGGASEMAVA-HAL---TE--------K---S--KA-M-T-----GV--E-QWPYRAVAQALEVIPRTLIQNC---GA-STIRLLTSLR-AKH----T---------------Q------E--------NC-E---TW--GVNG--ETGTLV-DM-K-----E--L---G-----IWEPLAVKLQTYKTAVETAVLLLRIDDIVSGH-K-------K-K-------------------G--------D-----D-------Q-----S----R--Q---------S------------------S-----A-P-------D----G---GQ--E-----------------------
>Mus_musculus@AAI39468
---------------------------M---M--GH---R--P-VL-VL--------------S---Q-N--T--KRES--GRKV-QSG-NINAAKTIADIIRTCLGPKSMMKMLLDPMG-GIVMTNDGNAILREIQVQHPAAKSMIEISRTQDEEVGDGTTSVIILA--GEMLSVAEH-FL-E--QQ-M-------HPTVVISAYRMALDDMISTL-K-K-IST---P----------VD-VN------N------RE-------MMLSIINSSITTKVISR--W-SSLACNIALDAVKTV------------Q-----------F-E----------E---N--------------------------G-R----------K-E--IDIK-K-YARVEK-IPGGIIEDSCVLRGVMINKDVTHP-RMRRYIKNPRIVLLDSSLEYKKGESQTDIEI-TREEDFTR--ILQMEEEYIHQLCE-DI--------------IQLKPDVVITEKGIS-DLAQHYLMR--------A-N--VTAIRRV-RKTDNNRIARACGARIV-----------SRPE-ELREDDVGTGAGLLEIKKIGDEYFTFITDC-KD-PKACTILLRGASKEILSEVERNLQDAMQVCRNVLLD-PQLVPGGGASEMAVA-HAL---TE--------K---S--KA-M-T-----GV--E-QWPYRAVAQALEVIPRTLIQNC---GA-STIRLLTSLR-AKH----T---------------Q------E--------SC-E---TW--GVNG--ETGTLV-DM-K-----E--L---G-----IWEPLAVKLQTYKTAVETAVLLLRIDDIVSGH-K-------K-K-------------------G--------D-----D-------Q-----N----R--Q---------T------------------G-----A-P-------D----A---GQ--E-----------------------
>Monodelphis_domestica@XP_001367378
---------------------------M---M--GH---R--P-VL-VL--------------S---Q-S--T--KRES--GRKV-QSG-NISAAKTIADVIRTCLGPKSMMKMLLDPMG-GIVMTNDGNAILREIQVQHPAAKSMIEISRTQDEEVGDGTTSVIILA--GEMLSVAEH-FL-E--QQ-M-------HPTVVISAYRKALDDMISTL-K-K-IST---P----------VD-IN------N------RD-------TMMNIIDSAIRTKVISR--W-SSLACTIALDAVKMV------------Q-----------F-E----------E---N--------------------------G-R----------K-E--IDIK-K-FAKVEK-IPGGIIEDSCVLRGVMINKDVTHP-RMRRYIKNPRIVLLDSSLEYKKGESQTDIEI-TREEDFTR--ILQMEEEYIQQLCE-DI--------------IHLKPDVVITEKGIS-DLAQHYLMR--------A-N--ITAIRRV-RKTDNNRIARACGARIG-----------SRPE-ELREDDVGTGAGLFEIKKIGDEYFTFITEC-KD-PKACTIVLRGASKEILSEVERNLQDAMQVCRNVFLE-PLLVPGGGASEMALA-HAL---TE--------K---S--KA-M-T-----GI--E-QWPYRAVAQALEVIPRTLIQNC---GA-STIRLLTSLR-AKH----T---------------Q------E--------NC-E---TW--GVDG--ETGVLV-DM-K-----E--L---G-----IWEPLAVKLQIYKTAVETAVLLLRIDDIVSGH-K-------K-K-------------------G--------D-----D-------Q-----N----Q--S---------V------------------G-----N-P-------D----G---GQ--E-----------------------
>Ornithorhynchus_anatinus@XP_001508447
-------------------------------------------------------------------Q-N--T--KRES--GRKV-QAG-NISAAKTIADVIRTCLGPKSMMKMLLDPMG-GIVMTNDGNAILREIQVQHPAAKSMIEISRTQDEEVGDGTTSVIILA--GEMLSVAEH-FL-E--QQ-M-------HPTVVIGAYRKALDDMISVL-H-D-ISS---P----------VD-VG------N------RE-------KMLSIIGSAIATKAVGR--W-SPLACAIALDAVSTV------------Q-----------F-E----------E---N--------------------------G-R----------R-E--IDIK-K-YAKVEK-IPGGIIEDSCVLRGVMINKDVTHP-RMRRLIRNPRIVLLDSSLEYKKGESQTDIEI-SREEDFAR--ILQMEEEHIQQLCE-DV--------------IRLRPDVVITEKGIS-DLAQHYLIR--------A-N--ITAIRRV-RKTDNNRIARACGARIA-----------SRPE-ELREEDVGTGAGLFEVKKIGDEYFTFITEC-RD-PKACTVVLRGASKEILSEVERNLQDAMQVCRNVLLD-PQLVPGGGAAQMAVA-HAL---TE--------K---S--KS-M-T-----GV--E-QWPYRAVAQALEVIPRTLIHKC---GG-STIRLLTALX----------------------------------------------------------------------------------------------------------------------------------------------------------------------------------------------------------------------------------------------------------------------------
>Taeniopygia_guttata@XP_002191237
---------------------------M---M--GP---R--P-VL-VL--------------S---Q-N--T--KRES--GRKV-QTG-NITAAKTIADIIRTCLGPRAMMKMLLDPMG-GIVMTNDGNAILREIQVQHPAAKSMIEISRTQDEEVGDGTTSVIILA--GEMLSVAEH-FL-E--QQ-M-------HPTVIIWAYRKALDDMISIL-K-K-IGT---P----------VD-VN------N------KE-------MMLKIIKSAINTKAINR--W-SDLACSIALDAVKTV------------E-----------F-E----------E---N--------------------------G-R----------K-E--IDIK-K-YAKVEK-IPGGFSEDSCVLRGIMVNKDVTHP-RMRRLIKNPRIVLLDCSLEYKKGESQTDIEI-TREEDFAR--ILQMEEEYIQQMCE-DL--------------IRVKPDLVITEKGVS-DLAQHYLMR--------A-N--ITAIRRV-RKTDNNRIARACGARIV-----------SRTD-ELREEDVGTGARLFEVKKIGDEYFAFITDC-KD-PKACTIILRGASKEILAEVERNLQDAMQVCRNVLMD-PQLVPGGGATEMAVS-HAL---TE--------K---S--KG-M-T-----GV--E-QWPYRAVAQALEVIPRTLIQNC---GA-STIRVLTSLR-AKH----T---------------Q------E--------GS-Q---TW--GVNG--ETGALV-DM-K-----E--L---G-----IWEPLAVKLQTYKTAMETAVLLLRIDDIVSGH-K-------K-K-------------------G--------D-----N-------Q-----S----K--Q---------P------------------A-----A-P-------E----A---AQ--E-----------------------
>Xenopus_laevis@AAH48365
---------------------------M---M--G----R--P-VL-VL--------------S---Q-N--M--KRES--GRKV-QSG-NINAAKTIADIIRTCLGPRAMMKMLLDPMG-GIVMTNDGNAILREIQVQHPAAKSMIEISRTQDEEVGDGTTSVIILA--GEMLSVAEQ-FL-E--QQ-M-------HPTVIISAYRKALDDMVNTL-K-E-IST---P----------VD-TN------D------RE-------LMLKIINSAINTKAIKL--W-ADMACGIALDAVKTV------------E-----------L-E----------E---N--------------------------G-R----------K-E--IDIK-K-YAKVEK-IPGGIIEDSCVLRGVMVNKDVTHP-KMRRLIKNPRIILLDCSLEYKKGESQTEIEI-TREEDFAR--ILQMEEEYIQQVCE-DI--------------IRLKPDVVITEKGIS-DLAQHYLVK--------A-N--ITAVRRV-RKTDNNRIARACGARIA-----------SRTD-ELREEDVGTGAGLFEIKKIGDEYFTFITDC-KD-PKACTIVLRGASKEILAEVERNLQDAMQVCRNVVID-PYLVPGGGASEMSVA-HIL---TE--------K---S--KT-M-T-----GV--E-QWPYRAVAQALEVIPRTLIQNC---GA-STIRILTSLR-AKH----T---------------Q------E--------GC-Q---TW--GVDG--EAGVLA-DM-K-----E--L---G-----IWEPLAVKLQTYKTAVETAILLLRIDDIVSGH-K-------K-K-------------------G--------E-----D-------H-----G----R--Q----P----A------------------A-----A-P-------E----A---PQ--Q-A--E------------------
>Xenopus_tropicalis@AAH64256
---------------------------M---M--G----R--P-VL-VL--------------S---Q-N--I--KRES--GRKV-QSG-NINAAKTIADIIRTCLGPRAMMKMLLDPMG-GIVMTNDGNAILREIQVQHPAAKSMIEISRTQDEEVGDGTTSVIILA--GEMLSVAEQ-FL-E--QQ-M-------HPTVVISAYRKALDDMVSTL-K-E-IST---P----------VD-TN------D------RE-------LMLKIINSAVNTKAIKR--W-ADMACGIALDAVKTV------------E-----------L-E----------E---N--------------------------G-R----------K-E--IDIK-K-YAKVEK-IPGGIIEDSCVLRGVMVNKDVTHP-KMRRLIKNPRIVLLDCSLEYKKGESQTEIEI-TREEDFAR--ILQMEEEYIQQVCE-DI--------------IRLKPDVVITEKGIS-DLAQHYLVK--------A-N--ITAIRRV-RKTDNNRIARACGARIG-----------SRTD-ELREEDVGTGAGLFEIKKIGDEYFTFITEC-KD-PKACTIVLRGASKEILAEVERNLQDAMQVCRNVVID-PHLVPGGGAAEMSVA-HIL---TE--------K---S--KT-M-T-----GV--E-QWPYRAVAQALEVIPRTLVQNC---GA-STIRVLTSLR-AKH----T---------------Q------E--------GC-Q---TW--GVDG--EAGVLV-DM-K-----E--L---G-----IWEPLAVKLQTYKTAVETAILLLRIDDIVSGH-K-------R-K-------------------G--------E-----D-------H-----G----R--Q----P----A------------------AP----G-P-------Q----A---PP--E-A--E------------------
>Danio_rerio@AAH53271
---------------------------M---M--G----R--P-VL-VL--------------S---Q-N--I--KRES--GRKV-QIG-NISAAKTIADIIRTCLGPRAMMKMLLDPMG-GIVMTNDGNAILREIQVQHPAAKSMIEISRTQDEEVGDGTTSVIILA--GEMLSVAEQ-FL-E--QQ-M-------HPTVVIGAYRQALDDMLNIL-K-D-IST---P----------VD-VS------N------RD-------MMLKIINSAINTKALSR--W-STLACNIALDAVRTV------------E-----------L-E----------E---N--------------------------G-R----------K-E--IDIK-K-YAKVEK-VPGGIIEDSCVLRGVMVNKDVTHP-RMRRLIKNPRIVLLDCSLEYKKGESQTDIEI-AREEDFAR--ILQMEEEYVQQICE-DI--------------IRLKPDLIFTEKGIS-DLAQHYLMK--------A-N--ITAIRRI-RKTDNNRIARACGARIA-----------SRTD-ELTEDDVGTGAGLFEVKKIGDEYFTFVTEC-KD-PKACTILLRGASKEILAEVERNLQDAMQVCRNVLLD-PYLLPGGGAVEMEVS-HRL---TE--------R---S--RA-M-T-----GV--E-QWPYRAVAQALEVVPRTLIQNC---GA-SAIRVLTSLR-AKH----T---------------Q------E--------GN-S---SW--GVNG--ETGTLA-DM-E-----Q--L---G-----IWEPLAVKAQTYKTAVETAILLLRIDDIVSGH-K-------K-K-------------------G--------D-----G-------E----------Q--T---------G------------------G-----A-P-------M----E---DR--E-----------------------
>Squalus_acanthias@CT01070725.H1.1
---------------------------M---L--G----R--Q-VL-VL--------------S---Q-N--V--KRES--GHKV-QQG-NINAAKTIADVIRTCLGPRAMMKMLLDPMG-GIVMTNDGNAILREIQVQHPAAKSMIEISRTQDEEVGDGTTSVIILA--GEMLSVAEQ-YL-E--QQ-M-------HPSVIIGAYHQALEDMITTL-K-E-IST---P----------VD-VT------D------RE-------MMLKIINSAINTKVNNL--Q-LDLACNIALDAVKTV------------V-----------F-E----------E---N--------------------------G-R----------K-E--IDIK-K-YAKVEK-IPGGFIHDSCVLRGVMLNKDVTHP-RMRRHIKNPRILLLDCSLEYKKGESQTDIEI-TREEDFTR--ILQMEEDYIQQICE-EV--------------IRLKPDLLFTEKGIS-DLALHYLMK--------A-N--I---------------------------------------------------------------------------------------------------------------------------------------------------------------------------------LEVIPRTLIQNC---GA-STIRLLTSLR-AKH----T---------------Q------E--------GC-Q---TW--GVNG--ETGALT-DM-K-----E--L---G-----IWEPLAVKAQTFKTSVETAILLLRIDDIVSGH-K-------S-M-------------------K--------D-----D------------------G--R---------G------------------G-----D-G-------D----A-------------------------------
>Leucoraja_erinacea@CT01080729.H1.1
---------------------------M---L--G----R--Q-VV-VL--------------S---Q-N--V--KRES--GRRV-QQG-NISAAKSIADVIRTCLGPRAMMKMLLDPMG-GIVMTNDGNAILREIQVQHPAAKSMIEISRTQDEEVGDGTTSVIILA--GEMLSVAEQ-YL-E--QQ-M-------HPSVIIGAYHQALEDMITTL-E-E-LST---P----------VD-IN------N------RD-------LMLKIINSAINTKVNNL--Q-LDLACSIALDAVKTV------------E-----------L-D----------E---N--------------------------G-R----------K-E--IDIK-K-YAKIEK-VPGGFIHDSCVLQGVMLNKDVTHS-RMRRHIKSPRILLLDCSLEYKKGESQTDIEI-TREEDFTH--ILQMEENYIQQICE-DI--------------IRLKPDLLFTEKGIS-DLAIHYLMK--------A-N--ITAIRRI-RKSDSNRIARACGARVA-----------SRTD-ELTEEDIGTRAGQFEVKKIGDEYFAFVTEC-KD-PKACTILLRGASKEILAEVERNLQDAMQVTRNVLLD-PRLVPGGGAVEMAVA-HTL---IE--------K---S--KT-M-T-----GV--E-QWPYRAVANALEVIPRTLIQNC---GA-STIRLLTSLR-AKH----T---------------Q------E--------GC-Q---TW--GVNG--ETGSLA-DM-K-----E--L---G-----IWEPLTVKSQT---------------------------------------------------------------------------------------------------------------------------------------------------------------------------
>Petromyzon_marinus@51795379.198
-----------------------------------------------------------------------------------KV-QQG-NISAAKMIADVIRTCLGPRAMMKMLMDPMG-GIVMTNDGNAILREIQVQHPAAKSMIEISRTQDEEVGDGTTSVIILA--GEMLAVAEQ-FL-E--QQ-M-------HPTVIISAYRKALEDMLSTL-K-D-ISV---A----------VD-VT------D------RV-------MMLRIVKSAIDTKALSR--V-SELACGIALDAVLTV------------Q-----------R-E----------D---N--------------------------G-R----------R-E--IDIK-N-YAKIEK-VPGGILEESCVLRGVMLNKDVTHP-RMRRRIETPRILLLDCSLEFKKGESQTDIEM-SREEDFAK--ILQAEEDYIQQICA-DI--------------VRLKPDLLFTEKGIS-DLAQHFLVK--------A-N--ITAIRRI-RKTDNNRIARACGARIV-----------SRTS-DAKEEDVGTGAGLFEVKKIGDDYFTFITEC-KD-PKACTILLRGASKDILAEVERNLQDAMQVARNVLLE-PRLVAGGGATEMALA-QAL---EV--------R---S--RA-M-T-----GV--E-QWPYRAAARALEVIPRTLVQNC---GA-STIRTLTSLR-AKH----T---------------Q------E--------GC-E---SW--GVNG--ETGAVA-DM-R-----E--L---G-----VLDPYAVKAQTYKTALE---------------------------------------------------------------------------------------------------------------------------------------------------------------------
>Eptatretus_burgeri@53869113.58
------------------------------------------P-FM-VL--------------S---Q-N--T--KRES--GRKV-QLG-NINAAKTIADIIRTCLGPRAMMKMLMNPMG-GIVMTNDGNAILREIQVQHPAAKSMIEISRAQDEEVGDGTTSVIILA--GEIMAAAET-FL-V--QQ-M-------HPAVIIAAYHQALKDMLQTL-K-D-ISV---P----------VD-TK------D------RT-------AMMRVVRSAVETKAAGT--W-AELLCAMALDAVHTV------------E-----------I-E----------A---D--------------------------G-H----------K-S--IDIK-N-YARVEK-VPGGMIEESRVLRGVMLNKDITHP-HMRRRIENPRIVLLDCGLEYKKGESQTEIEI-------------------------------------------------------------------------------------------------RACGARIV-----------SRTD-ELKEEVVGTGAGLFEVQKIGDEYFSFVTEC-KS-PKACTILLRGPSKDILNEVERNLQDAMQVTRNVMLD-PRLVPGGGATEMAVS-RVL---AQ--------R---A--KT-L-P-----GV--E-QGPYRAVAGALEVIPRTLVQNC---GA-NAIRQLTALR-AKH----T---------------Q------E--------GC-Q---TW--GVNG--ETGALA-DM-K-----E--L---G-----VWEPFVVKSQSFKSALETAVMLLRIDAIVSGT-K-------K-V-------------------K--------G-----D-------E-----G----E--G---------A------------------A-----V-P--------------------------------------------
>Ciona_savignyi@37861461.282
------------------------------------------P-VL-VL--------------N---Q-N--S--KRES--GRKV-QLG-NVEAAKTIADVIRTCLGPRSMLKMLMDPMG-GIVMTNDGNAILREITVQHPAAKSMIEISRTQDEEVGDGTTSVIILA--GEMMVAAQQ-FL-E--QK-M-------HPTVIIAAYRKALDDMQEIL-N-E-LSV---D----------VD-LT------K------KT-------EMRKIVKSAIGTKFINK--W-ADLACDMAIKSVSTV------------V-----------L-E----------N---Q----------------------GT--G-R----------R-E--IDIK-R-YAKVEK-VPGGILEDSEVLDGVMLNKDITHP-AMRRKIENPRILLLDCSLEYQKGESQTDMEL-SQETDFEK--ILQMEENFIKQVTS-EI--------------IAFKPDLIFTEKGIS-DLAQYFLNK--------A-N--ITAIRRV-RKSDNNRIARACGATVC-----------SRTE-EIREEDIGTGAGLFEVRKFGEEYFTFITKC-KE-PKACTILLRGASKDILMEVERNLQDAMQVTRNVMIN-PQLLPGGGAVEMAVA-QRM---KE--------R---S--KS-M-T-----GV--E-QWPYRAVADALEVIPRTLIQNC---GA-STIRTITALR-AKH----A---------------T------D--------GN-E---SW--GVNG--ETGKIV-DM-K-----E--L---D-----VWEPLSVKLQTYKTAMETAMLLLRIDDIVSGS-K-------K-A-------------------G--------G-----G-------E-----G----T--G---------S------------------A-----A-P--------------------------------------------
>Ciona_savignyi@37922209.284
------------------------------------------P-VL-VL--------------N---Q-N--S--KRES--GRKV-QLG-NVEAAKTIADVIRTCLGPRSMLKMLMDPMG-GIVMTNDGNAILREITVQHPAAKSMIEISRTQDEEVGDGTTSVIILA--GEMMVAAQQ-FL-E--QK-M-------HPTVIIAAYRKALDDMQEIL-T-E-LSV---D----------ID-VT------E------KS-------EMRKIVKSAIGTKFINK--W-ADLACDMAIKSVSTV------------V-----------Q-Q----------N---K----------------------ST--G-R----------R-E--IDIK-R-YAKVEK-VPGGILEDSEVLDGVMLNKDITHP-AMKRRIENPRILLLDCSLEYQKGESQTDMEL-SKDTDFEK--ILQMEEDYIKRVTS-DV--------------IAHKPDLVFTEKGIS-DLAQYFLTK--------A-N--ITAIRRV-RKSDNNRIARACGATVC-----------SRTE-EIREEDIGTGAGLFEVRKFGEEYFTFITKC-KD-PKACTILLRGASKDILMEVERNLQDAMQVTRNVMIN-PQLLPGGGSVEMAVA-QRM---KE--------R---S--KS-M-T-----GV--E-QWPYRAVADALEIIPRTLVQNC---GA-STIRTITALR-AKH----A---------------T------S--------GN-E---TW--GVNG--ETGQIA-DM-K-----A--L---D-----VWEPLSVKLQTYKTAMETAMLLLRIDDIVSGS-K-------K-A-------------------E--------G-----G-------E-----G----T--G---------T------------------A-----A-P--------------------------------------------
>Ciona_intestinalis@XP_002129236
----------------------------------MS---A--P-VL-VL--------------N---Q-N--S--KRES--GRKV-QLG-NVAAAKTIADVIRTCLGPRSMLKMLMDPMG-GIVMTNDGNAILREITVQHPAAKSMIEISRTQDEEVGDGTTSVIILA--GEMMTAAEQ-FL-E--QK-M-------HPTVIIAAYRKALDDMQEIL-A-E-LSV---S----------ID-PT------E------KS-------EMRKIVKSAIGTKFINK--W-ADLACDMAIKSVSTV------------V-----------L-D----------N---Q----------------------ST--G-R----------R-E--IDIK-R-YAKVEK-VPGGILEDSEVLDGVMVNKDVTHP-AMRRKIENPRILLLDCSLEYQKGESQTDMEL-SNETDFEK--ILQMEEEYIKRVTS-EI--------------ISHKPDLVFTEKGIS-DLAQYFLSK--------A-N--ITAIRRL-RKSDNNRIARACGGTVC-----------SRPE-EIREEDIGTGAGLFEVRKFGEEYFTFITKC-KD-PKACTILLRGASKDILMEVERNLQDAMQVTRNVMIN-PQLLPGGGAVEMAVA-QIM---KE--------K---S--KS-M-T-----GV--E-QWPYRAVADALEIIPRTLIQNC---GA-STIRTITALR-AKH----A---------------A------D--------GN-Q---TW--GVNG--ETGQIA-DM-K-----D--L---D-----VWEPVAVKLQTYKTAMETAMLLLRIDDIVSGT-K-------K-A-------------------E--------G-----G-------E-----G----T--G---------S------------------A-----A-P-------T----G---Q---------------------------
>Ciona_intestinalis@XP_002121284
----------------------------------MS---A--P-VL-VL--------------N---Q-N--S--KRES--GRKV-QLG-NVAAAKTIADVIRTCLGPRSMLKMLMDPMG-GIVMTNDGNAILREITVQHPAAKSMIEISRTQDEEVGDGTTSVIILA--GEMMTAAEQ-FL-E--QN-M-------HPTVIIGAYRKALDDMQEIL-G-E-MSV---E----------VD-VN------K------KS-------EMRKIVKSAIGTKFINK--W-ADLACDMAIKAVSTV------------V-----------L-E----------N---A----------------------ST--G-R----------R-E--IDIK-R-YAKVEK-VPGGILEDSEVLDGVMINKDVTHP-AMKRKIENPRILLLDCSLEYQKGESQTDMEL-SNETDFEK--ILQMEEEYIKKVTR-DI--------------IAFKPDLVFTEKGIS-DLAQYYLSK--------A-N--ITAIRRL-RKSDNNRIARACGATVC-----------SRTE-EIREEDIGTEAGLFEVRKFGEEYFTFITKC-KN-PKACTILLRGASKDVLMEVERNLQDAMQVTRNVMIN-PQLLPGGGAVEMAVA-QKM---KA--------L---S--KS-M-M-----GV--E-QWPYRAVADALEIIPRTLIQNC---GA-STIRTITALR-AKH----A---------------D------A--------GN-E---TW--GVNG--ESGQIA-DM-N-----V--L---D-----VWEPLSVKLQTYKTAMETAMLLLRIDDIVSGT-K-------K-A-------------------E--------G-----G-------E-----G----T--G---------T------------------A-----A-P-------T----G---A---------------------------
>Clavelina_lepadiformis@CT02091006.H1.1
----------------------------------MS---A--P-VL-VL--------------N---Q-N--S--KRES--GRKV-QLG-NVNAAKTIADVIRTCLGPRSMLKMLMDPMG-GIVMTNDGNAILREITVQHPAAKTMIEISRTQDEEVGDGTTSVIILA--GEMMSAAQQ-FL-E--QK-M-------HPTVIIAAYRKALDDMQDIL-T-Q-LSV---E----------VD-VT------K------NE-------EMRKIVKSAIGTKFINK--W-ANLACDMAIKSVSTV------------A-----------I-E----------N---A----------------------ST--G-R----------R-E--IDIK-R-YAKVEK-VPGGTLEDSEVLNGVMLNKDVTHP-GMRRKIENPRILLLDCSLEYQKGESQTDLEL-SKDTDFEK--ILQMEEEHVKRVTN-DI--------------IKFKPDLVFTEKGIS-DLAQYFLAK--------A-N--ITAIRRV-RKSDNNRIARACGGTVC-----------SRTD-EIREEDIGTGAGLFEIKKYGDEYFTFITKC-KD-PKACTILLRGASKDILMEVERNLQDAMQVARNVMVN-PRLLPGGGAVEMAVA-QLM---RE--------K---S--KS-M-T-----GV--E-QWPYRAVADSLEVIPRTLIQNC---GA-STIRTITALR-AKH----A---------------S------D--------GN-E---SW--GVNG--ETGDIQ-DM-K-----E--L---D-----VWEPLSVKLQIYKTAMETAMLLLRIDDIVSGS-K-------K-A-------------------E--------G-----K-------E-----G----T--S---------A-----------------------------------------------------------------------
>Cystodytes_dellechiajei@CT01091006.H1.1
--------------------------------------------------------------------------------------QLG-NVNAAKTIADVIRTCLGPRSMLKMLMDPMG-GIVMTNDGNAILREITVQHPAAKTMIEISRTQDEEVGDGTTSVIILA--GEFMSCAEQ-FL-E--QK-M-------HPTVIISAFRKALDDMQEIL-A-G-LSV---E----------VD-VT------K------TE-------EMRKIVKSAIGTKFINK--W-ADLACDMAIKSVSTV------------S-----------I-E----------N---A----------------------ST--G-R----------R-E--IDIK-R-YAKVEK-VPGGTLEDSEVLNGVMLNKDVTHP-AMRRKITNPRILLLDCSLEYQKGESQTDLEL-SKETDFER--ILQMEESYIKRVTS-DI--------------IKFKPDLVFTEKGIS-DLAQYFLSK--------A-N--ITAIRRV-RKSDNNRIARACNGTVC-----------SRTD-EIREEDIGTGSGLFEVRKIGDEYFTFITQC-KD-PKACTILLRGASKDILMEVERNLQDAMQVARNVMVN-PRLLPGGGAVEMAVA-QVL---RE--------K---S--KS-M-T-----GV--E-QWPYRAVADALEVIPRTLIQNC---GA-STIRTITALR-AKH----S---------------T------K--------GN-D---SW--GVNG--ETGEIE-DM-K-----T--L---D-----VWEPLAVKLQTYK-------------------------------------------------------------------------------------------------------------------------------------------------------------------------
>Phallusia_mammilata@CT01091006.H1.1
-----------------------------------------------------------------------------------------------------------------------------------------------------------------------------------------------------------------------------------------------------------------------------------------------------------------------------------------------------------------------------------------------------------------------------------------------------ILLLDCSLEYQKGESQTDMEL-SKDVDFEK--VLQMEEDYIRRITA-EI--------------IAFKPDLVFTEKGIS-DLAQYFLSK--------A-N--ITAIRRV-RKSDNNRIARACGGTVC-----------SRTD-EIREEDIGKGAGLFEIKKFGDEYFTFITKC-QD-PKACTILLRGASKDILMEVERNLQDAMQVARNVMIN-PRLVPGGGAVEMAVA-QKM---KE--------K---S--KS-M-T-----GV--E-QWPYRAVAEALEVIPRTLIQNC---GA-STIRTLTALR-AKH----A---------------T------D--------GN-T---TW--GVNG--EAGEIV-DM-K-----K--L---D-----IWEPLSVKQQTYKTAMETAMLLLRIDDIVSGS-K-------K-A-------------------E--------G-----K-------E-----G----T--G---------------------------------------------------------------------------------
>Molgula_tectiformis@67831366.147
------------------------------------------P-VL-VL--------------S---Q-N--S--KRES--GKKV-QIG-NVNAAKTIADVIRTCLGPRSMMKMLMDPQG-GIVMTNDGNAILREIQVQHPAAKSMIEISRTQDEEVGDGTTSVIIMA--GEIMASAEQ-FL-D--QQ-M-------HPTVIISAFRRALEDMQEAL-K-E-VST---P----------LD-VN------N------PS-------EMRKIIQSAIGTKFISK--W-SDLACDMAIKAVATV------------V-----------I-E----------D---K--------------------------G-Q----------K-E--IDIK-R-YAKVEK-VPGGTLEDSEVLNGVMLNKDVTHP-RMRRKIEKPRIMLLDCPLEYTKGESQTDLEL-SKDTDFTR--ILQLEEEYIRKITG-EI--------------IAFKPDLLFTEKGIS-DLAQHFLVK--------A-G--ITAIRRV-RKSDNNRIARACGATVC-----------SRTD-EVREEDIGTEAGLFEIKKLGDEYFTFITEC-KD-PKACTILLRGASKDILMEVERNLQDAMQVSRNILLD-PRILPGGGAVEMAVA-HRL---AE--------K---S--KS-M-T-----DV--E-QWPYRAVAQALEVIPRTLIQNC---GA-STIRIITALR-AKH----T---------------Q------A--------GN-E---TW--GVNG--ETGEIV-NM-K-----D--F---A-----VWEPLAVKMQVYKTAMETAMLLLRIDDIVSGV-K-------K-Q-------------------Q--------D-------------------------------------------------------------------------------------------------------------
>Molgula_gulf@CT01091006.H1.1
------------------------------------------P-VL-VL--------------S---Q-N--S--KRES--GKKV-QLG-NVNAARTIADVIRTCLGPRSMMKMLMDPQG-GIVMTNDGNAILREIQVQHPAAKSMIEISRTQDEEVGDGTTSVIILA--GEIMSSAEQ-FL-V--DH-M-------HPTVIISAFRKALEDMQEAL-E-E-ISV---P----------LD-VN------N------PV-------EMRKIIQSAIGTKFISK--W-SNLACDMAIKAVATV------------V-----------I-D----------D---K--------------------------G-Q----------K-E--IDIK-R-YAKVEK-VPGGSLEDSTVLNGVMLNKDVTHP-RMKRKIENPRILLLDCPLEYTKGESQTDLEL-SKENDFTR--ILQLEEEYIRRITS-EI--------------IAFKPDLLFTEKGIS-DLAQHFLVK--------A-G--ITAIRRV-RKSDNNRIARACGATVC-----------SRTD-EITENDIGTEAGLFEIKKLGDEYFTFITEC-KN-PKACTILLRGASKDILMEVERNLQDAMQVSRNILLD-PRIVPGGGAVELAVA-HRL---AE--------K---S--KS-M-T-----DV--E-QWPYRAVAQALEVIPRTLIQNC---GA-STIRIITALR-AKH----T---------------T------A--------GN-E---TW--GVNG--EKGEIA-DM-K-----N--M---D-----VWEPLAVKMQVYKTAME---------------------------------------------------------------------------------------------------------------------------------------------------------------------
>Molgula_occidentalis@CT01091006.H1.2
------------------------------------------P-VL-VL--------------S---Q-N--S--KRES--GKKV-QIG-NVNAAKAVADVIRTCLGPRSMFKMLMDPQG-GIVMTNDGNAILREIQVQHPAAKSMIEISRTQDEEVGDGTTSVIILA--GEIMSVAQQ-FL-E--QQ-M-------HPTVIIGAYRQALEDMQEVL-N-D-ISS---P----------VD-VT------K------PE-------EMRKIIKSTIGTKFISK--W-SDLACDMAIKAVATV------------V-----------I-E----------D---K--------------------------G-Q----------K-E--IDIK-R-YAKVEK-VPGGALEDSKVLNGVMLNKDVTHP-RMRRKIENPRIMLLDCPLEYTKGESQTDLEL-SKETDFTR--ILQLEEEYIRRVTS-EI--------------IAFKPDLLFTEKGIS-DLAQHFLVK--------A-G--ITAIRRV-RKSDNNRIARACGATVC-----------SRTD-EVREEDIGTDAGLFEIKKLGDEYFTFITEC-KD-PKACTILLRGASKDVLMEVERNLQDAMQVSRNILLD-PKILPGGGAVEMAVS-HRL---TE--------K---S--KN-M-T-----DV--D-QWPYRAVAQALEVIPRTLIQNC---GA-STIRTITALR-AKH----A---------------T------A--------GN-E---TW--GVDG--ESGEIV-DM-N-----K--F---D-----VWEPLAVKMQVYKTAMETAMLLLRIDDIVSGV-K-------K-Q-------------------Q--------D-------------------------------------------------------------------------------------------------------------
>Bostrichobranchus_pilularis@CT08091006.H1.2
------------------------------------------P-VL-VL--------------N---Q-N--T--KRES--GKKV-QIG-NVNAAKTIADVIRTCLGPRSMMKMLMDPQG-GIVMTNDGNAILREIQVQHPAAKSMIEISRTQDEEVGDGTTSVIILA--GEIMSAAEQ-FL-E--RK-M-------HPTVIISAYRQALEDMQEAL-K-E-IST---P----------ID-VN------D------PA-------EMKKIIESAIGTKFLSK--W-SDLACNIAIKAVSTV------------V-----------I-E----------D---R--------------------------G-Q----------K-E--IDIK-R-YAKVEK-VPGGTLEDSEVLNGVMVNKDVTHP-RMRRRIENPRVVLLDCPLEYTKGESQTDIEL-VKDTDFTR--ILQLEEEYIRRVTN-EI--------------IALKPDLVFTEKGIS-DLAQHFLVK--------A-G--ITAIRRV-RKSDNNRIARACGATVC-----------SRTD-EIKEDDVGTGAGLFEIKKLGDEYFTFITEC-KD-PKACTILLRGASKDILMEVERNLQDAMQVARNIMLD-PNILPGGGAVEMAVA-HML---SN--------K---S--KS-M-T-----GV--E-QWPYRAAAQALEVIPRTLIQNC---GA-STIRTITALR-AKH----T---------------A------D--------GN-Q---SW--GVNG--EGGEIA-DM-N-----D--L---G-----VWEPLQVKMQVYKTAMETAMILLRIDDIVSGV-K-------K-Q-------------------Q--------D-------------------------------------------------------------------------------------------------------------
>Halocynthia_roretzi@CT01061112.H1.1
------------------------------------------P-VL-VL--------------N---Q-N--T--KRES--GKKV-QLG-NVNAAKTIADVIRTCLGPRSMMKMLMDPQG-GIVMTNDGNAILREIQVQHPAAKSMIEISRTQDEEVGDGTTSVIILA--GEMMSVAEQ-FL-V--QK-M-------HPTVIIGAYRQALEDMQDVL-K-E-LSV---T----------VD-VT------D------PA-------EMRKILASAIGTKFISK--W-LELACDMAIKAVATV------------A-----------I-E----------D---K----------------------TT--G-L----------R-E--IDIK-R-YAKVEK-VPGGTLEDSCVLQGVMLNKDVTHP-RMRRRIEKPRILLLDCPLEYTKGESQTDIEL-SKENDFNR--ILQLEEEYIRRITS-DI--------------IAFKPDVVFTEKGIS-DLAQHFLVK--------A-N--ITGIRRV-RKSDNNRIGRACGATVC-----------SRTD-E----------------------------------------LRGASKDILMEXERNLQDAMQVARNVMVD-PRLVPGGGAVELAVA-HKL---TE--------K---S--KT-M-T-----GV--E-QWPYRAVAQSLEVIPRTLIQNC---GA-STIRTITALR-AKH----T---------------S------A--------GN-I---TW--GVNG--ETGEIC-DM-K-----V--L---D-----IWEPLSVKVQTYKTAMETAMLLLRIDDIVSGL-K-------K-Q-------------------E----------------------------------------------------------------------------------------------------------------------
>Polyandrocarpa_maxima@CT01091006.H1.1
----------------------------------------------------------------------------------------------------------------------------------------------------------------------------------------------------------------------------------------------------------------------------------------------------------------------------------------------------------------------------------------------------------------------------------------------------------------------------------------------------------------------------------------------------------------------------------------------------------------------------------------------------------NLQDAMQVARNVMVD-ARLVPGGGAVEMAVA-HRL---AE--------K---S--KT-M-T-----GV--E-QWPYRAVAQALEVIPRTLIQNC---GA-STIRTITALR-AKH----T---------------N---------------------------------------DM-E-----E--L---Q-----IWEPLSVKVQTYKTAMETAMLLLRIDDIV---------------------------------------------------------------------------------------------------------------------------------------------------------
>Dendrodoa_grossularia@CT04091006.H1.1
------------------------------------------P-IL-VL--------------N---H-N--T--KRES--GKKV-QLG-NVNAAKTIADVIRTCLGPRSMMKMLMDPMG-GIVMTNDGNAILREIQVQHPAAKSMIEISRTQDEEVGDGTTSVIILA--GEMMSAAEQ-FL-E--QK-M-------HPTVIISAYRQALEDMQEAL-Q-E-FSV---T----------VD-VT------D------PK-------EMKKIISSAIGTKFISK--W-TDLATEMAIKAVATV------------A-----------I-E----------D---K----------------------AS--G-Q----------K-E--IDIK-R-YAKVEK-VPGGMIEESRVLQGVMLNKDITHP-RMKRRIENPRILLLDCPLEYTKGESQTDIEL-TKENDFNR--ILQLEEEYIRRVTS-DI--------------IAFKPDLVFTEKGIS-DLAQHFLVK--------A-N--ITAIRRL-RKSDNNRVARACGATVC-----------ARTD-EIREEDIGTGAGLFEIRKFGDEYFTFITEC-QD-PKACTILLRGASKDILMEVERNLQDAMQVARNVMVD-ARLVPGGGAIEMAVA-HKL---AE--------K---S--KT-M-T-----GV--E-QWPYRAVAQALEVIPRTLIQNC---GA-STIRTITALR-AKH----T---------------D------A--------AN-L---TW--GVNG--ESGEIA-DM-N-----D--L---G-----IWEPLSVKLQTYKTSMETAMLLLRIDDIVSGI-K-------K-Q-------------------E----------------------------------------------------------------------------------------------------------------------
>Styela_plicata@CT07091006.H1.1
------------------------------------------P-VL-VL--------------N---Q-N--S--KRES--GKKV-QLG-NVNAAKTIADVIRTCLGPRAMLKMLMDPQG-GIVMTNDGNAILREIQVQHPAAKSMIEISRTQDEEVGDGTTSVIILA--GEMMAAAEQ-FL-E--QK-M-------HPTVIIAAYRQALEDMQEVL-E-E-LSV---T----------VD-VT------D------PK-------EMKKIIASTIGTKFISK--W-TDLACDMAIKAVATV------------A-----------I-E----------D---K----------------------NS--G-Q----------R-E--IDIK-R-YAKVEK-VPGGTIEESCVLQGVMLNKDITHP-RMKRRIENPRILLLDCPLEYTKGESQTDIEL-TKENRF----------------------------------------------------------------------N--ITAIRRV-RKSDNNRIGRACGATVC-----------SRTD-EIREEDIGTGAGLFEIRKFGDEYFTFITDC-KD-PKACTILLRGASKDILMEVERNLQDAMQVVRNVMVD-PKLVPGGGAIEMAVA-HKL---AE--------K---A--KS-M-T-----GV--E-QWPYRAVAQSLEVIPRTLIQNC---GA-STIRKITPLR-AKH----A---------------T------A--------GN-S---TW--GVDG--ETGDIV-DM-N-----E--F---Q-----IWEALSVKLQTYKTAMETAMLLLRIDDIVSGT-K----------------------------------------------------------------------------------------------------------------------------------------------------
>Oikopleura_dioica@CT02100401.H1.1
-------------------------------------------------------------------Q-N--S--EREQ--GSKV-QLG-NVQATKHVADIIRTCLGPRSMYKMLMDPQG-GIVVTNDGNAILREIMVKHPAAKSMIEISRTQDEECGDGTTSVIILA--GEIMSAAQE-FL-E--DN-M-------HPTKIINAYRYALDDIDAFM-TND-FGK---K----------ID-PS------N------DE-------DMAKLVNSALGTKFISR--W-MEMATKMAIKAVRTV------------H-----------I-K----------E---N--------------------------G-R----------T-E--IDIK-R-FAKVEK-IPGGQIEDSEVLNGVMLNKDITHP-KMKRKIVNPRIMLLDCSLEYQKGESQTDMEL-SNEADFTR--ILQLEENYIKDICD-NI--------------IALKPDLIFTEKGIS-DLAQHFLAK--------A-G--ITAIRRV-RKTDNLRIARCCGATIK-----------SRTD-EISESDLGTDAGLFEIKKFGEEYFTYVTEC-KK-NTACTIILRGASKDVLMEVERNLQDAMQVARNVLLE-CKIVPGGGACELAVG-NFL---NK--------N---A--KN-Y-S-----GE--E-QFPYRALARALEVIPRTLVQNC---GG-NTIRTLTELR-ALH----A---------------K------G--------Q--N---SH--GVNG--ETGKIA-DM-E-----K--I---D-----IWEPMTVKLQAYKTAIETATLLLRIDDIVQGT-K-------R-A-------------------D--------G-----S-------E-----G----I--G---------A------------------V-----S-Q-------S----N-------------------------------
>Strongylocentrotus_purpuratus@3480092
-------------------------MMM---L--GR---S--P-VL-VL--------------N---Q-N--T--KRES--GKKV-QIG-NVAAAKTIADVIRTCLGPRSMLKMLMDPMG-GIVMTNDGNCILREITVQHPAAKSMIEISRTQDEEVGDGTTSVIILA--GEMMSVAEP-FL-Q--QG-M-------HPTLIINAYKEAMEDMLQIM-KDK-CSK---Q----------VD-VS------D------RG-------QMMNIIKSCLGTKFINQ--W-ADLACQIAYDAVNTV------------S-----------L-E----------E---N--------------------------G-R----------K-E--IDIK-R-YAKVEK-VPGGTIEDSRVLKGVMLNKDVTHP-RMRRRIENPRILLLDCNLEYKKGESQTNLEM-GSDTDFTR--ILQLEEEYIQRICS-EI--------------IALKPDLIFTEKGIS-DLAQHYLGK--------A-N--ITAIRRV-RKSDNNRIARACGATVV-----------NRTD-ELRKEDLGLGCGLFEIKKIGDEYFTFVTDC-KN-PKACTILLRGASKDVLNEVERNLLDAMNAARNVMQE-PCLVPGGGAVEMALS-HAL---NE--------K---A--KA-I-K-----GV--Q-QWPYKAVASALEVIPRTLIQNC---GG-NTIRTLTALR-AKQ----A---------------D------P--------AN-F---KW--GIDG--EKGVIA-DM-K-----V--L---G-----IWDPYAVKAQVYKTAIETAMLLLRIDDIVSGS-K-------K-A-------------------G--------E-----R-------E-----G----A--G---------T------------------V-----A-P-------T----T---E---------------------------
>Paracentrotus_lividus@CT01070709.H1.1
-------------------------MMM---P--GR---A--P-VL-VL--------------N---Q-N--T--KRES--GRKV-QIG-NVTAAKTIADVIRTCLGPRSMLKMLMDPMG-GIVMTNDGNCILREITVQHPAAKSMIEISRTQDEEVGDGTTSVIILA--GEMMSVAEP-FL-E--QH-M-------HPTLIISAYKQAMEDMLQIM-KDK-CSK---K----------VD-VT------N------RG-------EMMNIIKSCLGTKFINQ--W-ADLACQIAYDAVNTV------------S-----------M-E----------E---N--------------------------G-R----------K-E--IDIK-R-YAKVEK-VPGGTIEDSRVLTGVMLNKDVTHP-RMRRRIENPRILLLDCPLEYKKGESQTNLEM-GNETDFTR--ILQLEEDYIQRICS-EV--------------IALKPDLIFTEKGIS-DLAQHYLGK--------A-N--ITAIRRV-RKSDNNRIARACGATVV-----------NRTD-ELREEDLGLGCGLFDIQKIGDEYFTFITEC-KN-PKACTILLRGASKDVLNEVERNLLDAMNAARNVMQE-PCLVPGGGAVEMALS-HAL---NE--------K---A--KA-I-K-----GV--Q-QWPYKAVATALEVVPRTLIQNC---GG-NTIRTLTALR-AKQ----A---------------D------P--------AN-F---SW--GIDG--EKGKVT-DM-N-----E--L---G-----IWDPYAVKAQVYKTAIETAMLLLRIDDIVSGS-K-------K-A-------------------G--------E-----R-------E-----G----A--G---------T------------------V-----A-P-------T----T---E---------------------------
>Saccoglossus_kowalevskii@XP_002736837
-------------------------MMG---P--GS---A--P-IL-VL--------------N---Q-N--T--KREF--GRKV-QLS-NVTAAKTIADVIRTCLGPRSMMKMLMDPMG-GIVMTNDGNAILREITVQHPAAKSMIEISRTQDEEVGDGTTSVIILA--GEFMAVSQQ-FL-E--QQ-M-------HPTVIISAYKQALEDMIDMT-RDK-ISQ---A----------ID-IT------N------TD-------EMKKIIHSSIGTKFINK--W-ADLAVQIALDATHTV------------A-----------L-E----------E---N--------------------------G-R----------R-E--IDIK-R-YAKVEK-VPGGTIEDSKVLKGVMINKDVTHP-RMKRKILNPKIMLLDCSLEYKKGESQTNLEI-TKDTDFSR--ILQLEEEYIQKICE-DI--------------IRFKPDVLFTEKGIS-DLAQHYLVK--------A-N--ITAVRRV-RKSDNNRIARACGATVV-----------NRTD-ELREEDIGTGAGLFEIQKFGDEYFCFVTEC-KD-PKACTILLRGASKDILNELERNLQDAMNVARNVMVD-SRLVPGGGATEMALA-HLL---NE--------K---A--KT-I-T-----GV--E-QWPYKAISRALEVIPRTLIQNC---GG-NTIRTLTALR-AKH----T---------------D------T--------DN-I---TW--GVDG--EKGTLV-DM-K-----D--F---G-----VWEPFSVKVQTYKTAMETAMLLLRIDDIVSGT-K-------K-A-------------------T--------G-----R-------E-----G----A--G---------S------------------A-----A-P-------T----T---A---------------------------
>Patiria_miniata@CT02100917.H1.1
----------------------------------GG---Q--P-IL-VL--------------N---Q-N--T--KRES--GRKV-QLG-NVTAAKTIADVIRTCLGPRAMLKMLMDPMG-GIVMTNDGNAILREITVQHPAAKSMIEISRTQDEEVGDGTTSVIILA--GEMMAVSQP-FL-E--QE-M-------HPTVIIAAYREAMDDMLDIM-KNS-FSK---K----------VD-VT------K------RD-------EMIQIIQSCVGTKFISK--W-GTLACDIAYNAVTKV------------T-----------L-D----------E---N--------------------------G-R----------K-E--IDIK-R-YAKVEK-VPGGTIEDSRVLDGVMFNKDVTHP-RMRRRIENPRIMLLDCSLEYKKGESQTSLEI-SREEDFTR--ILQLEEEYIQRVCG-EI--------------IALKPDLIITEKGVS-DLAQHYLAK--------A-N--ITAIRRL-RKSDNNRVARACGATIV-----------NRTD-ELREEDIGTGAGLFEIEKIGDEYFTYITKC-KN-PKACTILLRGASKDILNEVERNLQDAMNSARNIIME-PYLVPGGGAIEMALS-HAL---TE--------K---A--KG-I-T-----GV--Q-QWPYRAVASALEVIPRTLIQNC---GG-STIRTLTALR-AKH----V---------------E------A--------SN-F---AW--GIDG--EKGTIV-DM-E-----E--K---G-----VWDPYAVKAQTYKTSIETAMLLLRIDDIVSGT-K-------K-A-------------------S--------G-----G-------E-----G----A--G---------M------------------A-----A-P-------T----T-------------------------------
>Xenoturbella_bocki@001.H1.1
-----------------------------------------------------------------------------------------------------------------------G-GIVMTNDGNAILREIQVQHPAAKSMIEISRTQDEEVGDGTTSVI------------------------M-------HPTVIIRAYRQALDDMMVLM-KGK-LSR---K----------VN-TE------D------ED-------EMLNVIKSALGTKVTSQ--W-SEMACKIALKAVMTV------------T-----------L-E----------E---N--------------------------G-R----------K-E--IDIK-R-YAKVEK-IPGGTIEESRVLSGVMFNKDVTHP-KMRRRIEKPRIMLLDCSLEYKKGESQTNIEI-SQEDDFTK--YLQLEEDYVQQLCA-DI--------------IAMKPDLVITEKGIS-DLAQHYLVK--------N-N--ITALRRL-RKSDNNRVARASGATVV-----------NRTD-ELKEEDIGTGAGLFEIKKIGDEYFTFITEC-DN-PKACTILLRGASKDVLNEVDRNLNDAMQVTRNILIE-PVLVPGGGAIEMALA-QAL---NE--------K---A--KA-I-T-----GV--E-QWPYKAVCQALEIIPSTLIQNC---GG-NTIRTLTALR-AKH----A---------------T------D--------DN-H---TW--GIDG--EKGVIA-DM-N-----D--L---G-----IWDPFSVKAQTYKTAIETAILLLRIDDIVSGS-K-------K-R----------------------------E-----K-------D-----D----D--G---------P------------------S-----G-G-------T----M---E---------------------------
>Branchiostoma_floridae@XP_002234474
--------------------------MM---G--QG---G--P-VL-VL--------------K---Q-N--T--KRES--GRKV-QLG-NVKAAKMISDVIRTCLGPRSMMKMLMDPMG-GIVMTNDGNAILREIQVQHPAAKSMIEISRTQDEEVGDGTTSVIILA--GEMLSVAEP-FL-E--QK-M-------HPTQIISAYRQALEDSLDVL-RDQ-ISV---P----------VD-VS------N------ED-------EMVKIICSALGTKFIRK--W-MDMACKMALRSVKTV------------A-----------L-E----------D---Q--------------------------G-R----------R-E--IDIK-R-YAKVEK-IPGGAIEDSRVLSGIMINKDVTHP-KMRRRIENPRIVLLDCSLEYKKGESQTDIEL-VSEQDFSR--ILQLEEEYVQKICE-DI--------------IRVKPDIVFTEKGVS-DLAQHYLVK--------N-N--ITAIRRI-RKTDNNRIARACGANIL-----------NRTD-ELREEDVGTGAGLFEIKKFGDEYFTFITEC-KD-PKACTILLRGASKDVLAEVERNLQDAMQVARNVMLD-PRLVPGGGAAEMALA-HIL---NE--------K---A--KS-I-Q-----GI--Q-QKPYMAVAHALEVVPITLIQNC---GG-NTIRTLTQLR-AKH----A---------------T------A--------GN-K---NW--GING--ETGNIQ-DM-Q-----E--L---G-----IWEPYAVKAQVYKTAVETAILLLRIDDIVSGS-K-------K-Q-------------------A--------G-----P-------D-----P----M--K---------P------------------E----------------------------------------------------
>Branchiostoma_floridae@EEN45543
--------------------------MM---G--QG---G--P-VL-VL--------------K---Q-N--T--KRES--GRKV-QLG-NVKAAKMISDVIRTCLGPRSMMKMLMDPMG-GIVMTNDGNAILREIQVQHPAAKSMIEISRTQDEEVGDGTTSVIILA--GEMLSVAEP-FL-E--QK-M-------HPTQIISAYRQALEDSLDVL-RDQ-ISV---P----------VD-VS------K------ED-------EMVKIICSALGTKFIRK--W-MDMACKMALRSVKTV------------A-----------L-E----------D---Q--------------------------G-R----------R-E--IDIK-R-YAKVEK-IPGGAIEDSRVLSGIMINKDVTHP-KMRRRIENPRIVLLDCSLEYKKGESQTDIEL-VSEQDFSR--ILQLEEEYVQKICE-DI--------------IRVKPDIVFTEKGVS-DLAQHYLVK--------N-N--ITAIRRI-RKTDNNRIARACGANIL-----------NRTD-ELREEDVGTGAGLFEIKKFGDEYFTFITEC-KD-PKACTILLRGASKDVLAEVERNLQDAMQVARNVMLD-PRLVPGGGAAEMALA-HIL---NE--------K---A--KS-I-Q-----GI--Q-QKPYMAVAHALEVVPITLIQNC---GG-NTIRTLTQLR-AKH----A---------------T------A--------GN-K---NW--GING--ETGNIQ-DM-Q-----E--L---G-----IWEPYAVKAQVYKTAVETAILLLRIDDIVSGS-K-------K-Q-------------------A--------G-----P-------D-----P----M--K---------P------------------E----------------------------------------------------
>Apostichopus_japonicus@SRA37231.H1.1
-------------------------------G--GN---A--P-IL-VL--------------N---Q-N--T--RRES--GKKV-QLG-NIAAGKMIADVIRTCLGPRAMLKMLMDPMG-GIVMTNDGNAILREITVQHPAA------------------------------------------------------------------------------------------------------------------------------------------------------------------------------------------------------------------------------------------------------------------------------------------------------------------------------------------------------------------------------------------------------------------------------------------------------REEDIGTGAGLFEVQKFGDEYFTFVTEC-KN-PKACTILLRGASKDILNEVERNLQDAMNSARNVMIE-PRLVPGGGAVEMALT-HAL---TE--------K---A--KT-I-T-----GV--Q-QWPYKAVASALEVIPRTLIQNC---GG-NTIRTLTAPR-AKH----A---------------D------P--------SN-F---CW--GIDG--EKGTIV-DM-N-----E--L---G-----VWDAFAVKAQTYKTALETAMLLLRIDDIVSGS-K-------K-A-------------------S--------G-----G-------E-----G----H--G---------A------------------T-----G-P--------------------------------------------
>Pan_troglodytes@BAK63733
---------------------------M---M--GH---R--P-VL-VL--------------S---Q-N--T--KRES--GRKV-QSG-NINAAKTIADIIRTCLGPKSMMKMLLDPMG-GIVMTNDGNAILREIQVQHPAAKSMIEISRTQDEEVGDGTTSVIILA--GEMLSVAEH-FL-E--QQ-M-------HPTVVISAYRKALDDMISTL-K-K-ISI---P----------VD-IS------D------SD-------MMLNIINSSITTKAISR--W-SSLACNIALDAVKMV------------Q-----------F-E----------E---N--------------------------G-R----------K-E--IDIK-K-YARVEK-IPGGIIEDSCVLRGVMINKDVTHP-RMRRYIKNPRIVLLDSSLEYKKGESQTDIEI-TREEDFTR--ILQMEEEYIQQLCE-DI--------------IQLKPDVVITEKGIS-DLAQHYLMR--------A-N--ITAIRRV-RKTDNNRIARACGARIV-----------SRPE-ELREDDVGTGAGLLEIKKIGDEYFTFITDC-KD-PKACTILLRGASKEILSEVERNLQDAMQVCRNVLLD-PQLVPGGGASEMAVA-HAL---TE--------K---S--KA-M-T-----GV--E-QWPYRAVAQALEVIPRTLIQNC---GA-STIRLLTSLR-AKH----T---------------Q------E--------NC-E---TW--GVNG--DTGTLV-DM-K-----E--L---G-----IWEPLAVKLQTYKTAVETAVLLLRIDDIVSGH-K-------K-K-------------------G--------D-----D-------Q-----S----R--Q---------G------------------G-----A-P-------D----A---GQ--E-----------------------
>Anolis_carolinensis@XP_003230262
---------------------------M---L--GQ---R--P-VL-VL--------------S---Q-N--T--KRES--GRKV-QSG-NINAAKTIADIIRTCLGPRAMMKMLLDPMG-GIVMTNDGNAILREIQVQHPAAKSMIEISRTQDEEVGDGTTSVIILA--GEMLSVAEH-FL-E--QQ-M-------HPTVIISAYRKALDDMISAL-K-R-IST---P----------VD-VN------N------RE-------AMLKIIHSAIGTKAISH--W-SNLACSIALDAVKTV------------E-----------F-E----------E---N--------------------------G-R----------K-E--IDIK-K-YAKVEK-IPGGIIEDSSVLRGVMINKDITHP-RMRRTIKNPRIVLLDCSLEYKKGESQTDVEI-TREEDFAR--ILQMEEEFIQQMCE-NL--------------IRVKPDLIITEKGIS-DLAQHFLMR--------A-N--ITAIRRV-RKTDNNRIARACGARIV-----------SRTD-ELREEDVGTGAGVFEVKKIGDEYFTFITDC-KE-PKACTILLRGASKEILAEVERNLQDAMQVCRNVLID-PQLVPGGGASEMAVA-HYL---TE--------K---S--KV-M-T-----GV--E-QWPYRAVAQALEVIPRTLIQNC---GA-STIRTLTSLR-AKH----T---------------Q------E--------GS-Q---TW--GVNG--ETGALA-DM-K-----E--L---G-----IWEPLSVKLQTYKTAVETAVLLLRIDDIVSGH-K-------K-K-------------------G--------D-----D-------Q-----N----K--P---------A------------------G-----A-P-------D----A---AQ--D-----------------------
>Meleagris_gallopavo@XP_003213997
------------------------------------------------------------------------X--KRES--GRKV-QAG-NITAAKTIADIIRTCLGPRAMMKMLLDPMG-GIVMTNDGNAILREIQVQHPAAKSMIEISRTQDEEVGDGTTSVIILA--GEMLSVAEH-FL-E--QQ-M-------HPTVIIGAYRKALDDMIHVL-K-K-IST---P----------VD-VN------N------RE-------MMLKIIKSAINTKAINR--W-SELACSIALDAVRTV------------E-----------L-E----------E---N--------------------------G-R----------K-E--IDIK-K-YAKVEK-IPGGFSEDSCVLRGIMVNKDVTHP-RMRRLIKNPRIVLLDCSLEYKKGESQTDIEI-TREEDFAR--ILQMEEEYIQQICE-DL--------------LRVKPDLVITEKGIS-DLAQHYLMR--------A-N--ISAVRRV-RKTDNNRIARACGARIV-----------SRTD-ELREEDVGTGAGLFEVKKIGDEYFAFITDC-KD-PKACTIVLRGASKEILAEVERNLQDAMQVCRNVLVD-PQLVPGGGAAEMAVS-HAL---TE--------K---S--KG-M-T-----GV--E-QWPYRAVAQALEVIPRTLIQNC---GA-STIRVLTSLR-AKH----T---------------Q------E--------GS-Q---TW--GVNG--ESGALA-DM-K-----E--L---G-----VWEPLAVKLQTYKTAVETAVLLLRIDDIVSGH-K-------K-K-------------------G--------E-----E-------H-----S----K--A---------P------------------A-----P-T-------E----A---AQ--E-----------------------
>Eucidaris_tribuloides@CT03120402.H1.1
---------------------------------------------------------------------------------GRKX-QLG-NVAAAKTIADVIRTCLGPRSMLKMLMDPMG-GIVMTNDGNCILREITVQHPAAKSMIEISRTQDEEVGDGTTSVIILA--GEMMSVAEP-FL-E--QQ-M-------HPTLIISAYKQAMEDMLQIM-KDK-CSK---P----------VD-IN------N------RD-------QMMNIIKSCVGTKFINK--W-ADLACKIAYEAVTTV-----------------------------------------------------------------------------------------------KVEK-VPGGTIEESRVLTGVMLNKDVTHP-RMKRRIENPRILLLDCSLEYKKGESQTNLEI-TKETDFSR--ILQLEEEYIQRICS-DV--------------IAVKPDLVITEKGLS-DLAQHYLMK--------A-N--ISAIRRV-RKSDNNRIARACGATIV-----------NRTD-EIRKEDLGLGCGLFEIQKIGDEYFTYITEC-KN-PKACTILLRGASKDILHEVERNLQDAMNAARNVMQE-PCLVPGGGAVEMALS-HAI---NE--------K---A--KA-I-K-----GV--Q-QWPYKAVASALEVIPRTLIQNC---GG-NTIRTLTALR-AKQ----A---------------D------P--------AN-F---AW--GIDG--EKGVLA-DM-N-----T--L---G-----VWDPYAVKAQTYKTAIETAMLLLRIDDIVSGS-K-------K-A-------------------S--------D-----R-------E-----------------------------------------------------------------------------------------------
>Lytechinus_variegatus@JH437083.H1.6
----------------------------------------------------------------------------------------------------------------------------------------------------------------------LA--GEMMSVSEP-FL-Q--QN-M-------HPTLIISAYKQAMEDMLQIM-KDK-C-----------------------------------------------------------------------------------------------------------------------------------------------------------------------------------VPGGTIEDSRVLTGVMLNKDVTHP-RMRRRIENPRILLLDCNLEYKKGESQTNLEI-GNETDFTR--ILQLEEEYIQRICS-EI--------------IALKPDLIFTEKGIS----------------------------------------RACGATVV-----------NRTD-ELREEDLGLGCGLFEIQKIGDEYFTFITEC-KN-PKACTILLRGASKDVLNEVERNLLDAMNAARNVMQE-PCLVPGGGAVEMALS-HAL---NE--------K---A--KA-I-K-----GV--Q-QWPYKAVASALEVVPRTLIQNC---GG-NTIRTLTALR-AKQ----A---------------D------P--------AN-F---SW--GIDG--EKGILA-DM-N-----Q--L---G-----IWDPYAVKAQTYKTAIETAMLLLRIDDIVSGS-K-------K-A-------------------G--------E-----R-------E-----G----A--G---------T------------------V-----A-P-------T----T---E---------------------------
>Crotalus_adamanteus@AFJ51607
---------------------------M---L--GQ---R--P-VL-VL--------------S---Q-N--T--KRES--GRKV-QTG-NINAAKTIADIIRTCLGPRAMMKMLLDPMG-GIVMTNDGNAILREIQVQHPAAKSMIEISRTQDEEVGDGTTSVIILA--GEMLSVAEH-FL-E--QQ-M-------HPTVIISAYRKALDDMISAL-K-K-IST---G----------VD-VT------S------RE-------AMLKIISSAISTKAINR--W-SDLACSIALDAVKTV------------E-----------L-E----------E---N--------------------------G-R----------K-E--IDIK-K-YAKVEK-IPGGFIEDSRVLPGVMINKDITHP-RMRRTIKNPRIILLDCSLEFKKGESQTDIEI-TREEDFAR--ILQMEEEFIQQMCD-HL--------------IKVKPDLIITEKGIS-DLAQHFLMR--------A-N--ITAIRRV-RKTDNNRIARACGARIV-----------SRTD-ELREDDVGTGAGLFEVKKIGDEYFTFITDC-KE-PKACTILLRGASKEILAEVERNLQDAMQVCRNILVD-PQLVPGGGASEMAVA-HAL---TE--------K---S--KV-M-T-----GV--E-QWPYRAVAQALEVIPRTLIQNC---GA-STIRVLTSLR-AKH----T---------------Q------E--------GS-Q---TW--GVNG--ETGVLA-DM-K-----D--L---G-----IWEPLSVKLQTYKTAVETAVLLLRIDDIVSGH-K-------K-K-------------------G--------D-----D-------Q-----S----K--P---------S------------------G-----A-P-------D----A---AQ--E-----------------------
>Sarcophilus_harrisii@XP_003768139
------------------------XXXM---M--GH---R--P-VL-VL--------------S---Q-S--T--KRES--GRKV-QSG-NISAAKTIADVIRTCLGPKSMMKMLLDPMG-GIVMTNDGNAILREIQVQHPAAKSMIEISRTQDEEVGDGTTSVIILA--GEMLSVAEH-FL-E--QQ-M-------HPTVVISAYRKALDDMISTL-K-K-ISI---P----------VD-IN------N------RD-------TMMNIIDSAIRTKVISR--W-SSLACTIALDAVKMV------------Q-----------Y-E----------E---N--------------------------G-R----------K-E--IDIK-K-YAKVEK-IPGGIIEDSCVLRGVMINKDVTHP-RMRRYIKNPRIILLDSSLEYKKGESQTDIEI-TREEDFTR--ILQMEEEFIQQLCD-DI--------------IHLKPDVVITEKGIS-DLAQHYLMR--------A-N--ITAIRRV-RKTDNNRIARACGARIA-----------SRPE-ELREDDIGTGAGLFEIKKIGDEYFTFITEC-KD-PKACTILLRGASKEILSEVERNLQDAMQVCRNVFLE-PLLVPGGGASEMALA-HAL---TE--------K---S--KA-M-T-----GI--E-QWPYRAVAQALEVIPRTLIQNC---GA-STIRLLTSLR-AKH----T---------------Q------E--------NC-E---TW--GVDG--ETGALV-DM-K-----E--L---G-----IWEPLAVKLQIYKTAVETAVLLLRIDDIVSGH-K-------K-K-------------------G--------D-----D-------Q-----N----Q--S---------G------------------G-----N-P-------D----G---GQ--E-----------------------
>Oreochromis_niloticus@XP_003459703
---------------------------M---I--G----Q--Q-VL-VL--------------N---Q-N--V--KRES--GRKV-QTG-NINAAKTIADVIRTCLGPRAMMKMLLDPTG-GIVMTNDGNAILREIQVQHPAAKSMIEISRTQDEEVGDGTTSVIILA--GEMLAVAEQ-FL-E--QQ-M-------HPTVIISAYRRALEDMLDTL-K-E-IST---P----------VD-TS------D------RS-------MMLKIVHSAINTKALSR--W-SELACNIALDAVRTV------------E-----------L-E----------E---S--------------------------G-R----------K-E--IDIK-K-YAKVEK-VPGGIIEDSCVLRGVMINKDVTHP-RMRRMIKNPRIVLLDCSLEYKKGESQTDIEI-SKEEDFAR--ILQMEEEYIQQICE-DI--------------IRLKPDLLFTEKGIS-DLAQHYLVK--------A-N--ITAIRRV-RKTDNNRIARACGARIV-----------SRTD-ELREEDVGVGAGLFEVKKIGDEYFTFITEC-KD-PKACTILLRGASKEILAEVERNLQDAMQVCRNVLLD-PFLLPGGGAVEMAVS-KHL---TE--------R---S--RA-L-T-----GV--E-QWPYRAVAQALEVIPRTLIQNC---GA-STIRVLTSLR-AKH----T---------------Q------D--------NS-V---CW--GVDG--ESGCLS-DM-A-----A--L---G-----IWEPLAVKAQTYKTAVETAILLLRIDDIVSGH-K-------K-K-------------------D--------K-------------E----------E--Q---------M------------------G-----G-Q-------G----A---E---------------------------
>Doliolum_nationalis@Dnat2190.H1.1
----------------------------------MS---A--P-VL-VL--------------N---Q-N--S--KRES--GRKV-QLG-NVNAAKTIADVIRTCLGPRSMLKMLMDPMG-GIVMTNDGNAILREITVKHPAAKTMIEISRTQDEEVGDGTTSVIILA--GEMMSAAQE-FL-E--QN-M-------HPTVIIAAYRKALDDMQEIL-T-E-LST---E----------VD-VN------D------AK-------EMKKIVKSAIGTKFINK--W-CDLACDMAIKSVGCV------------A-----------M-E----------N---K----------------------ET--G-R----------R-E--IDIK-R-YAKVEK-VPGGTLEESRVLDGVMLNKDVTHP-SMKRRIENPRILLLDSSLEYQKGESQTDLEL-SKETDFEQ--ILQMEEQFIKRVTD-DI--------------IKMKPDLLFTEKGIS-DLAQYYLGK--------A-G--ITAIRRC-RKSDLNRIARACGGLVC-----------SRTE-EVREEDIGTEAGLFEIKKFGEEYFTFLTGC-KN-PKACTILLRGASKDILMEVERNLQDAMQVSRNVMIN-PRLVPGGGAVEMAVA-QRL---RE--------R---S--KA-M-T-----GV--D-QWPYRAVADALEVIPRTLIQNC---GA-STIRTITALR-AKH----A---------------V------A--------GN-T---SW--GVDG--ESGEIV-DM-T-----S--F---D-----VWEPVSVKLQVYKTAMESAMLLLRIDDIVSGS-K-------K-A-------------------E--------G-----G-------E-----G----T--D---------A-----------------------------------------------------------------------
>Salpa_fusiformis@Sfus10718.H1.1
----------------------------------MS---A--P-VL-VL--------------N---P-N--S--KRES--GRKV-QLG-NVSAARNIADVIRTCLGPRSMLKMLMDPMG-GIVMTNDGNAILREITVEHPAAKTMIEISRTQDEEVGDGTTSVIILA--GEMMSAAHK-FL-T--QN-M-------HPITIISAYRKALDDMQEIL-Q-E-ISV---E----------VD-TS------N------AA-------EMKKIVKSAIGTKFINK--W-CDLACDMAIKSVSTV------------M-----------M-E----------N---S----------------------LT--G-A----------R-E--IDIK-R-YAKVEK-VPGGAIEESQVLDGVMLNKDVTHG-NMKRKISNPRILLLDCSLEYQKGESQTDLEL-TKESDFER--ILQMEEEYIKKVTD-DI--------------ISFKPDLLFTEKGIS-DLAQHFLVK--------A-G--ITAIRRV-RKSDNNRIARACGGTVC-----------SRTE-EIKEEDIGKNAGLFEVKKIGDEYFTFITQC-KD-PKACTILLRGASKDILMEVERNLQDAMQVARNVMVN-PRLLPGGGAVELALA-RRM---LD--------K---A--KS-M-T-----GV--E-QHPYKAVAEALEVIPRTLLQNC---GA-ATIRVLTKLR-AEH----V---------------K------E--------DR-V---NW--GVDG--VTGNVT-DM-A-----V--L---D-----IWEPLSVKLQVYKTAMETAMLLLRIDDIVSGS-K-------K-A-------------------E--------G-----G-------E-----G----T------------------------------------------------------------------------------------
>Ophionotus_victoriae@CT01130603.H1.1
----------------------------------------------------------------------------------------------------------------------------------------TVQHPAAKSMIEISRTQDEEVGDGTTSVIILA--GEMMAVAEP-FL-Q--QQ-M-------HPTVIIDAYKQAMEDMVQIM-KDT-CSK---S----------VD-VT------N------RE-------EMMKIIQSCVGTKFISK--W-GDLACTIAYDAVKTV------------S-----------L-E----------E---N--------------------------G-R----------K-E--IDIK-R-YAKVEK-IPGGIIEDSRVLTGVMLNKDVTHQ-RMRRRIENPRIMLLDCSLEYKKGESQTNLEI-SK-----------------------------------------------------------------------------------------------------------------------------------------------------------------------------------------------------------------------------------------------------------------------------------------------------------------------------------------------------------------------------------------------------------------------------------------------------------------------------------------------------------------------------------------------------------------------
>Anas_platyrhynchos@EOA92959
------------------------------------------------L--------------G---Q-N--M--KRES--GRKV-QTG-NITAAKTIADIIRTCLGPRAMMKMLLDPMG-GIVMTNDGNAILREIQVQHPAAKSMIEISRTQDEEVGDGTTSVIILA--GEMLSVAEH-FL-E--QQ-M-------HPTVIIGAYRKALDDMISIL-K-K-IGT---P----------VD-VN------N------RE-------MMLKIIKSAINTKAINR--W-SDLACTIALDAVKTV------------E-----------F-E----------E---N--------------------------G-R----------K-E--IDIK-K-YAKVEK-IPGGFSEDSCVLRGIMVNKDVTHP-RMRRLIKNPRIVLLDCSLEYKKGESQTDIEI-TREEDFAR--ILQMEEEYIQQICE-DL--------------MRVKPDLVITEKGIS-DLAQHYLMR--------A-N--ITAIRRV-RKTDNNRIARACGARIV-----------SRTD-ELREEDVGTGARLFEVKKIGDEYFAFITDC-KD-PKACTIILRGASKEILAEVERNLQDAMQVCRNVLID-PQLVPGGGATEMAVS-HAL---TE--------K---S--KG-M-T-----GV--E-QWPYRAVAQALEVIPRTLIQNC---GA-STIRVLTSLR-AKH----T---------------Q------E--------GS-Q---TW--GVNG--ETGTLV-DM-K-----D--L---G-----IWEPLAVKLQTYKTAVETAVLLLRIDDIVSGH-K-------K-K-------------------G--------D-----E-------Q-----S----K--Q---------P------------------A-----A-T-------E----A---SQ--E-----------------------
>Chelonia_mydas@EMP31311
------------------------------------------------V--------------G---Q-N--T--KRES--GRKV-QIG-NISAAKTIADIIRTCLGPRAMMKMLLDPMG-GIVMTNDGNAILREIQVQHPAAKSMIEISRTQDEEVGDGTTSVIILA--GEMLAVAEH-FL-E--QQ-M-------HPTVIIGAYRKALDDMISTL-N-K-IST---P----------VD-VN------N------RE-------MMLNIIKSAINTKAISH--W-SDLACGIALDAVKTV------------E-----------F-E----------E---N--------------------------G-R----------K-E--IDIK-N-YAKVEK-IPGGIIEDSCVLRGIMVNKDVTHP-RMRRYIKNPRILLLDCSLEYKKGESQTDIEI-TREEDFAR--ILQMEEEYIQQICE-DL--------------IRVKPDLIITEKGIS-DLAQHYLMR--------A-N--ITAIRRV-RKTDNNRIARACGARIV-----------SRTD-ELRDEDVGTGARLFEVKKIGDEYFTFITDC-KD-PKACTVMLRGASKEILAEVERNLQDAMQVCRNVLVD-PQLVPGGGAAEMAVS-HAL---TE--------K---S--KV-L-T-----GV--E-QWPYRAVAQALEVIPRTLIQNC---GA-STIRVLTSLR-AKH----T---------------Q------E--------GS-Q---TW--GVNG--ETGALV-DM-K-----D--L---G-----IWEPLAVKLQTYKTAVETAVLLLRIDDIVSGH-K-------K-K-------------------G--------D-----D-------Q-----N----R--S---------P------------------G-----A-P-------D----A---AQ--X-----------------------
>Columba_livia@EMC76822
------------------------------------------------------------------------------------------------TIADIIRTCLGPRAMMKMLLDPMG-GIVMTNDGNAILREIQVQHPAAKSMIEISRTQDEEVGDGTTSVIILA--GEMLAVAEH-FL-E--QQ-M-------HPTVIIGAYRKALDDMISIL-K-K-IGT---P----------VD-VN------N------KE-------MMLKIIKSAINTKAINR--W-SDLACSIALDAVKTV------------E-----------F-E----------E---N--------------------------G-R----------K-E--IDIK-K-YAKVEK-IPGGFSEDSCVLRGIMVNKDVTHP-RMRRLIKNPRIVLLDCSLEYKKGESQTDIEI-TREEDFAR--ILQMEEEYIQQMCE-DL--------------VRVKPDLVITEKGIS-DLAQHYLMK--------A-N--ITAIRRV-RKTDNNRIAR--------------------------------------------------------------------------EVERNLQDAMQVCRNVLLD-PQLVPGGGATEMAVS-QAL---TE--------K---S--KG-M-T-----GV--E-QWPYRAVAQALEVIPRTLIQNC---GA-STIRVLTSLR-AKH----T---------------Q------E--------GS-Q---SW--GVNG--ETGALV-DM-K-----D--L---G-----IWEPLAVKLQTYKTAVETAVLLLRIDDIVSGH-K-------K-K-------------------G--------E-----D-------Q-----S----K--Q---------P------------------P-----A-P-------E----P---AQ--E-----------------------
>Botryllus_schlosseri@CT01131026.H1.1
------------------------------------------P-LL-VL--------------N---S-N--T--KRES--GKKV-QLG-NVNAAKTIADVIRTCLGPRSMMKMLMDPQG-GIVMTNDGNAILREIQVQHPAAKSMIEISRTQDEEVGDGTTSVIILA--GEMMSAAEQ-FL-E--QK-M-------HPTVIIAAYRQALEDIQQIL-K-D-ISV---T----------VD-VN------D------PK-------EMKKIIASAIGTKFISK--W-TDLATEMAIKAVATV------------A-----------I-E----------D---K----------------------TS--G-Q----------R-E--IDIK-R-YAKVEK-VPGGVIEESRVLQGVMLNKDITHP-RMKRRIENPRILLLDCPLEYTKGESQTDIEL-SKENDFNR--ILQLEEEYIRRVTS-EI--------------IAFKPDLVFTEKGIS-DLAQHFLVK--------A-G--ITAIRRV-RKSDNNRIARACGATVC-----------SRTD-EIREEDLGTGAGLFEIRKFGDEYFTFITEC-KN-PKACTILLRGASKDILMEVERNLQDAMQVARNVMVD-ARLVPGGGAVEMAVA-QRM---AE--------K---S--KS-M-T-----GV--E-QWPYRAVAQALEVIPRTLIQNC---GA-STIRTITALR-AKH----T---------------E------P--------DN-K---TW--GVDG--ETGQIA-DM-T-----V--L---N-----IWEPLSVKVQTYKTAMETAMLLLRIDDIVSGV-K-------K-T-------------------D----------------------------------------------------------------------------------------------------------------------
>Alligator_sinensis@XM_006033481.H1.1
------------------------------------------------L--------------G---Q-N--M--KRES--GRKV-QTG-NINAAKTIADIIRTCLGPRAMMKMLLDPMG-GIVMTNDGNAILREIQVQHPAAKSMIEISRTQDEEVGDGTTSVIILA--GEMLAVAEH-FL-V--QQ-M-------HPTVIISAYRKALDDMISIL-K-K-IGT---P----------VD-VN------N------RE-------MMLKIINSAVNTKAISR--W-SDLACSIALEAVKTV------------E-----------L-E----------E---N--------------------------G-R----------K-E--IDIK-K-YAKVEK-IPGGFIEDSCVLRGIMINKDVTHP-RMRRYIKNPRIVLLDCSLEYKKGESQTDIEI-TREEDFAR--ILQMEEEYIQQICE-DL--------------IRVKPDIIITEKGIS-DLAQHFLMR--------A-N--ITAIRRV-RKTDNNRIARACGARIV-----------SRTD-ELRDEDVGTGARLFEVKKIGDEYFAFITDC-KD-PKACTIMLRGASKEILAEVERNLQDAMQVCRNVLID-PQLVPGGGATEMAVS-YAL---TE--------K---S--KG-M-T-----GV--E-QWPYRAVAQALEVIPRTLIQNC---GA-STIRILTSLR-AKH----T---------------Q------E--------GS-Q---TW--GVNG--ETGALV-DM-K-----D--L---G-----ICEPLAVKLQTYKTAVETAILLLRIDDIVSGH-K-------K-K-------------------G--------A-----E-------Q-----S----K--Q---------T------------------A-----A-P-------E----A---AQ--D-----------------------
>Ambystoma_mexicanum@CT01131209.H1.1
---------------------------M---M--G----R--P-VV-VL--------------S---Q-N--M--KRES--GRKV-QTG-NINAAKTIADVIRTCLGPRAMMKMLLDPMG-GIVMTNDGNAILREIQVQHPAAKSMIEISRTQDEEVGDGTTSVIILA--GEILAVSEQ-FL-E--QQ-M-------HPTVIISAYRKALDDMVTAL-K-E-ISI---P----------VD-VN------N------RE-------MMLKIINSAINTKVINL--W-ADLACNIALDAVKTV------------E-----------F-E----------E---N--------------------------G-R----------K-E--IDIK-K-YAKVEK-IPGGIVEESCVLRGVMVNKDVTHP-KMRRHIKNPRILLLDCSLEYKKGESQTEIEI-TREEDFAR--ILQMEEEYIQQICE-DI--------------IRLKPDVIFTEKGIS-DLAQHYLVK--------A-N--ITAIRRV-RKTDNNRIARACGARIA-----------SRTD-ELRDDDIGTGAGLFEVKKIGDEYFTYITEC-KD-PKACTILLRGASKEILAEVERNLQDAMQVCRNVIIN-PHLLPGGGATEMAVA-HIL---TE--------K---S--KV-M-T-----GV--E-QWPYRAVSQALEVIPRTLIQNC---GA-STIRVLTSLR-AKH----T---------------Q------E--------GS-Q---SW--GVNG--ETGTLT-DM-K-----E--L---G-----IWEPLAVKLQIYKTAVETAILLLRIDDIVSGH-K-------R-K-------------------G--------D-----N-------Q-----D----R-------------------------------G-----A-P-------N----P---GQ--E-----------------------
>Caiman_crocodilus@Contig4723.H1.1
--------------------------------------------------------------------------------------------------------------------------------------------------------------------------------------------------------------------------------T---P----------VD-VN------N------RE-------MMLKIINSAVNTKAISR--W-SDLACSIALEAVKTV------------E-----------F-E----------E---N--------------------------G-R----------K-E--IDIK-K-YAKVEK-IPGGFIEDSCVLRGIMVNKDVTHP-RMRRYIKNPRIVLLDCSLEYKKGESQTDIEI-TREEDFAR--ILQMEEEYIQQICE-DL--------------IRVKPDIIITEKGIS-----------------------------------------------------------------------------------------------------------------------------------------------------------------------------------------------------------------------------------------------------------------------------------------------------------------------------------------------------------------------------------------------------------------------------------------------------------------------------------------------------------------
>Caretta_caretta@Contig1018.H1.1
------------------------------------------------L--------------S---Q-N--T--KRES--GRKV-QIG-NISAAKTIADIIRTCLGPRAMMKMLLDPMG-GIVMTNDGNAILREIQVQHPAAKSMIEISRTQDEEVGDGTTSVIILA--GEMLAVAEH-FL-E--QQ-M-------HPTVIIGAYRKALDDMISTL-N-K-IST---P----------VD-VN------N------RE-------MMLNIIKSAINTKAISH--W-SDLACGIALDAVKTV------------E-----------F-E----------E---N--------------------------G-R----------K-E--IDIK-N-YAKVEK-IPGGIIEDSCVLRGIMVNKDVTHP-RMRRYIKNPRILLLDCSLEYKKGESQTDIEI-TREEDFAR--ILQMEEEYIQQICE-DL--------------IRVKPDLIITEKGIS-DLAQHYLMR--------A-N--ITAIRRV-RKTDNNRIARACGARIV-----------SRTD-ELRDEDVGTGARLFEVKKIGDEYFTFITDC-KD-PKACTVMLRGASKEILAEVERNLQDAMQVCRNVLVD-PQLVPGGGAAEMAVS-HAL---TE--------K---S--KV-L-T-----GV--E-QWPYRAVAQALEVIPRTLIQNC---GA-STIRVLTSLR----------------------------------------------------------------------------------------------------------------------------------------------------------------------------------------------------------------------------------------------------------------------------
>Chelonoidis_nigra@Contig2142.H1.1
------------------------------------------------L--------------S---Q-N--T--KRES--GRKV-QIG-NISAAKTIADVIRTCLGPRAMMKMLLDPMG-GIVMTNDGNAILREIQVQHPAAKSMIEISRTQDEEVGDGTTSVIILA--GEMLAVAEH-FL-E--QQ-M-------HPTVIIGAYRKALDDMISSL-N-K-IST---P----------VD-VN------N------RE-------MMLNIIKSAINTKAISH--W-SDLACSIALDAVKTV------------E-----------F-E----------E---N--------------------------G-R----------K-E--IDIK-N-YAKVEK-IPGGMIEDSCVLRGIMVNKDVTHP-RMRRYIKNPRIVLLDCSLEYKKGESQTDIEI-TREEDFAR--ILQMEEEYIQQICE-DL--------------IRVKPDLIITEKGIS-DLAQHYLIR--------A-N--ITAIRRV-RKTDNNRIARACGARIV-----------SRAD-ELRDEDVGTGARLFEVKKIGDEYFTFITDC-KD-PKACTIMLRGASKEILAEVERNLQDAMQVCRNVLVD-PQLVPGGGAAEMAVS-HAL---TE--------K---S--KV-M-T-----GV--E-QWPYRAVAQALEVIPRTLIQNC---GA-STIRMLTSLR-AKH----T---------------Q------E--------GS-Q---TW--GVNG--ETGALV-DM-K-----D--L---G-----IWEPLAVKLQTYKTAVETAILLLRIDDIVSGH-K-------K-K------------------------------------------------------------------------------------------------------------------------------------------
>Chrysemys_picta_bellii@CT01131209.H1.1
------------------------------------------------L--------------S---Q-N--T--KRES--GRKV-QIG-NISAAKTIADVIRTCLGPRAMMKMLLDPMG-GIVMTNDGNAILREIQVQHPAAKSMIEISRTQDEEVGDGTTSVIILA--GEMLAVAEH-FL-E--QQ-M-------HPTVIIGAYRKALDDMISSL-N-K-IST---P----------VD-VN------N------KE-------MMLNIIKSAINTKAISH--W-SDLACGIALDAVKTV------------E-----------F-E----------E---N--------------------------G-R----------K-E--IDIK-N-YAKVEKQIPGGIIEDSCVLRGIMVNKDVTHP-RMRRYIKNPRIVLLDCSLEYKKGESQTDIEI-TREEDFAR--ILQMEEEYIQQICE-DL--------------IRVKPDLIITEKGIS-DLAQHYLIR--------A-N--ITAIRRV-RKTDNNRISRACGARIV-----------SRTD-ELRDEDVGTGARLFEVKKIGDEYFTFITDC-KD-PKACTIMLRGASKEILAEVERNLQDAMQVCRNVLVD-PQLVPGGGAAEMAVS-HAL---TE--------K---S--KV-M-T-----GV--E-QWPYRAVAQALEVIPRTLIQNC---GA-STIRLLTSLR-AKH----T---------------Q------E--------GS-Q---TW--GVNG--ETGALV-DM-K-----D--L---G-----IWEPLAVKLQTYKTAVETAVLLLRIDDIVSGH-K-------K-K-------------------G--------G-----D-------Q-----S----R--S---------T------------------G-----A-P-------D----A---AQ--------------------------
>Crocodylus_niloticus@toto70527.H1.1
---------------------------M---M--GP---R--P-VL-VL--------------S---Q-N--M--KRES--GRKV-QTG-NINAAKTIADIIRT----RAMMKMLLDPMG-GIVMTNDGNAILREIQVQHPAAKSMIEISRTQDEEVGDGTTSVIILA--GEMLAVAEH-FL-V--QQ-M-------HPTVIISAYRKALDDMISIL-K-K-IGT---P----------VD-VN------N------RE-------MMLKIINSAINTKAISR--W-SDLACSIALEAVKTV------------E-----------F-E----------E---N--------------------------G-R----------K-E--IDIK-K-YAKVEK-IPGGFIEDSCVLRGIMVNKDVTHP-RMRRYIKNPRIVLLDCSLEYKKGESQTDIEI-TREEDFAR--ILQMEEEYIQQICE-DL--------------IRVKPDIIITEKGIS-DLAQHFLMR--------A-N--ITAIRRV-RKTDNDRIARACGARIV-----------SRTD-ELHDEDVGTGARLFEVKKIGDEYFAFITDC-KD-PKACTIMLRGASKEILAEVERNLQDAMQVCRNVLID-PQLVPGGGATEMAVS-HAL---TE--------K---S--KG-M-T-----GV--E-QWPYRAVAQALEVIPRTLIQNC---GA-STIRVLTSLR-AKH----T---------------Q------E--------GS-Q---TW--GVNG--ETGALA-DM-K-----D--L---G-----ICEPLAVKLQTYKTAVETAILLLRIDDIVSGH-K-------K-K-------------------G--------A-----E-------Q-----N----K--Q---------T------------------A-----A-P-------E----A---AQ--D-----------------------
>Cyclorana_alboguttata@CT01131209.H1.1
---------------------------M---M--G----R--P-VL-VL--------------S---Q-N--M--KRES--GRKV-QTG-NINAAKTIADIIRTCLGPRAMMKMLLDPMG-GIVMTNDGNAILREIQVQHPAAKSMIEISRTQDEEVGDGTTSVIILA--GEMLAVAEQ-FL-E--QQ-M-------HPTVVISAYRKALDDMISTL-K-E-IST---P----------VD-TS------D------RQ-------LMLKIINSAINTKAIKR--W-ADMACNIALDAVKTV------------E-----------F-E----------E---N--------------------------G-R----------K-E--FDIK-K-YAKVEK-IPGGIIEESCVLRGVMVNKDVTHP-KMRRVIKNPRIVLLDCSLEYKKGESQTEIEI-TREEDFAR--ILQMEEEYIQQICE-DI--------------IRLKPDLVITEKGIS-DLAQHYLVK--------A-N--ITAIRRV-RKTDNNRIARACGARIA-----------SRTD-ELREEDVGTGAGLFEIKKIGDEYFTFITEC-KD-PKACTILLRGASKEILAEVERNLQDAMQVCRNVMVD-PYLVPGGGAAEMSVA-HVL---TE--------K---S--KT-M-T-----GV--E-QWPYRAVAQALEVIPRTLIQNC---GA-STIRVLTSLR-AKH----T---------------Q------D--------GC-Q---TW--GVDG--EAGVLA-DM-K-----D--L---G-----IWEPLAVKLQTYKTAVETAILLLRIDDIVSGH-K-------R-K-------------------G--------D-----D-------Q-----G----R--SAA--P----A------------------A-----A-P-------E----N---PQ--E-----------------------
>Cynops_pyrrhogaster@CT01131209.H1.1
---------------------------M---G--G----R--P-VV-VL--------------S---Q-N--M--KRES--GRKV-QTG-NINAAKTIADVIRTCLGPRAMMKMLLDPMG-GIVMTNDGNAILREIQVQHPAAKSMIEISRTQDEEVGDGTTSVIILA--GELLAVSEQ-FL-E--QQ-M-------HPTVIISAYRKALDDMVTVL-K-E-IST---P----------VD-VN------N------RE-------MMLKIINSAINTKVINL--W-ADLACNIALDAVKTV------------E-----------F-E----------E---N--------------------------G-R----------K-E--IDIK-Q-YAKVEK-IPGGIVEESCVLRGVMVNKDITHP-KMRRHIKNPRIILLDCSLEYKKGESQTEIEI-TKEEDFAR--ILQMEEEYIQQICE-DI--------------IRLKPDVIFTEKGIS-DLTQHYLVK--------A-N--ITAIRRV-RKTDNNRIARACGARIA-----------SRTD-ELREEDVGTGAGLFDVKKIGDEYFTYITDC-KD-PKACTILLRGASKEILAEVERNLQDAMQVCRNVLID-PNLLPGGGATEMAVA-HIL---TE--------K---S--KV-M-T-----GV--E-QWPYRAVSQALEVIPRTIIQNC---GA-STIRVLTALR-AKH----T---------------Q------E--------GS-Q---SW--GVNG--ETGTLT-DM-K-----E--L---G-----IWDPLAVKLQIYKTALETAILLLRIDDIVSGH-K-------K-K-------------------G--------D-----N-------Q-----D----R-------------------------------G-----A-P-------N----P---DQ--E-----------------------
>Elaphe_guttata@toto15685.H1.1
---------------------------M---L--GQ---R--P-VL-VL--------------S---Q-N--T--KRES--GRKV-QAG-NINAAKTIADIIRTCLGPRAMMKMLLDPMG-GIVMTNDGN--------------SMIEISRTQDEEVGDGTTSVIILA--GEMLSVAEH-F----------------------SAYRKALDDMISAL-K-K-IST---A----------VD-VS------N------RE-------AMLKIINSAISTKAISH--W-SDLACSIALDAVRTV------------E-----------L-E----------E---N--------------------------G-R----------K-E--IDIK-K-YAKVEK-IPGGFIEDSCVLPGVMINKDITHS-RMRRTIKNP-----------------------------------------------------------------------------------QHFLMR--------A-N--ITAIRRV-RKTDNNRIARACGARIV-----------SRTD-ELREEDVGTGAQLFEVKKIGDEYFTFITDC-KD----------------------------------------------------------------------------------------GV--E-QWPYRAVAQALEV----LIQNC---GA-STIRALTSLR-AKH----T---------------Q------E--------GS-Q---TW--GVNG--ETGALA-DM-K-----D--L---G-----IWEPLSVKLQTYKTAVETAVLLLRIDDIVSGQ-K-------K-K-------------------G--------D-----D-------Q-----N----K--Q---------P------------------G-----A-P-------N----A---AQ--------------------------
>Emys_orbicularis@Contig32854.H1.2
-----------------------------------------------------------------------------------------------------------------------------------------------KSMIEISRTQDEEVGDGTTSVIILA--GEMLAVAEH-FL-E--QQ-M-------HPTVIIGAYRKALDDMISSL-N-K-IST---P----------VD-VN------N------RE-------MMLNIIKSAINTKAIS---W-SDLACGIALDAVKTV------------E-----------F-E----------E---N--------------------------G-R----------K-E--IDIK-N-YAKVEK-IPGGIIEDSCVLRGIMVNKDVTHP-RMRRYIKNPRIVLLDCSLEYKKGESQTD-----------------------------------------------------------------------------------------------------------------------------------------------------------------------------------------------------------------------------------------------------------------------------------------------------------------------------------------------------------------------------------------------------------------------------------------------------------------------------------------------------------------------------------------------------------------------------
>Eublepharis_macularius@Emac5759.H1.1
---------------------------M---M--GP---R--P-VL-VL--------------S---Q-N--T--KRES--GRKV-QAG-NISAAKTIADIIRTCLGPRAMMKMLLDPMG-GIVMTNDGNAILREIQVQHPAAKSMIEISRTQDEEVGDGTTSVIILA--GEMLAVAEH-FL-E--QK-M-------HPTVVIGAYRKALDDMISAL-K-K-IST---P----------VD-VN------S------RE-------NMLKIINSAINTKTISR--W-SDLACSIALDAVKTV------------E-----------F-E----------E---N--------------------------G-R----------K-E--IDIK-K-YAKVEK-IPGGIIEDSCVLRGVMINKDVTHP-RMRRTIKNPRIVLLDCSLEYKKGESQTDIEI-TREEDFAR--ILQMEEEFIQQMCE-QL--------------IKAKPDLIITEKGIS-DLAQHFLMR--------A-N--ITAIRRV-RKTDNNRIARACGARIV-----------SRPD-ELREEDVGTGAGVFEVKKIGDEYFTFITDC-KE-PKACTILLRGASKEILAEVERNLHDAMQVCRNVMID-AQLVPGGGASEMAVS-HYL---TE--------K---S--KV-M-T-----GV--E-QWPYRAAAQALEVIPRTLIQNC---GA-STIRVLTSLR-AKH----T---------------Q------E--------GS-Q---TW--GVNG--ETGTLA-DM-K-----E--L---G-----IWDPLSVKLQTYKTAVETAVLLLRIDDIVSGH-K-------K-K-------------------G--------D-----D-------Q-----N----K--P---------S------------------G-----A-P-------D----A---AQ--D-----------------------
>Lampropholis_coggeri@CT01131209.H1.1
----------------------------------------------------------------------------------------G-NISAAKTIADIIRTCLGPRAMMKMLLDPMG-GIVMTNDGNAILREIQVQHPAAKSMIEISRTQDEXVGDGTTSVIILA--GEMLAVAEH-FL-E--QQ-M-------HPTVIIGAYRKALDDMITAL-K-K-IST---P----------VD-VN------N------RE-------TMLKIIKSAISTKAINQ--W-SELACSIALDAVKTV------------E-----------L-E----------E---N--------------------------G-R----------K-E--IDIK-K-YAKVEK-VPGGFIEDSCVLRGIMLNKDITHP-RMRRTIKNPRIVLLDCSLEYKKGESQTDIEI-TREEDFNR--ILQMEEEFIQQMCE-HL--------------IRIKPDLIITEKGIS-DLAQHFLMR--------A-N--ITAIRRV-RKTDNNRIARACGARIV-----------SRPE-ELRDEDVGTGAGLFEVKKIGDEYFTFITDC-KD-PKACTILLRGASKEILAEVERNLHDAMQVCRNVLVD-PQLVPGGGASEMAVA-HVL---TE--------K---S--KV-M-T-----GV--E-QWPYRAMAQALEVIPRTLIQNC---GA-STIRLLTSLR-AKH----T---------------Q------E--------GS-Q---TW--GVNG--ETGVLV-DM-K-----D--L---G-----IWEPLSVKLQTYKTSVETAVLLLRIDDIVSGH-K-------K-K-------------------G--------X-----D-------Q-----G----RQ-P---------E------------------T-----A-P-------T----E---AQ--E-----------------------
>Latimeria_chalumnae@CT01131209.H1.1
---------------------------M---L--G----R--P-VL-VL--------------S---Q-N--V--KRES--GRKV-QTG-NINAAKTIADVIRTCLGPRAMMKMLLDPMG-GIVMTNDGNAILREIQVQHPAAKSMIEISRTQDEEVGDGTTSVIIL--------------------------------------------------------SS---P----------VD-IA------N------RE-------MMIKIINSAINTKAISR--W-SELACSIALDAVKTV------------E-----------F-E----------E---S--------------------------G-R----------K-E--IDIK-K-YAKVEK-IPGGIIEDSRVLRGVMVNKDVTHA-KMRRYIKNPRIVLLDCSLEYKKGESQTDIEI-TREEDFAR--ILQMEEEYIQQICE-DI--------------IRVKPDVVFTEKGVS-DLAQHFLMK--------A-N--ITAIRRI-RKTDNNRIARACGARIV-----------SRTD-ELREEDVGTGCGLFEIKKIGDEYFTFVTEC-KD-PKACTIILRGASKEILAEVERNLQDAMQVCRNVLLD-PYLVPGGGATEMAVA-HIL---TE--------K---S--KS-M-T-----GV--E-QWPYRALAQALEVIPRTLIQNC---GA-STIRVLTSLR-AKH----T---------------Q------E--------GS-Q---SW--GVNG--ETGTLA-DM-K-----E--L---G-----IWDPLAVKSQTYKTAVETAILLLRIDDIVSGH-K-------K-K-------------------G--------E-----DGG-----S-----G----S--A----P----S------------------G-----D-P-------D----A-------------------------------
>Latimeria_menadoensis@CT01131209.H1.1
---------------------------M---L--G----R--P-VL-VL--------------S---Q-N--V--KRES--GRKV-QTG-NINAAKTIADVIRTCLGPRAMMKMLLDPMG-GIVMTNDGNAILREIQVQHPAAKSMIEISRTQDEEVGDGTTSVIILA--GEMLAVAEQ-FL-E--QQ-V-------HPTVVISAYHKALDDMVSIL-K-E-ISS---P----------VD-IA------N------RE-------MMIKIINSAINTKAISR--W-SELACSIALDAVKTV------------E-----------F-E----------E---S--------------------------G-R----------K-E--IDIK-K-YAKVEK-IPGGIIEDSRVLRGVMVNKDVTHA-KMRRYIKNPRIVLLDCSLEYKKGESQTDIEI-TREEDFAR--ILQMEEEYIQQICE-DI--------------IRVKPDVVFTEKGVS-DLAQHFLMK--------A-N--ITAIRRI-RKTDNNRIARACGARIV-----------SRTD-ELREEDVGTGCGLFEIKKIGDEYFTFVTEC-KD-PKACTIILRGASKEILAEVERNLQDAMQVCRNVLLD-PYLVPGGGATEMAVA-HIL---TE--------K---S--KS-M-T-----GV--E-QWPYRALAQALEVIPRTLIQNC---GA-STIRVLTSLR-AKH----T---------------Q------E--------GS-Q---SW--GVNG--ETGTLA-DM-K-----E--L---G-----IWDPLAVKSQTYKTAVETAILLLRIDDIVSGH-K-------K-K-------------------G--------E-----D-------G-----G----S--G----S----A------------------PS----GDP-------D----A---XP--------------------------
>Notophthalmus_viridescens@CT01131209.H1.1
---------------------------M---G--G----R--P-VV-VL--------------S---Q-S--M--KRES--GRKX-QTG-NINAAKTIADVIRTCLGPSSMMKMLMDPMG-GIVMTNDGNAILREIQVQHPAXKSMIEISRTQDEEVGDGTTSVIILA--GELLAVSEQ-FL-E--QQ-M-------HPTVIISAYRKALDXMITIL-K-E-IST---P----------VD-VN------N------RE-------MMLKIINSAINTKVINL--W-ADLACNIALDAVKTV------------E-----------F-E----------E---N--------------------------G-R----------K-E--IDIK-K-YAKVEK-IPGGIVEESCVLRGVMVNKDITHP-KMRRHIKNPRIVLLDCSLEYKKGESQTEIEI-TREEDFAR--ILQMEEEYIQQICE-DI--------------IRLKPDVIFTEKGIS-DLAQHYLVK--------A-N--ITAIRRV-XKTDNNRIARACGARIA-----------SRTD-ELRDEDVGTGAGLFEVKKIGDEYFTYITDC-KD-PKACTILLRGASKEILAEVERNLQDAMQVCRNVLID-PNLLPGGGATEMAVA-HIL---TE--------K---S--KV-M-T-----GV--E-QWPYRAVSQALEVIPRTLIQNC---GA-STIRVLTSLR-AKH----T---------------Q------D--------GS-Q---SW--GVNG--ETGTLT-DM-K-----E--L---G-----IWDPLAVKLQIYKTAVETAILLLRIDDIVSGH-K-------K-K-------------------G--------E-----N-------Q-----D----R-------------------------------G-----A-P-------N----P---DQ--E-----------------------
>Pelodiscus_sinensis@toto43579.H1.1
------------------------------------------------------------------------------------------------TIADIIRTCLGPRAMMKMLLDPMG-GIVMTNDGNAILREIQVQHPAAKSMIEISRTQDEEVGDGTTSVIILA--GEMLAVAEH-FL-E--QQ-M-------HPTVIIGAYRKALDDMISSL-N-K-IST---P----------VD-VS------N------RE-------ILLKIIKSAINTKAISH--W-SDLACGIALDAVKTV------------E-----------F-E----------E---N--------------------------G-R----------K-E--IDIK-N-YAKVEK-IPGGIIEDSCVLRGIMVNKDVTHP-RMRRYIKNPRIVLLDCSLEYKKGESQTDIEI-TREEDFAR--ILQMEEEYIQQICE-DL--------------IRIKPDLIITEKGIS-DLAQHYLMR--------A-N--ITAIRRV-RKTDNNRIARACGARIV-----------SRTD-ELRDEDVGTGARLFEVKKIGDEYFTFITDC-KD-PKACTIILRGASKEILAEVERNLQDAMQVCRNVLVD-PQLVPGGGATEMAVS-HTL---TE--------K---S--KV-M-T-----GV--E-QWPYRAAAQALEVIPRTLIQNC---GA-STIRVLTSLR-AKH----T---------------Q------E--------GS-Q---TW--GVNG--ETGALV-DM-K-----D--L---G-----IWEPLAVKLQTYKTAVETAVLLLRIDDIVSGH-K-------K-K-------------------G--------D-----D-------Q-----S----R--S---------T------------------G-----A-P-------D----A---AQ--------------------------
>Phrynops_hilarii@Contig4033.H1.1
-------------------------------------------------------------------------------------------------------------------------------------------------------------------------------------------------------TVIIGAYRKALDDMISSL-N-K-IST---P----------VD-VN------N------RE-------MMLKIIKSAINTKAISR--TGSDLACGIALDAVKTV------------E-----------F-E----------E---N--------------------------G-R----------K-E--IDIK-N-FAKVEK-IPGGIIEDSCVLRGIMVNKDVTHP-RMRRYIKNPRIVLLDCSLEYKKGESQT--------------------------------------------------------------------------------------------------------------------------------------------------------------------------------------------------------------------------------------------------------------PYRAVAQALEVIPRTLIQNC---GA-STIRVLTSLR-AKH----T---------------Q------E--------GS-Q---TW--GVNG--ETGALA-DM-K-----D--L---G-----IWEPLAVKLQTYKTAVETAVLLLRIDDIVSGH-K-------K-K-------------------G--------G-----D-------Q-----S----R--Q---------T------------------G-----A-P-------D----A---AQ--E-----------------------
>Podarcis_sp.@Contig3593.H1.1
---------------------------M---M--GQ---R--P-VL-VL--------------S---Q-N--T--KRET--GRKV-QTG-NINAAKTIADIIRTCLGPRAMMKMLLDPMG-GIVMTNDGNAILREIQVQHPAAKSMIEISRTQDEEVGDGTTSVIILA--GEMLSVAEH-FL-E--QQ-M-------HPTVIISAYRKALDDMITAL-K-K-IST---P----------VD-IG------N------RE-------AIL---------------------------------------------E-----------F-E----------E---N--------------------------G-R----------K-E--IDIK-K-YAKVEK-IPGGFIEDSCVLRGVMINKDITHP-RMRRTIKNPRIILLDCSLEYKKGESQTDIEI-TREEDFAR--ILQMEEEFIHQMCE-HL--------------IKVKPDLIITEKGIS-DLAQHFLMR--------A-N--ITAIRRV-RKTDNNRIARACGARIV-----------SRPD-ELREEDVGTGAGLFEVKKIGDEYFTFITEC-KE-PKACTIMLRGASKEILAEVERNLQDAMQVCRNVLID-AQLVPGGGASEMAVA-HSL---TE--------R---S--KV-M-T-----GV--E-QWPYRAVAQALEVIPRTLIQNC---GA-STIRTLTSLR-AKH----T---------------Q------E--------GS-Q---TW--GVNG--ETGALA-DM-K-----E--L---G-----IWEPLSVKLQTYKTAVETAVLLLRIDDIVSGH-K-------K-K-------------------G--------D-----D-------Q-----S----QQ-Q---------P------------------G-----A-P-------D----G---PQ--E-----------------------
>Pogona_vitticeps@toto34411.H1.1
---------------------------M---L--GQ---R--P-VL-VL--------------S---Q-N--T--KRES--GRKV-QSG-NINAAKTIADIIRTCLGPRAMMKMLLD------------------------------------------GTTSVIILA--GEMLSVAEH-FL-E--QQ-M-------HPTVIISAYRKALDDMISAL------------------------------------------------------------TKAISR--W-SDLACSIALDAVKTV------------E-----------F-E----------E---N--------------------------G-R----------K-E--IDIK-K-YAKVEK-IPGGFIEDSCVLRGVMINKDITHP-RMRRTIKNPRIVLLDCSLEYKKGESQTDIEI-TREEDFAR--ILQMEEDFVQQMCE-DL--------------IRVKPDLIITEKGIS-DLAQHFLMR--------A-N--ITAIRRL-RKTDNNRIARACGARIV-----------SRTD-ELREEDVGTGAGLFEVKKIGDEYFTFITDC-KE-PKACTIMLRGASKEILAEVERNLQDAMQVCRNVLID-PQLVPGGGASEMAVA-HFL---TE--------K---S--KV-M-T-----GV--E-QWPYRAVAQALEVIPRTLIQNC---GA-STIRVLTSLR-AKH----T---------------Q------E--------GS-Q---TW--GVNG--ETGALA-DM-K-----E--L---G-----IWEPLSVKLQTYKTAVETAVLLLRIDDIVSGH-K-------K-K-------------------G--------D-----D-------Q-----S----K--Q---------A------------------G-----A-P-------D----A---AQ--E-----------------------
>Protopterus_annectens@Contig15262.H1.1
---------------------------M---F--G----R--Q-LL-VL--------------S---Q-N--V--KRES--GKKV-QTG-NINAAKTIADVIRTCLGPRAMMKMLLDPMG-GIVMTNDGNAILREIQVQHPAAKSMIEISRTQDEEVGDGTTSVIILA--GEMLAVAEQ-FL-E--QQ-I-------HPTVVISAYRKALDDAINIL-K-E-IST---P----------VD-VN------N------RE-------MMLKIIHSAINTKAISR--W-ADLACTIALDAVKTV------------Q-----------F-E----------D---N--------------------------G-R----------K-E--IDIK-K-YAKVEK-IPGGILEDSSVLQGVMLNKDVTHP-RMRRHIKNPRIVLMDCSLEYKKSESQTELEI-IREEDFSR--VLQMEEEYIQQICE-DI--------------VRVKPDVVFTEKGIS-DLAQHYLMK--------A-N--ITAIRRI-RKTDNNRIARACGARIV-----------SRTD-ELREDDVGTGAGLFEIKKIGDEYFTFVTDC-KD-PKACTIVLRGASKDILAEVERNLQDAMQVCRNVLLD-PHLVPGGGATEMAVA-HAL---TE--------K---S--KS-M-T-----GV--E-QWPYRAVAQALEVIARTLIQNC---GA-STIRVLTSLR-AKH----T---------------Q------E--------GC-Q---SW--GVNG--ETGVLT-DM-K-----E--M---G-----IWDPLAVKLQTYKTAVETAILLLRIDDIVSGQ-K-------K-K-------------------Q--------S-----D-------------G----G--S----S----S------------------MP----G-P-------E------------------------------------
>Ptychodera_flava@CT02131209.H1.1
-------------------------MMR---P--GS---A--P-VL-VL--------------N---Q-N--T--KQES--GRKV-QLG-NVAAAKTIADVIRTCLGPRSMMKMLMDPMG-GIVMTNDGNAILREITVQHPAAKSMIEISRTQDEEVGDGTTSVIILA--GEFMSAAQP-FL-T--QQ-M-------HPTVIISAFRRALDDLIDIT-RDH-VSK---T----------VD-VN------D------NE-------ELRKIIHSSVGTKFINK--W-ADMACQIALDATKTV------------A-----------L-E----------E---N--------------------------G-R----------R-E--IDIK-R-YAKVEK-VPGGVIDDSCVLRGVMVNKDVTHP-KMKRRIENPKIILLDCSLEYKKGESQTNLEL-MKDTDFSR--ILQLEEEYIQKICE-DI--------------IRFKPDVVFTEKGIS-DLAQHYLVK--------A-N--ITAIRRV-RKSDNNRIARACGATIV-----------NRTD-ELKEEDMGTGAGLFEIKKIGDEYFCFVTEC-KD-PKACTILLRGASKDILNELERNLQDAMNVARNVMVE-PRLVPGGGATEMAVA-QAL---NE--------K---A--KS-I-T-----GV--E-QWPYRAVSSALEVIPRTLIQNC---GG-NTIRTLTALR-AKH----T---------------E------A--------GN-T---SW--GIDG--EKGTIV-DM-N-----D--L---G-----VWEPYAVKIQTYKTAMETAMLLLRIDDIVSGT-K-------K-A-------------------A--------G-----G-------E-----G----A--G---------M------------------A-----A-P-------T----T-------------------------------
>Python_regius@CT01131209.H1.1
---------------------------M---L--GQ---R--P-VL-VL--------------S---Q-N--T--KRES--GRKV-QTG-NINAAKTIADIIRTCLGPRAMMKMLLDPMG-GIVMTNDGNAILREIQVQHPAAKSMIEISRTQDEEVGDGTTSVIILA--GEMLSVAEH-FL-E--QQ-M-------HPTVIISAYRKALDDMISAL-K-R-IST---A----------VD-VS------N------RE-------TMLKIINSAISTKAINR--W-SDLACSIALDAVRTV------------E-----------F-E----------E---N--------------------------G-R----------K-E--IDIK-K-YAKVEK-IPGGFIEDSCVLPGVMINKDITHP-RMRRTIKNPRIVLLDCSLEYKKGESQTDIEI-TREEDFAR--ILQMEEEFIQQMCE-QL--------------IKVKPDLIITEKGIS-DLAQHFLMR--------A-N--ITAIRRV-RKTDNNRIARACGARII-----------SRTD-ELREEDVGTGARLFEVKKIGDEYFAFITDC-KE-PKACTILLRGASKEILAEVERNLQDAMQVCRNVLID-PQLVPGGGASEMAVA-HAL---TE--------K---S--KV-M-T-----GV--E-QWPYRAVAQALEVIPRTLIQNC---GA-STIRALTSLR-AKH----T---------------Q------E--------GS-Q---TW--GVNG--ETGALA-DM-K-----D--L---G-----IWEPLSVKLQTYKTAVETAVLLLRIDDIVSGH-K-------K-K-------------------G--------D-----D-------Q-----S----K--Q---------P------------------G-----A-P-------D----A---AQ--E-----------------------
>Rana_chensinensis@Rche18019.H1.1
---------------------------M---M--G----R--P-VL-VL--------------S---Q-N--V--RRES--GRKV-QTG-NINAAKTIADIIRTCLGPRAMMKMLLDPMG-GIVMTNDGNAIXRXIQXXXPAAKSMIEISRTQDEEXGDGTTSVIILX--GEMLSVAEQ-FL-E--QQ-M-------HPTIVISAYRKALDDMISTL-K-E-IST---P----------VD-TN------D------RE-------LMLKIINSAINTKAIKR--W-ADMACNIALDAVKTV------------E-----------L-E----------E---N--------------------------G-R----------K-E--IDIK-K-YAKVEK-IPGGFIEDSQVLRGV--NKDVTHP-KMKRLIKXPRIVLLDCNLEYKKGESQTEIEI-TREEDFTR--ILQLEEEYIQQICE-DI--------------VRLKPDVVITEKGIS-DLAQHYLVK--------A-N--IXXIRRV-RKTDNNRIARACGARIA-----------SRTD-ELREEDVGTGAGLFEIKKIGDEYFTFITEC-KD-PXXCTIVLRGXSKEILAEVERNLQDAMQVCRNVMID-PYLVPGGGASEMAVA-HIL---TE--------K---S--KV-M-T-----GV--D-QWPYRAVSHALEVIPRTLIQNC---GA-STIRVLTSLR-AKH----T---------------Q------E--------GC-Q---TW--GVDG--EAGVLA-DM-K-----D--L---G-----IWEPLAXKLQIYKTAVETXILLLRXXXIVSGH-K-------R-K-------------------G--------D-----D-------X-----G----X--X----X----P------------------XP---------------------------------------------------
>Sphenodon_punctatus@toto6689.H1.1
---------------------------M---M--GQ---R--P-VL-VL--------------S---Q-N--T--KRES--GRKV-QTG-NITAAKTIADIIRTCLGPRAMMKMLLDPMG-GIVMTNDGNAILREIQVQHPAAKSMIEISRTQDEEVGDGTTSVIILA--GEMLAVAEH-FL-E--QQ-M-------HPTVIIGAYRKALDDMINFL-K-K-VSI---P----------VD-VS------N------RE-------MMLKIINSAINTKAIHL--W-SDLACGIALDAVKTV------------E-----------L-E----------E---N--------------------------G-R----------K-E--IDIK-K-YAKVEK-IPGGIIEDSCVLRGVMLNKDITHP-RMRRLIKNPRIVLLDCSLEYKKGESQTDIEI-TREEDFAR--ILQMEEEYIQQMCE-DL--------------IRVKPDLIITEKGIS-DLAQHYLIR--------A-N--ITAIRRV-RKMDNNRIARACGARIV-----------SRTD-ELREEDVGTGARLFEIKKIGDEYFTFITDC-KD-PKACTIILRGASKEILAEVERNLQDAMQVCRNVLID-PQLVPGGGASEMAVA-HAL---TE--------K---S--KA-M-T-----GV--E-QWPYRAVAQALEVIPRTLIQNC---GA-STIRVLTSLR-AKH----T---------------Q------E--------GS-Q---TW--GVNG--ETGALV-DM-K-----E--L---G-----IWEPLAVKLQTYKTAVETAVLLLRIDDIVSGH-K-------K-K-------------------G--------D-----N-------E-----S----K--A---------P------------------S-----A-P-------D----A---TQ--E-----------------------
>Trachemys_scripta@toto16475.H1.1
---------------------------------------------------------------------N--T--KRES--GRKV-QIG-NISAAKTIADVIRTCLGPRAMMKMLLDPMG-GIVMTNDGNAILREIQVQHPAAKSMIEISRTQDEEVGDG-----------------EH-FL-E--QQ-M-------HPTVIIGAYRKALDDMISSL-N-K-IST---P----------VD-VN------N------KE-------MMLNIIKSAINTKAISH--W-SDLACGIALDAVKTV------------E-----------F-E----------E--------------------------------------------------------------------------------------------------------------------EI-TREEDFAR--ILQMEEEYIQQICE-DL--------------IRVKPDLIITEKGIS-DLAQHYLIR--------A-N--ITAIRRV-RKTDNNRISRACGARIV-----------SRTD-ELRDEDVGTGARLFEVKKI------------------------------LAEVERNLQDAMQVCRNVLVD-PQLVPGGGAAEMAVS-HAL---TE--------K---S--KV-M-T-----GV--E-QWPYRAVAQALEVIPRTLIQNC---GA-STIRLLTSLR-AKH----T---------------Q------E--------GS-Q---TW--GVNG--ETGALV-DM-K-----D--L---G-----IWEPLAVKLQTYKTAVETAVLLLRIDDIVSGH-K-------K-K-------------------G--------G-----D-------Q-----S----R--S---------T------------------G-----A-P-------D----A---AQ--------------------------
