# Supplementary material for: A phylogenomic framework and timescale for comparative studies of tunicates
Source: BMC Biol. 2018 Apr 13;16:39. doi: 10.1186/s12915-018-0499-2 (PMC5899321; doi:10.1186/s12915-018-0499-2)
Supplement: Supplementary file 4 — Supporting data. Transcriptome assemblies, alignments, and trees. (ZIP 38502 kb) [file 12915_2018_499_MOESM4_ESM.zip › 12915_2018_499_MOESM4_ESM/12915_2018_499 (Delsuc) Files Updated 23-03-2018/cct-N.fasta]

>Xenoturbella_bocki@CT03100917.H1.1
----------------------------------LR---P-Q-IILLK---E-G-T--DSSQ--GIPQ-LIS-NINACQIVADAVRTTLGPRGMDKLI-ADD-RG--KTTISNDGATIMK-------------------------------------------KSFIEERVHPQVIIRSFRKACQLAVTRINEISVG----V--Q-----K------S--------------DP-Q-------EQ--R----D-M--LER-CAATAL-SKLV---------AS--H--K----EFFSKMVVDAVSALG-E---R-----------L-PL-------------------N-MIGIKKIQGG-AMEDSRIIAGVAFKKTFSYAGFEMQPKKY-LD-PKIAMLNIELELKSERSNAEIRIDNVEEYQ-K--VVDAEWSILYDKLEK----------------------------------------------------DLFCAGRVVEDDMKRTQMACGGAIQTTVN-----HM---T--E-E-D--------LGS-CG-TFLEEQIG------------GDR-YNIF-----TGCP-N-AKTCTLILRGGAEQFIEETERSLHDAIMIVRRAMK-N-DAVVAGGGAIEMELSKYLRDY----S--R---------------------------------------------------------------------------------TIAGKEQLL--------------------------------------------------------------------------------------------------------------------------------------------------------------------------------------------------------------------------------------------------------------------------------------------------------------------------------------------------------------
>Homo_sapiens@Q99832
--------------------------------M-MP---T-P-VILLK---E-G-T--DSSQ--GIPQ-LVS-NISACQVIAEAVRTTLGPRGMDKLI-VDG-RG--KATISNDGATILKLL-DVVHPA-AKTLVDIAKSQDAEVGDGTTSVTLLAAEFLKQVKPYVEEGLHPQIIIRAFRTATQLAVNKIKEIAVT----V--K-----K------A--------------DK-V-------EQ--R----K-L--LEK-CAMTALSSKLI---------SQ--Q--K----AFFAKMVVDAVMMLD-D---L-----------L-QL-------------------K-MIGIKKVQGG-ALEDSQLVAGVAFKKTFSYAGFEMQPKKY-HN-PKIALLNVELELKAEKDNAEIRVHTVEDYQ-A--IVDAEWNILYDKLEKI--------------HH----------SGAK--VVLSKLPIGDVATQYFADRDMFCAGRVPEEDLKRTMMACGGSIQTSVN-----AL---S--A-D-V--------LGR-CQ-VFEETQIG------------GER-YNFF-----TGCP-K-AKTCTFILRGGAEQFMEETERSLHDAIMIVRRAIK-N-DSVVAGGGAIEMELSKYLRDY----S--R---------------------------------------------------------------------------------TIPGKQQLLIGAYAKALEIIPRQLCDNAGFDATNILNKLRARHA----Q-------------G-----------------G------------TWYGV--DIN------------N-E---D--IA-DNFEAFVWEPAMVRINALTAASEAACLIVSVDETIK-N--P--R-----S--T------V----D---------------------------------------------------------A-----P---T--------A-----A-----------G---------------------------R----G--R--G-----RGR---PH--------------------
>Bos_taurus@AAI11333
--------------------------------M-MP---T-P-VILLK---E-G-T--DSSQ--GIPQ-LVS-NISACQVIAEAVRTTLGPRGMDKLI-VDG-RG--KATISNDGATILKLL-DVVHPA-AKTLVDIAKSQDAEVGDGTTSVTLLAAEFLKQVKPYVEEGLHPQIIIRAFRTATQLAVNKIKEIAVT----V--K-----K------E--------------DK-V-------EQ--R----K-L--LEK-CAMTALSSKLI---------SQ--Q--K----AFFAKMVVDAVMMLD-D---L-----------L-QL-------------------K-MIGIKKVQGG-ALEESQLVAGVAFKKTFSYAGFEMQPKKY-HN-PMIALLNVELELKAEKDNAEIRVHTVEDYQ-A--IVDAEWNILYDKLEKI--------------HH----------SGAK--VVLSKLPIGDVATQYFADRDMFCAGRVPEEDLKRTMMACGGSIQTSVN-----AL---S--S-D-V--------LGR-CQ-VFEETQIG------------GER-YNFF-----TGCP-K-AKTCTIILRGGAEQFMEETERSLHDAIMIVRRAIK-N-DSVVAGGGAIEMELSKYLRDY----S--R---------------------------------------------------------------------------------TIPGKQQLLIGAYAKALEIIPRQLCDNAGFDATNILNKLRARHA----Q-------------G-----------------G------------MWYGV--DIN------------T-E---D--IA-DNFEAFVWEPAMVRINALTAASEAACLIVSVDETIK-N--P--R-----S--T------V----D---------------------------------------------------------A-----S---P--------A-----A-----------G---------------------------R----G--R--G-----RGR---LH--------------------
>Mus_musculus@EDK99132
--------------------------------M-MP---T-P-VILLK---E-G-T--DSSQ--GIPQ-LVS-NISACQVIAEAVRTTLGPRGMDKLI-VDG-RG--KATISNDGATILKLL-DVVHPA-AKTLVDIAKSQDAEVGDGTTSVTLLAAEFLKQVKPYVEEGLHPQIIIRAFRTATQLAVNKIKEIAVT----V--K-----K------Q--------------DK-V-------EQ--R----K-M--LEK-CAMTALSSKLI---------SQ--Q--K----VFFAKMVVDAVMMLD-E---L-----------L-QL-------------------K-MIGIKKVQGG-ALEESQLVAGVAFKKTFSYAGFEMQPKKY-KN-PKIALLNVELELKAEKDNAEIRVHTVEDYQ-A--IVDAEWNILYDKLEKI--------------HQ----------SGAK--VILSKLPIGDVATQYFADRDMFCAGRVPEEDLKRTMMACGGSIQTSVN-----AL---V--P-D-V--------LGH-CQ-VFEETQIG------------GER-YNFF-----TGCP-K-AKTCTIILRGGAEQFMEETERSLHDAIMIVRRAIK-N-DSVVAGGGAIEMELSKYLRDY----S--R---------------------------------------------------------------------------------TIPGKQQLLIGAYAKALEIIPRQLCDNAGFDATNILNKLRARHA----Q-------------G-----------------G------------MWYGV--DIN------------N-E---N--IA-DNFQAFVWEPAMVRINALTAASEAACLIVSVDETIK-N--P--R-----S--T------V----D----------------------------------------------P----------P-----A---P--------S-----A-----------G---------------------------R----G--R--G-----QAR---FH--------------------
>Monodelphis_domestica@XP_001381951
----------------------------------XP---T-P-VILLK---E-G-T--DSSQ--GIPQ-LVS-NISACQVIAEAVRTTLGPRGMDKLI-VDG-RG--KATISNDGATILKLL-DVVHPA-AKTLVDIAKSQDAEVGDGTTSVTLLAAEFLKQVKSYVEEGLHPQIIIRAFRTATQLAVNKIKEIAVT----V--K-----N------E--------------DK-E-------EQ--R----R-L--LEK-CAMTALSSKLI---------SQ--Q--K----AAFAIMVVDAVMMLD-D---L-----------L-QL-------------------K-MIGIKKVQGG-ALEESQLVAGVAFKKTFSYAGFEMQPKKY-MN-PTIALLNVELELKAEKDNAEVRVHTVEDYQ-A--IVDAEWNILYDKLEKI--------------YK----------SGAK--VVLSKLPIGDVATQYFADRDMFCAGRVPEEDLRRTMMACGGSIQTSVN-----SL---T--P-D-V--------LGS-CQ-LFEETQIG------------GER-YNFF-----TGCP-K-AKTCTIILRGGAEQFMEETERSLHDAIMIVRRAIK-N-DSVVAGGGAIEMELSRYLRDY----S--R---------------------------------------------------------------------------------TIPGKQQLLIGAYAKALEIIPRQLCDNAGFDATNILNKLRAKHA----Q-------------G-----------------G------------MWYGV--DIN------------N-E---D--IA-DNFEAFVWEPAMVRINALTAASEAACLIVSVDETIK-N--P--R-----S--T------V----D---------------------------------------------------------G-----P---P--------------V-----------G---------------------------R----G--R--G-----RGR---PH--------------------
>Gallus_gallus@CAG32085
--------------------------------M-MP---T-P-VILLK---E-G-T--DTSQ--GIPQ-LVS-NINACQVIAEAVRTTLGPRGMDKLI-VDD-RG--KATISNDGATILKLL-DVVHPA-AKTLVDIAKSQDAEVGDGTTSVTLLAAEFLKQVKPYVEEGLHPQIIIRAFRTATQLAVNKIKDIAVS----V--K-----K------E--------------DK-D-------EQ--R----S-L--LEK-CAATALSSKLI---------SQ--S--K----EFFSKMVVDAVMMLD-D---L-----------L-QL-------------------K-MIGIKKVQGG-ALEDSQLVAGVAFKKTFSYAGFEMQPKKY-QS-PKIALLNVELELKAEKDNAEVRVNTVEDYQ-A--IVDAEWNILYDKLDKI--------------HK----------SGAK--VVLSKLPIGDVATQYFADRDMFCAGRVPEEDLKRTMMACGGSIQTSVN-----AL---S--D-D-V--------LGR-CE-LFEEIQIG------------GDR-YNFF-----TGCP-K-AKTCTIILRGGAEQFMEETERSLHDAIMIVRRAIK-N-DSVVAGGGAIEMELSKYLRDY----S--R---------------------------------------------------------------------------------TIPGKQQLLIGAYAKALEIIPRQLCDNAGFDATNILNKLRAKHA----Q-------------G-----------------G------------MWYGV--DVN------------N-E---D--IA-DNFEACVWEPAIVRINALTAASEAACLIVSVDETIK-N--P--R-----S--T------V----D----------------------------------------------A----------P-----P---G-----------------------------------------------------------G--R--G-----RGR---GQTPQ----PLRPRSVALS---
>Xenopus_laevis@AAH42312
-----------WEQQHQISLNSYPAPLSK---M-MP---T-P-VILLK---E-G-T--DTSQ--GVPQ-LVS-NINACQVIAEAVRTTLGPRGMDKLI-VDD-RG--KATISNDGATILKLL-DVVHPA-AKTLVDIAKSQDAEVGDGTTSVTLLAAEFMKQLKPYVEEGLHPQVIIRAYRSATQLAVSKIKGIAVT----V--K-----K------E--------------DK-E-------EQ--R----S-L--LEK-CAATALSSKLI---------AM--Q--K----DFFAKMVVDAVSLLD-D---L-----------L-QL-------------------K-MIGIKKVQGGGALEDSHLVAGVAFKKTFSYAGFEMQPKKY-QS-PKIALLNVELELKAEKDNAEVRVNNVEDYQ-A--IVDAEWNILYDKLDKI--------------YK----------SGAK--VVLSKLPIGDVATQYFADRDLFCAGRVPEEDLKRTMMACGGSIQTSVN-----AL---T--D-D-V--------LGH-CA-LFEEAQVG------------GER-YNFF-----TGCP-K-AKTCTIILRGGAEQFLEETERSLHDAIMIVRRAIK-N-DSVVAGGGAIEMELSKYLRDY----S--R---------------------------------------------------------------------------------TIPGKQQLLIGSYAKALEIIPRQLCDNAGFDATNILNKLRAKHA----Q-------------G-----------------G------------MWFGV--DIN------------N-E---D--IA-DNFEACVWEPAIVKINALTAASEAACLILSVDETIK-N--P--R-----S--S------A----D----------------------------------------------G----------A-----P---A-----------------------------------------------------------G--R--G-----RGR---PHHH------------------
>Xenopus_tropicalis@AAH68214
PKVPEGLPGALWELQHPASVNLYPAPLSK---M-MP---T-P-VILLK---E-G-T--DTSQ--GVPQ-LVS-NINACQVIAEAVRTTLGPRGMDKLI-VDD-RG--KATISNDGATILKLL-DVVHPA-AKTLVDIAKSQDAEVGDGTTSVTLLAAEFMKQVKPYVEEGLHPQIIIRAYRTATQLAVGKIREIAVT----V--K-----K------E--------------DK-E-------EQ--R----L-L--LEK-CAATALSSKLI---------AL--Q--K----DFFAKMVVDAVSLLD-D---L-----------L-QL-------------------K-MIGIKKVQGG-ALEDSHLVAGVAFKKTFSYAGFEMQPKKY-ES-PKISLLNVELELKAEKDNAEVRVSNIEDYQ-A--IVDAEWNILYDKLEKI--------------YK----------SGAK--VVLSKLPIGDVATQYFADRDLFCAGRVPEEDLKRTMMACGGSIQTSVN-----AL---T--D-D-V--------LGH-CA-LFEEAQVG------------GER-YNFF-----TGCP-K-AKTCTIILRGGAEQFMEETERSLHDAIMIVRRAIK-N-DSVVAGGGAIEMELSKYLRDY----S--R---------------------------------------------------------------------------------TIPGKQQLLIGSYAKALEIIPRQLCDNAGFDATNILNKLRAKHA----Q-------------G-----------------G------------MWYGV--DVN------------N-E---D--IA-DNFDACVWEPAIVRINALTAASEAACLVLSVDETIK-N--P--R-----S--S------M----D----------------------------------------------G----------A-----P---A-----------------------------------------------------------G--R--G-----RGR---PHHH------------------
>Xenopus_laevis@AAH77927
--------------------------------M-MP---T-P-VILLK---E-G-T--DTSQ--GVPQ-LVS-NINACQVIAEAVRTTLGPRGMDKLI-VDD-RG--KATISNDGATILKLL-DVVHPA-AKTLVDIAKSQDAEVGDGTTSVTLLAAEFMKQVKPYVEEGLHPQIIIWAHRTATQLAVSKIKEIAVT----V--K-----K------E--------------DK-E-------EQ--R----S-L--LEK-CAATALSSKLI---------AR--Q--K----DFFAKMVVDAVSLLD-D---L-----------L-QL-------------------K-MIGIKKVQGG-ALEDSHLVAGVAFKKTFSYAGFEMQPKKY-ES-PKIALLNVELELKAEKDNAEVRVNNIEDYQ-A--IVDAEWNILYDKLEKI--------------YK----------SGAK--VVLSKLPIGDVATQYFADRDLFCAGRVPEEDLKRTMMACGGSIQTSVN-----AL---T--H-D-V--------LGG-CA-LFEETQVG------------GER-YNFF-----TGCP-K-AKTCTIILRGGAEQFMEETERSLHDAIMIVRRAIK-N-DSVVAGGGAIEMELSKYLRDY----S--R---------------------------------------------------------------------------------TIPGKQQLLIGSYAKALEIIPRQLCDNAGFDATNILNKLRAKHA----Q-------------G-----------------G------------MWYGV--DVN------------N-E---D--IA-DNFEACVWEPAIVRINALTAASEAACLILSVDETIK-N--P--R-----S--S------V----D----------------------------------------------G----------A-----P---A-----------------------------------------------------------G--R--G-----RGR---PHRH------------------
>Ambystoma_mexicanum@51003458.5
--------------------------------M-MP---T-P-VILLK---E-G-T--DTSQ--GVPQ-LVS-NINACQIIAEAVRTTLGPRGMDKLI-VDD-RG--KATISNDGATILKLL-DVVHPA-AKTLVDIAKSQDAEVGDGTTSVTLLAAEFLKQVKSYVEEGLHPQIIIRAFRTATQLAVNKIKDIAVT----V--K-----K------E--------------DK-K-------EQ--R----H-L--LEQ-CASTALSSKMI---------AQ--Q--K----DLFSKMVVEAVMLLD-D---L-----------L-QL-------------------K-MIGIKKVQGG-ALEDSHLVAGVAFKKTFSYAGFEMQPKKY-ES-PRIALLNIELELKAEKDNAEVRVNNVQDYQ-A--IVDAEWDILYDKLERI--------------FK----------SGAK--VVLSKLPIGDVATQYFADRDLFCAGRVPEEDLKRTMMACGGSIQTSVN-----SL---T--D-D-V--------LGQ-CA-LFEEVQVG------------GER-YNFF-----KGCP-K-AKTCTIILRGGAEQFMEETERSLHDAIMIVRRAIK-N-DSIVAGGGAIEMELSKYLRDY----S--R---------------------------------------------------------------------------------TIPGKQQLLIGAYAKALEIIPRQLCDNAGFDATNILNKLRAKHA----Q-------------G-----------------G------------LWYGV--DVN------------N-E---D--IA-DNYDACVWEPAIVRINALTAASEAACLILSVDETIK-N--P--R-----S--T------V----D---------------------------------------------------------A---------S--------S-----A-----------G---------------------------R----G--R--G-----RGR---PH--------------------
>Danio_rerio@AAI63876
--------------------------------M-MS---T-P-VILLK---E-G-T--DTSQ--GVPQ-LVS-NINACQVVAEAVRTTLGPRGMDKLV-VDN-RG--KATISNDGATILKLL-DVVHPA-AKTLVDIARSQDAEVGDGTTSVTLLAAEFLKQLKPYVEEGLHPQTIIRAFRIATQLAVKKIKEIAVT----I--K-----K------D--------------DK-Q-------EQ--R----R-L--LEK-CAATALNSKLI---------AG--Q--K----DFFSKMVVDAVMMLD-D---L-----------L-PL-------------------K-MIGVKKVQGG-ALEESQLVAGVAFKKTFSYAGFEMQPKRY-MN-PKIALLNIELELKAEKDNAEVRVNSVEDYQ-A--IVDAEWNILYDKLEKI--------------HK----------SGAK--VVLSKLPIGDVATQYFADRDLFCAGRVVEEDLKRTMMACGGSIQTSVG-----SL---T--D-D-V--------LGQ-CE-LFEEVQVG------------GER-YNFF-----KGCP-K-AKTCTIILRGGAEQFMEETDRSLHDAIMIVRRAIK-N-DSIVAGGGAIEMELSKYLRDY----S--R---------------------------------------------------------------------------------TIPGKQQLLIGAYAKALEIIPRQLCDNAGFDATNILNKLRAKHA----Q-------------G-----------------G------------MWYGV--DVN------------N-E---D--IA-DNFQACVWEPSIVRINALTAASEAACLILSVDETIK-N--P--R-----S--S------V----D----------------------------------------------G----------P-----P---A--------A-----A-----------G---------------------------R----G--R--G-----RGR---PAHAH-----------------
>Callorhinchus_milii@CT02070719.H1.1
-----------------------------------P---T-P-VILLK---E-G-T--DSSQ--GVPQ-LVS-NINACQVIAEAVRTTLGPRGMDKLI-VDD-RG--K------------------------------------VGDGTTSVTLLAAEFLRQIKSYVDEGLHPQIIIRSFRTATQL--------------------------------------------------------------------L--LEK-CAITALSSKLI---------AM--Q--K----NFFGKMVVDAVMMLD-D---L-----------L-PL-------------------K-MIGIKKVQGG-ALEDSMLIAGVAFKKTFSYAGFEMQPKKY-EN-PKISLLNVELELKAEKDNAEVRVNNVEEYQ-A--IVDAEWSILYDKLEKI--------------HL----------SGAK--VVLSKLPIGDVATQYFADRDLFCAGRVPEEDLKRTMM------------------------------------------------------------------------------------------------------------------------N-DSVVAGGGAIEMELSKYLRDY----S--R---------------------------------------------------------------------------------TIPGKQQLLI----------------------------------------------------G-----------------G------------MWYGV--DVT------------N-E---D--IA-DNFQACVWEPAVVRINALTAASEAACLILSVDETIK-N--P--R-----S--T------V----D----------------------------------------------G-----------------------------Q-----AA----------P---------------------------K----G--R--G-----RGR---PFH-------------------
>Squalus_acanthias@CT01070725.H1.1
--------------------------------M-MS---T-P-VILLK---E-G-T--DTSQ--GTPQ-LVS-NINACQVIAEAVRTTLGPRGMDKLI-VDD-RG--KATVSNDGATILKLL-DVVHPA-AKTLVDIAKSQDAEVGDGTTSVTLLAAEFLRQIKSYVEEGLHPQIIIRSFRMATQLALEKIKAIAVT----V--E-----K------D--------------NK-E-------HQ--R----E-L--LEK-CAATALSSKLI---------AL--Q--K----GFFSKMVVDAVMMLD-D---L-----------L-PL-------------------K-MIGIKKVQGG-GLEESQLIAGVAFKKTFSYAGFEMQPKKY-EK-PKIALLNVELELKAEKDNAEVRVNNVEDYQ-A--IVDAEWNILYDKLEKI--------------HL----------SGAK--VVLSKLPIGDVATQYFA-----------------------------------------------------------------------------------------------------------------------------------------------------------------------------------------------------------------------------------------------------------------------------------------------LNKLRAKHA----Q-------------G-----------------G------------VWYGV--DVN------------N-E---D--IA-DNFEACVWEPAMVRINALTAASEAACLILSVDETIK-N--P--R-----S--T------V----D---------------------------------------------------------A---------P--------A-----M-----------S---------------------------K----G--R--G-----RGR---PH--------------------
>Leucoraja_erinacea@CT01080729.H1.1
--------------------------------M-MS---A-P-VILLK---E-G-T--DTSQ--GTPQ-LVS-NINACQVIAEAIRTTLGPRGMDKLI-VDD-RG--KATISNDGATILKLL-DVVHPA-AKTLVDIAKSQDAEVGDGTTSVTLLAAEFLRQIKSYVEEGLHPQIIIRSFRTATQLAVEKIKSIAVT----V--K-----K------D--------------DK-E-------LQ--R----E-L--FEK-CAATALSSKLI---------AP--Q--K----DFFSKMVVEAVMILD-D---L-----------L-PL-------------------K-MIGIKKVQGG-GLEESQLVAGVAFKKTFSYAGFEMQPKKY-TK-PKIALLNVELELKAEKDNAEVRVANVEDYQ-A--IVDAEWSILYDKLEKV--------------HL----------SGAK--VVLSKLPIGDVATQYFADRDLFCAGRVPEEDLKRTMMACGGSIQTSIN-----AM---T--D-D-V--------LGQ-CE-QFEEAQVG------------SER-YNFF-----TGCP-K-AKTCTILLRGGSEQFMDETERSLHDAIMIVRRAIK-N-DSVVAGGGAIEMEISKYLRDY----S--R---------------------------------------------------------------------------------TIPGKVQLLI-----------------------------------------------------------------------------------VWYGV--DVN------------N-E---D--IA-DNFEACVWEPAIVRINALTAASEAACLILSVDETIR-N--P--R-----S--T------M----D-------------------------------------------------------------------P--------S-----A-----------A---------------------------K----S--R--G-----KGM---P---------------------
>Petromyzon_marinus@51789004.50
----------------------------------MN---T-P-IILLK---E-G-T--DTSQ--GIPQ-LLS-NITACLVVADAVRTTLGPRGMDKLI-IDD-RG--KSTISNDGATILKLL-EVVHPA-GKTLVDIARSQDAEVGDGTTSVTLLAAELLKQVRQYVEEGMHPQIITRAFRKATGLAIEKIKEISVP----V--K-----K------E--------------DK-G-------EL--R----A-L--LVK-CAATALSSKLV---------SQ--Q--K----DFFAAMVVDAVSMLD-E---L-----------M-PL-------------------N-MIGMKKVQGG-GLEDSHLVAGVAFKKTFSYAGFEMQPKTY-AQ-PKIALLNVELELKAERENAEVRVTNVQDYQ-A--IVDAEWGILYDKLAKI--------------EA----------SGAR--VVLSKLPIGDVATQYFADRDMFCAGRVVEEDLKRTMMACGGSIQTSVS-----SM---T--D-D-V--------LGR-CE-LFEEVQIG------------GDR-YNFF-----KGCP-Q-AKTCTIILRGGAEQFMDETERSLHDAIMIVRRAIK-N-DSVVGGGGAVEMEVSRYLRDV----S--R---------------------------------------------------------------------------------TIPGKEQLLLGAYARALEVIPRQLCDNAGFDATNVLNKLRAKHA----Q-------------G-----------------G------------LWFGV--DVT------------T-E---D--VA-DNMVACVWEPAVVKINALTAASEAACLVLSVDETIR-N--P--R-----S--S------Q----D----------------------------------------------------------------------------------------------G---------------------------G----G--A--G-----RGR---PH--------------------
>Lethenteron_japonicum@CT01080929.H1.2
-------------------------------------------------------T--DTSQ--GIPQ-LLS-NITACLVVADAVRTTLGPRGMDKLI-IDD-RG--KSTISNDG------------------------------------------------------------------------------------------------------------------------------------R----A-L--LVK-CVATALSSKLV---------SQ--Q--K----DFFAAMVVDAVSMLD-E---L-----------M-PL-------------------N-MIGMKKVQGG-GLEDSHLVAGVAFKKTFSYAGFDMQPKTY-AQ-PKIALLNDELELKAERENAEVRVTNVQDYQ-A--IVDAEWGILYDKLAKI--------------EA----------SGAR--VVLSKLPIGDVATQYFADRDMFCAGRVVEEDLKRTMMACGGSIQTSVS-----SM---T--D-D-V--------SG----------------------------------------------------------------------------------------------MEVSRYLRDV----S--R---------------------------------------------------------------------------------TIPGKEQLLLGAYARALEVIPRQLCDNAGFDATNVLNKLRAKHA----Q-------------G-----------------G------------LWFGV--DVT------------T-E---D--VA-DNMLACVWEPAVVKINALTAASEAACLVLSVDETIR-N--P--R-----S--S------Q----EGG----G--G------------------------------------------------------------------------------------G---------------------------G----G--A--G-----RGR---PH--------------------
>Eptatretus_burgeri@53865841.3
--------------------------------M-MH---A-P-IILLK---E-G-T--DSSQ--GIPQ-LVS-NISACQVVAEAVRTTLGPRGMDKLI-LDS-SG--KATISNDGATILKLL-DVVHPA-AKMLVDIARAQDAEVGDGTTSVTLLAAELLKQAKPHVEEGIHPQLIIRAYRKGATLAVKRILEIAVK----V--K-----K------E--------------DK-E-------EF--M----H-L--LRQ-CAATALSSKLV---------AR--Q--K----EFFADLVVQAVGMLD-E---H-----------L-PL-------------------N-MIGIKKIQGG-DIEASRLVAGVAFKKTFSYAGFEMQPKHY-EN-PLIALLNIELELKAEKENAEIRLKSVQEYQ-A--VVEAEWSILYEKLEKI--------------VT----------SGAR--VVLSRLAIGDVATQYFADRDIFCAGRVAEDDLRRTMMACGGAIQTNVS-----DL---P--E-H-V--------LGC-CQ-SFEEIQIG------------SER-YNIF-----AGCP-Q-AKTCTILLRGGAEQFMEETERSLHDAIMIVRRATK-S-DAVVGGGGAVEMEVSRFLREA----S--R---------------------------------------------------------------------------------AEPGKQQLPLAGFARALEVVPRQLCSNAGFDATSMLNRLRQQHA----Q-------------G-----------------H------------LWSGV--DVV------------N-E---G--VT-DTFTACVWEPALVKVNAITAACEAACLILSVDETIR-N--P--K-----S--T------V----D---------------------------------------------------------A-----P---Q--------A-----LP----------G---------------------------G----G--M--G-----XG--------------------------
>Ciona_intestinalis@XP_002122429
----------------------------------QQ---P-P-IILLK---E-G-T--DSSQ--GIPQ-LVS-NINACQVISEAIRTTLGPRGMDKLI-VDG-RG--KATISNDGATILKLL-DVVHPA-AKTLVDISKSQDSEVGDGTTTVTLLAAELLKQAKCFVEEGVHPQLIIRAYRQATNLAIEKIKEIQVQ----I--K-----T------D--------------DP-K-------EQ--R----G-L--LEK-CASTALNSKLI---------AS--Y--K----DLFAPMVVDAVTLLD-D---L-----------L-PL-------------------K-MIGIKKISGG-ALEDSKLVSGVAFKKTFSYAGFEMQRKKY-KN-PKIALLNVELELKSEKENAEVRVNNVEDYQ-D--IVDAEWQILYDKMKHI--------------CD----------SGAV--VVLSKLPIGDVATQYFADRDMFCAGRVNEEDLKRTMKACGGSIQTSVQ-----HL---T--D-D-V--------LGT-CE-EFEEEQVG------------GER-FNFF-----RGCP-Q-AKTCTILLRGGAEQFMEESERSLHDAIMIVRRAIK-N-DAVVAGGGAIEMEISKHLRDH----A--R---------------------------------------------------------------------------------TIRGKQQLIISAYGKALEVIARQLCENAGFDATNILNKLRQVHA-K--E-------------D-----------------G------------KWYGV--DIN------------N-E---D--IT-DNFAACVWEPSIVKKNALTAASEAACLILSVDETVK-N--P--R-----S--G------Q----G---------------------------------------------------------D-----Q---A--------G-----P-----------P---------------------------P----G--R--G-----RGR---PR--------------------
>Ciona_savignyi@51718571.27
----------------------------------MQ---P-P-IILLK---E-G-T--DSSQ--GIPQ-LVS-NINACQVISEAIRTTLGPRGMDKLI-VDN-RG--KATISNDGATILKLL-DVVHPA-AKTLVDISKSQDSEVGDGTTTVTLLAAELLKQAKCFVEDGVHPQLIVRAYRQATNLAIQKIKEIQVK----I--K-----T------N--------------DP-K-------EQ--R----G-L--LEK-CAATALNSKLI---------AS--Y--K----DLFAPMVVDAVMLLD-D---L-----------L-PL-------------------K-MIGIKKISGG-ALEESKLVSGVAFKKTFSYAGFEMQRKKY-KN-PKIVLLNVELELKSEKENAEVRVNNVEDYQ-E--IVDAEWQILYDKMKHI--------------CD----------SGAQ--VVLSKLPIGDVATQYFADRDMFCAGRVVEQDLKRTMMACGGSIQTSVQ-----HL---T--D-D-V--------LGT-CE-VFEEEQVG------------GER-FNFF-----RGCP-H-AKTCTILLRGGAEQFMEETERSLHDAIMIVRRAIK-N-DAVVAGGGAIEMEISKHLRSH----A--R---------------------------------------------------------------------------------TIRGKQQLIISAYGKALEIIARQLCENAGFDATNILNKLRQVHA-T--E-------------D-----------------G------------KWFGV--DIN------------N-E---D--IT-DNFAACVWEPSIVKINALTAAAEAACLILSVDETVK-N--P--R-----S--G------Q----G---------------------------------------------------------D-----Q---A--------G-----P-----------P---------------------------A----G--R--G-----RGR---P---------------------
>Phallusia_mammilata@CT01091006.H1.1
----------------------------------MQ---P-P-IILLK---E-G-T--DTSQ--GIPQ-LVS-NINACQVVAEAIRTTLGPRGMDKLI-VEN-NG--KATISNDGATILKLL-DVVHPA-AKTLVDISKSQDSEVGDGTTSVTLLGAEFLKQAKQFVEDGVHPQIIVRAYRKATQLAIEKIKEIQVE----I--K-----K------D--------------DP-K-------EQ--R----S-L--LEK-CAATALSSKLI---------AS--Y--K----DLFAPMVVDAVQSLD-E---L-----------L-PL-------------------N-MIGIKKISGG-ALEESKLVAGVAFKKTFSYAGFEMQRKKY-VN-PKIALLNVELELKSEKENAEVRVNNVSDYQ-E--IVDAEWQILYDKMNLI--------------KD----------SGAN--VVLSKLPIGDVATQFFADHDMFCAGRVTEQDLKRTMKACGGSIQTSVQ-----QL---T--D-D-V--------LGT-CE-EFEEEQVG------------GER-FNFF-----RGCT-Q-AKTCTILLRGGAEQFMEETERSLHDAIMIVRRAIK-N-DAVVAGGGAIEMEISKTLRNF----A--R---------------------------------------------------------------------------------TIRGKQQSLISAYGKALEIIARQLCENAGFDSTNILNKLRQVHS-K--D-------------D-----------------G------------KWFGI--DIN------------N-E---D--IT-DNFVACVWEPSVVKIN------------------------------------------------------------------------------------------------------------------------------------------------------------------------------------------------------------------------
>Clavelina_lepadiformis@CT05091006.H1.1
-----------------------------------Q---A-P-IILLK---E-G-T--DSSQ--GIPQ-LVS-NINACQVIAEAIRTTLGPRGMDKLI-VQN-NG--KATISNDGATILNLL-DVVHPA-AKTLVDISKSQDAEVGDGTTTVTLLAAEFLKQSKSYVEDGVHPQIIIRAYRRATQLAIEKIREIQVE----I--K-----K------D--------------DP-K-------EQ--R----E-L--LEK-CAATALSSKLI---------AS--Y--K----DLFAPMVVDAVMMLD-D---L-----------L-PL-------------------N-MIGIKKISGG-ALEDSNLVAGVAFKKTFSYAGFEMQRKKY-KN-PKIALLNVELELKSEKENAEIRVNNVEDYQ-E--IVDAEWQILYDKMKLI--------------CE----------SGAN--VVLSKLPIGDVATQYFADRDMFCAGRVTQEDLKRTMKACGGSIQTSVQ-----QL---T--L-D-V--------LGT-CE-EFEEEQVG------------GER-FNFF-----RGCP-Q-AKTCTILLRGGAEQFMEETERSLHDAIMIVRRAIK-N-DAVVAGGGAIEMEISKYLRNY----A--R---------------------------------------------------------------------------------TVKGKQQLIISAYGKALEVTARQLCENAGFDSTNILNKLRQVHA-K--D-------------N-----------------G------------KWFGV--DIN------------N-E---D--IA-DNFEACVWEPSIVKINALTAASEAACLILSVDETVK-N--P--R-----S--G------Q----G---------------------------------------------------------D-----Q------------------P-----------A---------------------------P----G--R--G-----RGR---PR--------------------
>Halocynthia_roretzi@CT01061112.H1.1
----------------------------------MQ---P-Q-IILLK---E-G-T--DTSQ--GVPQ-LVS-NINACQVVAEAIRTTLGPLGMDKLI-VDN-NG--KSTISNDGATILKLL-DIVHPA-AKTLVDISRSQDAEVGDGTTTVTLLAAEFLKQVKQFVEDGVHPRVIVRAYRLATQLAIEKIREIQVT----I--K-----K------D--------------DP-K-------EW--R----M-L--LEK-CAGTALNSKLV---------AA--Y--K----GMFAPMIVDAVTMLD-E---L-----------L-PL-------------------N-MIGIKKVSGG-SISDTKLVAGVAFKKTFSYA---------------------------------------------------------------------------------------------------------------------------------------------------------------------------------FEEEQVG------------GER-CNFF-----RGCP-Q-GKTCTFILRGGAEQFMEETERSLHDAIMIVRRAIK-N-DAVVAGGGAIEMELSKHLRDH----S--R---------------------------------------------------------------------------------SIRGKQQMLIAAYAKALEIIPRQLCDNAGFDATNILNKLRQAHA----H-------------G-----------------N------------LWHGV--DIN------------A-E---D--VA-NNFDAYVWEPSLIKVNALTAASEAACLILSVDETIK-N--P--R-----S--S------V----D---------------------------------------------------------Q-----A---P--------A-----M-----------G---------------------------R----G--R--G-----R---------------------------
>Dendrodoa_grossularia@CT11091006.H1.1
-----------------------------------Q---P-Q-IILLK---E-G-T--DTSQ--GVPQ-LVS-NINACQVVAEAIRTTLGPLGMDKLI-VEN-NG--KSTISNDGATILKLL-DVVHPA-AKTLVDISRSQDAEVGDGTTTVTLLAAEFLKQVKQFVEDGVHPQVIIRAYRQATQLAIEKIREIQVT----I--K-----K------D--------------DP-K-------EW--R----Q-L--LEK-CAKTALNSKLV---------AA--Y--K----DFFGPMIVDAVMMLG-D---L-----------L-PL-------------------N-MIGIKKVSGG-ALCDSKLVAGVAFKKTFSYAGFEMQRKKY-SN-PKISLLNVELELKSEKENAEIRLDNVTDYQ-A--IVDAEWSILYDKLQAI--------------CD----------SGAK--VVLSKLPIGDVATQYFADRDMFCAGRVPDVDLKRTMKACGGSIQTSVQ-----SL---T--E-D-V--------LGT-CA-EFDEEQVG------------GER-FNFF-----RGCP-Q-AKTCTLIIRGGTEQFMEETERSLHDAIMIVRRAIK-N-DSIVAGGGAIEMELSKHLRDH----S--R---------------------------------------------------------------------------------TIKGKQQMLIAAYAKALEIIPRQLCDNAGFDATNILNKLRQAHS-L----------------G-----------------N------------TWYGV--DVN------------N-E---D--VA-DNFKAYVWEPSLVKVNALTAASEAACLILSVDETIR-N--P--R-----S--S------A----G---------------------------------------------------------A-----T---Q--------G---------------------------------------------M----G--R--G-----RGR---PR--------------------
>Dendrodoa_grossularia@CT01091006.H1.1
-----------------------------------Q---P-Q-IILLK---E-G-T--DTSQ--GIPQ-LVS-NINACQVVAEAIRTTLGPLGMDKLI-VEN-NG--KSTISNDGATILKLL-DIVHPA-AKTLVDISRSQDAEVGDGTTTVTLLAAELLKQVKQFIEDGVHPRVIIRAYRQATRVAIEKIREIEVT----I--K-----K------D--------------DP-K-------EW--R----Q-L--LEK-CAKTALNSKLV---------AA--Y--K----DFFGPMIVDAVTMLG-D---L-----------L-PL-------------------N-MIGIKKVSGG-ALCDSMLVAGVAFKKTFSYAGFEMQRKKY-SE-PKIALLNVELELKSEKENAEIRLDNVQDYQ-D--IVDAEWSILYDKLQAI--------------CD----------SGAK--VVLSKLPIGDVATQFFADRDMFCAGRVPHVDLKRTMKACGGSIQTSIQ-----SL---T--E-D-V--------LGT-CA-EFDEEQVG------------GER-FNFF-----RGCP-Q-AKTCTLIIRGGTEQFMEETERSLHDAIMIVRRAIK-N-DSVVAGGGAIEMELSKHLRDH----S--R---------------------------------------------------------------------------------TIKGKEQMLIAAYAKALEIIPRQLCDNAGFDATNILNKLRQAHA----I-------------G-----------------N------------KWYGV--DVN------------N-E---D--VA-DNFKAYVWEPSLVKVNALTAASEAACLILSVDETIR-N--P--R-----S--S------V----D----------------------------------------------G----------S-----Q---A------------------------------------------------------V----G--R--G-----RGR---PR--------------------
>Styela_plicata@CT04091006.H1.2
-----------------------------------Q---P-Q-IILLK---E-G-T--DSSQ--GIPQ-LVS-NITACQVVAEAIRTTLGPLGMDKLI-VEN-NG--KSTISNDGATILKLL-DVVHPA-AKTLVDISRSQDAEVGDGTTTVTLLAAEFLKQVKPFVEDGVHPRVIIRAYRRATQLAIERIREIQVT----I--K-----K------D--------------DP-K-------EW--R----Q-L--LEK-CATTALNSKLV---------AA--Y--K----DFFAPMIVDAVSMLG-D---L-----------L-PL-------------------N-MIGIKKVSGG-ALSDSKLVAGVAFKKTFSYAGFEMQPKKY-SN-PKIALLNVELELKSEKENAEIRLDNVTDYQ-A--VVDAEWSILYEKLQAI--------------CD----------SGAK--VVLSKLPIGDVATQYFADRDMFCAGRVPQVDLKRTMKACGGSIQTSVQ-----SL---T--E-D-V--------LGT-CE-EFDEEQVG------------GER-FNFF-----RGCP-Q-AKTCTLIIRGGTEQFMEETERSLHDAIMIVRRAMK-N-DSVVAGGGAIEMELSKHLRDY----S--R---------------------------------------------------------------------------------TIKGKQQMLIAAYAKALEIIPRQLCDNAGFDATNILNKLRQAHA----S-------------G-----------------N------------TWCGV--DIN------------N-E---D--VA-DNFKAYVWEPSLVKVNALTAASEAACLILSVDETIR-N--P--R-----S--S------V----D----------------------------------------------------------------------------G-----P-----------PGG-------------------------M----G--R--G-----RGR---PR--------------------
>Cystodytes_dellechiajei@Cdel101266.H1.1
---------------------------------------------------------------------------------SEAIRTTLGPR---KLI-VEN-NG--KATISNDGATILKLL-DVVHPA-AKTLVDISKSQDSEVGDGTTTVTLLAAEFLKQCKPFVEDGVHPQVIIRAYRRATQLAI--------------------------------------------------------------------------------------------------------------------------------------------------------------------------------------------------------------------------------------------------------------------------------------------------------------------------------------------------------------------------LGT-CE-EFEEEQVG------------GER-FNFF-----RGCP-E-AKTCTILLRGGAEQFMEETERSLHDAIMIVRRAIK-N-DAVVAGGGAIEMELSK---------------------------------------------------------------------------------------------------------------------------------------------------------------------------------------------------------------------------------------------------------------------------------------------------------------------------------------------------------------------------------------------------------------------------------------------------------------------
>Molgula_tectiformis@67836217.43
----------------------------------MN---T-P-IIFLK---E-G-T--DSSQ--GIPQ-LVS-NINACEVVSEAVRTTLGPRGMDKLI-VDN-RG--KATISNDGATVLNLL-DIVHPA-AKTLVDIAKSQDAEVGDGTTTVTLLAAELLKQVKSYVEEKIHPQIIVRAFRKATQLAISKIRELEVK----V--K-----K------S--------------DS-A-------EQ--R----Q-M--LEN-CAATAMNSKLV---------AA--Y--K----SHFAPMVVDAVTMLD-D---L-----------L-PL-------------------N-MIGI---------------------------------------------------------------------------VDAEWSILYEKLDSI--------------CK----------SGAQ--VVLSKLPIGDVATQYFADRDMFCAGRVVEQDLKRTMKACGGAIQTSVQ-----NM---G--S-D-V--------LGT-CE-EFEEEQVG------------GER-FNFF-----WGCP-Q-AKTCTILLRGGAEQFMEETERSLHDAIMIVRRAIK-N-DAIVAGGGAIEMELSKYLRSY----A--R---------------------------------------------------------------------------------TIKGKEQMLIAAYAQALEIIPRQLCENAGFDSTNILNKLRKEHAQN--Q-------------D-----------------G------------KWYGV--NIL------------K-E---D--VS-DNFKEFVWEPSLIKVNALTAASEAACLILSVDETIK-N--P--R-----S--S------V----D---------------------------------------------------------A-----D---T--------A-----MA----------G---------------------------R----G--R--G-----RPR-------------------------
>Molgula_gulf@CT01091006.H1.1
---------------------------------------P-Q-IIFLK---E-G-T--DSSQ--GIPQ-LIS-NINACEIVSEAVRTTLGPRGMDKLI-VDN-RG--KATISNDGATVLNLL-DIVHPA-AKTLVDIAKSQDAEVGDGTTTVTLLAAEFLKQVKSFVEEKIHPQVIVRAFRKATQLAIARIRELEVK----V--K-----K------S--------------DS-A-------EQ--R----M-M--LEN-CAGTAMNSKLV---------AA--Y--K----SHFAPMVVDAVTMLD-D---L-----------L-PL-------------------N-MIG----------------------------------------------------------NAEVRVKTVEDYQ-S--VVDAEWSILYEKLDAI--------------CK----------SGAQ--VVLSKLPIGDVATQYFADRDMFCAGRVVEEDLKRTMKACGGAIQTSVQ-----NM---S--E-D-V--------LGT-CE-EFEEEQVG------------GER-FNFF-----RGCP-Q-AKTCTILLRGGAEQFMEETERSLHDAIMIVRRAIK-N-DAIVAGGGAIEMELSK-----------------------------------------------------------------------------------------------------LLIAAYAQALEIIPRQLCENAGFDSTNILNKLRKEHAQS--D-------------E-----------------G------------KWCGV--NIV------------K-E---D--VS-DNFKEFVWEPSLIKINALTAASEAACLILSVDETIK-N--------------------------------------------------------------------------------------------------------------------------------------------------------------------------------------------------
>Molgula_occidentalis@CT01091006.H1.1
------------------------------------------------------------------------------------------PRGMDKLI-VDN-RG--KATISNDGATVLNLL-DIVHPA-GK---------------------------------FIEEKIHPQVVVRAFRKATQLAISKIKEIEVK----V--K-----K------D--------------NA-D-------EQ--R----Q-M--LEN-CASTAMNSKLV---------AA--Y--K----SHFAPMVVDAVTMLD-E---L-----------L-PL-------------------N-MIGIKKISGG-GLNDSKLIAGVAF--------------------------------------------------------DAEWSILYDKLDAI--------------CK----------SGAQ--VVLSKLPIGDVATQYFADRDMFCAGRVVEEDLKRTMKACGGAIQTSVQ-----NL---S--E-S-V--------LGT-CE-EFEEEQVG------------GER-FNFF-----WGCP-Q-AKTCTILLRGGAEQFMEETERSLHDAIMIVRRAXK-N-DAIVAGGGAIEMELSKYLRDY----A--R---------------------------------------------------------------------------------TIKGKEQMLIAAFAQALEIIPRQLCENAGFDSTNILNKLRKEHATN--P-------------K-----------------G------------LWYGV--NIL------------K-E---D--VS-DNFEEFVWEPSLIKINALTAASEAACLILSVDET------------------------------------------------------------------------------------------------------------------------------------------------------------------------------------------------------
>Bostrichobranchus_pilularis@CT01091006.H1.1
-----------------------------------------P-IILLK---E-G-T--DSSQ--GIPQ-LVS-NINACQVVAEAVCTTLGPRGMDKLI-VDN-RG--KATISNDGATVLQLL-DIVHPA-AKTLVDIAKSQDSEVGDGTTTVTLLAAELLKQVKSYCEDNIHPQVIVRAFRKATQLAIAKIKEIEVK----V--K-----V------N--------------DP-G-------QQ--R----Q-M--LEK-CAATAMNSKLV---------AA--Y--K----SHFVPMVVDAVMMLD-D---L-----------L-PL-------------------N-MIGIKKISGG-GLADSQLVAGVAFKKTFSYAGFEMQRKSY-KK-PKIALLNVELELKSEKENAEIRVSNVEDYQ-A--IVDAEWKILYEKLDAI--------------HN----------SGAQ--VVLSKLPIGDVATQYFADRDMFCAGRVADVDLKRTLKACGGAIQTSVQ-----NM---T--E-D-V--------LGT-CE-DFEEEQVG------------GER-FNFF-----RGCP-Q-AKTCTILLRGGAEQFMEETERSLHDAIMIVRRAIK-N-DAVVAGGGAIEMELSKYLRAH----A--R---------------------------------------------------------------------------------TIKGKQQLLIAAYAQALEIIPRQLCENAGFDSTNILNKLRKEHAQN--E-------------N-----------------G------------KWFGV--NIL------------K-E---D--VS-DNFEEFVWEPSLIKINALTAASEAACLILSVDETVK-N--P--R-----S--V------V--------------------------------------------------------------------D---G--------G-----A-----------P---------------------------A----G--R--G-----RGM---P---------------------
>Oikopleura_dioica@CBY22071
----------------------------------MN---L-P-VRLLK---E-G-T--DSSQ--GIPQ-IVS-NINACQVIGEAVKTTLGPRGMDKMI-IDA-RS--KTHISNDGATILQLL-DIVHPA-AKTLVDIAKSQDAEIGDGTTSVTLLACEFMTMMKRFIEDTVHPQLIVRALRDSVNLAIKRLEELAVN----P--M-----S------S--------------GT-A-------ED--R----RST--LIK-CAQTAMSSKLV---------AG--N--K----EFFSEMVVTAVQSIDQD---I-----------M-PL-------------------E-MIGIKKVPGG-ALEESRLINGVAFKKTFSYAGFEMQKKEY-NN-PLIALLNVELELKSEKENAEVRVTNVKDYQ-D--IVDAEWDILYEKLDWC--------------YN----------SGAK--VVLSKLPIGDVATQYFADRGMFCAGRVADEDLKRTMKACGGSIVSSCL-----NL---N--E-N-Q--------LGT-CE-TFTETQVG------------SER-FNFF-----EGCP-N-AKTCTMLLRGGAEQFLEETERSLHDAIMIVRRASK-S-DSIVAGGGAIEMELSKTLREH----S--R---------------------------------------------------------------------------------TIKGKGQMLVNAYAKALEIIPQQLCDNAGFDSTDLLNKLRKAHA----D-------------G-----------------Q------------IWAGV--DVN------------E-E---G--IS-NNYDKFVWEPAVVKKNALMAATEAACAVLSVDWTII-V--P--K-----A--T------Q----------------------------------------------------------------------------------------------------------------------------------------------------------------------------
>Strongylocentrotus_purpuratus@1415853
--------------------------------M-MQ---P-Q-IIVLK---E-G-T--EASQ--GRSQ-VVS-NINACQVVADAVRTTLGPRGMDKLI-VEG-NG--RVTISNDGATIVKLL-DIVHPA-AKTLVEISKSQDAEVGDGTTTVTLLAAEFLKQVKTFVEDDVHPQVIIRAYRKATQLAMDKIKEIAVR----V--P-----K------E--------------DV-E-------EH--R----S-L--LRK-CAATTLSSKLV---------AS--Q--K----DFFANMVVEAVSCLD-D---L-----------L-PM-------------------D-MIGIKKIQGG-SLEDSILVAGVAFKKTFSYAGFEMQRKKY-AL-PKIALLNVELELKSEKENAEIRVESVDDYQ-A--IVDAEWTILYNKLEKI--------------HL----------SGAK--VVLSKLPIGDVATQYFADRDMFCAGRVVDNDLKRTMQACGGAIQTSVQ-----SL---T--D-D-V--------LGT-CE-QFEENQVG------------GER-FNFF-----TGCP-K-AKTCTLILRGGAEQFIEETERSLHDAIMIVRRAIK-N-DSVVAGGGAIEMELSKYLRDH----S--R---------------------------------------------------------------------------------TIAGKQQILIGAYAKALEIIPRQLCDNAGFDATNVLNKLRQKHA----Q-------------G-----------------G------------TWYGV--DIY------------N-E---D--VA-DNFEACVWEPSIVKINALTAASEAACLILSVDETIK-N--P--K-----S--S------A----P------S---------------------D----------------------------D-----R---P--------Y-----K-----------P---------------------------M----G--R--G-----RGR---PR--------------------
>Paracentrotus_lividus@CT01070501.H1.1
--------------------------------M-MQ---P-Q-VIVLK---E-G-T--EASQ--GRSQ-VVS-NINACQVVADAVRTTLGPRGMDKLI-VEQ-NG--RVTISNDGATIVKLL-DIVHPA-AKTLVAISKSQDAEVGDGTTTVTLLAAEFLKQVKTFVEDDVHPQVIIRAYRKATQLAVDKIKEIAVR----V--P-----K------E--------------DV-E-------EH--R----S-L--LRK-CAATTLSSKLV---------AS--Q--K----DFFANMVVEAVSCLD-D---L-----------L-PM-------------------D-MIGIKKVQGG-AIEDSVLVAGVAFKKTFSYAGFEMQPKKY-LQ-PKIALLNVELELKSEKENAEIRVESVEDYQ-A--IVDAEWSILYEKLEKI--------------HE----------SGAK--VVLSKLPIGDVATQFFADRDMFCAGRVVDSDLKRTMQACGGAIQTSVH-----SL---T--D-D-V--------LGT-CE-KFEENQVG------------GER-YNFF-----TGCP-K-AKTCTLILRGGAEQFIEETERSLHDAIMIVRRAIK-N-DSVVAGGGAIEMELSKYLRDH----S--R---------------------------------------------------------------------------------TIAGKQQILIGAYAKALEIVPRQLCDNAGFDATNVLNKLRQKHA----Q-------------G-----------------G------------TWFGV--DIY------------S-E---D--VA-DNFEACVWEPSIVKVNALTAASEAACLILSVDETIK-N--P--K-----S--Q------A----P------S---------------------D----------------------------D-----R---P--------Y-----K-----------P---------------------------M----G--R--G-----RGR---PR--------------------
>Solaster_stimpsonii@EE123218.H1.1
-----------------------------------------------------------------------------------------------------------------------------------------------------------------------------------------------------------------------------------------------------------------------------------------------------------------LLD-E---N-----------L-PM-------------------A-MIGIKKVQGG-ALEESRLVAGVAFKKTFSYAGFEMQPKFY-KN-PKIALLNVELELKSEKENAEVRVDNVEEYQ-N--IVDAEWSILYDKLEKI--------------HL----------SGSK--VVLSKLPIGDVATQYFADRDMFCAG---------------------------------------------------------------------------------------------------------------------------------------------------------------------------------------------------------------------------------------------------------------------------------------------------------------------------------------------------------------------------------------------------------------------------------------------------------------------------------------------------------------------------------------------------------------------------------------------------------------------------
>Patiria_miniata@CT01100917.H1.1
--------------------------------M-MQ---P-Q-IILLK---E-G-T--EASQ--GRSQ-VIS-NINACQVVADAVRTTLGPRGMDKLM-VDP-RG--GVTISNDGATIVKLL-DVIHPA-AKTLVEIAKSQDAEVGDGTTTVTMLAAEFLKQVKSFVDENVHPQVIVRAYRKATQLALDKIREIAVK----I--E-----S------D--------------NP-A-------EH--T----K-L--LEK-CAATTLSSKLV---------AA--Q--K----DFFADMVVSAVSLLD-E---N-----------L-PM-------------------E-MIGIKKVQGG-ALEESRLVAGVAFKKTFSYAGFEMQPKSY-KN-PKIALLNVELELKSEKENAEVRVDNVEEYQ-N--IVDAEWSILYDKLEKI--------------HL----------SGAK--VVLSKLPIGDVATQYFADRDLFCAGRVVEQDLKRTLQACGGAIQTSVQ-----SL---T--E-D-V--------LGT-CE-AFNEEQIG------------GER-YNFF-----TGCQ-Q-AKTCTLILRGGAEQFIEETERSLHDAIMIVRRAIK-N-DAVVAGGGAIEMELSKYLRDY----S--R---------------------------------------------------------------------------------TIAGKQQILIGAFAKALEIIPRQLCDNAGFDATNILNKLRQKHA----Q-------------G-----------------N------------TWYGV--DIL------------N-E---D--VA-DNFAACVWEPAVVKINAITAASEAACLILSVDETVK-N--P--K-----S--T-----------N------T---------------------D----------------------------D-----R---P--------V-----K-----------PPMG------------------------R----G--R--G-----RGR---PR--------------------
>Saccoglossus_kowalevskii@XP_002734944
----------------------------------XQ---P-Q-IILLK---E-G-T--EASQ--GKSQ-IVS-NISACQLIADAVRTTLGPRGMDKLI-VDN-NG--KVTISNDGATILKLL-DVIHPA-AKTLVQIAKSQDAEVGDGTTSVTLIAAEFLKQVKPCIEDNVHPQIIVRAYRKATHLVLEKIKEISVK----V--K-----K------D--------------DP-Q-------QL--R----E-V--LEK-CAATTLSSKLV---------AA--H--K----EFFAVMIVDAVMLLD-E---L-----------L-PL-------------------D-MIGIKKVTGG-ALEDSRLISGVAFKKTFSYAGFCMQPKKY-KD-AKIALLNVELELKAERDNAEIRLDNVQEYQ-A--VVDAEWSILYDKLQKL--------------HD----------SGAQ--VVLSKLPIGDVATQWFADRDMFCAGRVPEEDLKRTMKACGGAIQTSIE-----SL---T--K-D-V--------LGS-CE-SFEEQQIG------------GER-YNIF-----TGCP-Q-AKTCTIILRGGAEQFIDETERSLHDAIMIVRRAIK-N-DAVVAGGGAIEMELSKYLRDY----S--R---------------------------------------------------------------------------------GIAGKEQVLIGAMAKAFECIPRQLCDNAGFDATNILNKLRQKHF----Q-------------G-----------------E------------MWYGV--DIN------------N-E---D--IA-DNLVACVWEPAIVKMNAITAASEAACLILSVDETVK-N--P--Q-----S--G------G----N----------------------------------------------Q----------Q-----P----------------------------------------------------------R----G--R--G-----RGR---PH--------------------
>Branchiostoma_floridae@EEN50990
----------------------------------MN---A-P-IILLK---E-G-T--DTSQ--GIPQ-IVS-NINACQVIVDAVRTTLGPRGMDKMI-VDK-RD--KATISNDGATIIKLL-DIVHPA-AKTLVDIARSQDAEIGDGTTSVTLLSGELLKQMKPFVEEAVHPQIICKSVRTAASMAIDKIREIEIK----V--K-----R------D--------------DP-G-------EQ--R----R-L--LEK-CAATALSSKLI---------AH--Q--Q----VFFAKMVVDAVMMLD-E---L-----------L-PV-------------------N-MIGMKKVTGG-GLEDTMLVEGVAFKKTFSYAGFEMQPKSY-ES-PLIALLNIELELKSEKENAEVRVDTVEEYQ-N--IVDAEWNILYQKLEKI--------------HQ----------SGAK--VVLSKLPIGDVATQYFADRDLFCAGRVPEEDMKRTMKACGGSIQTSVH-----NL---T--E-D-V--------LGK-CR-MFEEKQIG------------GER-YNLF-----TGCP-L-GKTCTIIMRGGAEQFIEETERSLHDAIMIVRGALK-H-DSVVAGGGAIEMELSRHLRDY----S--R---------------------------------------------------------------------------------TIAGKQQLLIAAFAKGLEVIPRQLCENAGFDATNILNKLRHMHA----R-------------G-----------------G------------TWYGV--DID------------S-E---D--IR-DNYEACVWEPSLVKVNAITAASEACCLILSVDETIK-S--P--S-----R--T------T----N---------------------------------------------------------D-----G---P--------A-----P-----------P---------------------------R----G--R--G-----RGR---PM--------------------
>Polyandrocarpa_maxima@CT01091006.H1.1
---------------------------------------------------------------------------------------------------------------------------------------------------------------------------------------------------------------------------------------------------------------------------------------------------------------------------------------------------------------------------------------------------------------------------------------------------------------------------------------------------------------------------------------------------------------------------------------------------------------------------------------------------------------------------------------------------------------------------------------------------------------------------------------------------------------------------------------------------------------------------------------------------------NFHNFVW-----------AASEAACLILSVDETIR-N--P--R-----S--S------V----D---------------------------------------------------------A-----P---P--------A-----M-----------G---------------------------R----G--R--G-----RPR-------------------------
>Anolis_carolinensis@XP_003229175
------------------------------MGDYQP---T-P-VILLK---E-G-T--DTSQ--GTPQ-LIS-NITACQVIAEAIRTTLGPRGMDKLI-VDD-RG--KATISNDGATILKLL-DVVHPA-AKTLVDIAKSQDAEVGDGTTSVTLLAAELLKQIKPYVEEGLHPQIIIRAFRTATQLAVDKIKSIAVT----I--K-----K------T--------------DR-Q-------EL--R----G-L--LEK-CASTALSSKLI---------SS--Q--K----EFFAKMVVDAVMMLD-E---L-----------L-QI-------------------K-MIGIKKVQGG-ALEDSQLVAGVAFKKTFSYAGFEMQPKKY-QF-TRIALLNIELELKAEKDNAEIRVNTVEDYQ-A--IVDAEWNILYDKLDKL--------------HK----------SGAK--VILSKLPIGDVATQYFADRDMFCAGRVSEEDLKRTMMACGGSIQTSAN-----SL---T--D-D-V--------LGR-CE-LFEEVQVG------------GER-YNFF-----TGCP-K-AKTCTIILRGGAEQFMEETERSLHDAIMIVRRAIK-N-DSVVAGGGAIEMEISKYLRDY----S--R---------------------------------------------------------------------------------TIPGKQQLLIGAYAKALEIIPRQLCDNAGFDATNILNKLRAKHA----Q-------------G-----------------G------------MWYGV--DVN------------N-E---D--IA-DNFEACVWEPAVVRINALTAASEAACLIVSVDETIK-N--P--R-----S--T------V----D----------------------------------------------A----------P-----P---M-----------------------------------------------------------G--R--G-----RGR---PHHH------------------
>Eucidaris_tribuloides@SRA1396991.H1.1
-----------------------------------------------------------------------------------------------------------------------------------------SKSQDAEVGDGTTTVTLLAAELLKQVKTFVEDNVHPQVIVRAYRKATQLAVDKIKEIAVT----I--P-----K------E--------------DV-A-------E----------------------------------------------------------------------------------------------------------------------------------------------------------------------------------------IVDAEWSILYDKLEKI--------------HL----------SGAK--VVLSKLPIGDVATQYFADRDMFCAGRVVEQDLKRT----GGXIQTSVQ-----NM---T--D-D-V--------LGT-C----------------------------------------------------------------------------------------------------------------------------------------------------------------------------------------------------------------------------------------------------------------------------------------------------------------------------------------VVKINALTAASEAACLILSVDETIK-N--P--K--------------------------------------------------------------------------------------------------------------------------------------------------------------------------------------------
>Lytechinus_variegatus@JH446735.H1.1
--------------------------------L-QQ---P-Q-IIVLK---E-G-T--EASQ--GRSQ-VVS-NINACQVVSDAVRTTLGPRGMDKLI-VEG------------------------------------------VGDGTTTVTLLAAEFLKQVKTFVEDKVHPQVIIRAYRKATQLAVDKIKEIAVR----V--P-----K------E--------------DV-E-------EH--R----S-L--LRK-CAATTLSSKLV---------AS--Q--K----DFFANMVVEAVSCLD-D---L-----------L-PM-------------------D-MIGIKKVQGG-ALEDSILVAGVAFKKTFSYAGFEMQPKKY-AT-PKIALLNVELELKSEKENAEIRVESVEDYQ-A--IVDAEWSILYDKLEKI--------------YK----------SGAK--VVLSKLPIGDVATQFFADRDMFCAGRVVDQDLKRTMQACGGAIQTSVQ-----SL---T--D-D-V--------LGT-CE-QFEENQVG------------GER-YNFF-----TGCP-K-AKTCTLILRGGAEQFIEETERSLHDAIMIVRRAIK-N-DSVV-GGGAIEMELSKFLRDH----S--R---------------------------------------------------------------------------------TIAGKQQILIGAYAKALEIIPRQLCDNAGFDATNVLNKLRQKHA----Q-------------G-----------------G------------TWFGV--DIY------------S-E---D--VA-DNFEACVWEPSIVKINALTAASEAACLILSVDETIK-N--P--K-----S--S------A----P------S---------------------D----------------------------D-----R---P--------Y-----K-----------P---------------------------M----G--R--G-----RGR---PR--------------------
>Sarcophilus_harrisii@XP_003758735
---------------------------------MMP---T-P-VILLK---E-G-T--DSSQ--GIPQ-LVS-NISACQVIAEAVRTTLGPRGMDKLI-VDG-RG--KATISNDGATILKLL-DVVHPA-AKTLVDIAKSQDAEVGDGTTSVTLLAAEFLKQVKSYVEEGLHPQIIIRAFRTATQLAVNKIKEIAVT----V--K-----N------E--------------DK-E-------EQ--R----R-L--LEK-CAMTALSSKLI---------SQ--Q--K----AAFAIMVVDAVMMLD-D---L-----------L-QL-------------------K-MIGIKKVQGG-ALQESQLVAGVAFKKTFSYAGFEMQPKKY-TN-PTIALLNVELELKAEKDNAEVRVHTVEDYQ-A--IVDAEWNILYDKLEKI--------------YS----------SGAK--VVLSKLPIGDVATQYFADRDMFCAGRVPEEDLRRTMMACGGSIQTSVN-----AL---T--P-E-V--------LGS-CQ-LFEETQIG------------GER-YNFF-----TGCP-K-AKTCTIILRGGAEQFMEETERSLHDAIMIVRRAIK-N-DSVVAGGGAIEMELSKYLRDY----S--R---------------------------------------------------------------------------------TIPGKQQLLIGAYAKALEIIPRQLCDNAGFDATNILNKLRAKHA----Q-------------G-----------------G------------LWYGV--DIN------------N-E---D--IA-DNFEAFVWEPAMVRINALTAASEAACLIVSVDETIK-N--P--R-----S--T------V----D---------------------------------------------------------G-----P---P--------------M-----------G---------------------------R----G--R--G-----RGR---PHMH------------------
>Oreochromis_niloticus@AFL72074
--------------------------------M-MP---T-P-VILLE---E-G-T--DTSQ--GIPQ-LIM-NIDGCQVIAEAVRTTLGPRGMDKLM-VDS-RG--KATISNDGATILKLL-DVVHPA-AKTLVDIARSQDAEVGDGTTSVTLLAAEFLKQLKSYVEEGLHPQTIIRAFRTATSLAVSKIKEIAVS----V--K-----K------D--------------DK-Q-------EQ--R----E-L--LEK-CAATALNSKLI---------AG--Q--K----EFFSKMVVDAVMSLE-E---L-----------M-SL-------------------K-MIGIKKVQGG-ALEESQLVSGVAFKKTFSYAGFEMQPKRY-EN-PKIALLNVELELKAEKDNAEVRVKSVEDYQ-A--IVDAEWNILYDKLEKI--------------YQ----------SGAK--VVLSKLPIGDVATQFFADRDLFCAGRVQEEDLKRTMMACGGSIQTSVG-----AM---T--D-D-V--------LGQ-CE-LFEEVQVG------------GER-YNFF-----KGCP-K-AKTCTIILRGGAEQFTEETERSLHDAIMIVRRAIK-N-DSVVAGGGAIEMELSKYLRDY----S--R---------------------------------------------------------------------------------TIPGKQQLLIGAYAKALEIIPRQLCDNAGFDATNILNKLRAKHA----Q-------------G-----------------G------------MWYGV--DIN------------N-E---D--IA-DNFVACVWEPSIVRINALTAASEAACLILSVDETIK-N--P--R-----S--T------M----D----------------------------------------------G----------P-----P---G--------G-----A-----------G---------------------------R----G--R--G-----RGR---PHAH------------------
>Oreochromis_niloticus@XP_003452453
--------------------------------M-MP---T-P-VILLK---E-G-T--DTSQ--GIPQ-LIS-NINACQVIAEAVRTTLGPRGMDKLM-VDS-RG--KATISNDGATILKLL-DVVHPA-AKTLVDIARSQDAEVGDGTTSVTLLAAEFLKQLKSYVEEGLHPQTIIRAFRTATNLAVSKIKEIAVS----V--K-----K------D--------------DK-Q-------EQ--R----E-L--LEK-CAATALNSKLI---------AG--Q--K----EFFSKMVVDAVMSLE-E---L-----------M-SL-------------------K-MIGIKKVQGG-ALEESQLVSGVAFKKTFSYAGFEMQPKRY-EN-PKIALLNVELELKAEKDNAEVRVKSVEDYQ-A--IVDAEWNILYDKLEKI--------------YQ----------SGAK--VVLSKLPIGDVATQFFADRDLFCAGRVQEEDLKRTMMACGGSIQTSVG-----AM---T--D-D-V--------LGQ-CE-LFEEVQVG------------GER-YNFF-----KGCP-K-AKTCTIILRGGAEQFTEETERSLHDAIMIVRRAIK-N-DSVVAGGGAIEMELSKYLRDY----S--R---------------------------------------------------------------------------------TIPGKQQLLIGAYAKALEIIPRQLCDNAGFDATNILNKLRAKHA----Q-------------G-----------------G------------MWYGV--DIN------------N-E---D--IA-DNFVACVWEPSIVRINALTAASEAACLILSVDETIK-N--P--R-----S--T------M----D----------------------------------------------G----------P-----P---G--------G-----A-----------G---------------------------R----G--R--G-----RGR---PHAH------------------
>Gorilla_gorilla_gorilla@XP_004029470
--------------------------------M-MP---T-P-VILLK---E-G-T--DSSQ--GIPQ-LVS-NISACQVIAEAVRTTLGPRGMDKLI-VDG-RG--KATISNDGATILKLL-DVVHPA-AKTLVDIAKSQDAEVGDGTTSVTLLAAEFLKQVKPYVEEGLHPQIIIRAFRTATQLAVNKIKEIAVT----V--K-----K------A--------------DK-V-------EQ--R----K-L--LEK-CAMTALSSKLI---------SQ--Q--K----AFFAKMVVDAVMMLD-D---L-----------L-QL-------------------K-MIGIKKVQGG-ALEDSQLVAGVAFKKTFSYAGFEMQPKKY-HN-PKIALLNVELELKAEKDNAEIRVHTVEDYQ-A--IVDAEWNILYDKLEKI--------------HH----------SGAK--VVLSKLPIGDVATQYFADRDMFCAGRVPEEDLKRTMMACGGSIQTSVN-----AL---S--A-D-V--------LGR-CQ-VFEETQIG------------GER-YNFF-----TGCP-K-AKTCTFILRGGAEQFMEETERSLHDAIMIVRRAIK-N-DSVVAGGGAIEMELSKYLRDY----S--R---------------------------------------------------------------------------------TIPGKQQLLIGAYAKALEIIPRQLCDNAGFDATNILNKLRARHA----Q-------------G-----------------G------------TWYGV--DIN------------N-E---D--IA-DNFEAFVWEPAMVRINALTAASEAACLIVSVDETIK-N--P--R-----S--T------V----D---------------------------------------------------------A-----P---A--------A-----A-----------G---------------------------R----G--R--G-----RGR---PH--------------------
>Pan_troglodytes@BAK63838
----------------------------------MP---T-P-VILLK---E-G-T--DSSQ--GIPQ-LVS-NISACQVIAEAVRTTLGPRGMDKLI-VDG-RG--KATISNDGATILKLL-DVVHPA-AKTLVDIAKSQDAEVGDGTTSVTLLAAEFLKQVKPYVEEGLHPQIIIRAFRTATQLAVNKIKEIAVT----V--K-----K------A--------------DK-V-------EQ--R----K-L--LEK-CAMTALSSKLI---------SQ--Q--K----AFFAKMVVDAVMMLD-D---L-----------L-QL-------------------K-MIGIKKVQGG-ALEDSQLVAGVAFKKTFSYAGFEMQPKKY-HN-PKIALLNVELELKAEKDNAEIRVHTVEDYQ-A--IVDAEWNILYDKLEKI--------------HH----------SGAK--VVLPKLPIGDVATQYFADRDMFCAGRVPEEDLKRTMMACGGSIQTSVN-----AL---S--A-D-V--------LGR-CQ-VFEETQIG------------GER-YNFF-----TGCP-K-AKTCTFILRGGAEQFMEETERSLHDAIMIVRRAIK-N-DSVVAGGGAIEMELSKYLRDY----S--R---------------------------------------------------------------------------------TIPGKQQLLIGAYAKALEIIPRQLCDNAGFDATNILNKLRARHA----Q-------------G-----------------G------------TWYGV--DIN------------N-E---D--IA-DNFEAFVWEPAMVRINALTAASEAACLIVSVDETIK-N--P--R-----S--T------V----D---------------------------------------------------------A-----P---T--------A-----A-----------G---------------------------R----G--R--G-----RGR---PH--------------------
>Doliolum_nationalis@Dnat2075.H1.1
-----------------------------------Q---A-P-IILLK---E-G-T--DTSQ--GIPQ-LVS-NINACQVISEAIRTTLGPRGMDKLI-VDG-KG--KAIISNDGATILELL-DVVHPA-AKTLVDISKSQDSEVGDGTTTVTLLGAAFLKHAKQFVEDGVHPQIIIRAYRKATALAIEKIREIQVT----I--K-----R------D--------------DP-A-------EQ--R----A-M--LEK-CAATALNSKLI---------AS--Y--K----DIFAPMVVDAVMSLD-D---L-----------L-PL-------------------N-MIGIKKISGG-ALEDSKLVAGVAFKKTFSYAGFEMQRKKY-KN-PKIALLNVELELKSEKENAEIRVNTVKDYQ-D--IVEAEWQILYEKMELI--------------CK----------SGAQ--VVLSKLPIGDVATQYFADRDMFCAGRVAEGDLKRTMKACGGSIQTSVQ-----NL---T--D-D-V--------LGR-CE-EFEEEQVG------------GER-FNFF-----RGCP-Q-AKTCTILLRGGAEQFMEETERSLHDAIMIVRRAIK-N-DAVIAGGGAIEMEVSKHLRNY----S--K---------------------------------------------------------------------------------MIRGKQQLIIAAFGKALEVIARQLCDNAGFDATDILNKLRQVHA-K--P-------------N-----------------G------------QWWGV--DIN------------N-E---D--IA-DNFEACVWEPSLVKINALTAASEAACLILSVDETVK-N--P--R-----S--A------Q----G----------------------------------------------A----------D-----QLAAG--------------P-----------P---------------------------G----G--R--G-----MGR---PR--------------------
>Salpa_fusiformis@Sfus8290.H1.1
-----------------------------------Q---P-P-IILLK---E-G-T--DSSQ--GIPQ-LIS-NINACQVVAEEIETTLGPRGMDKLI-VDG-RG--KATVSNDGATILRLL-DVVHPA-AKTLVNISKSQDAEVGDGTTTVTLLAAEFLKQAKPFIKNKIHPQVIIRAYRKATRLAIERIKELQVL----T--K-----K------D--------------NP-S-------EQ--R----E-L--LIK-CASTALNSKLI---------AS--Y--K----DIFAPMVVDAVMMLS-E---L-----------L-PL-------------------K-MIGIKKISGG-ALEESKLVTGVAFKKTFSYAGFSMQPKSY-KN-PKIALLNVELELKSEKENAEIRVDNVEDYQ-D--VVDAEWQILYDKLTAI--------------CE----------SGAQ--VVLSKLPIGDVATQFFADRDMFCAGRVAEQDLNRTMKACGGSIQTSVQ-----SM---T--D-D-V--------LGR-CE-EFEEEQVG------------GER-FNFF-----RGCP-K-AQTCTILLRGGAEQFMEETERSLHDAIMIVRRAIK-N-DAVIAGGGAIEMELSKYLREY----S--K---------------------------------------------------------------------------------TIAGKQQVLIHAFAKALEVIPRQLCENAGFDATNILNKLRQAHT-R--E-------------D-----------------G------------KWYGV--DIN------------N-E---D--LC-DNYVACVWEPSIVKTNALLSASEGACLILSVDETIK-N--P--R-----S--G------Q----G---------------------------------------------------------E-----A---Q--------M-----A-----------P---------------------------Q----G--G--G-----RGR---RR--------------------
>Anas_platyrhynchos@EOA98083
----------------------------------QP---T-P-VILLK---E-G-T--DTSQ--GIPQ-LVS-NINACQVIAEAVRTTLGPRGMDKLI-VDD-RG--KATISNDGATILKLL-DVVHPA-AKTLVDIAKSQDAEVGDGTTSVTLLAAEFLKQVKPYVEEGLHPQIIIRAFRTATQLAVNKIKDIAVS----V--K-----K------E--------------DK-D-------EQ--R----S-L--LEK-CAATALSSKLI---------SQ--S--K----DFFSKMVVDAVMMLD-D---L-----------L-QL-------------------K-MIGIKKVQGG-ALEDSQLVAGVAFKKTFSYAGFEMQPKKY-QA-PKIALLNVELELKAEKDNAEVRVNTVQDYQ-A--IVDAEWNILYDKLDKI--------------HK----------SGAK--VVLSKLPIGDVATQYFADRDMFCAGRVPEEDLKRTMMACGGSIQTSVN-----AL---A--D-D-V--------LGR-CE-LFEETQIG------------GDR-YNLF-----TGCP-K-AKTCTIILRGGAEQFMEETERSLHDAIMIVRRAIK-N-DSVVAGGGAIEMELSKYLRDY----S--R---------------------------------------------------------------------------------TIPGKQQLLIGAYAKALEIIPRQLCDNAGFDATNILNKLRAKHA----Q-------------G-----------------G------------MWYGV--DVN------------N-E---D--IA-NNFEACVWEPAIVRINALTAASEAACLIVSVDETIK-N--P--R-----S--T------V----D----------------------------------------------A----------P-----P---G-----------------------------------------------------------G--R--G-----RGR---GRPH------------------
>Chelonia_mydas@EMP40362
---------------------------------------------------------------------------------------------MDKLI-VDD-RG--KATISNDGATILKLL-DVVHPA-AKTLVDIAKSQDAEVGDGTTSVTMLAAEFLKQVKPYVEEGVHPQIIIRAFRTATELAVNKIKEISVT----V--K-----K------D--------------DK-D-------EQ--R----R-L--LEK-CAATALNSKLI---------SQ--Q--K----DFFSRMVVDAVMMLD-E---L-----------L-QL-------------------K-MIGIKKVQGG-ALEESQLVAGVAFKKTFSYAGFEMQPKKY-ES-PKIALLNVELELKAEKDNAEVRVNNVKDYQ-A--IVDAEWSILYDKLDKI--------------HK----------SGAK--VVLSKLPIGDVATQYFADRDLFCAGRVPEEDLKRTMMACGGSIQTSVN-----AL---T--D-D-I--------LGQ-CA-LFEEAQIG------------GER-YNFF-----TGCP-K-AKTCTLLLRGGAEQFMEETERSLHDAIMIVRRAIK-N-DSVVAGGGAIEMELSKYLRDY----S--R---------------------------------------------------------------------------------TIPGKQQLLIGAYAKALEIIPRQLCDNAGFDATNILNKLRAKHA----Q-------------G-----------------G------------TWYGV--DVN------------N-E---D--IA-DNFEAYVWEPAIVRINALTAASEAACLIVSVDETIK-N--P--R-----S--T------V----D----------------------------------------------A----------P-----P---G-----------------------------------------------------------G--R--G-----RGR---GRPHNH----------------
>Botryllus_schlosseri@CT01131026.H1.2
-----------------------------------Q---P-Q-IILLK---E-G-T--DTSQ--GIPQ-LVS-NINACQVVAEAIRTTLGPLGMDKLI-VEN-NG--KSTISNDGATILKLL-DIVHPA-AKTLVDISRSQDAEVGDGTTTVTLLAAEFLKQIKQYVEDGVHPQVIIRAYRKATLLAVERIREIQVT----I--R-----K------D--------------DT-K-------EW--R----S-L--LEK-CATTALNSKLV---------AA--Y--K----DFFAPMIVDAVSMLG-D---L-----------L-PL-------------------N-MIGIKKVSGG-ALGDSKLVAGVAFKKTFSYAGFEMQPKKY-IN-PKIALLNVXLELKSEKENAEIRLDNVADYQ-A--VVDAEWSILYDKLDAI--------------CQ----------SGAK--VVLSKLPIGDVATQYFADRDMFCAGRVTVEDLKRTMKACGGMIQTSVQ-----SL---T--E-D-V--------LGT-CE-LFEEEQVG------------GER-FNFF-----RGCP-Q-AQTCTIIIRGGTEQFMEETERSLHDAIMIVRRAIK-N-DSVVAGGGAIEMEISKHLRDH----S--R---------------------------------------------------------------------------------TIKGKQQMLIAAYAKALEIIPRQLCDNAGFDATNILNKLRQGHA----S-------------G-----------------K------------KWYGV--DIN------------R-E---D--VA-DNFEAYVWEPSLVKINALTAASEAACLILSVDETIR-N--P--R-----S--S------V----D----------------------------------------------------------------------------A-----A-----------PA-------------------------------G--R--G-----RGR---PR--------------------
>Alligator_sinensis@XM_006020901.H1.1
--------------------------------M-MP---T-P-IILLK---E-G-T--DTSQ--GVPQ-LVS-NINACQVIAEAVRTTLGPRGMDKLI-VDD-RG--KATISNDGATILKLL-DVIHPA-AKTLVDIAKSQDAEVGDGTTSVTLLAAEFLKQVKPYVEEGLHPQIIIRAFRTATQLAVDKIREIAVT----V--K-----K------E--------------DK-E-------EQ--R----S-L--LEK-CAVTALSSKLI---------SQ--Q--K----DFFAKMVVDAVMLLD-D---L-----------L-QL-------------------K-MIGIKKVQGG-ALEESQLVAGVAFKKTFSYAGFEMQPKKY-EL-PKIALLNIELELKAEKDNAEVRVNTVEDYQ-A--IVDAEWNILYDKLDKI--------------HK----------SGAK--VVLSKLPIGDVATQYFADRDMFCAGRVPEEDLKRTMMACGGSIQTSVN-----AL---T--D-D-V--------LGL-CE-LFEEVQIG------------GER-YNFF-----RGCP-K-AKTCTILLRGGAEQFMEETERSLHDAIMIVRRAIK-N-DSVVAGGGAIEMELSKYLRDY----S--R---------------------------------------------------------------------------------TIPGKQQLLIGAYAKALEIIPRQLCDNAGFDATNILNKLRAKHA----Q-------------G-----------------G------------MWYGV--DIN------------N-E---D--IA-DNFEAFVWEPAVVRINALTAASEAACLIVSVDETIK-N--P--R-----S--T------V----D----------------------------------------------A----------S-----S---A-----------------------------------------------------------M--R--G-----RGQ---GR--------------------
>Caiman_crocodilus@Contig11161.H1.1
-------------------------------------------------------------------------------------------RGMDKLI-VDD-RG--KATISNDGATILKLL-DVIHPA-AKTLVDIAKSQDAEVGDGTTSVTLLAAEFLKQVKPYVEEGLHPQIIIRAF-----------------------------------------------------------------------------------------------------------------------------------------------------------------------------------G-ALEESQLVAGVAFKKTFSYAGFEMQPKKY-EL-PKIALLNIELELKAEKDNAEVRVNTVEDYQ-A--IVDAEWNILYDKLDKI--------------HK----------SGAK--VVLSKLPIGDVATQYFADRDMFCAGRVPEEDLKRTMMACGGSIQTSVN-----AL---T--D-D-V--------LGQ-CE-LFEEVQIG------------GER-YNFF-----KGCP-K-GKTCTIILRGGAEQFMEETERSLHDAIMIVR-----N-DSVVAGGGAIEMELSKYLRDY----S--R---------------------------------------------------------------------------------TIPGKQQLLIGAYAKALEIIPRQLCDNAGFDATNILNKLRAKHA----Q-------------G-----------------G------------MWYGV--DIN------------N-E---D--IA-DNFEAFVWEPAVVRINALTAASEAACLIVSVDETIK-N--P--R--------------------------------------------------------------------------------------------------------------------------------------------------------------------------------------------
>Caretta_caretta@Contig651.H1.1
----------------------------------------------------------------------------------------------DKLI-VDD-RG--KATISNDGATILKLL-DVVHPA-AKTLVDIAKSQDAEVGDGTTSVTMLAAEFLKQVKPYVEEGVHPQIIIRAFRTATELAVNKIKEISVT----V--K-----K------D--------------DK-D-------EQ--R----R-L--LEK-CAATALNSKLI---------SQ--Q--K----DFFSRMVVDAVMMLD-E---L-----------L-QL-------------------K-MIGIKKVQGG-ALEESQLVAGVAFKKTFSYAGFEMQPKKY-ES-PRIALLNVELELKAEKDNAEVRVNNVKDYQ-A--IVDAEWSILYDKLDKI--------------HK----------SGAK--VVLSKLPIGDVATQYFADRDLFCAGRVPEEDLKRTMMACGGSIQTSVN-----AL---T--D-D-V--------LGQ-CA-LFEEAQIG------------GER-YNFF-----TGCP-K-AKTCTLLLRGGAEQFMEETERSLHDAIMIVRRAIK-N-DSVVAGGGAIEMELSKYLRDY----S--R---------------------------------------------------------------------------------TIPGKQQLLIGAYAKALEIIPRQLCDNAGFDATNILNKLRAKHA----Q-------------G-----------------G------------TWYGV--DVN------------N-E---D--IA-DNFEAYVWEPAIVRINALTAASEAACLIVSVDETIK-N--P--R-----S--T------V----D----------------------------------------------A----------P-----P---G-----------------------------------------------------------G--R--G-----RGR---GRPHNH----------------
>Chelonoidis_nigra@Contig4269.H1.1
--------------------------------L-KP---T-P-VILLK---E-G-T--DTSQ--GIPQ-LLS-NISACQVIAEAVRTTLGPRGMDKLI-VDD-RG--KATISNDGATILKLL-DVVHPA-AKTLVDIAKSQDAEVGDGTTSVTMLAAEFLKQVKPYVEEGVHPQIIIRAFRTATELAVNKIKEIAVT----V--K-----K------E--------------DK-A-------EQ--R----R-L--LEK-CAATALNSKLI---------SQ--Q--K----AFFSRMVVDAVMMLD-E---L-----------L-QL-------------------K-MIGIKKVQGG-ALEESQLVAGVAFKKTFSYAGFEMQPKKY-ES-PKIALLNIELELKAEKDNAEVRVNNVKDYQ-A--IVDAEWSILYDKLDKI--------------HK----------SGAK--VVLSKLPIGDVATQYFADRDMFCAGRVPEEDLKRTMMACGGSIQTSVN-----AL---T--D-D-V--------LGR-CE-LFEEAQIG------------GER-YNFF-----TGCP-K-AKTCTLLLRGGAEQFMEETERSLHDAIMIVRRAIK-N-DSVVAGGGAIEMELSKYLRDY----S--R---------------------------------------------------------------------------------TIPGKQQLLIGAYAKALEIIPRQLCDNAGFDATNILNKLRAKHA----Q-------------G-----------------G------------TWYGV--DVN------------N-E---D--IA-DNFEGYVWEPAIVRINALTAASEAACLIVSVDETIK-N--P--R-----S--T------V----D----------------------------------------------A----------A-----P---G-----------------------------------------------------------G--R--G-----RGR---GR--------------------
>Chrysemys_picta_bellii@CT01131209.H1.1
----------------------------------QP---T-P-VILLK---E-G-T--DTSQ--GIPQ-LLS-NISACQVIAEAVRTTLGPRGMDKLI-VDD-RG--KATISNDGATILKLL-DVVHPA-AKTLVDIAKSQDAEVGDGTTSVTMLAAEFLKQVKPYVEEGVHPQIIIRAFRTATELAVNKIKEIAVT----V--K-----K------E--------------DK-A-------EQ--R----S-L--LEK-CAATALNSKLI---------SQ--Q--K----DFFSRMVVDAVMMLD-E---L-----------L-QL-------------------K-MIGIKKVQGG-ALEESQLVAGVAFKKTFSYAGFEMQPKKY-KS-PKIALLNIELELKAEKDNAEVRVNNVKDYQ-A--IVDAEWSILYDKLDKI--------------HK----------SGAK--VVLSKLPIGDVATQYFADRDMFCAGRVPEEDLKRTMMACGGSIQTSVG-----AL---T--D-D-V--------LGR-CE-LFEETQIG------------GER-YNFF-----TGCP-K-AKTCTLLLRGGAEQFMEETERSLHDAIMIVRRA-K-N-DSIVAGGGAIEMELSKYLRDY----S--R---------------------------------------------------------------------------------TIPGKQQLLIGAYAKALEIIPRQLCDNAGFDATNILNKLRAKHA----Q-------------G-----------------G------------MWYGV--DIN------------N-E---D--IA-DNFEAYVWEPAVVRINALTAASEAACLIVSVDETIK-N--P--R-----S--T------V----D----------------------------------------------A----------P-----A---G-----------------------------------------------------------G--R--G-----RGR---GRPH------------------
>Crocodylus_niloticus@toto4069.H1.1
---------------------------AK---M-MP---T-P-VILLK---E-G-T--DTSQ--GIPQ-LVS-NINACQVIAEAVRTTLGP---------------------------------VIHPA-AKTLVDIAKSQDAEVGDGTTSVTLLAAEFLKQVKPYVEEGLHPQIIIRAFRTATQLAVDKIREIAVT----V--K-----K------E--------------DK-E-------EQ--R----S-L--LEK-CAVTALSSKLI---------SQ--Q--K----EFFSKMVVDAVMLLD-D---L-----------L-QL-------------------K-MIGIKKVQGG-ALEESQLVAGVAFKKTFSYAGFEMQPKKY-EL-PKIALLNIELELKAEKDNAEVRVNTVEDYQ-A--IVDAEWNILYDKLDKI--------------HK----------SGAK--VVLSKLPIGDVATQYFADRDMFCAGRVPEEDLKRTMMACGGSIQTSVN-----AL---T--D-D-V--------LGQ-CE-L--------------------------------------------------------------------------------------IEMELSKYLRDY----S--R---------------------------------------------------------------------------------TIPGKQQLLIGAYAKALEIIPRQLCDNAGFDATNILNKLRAKHA----Q-------------G-----------------G------------MWYGV--DVN------------N-E---D--IA-DNFEAFVWEPAVVRINALTAASEAACLIVSVDETIK-N--P--R-----S--T------V----D----------------------------------------------A----------S-----P---A-----------------------------------------------------------M--R--G-----RGR---GRPHNH----------------
>Crotalus_adamanteus@Cada29098.H1.1
-----------------------------------P---T-P-VILLK---E-G-T--DTSQ--GIPQ-LVS-NISACQVIAEAVRTTLGPRGMDKLI-VDD-RG--KATISNDGATILKLL-DVVHPA-AKTLVDIAKSQDAEVGDGTTSVTLLAAEFLKQIKNYVEEGLHPQIIIRAFRTATQLAVDKIRKIAVT----I--K-----K------T--------------DK-V-------EL--I----G-L--LQK-CAGTALSSKLI---------SQ--H--K----EFFAKMVVDAVMMLD-E---L-----------L-QI-------------------K-MIGIKKVQGG-ALEDTQLVAGVAFKKTFSYAGFEMQPKKY-ES-PKIALLNIELELKAERDNAEVRVQNVADYQ-A--IVDAEWNILYDKLDKL--------------HK----------SGAK--VVLSKLPIGDVATQYFADRDMFCAGRVPEEDLKRTMMACGGSIQSSAN-----AL---T--D-D-V--------LGR-CA-LFEEAQIG------------GER-YNFF-----TGCP-K-AKTCTIILRGGAEQIMEETERSLHDAIMIVRRAIK-H-DSVVAGGGAIEMEISKYLRDY----S--R---------------------------------------------------------------------------------TIPGKQQLLIGAYAKALEIIPRQLCDNAGFDATNILNQLRAKHA----Q-------------G-----------------G------------TWYGV--DVN------------N-E---D--IA-DNFVACVWEPAIVRINALTAASEAACLIVSVDETIK-N--P--R-----S--T------V----D----------------------------------------------A----------P-----P---V-----------------------------------------------------------G--R--G-----RGR---GRPHNH----------------
>Cyclorana_alboguttata@Calb2139.H1.1
--------GALWE-QXSRSDPLTP---DK---M-MP---T-P-VILLK---E-G-T--DTSQ--GVPQ-LLS-NISACQVIAEAVRTTLGPRGMDKLI-VDD-RG--KATISNDGATILKLL-DVVHPA-AKTLVDIAKSQDAEVGDGTTSVTLLAAEFMKQLKPYVEEGLHPQVIIRAFRTATQLAVNKIKELAVP----V--K-----E------E--------------DK-E-------EQ--R----R-L--LEK-CAATALSSKLI---------AR--Q--K----DFFSKMVVDAVTLLD-D---L-----------L-QL-------------------K-MIGIKKVQGG-ALEDSRLVAGVAFKKTFSYAGFEMQPKKY-ES-PRIALLNVELELKAEKDNAEVRVNNVEEYQ-A--IVDAEWNILYDKLDKI--------------YK----------SGAK--VILSKLPIGDVATQYFADRDLFCAGRVPEEDLKRTMMACGGSIQTSVN-----AL---T--E-D-V--------LGQ-CA-LFEEVQVG------------GER-YNFF-----TGCP-K-AKTCTIVLRGGAEQFMEETERSLHDAIMIVRRTIK-N-DSVVAGGGAIEMELSKYLRDY----S--R---------------------------------------------------------------------------------TIPGKQQLLIGAYAKALEIIPRQLCDNAGFDATNILNKLRAKHA----Q-------------G-----------------G------------VWYGV--DVN------------N-E---D--IA-DNFDACVWEPAIVRINALTAASEAACLILSVDETIK-N--P--R-----S--T------A----D----------------------------------------------A----------P-----P---G-----------------------------------------------------------G--R--G-----RGR---PHHH------------------
>Cynops_pyrrhogaster@CT01131209.H1.1
--------------------------------M-MS---A-P-VILLK---E-G-T--DTSQ--GVPQ-LVS-NINACQIIAEAVRTTLGPRGMDKLI-VDD-RG--KATISNDGATILKLL-DVVHPA-AKTLVDIAKSQDAEVGDGTTSVTLLAAEFLKQVKSYVEEGLHPQIIIRAFRTATQLAVNKIKEIAVT----V--K-----K------E--------------DK-N-------EQ--R----H-S--LEK-CAATALSSKMI---------AQ--Q--K----DVFSKMVVEAVMMLD-D---L-----------L-QL-------------------K-MIGIKKVQGG-ALEDSHLVAGVAFKKTFSYAGFEMQPKKY-ES-PRIALLNIELELKAEKDNAEVRVNNVEDYQ-A--IVDAEWNILYDKLERI--------------YK----------SGAK--VVLSKLPIGDVATQYFADRDLFCAGRVPEEDLKRTMMACGGSIQTSVN-----AL---T--D-D-V--------LGL-CS-LFEEVQVG------------GER-YNFF-----KGCP-K-AKTCTIILRGGAEQFMEETERSLHDAIMIVRRAIK-N-DSVVAGGGAIEMELSKYLRDY----S--R---------------------------------------------------------------------------------TIPGKQQLLIGAYAKALEIIPRQLCDNAGFDATNILNKLRAKHA----Q-------------G-----------------G------------IWYGV--DVN------------N-E---D--IA-DNYDACVWEPAIVRINALTAASEAACLILSVDETIK-N--P--R-----S--T------V----D---------------------------------------------------------A---------S--------Q-----A-----------G---------------------------R----G--R--G-----RGR---PH--------------------
>Elaphe_guttata@CT01131209.H1.1
--------------------------------M-MP---T-P-VILLK---E-G-T--DTSQ--GIPQ-LVN-NISACQVIAEAVRTTLGPRGMDKLI-VDD-RG--KATISNDGATILKLL-DVVHPA-AKTLVDIAKSQDAEVGDGTTSVTLLAAEFLKQIKPYVEEGLHPQIIIRAFRVATQLAVEKIRKIAVT----I--K-----K------T--------------DP-A-------EM--R----D-L--LEK-CASTALSSKLI---------SH--Q--K----DFFGKMVVDAVMMLD-E---L-----------L-QI-------------------K-MIGIKKVQGG-ALEDSQLVAGVAFKKTFSYAGFEMQPKKY-ES-PKIALLNIELELKAERDNAEVRVQNVAEYQ-A--IVDAEWNILYDKLDKL--------------HK----------SGAK--VILSKLPIGDVATQYFADRDMFCAGRVPEEDLKRTMMACGGSIQSSAN-----AL---T--D-D-V--------LGR-CA-VFEEAQIG------------GDR-YNFF-----TGCP-K-AKTCTIILRGGAEQFMEETERSLHDAIMIVRRAIK-H-DSVVAGGGAIEMEISKYLRDY----S--R---------------------------------------------------------------------------------TIPGKQQLLIGAYAKALEIIPRQLCDNAGFDATNILNQLRAKHA----Q-------------G-----------------G------------TWYGV--DVN------------N-E---D--IA-DNFAACVWEPAIVRINALTAASEAACLIVSVDETIK-N--P--R-----S--T------V----D----------------------------------------------A----------P-----P---V-----------------------------------------------------------G--R--G-----RGR---GR--------------------
>Emys_orbicularis@Contig22800.H1.1
---------------------------------------------------------------------------------------------------------------------------------------------------------------------------------------------------------------------------------------------------------------------------------------------------------------------------------------------------------------------------------------------------------------------------------------------------------------------------------------------------------------------------------------------------------------------------------------------------R-YNFF-----TGCP-K-AKTCTLLLRGGAEQFMEETERSLHDAIMIVRRAIK-N-DSIVAGGGAIEMELSKYLRDY----S--R---------------------------------------------------------------------------------TIPGKQQLLIGAYAKALEIIPRQLCDNAGFDATNILNKLRAKHA----Q-------------G-----------------G------------MWYGV--DIN------------N-E---D--IA-DNFEAYVWEPAVVRINALTAASEAACLIVSVDETIK-N--P--R-----S--T------V----D----------------------------------------------A----------P-----A---G-----------------------------------------------------------G--R--G-----RGR---GRPHNH----------------
>Eublepharis_macularius@Emac2193.H1.1
--------------------------------M-MP---T-P-VILLK---E-G-T--DTSQ--GVPQ-LVS-NINACQVVAEAVRTTLGPRGMDKLI-VDD-RG--KATISNDGATILKLL-DVVHPA-AKTLVDIAKSQDAEVGDGTTSVTLLAAEFLKQIKPYVEEGLHPQIIIRAFRTATNLAVSKIKTIAVT----V--K-----K------S--------------DP-E-------EL--K----S-L--LEK-CAATALSSKLI---------AQ--H--K----DFFAQMVVDAVMMLD-E---L-----------L-QV-------------------K-MIGIKKVQGG-ALEDSQLVAGVAFKKTFSYAGFEMQPKKY-ES-PKIALLNIELELKAEKDNAEVRVNSVEDYQ-A--IVDAEWNILYDKLDKL--------------CQ----------SGAK--VVLSKLPIGDVATQYFADRDMFCAGRVPEEDLKRTMMACGGTIQTSAS-----AL---T--D-D-V--------LGR-CA-LFEEVQVG------------GER-YNFF-----TGCP-K-AKTCTIILRGGAEQLMEETERSLHDAIMIVRRAIK-N-DSVVAGGGAIEMELSKYLRDY----S--R---------------------------------------------------------------------------------TIPGKQQLLIGAYAKALEIIPRQLCDNAGFDATNILNKLRAKHA----Q-------------G-----------------G------------MWYGV--DVN------------N-E---D--IA-DNFEAFVWEPAVVRINALTAAAEAACLIVSVDETIK-N--P--R-----S--T------V----D----------------------------------------------G----------P-----P---G-----------------------------------------------------------G--R--G-----RGR---GR--------------------
>Lampropholis_coggeri@Lcog76856.H1.1
--------------------------------M-MP---T-P-VILLK---E-G-T--DTSQ--GTPQ-LVS-NINACQVIAEAVRTTLGPRGMDKLI-VDD-RG--KATISNDGATILKLL-DVVHPA-AKTLVDIAKSQDAEVGDGTTSVTLLAAEFLKQIKSYVEEGVHPQIIIRAFRTATQLAISKIQKIAVT----I--K-----K------T--------------DQ-E-------EL--R----G-L--LEK-CAATALSSKLI---------SQ--Q--K----DFFARMVVDAVMMLD-E---L-----------L-QL-------------------K-MIGIKKVQGG-ALEDSLLVAGVAFKKTFSYAGFEMQPKKY-KS-PKIALLNIELELKAEKDNAEVRVQTVEDYQ-A--IVDAEWNILYDKLDKL--------------HK----------SGAK--VVLSKLPIGDVATQYFADRDMFCAGRVPEEDLKRTMMACGGSIQTSAN-----AL---T--D-D-V--------LGR-CE-LFEETQIG------------GER-YNFF-----TGCP-K-AKTCTIILRGGAEQFMEETERSLHDAIMIVRRAIK-N-DSVVAGGGAIEMEISKYLRDY----S--R---------------------------------------------------------------------------------TIPGKQQLLIGAYAKALEIIPRQLCDNAGFDATNILNKLRAKHA----Q-------------G-----------------G------------MWYGV--DVN------------N-E---D--IA-DNFEACVWEPAVVRINALTAASEAACLIVSVDETIK-N--P--R-----S--T------V----D----------------------------------------------G----------P-----P---A-----------------------------------------------------------G--R--G-----RGR---GRPH------------------
>Latimeria_chalumnae@CT01131209.H1.1
-----------------------------------P---T-P-VILLK---E-G-T--DTSQ--GVPQ-LVS-NINACQIIAEAVRTTLGPRGMDKLI-VDN-RG--KATISNDGATILKLL-DVVHPA-AKTLVDIAKSQDAEVGDGTTSVTLLAAEFLKQVKPYVEENLHPQIIIRAFRTATQLAVKKIKEIAVV----V--K-----K------A--------------DK-E-------EQ--R----C-L--LEK-CAATALSSKLI---------AV--Q--K----ELFSKMVVDAVTMLD-E---L-----------L-PL-------------------K-MIGIKKVQGG-ALEESRLVAGVAFKKTFSYAGFEMQPKKY-ES-PKIALLNIELELKAEKDNAEVRVNCVEDYQ-A--IVDAEWNILYDKLEKI--------------YQ----------SGAK--VVLSKLPIGDVATQYFADRDLFCAGRVPEEDLKRTMM-----------------------------------------------------------------ER-YNVF-----TGCP-K-AKTCTIILRGGAEQFIEETERSLHDAIMIVRRAIK-N-DSIVAGGGAIEMELSKYLRDY----S--R---------------------------------------------------------------------------------TIPGKLQLLIGAYAKALEIIPRQLCDNAGFDATNILNKLRARHA----Q-------------G-----------------G------------MWYGV--DIT------------K-E---D--IA-DNYQACVWEPAVVRINALTAASEAACLILSVDETIK-N--P--R-----S--T------V----D----------------------------------------------A----------P-----P---A-----------------------------------------------------------G--R--G-----RGR---GRPH------------------
>Latimeria_menadoensis@GAPS01031144.H1.1
--------------------------------M-MP---T-P-VILLK---E-G-T--DTSQ--GVPQ-LVS-NINACQIIAEAVRTTLGPRGMDKLI-VDN-RG--KATISNDGATILKLL-DVVHPA-AKTLVDIAKSQDAEVGDGTTSVTLLAAEFLKQVKPYVEENLHPQIIIRAFRTATQLAVKKIKEIAVV----V--K-----K------A--------------DK-E-------EQ--R----C-L--LEK-CAATALSSKLI---------AV--Q--K----ELFSKMVVDAVTMLD-E---L-----------L-PL-------------------K-MIGIKKVQGG-ALEESRLVAGVAFKKTFSYAGFEMQPKKY-ES-PKIALLNIELELKAEKDNAEVRVNCVEDYQ-A--IVDAEWNILYDKLEKI--------------YQ----------SGAK--VVLSKLPIGDVATQYFADRDLFCAGRVPEEDLKRTMMACGGSIQTSVG-----TL---T--D-D-V--------LGQ-CS-VFEEVQIG------------GER-YNVF-----TGCP-K-AKTCTIILRGGAEQFIEETERSLHDAIMIVRRAIK-N-DSIVAGGGAIEMELSKYLRDY----S--R---------------------------------------------------------------------------------TIPGKLQLLIGAYAKALEIIPRQLCDNAGFDATNILNKLRARHA----Q-------------G-----------------G------------MWYGV--DIT------------K-E---D--IA-DNYQACVWEPAVVRINALTAASEAACLILSVDETIK-N--P--R-----S--T------V----D----------------------------------------------A----------P-----P---AGR---------------------------------------------------------G--R--G-----RGR---PHNH------------------
>Notophthalmus_viridescens@Nvir564.H1.1
--------------------------------M-MS---A-P-VILLK---E-G-T--DTSQ--GVPQ-LVS-NINACQIIAEAVRTTLGPRGMDKXI-VDD-RG--KATISNDGATILKLL-DVVHPA-AKTLVDIAKSQDAEVGDGTTSVTLLAAEFLKQVRSYVEEGLHPQIIIRAFRTATQLAVNKIKEIAVT----V--K-----E------E--------------DK-N-------QQ--R----H-L--LEK-CAATALSSKMI---------AQ--Q--K----DLFSKMVVEAVMMLD-D---L-----------L-QL-------------------K-MIGIKKVQGG-ALEDSHLVAGVAFKKTFSYAGFEMQPKKY-ES-PKIALLNIELELKAEKDNAEVRVNNVEDYQ-A--IVDXEWNILYDKLERI--------------CK----------SGAK--VVLSKLPIGDVATQYFADRDLFCAGRVPEEDLKRTMMACGGSIQTSVN-----XL---T--D-D-V--------LGQ-CS-NFEEVQVG------------GER-YNFF-----KGCP-K-AKTCTIILRGGAEQFMEETERSLHDAIMIVRRAIK-N-DSVVAGGGAIEMELSKYLRDY----S--R---------------------------------------------------------------------------------TIPGKQQLLIGAYAKAXEIIPRQLCDNAGFDATNILNKLRAKHA----Q-------------G-----------------G------------IWYGV--DIN------------N-E---D--IA-DNYDSCVWEPAIVRINALTAASEAACLILSVDETIK-N--P--R-----S--T------V----E---------------------------------------------------------A---------P--------Q-----A-----------G---------------------------R----G--R--G-----RGR---XH--------------------
>Pelodiscus_sinensis@toto11567.H1.1
----------------------------------IP---T-P-VILLK---E-G-T--DSSQ--GIPQ-LVS-NINACQIIAEAVRTTLGPRGMDKLI-VDD-RG--KATISNDGATILKLL-DVVHPA-AKTLVDIAKSQDAEVGDGTTSVTMLAAEFLKQVKPYVEEGLHPQIIIRAFRTATQLAVNKIKEIAVT----V--K-----K------E--------------DK-N-------EL--R----R-L--LEK-CASTALNSKLI---------SQ--Q--K----DFFSRMVVDAVMMLD-E---L-----------L-QL-------------------K-MIGIKKVQGG-ALEESQLVAGVAFKKTFSYAGFEMQPKKY-KS-PRIALLNIELELKAEKDNAEVRVNNVEDYQ-A--IVDAEWSILYDKLDKI--------------HK----------SGAK--VVLSKLPIGDVATQYFADRDMFCAGRVPEEDLKRTMMACGGSIQTSVN-----SL---T--D-E-V--------LGL-CE-LFEEAQIG------------GDR-YNFF-----TGCP-K-AKTCTLILRGGAEQFME-------------------N-DSIVAGGGAIEMELSKYLRDY----S--R---------------------------------------------------------------------------------TIPGKQQLLIGAYAKALEIIPRQLCDNAGFDATNILNKLRAKHA----Q-------------G-----------------G------------TWYGV--DVS------------N-E---D--IA-DNFEAYVWEPAIVRINALTAASEAACLIMSVDETIK-N--P--R-----S--T------L----------------------------------------------------------------------------------------------------------------------------------------------------------------------------
>Phrynops_hilarii@Contig28182.H1.2
-----------------------------------------------------------------------------CQVISEAVRTTLGPRGMDKLI-VDD-RG--KATISNDGATILKLL-DVVHPA-AKTLVDIAKSQDAEVGDGTTSVTMLAAEFLKQVKPYVEEGLHPQIIIRAFRTATQLAVNKIKEIAVT----V--K-----K------E--------------DK-E-------EQ--R----K-L--LEK-CAATALNSKLI---------SQ--Q--K----DFFSRMVVDAVMMLD-E---L-----------L-QL-------------------K-MIGI-------------------------------------------------------------------------------------KLEKI--------------HK----------SGAK--VVLSKLPIGDVATQYFADRDMFCAGRVPEEDLKRTMMACGGSIQTSVN-----AL---T--D-E-V--------LGQ-CE-LFEEAQIG------------GER-YNFF-----TGCP-K-AKTCTLILRGGAEQFMEETERSLHDAIMIVRRAIK-N-DSIVAGGGAIEMELSKYLRDY----S--R---------------------------------------------------------------------------------TIPGKQQLLIGAYAKALEIIPRQLCDNAGFDATNILNKLRAKHA----Q-------------G-----------------G------------TWYGV--DVN------------N-E---D--IA-DNFEAYVWEPAIVRINALTAASEAACLIVSVDETXK-T--P--R-----S--T------V----D----------------------------------------------R----------P-------------------------------------------------------------------------------------------------------------
>Podarcis_sp.@Contig6908.H1.1
--------------------------------------------------------------------------------------------------------------------------------A-AKTLVDIAKSQDAEVGDGTTSVTLLAAEFLKQIKPYVEEGLHPQIIIRAFRTATQLAVNKIRKIAVT----I--K-----K------T--------------DQ-E-------EL--R----S-L--LEK-CASTALSSKLI---------SH--Q--K----EFFAKMVVDAVMMLD-E---L-----------L-QI-------------------K-MIGIKKVQGG-ALEDSQLVAGVAFKKTFS--------------------------------------------------VDAEWNILYDKLDKL--------------HK----------SGAK--VILSKLPIGDVATQYFADRDMFCAGRVPEEDLKRTMMACGGSIQTSVN-----SL---T--D-E-V--------LGR-CD-LFEETQIG------------GDR-YNFF-----TGCP-K-AKTCTIILRGGAEQFMEETERSLHDAIMIVRRAIK-N-DSVVAGGGAIEMEISKYLRDY----S--R---------------------------------------------------------------------------------TIP------------------------AGFDATNILNKLRAKHA----Q-------------G-----------------G------------KWYGV--DVN------------N-E---D--IA-DNFVACVWEPAVVRINALTAASEAACLIVSVDETIK-N--P--R--------------------------------------------------------------------------------------------------------------------------------------------------------------------------------------------
>Pogona_vitticeps@CT03131209.H1.1
-----------------------------------------------------------------------S-NFTACQIIAEAVRTTLGPRGMDKLI-VDD-RG--KATISNDGATILKLL-DVVHPA-AKTLVDIAKSQDAEVGDGTTSVTLLAAEFLKQIKPYVEEGLHSQIIIRAFRTATQLAVNKIKQIAVT----V--K-----K------T--------------DQ-A-------EL--R----S-L--LEK-CASTALSSKLI---------AQ--H--K----GFFAQMVVDAVMMLD-E---L-----------L-QI-------------------K-MIGIKKVQGG-ALEDSQLVAGVAFKKTFSYAGFEMQPKKY-ES-PKIALLNIELELKAEKDNAEIRVHSVEDYQ-A--IVDAEWSILYDKLDKI--------------HK----------SGAK--VVLSKLPIGDVATQYFADRDMFCAGRVPEEDLKRTMMACGGSIQTSAN-----SL---T--X-X-V--------LGR-CE-LFEEMQIG------------GER-YNFF-----TGCP-K-AKTCTIILRGGAEQFMEETERSLHDAIMIVRRSIK-N-DSVVAGGGAIEMEISKYLRDY----S--R---------------------------------------------------------------------------------TIPGKQQLLIGAYAKALEIIPRQLCDNAGFDATNILNKLRAKHA----Q-------------G-----------------G------------MWYGV--DVN------------N-E---D--IA-DNFAACVWEPAVVRINALTAASEAACLIVSVDETIK-N--P--R-----S--T------T----D----------------------------------------------A----------P-----P---L-----------------------------------------------------------GRGR--G-----RGR---PHNH------------------
>Protopterus_annectens@CT01131209.H1.1
--------------------------------M-MP---T-P-VILLK---E-G-T--DTSQ--GTPQ-LVS-NINACQVIAEAVRTTLGPRGMDKLI-VDD-RG--KATVSNDGATILKLL-DVVHPA-AKTLVDIAKSQDAEVGDGTTSVTLLAAEFLKQIKSYVEEGLHPQVIIRAFRTATELAVNKIRQIAVS----VE-K-----R------R--------------TK-I-------EQ--R----H-L--LEK-CAATALSSKLI---------AL--Q--K----DFFSKMVVDAVIMLD-E---L-----------L-PL-------------------K-MIGIKKVQGG-ALEESQLVAGVAFKKTFSYAGFEMQPKKY-ES-PKIALLNIELELKAEKDNAEIRVNSVEDYQ-A--IVDAEWNILYDKLEKI--------------NL----------SGAK--VVLSKLPIGDVATQYFADRDMFCAGRVPEEDLKRTVMACGGSIQTSVN-----SL---T--D-E-V--------LGE-CT-LFEEVQIG------------GER-YNIF-----KGCP-K-AKTCTIILRGGAEQFMEETERSLHDAIMIVRRAIK-N-DSVVAGGGAIEMELSKYLRDY----S--R---------------------------------------------------------------------------------TIPGKQQLLIGAYAKALEIIPRQLCDNAGFDATNILNKLRAKHA----Q-------------G-----------------G------------LWYGV--DIN------------N-E---D--IA-DNFEACVWEPAVVRINALTAASEAACLILSVDETIK-N--P--R-----S--T------V----D----------------------------------------------A----------P-----P---A-----------------------------------------------------------G--R--G-----RGR---GKMP------------------
>Ptychodera_flava@CT02131209.H1.1
-----------------------------------Q---P-A-IILLK---E-G-T--EASQ--GKSQ-IVS-NITACQVIADAVRTTLGPRGMDKLI-VDG-GG--KVTISNDGATILKLL-DVVHPA-AKTLVEIAKSQDAEVGDGTTTVTMLTAEFLKQVKSFVEENVHPQVIVRAYRKATMLLLDKIKEISVK----I--K-----K------D--------------DK-Q-------QL--R----E-L--LEK-CAATTLSSKLV---------AA--N--K----EFFSKMVVDAVMSLD-E---L-----------L-PL-------------------D-MIGIKKVTGG-ALEDSMLVNGVAFKKTFSYAGFEMQPKKY-EN-PKIALLNVELELKAERDNAEIRLDNVAEYQ-A--VVDAEWSILYDKLQKI--------------YD----------SGAK--VVLSKLPIGDVATQWFADRDLFCAGRVPEEDLKRTLKACGGAIQTSVE-----SI---T--D-D-V--------LGR-CE-SFLEQQIG------------GDR-YNIF-----RGCP-Q-AKTCTLILRGGAEQFIDETERSLHDAIMIVRRAIK-N-DAVVAGGGAIEMELSKYLRDY----S--R---------------------------------------------------------------------------------TIAGKEQILTGAMAKALECIPRQLCDNAGFDATNILNKLRQKHS----Q-------------G-----------------G------------MWYGV--DIN------------T-E---D--IA-DNMEAFVWEPAIVKMNAITAASEAACLILSVDETVK-N--P--Q-----S--G------G----G----------------------------------------------QPG--------M-----P----------------------------------------------------------R----G--R--G-----RGI---P---------------------
>Python_regius@CT01131209.H1.1
--------------------------------M-MP---T-P-VILLK---E-G-T--DTSQ--GIPQ-LIS-NISACQVIAEAVRTTLGPRGMDKLI-VDD-RG--KATISNDGATILKLL-DVVHPA-AKTLVDIAKSQDAEVGDGTTSVTLLAAEFLKQVKPYVEEGLHPQIIIRAFRTATQLAVNKIKKIAVT----V--K-----K------T--------------DQ-D-------EL--R----G-L--LEK-CASTALSSKLI---------SQ--Q--K----GFFAKMVVDAVMMLD-E---L-----------L-QV-------------------K-MIGIKKVQGG-ALEDSQLVAGVAFKKTFSYAGFEMQPKKY-ES-PKIALLNIELELKAEKDNAEVRVHNVEDYQ-A--IVDAEWNILYEKLDKL--------------HK----------SGAK--VILSKLPIGDVATQYFADRDMFCAGRVPEEDLKRTMMACGGSIQTSAN-----AL---T--D-D-V--------LGR-CA-LFEEAQIG------------GER-YNFF-----TGCP-K-AKTCTIILRGGAEQFMEETERSLHDAIMIVRRAIK-H-DCVVAGGGAIEMEISKSLRDY----S--R---------------------------------------------------------------------------------TIPGKQQLLIGAYAKALEIIPRQLCDNAGFDATNVLNQLRAKHA----Q-------------G-----------------G------------TWYGV--DVN------------N-E---D--IA-DNFAACVWEPAIVRINALTAASEAACLIVSVDETIK-N--P--R-----S--T------V----D----------------------------------------------A----------P-----P---P-----------------------------------------------------------G--R--G-----RGR---GR--------------------
>Rana_chensinensis@Rche8033.H1.1
--------------------------------M-MP---T-P-VILLK---E-G-T--DSSQ--GVPQ-LMS-NXNACQVIAEAVRTTLGPRGMDKLI-VDD-RG--KATISNDGATILKLL-DVVHPA-AKTLVDIAKSQDAEVGDGTTSVTLLAAEFLKQVKSYVEEGLHAQVIIRAFRTATQLAVAKTKEIAVT----V--K-----K------D--------------XK-A-------EQ--R----S-L--LXX--AATALSSKLI---------AL--Q--K----DFFAKMVVDAVFLLD-D---L-----------L-QL-------------------K-MIGIKKVQGG-ALEDSHLVAGVAFKKTFSYAGFEMQPKKY-EN-PKIALLNVELELKAERDNAEVRVNNVEDYQ-A--IVDAEWNILYDKLDKI--------------HK----------SGAK--VVLSKLPIGDVATQYFADRDMFCAGRVPEEDLRRTMMACGGSIQTSVG-----AL---T--N-D-V--------LGQ-CA-EFDETQVG------------GER-FNFF-----TGCP-K-AKXCXILLRGGAEQFMEETERSLHDAIMIVRRAIK-N-DSVVAGGGAIEMELSKYLRDY----S--R---------------------------------------------------------------------------------TIPGKQQLLIGSYAKALEIIPRQLCXXAGFDATNILNKLRAKHX----Q-------------G-----------------G------------MWYGV--DVN------------N-E---D--IA-DNFEACVWEPAVVRINAXXAASEAACLILSVDETIK-N--P--R-----S--T------A----E---------------------------------------------------------A-----G---A-----------------------------------------------------------P--R--G-----RGX---PXQH------------------
>Scyliorhinus_canicula@CT01131209.H1.1
---------------------------------------------------E-G-T--DTSQ--GTPQ-LVS-NINACQVIAEAVRTTLGPRGMDKLI-VDD-RG--KATVSNDGATILKLL-DVVHPA-AKTLVDIAKSQDAEVGDGTTSVTLLAAEFLRQIKSYVEEGLHPQIIIRSFRRATQLALEKIKAIAVT----V--K-----K------D--------------NK-E-------DQ--R----G-L--FEK-CAATALSSKLI---------AL--Q--K----GFFSKMVVDAVMMLD-D---L-----------L-PL-------------------K-MIGIKKVQGG-GLEETQLIAGVAFKKTFSYAGFEMQPKKY-EK-PKIALLNVELELKAEKDNAEVRVNNVEDYQ-A--IVDAEWNILYDKLEKI--------------HQ----------SGSK--VVLSKLPIGDVATQYFADRDMFCAGRVAEEDLKRTMMACGGSIQTSVN-----AL---T--A-D-V--------LGL-CA-LFEEAQVG------------SER-YNFF-----TGCP-K-AKTCTIILRGGSEQFMEETERSLHDAIMIVRRAIK-N-DSVVAGGGAIEMEISKYLRDY----S--R---------------------------------------------------------------------------------TIPGKQQLLIGAYAKALEIIPRQLCDNAGFDATNILNKLRAKHA----Q-------------G-----------------G------------MWYGV--DVN------------N-E---D--IA-DNFEACVWEPAIVRINALTAASEAACLILSVDETIK-N--P--R-----S--T------V----D----------------------------------------------S----------S-----A---TQK---------------------------------------------------------G--R--G-----RGR---PHAH------------------
>Trachemys_scripta@toto13327.H1.1
----------------------------K---M-MP---T-P-VILLK---E-G-T--DTSQ--GIPQ-LLS-NISACQVIAEAVRTTLGPRGMDKLI-VDD-RG--KATISNDGATILKLL-DVVHPA-AKTLVDIAKSQDAE-------------------------------------------------IAVT----V--K-----K------E--------------DK-A-------EQ--R----S-L--LEK-CAATALNSKLI---------SQ--Q--K----DFFSRMVVDAVMMLD-E---L-----------L-QL-------------------K-MIGIKKVQGG-ALEESQLVAGVAFKKTFSYAGFEMQPKKY-KS-PKIALLNIELELKAEKDNAEVRVNNVKDYQ-A--IVDAEWSILYDKLDKI--------------HK----------SGAK--VVLSKLPIGDVATQYFADRDXFCAGRVPEEDLKRTMMACGGSIQTSVG-----AL---T--D-D-V--------LGR-CE-LFEETQIG------------GER-YNFF-----TGCP-K-AKTCTLLLRGGAE----------------------------------------KYLRDY----S--R---------------------------------------------------------------------------------TIPGKQQLLIGAYAKALEIIPRQLCDNAGFDATNILNKLRAKHA----Q-------------G-----------------G------------MWYGV--DIN------------N-E---D--IA-DNFEAYVWEPAVVRINALTAASEAACLIVSVDETIK-N--P--R-----S--T------V----D----------------------------------------------A----------P-----A---G-----------------------------------------------------------G--R--G-----RGR---GRPHNH----------------
