# Supplementary material for: A phylogenomic framework and timescale for comparative studies of tunicates
Source: BMC Biol. 2018 Apr 13;16:39. doi: 10.1186/s12915-018-0499-2 (PMC5899321; doi:10.1186/s12915-018-0499-2)
Supplement: Supplementary file 4 — Supporting data. Transcriptome assemblies, alignments, and trees. (ZIP 38502 kb) [file 12915_2018_499_MOESM4_ESM.zip › 12915_2018_499_MOESM4_ESM/12915_2018_499 (Delsuc) Files Updated 23-03-2018/cct-T.fasta]

>Homo_sapiens@P50990
--------------------M-ALH---V-PK-APGFAQMLKE-G-A-K---HFSG--LE----EA-VYR-NIQACKELAQTTR-TAYGPN-GMNK-MVINHLEKLFVTNDAATILRELEVQHPAAKM----IVMASHMQEQEVGDGTNFVLVFAGALLELAE-ELL-RIG-LSVS-E--VIEGYEIAC----RKAH-EIL--P----N----L---VC-C--SA--K--N--L---------------R------D--IDE---VS---S-LLRTSIMSK---QYG--N----EVFLAKL--------------IAQAC-VSIF--P-----------------------D-----S--G--H-----------------FNVD-NIRVCKILG-SGISSSSVLHGMVFKKET--E--G------DV-TSV-----K-D-AK----------IAVYSCPFDGMITETKGTVLIKTAEELMN--FSKGEENLMDAQVKAI--------------ADTG-----------------AN-VVVTGGKVADMALHYANKYNIMLVRLNSKWDLRRLCKTVGATALPRL--------------TP-PV-LE-EMGHCDSVYLSEVGDTQV----------------VVF-KH---------E-K----------------------------E--D----------------G----------------AISTIVLRGSTDNLMDDIERAVDDGVNTF-------KVL-T-R-DK--R--LVPGGGATEIELAKQITSYGET------------C-P---------GLEQYAIKKFAEAFEAIPRALAENS---GV-KA--N---EVISKL-YAVH--------Q-------------------------------------------------------------E-------------G-----------N--K----------------------------------N-----------------------------------VG----LD--I----E---------------A---------E----------------V---------P------A-----------V-K--------DM-L-E----------------------A-------------------------------------G-----------------------ILDTYLGK--YWAIKLATNAAVTVLRVDQIIMAKPA-G------G--P---K---P---P-----S----------G--K--K--------D----W-----D-----DD---Q-----N--D--------------------------
>Mus_musculus@BAD32145
-------------AVDCGRAM-ALH---V-PK-APGFAQMLKD-G-A-K---HFSG--LE----EA-VYR-NIQACKELAQTTR-TAYGPN-GMNK-MVINRLEKLFVTNDAATILRELEVQHPAAKM----IVMASHMQEQEVGDGTNFVLVFAGALLELAE-ELL-RIG-LSVS-E--VISGYEIAC----KKAH-EIL--P----E----L---VC-C--SA--K--N--L---------------R------D--VDE---VS---S-LLRTSIMSK---QYG--S----ETFLAKL--------------IAQAC-VSIF--P-----------------------D-----S--G--N-----------------FNVD-NIRVCKILG-SGIYSSSVLHGMVFKKET--E--G------DV-TSV-----K-D-AK----------IAVYSCPFDGMITETKGTVLIKTAEELMN--FSKGEENLMDAQVKAI--------------AGTG-----------------AN-VIVTGGKVADIALHYANKYNIMLVRLNSKWDLRRLCKTVGATALPKL--------------TP-PV-QE-EMGHCDSVYLSEVGDTQV----------------VVF-KH---------E-K----------------------------E--D----------------G----------------AISTIVLRGSTDNLMDDIERAVDDGVNTF-------KVL-T-R-DK--R--LVPGGGATEIELAKQITSYGET------------C-P---------GLEQYAIKKFAEAFEAIPRALAENS---GV-KA--N---EVISKL-YSVH--------Q-------------------------------------------------------------E-------------G-----------N--K----------------------------------N-----------------------------------VG----LD--I----E---------------A---------E----------------V---------P------A-----------V-K--------DM-L-E----------------------A-------------------------------------S-----------------------ILDTYLGK--YWAIKLATNAAVTVLRVDQIIMAKPA-G------G--P---K---P---P-----S----------G--K--K--------D----W-----D-----DD---Q-----N--D--------------------------
>Bos_taurus@AAI02170
--------------------M-ALH---V-PK-APGFAQMLKE-G-A-K---HFSG--LE----EA-VYR-NIQACKELAQTTR-TAYGPN-GMNK-MVINHLEKLFVTNDAATILRELEVQHPAAKM----IVMASHMQEQEVGDGTNFVLVFAGALLELAE-ELL-RLG-LSVS-E--VIEGYEIAC----KKAH-EIL--P----D----L---VC-C--SA--K--N--L---------------R------D--VDE---VS---S-LLHTSVMSK---QYG--N----EVFLAKL--------------IAQAC-VSIF--P-----------------------D-----S--G--H-----------------FNVD-NIRVCKILG-SGVHSSSVLHGMVFKKET--E--G------DV-TSV-----K-D-AK----------IAVYSCPFDGMITETKGTVLIKSAEELMN--FSKGEENLMDAQVKAI--------------ADTG-----------------AN-VVVTGGRVADMALHYANKYNIMLVRLNSKWDLRRLCKTVGATALPRL--------------NP-PV-LE-EMGHCDSVYLSEVGDTQV----------------VVF-KH---------E-K----------------------------E--D----------------G----------------AISTIVLRGSTDNLMDDIERAVDDGVNTF-------KVL-T-R-DK--R--LVPGGGATEIELAKQITSYGET------------C-P---------GLEQYAIKKFAEAFEAIPRALAENS---GV-KA--N---EVISKL-YAVH--------Q-------------------------------------------------------------E-------------G-----------N--K----------------------------------N-----------------------------------VG----LD--I----E---------------A---------E----------------V---------P------A-----------V-K--------DM-L-E----------------------A-------------------------------------G-----------------------VLDTYLGK--YWAIKLATNAAVTVLRVDQIIMAKPA-G------G--P---K---P---P-----S----------G--K--K--------D----W-----D-----ED---Q-----N--D--------------------------
>Monodelphis_domestica@XP_001363541
--------------------M-ALH---V-PK-APGFAQMLKE-G-A-K---HYSG--LE----EA-VYR-NIQACKELAQTTR-TAYGPN-GMNK-MVINHLEKLFVTNDAATILRELEVQHPAAKM----IVMASHMQEQEVGDGTNFVLVFAGALLELAE-ELL-RIG-LSVS-E--VIEGYEIAC----RKAH-EIL--P----D----L---VC-C--SA--K--N--L---------------R------D--TDE---VA---A-LLQTSIMSK---QYG--N----EVFLAKL--------------ISQAC-VSIF--P-----------------------D-----S--G--H-----------------FNVD-NIRVCKILG-SGIHSSSVLHGMVFKKEN--E--G------DV-TSI-----K-D-AK----------IAVYSCPFDGMITETKGTVLIKTAEELMN--FSKGEENLMDSQVKAI--------------ADSG-----------------AN-VIVTGGKVADMALHYANKYNIMLVRLNSKWDLRRLCKTVGAIALPRL--------------TP-PV-LE-EMGHCDSVYLSEVGDTQV----------------VVF-KH---------E-K----------------------------E--D----------------G----------------AISTIVLRGSTDNLMDDIERAVDDGVNTF-------KVL-T-R-DK--R--LVPGGGATEIELAKQITSYGET------------C-P---------GLEQYAIKKFAEAFEAIPRALAENS---GV-KA--N---EVISKL-YAVH--------Q-------------------------------------------------------------E-------------G-----------N--K----------------------------------N-----------------------------------VG----LD--I----E---------------A---------E----------------T---------A------A-----------V-K--------DM-L-E----------------------A-------------------------------------G-----------------------ILDTYLGK--YWAIKLATNAAVTVLRVDQIIMARPA-G------G--P---K---P---P-----T----------G--K--K--------D----W-----D-----ED---Q-----N--D--------------------------
>Gallus_gallus@AAS49611
--------------------M-ALH---V-PK-APGFAQMLKE-G-A-K---HYSG--LE----EA-VYR-NIQACKELAQTTR-TAYGPN-GMNK-MVINHLEKLFVTNDAATILRELEVQHPAAKM----LVMASHMQEQEVGDGTNFVLVFAGVLLELAE-DLL-RMG-LSVS-E--VIEGYEKAC----KKAL-EIL--P----D----L---VC-C--SA--K--N--L---------------R------D--VDE---VA---S-LLHTSVMSK---QYG--N----ESFLSKL--------------IAQAC-VSIL--P-----------------------D-----S--G--H-----------------FNVD-NIRVCKIVG-AGVSASSVLHGMVFKKET--E--G------DV-TSV-----K-D-AK----------IAVYSCPFDGMITETKGTVLIKNAEELMN--FSKGEENLMDLQVKAI--------------ADSG-----------------AN-VVVTGGKVADMALHYANKYNLMIVRLNSKWDLRRLCKTVGATALPRL--------------TP-PT-LE-EMGHCNSVYLSEVGDTQV----------------VVF-KH---------E-K----------------------------E--D----------------G----------------AISTILIRGSTDNLMDDIERAVDDGVNTF-------KVL-T-R-DK--R--LVPGGGATEIELAKQITSYGET------------C-P---------GLDQYAIKKFAEAFEAIPRALAENS---GV-KA--N---EVISKL-YAVH--------Q-------------------------------------------------------------E-------------G-----------N--K----------------------------------N-----------------------------------VG----FD--I----E---------------A---------E----------------A---------A------A-----------V-K--------DM-L-E----------------------A-------------------------------------G-----------------------ILDTYLGK--YWGIKLATNAAVTVLRVDQIIMAKPA-G------G--P---K---P---P-----S----------G--K--K--------D----W-----D-----ED---Q-----N--D--------------------------
>Taeniopygia_guttata@XP_002189745
--------------------M-ALH---V-PK-APGFAQMLKE-G-A-K---HYSG--LE----EA-VYR-NIQACKELAQTTR-TAYGPN-GMNK-MVINHLEKLFVTNDAATILRELEVQHPAAKM----LVMASHMQEQEVGDGTNFVLVFAGVLLELAE-DLL-RMG-LSVS-E--VIEGYEKAC----KKAL-EIL--P----D----L---VC-C--SA--K--N--L---------------R------D--VEE---VA---S-LLYTSVMSK---QYG--N----EQFLAKL--------------IAQAC-VSIL--P-----------------------D-----S--G--H-----------------FNVD-NIRVCKIVG-AGISASSVLHGMVFKKET--E--G------DV-TSV-----K-D-AK----------IAVYSCPFDGMITETKGTVLIKNAEELMN--FSKGEENLMDLQVKAI--------------ADSG-----------------AN-VVVTGGKVADMALHYANKYNLMLVRLNSKWDLRRLCKTVGATALPRL--------------TP-PT-LE-EMGHCNSVYLSEVGDTQV----------------VVF-KH---------E-K----------------------------E--D----------------G----------------AISTILIRGSTDNLMDDIERAVDDGVNTF-------KVL-T-R-DK--R--LVPGGGATEIELAKQITSYGET------------C-P---------GLDQYAIKKFAEAFEAIPRALAENS---GV-KA--N---EVISKL-YAMH--------Q-------------------------------------------------------------E-------------G-----------K--K----------------------------------N-----------------------------------VG----FD--I----E---------------A---------E----------------A---------A------A-----------V-K--------DM-L-E----------------------A-------------------------------------G-----------------------VLDTYLGK--LWGIKLATNAAVTVLRVDQIIMAKPA-G------G--P---K---P---P-----S----------G--K--K--------D----W-----D-----ED---Q-----N--D--------------------------
>Xenopus_laevis@AAH45040
--------------------M-ALH---V-PK-APGFAQMLKE-G-A-K---HYSG--LE----EA-VFR-NIQACKELAQTTR-TAYGPN-GMNK-MVINHLEKLFVTNDAATIIRELEVQHPAAKM----IVMASHMQEQEVGDGTNFVLVFAGALLELAE-ELL-RMG-LSVS-E--VIEGYEKAC----KKAL-EIL--P----D----L---VC-S--SA--K--N--L---------------R------D--VDE---VA---S-LLQTAIMSK---QYG--N----ELFLSKL--------------IAQAC-VSIL--P-----------------------D-----S--G--N-----------------FNVD-NIRVCKILG-SGICSSSVLHGMVFKKEV--E--G------DI-TSV-----K-D-AK----------IAVYSCPFDGTITETKGTVLINSAQELMN--FSKGEENLMEEQVKAI--------------ADAG-----------------AT-VIVTGGKVADMALHYANKYNLMVVRLNSKWDLRRLCKTVCATALPRM--------------TP-PT-AE-EIGHCDSVYLSEVGDTQV----------------VVF-KH---------E-K----------------------------E--D----------------G----------------AIATIVIRGSTDNLMDDVERAVDDAVNTF-------KVL-T-R-DK--R--LVPGGGAVEIELAKHITSYGET------------C-P---------GLDQYAIKKFAEAFESIPRALAGNS---GV-KA--N---EVLSKL-YAMH--------Q-------------------------------------------------------------E-------------G-----------N--K----------------------------------N-----------------------------------VG----FD--I----E---------------A---------E----------------T---------A------A-----------V-K--------DM-M-E----------------------S-------------------------------------K-----------------------ILDTYLVK--YWGIKLATNAAITVLRVDQIIMAKPA-G------G--P---K---A---P-----T----------G--K--K--------D----W-----D-----DD---E-----------------------------------
>Xenopus_laevis@AAH97574
--------------------M-ALH---V-PK-APGFAQMLKE-G-A-K---HYSG--LE----EA-VFR-NIQACKELAQTTR-TAYGPN-GMNK-MVINHLEKLFVTNDAATIIRELEVQHPAAKM----VVMASHMQEQEVGDGTNFVLVFAGALLELAE-ELL-RMG-LSVS-E--VIEGYGKAC----KKAL-EIL--P----D----L---VC-S--SA--K--N--L---------------R------D--VDE---VA---S-LLQTSIMSK---QYG--N----ELFLSKL--------------IAQAC-VSIL--P-----------------------E-----S--G--H-----------------FNVD-NIRVCKILG-SGICASSVLHGMVFKKEA--E--G------DV-TFV-----K-D-AK----------IAVYSCPFDGMITETKGTVLINSAQELMN--FSKGEDNLMEEQVKAI--------------ADAG-----------------AT-VIVTGGKVADMALHYANKYNLMVIRLNSKWDLRRLCKTVCATALPRM--------------TP-PT-AE-EMGHCDSVYLSEVGDTQV----------------VVF-KH---------E-K----------------------------E--D----------------G----------------AIATVVIRGSTDNLMDDVERAVDDAVNTF-------KVL-T-R-DK--R--LVPGGGATEIELAKQITSYGET------------C-P---------GLDQYAIKKFAEAFESIPRALAENS---GV-KA--N---EILSKL-YAMH--------Q-------------------------------------------------------------E-------------G-----------N--N----------------------------------N-----------------------------------VG----FD--I----E---------------A---------E----------------S---------A------A-----------V-K--------DM-L-E----------------------S-------------------------------------N-----------------------IFDTYLMK--YWGIKLATNAAITVLRVDQIIMAKPA-G------G--P---K---A---P-----T----------G--K--K--------D----W-----D-----DD---Q-----N--D--------------------------
>Xenopus_tropicalis@CAJ83080
--------------------M-ALH---V-PK-APGFAQMLKE-G-A-K---HYSG--LE----EA-VFR-NIQACKELAQTTR-TAYGPN-GMNK-MVINHLEKLFVTNDAATIIRELEVQHPAAKM----VVMASHMQEQEVGDGTNFVLVFAGALLELAE-ELL-RMG-LSVS-E--VIEGYEKAC----KKAL-EIL--P----D----L---VC-S--SA--K--N--L---------------R------D--IDE---VA---S-LLQTSIMSK---QYG--N----ELFLSKL--------------IAQAC-VSIL--P-----------------------E-----S--G--H-----------------FNVD-NIRVCKILG-SGICASSVLHGMVFKKEA--E--G------NI-SSV-----K-D-AK----------IAIYSCPFDGMITETKGTVLINSAQELMN--FSKGEENLMEEQVKAI--------------AEAG-----------------AT-VLVTGGKVADMALHYANKYNLMVVRLNSKWDLRRLCKTVCGTALPRL--------------TP-PT-AE-EMGRCDSVYLSEVGDTQV----------------VVF-KH---------E-K----------------------------E--D----------------G----------------AIATVVIRGSTDNLMDDVERAVDDAVNTF-------KIL-T-R-DK--R--LVPGGGATEVELAKQITSYGET------------C-P---------GLDQYAIKKFAEAFESIPRALAENS---GV-KA--N---EIISKL-YAMH--------Q-------------------------------------------------------------E-------------G-----------N--K----------------------------------N-----------------------------------VG----FD--I----E---------------A---------E----------------S---------A------A-----------V-K--------DM-M-E----------------------S-------------------------------------N-----------------------ILDTYLGK--YWGIKLATNAAITVLRVDQIIMAKPA-G------G--P---K---A---P-----T----------G--K--K--------D----W-----D-----DD---Q-----N--D--------------------------
>Danio_rerio@AAI64659
--------------------M-ALH---V-PK-APGFAQMLKD-G-A-K---HYSG--LE----EA-VFR-NIQACKELAQTTR-TAYGPN-GMNK-MVINHLEKLFVTNDAATILRELEVQHPAAKM----IVMASHMQEQEVGDGTNFVLVFAGALLELAE-ELL-RMG-LSVS-E--VIEGYEMAC----KKAL-EIL--P----D----C---VC-S--SA--K--N--L---------------H------D--LEE---AT---A-MIRSAVMSK---QYG--N----EDFLANL--------------IAQAC-VSIF--P-----------------------E-----S--G--S-----------------FNVD-NVRVCKILG-CGLNSSTMLHGMVFKKEA--E--G------DV-TSV-----K-D-AK----------IAVFSCPFDCTVTETKGTVLIKNADELMN--FSKGEEDLMEAQVKAI--------------ADSG-----------------AS-VVVTGGKVADMALHYANKYKLMVVRLNSKWDLRRLCKTVGATALPRL--------------TS-PT-PE-EMGRCDSVYLSEVGDTQV----------------VVF-KH---------D-K----------------------------E--D----------------G----------------AISTLVIRGSTDNLMDDIERAIDDGVNTF-------KVL-V-R-DA--R--LCPGAGATEIELAKHITSYGES------------C-P---------GLEQYAIKKYAEAFEALPRALAENS---GV-KG--N---ELISKL-YATH--------H-------------------------------------------------------------E-------------G-----------N--K----------------------------------N-----------------------------------SG----FD--I----E---------------G---------E----------------G---------P------A-----------V-R--------DM-M-E----------------------A-------------------------------------G-----------------------ILDPYLVK--YWGIKLATNAAITVLRVDQIIMAKPA-G------G--P---K---A---P-----Q----------G--K--K--------D----W-----D-----ED---E-----------------------------------
>Squalus_acanthias@CT01070725.H1.1
--------------------M-ALH---V-PK-APGFAQMLKD-G-A-K---HFSG--LE----EA-VYR-NIQACKELARTTR-TAYGPN-GMNK-MVINHVEKLFVTNDAATILRELEVQHPAAKM----LVMASHMQEQEVGDGTNFVLVFSGALLELAE-ELL-RMG-LSVS-E--VIEGYEAAS----KKAL-EIL--P----D----L---VC-S--SV--K--N--L---------------R------D--TED---VS---P-VIRAAVMSK---QYG--S----EDFLCKL--------------ITQAC-VSVY--S-----------------------E-----S--G--H-----------------FNVD-NIRVCKILG-AGVLS------------------------------------------------------------------------------------------------------------------------------------------------------------------------------------------------------------------------------------------------------------------------------------------------------------------------------------------------------------------------------------------------------------------------------------------------------------------------------------------------------------------------------------------------------------------------------------------------------------------------------------------------------------------------------------------------------------------------------------------------------------------------------------------------------------------------------------------------------------------------------------------------------------------------------------------------------------------------------------------------------------------
>Eptatretus_burgeri@53861973.47
--------------------M-SLH---V-PR-APGFAQMLKE-G-V-K---HFSG--LD----EA-VFR-NIEACKELADTSR-STYGPF-GMNK-MVINHLEKLFVTNDSATMLRELEVEHPVARI----LVMAGNMQEQEIGDGTNMVIIFGGALLAQAS-ELL-HAG-LSVP-E--VVSGFERAC----EKAL-ELL--P----T----L---VS-Y--SL--N--D--E---------------R------D--KAE---VA---R-LLSPVLGSK---QPG--N----ESLLSKL--------------VALAC-VSVL--T-----------------------S-----S--G--H-----------------FNVE-NICITKILG-SSLGESDVVQGLVFKRDV--E--T------TV-RAV-----T-D-AK----------IAIFSCPIDLANTETKGTVLLSSAAELKA--FSHGEESHLDTTFSDL--------------AAAG-----------------AN-VLVSGGKVSDMAIHFANKKGLMVVRLNSKWDLRRLCKAVGATALPML--------------TI-PS-PE-QLGHCANVSATEIGETQV----------------VMF-KQ---------G-P----------------------------N--K----------------G----------------AISTILLRGSTENLLDDVERALDDAINTY-------KVL-L-K-DK--R--LLPGAGATEMELARELESFGES------------C-P---------GLQQYGIERFATALLSVPRALAENT---GL-MA--T---PILARL-QAAH--------Q-------------------------------------------------------------G-------------G-----------Q--K----------------------------------T-----------------------------------AG----VD--V----E---------------G---------D----------------N---------D------G-----------V-X--------DA-V-A----------------------K-------------------------------------G-----------------------LLDSXLXK--QFVXKLATSXATXXLQIXQIIMXKKF-G------G--P---K-------P-----K----------A--K--X--------X----W-----D-----KD---------------------------------------
>Petromyzon_marinus@1443503753.H1.1
--------------------M-ALH---V-PK-APGFAQMLKD-G-A-R---HYSG--LE----EA-VYR-NIQACKQLAETTR-TAYGPF-GMNK-MVINHLEKLFVTSDAATIVRELEVQHPAARM----VLMASEMQEREVGDGTNLVLLLSGALLEQAD-SLL-RSG-LSVP-E--VIAGYEKAC----DKAL-ELL--P----S----L-----------------------------------------------------------IRTAVSSK---MYG--I----EDFLAKL--------------IASAC-VSIL--P-----------------------S-----S--G--N-----------------FNVD-NVRVCKILG-SGVQASTVMRGMVFKREV--E--G------DV-KTA-----K-A-AR----------IAIYSCPFDSMNTETKGTVLIRNAQELVS--LTQGDESLLESQVVAI--------------ASTG-----------------AT-VVVTGGKVADLALHYANKHGLMLVRLNSKWDLRRLSKTVGATVLPRL--------------TP-PT-AD-DLGHCDSVHLDEVGDTQV----------------VVF-KQ---------D-K----------------------------E--E----------------S----------------AISTVLLRGATENVMDDAERAVDDGVNSY-------KVL-L-R-DR--R--LVPGAGAT----------------------------P---------GLDQYAIKKFAVALEAVPRALAENA---GV-KA--N---EVVSLL-YAAH--------Q------------------------------------------------------------------------------------------------------------------------------------------------------------------------------------------------------------------------------------------------------------------------------------------------------------------------------------------------------------------------------------------------------------------------------------------------------------------------------------------------------------------
>Branchiostoma_floridae@ti.152
--------------------M-AMR---V-PK-APGLAQMLKD-G-S-K---TYHG--LE----EA-VYR-NIDACRELAKTTR-TAYGPN-GMNK-MVINHLEKLFVTNDAATIMKELEVQHPAAKM----VILASQMQEQEVGDGTNFILVFAGALLHNAE-ELL-RMG-LSPT-E--VIDGYNMAA----KKAL-EIL--P----D----L---VC-G--EV--K--D--L---------------R------K--SEE---VF---K-VIRTAVASK---QYG--N----EDFLSNL--------------ITKAC-IMVH--P-----------------------K-----K--S--A-----------------FNVD-SVRVCKMLG-CGVYQSTVIQGMVFKREA--E--S------DL-VKA-----K-D-AK----------IVVYTCPFDMGNTETKGTVLIKTAKELMD--FSKGEEGLMDAMVKSI--------------ADTG-----------------AK-VVVSGGKVADMALHYANKYGLMVVRLNSKFDLRRLCKAVGATALPRL--------------TQ-PT-AE-ELGHCDMVYSDEIGEDKV----------------VVF-KQ---------E-K----------------------------E--E----------------S----------------ALATIVIRGSTENIMDDIERAIDDGVNNF-------KVI-T-R-DQ--R--LLPGAGATEIELARQLASYAET------------C-P---------GLEQYAIMKYAEAFESLVKALAENC---GI-KS--Q---ELIANL-YAEH--------Q-------------------------------------------------------------Q-------------G-----------R--K----------------------------------N-----------------------------------VG----FD--N----E---------------G---------E----------------G---------V------A-----------V-K--------DV-A-E----------------------A-------------------------------------N-----------------------ILEPFLTK--MWGIRLASNAAATVLKVDQIIMSKPA-G------G--P---K---P---R-----E-------------K--A--------D----W-----D-----DD---D-----------------------------------
>Saccoglossus_kowalevskii@ti.117
-------------------------------K-APGFAQMLKD-G-A-K---HYQG--LE----EA-VYK-NIDACRELAKTTR-SAYGPN-GMNK-MVINHLEKLFVTNDAATIIRELEVQHPAAKM----VVLASQQMEQEIGDGTNFVIVFAGALLNSAE-EIL-RMG-LSPT-E--VIEGYEKAL----KKAL-EIL--P----E----L---SC-G--SI--K--D--I---------------T------D--KED---VT---R-VIKSSIMSK---QYG--N----EDFFAKL--------------VTEAC-MSVY--S-----------------------N-----K--K--V---V-------------FNVD-NVRVTKILG-SGVLSSSVLQGMVFKRNV--E--G------NI-TKV-----S-N-AK----------VACYTCPIDYMQTETKGTVLIKSAEELKS--FSKGEESQLEQQIKAI--------------ADSG-----------------CT-VVVSGGKVGDMALHFLNKYNIMVVRLLSKWDLRRLCKTINATALPRI--------------TP-PT-TH-ESGHCDQVMVAEIGDTSV----------------VIF-KQ---------E-K----------------------------E--E----------------S----------------AISTVVIRGSTDNLMDDVEKAVDDGVNTF-------RAL-T-R-DN--R--YLPGAGATEIELAKRLTEYGDS------------C-P---------GIEQYAIKKFAEALEDIPRTLAENA---GV-KA--T---EVLSKL-YAAH--------Q-------------------------------------------------------------E-------------G-----------K--Q----------------------------------N-----------------------------------VG----FD--I----E---------------G---------E----------------G---------S------A-----------V-K--------DI-V-Q----------------------D-------------------------------------G-----------------------VLDPYLTK--YWSLKLAGTAAVTVLRVDQIIMAKAA-G------G--P---K---A---P-----K----------P--G--P--------M----D-----A-----DD---D-----------------------------------
>Strongylocentrotus_purpuratus@3475432
-----------------------MN---V-PR-APGFAQMLKD-G-A-K---NFQG--LE----EA-IYR-NIGACKELAQTTR-SAYGPS-GMNK-MVINHIEKLFVTNDAATILKELEVQHPAAKM----LVLASQQMEQEVGDGTNFVMVFAGALLQYAE-DIL-RMG-LSPT-E--VIEGYEVAL----KKTL-EIL--P----E----L---VC-G--TI--K--D--L---------------R------N--SQE---VT---Q-AIRTSVMSK---QYG--N----EDFLAKM--------------IAQAC-ISVM--S-----------------------K-----T--S--T-----------------FNVD-NVRVAKILG-SGLLGSSVLQGMVFKKYV--E--G------TL-NHT-----A-Q-AK----------IAVYSCPVESAHTETKGTVLIKSAAELMN--YSKGEEDALETQIKGI--------------ADTG-----------------VT-VVVSGGKVGDMALHFLNKYNLMAVRLNSKFDLRRLARTVRATVLPRM--------------TP-PT-SQ-EMGYCDNVFSDEVGDTPV----------------VVF-KQ---------E-S----------------------------A--E----------------N----------------SISTLVVRGSTDNIMDDIERAIDDGVNTY-------KAL-T-R-DN--K--FVPGAGATEVELAHQLASYSET------------I-P---------GLAQYAVKQYAQAFETMPKALAENA---GV-KA--T---ELLSKL-YAAH--------Q-------------------------------------------------------------D-------------G-----------Q--K----------------------------------N-----------------------------------AG----FD--I----E---------------A---------E----------------G---------A------E-----------V-M--------DV-V-E----------------------A-------------------------------------G-----------------------IMDAYLTK--STAIKLATNAAITVLRVDQIIMAKQA-G------G--P---K---P---R-----Q----------P--G--G--------A----D-----N-----DD---D-----------------------------------
>Paracentrotus_lividus@CT01070709.H1.1
--------------------M-AMN---I-PR-APGFAQMLKD-G-A-K---NFQG--LE----EA-IYR-NIGACKELAETTR-SAYGPS-GMNK-MVINHIEKLFVTNDAATILKELEVQHPAAKM----LVLASQQMEQEVGDGTNFVMVFAGALLHFAE-EIL-RMG-LSPT-E--VIEGYEVAL----KKTL-EIL--P----E----I---VC-G--TI--K--D--L---------------R------S--VQE---VT---Q-AIRTSVMSK---QYG--N----EDFLAKM--------------IAQSC-VSVM--S-----------------------K-----T--A--T-----------------FNVD-NVRVAKILG-SGILGSSVLQGMVFKKNV--E--G------TL-NSA-----A-K-AK----------VAVYSCPIDSTHTETKGTVLIKSAAELMT--YSKGEEDALETQIKAI--------------AATG-----------------VS-VVVSGGKVGDMALHFLNKHNLMAVRLNSKFDLRRLARTVRATVLPRM--------------TA-PT-SQ-EMGYCDNVFMDEVGDTPV----------------IIF-KQ---------E-S----------------------------A--E----------------N----------------SISTLVVRGSTDNIMDDVERAVDDGVNTY-------KAL-T-K-DN--R--FVPGAGATEIELAHQLTSYGET------------I-P---------GLAQYAVKQYAQAFEAMPRALAENA---GV-KA--T---EVLSKL-YAAH--------Q-------------------------------------------------------------D-------------G-----------Q--K----------------------------------N-----------------------------------VG----FD--I----E---------------A---------E----------------G---------A------E-----------V-K--------DV-V-E----------------------A-------------------------------------G-----------------------IIDAYLTK--ESAIKLATNAAITVLRVDQIIMAKPA-G------G--P---K---V---R-----Q----------P--G--G--------A----D-----N-----DD---D-----------------------------------
>Patiria_pectinifera@93330051.2
---------------------------------------------------------------------------------------------------------------------------------------------------------------------------------------------------------------------------------------------------------------------------------------------------------------------------------------------------------------------------------------------------------------------------------------------------------------------------------------------------------------------------------------------------------------------------KYNIMAVRLNSKWDLRRLGRVVTATALPRL--------------TA-PT-TQ-ETGHCDHVFISEVGETPL----------------IVF-KQ---------D-N----------------------------E--E----------------S----------------SISTVVIRGSSDNLMDDIERAVDDGVNTY-------KAL-T-K-DG--R--LVPGGGATEIELAKRLASYGET------------F-P---------GLSQYAIKQYSQAFEAIPRALSENA---GV-KA--T---EVMSKL-YAAH--------Q-------------------------------------------------------------E-------------G-----------Q--Q----------------------------------N-----------------------------------AG----FD--I----E---------------A---------E----------------G---------A------E-----------I-K--------DM-L-E----------------------A-------------------------------------N-----------------------VVDAYLTK--YWGIKLATSAAVTVLRVDQIIMAKPA-G------G--P---K---P---P-----------------------------------------------------------------------------------------
>Patiria_miniata@CT03100917.H1.1
--------------------M-AMR---V-PN-APGIGQMLKD-G-A-K---HFHG--LE----EA-VYR-NIGACKELAKTTR-SAYGPN-GMNK-MVINHIEKLFVTNDAATILRELEVQHPAAKM----LVLASQQQEQEIGDGTNFVLVFAGALLEYAE-DLL-RMG-LSPT-E--IIEGYELAL----KKAL-EIL--P----D----L---SC-G--SL--K--D--L---------------R------D--EAE---VT---R-AIRTTVMSK---QYG--N----EDYFASL--------------IAKAC-VAVQ--T-----------------------K-----T--K--T-----------------FNVD-NVRTTKILG-SGVLSSSVVQGMVFKKHV--E--G------TL-SKV-----D-N-AK----------IALYSCPVDTSHTETKGTVLIKSANELLN--YSKGEENSLELQIKSI--------------AEAG-----------------IN-VVVAGGKIGDMALHFLNKYNIMAVRLNSKWDLRRLGRVVTATALPRL--------------TA-PT-TQ-ETGHCDHVFISEVGETPL----------------IVF-KQ---------D-N----------------------------E--E----------------S----------------SISTVVIRGSTENLMDDIERAVDDGVNTY-------KAL-T-K-DG--R--LVPGGGATEIELAKRLASYGET------------I-P---------GLAQYAIKQYSQAFEAIPRALSENA---GV-KA--T---EVMSKL-YAAH--------Q-------------------------------------------------------------E-------------G-----------Q--Q----------------------------------N-----------------------------------AG----FD--I----E---------------A---------E----------------G---------A------E-----------I-K--------DM-L-E----------------------A-------------------------------------N-----------------------VVDAYLTK--YWGIKLATSAAVTVLRVDQIIMAKPA-G------G--P---K---P---P-----K----------Q--G--G--------M----D-----Q-----DD---D-----------------------------------
>Solaster_stimpsonii@EE123219.H1.1
------------------------------------------------------------------------------------------------------------------------------------------------------------------------------------------------------------------------------------------------------------------------------------------------------------------------------------------------------------------------------------------------------------------------------------------------------------------------------------------------------------------------------------------------------------------------------------------------------------------------------------CDHVFISEVGDTSV----------------IIF-KQ---------D-N----------------------------E--E----------------S----------------SISTIVIRGSTENLMDDIERAVDDGVNTF-------KAL-T-K-DA--R--LIPGGGATEIELAKRLASYGET------------I-P---------GLSQYAIKQYSKAFEAIPRALSENA---GV-KA--T---EVMSKL-YAAH--------Q-------------------------------------------------------------E-------------G-----------Q--Q----------------------------------N-----------------------------------TG----FD--I----E---------------A---------E----------------G---------A------E-----------V-K--------DM-L-E----------------------A-------------------------------------N-----------------------VVDPYLTK--YWGIKLATSAAVTVL----------------------------------------------------------------------------------------------------------------------------
>Xenoturbella_bocki@AM160176.H1.1
--------------------M-AMH---V-PK-TSGFSSMLKE-G-A-S---HFRG--LD----EA-VFR-NIEACRQLAKTTK-SAYGPN-GMNK-MVINHLEKLFVTNDAATIMKELEVEHPAAKM----LVLASQMQESECGDGTNFVLIF---------------------------------------------------------------------------------------------------------------------------------------------------------------------------------------------------------------------------------------------------------VVKGMVFKREI--E--T------NL-KSV-----D-D-VK----------IVVFSCPLESMNTETKGTVLLNTADELLK--FSKGEEDLFNNQVQAI--------------VAAG-----------------AK-VIVTGGKVSDLALHYCNKYKILVVRLQSKFDLRRLAKTVGATVLPKL--------------TP-PT-AD-DLGHCDHVYMDEIGDTNV----------------IVF-KQ---------D-K----------------------------D--A----------------S----------------KISTVVVRGSTDSLMDDVERAIDDGINAF-------KVL-T-K-DG--R--YVPGAGATEIELAKQLQTFSET------------C-P---------GLDQYAIKKFADAFEDFPRAMSDNA---GV-NS--M---EILSKL-YAAH--------Q-------------------------------------------------------------E-------------G-----------K--K----------------------------------T-----------------------------------FG----ID--I----E---------------A---------E----------------G---------A------A-----------V-K--------DV-L-E----------------------A-------------------------------------G-----------------------ILDQYLVK--YWAIKLATNAAVTVLRV--------------------------------------------------------------------------------------------------------------------------
>Halocynthia_roretzi@CT01061112.H1.1
--------------------M-AFR---I-PK-APGFAQMMKD-G-A-K---NFHG--LD----EA-VYR-NISACKELSATTK-TAFGPH-GMNK-MVINHIEKLFLTNDAATIIKELEVQHPAAKM----IVLASQMCEQEVGDGTNFVLMFAGALLEQAE-ELL-RLG-LSIP-E--VIEGYEKAG----EKAL-EIL--K----E----L---VS-G--KV--E--D--L---------------R------N--REV---VA---K-CLKTAIGSK---QYG--Y----EDFFSKL--------------IADVC-VSIL--P------------------------------------------------------------------------------------------------------------------------------------------------------------------------------------------------------------------------------------------------------------------------------------------------------------------------------------------------------------------------D--G----------------S----------------AVGTIVLRAGTENIMDDLERAVDDGVNNF-------KVY-T-R-DN--Q--LVPGAGATDIELAKRIATYGEA------------C-P---------GLEQYAIKKFAQSLEVVPRALADNA---GL-NP--T---KIISEL-YAAH--------QQ------------------------------------------------------------P-------------D-----------G--A----------------------------------S-----------------------------------IG----VD--I------------------------------E----------------E---------G------G-----------T-L--------KA-I-D----------------------S-------------------------------------G-----------------------ILDSYLVK--HWGLRLATNAAVTILRVDQIIMAKPA-G------G--P---K---P---P-----K----------Q--Q--G--------D----W-----D-----RD---A-----D--E--------------------------
>Dendrodoa_grossularia@CT01091006.H1.2
--------------------M-AFR---I-PK-APGFAQMMKE-G-A-K---NFHG--LE----EA-VYR-NISACKELAVTTK-TAFGPH-GMNK-MVINHIEKLFVTNDAATVLKELEVQHPAAKM----IVLASQMCEQEVGDGTNLVLIFAGALLEHAE-ELL-RMG-LSIP-E--VIEGFEQAG----EKAQ-ELL--K----D----L---VI-S--KV--K--D--L---------------R------D--TKE---VA---R-CLRATLASK---QYG--N----EEFLSKL--------------IAEAC-VSIL--P-----------------------R--------T--L---S-------------FNVD-NVRSTKILG-GGVGGSMLIHGMVFQREC--E--G------DV-TRV-----N-N-AN----------IAIYSCPFDMLATETKGTVLIKNAEELKN--FSKGEENLFEKYVKEI--------------VETG-----------------VN-CIVTGGKVSDLGLHFANKYKLMIVRLNSKFDLRRLCRTVRGTALPRL--------------TA-PT-PE-EMGHCAAVRTDEIGDTTV----------------VVF-EKA--------S-Q----------------------------D--G----------------S----------------AVCTILLRAATENIMDDLERAVDDGVNNF-------KVY-T-R-DS--Q--LVPGAGATEIELGKRIATFGES------------Q-P---------GLEQYAIKKFAQALEVVPRALADNA---GL-NP--T---KVVSEL-YAAH--------Q-------------------------------------------------------------E-------------G-----------K--S----------------------------------D-----------------------------------VG----VD--I------------------------------E----------------E---------G------G-----------T-L--------NA-A-D----------------------A-------------------------------------G-----------------------VLDSYLVK--HWALRLATNAAVTILRVDQIIMAKPA-G------G--P---K---A---P-----K----------Q--N--R--------D----W-----D-----RD---------------------------------------
>Styela_plicata@CT01091006.H1.3
--------------------M-AFK---I-PR-APGFAQMMKD-G-A-K---HFHG--LE----EA-VYR-NISACKELAATTK-SSFGPH-GMNK-MVINHIEKLFVTNDAATVIKELEVQHPAAKM----VVLASQMCEQEVGDGTNFVIIFAGALLQHAE-ELL-RMG-LSIP-E--VIEGYEQAG----EKAL-EIL--E----D----L---IQ-S--EV--K--D--L---------------R------D--EAE---VA---R-SLRTVIASK---QYG--N----EEFLANL--------------IAKAC-VSIL--P-----------------------P-----T--S--L---N-------------FNVD-NVRTTKLLG-GGVRVTKLIHGMVFQREC--E--G------NV-TNV-----A-A-AK----------IAIYSCPFDMLATETKGTVLIKNAEELKN--FSKGEEDLFEKYVKEI--------------VDSG-----------------IN-CIVTGGKVSDLGLHFANKYKLMIVRLQSKFDLRRLCRTVKGTALPRL--------------TA-PT-PE-ETGHCSSVCMDEVGDTTV----------------VVF-EKQ--------P-Q----------------------------D--K----------------S----------------AVCTLVLRAATDNIMDDLERAVDDGVNNF-------KVY-T-R-DR--Q--LVPGAGATEIELGKKISSYGES------------C-P---------GLEQYAI----------------------------------------------------------------------------------------------------------------------------------------------------------------------------------------------------------------------------------------------------------------------------------------------------------------------------------------------------------------------------------------------------------------------------------------------------------------------------------------------------------------------------------------------------------------------
>Ciona_savignyi@51755921.230
--------------------M-AFS---V-PK-APGFAQMMKQ-G-S-K---NYQG--LE----EA-VYR-NIGACKELAKTTR-SAFGPH-GMNK-MVINHIEKLFVTNDAATILKELEVQHPAAKM----IVIASQMCEQEVGDGTNFVLIFAGAMLGLAE-ELL-RMG-LSVP-E--ISEGFEAAC----DKAI-ELL--P----D----L---VC-N--TV--A--D--L---------------R------S--VET---VT---K-ALKTSIASK---QYG--N----EDFLAGL--------------IAEAC-VGIL--P-----------------------S-----N--R--I---Q-------------FSVD-SIRVSKLLG-AGVQSSKLVNGMLFLREC--E--S------KX-GNL---------AK----------VAVYTCPFDMLNTETKGTVLIKNAKELLN--FSTGEEDLLSAQVKAI--------------VDTG-----------------VN-VVVSGGKVSDLALHFANQHKLMVVRLNSKWDLRRLCKTINATALPRM--------------TA-PT-PE-EMGHCSVVRQDEIGDRNV----------------VIF-EHL--------A-K----------------------------E--D----------------S----------------RINTLALRASTENILDDLERAVDDGVNNF-------KVL-T-R-DQ--R--QVPGAGACEIELAKQIAKFGES------------C-P---------GLEQYSIKKFAQALEAVPRALAENA---GL-NP--T---EVVSKL-YAAH--------QE------------------------------------------------------------E-------------N-----------G--A----------------------------------N-----------------------------------KG----VD--I------------------------------E----------------T---------G------D-----------V-I--------DA-A-E----------------------D-------------------------------------G-----------------------ILDQYLTK--HWAIRLATNAVVTVLSVDQIIMAKAA-G------G--P---K---P---P-----K----------Q--S--G--------D----W-----D-----KD---D-----D--E--------------------------
>Ciona_intestinalis@XP_002126761
--------------------M-AFR---V-PK-APGFAQMLKD-G-A-K---NFQG--LE----EA-VYR-NIKACKELSKTTQ-SAFGPH-GMNK-MVINHIEKLFVTNDAATILKELEVQHPAAKM----VVIASQMCEQEVGDGTNFVLIFAGAMLALAE-ELL-RMG-LSVP-E--VTEGFEAAC----DKAV-EIL--P----D----L---VC-N--TV--P--D--L---------------R------D--LNV---VT---K-ALKTSLASK---QYG--N----EDFLSKL--------------IAEAC-VGIL--P-----------------------P-----N--R--I---Q-------------FNVD-NIRVIKLLG-SGVHSSQLVNGMMFLREC--E--S------DL-KNI-----K-G-AK----------VAVYTCPFDMLNTETKGTVLLKNAQELLN--FSTGEENILDAQVKAI--------------VDTG-----------------IN-VIVSGGKVSDLALHFANKHKIMVVRLNSKWDLRRLCKTINATALPRL--------------TP-PT-PE-EAGHCSIVRQDEIGDRSV----------------VIF-EHS--------S-K----------------------------E--D----------------T----------------KICSLALRAATENILDDLERAVDDGVNNF-------KVI-T-R-DQ--R--QVPGAGACEIELAKRIAKFGES------------C-P---------GLEQYAIKKFAQALEVVPRALAENA---GL-NP--T---QVVSKL-YASH--------QE------------------------------------------------------------D-------------N-----------G--S----------------------------------N-----------------------------------KG----VD--I------------------------------E----------------T---------G------D-----------V-I--------DA-A-E----------------------E-------------------------------------G-----------------------ILDQYLTK--HWAIRLATNAVVTVLSVDQIIMAKAA-G------G--P---K---P---P-----K----------Q--G--G--------D----W-----D-----KD---D-----D--E--------------------------
>Phallusia_mammilata@Pmam64470.H1.1
----------------------------------PGFSQMLKD-G-A-R---HFQG--LD----EA-VYR-NIKACGELAKTTK-TAFGP----------------------------------------------------------NFVLIFAGALMTLAE-ELL-RMG-LSVP-E--VIEGYEQAC----EKAI-ELL--P----N----F---VC-S--SV--E--D--L---------------R------D--VGS---VT---Q-ALKTPIASK---QYG--N----EDFLAKL--------------IAEAC-VSIL--P-----------------------P-----T--K--I---Q-------------FSVD-NIRVSKLPG-SGVNSSCKVSGMVFMREC--E--S------DI-KTI-----R-D-PK----------VAVYSCPFDMLNTETKGTVLIKNAKEL----FSTGEEDLIEAQIKAI--------------VDTG-----------------VN-VIVSGGKVSDLALHFANKFKLMV----------------------------------------------------------EIGDRSV----------------VIF-EHT--------S-Q----------------------------E--G----------------S----------------KVCTLVLRASTSNILDD-----------------------------------VPGAGATEIELANQIAMFGES------------C-P---------GLEQYAIKKFAQALEVVPRALAENA---GL-KP--T---EIVSKL-YASH--------QE------------------------------------------------------------E-------------G-----------G--S----------------------------------K-----------------------------------MG----VD--I------------------------------E----------------T---------G------D-----------V-I--------DV-V-D----------------------A-------------------------------------A-----------------------ILDPYLVK--HWALRLATNAAVTVLRVDQIIMAKAA-G---------------------------------------------------------------------------------------------------------------
>Ascidia_gemmata@FS996744.H1.1
--------------------------------------------------------------------------------------------------VINHIEKLFVTNDAATILKELEVEHPAAKM----LVIASQMCEQEVGDGTNFVLIFAGALLTLAE-ELL-RMG-LSVP-E--VIEGYEQAC----EKAI-ELL--P----D----L---VC-S--SV--E--D--L---------------R------N--VAA---VS---K-ALRTPLASK---QYG--N----EDFLAKL--------------LAEAC-VSIL--P-----------------------P-----T--K--I---Q-------------FSVD-SIRVSKLPG-SGVISSCKVNGMVFLREC--E--S-----------------------------------------------------------------------------------------------------------------------------------------------------------------------------------------------------------------------------------------------------------------------------------------------------------------------------------------------------------------------------------------------------------------------------------------------------------------------------------------------------------------------------------------------------------------------------------------------------------------------------------------------------------------------------------------------------------------------------------------------------------------------------------------------------------------------------------------------------------------------------------------------------------------------------------------------------------------------------------------------
>Clavelina_lepadiformis@CT01091006.H1.2
--------------------M-AFR---V-PK-APGFSQMLKD-G-A-R---HFQG--LE----EA-VYR-NIKACNELTQTTK-SAFGPH-GMNK-MVINHIEKLFVTNDAATILKELEVQHPAAKM----IVIASQMCEQEVGDGTNLVLILAGSMLHLAE-ELL-RMG-LSVT-E--VIEGFEQAC----EKAI-EIL--P----D----L---VC-S--SV--K--D--L---------------R------D--VDG---VT---K-ALRTGIASK---QYG--N----EDFLARL--------------IAKAC-VSIL--P-----------------------P-----D--R--I---A-------------FNVD-NVRVSKLLG-SGITSSSIINGMLFIREC--E--S------DL-NSV-----K-N-AN----------IAVYSCPFDMLNTETKGTVLIKNAKELLD--FSAGEENLMESQIKGI--------------VATG-----------------VN-VIVSGGKVSDLALHFANKYKVMVVRLNSKWDLRRLCKTVNATALPRL--------------TP-PT-PE-ETGHCTAVRQDEVGDKRI----------------VVF-EHA--------T-E----------------------------E--G----------------S----------------KVCTLALRASTENIMDDLERAVDDGVNNF-------KVL-T-R-DL--R--QVPGAGACEIELAKRIAKFGES------------C-P---------GLEQYAIKKYAQALEVVPRALAENA---GL-NP--T---EVVSKL-YASH--------QG------------------------------------------------------------E-------------D-----------G--T----------------------------------S-----------------------------------NG----VD--I------------------------------E----------------T---------G------D-----------V-I--------DV-A-E----------------------A-------------------------------------G-----------------------ILDLYLVK--HWALRLATNAAVTVLRVDQIIMAKPA-G------G--P---K---A---P-----K----------Q--S--G--------D----W-----D-----KD---A-----D--E--------------------------
>Cystodytes_dellechiajei@CT03091006.H1.1
---------------------------------------------------------------------------------------------------------------------------------------------REVGDGTNLVLILAGTMLHLAE-ELL-RMG-LSVT-E--VIEGYEQAC----EKAI-EIL-----------------------------------------------------------------------------------------------------------------------------------------------------------------------------------------------------------------------------------------------------------------------------------------------------------------------------------------------------------------------------------------------------------------------------------------------------------------------------------------------------------------------------------------------------------------------------------------------------------------------------------------------------------------------------P--T---EVVSKL-YASH--------QD------------------------------------------------------------A-------------E-----------G--C----------------------------------N-----------------------------------KG----VD--I------------------------------E----------------T---------G------D-----------I-M--------DV-V-E----------------------A-------------------------------------G-----------------------ILDAYLVK--YWALRLATNAAVTVLRVDQIIMAKAA-G------G--P---K---P---P-----K----------R--G--G--------D----W-----D-----KD---A-----D--E--------------------------
>Molgula_tectiformis@68108630.108
--------------------M-AFH---V-PK-APGFAQMLKD-G-A-K---HYHG--ME----EA-VYR-NINACKELAKTVQ-SAFGPH-GMNK-MVINHIEKLFVTNDAATIMKELEVAHPAAKM----VVLASQMCEQEVGDSTNFVVMLAGALLGHAE-ELL-RMG-LSVP-E--VVEGYEQAG----AKAL-EIL--E----D----L---VV-K--KV--E--D--L---------------R------N--VKE---VV---Q-NMTACVASK---QYG--N----EEFLTNL--------------VAEAC-VSIL--P-----------------------K-----D--S--L---R-------------FNVD-NIRVVKILG-GGLYASTLVRGMMFKREV--E--G------NI-TKV-----E-N-AN----------IAVFSCPFDMLNTETKGTVLIKNAEELKN--FSKGEENLLEEQVKAI--------------AESG-----------------IN-VVVSGGKVSDLGLHYAEKYKLLVVRLNSKWDLRRLCRTVHATALPRL--------------TV-PT-KE-ETGHCSVVRLDDISDTNV----------------VIF-EHT--------G-S----------------------------E--E----------------S----------------SVCTIALKSATQNLMDDLERAVDDAVNNF-------KLY-T-K-DR--R--LLAGAGATEIELAKRIAAFGEA------------C-P---------GLEQYSIKRFAQALEVVPKTLANNA---GL-NA--T---KVISQL-YADH--------QA------------------------------------------------------------E-------------S-----------G--K----------------------------------N-----------------------------------IG----VD--I------------------------------Q----------------D---------G------G-----------T-L--------DS-V-D----------------------K-------------------------------------N-----------------------IFDAYLAK--YWAIKLATNAAVTVLRVDQIIMAKPA-G------G--P---R---A---P-----K----------Q--K--E--------D----W-----D-----AD---------------------------------------
>Molgula_gulf@CT03091006.H1.2
--------------------M-AFH---V-PK-APGFQQMLKE-G-A-K---HYHG--ME----EA-VFR-NINACKELSKTLQ-SAFGPH-GMNK-MVINHIEKLFVTNDAATIMKELEVAHPAAKM----LVMASQMCEQEVGDSTNLVVMFAGALLAQAE-ELL-RMG-LSIP-E--VVEGYEQAG----EKAL-GIL--E----D----I---VV-K--KV--E--D--L---------------R------D--IKE---VC---E-SLKACVASK---QYG--N----EDFLTEL--------------IAKAC-ISVL--P-----------------------K-----N--T--I---R-------------FNVD-NIRVIKILG-GGIYSSNLVRGMMFKREV--E--G------TI-TKV-----Q-N-AK----------IAVFSCPFDMLNTETKGTVLIKNADELKN--FSKGEENLLDKQIKEI--------------ADSG-----------------IN-VVVSGGKVSDLGLHYAEKYKLLVVRLNSKWDLRRLCRTVNATALPRL--------------TV-PT-AE-ETGHCAMVRLDDVSDTNV----------------VVF-EHE--------S-A----------------------------E--D----------------S----------------SVCTIALKSATQNLMDDLERAVDDAVNNF-------KVY-T-K-DC--R--LLAGAGATEIELAKRITTFGES------------C-P---------GLEQYSIKKFAQALEVVPKTLAENA---GL-NA--T---NVISQL-YASH--------QG------------------------------------------------------------E-------------N-----------N--R----------------------------------S-----------------------------------IG----VN--I------------------------------Q----------------E---------G------G-----------T-L--------DA-V-E----------------------H-------------------------------------K-----------------------IFDSYLAK--YWAIKLATNAAVTVLRVDQLIMAKPA-G------G--P---R---A---P-----K----------Q--K--E--------D----W-----D-----AD---------------------------------------
>Bostrichobranchus_pilularis@CT01091006.H1.1
--------------------M-AFR---I-PK-APGFAQMLKE-G-A-K---HYHG--LE----EA-VYR-NINACKELSQTTQ-SAFGPH-GMNK--------------------------HPAARM----VVLASQMCEQEVGDATNF-----------------------------------------------------------------------------------------------------------------------------ACVASK---QYG--N----EEFLTNL--------------IVKSC-ISIL--P-----------------------P-----G--A--L---R-------------FNVD-NIRVIKISG-GGIFDSSVVRGMVFKREV--E--G------NV-THV-----S-N-AN----------IAVFSCPFDMLNTETKGTVLIKDAKELMD--FSKGEENMLDKQVKEI--------------ADAG-----------------IT-VVVSGG-----------------------------------------------------------------------------------------------------------------------------------------------------------------------------------------IALKAATDNLMNDLERAVDDAVNNF-------KLY-T-R-DA--R--LLPGAGATEIELAKRIGEFGEA------------C-P---------GLEQYSIKKFAQALEVVPK----------------------------------------------------------------------------------------------------------------------------------------------------------------------------------------------------------------------------------------------------------------------------------------------------------------------------------------------------------------------------------------------------------------------------------------------------------------------------------------------------------------------------------------------------------
>Molgula_occidentalis@Mocc34200.H1.1
--------------------------------------------------------------------------------------------------------------------KELEVAHPAAKM----IVLASQMCEQEVGDGTNFVVMLAGALLEHAE-TLL-RMG-LSVP-E--VIEGYEQAG----AKAL-EFL--E----K----N---CS-K--KI--E--D--L---------------R------N--TEE---VV---N-SMKASIASK---QYG--N----EDFLTDL--------------IAKAC-ISVL--P-----------------------P-----N--A--I---------------------------KILG-GGLFSSTFVRGMMFKREV--E--G------NI-THV-----E-N-AK----------VAVFSCPFDMLNTETKGTVLIKNAKELMD--FSKGEENLLEQQVKEI--------------AEAG-----------------IN-VVVSGGKVSDLGLHFAEKYKLLVVRLNSKWDLRRL--TVKATALPRL--------------TV-PT-AE-ETGHCATVRLDEISNTSV----------------VIF-EHA--------D-A----------------------------E--E----------------S----------------AVCTIALKSATENLMDDLERAVDDAVNNF-------KVY-T-K-DR--R--LLPGAGATEIELAKRIEEFGES------------C-P---------GLEQYSIKKFAQALEVVPKTLANNA---GL-NP--T---KIISQM-YADH--------QS------------------------------------------------------------E-------------S-----------G--I----------------------------------N-----------------------------------LG----VD--I------------------------------E----------------E---------G------G-----------T-L--------DA-V-E----------------------K-------------------------------------G-----------------------IFDPYLIK--YWAIKLATNAAVTVLRVDQIIMAKPA-G------G--P---R---A---P-----K-----------------------------------------------------------------------------------
>Oikopleura_dioica@CBY20462
--------------------M-AFH---V-PR-G-GLQQMMKK-G-T-R---YMEG--KE----EV-VYD-SISTIKELGDTTK-TAYGPF-GMNK-IVQNHIEKLFLTSDAATMIKELDIRHPAAKM----VVMAAHQQEEETGDGTNGCVMLCSSILHESE-YLL-RMG-LAVP-E--LVSGLQAGL----QKGL-SEM--N----E----L---VS-H--TV--DLQQ--I---------------R------D--VNA---VK---Y-ALKASLMSK---QLG--N----EEFLSNI--------------IAEAC-VSTL--P-----------------------K-----E--A--I---R-------------FNVD-DIRVCKIMG-SNLAGSKIIPGMVFKRYV--D--S------EI-QNV-----L-E-AK----------VAMFNCPLDNLQTETKGTVLLKNADELKN--FTKTEELQLYNAVKAI--------------AESG-----------------AK-VVVCGGKISDLGLDYANKMGLMTVRLNSKWDMRRLAKTIGATVLPRL--------------TP-PS-AD-EMGFCDKVRVEEIGDTRV----------------VSF-QRS--------T--------------------------------------------------S----------------RIATIVLRAGTTNVLDDLERAVDDGVNNF-------KLL-T-K-DK--R--LVAGAGAFEVELSRRLDDFSEQ------------C-L---------GMEQYGIKLLAKAYEYLPRQLAENC---GQ-NP--S---KVISKL-LAAH--------SA------------------------------------------------------------V-------------E-----------G--M----------------------------------T-----------------------------------IG----VN--I------------------------------E----------------S---------E------E-----------L-Q--------DA-A-K----------------------N-------------------------------------G-----------------------IFDHILIK--EWQMKLAVNTAITILRVNQIIMAKRA-G------G--P---K---A---P-----S----------QR-G--G--------H----W-----D-----DD---H-----D--EED------------------------
>Oikopleura_dioica@CBY33000
--------------------M-AFH---V-PR-G-GLQQMMKK-G-T-R---YMEG--KE----EV-VYD-SISTIKELGDTTK-TAYGPF-GMNK-IVQNHIEKLFLTSDAATMIKELDIRHPAAKM----VVMAAHQQEEETGDGTNGCVMLCSSILHESE-YLL-RMG-LAVP-E--LVSGLQAGL----QKGL-SEM--N----E----L---VS-H--TV--DLQQ--I---------------R------D--VNA---VK---Y-ALKASLMSK---QLG--N----EEFLSNI--------------IAEAC-VSTL--P-----------------------K-----D--A--I---R-------------FNVD-DIRVCKIMG-SNLAGSKIIPGMVFKRYV--D--S------EI-QNV-----L-E-AK----------VAMFNCPLDNLQTETKGTVLLKNADELKN--FTKTEELQLYNAVKAI--------------AESG-----------------AK-VVVCGGKISDLGLDYANKMGLMTVRLNSKWDMRRLAKTIGATVLPRL--------------TP-PS-AD-EMGFCDKVRVEEIGDTRV----------------VSF-QRS--------T--------------------------------------------------S----------------RIATIVLRAGTTNVLDDLERAVDDGVNNF-------KLL-T-K-DK--R--LVAGAGAFEVELSRRLDDFSEQ------------C-L---------GMEQYGIKLLAKAYEYLPRQLAENC---GQ-NP--S---KVISKL-LAAH--------SA------------------------------------------------------------V-------------E-----------G--M----------------------------------T-----------------------------------IG----VN--I------------------------------E----------------S---------E------E-----------L-Q--------DA-A-K----------------------N-------------------------------------G-----------------------IFDHILIK--EWQMKLAVNTAITILRVNQIIMAKRA-G------G--P---K---A---P-----S----------QR-G--G--------H----W-----D-----DD---H-----D--EED------------------------
>Apostichopus_japonicus@CT01110418.H1.1
--------------------------------------------------------------------------------------------------------------DAATILKELEVQHPAAKM----LVLATQQMEQEVGDGTNFVMVFAGALLEYAE-DLL-RMG-LSPT-E--VIEGYEIAL----KKAL-EIL--P----E----I---SC-G--SI--K--D--L---------------C------D--ASE---VT---S-AIRTAIMSK---QYG--N----EDFLAKL--------------VAQAC-ISVY--T-----------------------K-----S--K--T-----------------------------------------------------------------------------------------------------------------------------------------------------------------------------------------------------------------------------------------------------------------------------------------------------------------------------------------------------------------------------------------DVERAVDDGVNTF-------KSL-T-K-DK--R--FLPGAGATEIELAKQLASYGET------------I-P---------GLAQYAIKQYAQAFEALPRALAENA---GV-KS--P---EVLSKL-YAAH--------Q-------------------------------------------------------------S-------------G-----------N--S----------------------------------K-----------------------------------IG----FD--I----E---------------A---------E----------------G---------A------D-----------V-K--------DV-V-E----------------------A-------------------------------------N-----------------------ITDAYLTK--FWAIKLATNAAITVLRVDQIIMAKQA-G------G--P---R---V---P-----K----------Q--GA-G--------N----D-----P-----DD---D-----------------------------------
>Anolis_carolinensis@XP_003219112
--------------------M-ALH---V-PK-APGFAQMLKD-G-A-K---HYSG--LE----EA-VYR-NINACKELAQTTR-TAYGPN-GMNK-MVINHLEKLFVTNDAATILRELEVQHPAAKM----IVMASHMQEQEVGDGTNFVLVFAGALLEHAE-ELL-RMG-LSVS-E--VIEGYEKAS----KKAL-EIL--P----D----L---VC-C--SA--K--N--L---------------R------D--VEE---VA---S-LLQTSIMSK---QCG--S----EAFLTKL--------------ISEAC-VSVF--P-----------------------D-----S--G--H-----------------FNVD-NIRVCKILG-SGICASTVLHGMVFKKET--E--G------DI-TSV-----K-N-AK----------IAVYSCPFDGMITETKGTVLIKNAEELTT--FSKGEENLMELQVKAI--------------ADAG-----------------AN-VVITGGKVADMALHYANKYKLMVIRLNSKWDLRRLCKTVGATALPRL--------------TP-PN-LE-ELGHCDSVYLSEVGETQV----------------VVF-KH---------D-K----------------------------E--D----------------G----------------AISTIVIRGSTDNLMDDVERAVDDGVNTF-------KVL-T-R-DK--R--LVPGGGATEIELAKQITSYGET------------C-P---------GLDQYAIKKFAEAFEAIPRALAENS---GV-KG--N---ELISKL-YAVH--------Q-------------------------------------------------------------E-------------G-----------N--K----------------------------------N-----------------------------------VG----FD--I----E---------------A---------E----------------A---------A------A-----------V-K--------DM-L-E----------------------G-------------------------------------G-----------------------ILDTYLGK--YWAIKLATNAAVTVLRVDQIIMAKPA-G------G--P---K---P---P-----S----------G--K--K--------D----L-----D-----GD---Q-----S--D--------------------------
>Meleagris_gallopavo@XP_003202938
------------------------------------------------X---HYSG--LE----EA-VYR-NIQACKELAQTTR-TAYGPN-GMNK-MVINHLEKLFVTNDAATILRELEVQHPAAKM----LVMASHMQEQEVGDGTNFVLVFAGVLLELAE-DLL-RMG-LSVS-E--VIEGYEKAC----KKAL-EIL--P----D----L---VC-C--SA--K--N--L---------------R------D--VDE---VA---S-LLHTSVMSK---QYG--N----ESFLSKL--------------IAQAC-VSIL--P-----------------------D-----S--G--H-----------------FNVD-NIRVCKIVG-AGVSASSVLHGMVFKKET--E--G------DV-TSV-----K-D-AK----------IAVYSCPFDGMITETKGTVLIKNAEELMN--FSKGEENLMDLQVKAI--------------ADSG-----------------AN-VVVTGGKVADMALHYANKYNLMVVRLNSKWDLRRLCKTVGATALPRL--------------TP-PT-LE-EMGHCNSVYLSEVGDTQV----------------VVF-KH---------E-K----------------------------E--D----------------G----------------AISTILIRGSTDNLMDDIERAVDDGVNTF-------KVL-T-R-DK--R--LVPGGGATEIELAKQITSYGET------------C-P---------GLDQYAIKKFAEAFEAIPRALAENS---GV-KA--N---EVISKL-YAVH--------Q-------------------------------------------------------------E-------------G-----------N--K----------------------------------N-----------------------------------VG----FD--I----E---------------A---------E----------------A---------A------A-----------V-K--------DM-L-E----------------------A-------------------------------------G-----------------------ILDTYLGK--SWGIKLATNAAVTVLRVDQIIMAKPA-G------G--P---K---P---P-----S----------G--K--K--------D----W-----D-----ED---Q-----N--D--------------------------
>Amphiura_filiformis@JG391016.H1.1
--------------------------------------------------------------------------------------------------------------------------------------------------------------------------------------------------------------------------------------------------------------------------------------------------------------------------------------------------------------------------------------------------------------------------------------------------------------------------------------------------------EENSLEEQIKSI--------------AEKG-----------------IT-VVVSGGKVGDMALHFLNKYNIMAVRLMSKFDLRRVSRSIGAVALPRL--------------TA-PT-DE-EAGHCDHVFVSEIGETPV----------------IIF-QQ---------D-K----------------------------D--E----------------G----------------AVSTVVVRGSTDNIMDDIERAVDDGVNTF-------KAY-A-R-DA--R--YLPGAGATEIELANQLATYGET------------V-P---------GLAQYAIKQFSQAFEAIPRALADNA---GV-KS--T---EVLSML-YAAH--------Q------------------------------------------------------------------------------------------------------------------------------------------------------------------------------------------------------------------------------------------------------------------------------------------------------------------------------------------------------------------------------------------------------------------------------------------------------------------------------------------------------------------
>Eucidaris_tribuloides@CT01120402.H1.2
-----------------------MN---I-PR-APGFAQMLKD-G-A-K---HYQG--IE----EA-VYR-NILACKELAQTTR-SAYGPS-GMNK-MVINHIEKLFVTNDAATILKELEVQHPAAKM----LVLASQQIEQEVGDGTNFVMVFAGALLEYAE-EIL-RMG-LSPT-E--VIEGYEVAL----KKTL-ELL--P----E----L---VC-G--TL--K--D--L---------------R------N--VEE---VT---Q-AIRTAVMSK---QYG--N----EDFLAKL--------------IAQAC-ISVL--T-----------------------K-----T--S--T-----------------FNVD-NVRVAKILG-SGVLSSSVVQGMVFKKVV--E--G------TK-NRV-----E-K-AK----------IAVYSCPVDAAHTETKGTVL----------------------------------------------------------------------GKIGDMALHFLNKYNIMAVRMNSKWDLRRLARSVKATVLP----------------------SQ-EMGTCDQVFSDEVGDTPV----------------IIF-KQ---------E-S----------------------------E--E----------------N----------------AVSTVVIRGSTDNIMDDIERAVDDGVNTF-------KAM-T-K-DN--R--FVPGAGATEIELANRLTSYCET------------I-P---------GLAQYSVKQYAQAFEALPRALAENA---GV-KA--T---EVLSKL-YAAH--------Q-------------------------------------------------------------D-------------G-----------Q--K----------------------------------N-----------------------------------VG----YD--I----E---------------A---------E----------------G---------A------D-----------V-K--------DV-L-E----------------------A-------------------------------------G-----------------------ILDAYLTK--YWAIKLATNAAITVLRVDQIIMAKPA-G------G--P---K---V---R-----Q----------P--G--G--------A----D-----N-----DD---D-----------------------------------
>Lytechinus_variegatus@CT01120402.H1.2
------------------------------------------------------------------------------------------------------------------------VQHPAAKM----LVLASQQMEQEVGDGTNFVMVFAGALLQYAE-EIL-RM-------------------------------------------L---VC-G--TI--K--D--L---------------R------N--VQE---VT---Q-AIRTSVMSK---QYG--N----EDFLAKM--------------IAQAC-ISVM--S-----------------------K-----T--S--M-----------------FNVD-NVRVAKILG-SGILGSSVLQGMVFKKNV--E--G------TL-NNA-----S-K-AK----------IAVYSCPMDSSHTETKGTVLIKSAAELMT--YSKGEEDALETQIKAI--------------ADTG-----------------VS-VVVSGGKVGDMALHFLNKYNLMAVRLNSKFDLRRLARTVRATVLPRM--------------TP-PT-SQ-EMGYCDNVFMDEVGDTPV----------------IIF-KQ---------E-S----------------------------A--E----------------N----------------SISTLVIRGSTENIMDDIERAVDDGVNTY-------KAL-T-K-DN--R--FVPGAGATEVELAHQLATYSET------------I-P---------GLAQYAVKQYSQAFEAMPKALAENA---GV-KA--T---EVLSKL-YAAH--------Q-------------------------------------------------------------D-------------G-----------Q--K----------------------------------N-----------------------------------VG----FD--I----E---------------A---------E----------------G---------A------D-----------V-K--------DV-V-E----------------------A-------------------------------------G-----------------------IMDAYLTK--YTAIKLATNAAITVLRVDQIIMAKPA-G------G--P---K---V---R-----Q----------P--G--G--------G----D-----N-----DD---D-----------------------------------
>Crotalus_adamanteus@AFJ51608
--------------------M-ALH---V-PK-APGFAQMLKE-G-A-K---HYSG--LE----EA-VFR-NIQACKELAQTTR-TAYGPN-GMNK-MVINHLEKLFVTNDAATILRELEVQHPAAKM----VVMASHMQEQEVGDGTNFVLVFAGALLEHAE-ELL-RMG-LSVS-E--VIEGYEKAC----KKAL-EIL--P----D----L---VC-C--SA--K--N--L---------------R------D--VGE---VA---S-LLKTSVMSK---QCG--S----ESFLTQL--------------IAQAC-VSIF--P-----------------------D-----S--G--H-----------------FNVD-NIRVCKILG-SGINASTVLHGMVFKKET--E--G------DI-TSV-----K-D-AK----------IAVYSCPFDGMITETKGTVLIKNAEELMN--FSKGEENLIELQIKAI--------------ADAG-----------------AN-VVVSGGKVADMALHYANKYNLMLIRLNSKWDLRRLCKTVGATALPRL--------------IP-PN-LE-EMGHCNSVYLSEVGETQV----------------VVF-KH---------E-K----------------------------E--D----------------G----------------AISTIVIRGSTDNLMDDVERAIDDGVNTF-------KVL-T-R-DK--R--LVPGGGATEIELAKQITSYGET------------C-P---------GLDQYAIKKFAEAFEAIPRALGENS---GI-KA--N---ELISKL-YAVH--------Q-------------------------------------------------------------E-------------G-----------N--K----------------------------------N-----------------------------------FG----FD--I----E---------------A---------E----------------A---------A------A-----------V-K--------DM-L-E----------------------A-------------------------------------G-----------------------VLDTHLGK--YWAIKLATNAAVTVLRVDQIIMAKPA-G------G--P---K---P---P-----S----------G--K--K--------D----L-----D-----GD---Q-----S--D--------------------------
>Pan_paniscus@XP_003813231
--------------------M-ALH---V-PK-APGFAQMLKE-G-A-K---HFSG--LE----EA-VYR-NIQACKELAQTTR-TAYGPN-GMNK-MVINHLEKLFVTNDAATILRELEVQHPAAKM----IVMASHMQEQEVGDGTNFVLVFAGALLELAE-ELL-RIG-LSVS-E--VIEGYEIAC----RKAH-EIL--P----N----L---VC-C--SA--K--N--L---------------R------D--IDE---VS---S-LLRTSIMSK---QYG--N----EVFLAKL--------------IAQAC-VSIF--P-----------------------D-----S--G--H-----------------FNVD-NIRVCKILG-SGISSSSVLHGMVFKKET--E--G------DV-TSV-----K-D-AK----------IAVYSCPFDGMITETKGTVLIKTAEELMN--FSKGEENLMDAQVKAI--------------ADTG-----------------AN-VVVTGGKVADMALHYANKYNIMLVRLNSKWDLRRLCKTVGATALPRL--------------TP-PV-LE-EMGHCDSVCLSEVGDTQV----------------VVF-KH---------E-K----------------------------E--D----------------G----------------AISTIVLRGSTDNLMDDIERAVDDAVNTF-------KVL-T-R-DK--R--LVPGGGATEIELAKQITSYGET------------C-P---------GLEQYAIKKFAEAFEAIPRALAENS---GV-KA--N---EVISKL-YAVH--------Q-------------------------------------------------------------E-------------G-----------N--K----------------------------------N-----------------------------------VG----LD--I----E---------------A---------E----------------V---------P------A-----------V-K--------DM-L-E----------------------A-------------------------------------G-----------------------ILDTYLGK--YWAIKLATNAAVTVLRVDQIIMAKPA-G------G--P---K---P---P-----S----------G--K--K--------D----W-----D-----DD---Q-----N--D--------------------------
>Oreochromis_niloticus@XP_003446866
--------------------M-ALH---V-PK-APGFAQMLKD-G-A-K---HFSG--LE----EA-VFR-NIRACKELSQTTR-TAYGPN-GMNK-MVINHLEKLFVTNDAATILRELEVQHPAAKM----IVMASHMQEQEVGDGTNFVLVFAGALLELAE-ELL-RMG-LSVS-E--VIEGYEKAC----KKTL-EIL--S----D----C---VC-S--SA--K--N--L---------------H------N--INE---AK---S-LIRTAVMSK---QYG--N----EDFLANL--------------IAEAC-VSIF--P-----------------------E-----S--G--N-----------------FNVD-NVRVCKILG-CGVTASSMLHGMVFKKEA--E--G------DV-TSV-----K-E-AK----------IAVFSCPFDCMVTETKGTVLINNAQELMD--FSKGEEDLMEANVKAI--------------KEAG-----------------AT-VVVTGGKVADMALHYANKYKLMVVRLNSKWDLRRLCKTVGAVALPKM--------------MA-PT-PD-EMGHCDSVYLTEVGDTQV----------------VVF-KH---------D-K----------------------------E--D----------------G----------------VISTVVIRGSTDNLMDDIERAVDDGVNTF-------KVL-V-R-DK--R--LVPGGGATEIELAKQITSYGES------------C-P---------GLDQYSIKKFAEAFEALPRALAENS---GV-KG--S---ELISKL-YSAH--------H-------------------------------------------------------------E-------------G-----------N--K----------------------------------N-----------------------------------MG----FD--I----E---------------S---------D----------------G---------P------A-----------V-K--------DM-L-E----------------------A-------------------------------------S-----------------------ILDPYLVK--YWGIKLATNAAITVLRVDQIIMAKPA-G------G--P---K---P---P-----Q----------G--K--K--------D----F-----D-----ED---D-----------------------------------
>Pan_troglodytes@BAK62220
--------------------M-ALH---V-PK-APGFAQMLKE-G-A-K---HFSG--LE----EA-VYR-NIQACKELAQTTR-TAYGPN-GMNK-MVINHLEKLFVTNDAATILRELEVQHPAAKM----IVMASHMQEQEVGDGTNFVLVFAGALLELAE-ELL-RIG-LSVS-E--VIEGYEIAC----RKAH-EIL--P----N----L---VC-C--SA--K--N--L---------------R------D--IDE---VS---S-LLRTSILSK---QYG--N----EVFLAKL--------------IAQAC-VSIF--P-----------------------D-----S--G--H-----------------FNVD-NIRVCKILG-SGISSSSVLHGMVFKKET--E--G------DV-TSV-----K-D-AK----------IAVYSCPFDGMITETKGTVLIKTAEELMN--FSKGEENLMDAQVKAI--------------ADTG-----------------AN-VVVTGGKVADMALHYANKYNIMLVRLNSKWDLRRLCKTVGATALPRL--------------TP-PV-LE-EMGHCDSVCLSEVGDTQV----------------VVF-KH---------E-K----------------------------E--D----------------G----------------AISTIVLRGSTDNLMDDIERAVDDAVNTF-------KVL-T-R-DK--R--LVPGGGATEIELAKQITSYGET------------C-P---------GLEQYAIKKFAEAFEAIPRALAENS---GV-KA--S---EVISKL-YAVH--------Q-------------------------------------------------------------E-------------G-----------N--K----------------------------------N-----------------------------------VG----LD--I----E---------------A---------E----------------V---------P------A-----------V-K--------DM-L-E----------------------A-------------------------------------G-----------------------ILDTYLGK--YWAIKLATNAAVTVLRVDQIIMAKPA-G------G--P---K---P---P-----S----------G--K--K--------D----W-----D-----DD---Q-----N--D--------------------------
>Callorhinchus_milii@AFK11536
--------------------M-ALH---I-PK-APGFAQMLKD-G-A-K---HYSG--ME----EA-IFR-NIQACKELAQTTC-TAYGPN-GMNK-MVINHVDKLFVTNDAATILRELEVQHPAAKM----LVMASHMQEQEVGDGTNFVLIFAGALLHLAE-ELL-RMG-LSVS-E--VIEGYEAAS----KKAL-EIL--P----G----L---VC-S--SV--K--N--L---------------R------D--VE----VT---S-VIRTAVMSK---QYG--N----EEFLAKL--------------ISQAC-GSIY--S-----------------------D-----K--G--N-----------------FNVD-NIRVCKILG-CGIHASSVLHGMVFKRET--E--G------DV-TSV-----K-D-AK----------IAVFSCPFDCRTTETKGTVLIKSAEELMS--FSKGEENQMEVQVKAI--------------ADAG-----------------AN-VIVTGGKVADMALHYANKYQLMVVRLNSKWDLRRLSRTVGCTALPRL--------------TA-PT-PE-EMGHCDSVYLSEVGDTQV----------------VIF-KH---------E-N----------------------------E--N----------------G----------------AIATMLIRGSTDNIMDDIERAVDDGVNIF-------KVL-T-R-DK--R--CLPGAGATEIELAKQITTYGES------------C-P---------GLEQYGIKKFAEAFECVPRALAENS---GM-KA--N---EIVSKL-YAVH--------Q-------------------------------------------------------------E-------------G-----------N--K----------------------------------N-----------------------------------MG----FD--I----E---------------G---------E----------------G---------S------G-----------L-K--------DM-L-E----------------------A-------------------------------------G-----------------------ILEPYLVK--YWAIKLATNAAVTVLRVDQIIMAKPA-G------G--P---K---P---P-----A----------Q--K--K--------D----W-----D-----DD---Q-----N--E--------------------------
>Sarcophilus_harrisii@XP_003763418
----------------------------------------------------------------------------------------------------------------------MEVQHPAAKM----IVMASHMQEQEVGDGTNFVLVFAGALLELAE-ELL-RIG-LSVS-E--VIEGYEIAC----RKAH-EIL--P----D----L---VC-C--SA--K--N--L---------------R------D--VDE---VS---S-LLQTSIMSK---QYG--S----EVFLAKL--------------ISQAC-VSIF--P-----------------------D-----S--G--H-----------------FNVD-NIRVCKILG-SGIYSSSVLHGMVFKKET--E--G------DI-TSV-----K-D-AK----------IAVYSCPFDGMITETKGTVLIKTAEELMN--FSKGEENLMDSQVKAI--------------ADAG-----------------AN-VIVTGGKVADMALHYANKYNIMLVRLNSKWDLRRLCKTVGAIALPRL--------------TA-PV-LE-EMGHCDSVYLSEVGDTQV----------------VVF-KH---------E-K----------------------------E--D----------------G----------------AISTIVLRGSTDNLMDDIERAVDDGVNTF-------KVL-T-R-DK--R--LVPGGGATEIELAKQITSYGET------------C-P---------GLEQYAIKKFAEAFESIPRALAENS---GV-KA--N---EVISKL-YAVH--------Q-------------------------------------------------------------E-------------G-----------N--K----------------------------------N-----------------------------------VG----LD--I----E---------------A---------E----------------T---------A------A-----------V-K--------DM-L-E----------------------A-------------------------------------G-----------------------ILDTYLGK--YWAIKLATNAAVTVLRVDQIIMARPA-G------G--P---K---P---P-----T----------G--K--K--------D----W-----D-----DD---Q-----N--D--------------------------
>Doliolum_nationalis@Dnat2148.H1.1
--------------------M-AFH---V-PK-APGFSQMLKD-G-A-K---HYNG--LE----EA-VYR-NISACKELTQTTK-SAFGPH-GMNK-MVINHIEKLFVTNDAATILKELEVQHPAAKM----IVIATQMCEQEAGDGTNLVLILAGALLSHAE-DLL-RMG-LSVT-E--VIEGYEQAC----DKAI-EIL--P----D----L---VC-S--SV--S--D--M---------------R------D--VDI---VA---Q-ALKTSIASK---QYG--Y----EDFLAKL--------------IAKAC-VSIL--P-----------------------P-----T--R--L---A-------------FSVD-NVRVAKLVG-SGVMASSFVNGMLFQRTC--E--S------DI-KRV-----E-N-AK----------IACFSCPFDMLNTETKGTVLIKNAEELKN--FSKGEEDLMESHVKAI--------------VETG-----------------VN-VIVAGGKVADLALHYANKYKVMVVRLNSKWDLRRLCKTVNATALPRL--------------SA-PT-PE-EMGHCSVVKQDEIGDKSV----------------VIF-EHQ--------S-T----------------------------D--G----------------C----------------SIATLTLRAATSNIMDDLERAVDDGVNNY-------KVF-T-R-DQ--R--LVPGAGATEIELAKRIAAFGES------------C-P---------GLEQYAIKKFGQALEVVPRTLAENA---GL-NP--T---KMVSQL-YAAH--------QD------------------------------------------------------------D-------------C-----------G--V----------------------------------A-----------------------------------DG----VD--I------------------------------E----------------S---------G------E-----------I-V--------NA-L-E----------------------K-------------------------------------G-----------------------ILDAYLVK--YWALKLATDAAVTILRVDQIIMAKRA-G------G--P---K---P---R-----T----------G--K--E--------D----W-----D-----AD---D-----D-----------------------------
>Salpa_fusiformis@Sfus4283.H1.1
--------------------M-AFH---V-PR-APGFQQMLKD-G-A-K---NFQG--LE----EA-VYR-NIRACNELATTNR-SCFGPH-GMNK-MVINHIEKLFVTNDAATILKELEVQHPAAKM----LVLATQMCEQEVGDGTNFVLMLAGSLLKHAE-ELL-RMG-LSVP-E--VIEGYEQAC----EKAV-EIL--P----E----L---SC-S--SV--P--D--L---------------R------D--PSA---VA---A-ALKTPIASK---QYG--N----EEFLSEL--------------IAKAC-VKIL--P-----------------------P-----D--S--I---R-------------FNVD-NIRVSKLQG-SGILASKVVNGMLFVRSC--E--S------NI-QTV-----K-D-AK----------IAVFTCPFDMLATETKGTVLIKNATELKN--FSKGEENLMESQIKAI--------------ADSG-----------------IN-VVVSGGKVSDLALHYSNKYNLMVVRLNSKWDVRRLCRTVNATALPRL--------------TV-PT-PE-ESGHCSVVRQDEIGDKNV----------------VIF-EHS--------S------------------------------E--G----------------S----------------SVCTIALRAATDNVLDDLERCVDDGVNNF-------KVY-T-K-DK--R--LVPGAGACEAELGKRIQKFGEA------------C-P---------GLEQYAIKRFAEALECVPRALAENA---GL-NP--T---DVVTEL-YATH--------QD------------------------------------------------------------E-------------K-----------K--C----------------------------------N-----------------------------------YG----VD--I------------------------------E----------------S---------G------E-----------I-I--------DS-M-E----------------------A-------------------------------------N-----------------------ILDSYLVK--HWGLRLATNAAVTVLRVDQIIMAKRA-G------G--P---K---P---P-----K----------QQGG--G--------D----W-----D-----DT---D-----D--Q--------------------------
>Ophionotus_victoriae@CT01130603.H1.1
----------------------------------------------------------------------------------------------------------------------------------------------------------------------------------------------------------------------------------------------------------------------------------------------------------------------------------------------------------------------------------------------------------------------------------------------------------------------------------------------------------------------------------------------------------------------------------------------------------------------------------------------------------------------------------------------------------------------------------------------------------------------------------------------------------------------QLATHAET------------I-P---------GLAQYSVKQYSQAFEAIPRALAENA---GV-KS--T---EVLSQL-YAAH--------Q-------------------------------------------------------------D-------------G-----------Q--Q----------------------------------N-----------------------------------CG----FD--I----E---------------A---------E----------------G---------A------G-----------V-K--------DV-V-E----------------------D-------------------------------------G-----------------------IFDAYLTK--YW-----------------------------------------------------------------------------------------------------------------------------------------
>Anas_platyrhynchos@EOA98715
----------------------------------------------------HYSG--LE----EA-VYK-NIQACKELAQTTR-TAYGPN-GMNK-MVINHLEKLFVTNDAATILRELEVQHPAAKM----LVKASHVQEQEVGDGTNFVLVFAGVLLELAE-DLL-RMG-LSVS-E--VIEGYEKAC----KKAL-EIL--P----D----L---VC-C--SA--K--N--L---------------R------D--VEE---VA---S-LLHTSVMSK---QYG--N----ESFLSKL--------------IAQAC-VSIL--P-----------------------E-----S--G--H-----------------FNVD-NIRVCKIVG-AGISASSVLHGMVFKKET--E--G------DV-TSV-----K-D-AK----------IAVYSCPFDCMITETKGTVLIKNAEELMN--FSKGEENLMDLQVKAI--------------ADSG-----------------AN-VVVTGGKVADMALHYANKYNLMLVRLNSKWDLRRLCKTVGATALPRL--------------TP-PT-LE-EMGHCDSVYLSEVGDTQV----------------VVF-KH---------E-K----------------------------E--D----------------G----------------AVSTILIRGSTDNLMDDIERAVDDGVNTF-------KVL-T-R-DK--R--LVPGGGATEIELAKQITSYGET------------C-P---------GLDQYAIKKFAEAFEAIPRALAENS---GI-KA--N---EVISKL-YAVH--------Q-------------------------------------------------------------E-------------G-----------N--K----------------------------------N-----------------------------------VG----FD--I----E---------------A---------E----------------S---------A------A-----------V-K--------DM-L-E----------------------A-------------------------------------G-----------------------ILDTYIGK--SWGIKLATNAAVTVLRVDQIIMAKPA-G------G--P---K---P---P-----S----------G--K--K--------D----W-----D-----ED---Q-----N--D--------------------------
>Columba_livia@EMC90424
----------------------------------------------------HYSG--LE----EA-VYR-NIQACKELAQTTR-TAYGPN-GMNK-MVINHLEKLFVTNDAATILRELEVQHPAAKM----LVMASHMQEQEVGDGTNFVLVFAGVLLEMAE-DLL-RMG-LSVS-E--VIEGYEKAC----KKAL-EIL--P----D----L---VC-C--SA--K--N--L---------------R------D--VEE---VA---S-LLRTSVMSK---QYG--N----EQFLAKL--------------IAQAC-VSIL--P-----------------------D-----S--G--H-----------------FNVD-NIRVCKIVG-AGISASSVLHGMVFKKET--E--G------DV-TSV-----K-D-AK----------IAVYSCPFDGMITETKGTVLIKNAEELMN--FSKGEENLMDLQVKAI--------------ADSG-----------------AN-VVVTGGKVADMALHYANKYNLMLVRLNSKWDLRRLCKTVGATALPRL--------------TP-PT-LE-EMGHCNSVYLSEVGDTQV----------------VVF-KH---------E-K----------------------------E--D----------------G----------------AISTILIRGSTDNLMDDIERAVDDGVNTF-------KVL-T-R-DK--R--LVPGGGATEIELAKQITSYGET------------C-P---------GLDQYAIKKFAEAFEAIPRALAENS---GV-KA--N---EVISKL-YAVH--------Q-------------------------------------------------------------E-------------G-----------N--K----------------------------------N-----------------------------------VG----FD--I----E---------------A---------E----------------A---------A------A-----------V-K--------DM-L-E----------------------A-------------------------------------G-----------------------VLDTYLGK--SWGIKLATNAAVTVLRVDQIIMAKPA-G------G--P---K---P---P-----S----------G--K--K--------D----W-----D-----ED---Q-----N--D--------------------------
>Chelonia_mydas@EMP25453
-------------------------------------------------------------------------------------------------MVINHLEKLFMTNDAATILRELEV------------------------------------------------------------IEGYEKAC----KKAL-EIL--P----D----L---VC-C--SA--K--N--L---------------H------D--VEE---VA---S-LLHTSVMSK---QYG--N----EIFLAKL--------------IAQAC-VSIL--P-----------------------N-----S--G--H-----------------FNVD-SIRVCKILG-SGVSASSVLHGMVFKKET--E--G------DV-TSV-----K-D-AK----------IAVYSCPFDGMITETKGTVLIKNAEELKK--FSKGEENLMDLQVKAI--------------ADAG-----------------AN-VVVTGGKVADMALHYANKYNLMLV-------------------------------------IP-PT-LE-EMGHCDSVCLSEVGDTQV----------------VVF-KH---------E-K----------------------------E--D----------------G----------------AISTIVIRGSTDNLMDDIERAIDDGVNTF-------KVL-T-R-DK--R--LVPGGGATEIELAKQIASYGET------------C-P---------GLDQYAIKKFAEAFEAIPRALAENS---GV-KA--N---EVLSKL-YAVH--------Q-------------------------------------------------------------E-------------G-----------N--K----------------------------------N-----------------------------------VG----FD--I----E---------------A---------E----------------A---------A------A-----------V-K--------DM-L-E----------------------T-------------------------------------G-----------------------VLDTYLGK--HWGIKLATNAAVTVLRVDQIIMAKPA-G------G--P---K---A---P-----X-----------------------------------------------------------------------------------
>Botryllus_schlosseri@CT01131026.H1.1
--------------------M-AFR---I-PK-APGFAQMMKD-G-A-K---HYHG--LE----EA-VYR-NISACKELAATTK-SAFGPH-GMNK-MVINHLEKLFVTNDAATVIKELEVQHPATKM----IVLASQMCEQEVGDGTNFVLIFAGALLEHAE-ELL-RMG-LSIP-E--VIEGYERAG----EKAL-ELL--K----D----L---TV-S--KV--A--D--M---------------R------D--SKE---VA---R-CMKSAIASK---QYG--N----EDFLAKL--------------ISDAC-VSVL--P-----------------------Q-----N--S--L---S-------------FNVD-NVRSTKILG-GGVGCSKLIHGMVFQRQS--E--S------NV-TRV-----D-G-AK----------VAVYSCPFE--ATETKGTVLIKNAEELKN--FSKGEEDLFEKHVKEI--------------VATG-----------------VN-CIVTGGKVSDLGLHFANKYKLMIVRLNSKFDLRRLCRTVQGTALPRL--------------TA-PT-PE-EIGHCAAVRMDEVGDTSV----------------VVF-EK------------------------------------------------------------------------------------RAATNNIMDDLERAVDDGVNNF-------KVY-T-R-DR--Q--MVAGAGATEIELGKRIESFGES------------H-P---------GLEQYAIKKFAQSMEVVPRALSDNA---GL-NP--T---KIVSEL-YAAH--------QD------------------------------------------------------------D-------------K-----------N--T----------------------------------S-----------------------------------VG----VD--I------------------------------E----------------E---------G------G-----------T-F--------NA-V-E----------------------A-------------------------------------G-----------------------VLDSYLVK--HWAIKLATNAAVTVLRVDQIIMAKPA-G------G--P---K---A---P-----K----------Q--R--G--------D----W-----D-----RD---------------------------------------
>Alligator_sinensis@XM_006031931.H1.1
--------------------M-AAH---V-PL-PPGLPQLLKE-G-M-K---HFPS--QA----DS-LVS-NIAACKALVQCLA-SSYGPL-GRSK-LVIDHLGKTVCTARAGTVLGALVLENPAACL----LAAACRAQEEELGDGTGAVALLAGALLARGE-TLL-RAG-VPVA-A--IRAGYEGAG----KEAL-RLL--P----S----L---VC-H--AL--P--D--P---------------R------D--VPA---VA---R-ALRVAVGTH---AMG--Y----QDFLATL--------------VAQCC-ASVL--P-----------------------A-----A--G--T-----------------FDLN-AVSICKVLG-GGVGDSHVVPGVVLAAEA--E--G------RV-QRV-----E-G-AR----------VAVYGCPFGLAAPAATNTVLFQAAGDLQA--YGPGEEALAEGRVRAV--------------ASAG-----------------AQ-VVVAGGHVDALLLHFADHMGIMVVTLGSRQALRQLCCALGARLLGTP--------------RP-PL-PA-ELGHCRSITVGEIGGTNT----------------VAF-HP---------S-T----------------------------A--T----------------S----------------PVATIILRGATKEAVAAAEEAVRDGLRVF-------QAL-T-E-DP--R--LVPGAGATEMVLAMQLAALAPR------------D-P---------GLEQFSLAAFAEALKVLPATLAENA---GL-PV--A---AAMSQL-ETWH--------G-------------------------------------------------------------Q-------------G-----------V--A----------------------------------R-----------------------------------AG----LR--LEGGDE---------------G---------E----------------E---------A------W-----------V-Q--------DA-T-Q----------------------A-------------------------------------G-----------------------VLDAYVVK--HRALELGTQAAVTLLGVDEIFMAKKS-G------G--P---R---V---L-----G----------D--N--P--------N----W-----D----------------------------------------------
>Alligator_sinensis@CT01131209.H1.1
------------------------------------------------------SG--LE----EA-VFR-NIQACKELAQTTR-TAYGPN-GMNK-MVINHLEKLFVTNDAATILRELEVQHPAARM----IVMASHMQEQEVGDGTNFVLVFAGALLELAE-DLL-RMG-LSVS-E--VIEGYEKAC----KKAL-EIL--P----D----L---VC-C--SA--K--N--L---------------R------D--VEE---VS---S-LLHTSVMSK---QYG--N----EVFLANL--------------IAQAC-VSIL--P-----------------------D-----S--G--H-----------------FNVD-SIRVCKVLG-SGISASSVLHGMVFKKET--E--G------DV-TSV-----K-D-AK----------IAVYSCPFDGTLTETKGTVLIKNAEELMS--FSKGEENLMELQVKTI--------------ADAG-----------------AN-VIVTGGKVADMALHYANKYHLMLVRLNSKWDLRRLCKTVGAAALPRL--------------IP-PT-PE-EMGHCDSVYLSEVGDTQV----------------VVF-KH---------E-K----------------------------E--D----------------G----------------SIATILIRGSTDNLMDDVERAVDDGVNTF-------KVL-T-R-DK--R--LVPGGGATEIELAKQITSYGET------------C-P---------GLDQYAIKKFAEAFEAIPRSLAENS---GV-KA--N---EVISNL-YAVH--------Q-------------------------------------------------------------E-------------G-----------N--K----------------------------------N-----------------------------------VG----FD--I----E---------------A---------E----------------A---------A------A-----------V-K--------DM-L-E----------------------A-------------------------------------G-----------------------VLDTYLGK--HWAIKLATNAAITVLRVDQIIMAKPA-G------G--P---K---P---P-----S----------G--K--K--------D----W-----D-----ED---Q-----N--D--------------------------
>Ambystoma_mexicanum@CT01131209.H1.1
--------------------M-ALH---V-PK-APGFAQMLKD-G-A-K---HYSG--LE----EA-VYR-NIAACKELAQTTR-TAYGPN-GMNK-MVINHLEKLFVTNDAATILRELEVQHPAAKM----IVMASHMQEQEVGDGTNFVLVFAGALLELAE-DLL-RMG-LSVS-E--VIEGYEKAS----KKAL-EIL--P----D----L---TC-C--SA--K--N--L---------------R------D--LEE---VS---S-LLNTSVMSK---QYG--N----EVFLSKL--------------IAEAC-VSIL--S-----------------------E-----S--G--H-----------------FNVD-NIRVCKILG-SGLCSSTVLHGMVFKKET--E--G------DI-TSV-----K-D-GK----------IAVYSCAFDGMITETKGTVLIKSADELMN--FSKGEENLMELQVKAI--------------ADAG-----------------AN-IIVTGGKVADMALHYANKYNIMVVRLNSKWDLRRLCKTVGSVALPRM--------------TA-PT-PE-EMGHCDSVYLSEVGDTQV----------------VVF-KH---------E-K----------------------------E--D----------------G----------------AISTIVIRGSTDNLMDDIERAVDDGVNTF-------KVL-T-R-DK--R--LVPGGGATEIELAKNITSYGET------------C-P---------GLDQYAIKKFAEAFEAVPRALAENS---GV-KA--N---EVLSKL-YAVH--------Q-------------------------------------------------------------E-------------G-----------N--K----------------------------------N-----------------------------------MG----FD--I----E---------------A---------E----------------G---------A------A-----------V-K--------DM-L-E----------------------A-------------------------------------G-----------------------VLDTYLGK--FWAIKLATNAAVTVLRVDQIIMAKPA-G------G--P---K---P---P-----T----------G--K--K--------D----W-----D-----DD---Q-----N--D--------------------------
>Ambystoma_mexicanum@CT01131209.H1.2
--------------------M-ALH---V-PK-APGFAQMLKD-G-A-K---HYSG--LE----EA-VYR-NIAACKELAQTTR-TAYGPN-GMNK-MVINHLEKLFVTNDAATILRELEVQHPAAKM----IVMASHMQEQEVGDGTNFVLVFAGALLELAE-DLL-RMG-LSVS-E--VIEGYEKAS----KKAL-EIL--P----D----L---TC-C--SA--K--N--L---------------R------D--LEE---VS---S-LLNTSVMSK---QYG--N----EVFLSKL--------------IAEAC-VSIL--S-----------------------E-----S--G--H-----------------FNVD-NIRVCKILG-SGLCSSTVLHGMVFKKET--E--G------DI-TSV-----K-D-GK----------IAVYSCAFDGMITETKGTVLIKSADELMN--FSKGEENLMELQVKAI--------------ADAG-----------------AN-IIVTGGKVADMALHYANKYNIMVVRLNSKWDLRRLCKTVGSVALPRM--------------TA-PT-PE-EMGHCDSVYLSEVGDTQV----------------VVF-KH---------E-K----------------------------E--D----------------G----------------AISTIVIRGSTDNLMDDIERAVDDGVNTF-------KVL-T-R-DK--R--LVPGGGATEIELAKNITSYGET------------C-P---------GLDQYAIKKFAEAFEAVPRALAENS---GV-KA--N---EVLSKL-YAVH--------Q-------------------------------------------------------------E-------------G-----------N--K----------------------------------N-----------------------------------MG----FD--I----E---------------A---------E----------------G---------A------A-----------V-K--------DM-L-E----------------------A-------------------------------------G-----------------------VLDTYLGK--FWAIKLATNAAVTVLRVDQIIMAKAA-G------G--P---K---A---P-----K----------T--Q--G--------H----W-----D-----KD---------------------------------------
>Caiman_crocodilus@Contig608.H1.1
-------------------------------------------------------------------VFR-NIQACKELAQTTR-TAYGPN-GMNK-MVINHLEKLFVTNDAATILRELEVQHPAARM----IVMASHMQEQEVGDGTNFVLVFAGALLELAE-DLL-RMG-LSVS-E--VIEGYEKAC----KKAL-EIL--P----D----L---VC-C--SA--K--N--L---------------R------D--VEE---VS---S-LLHTSVMSK---QYG--N----EVFLANL--------------IAQAC-VSIL--P-----------------------D-----S--G--H-----------------FNVD-NIRVCKVLG-SGISASSVLHGMVFKKET--E--G------DV-TSV-----K-D-AK----------IAVYSCPFDGTLTETKGTVLIKNAEELMS--FSKGEENLMELQVKTI--------------ANAG-----------------AN-VIVTGGKVADMALHYANKYHLMLVRLNSKWDLRRLCKTVGAAALPRL--------------IP-PT-PE-EMGHCDSVYLSEVGDTQV----------------VVF-KH---------E-K----------------------------E--D----------------G----------------SIATILIRGSTDNLMDDVERAVDDGVNTF-------KVL-T-R-DK--R--LVPGGGATEIELAKQITSYGET------------C-P---------GLDQYAIKKFAEAFEAIPRALAENS---GV-KA--N---EVISNL-YAVH--------Q-------------------------------------------------------------E-------------G-----------N--K----------------------------------N-----------------------------------VG----FD--I----E---------------A---------E----------------A---------A------A-----------V-K--------DM-L-E----------------------A-------------------------------------S-----------------------VLDTYLGK--HWAIKLATNAAITVLRVDQIIMAKPA-G------G--P---K---P---P-----S----------G--K--K--------D----W-----N-----ED---Q-----N--D--------------------------
>Caretta_caretta@Contig31051.H1.1
----------------------------------------------------------------------------------------------------------------------------------------------------------AGTLLELAE-ELL-RMG-LSIS-E--VIEGYEKAC----KKAL-EIL--P----D----L---VC-C--SA--K--N--L---------------H------D--VEE---VA---S-LLHTSVMSK---QYG--N----EIFLAKL--------------IAQAC-VSIL--P-----------------------N-----S--G--H-----------------FNVD-SIRVCKI-------------------------------------------------------------------------------LIKNAEELKK--FSKGEENLMDLQVKAI--------------ADAG-----------------AN-VVVTGGKVADMALHYANKYNLMLVRLNSKWDLRRLCKTLGATALPKL--------------IP-PT-LE-EMGHCDSVYLSEVGDTQV----------------VVF-KH---------E-K----------------------------E--D----------------G----------------AISTIVIRGSTDNLMDDIERAIDDGVNTF-------KVL-T-R-DK--R--LVPGGGATEIELAKQIASYGET------------C-P---------GLDQYAIKKFAEAFEAIPRALAENS---GV-KA--N---EVLSKL-YAVH--------Q-------------------------------------------------------------E-------------G-----------N--K----------------------------------N-----------------------------------VG----FD--I----E---------------A---------E----------------A---------A------A-----------V-K--------DM-L-E----------------------T-------------------------------------G-----------------------VLDTYLGK--HWGIKLATNAAVTVLRVDQIIMAKPA-G------G--P---K---P---P-----S----------G--K--K--------D----W-----D-----DD---Q-----S--E--------------------------
>Chelonoidis_nigra@CT01131209.H1.2
----------------------------------------------------HFSG--LE----EA-VFR-NIQACKELAQTTR-TALGPN-GMNK-MVINHLEKLFVTNDAATILRELEVQHPAAKM----IVMASHMQEQEVGDGTNFVLVFAGTLLELAE-ELL-RMG-LSVS-E--VIEGYEKAC----RKAL-EIL--P----D----L---VC-C--SA--K--N--L---------------H------D--VEE---VA---S-LLHTSVMSK---QYG--N----EIFLAKL--------------IAQAC-VSSL--P-----------------------N-----S--G--N-----------------FNVD-RSRVCKILG-SGISASSVLHTMFFKKET--E--G------DV-TSV-----K-D-AK----------IAVYSCPFDGMIIETKG-----NAEELKN--FSKEEENLMDLQVKAI--------------ADAG-----------------AN-VVVTGGKVADMALHYANKYNLMLVRLNSKWDLRRLCKTVGATALPKL--------------IP-PT-LE-EMGHCDSVYLSEVGDTQV----------------VVF-KH---------E-K----------------------------E--D----------------G----------------AISTIVIRGSTDNLMDDVERAIDDGVNTF-------KVL-T-R-DK--R--LVPGGGATEIELAKQIASYGET------------C-P---------GLDQYAIKKFAEAFEAIPRALAENS---GV-KA--N---EVLSNL-YAVH--------Q-------------------------------------------------------------E-------------G-----------N--K----------------------------------N-----------------------------------VG----FD--I----E---------------A---------E----------------T---------A------A-----------V-K--------DM-L-E----------------------T-------------------------------------G-----------------------VLDTYLGK--HWGIKLATNAAVTVLRVDQIIMAKPA-G------G--P---K-------------------------------------------------------------------------------------------------
>Chrysemys_picta_bellii@CT01131209.H1.1
--------------------M-AMH---V-PK-APGFAQMLKE-G-A-K---HFSG--LE----EA-VFR-NIQACKELAQTTR-TALGPNVGMNK-MVINHLEKLFVTNDAATILRELEVQHPAAKM----IVMASHMQEQEVGDGTNFVLVFAGTLLEQAE-ELL-RMG-LSVS-E--VIEGYEKAC----KKAL-EIL--P----D----L---VC-C--SA--K--N--L---------------H------D--VEE---VA---S-LLHTSVMSK---QYG--N----EIFLAKL--------------IAQAC-VSIL--P-----------------------N-----S--G--H-----------------FNVD-SIRVCKILG-SGISASSVLHGMVFKKET--E--G------DV-TSV-----K-D-AK----------IAVYSCPFDGMITETKGTVLIKTADELRN--FSKGEENLMDLQVKAI--------------ADAG-----------------AN-VVVTGGKVADMALHYANKYNLMLVRLNSKWDLRRLCKTLGATALPKL--------------IP-PT-LE-EMGHCDSVYLSEVGDTQV----------------VVF-KH---------E-K----------------------------E--D----------------G----------------AISTIVIRGSTDNLMDDIERAIDDGVNTF-------KVL-T-R-DK--R--LVPGGGATEIELAKQIASYGET------------C-P---------GLDQYAIKKFAEAFEAFPRALAENS---GV-KA--N---EVLSKL-YAVH--------Q-------------------------------------------------------------E-------------G-----------N--K----------------------------------N-----------------------------------VG----FD--I----E---------------A---------E----------------T---------A------A-----------V-K--------DM-L-E----------------------T-------------------------------------G-----------------------VLDTYLGK--HWGIKLATNAAVTVLRVDQIIMAKPA-G------G--P---K---P---P-----S----------G--K--K--------D----W-----D-----DD---Q-----S--E--------------------------
>Chrysemys_picta_bellii@CT02131209.H1.1
--------------------M-AAH---V-PL-PPGLPQLLKA-G-T-K---YFSG--LQ----ES-LFS-HITACRALAMCLR-TSYGPL-GHNK-LVITHLGKALCTAHAGTILRELELENPVARM----LGAASQAQEEETGDGANAVVLLAGALLDNAE-KLL-RAG-LPVA-A--VRDGYDAAC----KEAV-RLL--P----G----L---AC-H--VL--A--D--L---------------R------D--PAG---VA---G-ALRAAVGSK---LFG--Y----QDFLAEL--------------VARCC-VAAL--S-----------------------P-----E--G--T-----------------FEPN-NVRLCKVPG-GGVTDSCLLEGMVFCTEV--E--S------QV-HQA-----H-E-AR----------IAVYCCPFGLARSETKCMVLFQGAAEMRA--YGDAEEALLGRRVRAI--------------AEEG-----------------AS-VVVVGGRVDPLALQYADQLGLMVVRLSSRLELQCLCRAVGAVPLASL--------------VP-PP-PG-AIGHCQRVYLSEIGSTAV----------------VVF-RQ---------D-G----------------------------G--A----------------C----------------PVATILLRGATHELLCSLEEAVTDGLNTY-------KAL-V-S-DR--R--LLPGAGAAEMALAVRLATLGTY------------L-P---------SLEQYGILEFAQALKTLPAALAENA---GL-PV--N---ETMAAL-EALH--------Q-------------------------------------------------------------L-------------G-----------T--A----------------------------------T-----------------------------------AG----V------------------------------------------------------------------------------------------------------------------------------------------------------------------------------------------------------------------------------------------------------------------------------------------------------------------------------------------
>Crocodylus_niloticus@toto22497.H1.1
--------------------M-ALH---V-PK-APGFAQMLKE-G-A-K---HYSG--LE----EA-VFR-NIQACKELALTTR-TAYGPN-GMNK-MVINHLEKLFVTNDAATILRELEVQHPAARM----IVMASRMQEQEVGDGT---------------------------------IEGYEKAC----KKAL-EIL--P----D----L---VC-C--SA--K--N--L---------------R------D--VEE---VS---S-LLHTSVMSK---QYG--N----EVFLANL--------------IAQAC-VSVL--P-----------------------G-----S--G--H-----------------FNVD-NIRVCKVLG-SGISASSVLHGMVFKKET--E--G------DV-TSV-----K-D-AK----------IAVYSCPFDGTITETKGTVLIKNAEELMS--FSKGEENLMELQVKTI--------------ADAG-----------------AN-VIVTGGKVADMALHYANKYHLMLVRLNSKWDLRRLCKTVGAAALPRL--------------IP-PT-PE-EMGHCDSVYLSEVGDTQV----------------VVF-KH---------E-K----------------------------E--D----------------G----------------SIATILIRGSTDNLMDDVERAVDDGVNTF-------KVL-T-R-DK--R--LVPGGGATEIELAKQITSYGET------------C-P---------GLDQYAIKKFAEAFEAIPRALAENS---GV-KA--N---EVISNL-YAVH--------Q-------------------------------------------------------------E-------------G-----------N--K----------------------------------N-----------------------------------VG----FD--I----E---------------A---------E----------------V---------A------A-----------V-K--------DM-L-E----------------------A-------------------------------------G-----------------------VLDTYLGK--HWAIKLATNAAITVLRVDQIIMAKPA-G------G--P---K---P---P-----S----------G--K--K--------D----W-----D-----ED---Q-----N--D--------------------------
>Cyclorana_alboguttata@Calb1925.H1.1
--------------------M-ALH---V-PK-APGFAQMLKD-G-A-K---HYSG--LE----EA-VYR-NIQACKELAQTTR-TAYGPY-GMNK-MVINHLEKLFVTNDAATIIRELEVQHPAAKM----IVMASHMQEQEVGDGTNFVLVFAGALLELAE-ELL-RMG-LSVS-E--VIEGYEKAC----KKAL-EIL--P----D----L---VC-S--SA--K--N--L---------------H------D--IDE---VA---T-LLQTPIMSK---QYG--N----EAFLSRL--------------IAQAC-VSIF--P-----------------------E-----S--G--N-----------------FNVD-NIRVCKILG-SGIGASSVLHGMVFKKET--E--G------DI-TSV-----K-D-AK----------IAVYSCPFDGMVTETKGTVLINNAQELMN--FSKGEENLMEEQVKAI--------------ADXG-----------------AN-IIVTGGKVADMALHYANKYNIMVVRLNSKWDLRRLCKTVCATALPRL--------------TA-PT-PE-EMGHCDSVYLSELGDTQV----------------VVF-KH---------E-K----------------------------E--D----------------G----------------AIATIVIRGSTDNLMDDVERAVDDGVNTF-------KVL-T-K-DK--R--LVPGGGATEIELAKQITSYGET------------C-P---------GLDQYAIKKFAEAFEALPRALAENS---GV-KA--N---EVISKL-YAMH--------Q-------------------------------------------------------------E-------------G-----------N--K----------------------------------N-----------------------------------VG----YD--I----E---------------A---------E----------------S---------A------A-----------V-K--------DM-L-E----------------------S-------------------------------------N-----------------------ILDTYLVK--YWGIKLATNAAVTVLRVDQIIMAKAA-G------G--P---R---A---P-----K----------Q--Q--G--------H----W-----D-----KD---------------------------------------
>Cynops_pyrrhogaster@CT01131209.H1.1
--------------------M-ALH---V-PK-APGFAQMLKD-G-A-K---HYSG--LE----EA-VFR-NITACKELAQTTR-TAYGPN-GMNK-MVINHLEKLFVTNDAATILRELEVQHPAAKM----IVMASHMQEQEVGDGTNFVLVFAGALLQMAE-DLL-RMG-LSVS-E--VIEGYEKAC----KKAL-EIL--P----D----L---TC-C--SA--K--N--L---------------R------D--LEE---VS---S-LLKTSVMSK---QYG--N----EDFLSKL--------------IAEAC-VSIL--S-----------------------D-----S--G--N-----------------FNVD-NIRVCKILG-SGMLSSSVLHGMVFKKET--E--G------DV-TSV-----K-G-GK----------IAVYSCAFDGMLTETKGTVLIKNADELMN--FSKGEENLMELQVKAI--------------ADAG-----------------AN-IIVTGGKVADMALHYANKYNLMVVRLNSKWDLRRLCKTVGSVALPRM--------------TA-PT-PE-EMGHCDSVYLSEVGDTQV----------------VVF-KH---------E-K----------------------------E--D----------------G----------------AISTIVVRGSTDNLMDDIERAVDDGVNTF-------KVL-T-R-DK--R--LVPGGGATEIELAKHITSYGET------------C-P---------GLDQYAIKKFAEAFEAIPRALAENS---GV-KA--N---EVLSKL-YAVH--------Q-------------------------------------------------------------E-------------G-----------N--K----------------------------------N-----------------------------------MG----FD--M----E---------------A---------E----------------G---------A------A-----------V-K--------DM-L-E----------------------G-------------------------------------G-----------------------VLDTYLGK--HWAIKLATNAAVTVLRVDQIIMAKAA-G------G--P---K---A---P-----K----------T--Q--G--------H----W-----D-----KD---------------------------------------
>Elaphe_guttata@CT01131209.H1.2
--------------------M-ALH---V-PK-APGFAQMLKE-G-A-K---HYSG--LE----EA-VFR-NIQACKELAQTTR-TAYGPN-GMNK-MVINHLEKLFVTNDAATILRELQVQHPAAKM----IVMASHMQEQEVGDGTNFVLVFAGALLEHAE-ELL-RMG-LSVS-E--VIEGYEKAC----RKAL-EIL--P----D----L---VC-C--SA--K--N--L---------------R------D--VGE---VA---S-LLQTSVMSK---QCG--S----ESFLTQL--------------IAQAC-VSIF--P-----------------------E-----S--G--Q-----------------FNVD-NIRVCKILG-SGINASTVLYGMVFKKET--E--G------DV-TSV-----K-D-AK----------IAVYSCPFDGMITETKGTVLIKNAEELMN--FSTGEENLMELQIKAI--------------ADAG-----------------AN-VVVSGGKVADMALHYANKYNLMLIRLNSKWDLRRLCKTVGATALPRL--------------IP-PN-LE-EMGHCNSVYLSEIGETQV----------------VVF-KH---------E-K----------------------------E--D----------------G----------------AISTIVIRGSTDNLMDDVERAIDDGVNTF-------KVL-T-R-DK--R--LVPGGGATEIELAKQITSYGET------------C-P---------GLDQYAIKKFAEAFEAIPRALAENS---GI-KA--N---ELISKL-YAVH--------Q-------------------------------------------------------------E-------------G-----------N--K----------------------------------N-----------------------------------VG----FD--I----E---------------A---------E----------------G---------A------S-----------V-K--------DM-L-E----------------------A-------------------------------------G-----------------------VLDTHLGK--YWSIKLATNAAVTVLRVDQIIMAKPA-G------G--P---K---P---P-----S----------G--K--K--------D----L-----D-----DD---Q-----S--D--------------------------
>Emys_orbicularis@Contig33916.H1.1
--------------------M-AMH---V-PK-APGFAQMLKE-G-A-K---HFSG--LE----EA-VFR-NIQACKELAQTTR-TALGPN-GMNK-MVINHLEKLFVTNDAATILRELEV-------------------------------VFAGTLLELAE-ELL-RMG-LSVS-E--VIEGYEKAC----KKAL-EIL--P----D----L---VC-C--SA--K--N--L---------------H------D--VEE---VA---S-LLHTSVMSK---QYG--N----EIFLAKL--------------IAQAC-VSIL--P-----------------------N-----S--G--H-----------------FNVD-SIRVCKILG-SGISASSVLHGMVFKKET--E--G------DV-TSV-----K-D-AK----------IAVYSCPFDGMITETKGTVLIKTADELRN--FSKGEENLMDLQVKAI--------------ADAG-----------------AN-VVVTGGKVADMALHYANKYNLMLVRLNSKWDLRRLCKTLGATALPKL--------------MP-PT-LE-EMGHCDSVYLSEVGDTQV----------------VVF-KH---------E-K----------------------------E--D----------------G----------------AISTIVIRGSTDNLMDDIERAIDDGVNTF-------KVL-T-R-DK--R--LVPGGGATEIELAKQIASYGET------------C-P---------GLDQYAIKKFAEAFEAFPRALAENS---GV-KA--N---EVLSKL-YAVH--------Q-------------------------------------------------------------E-------------G-----------N--K----------------------------------N-----------------------------------VG----FD--I----E---------------A---------E----------------T---------A------A-----------V-K--------DM-L-E----------------------T-------------------------------------G-----------------------VLDTYLGK--HWGIKLATNAAVTVLRVDQIIMAKPA-G------G--P---K---P---P-----S----------G--K--K--------D----W-----D-----DD---Q-----S--E--------------------------
>Eublepharis_macularius@Emac6002.H1.1
--------------------M-ALH---V-PK-APGFAQMLKE-G-A-K---HYSG--LE----EA-VFR-NIQACKELAQTTR-TAYGPN-GMNK-MVINHLEKLFVTNDAATILRELEVQHPAAKM----IVMASHMQEQEVGDGTNFVLVFAGGLLEHAE-ELL-RMG-LSVS-E--VIEGYEKAC----KKAL-EIL--P----D----L---VC-C--SA--K--N--L---------------R------D--TEE---VA---S-LLHTSVMSK---QCG--S----EMFLSKL--------------IAQAC-VSVF--P-----------------------E-----S--G--H-----------------FNVD-NIRVCKILG-SGVCASTVLHGMVFXKET--E--G------DV-TSV-----K-D-AK----------IAVYSCPFDGMITETKGTVLIKNAEELMN--FSKGEENLMELQVKAI--------------ADAG-----------------AN-VVVSGGKVADMALHYANKYNLMVVRLNSKWDLRRLCKTVGATALPRL--------------TP-PN-QE-EMGHCDNVYLSEVGETQV----------------VVF-KH---------E-K----------------------------E--D----------------G----------------AISTILVRGSTDNLMDDVERAVDDGVNTF-------KVL-T-R-DK--R--LVPGGGATEIELAKQIISYGET------------C-P---------GLDQYAIKKFAEAFEIIPRALAENS---GI-KA--N---ELISKL-YAVH--------Q-------------------------------------------------------------E-------------G-----------N--K----------------------------------N-----------------------------------VG----FD--X----E---------------A---------E----------------T---------A------A-----------V-K--------DM-L-E----------------------A-------------------------------------G-----------------------VLDTYLGK--HWGIKLATHAAVTVLRVDQIIMAKAA-G------G--P---K---A---P-----K----------S--P--G--------H----W-----D-----KD---------------------------------------
>Lampropholis_coggeri@Lcog90314.H1.1
--------------------M-ALH---V-PK-APGFAQMLKD-G-A-K---HYSG--LE----EA-VFR-NIQACKEXAQTTR-TAYGPN-GMNK-MVINHLEKLFVTNDAATIIRELEVQHPAXKM----LVMASHMQEQEVGDGTNFVLVFAGALLEHAE-ELL-RMG-LSAS-E--VIEGYEKAC----KKAL-EIL--P----D----L---VC-C--SA--K---------------------R------D--VGE---VA---P-LLQTSVMSK---QCG--S----ETFLTNL--------------IAQAC-VSIF--P-----------------------E-----S--G--H-----------------FNVD-NIRVCKILG-SGISASTVLHGMVFKKET--E--G------DV-TSV-----K-D-AK----------IAVYSCPFDGMITETKGTVLIKNAEELMN--FSKGEDNLMELQVKAI--------------ADGG-----------------AN-VVVSGGKVADLALHYANKYNLMVVRLNSKWDLRRLCKTVGATALPRL--------------TP-PN-LE-EMGHCDNVYLSEVGETQV----------------VVF-KH---------E-R----------------------------E--D----------------G----------------AISTIVVRGSTDNLMDDVERAVDDGVNTF-------KVL-T-R-DK--R--LVPGGGATETELSKQITSYGET------------C-P---------GLDQYAIKKFAEAFEAIPRALAENS---GV-RA--N---ELISKL-HAVH--------Q-------------------------------------------------------------E-------------G-----------N--K----------------------------------N-----------------------------------AG----FD--I----E---------------A---------E----------------A---------A------A-----------V-K--------DM-M-E----------------------A-------------------------------------G-----------------------VLDTYLGK--YWGIKLATNAAVTVLRVDQIIMAKAA-G------G--P---K---T---P-----K----------V--P--G--------H----W-----D-----KD---------------------------------------
>Latimeria_chalumnae@CT01131209.H1.1
--------------------M-ALH---V-PK-APGFAQMLKD-G-A-K---HYSG--LE----EA-VFR-NIQACKELAQTTR-TAYGPN-GMNK-MVINQLEKLFVTNDAATILRELEVQHPAAKM----IVMASHMQEQEVGDGTNFVLVFAGALLDLAE-ELL-RMG-LSVS-E--VIEGYEKAC----RKTL-EIL--P----D----L---VC-S--SA--K--N--L---------------H------D--VEE---VA---S-LLRTAVMSK---QYG--N----EDFLSKL--------------IAEAC-VSIF--P-----------------------E-----S--G--H-----------------FSVD-NVRVCKILG-SGITASTMLHGMVFKKET--E--G------DV-TSV-----K-D-AK----------IAVYSCPFDSMATETK---------------------------------------------------------------------------------------------RLNSKWDLRRLCKTVGAVALPRL--------------TP-PA-PE-ELGHCDSVRLSEVGDTQV----------------VVF-KH---------E-K----------------------------E--D----------------G----------------AISTIVVRGSTDNLMDDVERAVDDGVNTF-------KVL-S-R-DK--R--LVPGGGATEIDLAKQITSYGET------------C-P---------GLEQYAIKKFAEAFESVPRALAENS---GV-KT--N---EVISKM-YAVH--------Q-------------------------------------------------------------E-------------G-----------N--R----------------------------------N-----------------------------------IG----FD--I----E---------------G---------E----------------G---------A------A-----------V-K--------DM-L-E----------------------A-------------------------------------G-----------------------ILDSYLVK--HWGIKLATNAAVTVLRVDQIIMAKPS-G------G--P---R---A---P-----T----------G--K--K--------D----W-----D-----ED---R-----D-----------------------------
>Latimeria_chalumnae@CT02131209.H1.1
--------------------M-SAH---V-PT-APGYLQMLKE-G-A-K---YFSG--QE----EA-VFR-SIQASKALAQCLR-NCYGPL-GRNK-LVINRLGKTYVTSDAATILRELEIEHPVAKM----LLLASEMQELEVGDGTNFVVLLAGALLENAG-ELL-RMG-LSVS-E--VMAGYEKAS----KKAL-EIL--E----K----L---SC-S--SL--N--D--I---------------R------D--VHE---VT---S-AVRTAIASK---QYG--Y----EDFLSKL--------------IAESC-VAVM--S-----------------------K-----A--G--S-----------------FNTD-NVRVCKVTG-ADILSSTLLGGMVFKREA--E--G------CV-TSA-----K-K-AK----------VVLYSCTFELSNTDTKGTMLIKKAVDLMH--FCKGEEALMQSRMQDI--------------VQTG-----------------VT-VIVVGGKIGDLALHYAEKYKLMVVKMTSRYDFLRLGRALGATPLLNF--------------TV-PI-QE-EIGYCDNVYMAELGDAQV----------------VVF-KQ---------D-K----------------------------Q-------------------C----------------QVATIVLRGATEELLGSVEQAIKDGINAY-------STL-T-Q-DN--R--LVPGAGATEIELALQIAAYGQA------------C-P---------GLEQYPIIEFSKALESIPRALADNA---GA-QV--S---KVIAKL-YAAH--------E-------------------------------------------------------------A-------------G-----------S--K----------------------------------G-----------------------------------MG----VD--I----Q---------------N---------E----------------D---------T------D-----------A-I--------DA-V-E----------------------E-------------------------------------K-----------------------ILDPLLLK--HWGLKLATNAAVTVLSVDQIIIAKKS-G------G--P---K---P---R-----G----------E--N--P--------N----W-----D----------------------------------------------
>Latimeria_menadoensis@GAPS01007223.H1.1
--------------------M-SAH---V-PT-APGYLQMLKE-G-A-K---YFSG--QE----EA-VFR-SIQASKALAQCLR-NCYGPL-GRNK-LVINRLGKTYVTSDAATILRELEIEHPVAKM----LLLASEMQELEVGDGTNFVVLLAGALLENAG-ELL-RMG-LSVS-E--VMAGYEKAS----KKAL-EIL--E----K----L---SC-S--SL--N--D--I---------------R------D--VHE---VT---S-AVRTAIASK---QYG--Y----EDFLSKL--------------IAESC-VAVM--S-----------------------K-----A--G--S-----------------FNTD-NVRVCKVTG-ADILSSTLLGGMVFKREA--E--G------CV-TSA-----K-K-AK----------VVLYSCTFELSNTDTKGTMLIKKAVDLMH--FCKGEEALMQSRMQDI--------------VQTG-----------------VT-VIVVGGKIGDLALHYAEKYKLMVVKMTSRYDFLRLGRALGATPLLNF--------------TV-PI-QE-EIGYCDNVYMAELGDAQV----------------VVF-KQ---------D-K----------------------------Q-------------------C----------------QVATIVLRGATEELLGSVEQAIKDGINAY-------STL-T-Q-DN--R--LVPGAGATEIELALQIAAYGQA------------C-P---------GLEQYPIIEFSKALESIPRALADNA---GA-QV--S---KVIAKL-YAAH--------E-------------------------------------------------------------A-------------G-----------S--K----------------------------------G-----------------------------------MG----VD--I----Q---------------N---------E----------------D---------T------D-----------A-I--------DA-V-E----------------------E-------------------------------------K-----------------------ILDPLLLK--HWGLKLATNAAVTVLSVDQIIIAKKS-G------G--P---K---P---R-----G----------E--N--P--------N----W-----D----------------------------------------------
>Latimeria_menadoensis@GAPS01006372.H1.1
--------------------M-ALH---V-PK-APGFAQMLKD-G-A-K---HYSG--LE----EA-VFR-NIQACKELAQTTR-TAYGPN-GMNK-MVINQLEKLFVTNDAATILRELEVQHPAAKM----IVMASHMQEQEVGDGTNFVLVFAGALLDLAE-ELL-RMG-LSVS-E--VIEGYEKAC----RKTL-EIL--P----D----L---VC-S--SA--K--N--L---------------H------D--VEE---VA---S-LLRTAVMSK---QYG--N----EDFLSKL--------------IAEAC-VSIF--P-----------------------E-----S--G--H-----------------FSVD-NVRVCKILG-SGITASTMLHGMVFKKET--E--G------DV-TSV-----K-D-AK----------IAVYSCPFDSMATETKGTVLIKNAEELMN--FSKGEENLLEIQVKSI--------------ADTG-----------------AN-LIVTGGKVADMALHYANKYQLMVVRLNSKWDLRRLCKTVGAVALPRL--------------TP-PT-PE-ELGHCDSVRLSEVGDTQV----------------VVF-KH---------E-K----------------------------E--D----------------G----------------AISTIVVRGSTDNLMDDVERAVDDGVNTF-------KVL-S-R-DK--R--LVPGGGATEIDLAKQITSYGET------------C-P---------GLEQYAIKKFAEAFESVPRALAENS---GV-KT--N---EVISKM-YAVH--------Q-------------------------------------------------------------E-------------G-----------N--R----------------------------------N-----------------------------------IG----FD--I----E---------------G---------E----------------G---------A------A-----------V-K--------DM-L-E----------------------A-------------------------------------G-----------------------ILDSYLVK--HWGIKLATNAAVTVLRVDQIIMAKPS-G------G--P---R---A---P-----T----------G--K--K--------D----W-----D-----ED---R-----D-----------------------------
>Leucoraja_erinacea@toto33925.H1.1
--------------------M-AMH---V-PK-PPGFAQMLKD-G-A-K---HFSG--LE----EA-VYR-NIQACKELAQTTR-TAYGPN-GMNK-MVINHLEKLYVTNDAATILQQLEVQHPAAKM----LVLASHMQEQEVGDGTNFVLVFAGALLELAE-ELL-RMG-LSIS-E--VIEGYEAAS----KKTL-EIL--P----D----L---VC-C--SV--K--N--L---------------Q------D--PTD---VT---P-VIRTAVMSK---QYG--N----EDFLSKM--------------ITQAC-LSIY--S-----------------------E-----K--G--H-----------------FNVD-NIRVCKILG-SGVLSSSVLHGMVFKRET--E--G------DV-SSV-----K-D-AK----------IAIYSCPFDCMVTETKGTVLLKNADELMT--FSKGEEDLMEIQVKAI--------------ADAG-----------------AN-VIVTGGKVADMALHYANKYKLMVVRLNSKWDLRRLCKTIGSTALPRL--------------TP-PT-PE-EMGYCDSVYLSEVGDTQV----------------IIF-KH---------E-K----------------------------E--D----------------G----------------LISTVVIRGSTENIMDDIERAVDDAVNTF-------KVL-T-R-DN--R--CLPGAGATEIELAKRITTYGES------------C-P---------GLEQYGIKKFAEAFESVPRALAENS---GI-RA--N---EIISKL-YAVH--------Q-------------------------------------------------------------E-------------G-----------N--K----------------------------------N-----------------------------------IG----FN--I----E---------------S---------D----------------S---------S------G-----------L-R--------DM-L-E----------------------A-------------------------------------G-----------------------ILDPYLVK--YWGIKLATNTAVTVLRVDQIIMAKQA-G------G--P---K---P---P-----P----------Q--K--K--------D----WD----D-----DD---Q-----N--E--------------------------
>Notophthalmus_viridescens@CT01131209.H1.1
--------------------M-ALH---V-PK-APGFAQMLKD-G-A-K---HYSG--LE----EA-VFR-NITACKELSQTTR-TAYGPN-GMNK-MVINHLEKLFVTNDAATILRELEVQHPAAKM----IVMASHMQEQEVGDGTNFVLVFAGALLELAE-DLL-RMG-LSVS-E--IIEGXEKAC----KKAL-GIL--P----D----L---TC-C--SA--K--N--L---------------R------D--LEE---VS---S-LLKTSVMSK---QYG--N----EVFLSKL--------------IAEAC-VSIL--S-----------------------D-----S--G--H-----------------FNVD-NIRVCKXLG-SGMLSSSVLHGMVFKKET--E--G------DV-TSV-----K-D-GK----------IAVYSCAFDGMLTETKGTVLIKNADELMN--FSKGEENLMELQVKAI--------------ADAG-----------------AN-IXVTGGKVADMALHYANKYNLMVVRLNSKWDLRRLCKTVGAVALPRM--------------TA-XT-PE-EMGHCDXVYLSEVGDTQV----------------VVF-KH---------E-K----------------------------E--D----------------G----------------AISTIVVRGSTDNLMDDIERAXDDGVNTF-------KVL-T-R-DK--R--LVPGGGATEIELAKHITSYGET------------C-P---------GLDQYAIKKFAEAFEAIPRALAENS---GV-KA--N---EVLSKL-YAVH--------Q-------------------------------------------------------------E-------------G-----------N--K----------------------------------N-----------------------------------MG----FD--I----E---------------A---------E----------------A---------A------A-----------V-I--------DM-L-E----------------------G-------------------------------------G-----------------------VLDTYLGK--HWAIKLATNAAVTVLRVDQIIMAKAA-G------G--P---K---A---P-----K----------T--Q--G--------H----W-----D-----KD---------------------------------------
>Pelodiscus_sinensis@toto5453.H1.1
--------------------M-AAH---V-PL-PPGLPQLLKA-G-T-R---FFSG--LQ----ES-LFS-NIAACRALAFCLR-TSYGPL-GRNK-LVINHLGKTLCTTHAGTILRELELENPVARL----LAAASQAQEEEMGDGASAVALLAGALLDNAE-KLL-RSG-LPMA-A--IREGYEVAG----KEAL-RLL--P----S----L---AC-H--ML--A--D--L---------------W------D--TEG---VA---W-ALHAAVGSK---LFG--Y----QDFLTGL--------------VAQSC-VAVL--S-----------------------P-----E--G--T-----------------FNPD-NVRLCKVPG-GGVTDSCLLQGMVFCTEV--E--S------QS-HQA-----E-E-AR----------IAIYCCPFGLASTEAKGTVVFQGAAEMRA--YSGTEEELLGRHVRAI--------------AEEA-----------------AA-VVVVGGRVDPLALHYADKLGLLVVRLSSRLELQRLCHTVGATPLTSL--------------VP-PP-PG-TMGYCQRVYLSEIGSTPV----------------VVF-RQ---------D-G----------------------------T--T----------------C----------------PVATLVLRGATDELLCNLEEAVKDGVNVY-------KAL-V-S-DR--R--LLPGAGATEMALAVRLSTLGTY------------T-P---------GLEQYGILEFAQALKTLPAALAENA---GL-PV--N---ETMAML-EALH--------Q-------------------------------------------------------------L-------------G-----------R--A----------------------------------N-----------------------------------TG----VQ--L----S---------------K---------E----------------G---------A------P-----------T-M--------DA-A-Q----------------------E-------------------------------------G-----------------------VLDALLVK--QRAICLATHTATTLLSVSHILMSKKS-G------G--P---K---V---R-----G----------D--N--P--------N----W-----D----------------------------------------------
>Pelodiscus_sinensis@toto36389.H1.1
-------------------------------------------------------------------------------------------------MVINHLEKLFVTNDAATILRELEV------------------------------------------------------------IEGYEKAC----KKAL-EIL--P----D----L---VC-C--SA--K--N--L---------------H------D--VEE---VA---F-LLHTPVMSK---QYG--N----ENFLAKL--------------IAQAC-VSIL--P-----------------------E-----S--G--Y-----------------FNVD-SVRVCKILG-SGIAASSVLHGMVFKKET--E--G------DV-TSV-----K-D-AK----------IAVYSCPFDGMITETKGTVLIKNAEELKN--FSQGEENLMDLQVKAI--------------ADAG-----------------AN-IVVT-------------------------------------------------------------------------------------------------------------------E-K----------------------------E--D----------------G----------------AISTIVIRGSTENLMDDIERAVDDGVNTF-------KVL-T-R-DK--R--LVPGGGATEIELAKQITSYGET------------C-P---------GLDQYAIKKFAEAFETIPRALAENS---GV-KA--N---EVISKL-YAVH--------Q-------------------------------------------------------------E-------------G-----------N--R----------------------------------N-----------------------------------VG----FD--I----E---------------A---------E----------------V---------A------A-----------V-K--------DM-L-E----------------------T-------------------------------------G-----------------------VLDTYLGK--HWGIKLATNAAVTVLRVDQIIMAKPA-G------G--P---K---P---P-----S----------G--K--K--------D----W-----D-----DD---Q-----S--E--------------------------
>Phrynops_hilarii@Contig18086.H1.1
-----------------------------------------------------FSG--LE----EA-VFR-NIQACKELAQTTR-TALGPN-GMNK-MVINHLEKLFVTNDAATILRELEVQHPADK----------------------------------------------------------------------------------------------------------------------------------------------------------------------------------------------------------------------------------------------------------------------------------------------------------------------------------------------------------------------------------------------------------------------------------------------------LNSKWDLRRLCKTVGATALPRL--------------IA-PT-LE-EMGHCDSVYLSEVGDTQV----------------IVF-KH---------E-K----------------------------E--D----------------G----------------AISTIVVRGSTDNLMDDIERAVDDGVNTF-------KVL-T-R-DK--R--LVPGGGATEIELAKQITSYGET------------C-P---------GLDQYAIKKFAEAFEAIPRALAENS---GV-KA--N---EVISKL-YAVH--------Q-------------------------------------------------------------E-------------G-----------N--K----------------------------------N-----------------------------------VG----FD--I----E---------------A---------E----------------A---------A------A-----------V-K--------DM-L-E----------------------T-------------------------------------G-----------------------VLDTYLGK--HWGVKLATNAAVTVLRVDQIIMAKPA-G---------------------------------------------------------------------------------------------------------------
>Podarcis_sp.@Contig8220.H1.1
--------------------------------------------------------------------------------------------------------------------------------------------------------------------ELL-RMG-LSVS-E--VIEGYEKAL----KKAL-EIL--P----D----L---VC-C--SA--K--N--L---------------R------D--VEE---VS---S-LLQTSIMSK---QCG--S----EIFLTKL--------------IAQAC-VSIF--P-----------------------E-----S--G--H-----------------FNVD-NIRVCKIIG-SGICAS-----------T--E--G------DV-TSV-----K-D-AK----------IAVYSCPFDGMITETKGTVLLKNAAELTN--FSRGEENLLELQVKSI--------------ADTG-----------------VN-VVVTGGKVADMALHYANKYNIMLLR-------------------PRL--------------TP-PN-LE-EIGYCDSVCLSEVGETQV----------------VVF-KH---------E-K----------------------------E--D----------------G----------------AISTIVIRGSTENLMDDVERAIDDGVNTF-------KVL-T-R-DK--R--LVPGGGATEIELAKQITSYGET------------C-P---------GLDQYAIKKFAEAFEAIPRALAENS---GV-KA--N---ELISKL-YAVH--------Q-------------------------------------------------------------E-------------G-----------N--K----------------------------------N-----------------------------------VG----FD--I----E---------------A---------E----------------P---------A------A-----------V-K--------DM-L-E----------------------A-------------------------------------G-----------------------VLDTYLGK--FWAIKLATNAAVTVLRVDQIIMAKPA-G------G--P---K---P---P-----T----------G--K--K--------E----L-----D-----DD---H-----S--D--------------------------
>Pogona_vitticeps@CT01131209.H1.2
--------------------M-ALH---V-PK-APGFAQMLKE-G-A-K---HFSG--LE----EA-VYR-NIMACKELAQTTR-TAYGPN-GMNK-MVINHLEKLFVTNDAATILRELEVQHPAAKM----IVMASHMQEQEVGDGTNFVLVFAGALLEHAE-ELL-RMG-LSVS-E--VIEGYEKAS----KKAL-EIL--P----D----L---VC-C--SA--K--N--L---------------R------D--VEE---VA---S-LLQTSIMSK---QRG--N----EVFLTKL--------------IAEAC-VSIY--P-----------------------E-----S--G--H-----------------FNVD-NIRVCKILG-SGICASTVLHGMVFKKET--E--G------DV-TSV-----K-N-AK----------IAVYSCPFDGMITETKGTVLIKNAEELMD--FSKGEENLMELQVKAI--------------ADAG-----------------AN-VLVTGGKVADMALHYANKYNLMIIRLNSKWDLRRL-KTVGATALPRL--------------TP-PN-LE-ELGHCDSVYLSEVGETQV----------------VVF-KH---------D-K----------------------------E--D----------------G----------------AISTIVIRGSTDNLMDDVERAVDDGVNTF-------KVL-T-R-DK--R--LVPGGGATEIELAKQITSFGET------------C-P---------GLDQYAIKKFAEAFEAVPRALAENS---GI-KG--N---ELISKL-YAVH--------Q-------------------------------------------------------------E-------------G-----------N--K----------------------------------N-----------------------------------VG----FD--I----E---------------A---------E----------------A---------A------A-----------V-K--------DM-L-E----------------------A-------------------------------------G-----------------------VLDTYLGK--HWGIKLATNAAVTVLRVDQIIMAKPA-G------G--P---K---P---P-----T----------G--K--K--------D----V-----D-----GD---Q-----S--D--------------------------
>Protopterus_annectens@Contig10207.H1.1
--------------------M-ALH---V-PR-APGFAQMLKD-G-A-K---HFSG--LE----EA-VYR-NIQACKELAQTTR-TAYGPN-GMNK-MVINHLEKLFVTNDAATILRELEVQHPAAKM----IVMASHMQEQEVGDGTNFVLVFAGALLELAE-ELL-RMG-LSVS-E--VIAGYEKAC----KRAL-EIL--P----D----I---VC-C--SA--K--N--L---------------R------D--TQE---VA---S-LIKTSVMSK---QYG--N----EDFLSKL--------------IAEAC-VSIF--P-----------------------E-----S--G--H-----------------FNVD-NVRVCKILG-SGISASSVLHGMVFKKEA--E--G------DV-TSV-----K-D-AR----------IVVYSCPFDCTVTETKGTVLIKNAEELMN--FSKGEENQLEAQVKAI--------------ADTG-----------------VN-LLVTGGKVADLALHYANKYQIMVVRLNSKWDLRRLCKTVGATALPKL--------------TP-PT-PE-EMGHCESVHLSEVGDTQV----------------VIF-KH---------E-R----------------------------E--D----------------G----------------SISTIVIRGSTDNLMDDIERAVDDGVNTF-------KVL-V-R-DK--R--LVPGGGATEIELSKQITSYGET------------C-P---------GLDQYAIKKFAEAFEVIPRALADNS---GV-NS--N---EILSKL-HAVH--------Q-------------------------------------------------------------E-------------G-----------N--K----------------------------------T-----------------------------------VG----FD--I----E---------------S---------E----------------S---------A------A-----------V-K--------DM-L-E----------------------C-------------------------------------G-----------------------VLEPYLLK--HWGIKLATNAAVTVLRVDQIIMAKPA-G------G--P---K---A---P-----S----------R--K--K--------D----W-----D-----ED---H-----D-----------------------------
>Ptychodera_flava@CT01131209.H1.1
-------------------------------K-APGFSQMLKD-G-A-K---HFHG--LE----EA-VYR-NIDACKELAKTTR-SAYGPN-GMNK-MVINHIEKLFVTNDAATIIRELEVQHPAAKM----LVLASQQMEQEIGDGTNFVLVFAGALLENAE-ELL-RMG-LSPT-E--VIEGYENAG----KKAV-EIL--P----E----L---CC-G--SI--K--D--L---------------H------S--KED---VI---K-GLKSSIMSK---QYG--N----EDFFAKL--------------VAEAC-LSVY--L-----------------------K-----N--G--T-----------------FNVD-NVRVAKILG-SGVLSSTFLQGMVFKRNV--E--G------NI-TKM-----E-N-AK----------IACFSCPVDTTHTETKGTVLIKSAEELKT--FSKGEESQLEELIKGI--------------ADAG-----------------CN-VVVSGGKVGDMALHFLDKYNIMVVRLTSKWDLRRLCKTIKATALPRL--------------TA-PT-SE-EAGHCDMVRVSEIGDTAV----------------VVF-EQ---------E-K----------------------------E--E----------------S----------------GISTVVIRGSTDNIMDDIERAVDDGVNSF-------KVL-T-K-DK--R--YLPGAGATEIELAKRLTKYGES------------C-P---------GLEQYSIKKFAEALEDIPRCLSENA---GV-KA--T---EVLSKL-YAAH--------Q-------------------------------------------------------------E-------------G-----------K--V----------------------------------N-----------------------------------AG----FD--I----E---------------A---------E----------------G---------A------A-----------V-K--------DV-V-E----------------------A-------------------------------------G-----------------------IYDLFLTK--HWGLKFAVNAAVTVLRVDQIIMAKPA-G------G--P---K---P---R-----Q----------P--G--P--------M----D-----A-----DD---D-----------------------------------
>Python_regius@CT01131209.H1.1
--------------------M-ALH---V-PK-APGFAQMLKE-G-A-K---HYSG--LE----EA-VFR-NIQACKELAQTTR-TAYGPN-GMNK-MVINHLEKLFVTNDAATILRELEVQHPAAKM----IVMASHMQEQEVGDGTNFVLVFAGALLEHAE-ELL-RMG-LSVS-E--VIEGYEKAC----KKAL-EIL--P----D----L---VC-C--SA--K--N--L---------------R------D--VGE---VA---S-LLQTSVMSK---QCG--S----EIFLTQL--------------IAQAC-VSVF--P-----------------------E-----S--G--H-----------------FNVD-NIRVCKILG-SGISASTVLYGMVFKKET--E--G------DV-TSV-----K-D-AK----------IAVYSCPFDGMITETKGTVLIKNAEELMN--FSKGEENLMELQIKAI--------------ADAG-----------------AN-VVVSGGKVADMALHYANKYNIMLIRLNSKWDLRRLCKTVGATALPRL--------------TP-PN-LE-EMGHCDSVYLSEVGETQV----------------IVF-KH---------E-K----------------------------E--D----------------G----------------AISTIVIRGSTDNLMDDVERAIDDGVNTF-------KVL-T-R-DK--R--LVPGGGAAEIELAKQITSYGET------------C-P---------GLDQYAIKKFAEAFEAIPRALAENS---GI-KA--N---ELISKL-YAVH--------Q-------------------------------------------------------------E-------------G-----------N--K----------------------------------N-----------------------------------VG----FD--I----E---------------A---------E----------------A---------T------A-----------V-K--------DM-L-E----------------------A-------------------------------------G-----------------------VLDTHLGK--YWGIKLATNAAITVLRVDQIIMAKPA-G------G--P---K---P---P-----S----------G--K--K--------D----L-----D-----DD---Q-----S--D--------------------------
>Rana_chensinensis@Rche4612.H1.1
--------------------M-AMH---V-PK-APGFAQMLKD-G-A-K---HYSG--LE----EA-VFR-NIQACKELAQTTR-TAYGPN-GMNK-MVINHLEKLFVTNDAATILRELEVQHPAARM----VVMASHMQEQEVGDGTNFVLVFAGALLELAE-ELL-RMG-LSVS-E--XIEGYEKAS----KKAL-EIL--A----D----L---VC-S--SA--K--N--L---------------H------D--VDE---VA---S-LLQTSIMSK---QYG--N----EGFLSKL--------------IAQAC-VSVL--P-----------------------E-----S--G--N-----------------FNVD-NIRVCKILG-SGICSSSVLHGMVFKKET--E--G------DV-TSV-----K-E-------------------------TETKGTVLINSAKELMN--FSQGEENMMEESLKAI--------------AATG-----------------VN-IIVTGGKVADMALHYANKYNLMVVRLNSKWDLRRLCKTXCATALPRL--------------MA-PT-PE-EMGHCDSVYLSELGDTQV----------------VVF-KH---------E-K----------------------------E--D----------------G----------------VVATIVVRGSTDNLMDDVERAVDDAVNTF-------KVL------------LVPGGGATEIELAKQITSYGET------------C-P---------GLDQYAIKKFAEAFESIPRALAENX---GX-RA--N---EVLSKL-YATH--------Q-------------------------------------------------------------E-------------G-----------N--K----------------------------------N-----------------------------------IG----FD--I----E---------------A---------E----------------S---------A------A-----------V-K--------DM-L-E----------------------C-------------------------------------N-----------------------VLDTYLGX--HWXIKXAMNAAVTVLRVDQIIMAKAA-G------G--P---K---T---P-----K----------Q--Q--G--------H----W-----D-----KD---------------------------------------
>Scyliorhinus_canicula@CT01131209.H1.1
--------------------M-ALH---I-PK-APGFAQMLKD-G-A-K---HLSG--LE----EA-VYR-NIQACKELAETTR-TAYGPN-GMNK-MVINHVEKLFVTNDAATILRELEVQHPAAKM----LVMASHMQEQEVGDGTNFVLVFSGALLDLAE-ELL-RMG-LSVS-E--VIEGYEAAS----KKAL-EIL--P----D----L---IC-S--SV--K--N--L---------------Q------D--VDD---AL---P-VIRSAVMSK---QYG--N----ADFLCKL--------------ITQAC-VSIY--S-----------------------E-----S--G--H-----------------FNVD-NIRVCKILG-SGVFTSSVLHGMIFKRET--E-------------------------------------------------------------------FSKGEEDLMEVQVKAI--------------ADAG-----------------VN-LIVTGGKVADMALHYANKYQLMVVRLNSKWDLRRLCKTVGATALPRL--------------TP-PT-PE-EMGYCDGVYLSEVGDTQV----------------VIF-KH---------E-N----------------------------E--D----------------G----------------AISTIVVRGSTDNIMDDVERAVDDGVNTF-------KVL-T-R-DK--R--CLP---------AKRITTYGES------------C-P---------GLEQYGIKKFAEAFESIPRALAANS---GI-RA--N---EIISKL-YAVH--------Q-------------------------------------------------------------E-------------G-----------N--K----------------------------------N-----------------------------------IG----FD--I----E---------------G---------E----------------G---------S------G-----------L-K--------DM-L-E----------------------A-------------------------------------G-----------------------ILDPYLVK--YWGIKLATNAAVTVLRVDQIIMAKQA-G------G--P---K---P---P-----A----------Q--K--K--------D----W-----D-----DD---D-----D--Q--------------------------
>Sphenodon_punctatus@CT01131209.H1.1
--------------------M-AMH---V-PK-APGFAQMLKD-G-A-K---HYSG--LE----EA-VFR-NIQACKELARTTR-TAYGPN-GMNK-MVINHLEKLFVTNDAATILRELEVQHPAAKM----IVMASHMQEQEVGDGTNFVLVFAGALLELAE-ELL-RIG-LSVS-E--VIEGYEKAC----RKAQ-EIL--P----D----L---VC-C--SA--K--N--L---------------R------D--TEE---VS---S-LLHTSIMSK---QYG--N----ETFLAKL--------------IAQAC-VSVL--P-----------------------D-----S--G--H-----------------FNVD-SIRVCKILG-SGICASTVLHGMVFKRET--E--G------DV-TSV-----K-D-AK----------IAVYSSPFDCTITETKGTVLIKNAEELMN--FSKGEENLMDLQVKAI--------------ADTG-----------------AN-IVVTGGKVADMALHYANKYNLMVVRLNSKWDLRRLCKTVGATALPRL--------------TP-PT-LE-EMGHCDSVYLSEVGDTQV----------------IVF-KH---------E-K----------------------------D--D----------------G----------------AIATIVIRGSTDNIMDDVERAVDDGVNTF-------KVL-S-R-DK--R--LVPGGGATEIELAKQITSYGET------------C-P---------GLDQYAIKKFAEAFEAIPRALAENS---GV-KA--N---EVISKL-YAVH--------Q-------------------------------------------------------------E-------------G-----------N--K----------------------------------N-----------------------------------VG----FD--I----E---------------A---------E----------------A---------T------A-----------V-K--------DM-L-E----------------------A-------------------------------------G-----------------------VLDTYLGK--NWGIKLATNAAVTVLRVDQIIMAKPA-G------G--P---K---P---P-----S----------G--K--K--------E----F-----N-----ED---Q-----D--E--------------------------
>Trachemys_scripta@CT01131209.H1.1
--------------------M-AMH---V-PK-APGFAQMLKE-G-A-K---HFSG--LE----EA-VFR-NIQACKELAQTTR-TALGPN-GMNK-MVINHLEKLFVTNDAATILRELEVQHPAAKM----IVMASHMQEQEVGDGTNFVLVFAGTLLELAE-ELL-RMG-LSVS-E--VIEGYXKAC----KKAL-EIL--P----D----L---VC-C--SA--K--N--L---------------H------D--VEE---VA---S-LLNTSVMSK---QYG--N----EIFLAKL--------------IAQAC-VSIL--P-----------------------N-----S--G--H-----------------FNVD-SIRVCKILG-SGISASSVLHGMVFKKET--E--G------DV-TSV-----K-D-AK----------IAVYSCPFDGMITETKGTVLIKTADELRN--FSKGEENLMDLQVKAI--------------ADAG-----------------AN-VVVTGGKVADMALHYANKYNLMLVRLNSKWDLRRLCKTLGATALPKL--------------IP-PT-LE-EMGHCDSVYLSEVGDTQV----------------VVF-KH---------E-K----------------------------E--D----------------G----------------AISTIVIRGSTDNLMDDIERAIDDGVNTF-------KVL-T-R-DK--R--LVPGGGATEIELAKQIASYGET------------C-P---------GLDQYAIKKFAEAFEAFPRALAENS---GV-KA--N---EVLSKL-YAVH--------Q-------------------------------------------------------------E-------------G-----------N--K----------------------------------N-----------------------------------VG----FD--I----E---------------A---------E----------------T---------A------A-----------V-K--------DM-L-E----------------------T-------------------------------------G-----------------------VLDTYLGK--HWGIKLATNAAVTVLRVDQIIMAKPA-G------G--P---K---P---P-----S----------G--K--K--------D----W-----D-----DD---Q-----S--E--------------------------
