# Supplementary material for: A phylogenomic framework and timescale for comparative studies of tunicates
Source: BMC Biol. 2018 Apr 13;16:39. doi: 10.1186/s12915-018-0499-2 (PMC5899321; doi:10.1186/s12915-018-0499-2)
Supplement: Supplementary file 4 — Supporting data. Transcriptome assemblies, alignments, and trees. (ZIP 38502 kb) [file 12915_2018_499_MOESM4_ESM.zip › 12915_2018_499_MOESM4_ESM/12915_2018_499 (Delsuc) Files Updated 23-03-2018/crfg.fasta]

>Strongylocentrotus_purpuratus@XP_780424
------------------------------------M-SLYNFKKITVVPKSKD-FID---IVLSKT-----------------QRKT-PT-VVHK---------HY-----KI---S----RI--RQ-----F-YM-R-KIKFTQQSYHDKLQQIIQDFPKLE---DVHPFYADLMNVLY---------------D-----K-----------------DHYKLALGQINTA---LHLIDNVARDYC-RLMKYGDSLYRCKQLKRAGMGRMCTIMK-RQ--GQSLEYLEQVRQHLSRLPSIDPNTRTLLLCGFPNVGKSSFMNKVTRADVEVQPYA-FTTKSLFVGHMD----------------Y-RYL-RW-QVVDTPGILDHSLEDRNTIEMQAITALAHL-R-AAVLYVMDVSEQCGHSVEEQMELFE-SIRPLF----AN-KPLIIVANK-------TDIV-----EL-K------E-L----SE-----E---QQ-----E----FF------R--K---A----------------E----------A------D----------------------------------------------------------------------G---------------VT--V-IQT----STVTEQ-GIM-QVKTE-ACD-RL---------LLQRVDM-----KM---------K---G-----R----------K--VN----DV--------LN-RLHIAMPS---P-----------------------R------D--------------------------------D---K-S------R-P------PC-----------------I----------------------P----------------AAV---L---A----------------------------------R---------------------K-----------------------------E--------A----------------------------------------------------------------------------M------------------E---T----------------------D----------------------------------------------------------------------------------R---------------------------K--------------------------------------------K---------------------R--------S--LR--------------------DE----------------EL-E-------MG----DDFILEL--------H-------------REW--D-LKNEEE-KTDIIPELWMGKNIADYV--DPEIDAKLAELEEEEA----MR----E----A-A---GVY-------------D--N-------A-E---------------------------S-------------------S------E-----D----E----E----M---K------E----I----R-V--TARKIRDK----KI-LLQM----E----------SR--E-K----K-------R---IR--HP---S--II--R--------------K-----------T----------E---------------G--------I---------------------K-R-K----R--F----E-----S--E----M-------GG--L---G-----V---D-------I------------D-----L--------F----Q----K---S--H-------H-----------------------V----------V------T----------D-------------------------------H--------T------S---R---------------------------------------------------------------------------------------------------------------------------------------------------------------A-----------------P---L---V---------K---------K------------------------R-----R-------T-----D---S------------T------------------------------------------------G--------R-----E----------T------------------------------S--------------------S-------M-------------R---------T--------P-R-----------------D-----E-------------S-------------G--L-R-D--V------K------------------TRK-KV--R-------------------------------------TLSKV-S-QRK-M--N-M-----N--AKK---GEADRNIPCKMPKHLFAGKR-KGGSTSRR-
>Paracentrotus_lividus@CT01070710.H1.1
------------------------------------M-ALYNFKKITVVPTSKD-FID---IVLSKT-----------------QRKT-PT-VVHK---------HY-----RI---S----RI--RQ-----F-YM-R-KIKFTQQSYHDKLQQIVQDFPKLE---DIHPFYADLMNVLY---------------D-----K-----------------DHYKLALGQINTA---LHLIDNVARDYC-RLMKYGDSLYRCKQLKRAGMGRMCTIMK-RQ--GQSLQYLEQVRQHLSRLPSIDPNTRTLLLCGFPNVGKSSFMNKVTRADVEVQPYA-FTTKSLFVGHMD----------------Y-RYL-RW-QVVDTPGILDHSLEDRNTIEMQAITALAHL-R-AAVLYVMDVSEQCGHSLEEQVELFE-SIRPLF----AN-KPLIIVANK-------TDII-----QI-K------D-L----DE-----N---RQ-----E----FF------R--K---A----------------E----------A------H----------------------------------------------------------------------G---------------VT--V-VET----STITEK-GIM-KVKTE-ACD-RL---------LLQRVDM-----KM---------K---G-----R----------K--VN----DV--------LN-RLHIAMPA---P-----------------------R------D--------------------------------T---K-S------R-P------PC-----------------I----------------------P----------------AAI---S---A----------------------------------R---------------------K-----------------------------S--------A----------------------------------------------------------------------------M------------------E---T----------------------E----------------------------------------------------------------------------------Q---------------------------K--------------------------------------------K---------------------R--------S--LR--------------------DE----------------EL-E-------LG----DDFVLEL--------H-------------REW--D-LKNEDE-KTDIIPELWMGKNIADYI--DPDIEAKLAELEEEEA----MR----E----A-A---GVY-------------D--N-------E-E---------------------------I-------------------S------E-----D-----------------------------------------------------------------------------------------------------------------------------------------------------------------------------------------------------------------------------------------------------------------------------------------------------------------------------------------------------------------------------------------------------------------------------------------------------------------------------------------------------------------------------------------------------------------------------------------------------------------------------------------------------------------------------------------------------------------------------------------------------------------------------------------------------------------------------------------------------------------------------------------------------------------------------------------------------------------------------------------------------------------------------------------------------------------------------------------------
>Patiria_miniata@CT01100728.H1.1
------------------------------------M-SMYNFKKITVVPTAKD-FID---IVLSKT-----------------QRKT-PT-VVHK---------HY-----KI---S----RI--RQ-----F-YM-R-KVKYTQQNYHDKLSQIINDFPKLE---DVHPFYADLMNVLY---------------D-----K-----------------DHYKLALGQINTA---RHLIDNVARDYV-RLLKYGDSLYRCKQLKRAAMGRMCTIMK-RQ--NQSLQYLEQVRQHLSRLPSIDPNTRTLLLCGFPNVGKSSFMNKVTRADVEVEPYA-FTTKSLYVGHMD----------------Y-RYL-RW-QVVDTPGVLDHPLEDRNTIEMQAITALAHL-R-AAILYVLDVSEQCGHSVEEQVELFE-SIRPLF----SN-KPLIVCANK-------TDIV-----TV-D------E-L----AP-----E---KK-----V----LL------E--K---F----------------Q----------E------D----------------------------------------------------------------------G---------------IP--L-ISM----STVTEE-GVM-EVKTE-ACD-RL---------LAQRVDM-----KM---------K---G-----K----------K--VN----EV--------LN-RLRVAMPA---Q-----------------------R------D--------------------------------T---K-P------R-P------PC-----------------I----------------------P----------------AAI---A---N----------------------------------RSS-------------------K-----------------------------Q--------A----------------------------------------------------------------------------M------------------D---V----------------------D----------------------------------------------------------------------------K-----P---------------------------K--------------------------------------------R---------------------K--------L--YR--------------------DY----------------EL-E-------AA----DDYILDL--------Q-------------KEW--D-VA-EDE-KDDIIPEIWMGHNIADYV--DPDIEAKLEELEREEE----LR----E----Q-A---GMY-------------D--E-------D-M---------------------------S-------------------S------D-----D----E----D----M---K------Q----I----R-S--TARKIRDK----KI-LIMK----A----------SK--E-K----R-------R---IN--KP---H--MP--R--------------P-----------A----------Q---------------P--------V---------------------K-R-K----R--F----E-----Q--E----M-------AE--L---G-----V---E--------------------------P--------A----E----G---G--H-------Y-----------------------T-----------------R----------A-------------------------------R--------S------R---S---------------------------------------------------------------------------------------------------------------------------------------------------------------R-----------------T---P---V---------A---------P------------------------K-----K-------Q-----R---T------------D--------S----------R-G---------R----------------S--------V-----S----------S------------------------------M------------------------------------------R---------T--------P-R-----------------D-----L-------------S-------------G--V-R-D--Q------T------------------QQT-KV--E-------------------------------------KMRKV-V-QRK-S--N-M-----L--AKK---GEADRKIPSKMPKHLFAGKR-KMGTTGRR-
>Apostichopus_japonicus@SRA172530.H1.1
-----------------------------------------------------------------------------------------------------------------------------------------------------------------------------------------------------------------------------------------------------------------------------------------------------------------------------------------DVEVEPYA-FTTKSLFVGHMD----------------Y-RYL-RW-QVVDTPGILDHPLEERNTIEMQAITALAHL-R-AAVLYILDISEQCGHTIPEQIQLFK-SIQPLF----SN-KPLLIAANK-------IDII-----GI-D------E-L----SD-----E---YK-----E----MF------E--KKFGK----------------E----------E------G----------------------------------------------------------------------P---------------FQ--L-SQI----STVSEE-G-------------------------------------------------------------------------------------------------------------------------------------------------------------------------------------------------------------------------------------------------------------------------------------------------------------------------------------------------------------------------------------------------------------------------------------------------------------------------------------------------------------------------------------------------------------------------------------------------------------------------------------------------------------------------------------------------------------------------------------------------------------------------------------------------------------------------------------------------------------------------------------------------------------------------------------------------------------------------------------------------------------------------------------------------------------------------------------------------------------------------------------------------------------------------------------------------------------------------------------------------------------------------------------------------------------------------------------------------------------------------------------------------------------------------------------------------------------------------------------------------------------------------------------------------------------------------------------------------------------------------------------------------------------------------------------------------------------------G--------R-----A----------T------------------------------S--------------------S-------S-------------R---------T--------P-R-----------------D-----E-------------S-------------G--I-R-D--P------K------------------VRK-IT--R-------------------------------------DLSRK-A-QRK-M--N-H-----G--AKK---GEGDRTIVTLKPKHLLS-------------
>Eucidaris_tribuloides@SRA205377.H1.1
---------------------------------------------------------------------------------------------------------------------------------------------------------------------------------------------------------------------------------------------------------------------------------------------------------------------------------------------------------------------------------------QVVDTPGILDHSLEDRNTIEMQAITALAHL-R-AAVLYIMDVSEQCGHSIQEQGELFE-NIRPLF----AN-KPLIIVANK-------T--------------------------------------------------------------------------------------------------------------------------------------------------------------------------------------------------------------------------------------------------------------------------------------------------------------------------------------------------------------------------------------------------------------------------------------------------------------------------------------------------------------------------------------------------------------------------------------------------------------------------------------------------------------------------------------------------------------------------------------------------------------------------------------------------------------------------------------------------------------------------------------------------------------------------------------------------------------------------------------------------------------------------------------------------------------------------------------------------------------------------------------------------------------------------------------------------------------------------------------------------------------------------------------------------------------------------------------------------------------------------------------------------------------------------------------------------------------------------------------------------------------------------------------------------------------------------------------------------------------------------------------------------------------------------------------------------------------------------------------------------------------------------------------------------------------------------------------------------------------------------------------------------------------------------------------------------------------------------------------------------------------------------------------------------------------------------------------------------------------------------------------------------------------------------------------------------------------------------------------------------------------
>Lytechinus_variegatus@JH446915.H1.3
--------------------------------------------------------------------------------------------------------------------------------------------------------------------------------------------------------------------------------------------------VARDYC-RLMKYGDSLYRCKQLKRAGMGRMCTIMK-RQ--GQSLEYLEQVRQHLSRLPSIDPNTRTLLLCGFPNVGKSSFMNKVTRADVEVQPYA-FTTKSLFVGHMD----------------Y-RYL-RW-QVVDTPGILDHSLEDRNTIEMQAITALAHL-R-AAVLYVMDVSEQCGHSIEEQV----------------------------------------------------------------------------------------------------------------------------------------------------------------------------------------------------------------------------------------------------------ACD-RL---------LLQRVDM-----KM---------K---G-----R----------K--VN----DV--------LN-RLHIAMPT---P-----------------------R------D--------------------------------E---K-A------R-P------PC-----------------I----------------------P----------------AAV---V---A----------------------------------R---------------------K-----------------------------N--------A----------------------------------------------------------------------------M------------------E---T----------------------E----------------------------------------------------------------------------------R---------------------------K--------------------------------------------K---------------------R--------S--LR--------------------DE----------------EL-E-------LG----DDFVLEL--------H-------------REW--D-LKNEEE-KTDIIPELWMGKNIADFV--DPDIDAKLAELEEEEA----MR----E----A-A---GVY-------------D--N-------E-E---------------------------S--------------------------------------------------------------------------------------------------------------------------------------------------------------------------------------------------------------------------------------------------------------------------------------------------------------------------------------------------------------------------------------------------------------------------------------------------------------------------------------------------------------------------------------------------------------------------------------------------------------------------------------------------------------------------------------------------------------------------------------------------------------------------------------------------------------------------------------------------------------------------------------------------------------------------------------------------------------------------------------------------------------------------------------------------------------------------------------------------------------------------------
>Ophionotus_victoriae@CT02130603.H1.1
-----------------------------------------------------------------------------------------------------------------------------------------------------------------------------------------------------------------------------------------------------------------------------------------------------------------------------------------------------------------------------------------------------------------------------------------------------------------------------------------------------------------------------------------------------------------------------------------------------------------------------------------------------------------------------------------TEE-GVM-KVKTE-ACD-RL---------LTQRVDM-----KV---------K---G-----Q----------K--VK----DV--------LN-RLRVSEPT---S-----------------------R------D--------------------------------Q---K-T------R-P------AF-----------------I----------------------P----------------EKF---L---A----------------------------------K---------------------K-----------------------------N--------A----------------------------------------------------------------------------M------------------E---T----------------------E----------------------------------------------------------------------------K-----S---------------------------H--------------------------------------------K---------------------R--------L--LR--------------------HT----------------ME-E-------MG----DDWELDL--------Q-------------QEW--D-VP-DDE-KTDIIPELWMGKNIVDYV--DPEIEEKLLELEKEEE----LR----E----Q-A---GVY-------------D--N-------A-E---------------------------S-------------------S------E-----D----E----D----M---K------E----L----R-S--TAKKIRDK----KI-LILK----A----------SK--E-K----R-------R---IN--NP---G--VT--R--------------N-----------K----------R---------------A--------V---------------------K-R-K----N--F----E-----E--T----M-------GG--M---G-----V---Q--------------------------P--------M----E----D---G--H-------Y-----------------------T-----------------K----------A-KG----------------------------R--------S------R---S---------------------------------------------------------------------------------------------------------------------------------------------------------------R-----------------T---P---M---------N---------P------------------------K-----K-------M-----R---T------------D--------S----------V-G---------R----------------S--------V-----S----------S------------------------------M------------------------------------------L---------P--------S-R-----------------D-----E-------------S-------------G--I-R-D--N------T------------------QRE-KL--R-------------------------------------VQHKK-S-QRT-M--N-R-----Y--AKA---GEADRHIRDKMTKN----------------
>Parastichopus_parvimensis@SRA49459830.H1.1
--------------------------------------------------------------------------------------------------------------------------------------------------------------------------------------------------------------------------------------------------------------------------------------------------------------------------------------TRADVEVEPYA-FTTKSLFVGHMD----------------Y---L-RW-QVVDTPGILDHPLEERNTIEM----------------------------------------------------------------------------------------------------------------------------------------------------------------------------------------------------------------------------------------------------------------------------------------------------------------------------------------------------------------------------------------------------------------------------------------------------------------------------------------------------------------------------------------------------------------------------------------------------------------------------------------------------------------------------------------------------------------------------------------------------------------------------------------------------------------------------------------------------------------------------------------------------------------------------------------------------------------------------------------------------------------------------------------------------------------------------------------------------------------------------------------------------------------------------------------------------------------------------------------------------------------------------------------------------------------------------------------------------------------------------------------------------------------------------------------------------------------------------------------------------------------------------------------------------------------------------------------------------------------------------------------------------------------------------------------------------------------------------------------------------------------------------------------------------------------------------------------------------------------------------------------------------------------------------------------------------------------------------------------------------------------------------------------------------------------------------------------------------------------------------------------------------------------------------------------------------------------------------------------------------------------------------------------------------------------------------------
>Saccoglossus_kowalevskii@XP_002740609
------------------------------------M-SHYNFKKITVVPSGKD-FVD---IVLSRT-----------------QRKT-PT-VVHK---------HY-----KI---N----RI--RQ-----F-YM-R-KVKFTQQNFHDKLSDVLNEFPKLE---DIHPFYADLMNVLY---------------D-----K-----------------DHYKLALGQINTA---RHLIDNVSKDYV-RLMKYADTLYRCKQLKKAALGRMCTVMK-RQ--NQSLEYLEQVRQHLSRLPSIDPNTRTLLICGFPNVGKSSFINKITRADVEVQPYA-FTTKSLFVGHTD----------------Y-KYL-RW-QVVDTPGILDHSLEERNTIEMQAITALAHL-R-AAVLYIMDTSEQCGHTIEEQVDLFK-NIQPLF----AN-KPLLIILNK-------IDVV-----KP-E------E-L----GD-----D---EK-----K----LL------S--D---F----------------Q----------T------E----------------------------------------------------------------------G---------------IP--V-LPM----STVTEE-GVI-DVKTE-ACD-RL---------LAQRVDT-----KI---------K---G-----K----------K--VN----DV--------LN-RLHLAVPQ---Q-----------------------R------D--------------------------------Q---K-T------R-P------PC-----------------I----------------------P----------------EGV---Q---K----------------------------------K---------------------K-----------------------------S--------A----------------------------------------------------------------------------M------------------Q---I----------------------E----------------------------------------------------------------------------G-----R---------------------------R--------------------------------------------K---------------------K--------L--ER--------------------DI----------------EI-E-------EE----DLYVLDL--------N-------------KHY----LIPEDE-KYDVIPELWEGKNLADYI--DPEIEKKLEELEKEEL----LR----E----G-A---GEY-------------D--E-------D-M---------------------------S-------------------S------D-----D----E----E----M---R------E----I----R-K--IASKIRNK----RK-IVMM----E----------SKE-K-R----K-------V---EK--PV---L--P---R--------------T-----------A----------I---------------K---G--------------------------K-R-S----R--F----E-----R--E----M-------GE--L---G-----V---E--------------------------P--------N----P----GVSHG--H-------F-----------------------T-----------------R----------S-------------------------------R--------S------R---S---------------------------------------------------------------------------------------------------------------------------------------------------------------K-----------------T---P---V---------A---------K------------------------K-----R-------Q-----R---T------------D--------S----------L-G---------R----------------A--------R-----S----------S------------------------------S------------------------------------------R---------T--------P-R-----------------D-----L-------------S-------------G--V-R-D--E------T------------------MFN-KT--K-------------------------------------KMGKL-S-QRN-R--N-R-----F--GKA---GEADRVITTKMPKHLFAGKR-KGGKTDRR-
>Ptychodera_flava@Pfla136328.H1.1
--------------------------------------------------------------------------------------------------------------------------------------------------------LSEIINDFPKLE---DIHPFYADLMNVLY---------------D-----K-----------------DHYKLALGQINTA---KHLIDNVSKDYV-RLLKYADSLYRCKQLKKAALGRMCTIMK-RQ--NQSLEYLEQVRQHLSRLPSIDPNTRTLLICGFPNVGKSSFINKITRADVEVQPYA-FTTKSLFVGHT----------------------------------LDHSLEERNTIEMQAITALAHL-R-AAVLYIMDVSQQCGHTIEEQVELFK-NIQPLF----AN-KPLLVVANK-------IDII-----RP-E------E-L----PE-----D---EK-----K----FF------E--D---F----------------E----------K------E----------------------------------------------------------------------G---------------IP--V-LKM----STVTEE-GVI-EVKTE-SCD-RL---------LAQRVEG-----KM---------K---G-----R----------K--V----------------------------------------------------------------------------------------------------------------------------------------------------------------------------------------------------------------------------------------------------------------------------------------------------------------------------------------------------------------------------------------Q---V----------------------E----------------------------------------------------------------------------G-----K---------------------------R--------------------------------------------K---------------------K--------L--ER--------------------DI----------------EL-E-------MA----DEYVLDL--------Q-------------KHY----LLPEDE-KYDTIPELWQGRNIADYI--DPDIEKKLEELEREEA----LR----E----A-A---GEY-------------D--E-------D-M---------------------------S-------------------S------E-----D----E----E----M---Q------E----I----R-K--MASKIRNK----RK-IIMM----E----------SKE-K-R----K-------V---EK--PV---L--P---R--------------T-----------A----------I---------------R---G--------------------------K-R-S----R--F----E-----R--D----M-------EE--L---G-----V---E--------------------------P--------D-----------NEG--H-------Y-----------------------T-----------------R----------S-------------------------------R--------S------R---S---------------------------------------------------------------------------------------------------------------------------------------------------------------K-----------------T---P---L---------V---------R------------------------K-----R-------Q-----R---T------------D--------S----------E-G---------R----------------A--------R-----S----------S------------------------------S------------------------------------------R---------T--------P-R-----------------D-----I-------------S-------------G--V-R-D--A------S------------------MRN-KA--K-------------------------------------KLSKL-S-QRR-A--N-R-----F--GKI---GEADRAIRASMPRHLYAGKR-KMGKADRR-
>Xenoturbella_bocki@EC907054.H1.1
----------------------------------------YNFKKITVVPTAKD-FID---IMLSRT-----------------QRKT-PT-EVHR---------HY-----AI---S----RI--RS-----F-YC-R-KIKFTQQNMHDRLTEIIGEFPKLD---DVHPFYADLMNILY---------------D-----R-----------------DHYKLALGQINTA---RSLIDNVSRDYV-RLMKYGDSLYRCKQLKRAGLGRMCTIIK-NQ--TQSLLYLEQVRQHLSRLPTIDPNGRTLLICGFPNVGKSSFINKITRADVEVQPYA-FTTKSLFVGHTD----------------Y-RYL-RW-QVVDTPGILDHTLEDRNTIEMQAITALAHL-R-AVVLYFMDISELCNNSIEDQIELFE-NIKPLF----TN-KPLVIVANK-------IDVV-----RL-D------E-L----PP-----E---KK-----A----LL------D--R---F----------------E----------K------E----------------------------------------------------------------------G---------------IP--V-VPI----SAVTDE-GVA-ELKNK-SCD-IL---------LAHRVDT-----KL---------K---G-----N----------K--VD----DI--------IN-RLRVAMPT---N-----------------------F------D--------------------------------G---K-D------R-P------VC-----------------I----------------------P----------------D-------------------------------------------------------------------------------------------------------------------------------------------------------------------------------------------------------------------------------------------------------------------------------------------------------------------------------------------------------------------------------------------------------------------------------------------------------------------------------------LG----DDYVLDL--------H-------------KMY--D-LPAE-E-KHDIVPEIWEGHNILDYV--DPETVQKLEALEKEEA----FL----E----A-S---GYY-------------D--D-------A-L---------------------------S-------------------S------E-----D----E----E-------------------------------------------------------------------------------------------------------------------------------------------------------------------------------------------------------------------------------------------------------------------------------------------------------------------------------------------------------------------------------------------------------------------------------------------------------------------------------------------------------------------------------------------------------------------------------------------------------------------------------------------------------------------------------------------------------------------------------------------------------------------------------------------------------------------------------------------------------------------------------------------------------------------------------------------------------------------------------------------------------------------------------------------------------------------------------------
>Xenoturbella_bocki@PS_468_EC907054.H1.1
----------------------------------------YNFKKITVVPTAKD-FID---IMLSRT-----------------QRKT-PT-EVHR---------HY-----AI---S----RI--RS-----F-YC-R-KIKFTQQNMHDRLTEIIGEFPKLD---DVHPFYADLMNILY---------------D-----R-----------------DHYKLALGQINTA---RSLIDNVSRDYV-RLMKYGDSLYRCKQLKRAGLGRMCTIIK-NQ--TQSLLYLEQVRQHLSRLPTIDPNGRTLLICGFPNVGKSSFINKITRADVEVQPYA-FTTKSLFVGHTD----------------Y-RYL-RW-QVVDTPGILDHTLEDRNTIEMQAITALAHL-R-AVVLYFMDISELCNNSIEDQIELFE-NIKPLF----TN-KPLVIVANK-------IDVV-----RL-D------E-L----PP-----E---KK-----A----LL------D--R---F----------------E----------K------E----------------------------------------------------------------------G---------------IP--V-VPI----SAVTDE-GEIRETARKIRAKKSILMQENRKRKHSTKPVMPRTAKTMKLSDLQSELAEKGVEFPADDTDASYRRSRSRTPANRQRVESTVRSSSTKPRDQSGVRDPKMQAKVKKIGRKSQQERNVNARKGEGDRVILNQKPKHLF-----------------------------AGKRKMGK-------------------------------------------------------------------------------------------------------------------------------------------------------------------------------------------------------------------------------------------------------------------------------------------------------------------------------------------------------------------------------------------------------------------------------------------------------------------------------------------------------------------------------------------------------------------------------------------------------------------------------------------------------------------------------------------------------------------------------------------------------------------------------------------------------------------------------------------------------------------------------------------------------------------------------------------------------------------------------------------------------------------------------------------------------------------------------------------------------------------------------------------------------------------------------------------------------------------------------------------------------------------------------------------------------------------------------------------------------------------------------------------------------------------------------------------------------------------------------------------------------------------------------------------------------------------------------------------------------------------------------------------------------------------------------------------------------------------------------------------------------------------------------------------------------------------------------------------------------------------
>Branchiostoma_floridae@Bflo21444.H1.1
------------------------------------MAASYNFKKITVVPSATD-FVD---IVLSKT-----------------QRKT-PT-VIHK---------QY-----AI---A----RI--RQ-----F-YM-R-KVRYTQQNYHDKLSQILDDFPKLE---DIHPFYADLMNVLY---------------D-----K-----------------DHYKLALGQINMA---RHLIDNVAKDYV-RLLKYGDSLYRCKTLKRAALGRMCTVMK-RQ--KQSLEYLEQVRQHLSRLPTIDPNTRTLLICGFPNVGKSSFINTITRADVEVQPYA-FTTKSLYVGHTD----------------Y-RYL-RW-QVIDTPGILDHSLEERNTIEMQAITALAHL-R-AAVLYVMDISEQCGHNLHQQVELFN-NIKPLF----AN-KPLMIVTNK-------IDVI-----RR-E------E-L----SE-----E---NE-----A----LL------A--E---L----------------E----------K------E----------------------------------------------------------------------G---------------IP--I-VPM----STLSGE-GVM-EVKNE-ACD-QL---------LAYRVEN-----KM---------R---S-----K----------K--VN----SV--------LN-RLHLSVPQ---Q-----------------------R------D--------------------------------E---K-V------R-P------PC-----------------I----------------------P----------------EAV---L---Q----------------------------------R---------------------K-----------------------------A--------A----------------------------------------------------------------------------M------------------D---T----------------------D----------------------------------------------------------------------------K-----P---------------------------K--------------------------------------------K---------------------K--------T--ER--------------------DL----------------EL-E-------LE----EDYVFDM--------K-------------KRY--D-LKNAED-KYDPIPELWEGKNVADYI--DADIMKKLEDLEKEEE----MR----E----A-A---GEY-------------D--S-------D-M---------------------------S-------------------D------E-----D----E----E----T---R------E----I----R-S--MAAKIRKK----KK-LIKM----E----------SDV-R-R----K-------V---QK--PT---L--P---R--------------V-----------A----------R---------------K---D----Y---------------------N-A-S----E--F----K-----S--Q----M-------EE--L---G-----V---D-------M------------A-----D--------K----D----N---A--H-------F-----------------------K-----------------R----------A-------------------------------R--------S------K---T---------------------------------------------------------------------------------------------------------------------------------------------------------------P-----------------T---G---L---------K---------R------------------------K-----R-------E-----A---S------------T--------E----------A-G--S------R----------------A--------R-----S----------R------------------------------S-----------V-P------A-------G-------------K---------V--------P-R-----------------D-----Q-------------S-------------G--I-R-D--P------Q------------------TQQ-KV--K-------------------------------------VIAKN-A-QKK-M--N-Q-----F--GKA---GESDRFIGTKMPKHLFAGKR-KQGKTQRR-
>Ciona_savignyi@38679593.10
-----------------------------------------------------D-FID---ITLSKT-----------------QRKT-PT-VVHK---------SY-----HI---S----RI--RS-----F-YV-R-KVKFTQQNYHDRLATILTEFPKLE---DVHPFYADLMNVLY---------------D-----K-----------------DHYKLALGQLNTA---KHLID-VGRDYV-RLMKYGDSLYRCKMLKRAALGRMCTIMK-RQ--KQTLEYLEEV---------------------------------ITRAEVEVQPYA-FTTKSLFVGHMD----------------Y-RYL-RW-QVIDTPGILDQPLENRNTIEMLSVTALAHL-R-SAVVYVMDISEQCGESLESQLSLFN-NIRPLF----NN-KPLFVMANK-------IDVL-----SK-D------D-L----SD-----E---HK-----K----LF------E--D---L----------------E----------K------E----------------------------------------------------------------------G---------------IS--I-FWT----STVTGE-GIM-ELRQA-ACD-KL---------LLHRVEA-----KM---------K---G-----K----------K--VT----GV--------MN-RLRVANPV---L-----------------------R------D--------------------------------E---K-V------R-P------PC-----------------I----------------------P----------------ESV---L---K----------------------------------K---------------------R-----------------------------A--------A----------------------------------------------------------------------------M------------------A---T----------------------A----------------------------------------------------------------------------E-----E---------------------------R--------------------------------------------K---------------------K--------T--ER--------------------DI----------------EI-E-------MD----DEYVLDL--------Q-------------EWW--D-LKNPDE-THDTLPEIWKGHNVSDYI--DPEIFKRLDALEQEEE----LK----E----A-A---GFY-------------D--D-------D-E---------------------------E-------------------S------D-----D----E----E----M---K------E----I----R-K--MAAKIREK----KA-IRLA----E----------SHL-V-R----K-------V---KK--AK---L--P---G--------------K-----------T----------A---------------A--------E---------------------N-R-T----PGKM----V-----A--D----M-------GE--L---G-----V---D-------L------------S-----T--------I----K----Q---G--H-------F---------------------------------------------------------------------------------------------R------S---R---------------------------------------------------------------------------------------------------------------------------------------------------------------S-----------------T---T---RKTL------K---------R------------------------K-----R-------D-----V---S------------M-------------------D-T--S------V----------------A--------R-----S----------T------------------------------S--------------------R-------A-------------R---------S-QSR----P-R-----------------D-----E-------------S-------------G--L-R-D--V------A------------------MVK-KA--R-------------------------------------KLAKL-S-QRG-M--I-Q-----L--GKA---GESDRHIPTEKPKHLNTGKR-GIGKTQRR-
>Clavelina_lepadiformis@CT01091002.H1.1
------------------------------------M-SLYNFKKITVVPTSKE-FID---ITLSKT-----------------QRKT-PT-VVHK---------NY-----HI---S----RI--RS-----F-YN-R-KVKFTQQNYHDRLSTILTEFPKLE---DVHPFYADLMNVLY---------------D-----K-----------------DHYKLALGQINTA---KHLIDNVGRDYT-RLMKYGDSLYRCKMLKRAALGRMCTIMK-RQ--KQTLEYLEEVRQHMSRLPSIDPNTRTLLISGFPNVGKSSFINKLTRAEVEVQPYA-FTTKSLFVGHMD----------------Y-RYL-RW-QVIDTPGILDHPLEDRNTIEMLSITALAHL-R-AAVVYVMDVSEQCGESMESQISLFN-NIKPLF----LN-KPLFIMANK-------TDIV-----SK-E------E-L----SE-----E---NR-----K----IF------E--N---F----------------E----------N------E----------------------------------------------------------------------G---------------IS--V-FWT----STVTGE-GIM-ELRQA-ACD-KL---------LLDRVEA-----KM---------R---G-----K----------K--VT----GV--------LN-RLRVATPI---Q-----------------------R------D--------------------------------E---K-V------R-P------PC-----------------I----------------------P----------------EAV---L---K----------------------------------K---------------------R-----------------------------A--------T----------------------------------------------------------------------------M------------------A---T----------------------T-----------------------------------------------------------------------------------------------------------------------------------------------------------K---------------------K--------T--ER--------------------DL----------------EL-E-------MD----DEYVLDL--------Q-------------KWW--D-LKNPDE-KHDTLPEVWEGHNISDYI--DPGIFKRLEDLEKEEG----LR----E----E-A---GYY-------------E--D-------E-R---------------------------E-------------------S------D-----D----E----E----M---K------E----I----R-Q--MAAKIREK----KA-LRLQ----E----------SHL-R-R----K-------V---KK--PK---L--P---G--------------V-----------V----------A---------------N--------K---------------------K-K-T----PGEM----V-----D--K----L-------GE--L---G-----I---D-------L------------S-----E--------Q----R----Q---A--H-------F---------------------------------------------------------------------------------------------R------S---R---------------------------------------------------------------------------------------------------------------------------------------------------------------S-----------------K---T---RQILG-----K---------R------------------------K-----R-------S-----M---S------------M-------------------D-----------V----------------G--------E-----S----------R------------------------------S--------------------R-------V-------------R---------S-QSR----S-R-----------------N-----E-------------S-------------G--V-R-D--V------A------------------MQQ-KA--R-------------------------------------KLEKI-S-QRK-M--I-R-----F--GKA---GESDRHIPTERPK-----------------
>Cystodytes_dellechiajei@CT01091002.H1.2
-------------------------------------------KKITVVPTSKD-FID---ITLSKT-----------------QRKT-PT-VVHK---------HY-----HI---S----RI--RS-----F-YV-R-KVKFTQQNYHDRLSMILTEFPKLE---EVHPFYADLMNXLY---------------D-----K-----------------DHYKLALGQINTA---KNLIDNVGRDYT-RLMKYGDSLYRCKMLKKAALGRMCTIMK-KQ--KQTLEYLEEVRQHMSRLPSIDPNTRTLIISGFPNVGKSSLINKVTRADVEVQPYA-FTTKSLFVGHMD----------------Y-RYL-RW-QVIDTPGIL----------EMLSITALAHL-R-AAVIYVMDVSEQCGESLDSQLSLFN-NIKPLF----AN-KPLFVMANK-------TDIV-----PK-D------E-L----SD-----D---KK-----A----MF------D--Q---L----------------T----------Q------E----------------------------------------------------------------------G---------------VP--V-FWT----STVTGD-GIM-DLRQA-ACD-KL---------LDDRVNA-----RL---------R---G-----K----------K--VK----GI--------AN-RLRVSTPV---R-----------------------R------D--------------------------------E---K-E------R-P------PC-----------------I----------------------P----------------EAV---L---K----------------------------------K---------------------R-----------------------------S--------A----------------------------------------------------------------------------MLEDDL---PVEVEDDQMVV---V----------------------E----------------------------------------------------------------------------Q-----P---------------------------K--------------------------------------------K---------------------K--------T--ER--------------------DL----------------EI-E-------MD----DEYVLNL--------Q-------------KWW--D-LKNPEE-REDTLPEIWRGHNIADYI--DPKIFKKLEELEK--------------------------------------------------------------------------------------------------------------------------------------------------------------KIREK----KL-IRIQ----E----------SRI-R-K----K-------V---K---SR---L--P---G--------------K-----------T----------A---------------N--------Q---------------------D-R-T----AKNM----V-----S--D----M-------GE--I---G-----V---D-------M------------A-----E--------L----D----K---G--H-------F---------------------------------------------------------------------------------------------R------S---R---------------------------------------------------------------------------------------------------------------------------------------------------------------S-----------------K---T---RSLLG-----K---------R------------------------K-----F-------P-----Q---S------------L-------------------D-R--S--------------------------------E-----S----------K------------------------------S--------------------R-------V-------------R---------T-PSR----N-R-----------------N-----E-------------S-------------G--V-R-D--F------T------------------M-----------------------------------------------------------------------------------------------------------
>Halocynthia_roretzi@CT01061112.H1.1
------------------------------------M-SLYNFKKITVIPQSKD-FID---IILSKT-----------------QRKT-PT-VVHK---------CY-----PI---S----RI--RG-----F-YL-R-KIKFTSQNYHDRLSLILTEFPKLE---DVHPFYADLMNVLY---------------D-----K-----------------DHYKLALGQINTA---KHLIDNVGRDYG-RLMKYADSLYRCKQLKRAALGRMCTIMR-RQ--KQSLEYLEEVRQHMSRLPSIDPNTRTLIISGFPNVGKSSLINKVTRAEVDVQPYA-FTTKSLFVGHMD----------------Y-KYL-RW-QV-------------------------------------------------------------------------------------------------------------------------------------------------------------------------------------------------------------------------------------------------------------------------------------------------------------------------------------------------------------------------------------------------------------------------------------------------------------------------------------------------------------------------------------------------------------------------------------------------------------------------------------------------------------------------------------------------------------------------------------------------------------------------------------------------------------------------------------------------------------------------------------------------------------------------------------------------------------------------------------------------------------------------------------------------------------------------------------------------------------HNIVDYI--DPDIMEKLDVLEKEEE----GR----E----K-A---GFY-------------D--N-------D-E---------------------------E-------------------S------E-----D----E----E----T---K------E----I----R-Q--LAAKIREK----RK-LRMM----E----------SHE-R-R----K-------V---QK--PK---V--T---G--------------K-----------V----------K---------------S--------I---------------------N-R-K----STDL----E-----N--A----M-------GD--L---G-----V---D-------L------------K-----D--------K----K----V---A--H-------F---------------------------------------------------------------------------------------------R------S---R---------------------------------------------------------------------------------------------------------------------------------------------------------------S-----------------R---T---RGLK------R---------R------------------------R-----D-------P-----S---S------------M-------------------D-T--S------T----------------T--------R-----K----------S------------------------------S--------------------Q-------T-------------RS------------RSQSRT-R-----------------D-----E-------------S-------------G--L-R-D--P------E------------------MKD-KA--K-------------------------------------KLAKT-S-QRK-M--I-R-----L--GKA---GESDRHIGTKKPKHLFTGKR-GIGKTDRR-
>Dendrodoa_grossularia@CT01091002.H1.1
------------------------------------M-SLYNFKKITVVPSSQD-FID---ITLSKT-----------------QRKT-PT-VIHK---------SY-----AI---I----RI--RA-----F-YL-R-KVRFTQQNYHDRLDMILTEFPKLE---DVHPFYADLMNVLY---------------D-----K-----------------DHYKLALGQVNTA---KHLIDNVGRDYG-RLMKYGDSLYRCKQLKRAALGRMCTIMK-RQ--KQSLEYLEEVRQHMSRLPSIDPNTRTLLISGFPNVGKSSLINKVTRAEVDVQPYA-FTTKSLFVGHMD----------------Y-KYL-RW-QVIDTPGILDHPLEERNTIEMISITALAHL-R-SAVIYVMDISEQCGQPLESQLQLFN-NIKPLF----AN-KPLFVMANK-------IDIV-----DK-E------D-L----DD-----E---KK-----K----IF------Q--D---I----------------E----------E------E----------------------------------------------------------------------G---------------IP--V-FWT----STVTGS-GIM-ELREA-ACD-KL---------LLHRVDA-----KM---------R---G-----K----------K--VG----NV--------LN-RLRVAQPT---P-----------------------R------D--------------------------------N---R-A------R-P------PC-----------------I----------------------P----------------ANI---L---A----------------------------------K---------------------RAAAA-------------------------N--------G----------------------------------------------------------------------------IEVDPLLGDLPSP------M---VS---------------------D----------------------------------------------------------------------------A-----K---------------------------R--------------------------------------------R---------------------K--------T--ER--------------------DI----------------EI-E-------MD----DEYILDL--------Q-------------KWW--D-LKNPEE-KNDKIPEIWQGHNIADFI--DPDIMIKLEALETEEE----EK----I----A-A---GFY-------------D--N-------E-E---------------------------E-------------------S------E-----D----E----E----T---Q------E----I----R-K--LAARIREK----KK-IRML----E----------SHX-X-R----K-------V---QK--AQ---V--T---R--------------T-----------T----------T---------------S--------V---------------------N-K-K----PSHL----E-----Q--E----M-------GE--L---G-----V---D-------L------------K-----S--------R----L--------G--H-------F---------------------------------------------------------------------------------------------R------S---R---------------------------------------------------------------------------------------------------------------------------------------------------------------S-----------------K---T---R---------N---------L------------------------K-----R-------KR----D---P------------S------I-M----------D-T--S------V----------------S--------K-----D----------T------------------------------S--------------------R-------T-------------R-------------RSQSGT-R-----------------D-----E-------------S-------------G--I-R-D--P------Q------------------MRV-KA--K-------------------------------------KLAKN-S-QRR-M--N-Q-----L--GKQ---GEADRHIHEKKPRHLYSGK-----------
>Styela_plicata@CT01091002.H1.1
--------------------------------------------------------------------------------------------VVHK---------SY-----PI---S----RI--RA-----F-YL-R-KVRYTQQNYHDRLSLILTEFPKLE---DVHPFYADLMNVLY---------------D-----K-----------------DHYKLALGQINTA---KHLIDNVGRDYG-RLMKYGDSLYRCKQLKRAALGRMCTIMK-RQ--KQSLEYLEEVRQHMSRLPSIDPNTRTLLI-----------------------------------------------------------------------------------------------------------------------------------------------------------------------------------------------------------------------------------------------------------------------------------------------------------------------------------------------------------------------------------------------------------------------------------------------------------------------------------------------------------------------------------------------------------------------------------------------------------------------------------------------------------------------------------------------------------------------------------------------------------------------------------------------------------------------------------------------------------------------------------------------------------------------------------------------------------------------------------------------------------------------------------------------------------------------------------------------------------------------------------------------------------------------------------------------------------------------------------------------------------------------------------------------------------------------------------------------------------------------------------------------------------------------------------------------------------------------------------------------------------------------------------------------------------------------------------------------------------------------------------------------------------------------------------------------------------------------------------------------------------------------------------------------------------------------------------------------------------------------------------------------------------------------------------------------------------------------------------------------------------------------------------------------------------------------------------------------------------------------------------------------------------------------------------------------------------------------------------------------------------------------------------------------------------------------------------------------------------------------------------------------------------------------
>Molgula_tectiformis@68103536.10
------------------------------------M-SLYNFKKITVVPTAKD-FID---ITLSKT-----------------QRKT-PT-VVHK---------HY-----QI---S----RI--RG-----F-YL-R-KVKFTQQNYHDRLFMILTEFPKLD---DVHPFYADLMNVLY---------------D-----K-----------------DHYKLALGQINTA---KHLIDNVGRDYA-RLMKYGDSLYRCKQLKRAALGRMCTIMK-RQ--KATLEYLEEVRQHMSRLPSIDPNTRTLLISGFPNVGKSSFINKLTRAEVEVQPYA-FTTKSLFVGHMD----------------Y-KYL-RW-QVIDTPGILDHPLEDRNTIEMLSITALAHL-R-AAVVYVMDVSEQCGQTLEAQLQLFN-NIKPLF----AN-KPLFVMANK-------IDVT-----PR-E------N-L----SE-----E---HE-----K----IF------Q--D---L----------------E----------A------E----------------------------------------------------------------------G---------------IP--V-FWT----STVVGD-GIM-ELREK-ACD-AL---------LLHRVEA-----KM---------R---G-----K----------K--VH----NV--------LN-RLRVSRPT---P-----------------------R------D--------------------------------E---K-V------R-P------AF-----------------I----------------------P----------------DSV---I---A----------------------------------K---------------------R-----------------------------N--------T----------------------------------------------------------------------------PKHDSL---LPTD------D---M----------------------E----------------------------------------------------------------------------V-----E---------------------------P--------------------------------------------R---------------------K--------T--ER--------------------DI----------------EL-E-------MD----DEYILDL--------K-------------KWW--D-LKNPDE-KYDAIPEIWNGHNVADFI--DPDIMNKLEVLEKEEE----QR----E----A-A---GFY-------------E--E-------E-K---------------------------E-------------------E------V-----T----E----E----S---L------K----I----K-D--LAARIREK----KK-LRIL----E----------NR--L-K----K-------K---AK--SQ---L--N---R--------------K-----------A----------T---------------S--------V---------------------N-K-K----PSEL----V-----E--S----M-------QE--L---G-----V---D-------L------------R-----G--------R----T----E---A--N-------F---------------------------------------------------------------------------------------------R------S---R---------------------------------------------------------------------------------------------------------------------------------------------------------------S-----------------R---T---R---------A---------L------------------------K-----R-------KL----D---P------------S--------M----------D-T--S------A----------------M--------L-----E----------S------------------------------S--------------------R-------S-------------R---------S-RHRSQSKT-R-----------------D-----E-------------S-------------G--I-R-D--P------K------------------MLA-KA--R-------------------------------------KMSFK-V-RDK-L--A-Q-----Q--GKM---HESDRHIMEKKPRHLFVGK-----------
>Molgula_gulf@MGUL45640.H1.1
----------------------------------------------------------------------------------------------HK---------HY-----AI---S----RI--RG-----F-YL-R-KVKFTQQNYHDRLALILTEFPKLD---DIHPFYADLMNVLY---------------D-----K-----------------DHYKLALGQISTA---KHLIDNVGRDYA-RLMKYGDSLYRCKQLKRAALGRMCTIMK-RQ--KATLEYL------------------------FPNVGKSSFINKITRAEVEVQPYA-FTTKSLFVGHMD----------------Y-KYL-RW-QVIDTPGILDHPLENRNTIEMLSITALAHL-R-AAVLYVMDVSEQCGQTLEAQLKLFE-NIKPLF----AN-KPLFVMANK-------IDVV-----PR-E------N-L----EP-----E---RL-----K----IF------E--D---L----------------E----------A------E----------------------------------------------------------------------G---------------IP--V-FWT----STLAGD-GIM-ELREK-ACD-AL---------LLHRVEA-----KM---------R---G-----K----------K--VH----NV--------LN-RLRVAQPV---A-----------------------R------D--------------------------------D---K-A------R-P------GFX----------------V----------------------P----------------EQV---I---A----------------------------------K---------------------R-----------------------------R--------M----------------------------------------------------------------------------PKADPM---IPND------GEVAM----------------------E----------------------------------------------------------------------------V-----A---------------------------P--------------------------------------------R---------------------K--------T--ER--------------------DI----------------EI-E-------MD----DEYVLDL--------Q-------------KWW--D-LKNPEE-KHDVIPEIWN-----------------------------------------------------------------------------------------------------------------------------------------------------------------------------------------------------------------------------------------------------------------------------------------------------------------------------------------------------------------------------------------------------------------------------------------------------------------------------------------------------------------------------------------------------------------------------------------------------------------------------------------------------------------------------------------------------------------------------------------------------------------------------------------------------------------------------------------------------------------------------------------------------------------------------------------------------------------------------------------------------------------------------------------------------------------------------------------------------------------------------------------------------------------------------------------------------------------------------------------
>Molgula_occidentalis@Mocc63450.H1.1
------------------------------------M-SLYNFKKITVVPSSKD-FID---ITLSKT-----------------QRKT-PT-VIHK---------HY-----QI---S----RI--RG-----F-YL-R-KVKFTQQNYHDRLALILTEFPKLD---DVHPFYADLMNVLY---------------D-----K-----------------DHYKLALGQINTA---KHLIDNVGRDYA-RLMKYGD------------------------------------------------------------------------------------------------------------------------------------------------------------------------------------------------------------------------------------------------------------------------------------------------------------------------------------------------------------------------------------------------------------------------------------------------------------------------------------------------------------------------------------------------------------------------------------------------------------------------------------------------------------------------------------------------------------------------------------------------------------------------------------------------------------------------------------------------------------------------------------------------------------------------------------------------------------------------------------------------------------------------------------------------------------------------------------------------------------------------------------------------------------------------------------------------------------------------------------------------------------------------------------------------------------------------------------------------------------------------------------------------------------------------------------------------------------------------------------------------------------------------------------------------------------------------------------------------------------------------------------------------------------------------------------------------------------------------------------------------------------------------------------------------------------------------------------------------------------------------------------------------------------------------------------------------------------------------------------------------------------------------------------------------------------------------------------------------------------------------------------------------------------------------------------------------------------------------------------------------------------------------------------------------------------------------------------------------------------------------------------------------------------------------------------------------------------------------------
>Bostrichobranchus_pilularis@CT01091002.H1.1
-----------------------------------------------------------------KT-----------------QRKT-PT-VIHK---------HY-----QI---S----RI--RG-----F-YL-R-KVKFTQQNYHDRLAMILTEFPKLE---DVHPFYSDLMNVLY---------------D-----K-----------------DHYKLALGQINTA---KHLIDNVGRDYA-RLMKYGDSLYRCKQLKRAALGRMCTIMK-RQ--KDTLEYLEEVRQHMSRLPSIDPNTRTLLISGFPNVGKSSFINKLTRAEVEVQPYA-FTTKSLFIGHMD----------------Y-KYL-RW-QVIDTPGILDHPLEERNTIEMLSITALAHL-R-SAVIYVMDISEQCGQTLEAQLNLFN-NIKPLF----AN-KPLFVMANK-------TDII-----TQ-D------D-L----ST-----E---HK-----K----IF------A--D---L----------------E----------S------E----------------------------------------------------------------------G---------------VT--V-FWT----STLTGE-GIM-ELREK-ACD-TL---------LLHRVEA-----KM---------K---G-----K----------K--VT----NV--------LN-RLNVAQPV---P-----------------------R------D--------------------------------T---R-S------R-P------AF-----------------I----------------------P----------------PGV---I---A----------------------------------K---------------------R-----------------------------Q--------A----------------------------------------------------------------------------EKPDSL---VPSN------E---Q----------------------D----------------------------------------------------------------------------LMETTQT---------------------------K--------------------------------------------K---------------------K--------T--ER--------------------DI----------------EL-E-------ME----EEYILDL--------K-------------KWW--D-LKNPEE-KRDVIPEIWQGYNVADFI--DPDIMNKLETLEKEEE----AR----E----E-A---GFY-------------D--Q-------E-E---------------------------D-------------------E------E-----T----E----E----S---I------K----I----K-E--LAARIRER----RN-XR--------------------------------------------------------------------------------------------------------------------------------------------------------------------------------------------------------------------------------------------------------------------------------------------------------------------------------------------------------------------------------------------------------------------------------------------------------------------------------------------------------------------------------------------------------------------------------------------------------------------------------------------------------------------------------------------------------------------------------------------------------------------------------------------------------------------------------------------------------------------------------------------------------------------------------------------------------------------------------------------------------------------------------------
>Oikopleura_dioica@CBY25014
------------------------------------MSFGYNFKKITVVQPAKE-FID---STLSKT-----------------QRKT-PT-VIHK---------HL-----PI---S----RI--RG-----F-YL-R-KVKYTQQNFHDRLEMMLTEFPRLE---DIHPFYSDLMGVLY---------------D-----R-----------------DHYKLALGQISTA---KHLIDAVARDYA-RLLKFGDSLYRCKLLKTAALGRMCTIVK-RQ--KANLEYLEEVRQHLSRLPSIDPTARTLLLAGFPNVGKSSLINLLTRADVEVQPYA-FTTKSLYIGHMD----------------Y-KYL-KW-QVIDTPGILDHELEERNTIEWQSVTALAHL-K-AAIVYIVDISEQCGTPIETQIALFK-KIKPLF----AN-KPVCVMLNK-------IDIT-----PF-E------Q-L----TP-----E---NQ-----E----MI------N--DF--L----------------K----------T------E----------------------------------------------------------------------G---------------VK--F-YKT----SNVSKE-GIM-DMRNA-ACD-EL---------LVQRVEA-----KL---------R---G-----R----------Q--AD----NI--------LN-RVYVAQPK---S-----------------------R------D--------------------------------E---V-D------R-P------SV-----------------I----------------------P----------------GNA---P---Q----------------------------------L---------------------R-----------------------------E--------E----------------------------------------------------------------------------A------------------D---A---------------------------------------------------------------------------------------------------R-----P---------------------------K--------------------------------------------I---------------------R--------T--ER--------------------DI----------------EL-E-------LD----DEYMLDL--------R-------------KTW--D-LKNAEE-AADAIPEIWEGKNITDFV--DPDIMTKLAALEAEEE----ER----A----K-S---GFY-------------D--L-------G-G---------------------------E-------------------M------D-----S----D----D----E----------E----I----R-D--LAKVIRRK----RK-IRKL----E----------ER--V-D----R-------A---PI--GR---A--A---L--------------P-----------R----------K---------------N--------D-------------------------K----Q--L----E-----T--N----M-------QD--L---G-----L---GE------H------------I-----Q--------R----G----R---G--N-------Y-----------------------K----------E------S----------I-------------------------------H--------R------G---R---------------------------------------------------------------------------------------------------------------------------------------------------------------S-----------------V---A---R---------K---------R------------------------M-----KHNDGDAME-----V---D------------G--------D----------S-G--S------V----------------T--------R-----S----------K------------------------------S--------------------R-------N-------------R---------S-QSHVRGPA-R-----------------N-----Q-------------S-------------G--V-R-P--E------E-------------------VG-KA--E-------------------------------------KLRKK-A-QKN-I--N-Q-----D--SRR---GEADRRFLDKKPKHLFSGKR-GNGTTDRR-
>Clavelina_lepadiformis@CT01130508.H1.1
------------------------------------M-SLYNFKKITVVPTSKE-FID---ITLSKT-----------------QRKT-PT-VVHK---------NY-----HI---S----RI--RS-----F-YN-R-KVKFTQQNYHDRLSTILTEFPKLE---DVHPFYADLMNVLY---------------D-----K-----------------DHYKLALGQINTA---KHLIDNVGRDYT-RLMKYGDSLYRCKMLKRAALGRMCTIMK-RQ--KQTLEYLEEVRQHMSRLPSIDPNTRTLLISGFPNVGKSSFINKLTRAEVEVQPYA-FTTKSLFVGHMD----------------Y-RYL-RW-QVIDTPGILDHPLEDRNTIEMLSITALAHL-R-AAVVYVMDVSEQCGESMESQISLFN-NIKPLF----LN-KPLFIMANK-------TDIV-----SK-E------E-L----SE-----E---NR-----K----IF------E--N---F----------------E----------N------E----------------------------------------------------------------------G---------------IS--V-FWT----STVTGE-GIM-ELRQA-ACD-KL---------LLDRVEA-----KM---------R---G-----K----------K--VA----GV--------LN-RLRVATPI---Q-----------------------R------D--------------------------------E---K-V------R-P------PC-----------------I----------------------P----------------EAV---L---K----------------------------------K---------------------R-----------------------------A--------A----------------------------------------------------------------------------M------------------A---TTADASLSDIGSMTME-------T----------------------------------------------------------------------------D-----E---------------------------R--------------------------------------------K---------------------K--------T--ER--------------------EL----------------EL-E-------MD----DEYVLDL--------Q-------------KWW--D-LKNPDE-KHDTLPEVWEGHNISDYI--DPGIFKRLEDLEKEEG----LR----E----E-A---GYY-------------E--D-------E-R---------------------------E-------------------S------D-----D----E----E----M---K------E----I----R-Q--MAAKIREK----KA-LRLQ----E----------SHL-R-R----K-------V---KK--PK---L--P---G--------------V-----------V----------A---------------N--------K---------------------K-K-T----PGEM----V-----D--K----L-------GE--L---G-----I---D-------L------------S-----E--------Q----R----Q---A--H-------F---------------------------------------------------------------------------------------------R------S---R---------------------------------------------------------------------------------------------------------------------------------------------------------------S-----------------K---T---RQILG-----K---------R------------------------K-----R-------S-----M---S------------M-------------------D-----------V----------------G--------E-----S----------R------------------------------S--------------------R-------V-------------R---------S-QSR----S-R-----------------N-----E-------------S-------------G--V-R-D--V------A------------------MQL-KA--R-------------------------------------KLEKI-S-QRK-M--I-R-----F--GKA---GESDRHIPTERPK-----------------
>Doliolum_nationalis@Dnat4627.H1.1
----------------------------------------------------------------------------------------------------------------------------------------------------------------------------------------------------------------------------------------------------RDYT-RLMKYGDSLYRCKMLKRAGLGRMCTIMK-RQ--KQTLEYLEEVRQHMSRLPSIDPNTRTLLISGFPNVGKSSFINKLTRAEVDVQPYA-FTT--------------------------------------------------------------------------------------------------------------------------------------------------------------------------------------------------------------------------------------------------------------------------------------------------------------------------------------------------------------------------------------------------------------------------------------------------------------------------------------------------------------------------------------------------------------------------------------------------------------------------------------------------------------------------------------------------------------------------------------------------------------------------------------M------------------E---T----------------------E----------------------------------------------------------------------------D-----E---------------------------K--------------------------------------------R---------------------K--------T--ER--------------------DL----------------EI-E-------LD----DDYVLDL--------Q-------------KWW--D-LKNPDE-KNDVLPEIINGKNIADYI--DPDIFKNLEALEKEEE----L-------------------------------------------------------------------------------------------------------------------------------------------------------------------------------------------------------------------------------------------------------------------------------------------------------------------------------------------------------------------------------------------------------------------------------------------------------------------------------------------------------------------------------------------------------------------------------------------------------------------------------------------------------------------------------------------------------------------------------------------------------------------------------------------------------------------------------------------------------------------------------------------------------S------------------------------S--------------------I-------A-------------RA------------RSQSKN-R-----------------S-----E-------------S-------------G--L-R-D--V------A------------------MVN-KA--K-------------------------------------KMAKM-S-QRK-M--I-R-----K--GKA---GESDRHIPTLKPKHLFTGKR-GIGSTDRR-
>Salpa_fusiformis@Sfus33995.H1.1
------------------------------------M-ADYNFKNITVVPSSTE-FID---LILSKT-----------------QRKT-AT-VVHK---------SY-----PI---S----RI--RG-----F-YV-R-KVKFTQQNFHDRLSKILTDFPRLD---DLHPFYADLYNVMY---------------D-----R-----------------NHYKIALGQINTA---RNLIDQVGRDYA-RLLKYADSLYRCKMLKKTALGRMVTIIK-RQ--NASLKFLNDVRQHMARLPAIDPNTRTLLITGFPNVGKSSLINKLTRAEVETASYA-FTTKSLSVGHMD----------------Y-RYL-RW-QVVDTPGLLDKPCEERSDIEMKTIVALAHL-R-AAIVYVMDVSEQCGESLESQLQLFE-NIRPLF----TN-KPIYVMANK-------TDVV-----GK-D------E-L----SE-----E---NL-----K----IF------T--D---L----------------E----------E------K----------------------------------------------------------------------G---------------VP--V-FWS----STKTEV-GLM-EMRQA-ACD-KL---------LVQRVEA-----KL---------Q---S-----KSSG-------R--VE----AS--------KN-RIHVAVPV---K-----------------------R------D--------------------------------D---K-E------R-P------AQ-----------------I----------------------P----------------AAV---L---A----------------------------------K---------------------R-----------------------------A--------------------------------------------------------------------------------------------------------K---ALEAGGSLTGEGM----------E----------------------------------------------------------------------------V-----E---------------------------P--------------------------------------------R---------------------K--------T--ER--------------------QL----------------EI-E-------QD----DEYYLDM--------K-------------KWY--D-LRNPEE-KYDVIPEIWNGHNVADFV--DPDLDAKLEELERQEG----LR----E----E-A---GYY-------------D--D-------D-E---------------------------E-------------------S------E-----D----E----E----T---K------E----I----R-K--MAQQIRDK----RT-IQLI----E----------SHL-R-R----K-------V---KK--SK---L--P---R--------------K-----------N----------M---------------K--------E---------------------G-L-C----PDDM----V-----E--D----L-------GK--I---G-----I---D-------L------------D-----D--------D----A----GS--S--H-------F---------------------------------------------------------------------------------------------R------S---R---------------------------------------------------------------------------------------------------------------------------------------------------------------S-----------------L---V---RKSR------K---------R------------------------K-----A-------P-----S---SN-----------M--------E----------T-T--V------S----------------N--------R-----S----------Q------------------------------S--------------------R-------A-------------R---------S-QSR----P-R-----------------S-----E-------------S-------------G--L-R-D--E------N------------------MVA-KA--K-------------------------------------KMARI-A-QRP-M--I-R-----L--GKS---GESDRHIPTLKPKHLLTGKR-GVGKTDRR-
>Ciona_intestinalis@XP_002126966
------------------------------------M-SLYNFKKITVVPSSKG-FID---ITLSKT-----------------QRKT-PT-VIHK---------SY-----HI---S----RI--RS-----F-YV-R-KVKFTQQNYHDRLATILTEFPKLE---DVHPFYADLMNVLY---------------D-----K-----------------DHYKLALGQINTA---KHLIDNVGRDYT-RLMKYGDSLYRCKMLKRAALGRMCTIMK-RQ--KQTLEYLEEVRQHMSRLPSIDPNTRTILISGFPNVGKSSFINKITRAEVEVQPYA-FTTKSLFVGHMD----------------Y-RYL-RW-QVIDTPGILDQPLEDRNTIEMLSVTALAHL-R-SAVVYVMDISEQCGESLESQLSLFN-NIRPLF----NN-KPLFVMANK-------IDVM-----SK-D------D-L----SD-----E---HK-----K----IF------E--D---L----------------E----------T------E----------------------------------------------------------------------G---------------IP--I-FWT----STVTGE-GIM-ELRQA-ACD-KL---------LLHRVET-----KM---------K---G-----K----------K--VE----GV--------MN-RLRVANPV---L-----------------------R------D--------------------------------E---K-A------R-P------AF-----------------I----------------------P----------------EAV---L---K----------------------------------K---------------------R-----------------------------A--------A----------------------------------------------------------------------------M------------------K---TVESATVCEDGSVAME-------T----------------------------------------------------------------------------E-----E---------------------------R--------------------------------------------R---------------------K--------T--ER--------------------DL----------------EV-E-------MD----DEYVLDL--------Q-------------KWW--D-LKDPSE-RHDTLPEIWKGHNVSDYI--DPEIFTRLEKLEHEEE----LK----E----K-A---GFY-------------D--N-------E-E---------------------------E-------------------S------E-----D----E----E----M---K------E----I----R-Q--MAAKIREK----KA-IRLA----N----------SHL-V-R----K-------V---KK--AK---L--P---G--------------K-----------T----------A---------------A--------E---------------------N-R-T----PSKM----M-----N--D----L-------GE--L---G-----V---D-------L------------S-----T--------M----E----G---G--H-------F---------------------------------------------------------------------------------------------R------S---R---------------------------------------------------------------------------------------------------------------------------------------------------------------S-----------------K---T---RKAL------K---------R------------------------K-----R-------D-----V---S------------M--------D----------T-T--S------V----------------A--------R-----S----------S------------------------------S--------------------R-------A-------------R---------S-QSR----P-R-----------------D-----E-------------S-------------G--L-R-D--T------A------------------MVQ-KA--R-------------------------------------KLAKI-S-QRK-I--I-Q-----M--GKA---GESDRHIPVAKPRHLNTGKR-GIGKTQRR-
>Botryllus_schlosseri@CT03131026.H1.1
------------------------------------M-SLYNFKKITVVPTSQD-FID---ITLSKT-----------------QRKT-PT-VVHK---------SY-----AI---S----RI--RG-----F-YL-R-KVRFTQQNYHDRLAMILTEFPKLE---DVHPFYADLMNVLY---------------D-----K-----------------DHYKLALGQINTA---KHLIDNVGRDYG-RLLKYGDSLYRCKQLKRAALGRMCTIMK-RQ--KQSLEYLEEVRQHMSRLPSIDPNTRTLLISGFPNVGKSSLINKVTRAEVDVQPYA-FTTKSLFVGHMD----------------Y-KYL-RW-QVIDTPGILDHPLEERNTIEMLSITALAHL-R-SAVIYVMDISEQCGQPLEAQLQLFH-NIKPLF----AN-KPLFVMANK-------IDII-----SK-E------D-L----DA-----E---TS-----K----IF------------------------------------------------------------------------------------------------------------------------------------------------------------------------------------------------------------------------------------------------------------------------------------------------------------------------------------------------------------------------------------------------------------------------------------------------------------------------------------------------------------------------------------------------------------------------------------------------------------DPLLGDEPVA------M---DT---------------------EGG--------------------------------------------------------------------------A-----K---------------------------T--------------------------------------------K---------------------K--------T--ER--------------------DL----------------EI-A-------ME----EEYILNL--------Q-------------KWW--D-LKNPEE-KEDVLPEIWEGHNIADFI--DPEIMHKLKALEKEEE----ER----E----E-A---GLY-------------D--N-------D-E---------------------------S-------------------S------E-----D----E----E----T---K------E----I----R-Q--LAARIREK----KK-LRMI----E----------GHA-K-R----T-------V---EK--PQ---V--T---R--------------K-----------V----------T---------------S--------T---------------------N-K-T----AGEM----E-----K--K----M-------GE--L---G-----V---D-------L------------R-----G--------R----Q--------G--H-------F---------------------------------------------------------------------------------------------R------S---R---------------------------------------------------------------------------------------------------------------------------------------------------------------S-----------------K---T---R---------G---------L------------------------K-----R-------KR----D---P------------S------A-M----------D-T--S------T----------------T--------R-----S----------Q------------------------------S--------------------------------------------------------RSKSRT-R-----------------D-----D-------------S-------------G--I-R-D--P------K------------------MMA-KA--K-------------------------------------KLAKT-A-QRK-M--I-R-----Q--GKA---GESDRHIHEKKPRHLYSGK-----------
>Petromyzon_marinus@CT01080729.H1.1
------------------------------------M-ALYNFKKIMVVPTSKD-FID---ITLSKT-----------------QRKT-PT-VIHR---------HY-----QI---A----RI--RQ-----F-YM-R-KIKYTQQNYHDRLSQILTDFPKMD---DVHPFYADLMNVLY---------------D-----K-----------------DHYKLALGQINIA---KNLIDNVAKDYV-RLLKYGDSLYRCKQLKRAALGRMCTIIK-RQ--TQSLEYLEQVRQHLSRLPSIDPNTRTLLLCGYPNVGKSSFINKITRADVEVQPYA-FTTKSLFVGHMD----------------Y-KYL-RW-QVVDTPGILDHPLEERNTIEMQAITALAHL-R-AAVLYVTDPSEQCGHSLEQQLELFN-NIRPLF----AN-KPLIIVSNK-------CDVV-----RL-S------E-L----PE-----D---KR-----K----VF------E--D---F----------------E----------K------E----------------------------------------------------------------------N---------------IL--V-IET----STLTEE-GVI-KVKTE-ACD-QL---------LTHRVDA-----KM---------K---G-----K----------K--VN----DV--------LN-RLHLAMPA---K-----------------------R------D--------------------------------A---K-E------R-L------PF-----------------I----------------------P----------------EGA---L---K----------------------------------K---------------------K-----------------------------R--------E----------------------------------------------------------------------------M------------------E---T----------------------S----------------------------------------------------------------------------A-----P---------------------------K--------------------------------------------R---------------------R--------L--ER--------------------DL----------------EM-E-------MG----DDYILEM--------Q-------------KHW--D--VKESE-RYDIVPELWEGHNIADFV--DPDILKKLDELEQEEG----LR----V----A-A---GEY-------------E--S-------E-D---------------------------E-------------------S------E-----D----E----E----A---R------H----I----R-T--LAARIREK----KQ-LRII----E----------SR--L-K----E-----------SG--TH---M--P---R--------------T-----------A----------K---------------K--------V---------------------E-R-K----T--L----E-----K--E----M-------TE--L---G-----L---D-------M------------T-----D--------K----D----G---A--H-------Y-----------------------A----------T------Q---------------------------------------------------R------S---R---------------------------------------------------------------------------------------------------------------------------------------------------------------S-----------------V---T---R---------K---------R------------------------K-----R-------G-----E---S------------V--------E----------S-T--A------R----------------A--------R-----S----------R------------------------------S--------------------N-------S-------------R---------P--------P-R-----------------D-----Q-------------S-------------G--V-R-D--L------E------------------MAK-KA--K-------------------------------------LIMKK-S-QKP-M--G-P-----K--GRR---GEGDRHIPDLKPKHLFTGKR-GSGTNDRR-
>Eptatretus_burgeri@53862287.1
---------------------------------------------------------------------------------------------------------------------------------------------------------------------------------------------------------------------------------------------------------------------------------------------------------------------------------------------------------------------------------------QVVDTPGILDKPLEDRNTIEMQAVTALAHL-H-AAVLFTMDISEQCGQTLQQQCELFS-NIRPLF----AN-KPLVIVANK-------CDVT-----RI-A------D-L----PE-----D---GK-----K----LL------E--A---F----------------E----------I------E----------------------------------------------------------------------G---------------IP--V-FET----STLTEE-GVM-KVKTE-ACD-RL---------LTFRVES-----KM---------R---G-----R----------K--VX----DV--------LN-RLHLAIPA---C-----------------------R------D-----------------------------------------------------------------------------------------------------------------------------------------------------------------------------------------------------------------------------------------------------------------------------------------------------------------------------------------------------------------------------------------------------------------------------------------------------------------------------------------------------------------------------------------------------------------------------------------------------------------------------------------------------------------------------------------------------------------------------------------------------------------------------------------------------------------------------------------------------------------------------------------------------------------------------------------------------------------------------------------------------------------------------------------------------------------------------------------------------------------------------------------------------------------------------------------------------------------------------------------------------------------------------------------------------------------------------------------------------------------------------------------------------------------------------------------------------------------------------------------------------------------------------------------------------------------------------------------------------------------------------------------------------------------------------------------------------------------------------------------------------------------------------------------------------------------------------------------------------------------------------------------------------------
>Callorhinchus_milii@CT03070718.H1.1
----------------------------------------------------KD-FID---LTLSKT-----------------QRKT-PT-VIHK---------NY-----QI---N----RI--RH-----F-YM-R-KIKFTQQNYHDRLTQIITDFPKLD-------------------------------------------------------------------------------------RLMKYGDSLYRCKQLKRAALGRMCTILK-RQ--KQSLEYLEQVRQHLSRLPSIDPNTRTLLLCGYPNVGKSSFINKVTRADVEVQPYA-FTTKSLFVGHMD----------------Y-KYL-RW-QVVDTPGILDHPLEERNTIEMQAITALAHL-R-AAVLYMMDVSEQCGHTVEEQLELFN-NIRPLF----AN-K--------------------------------------------------------------------------------------------------------------------------------------------------------------------------------------------------------------------------------------------------------------------------------------------------------------------------------------------------------------------------------------------------------------------------------------------------------------------------------------------------------------------------------------------------------------------------------------------------------------------------------------------------------------------------------------------------------------------------------------------------------------------------------------------------------------------------------------------------------------------------------------------------------------------------------------------------------------------------------------------------------------YW--D-LMNEFE-KQDRIPEIWEGHNVADYI--DPLIMKKLQELEKEEG----LK----E----A-A---GEY-------------D--S-------D-S---------------------------E-------------------S------D-----D----D----E----M---K------D----I----R-K--LASKIREK----KK-MRIL----L----------SR--E-K----Q-------TK--KG--PK---M--P---R--------------T-----------A----------K---------------K--------A---------------------S-S-R----V-----------------------------------------------------------------------------------------------------------------------------------------------------------------A-------------------------------R--------R------S---R---------------------------------------------------------------------------------------------------------------------------------------------------------------S-----------------I---T---R---------K---------R------------------------K-----R-------D-----E---S------------Q--------P----------P-T--S------V----------------T--------R-----S----------R------------------------------S--------------------N-------S-------------R---------T--------P-R-----------------D-----L-------------S-------------G--V-R-D--E------K------------------MLK-KV--K-------------------------------------RMMKN-S-QQG-M--N-R-----L--GKK---GEADRHVFDLKPKHLFAGKS-KMGKKDRR-
>Squalus_acanthias@CT01070725.H1.1
------------------------------------M-ALYNFKKITVVPSAKD-FID---LTLSKT-----------------QRKT-PT-VIHK---------NY-----QI---N----RI--RH-----F-YM-R-KIKFTQQNYHDRL-------------------------VLY---------------D-----K-----------------DHYKLALGQINIA---KNLIDNVAKDYV-RLLKYGDSLYRCKQLKRAALGRMCTILK-RQ--KQSLEYLEQVRQHLSRLPSIDPNTRTLLLCGYPNVGKSSFINKITRADVEVQPYA-FTTKSLFVGHMD----------------Y-KYL-RW-QVVDTPGVLDHPLEERNTIEMQAITALAHL-R-AAVLYVMDVSEQCGHTV-----------------------------------------------------------------------------------------------------------------------------------------------------------------------------------------------------------------------------------------------------------------------------------------------------------------------------------------------------------------------------------------------------------------------------------------------------------------------------------------------------------------------------------------------------------------------------------------------------------------------------------------------------------------------------------------------------------------------------------------------------------------------------------------------------------------------------------------------------------------------------------------------------------------------------------------------------------------------------------------------------------------------------------------------------------------------------------------------------------------------------------------------------------------------------------------------------------------------------------------------------------------------------------------------------------------------------------------------------------------------------------------------------------------------------------------------------------------------------------------------------------------------------------------------------------------------------------------------------------------------------------------------------------------------------------------------------------------------------------------------------------------------------------------------------------------------------------------------------------------------------------------------------------------------------------------------------------------------------------------------------------------------------------------------------------------------------------------------------------------------------------------------------------------------------------------------------------------------------------------------------------------------------------------------------
>Leucoraja_erinacea@toto89834.H1.1
------------------------------------M-ALYNFKKITVVPSAKD-FID---LTLSKT-----------------QRKT-PT-VIHK---------NY-----QI---N----RI--RH-----F-YM-R-KIKFTQQNYHDRLSEILTDFPKLD---DVHPFYADLMNVLY---------------D-----K-----------------DHYKLALGQINIA---KNLIDNVAKDYL-RLMKYGDSLYRCKQLKRAALGRMCTILK-RQ--KQSLEYLEQVRQHLSRLPSIDPNTRTLLLCGYPNVGKSSFINKITRADVDVQPYA-FTTKSLFVGHMD----------------Y-KYL-RW-QVVDTPGILDHPLEERNTIEMQAITALAHL-R-AAVLYVMDVSEQCGHTVEEQLDLFK-NIRPLF----AN-KPLIIIANK-------SDVK-----RI-D------E-L----SE-----E---EK-----K----VF------A--D---L----------------I----------A------E----------------------------------------------------------------------G---------------IT--V-TET----STLTEE-GVI-KVKTE-ACD-RL---------LAHRVET-----KM---------K---G-----R----------K--VN----DL--------LN-RLHLAVPS---K-----------------------R------D--------------------------------Q---K-E------R-P------AW-----------------I----------------------P----------------EGA---T---T----------------------------------R---------------------R-----------------------------K-------------------------------------------------------------------------------------M------------------E---V----------------------D----------------------------------------------------------------------------G-----P---------------------------K--------------------------------------------R---------------------K--------S--ER--------------------DL----------------EL-E-------MG----DEYVLDL--------Q-------------KYW--D-LMNESE-KQDLVPELWEGHNVADYI--DPEIMKKLENLEKEED----LK----Q----L-A---GEY-------------D--S-------D-S---------------------------E-------------------S------D-----D----E----E----M---R------D----I----R-K--LAAQIREK----KK-MRIL----L----------SR--E-K----Q-------TK--KG--PK---M--P---R--------------T-----------A----------K---------------K--------V---------------------E-Q-K----T--L----E-----K--E----M-------GS--L---G-----L---D-------M------------T-----N--------N----D----E---T--H-------Y-----------------------A----------Q------Q----------A-------------------------------R--------R------S---R---------------------------------------------------------------------------------------------------------------------------------------------------------------S-----------------I---T---R---------K---------R------------------------K-----R-------E-----E---S------------Q--------P----------P-T--S------K----------------T--------R-----S----------R------------------------------S--------------------T-------S-------------R---------T--------P-R-----------------D-----L-------------S-------------G--V-R-D--E------K------------------MLN-KV--R-------------------------------------KMMKN-S-QQD-M--N-R-----M--GKK---GEADRHVFDLKPKHLFVGKR-KMGKTDHR-
>Scyliorhinus_canicula@toto67584.H1.1
------------------------------------M-ALYNFKKITVVPTAKD-FID---LTLSKT-----------------QRKT-PT-VIHK---------NY-----QI---N----RI--RH-----F-YM-R-KIKFTQQNYHDRLSMILTDFPKLD---DIHPFYADLMNVLY---------------D-----K-----------------DHYKLALGQINIA---KNLIDSVAKDYV-RLMKYGDSLYRCKQLKRAALGRMCTILK-RQ--KQSLEYLEQVRQHLSRLPSIDPNTRTLLLCGYPNVGKSSFINKITRADVEVQPYA-FTTKSLFVGHMD----------------Y-KYL-RW-QVVDTPGVLDHPLEERNTIEMQAITALAHL-R-AAVLYVMDVSEQCGHTVEAQLELFR-NIRPLF----AN-KPLIIVANK-------SDVK-----KI-D------E-L----TE-----E---QK-----K----VF------A--D---F----------------M----------A------D----------------------------------------------------------------------G---------------IT--V-TET----STLTEE-GII-KVKTE-ACD-RL---------LTHRVES-----KM---------R---G-----K----------K--VN----DL--------LN-RLHLAVPS---K-----------------------R------D--------------------------------Q---K-E------R-P------PW-----------------I----------------------P----------------EGA---S---K----------------------------------R---------------------R-----------------------------K-------------------------------------------------------------------------------------M------------------E---V----------------------D----------------------------------------------------------------------------A-----P---------------------------Q--------------------------------------------R---------------------K--------S--RR--------------------DL----------------EL-E-------TG----DDYVLDL--------Q-------------KYW--D-LMNASE-KHDLIPEIWEGHNIADFI--DPDIMKKLEQLEKEEE----LK----Q----V-A---GEY-------------D--S-------D-S---------------------------E-------------------S------E-----D----E----E----M---R------D----I----R-Q--LAVQIREK----KK-MRIL----I----------SR--E-K----Q-------TK--KG--PT---M--P---R--------------T-----------A----------K---------------K--------V---------------------E-R-K----T--L----E-----K--E----M-------GS--L---G-----L---D-------M------------E-----N--------K----D----N---T--H-------Y-----------------------A----------Q------Q----------A-------------------------------R--------R------S---R---------------------------------------------------------------------------------------------------------------------------------------------------------------S-----------------V---T---R---------K---------R------------------------K-----R-------E-----E---S------------Q--------P----------P-T--S------K----------------V--------R-----S----------R------------------------------S--------------------T-------S-------------R---------T--------P-R-----------------D-----L-------------S-------------G--V-R-D--E------K------------------MLS-KV--K-------------------------------------KMMKN-S-QQD-M--N-R-----L--GRK---GEADRHVFDLKPKHLFAGKR-KMGKADHR-
>Danio_rerio@AAH45447
------------------------------------M-ALYNFKKIMVVPTAKD-FID---VTLSKT-----------------QRKT-PT-VIHK---------HY-----QI---H----RI--RH-----F-YM-R-KVKFTQQNYHDRLSQILTDFPKLD---DIHPFYADLMNVLY---------------D-----K-----------------DHYKLALGQINIA---KNLIDNVAKDYV-RLMKYGDSLYRCKQLKRAALGRMCTILK-RQ--KQSLEYLEQVRQHLSRLPTIDPNTRTLLLCGYPNVGKSSFINKVTRADVEVQPYA-FTTKSLFVGHMD----------------Y-KYL-RW-QVVDTPGILDHPLEERNTIEMQAITALAHL-R-AAVLYVMDVSEQCGHTLSQQLELFN-NIRPLF----AN-KPLIVMANK-------CDVR-----KI-S------E-L----SE-----E---NQ-----K----IF------A--D---L----------------T----------A------E----------------------------------------------------------------------G---------------VD--V-IET----SSLTEE-GVM-QVKTE-ACD-RL---------LTHRVDT-----KM---------K---S-----K----------K--VH----DV--------LN-RLHLAIPT---K-----------------------R------D--------------------------------E---K-A------R-P------PF-----------------I----------------------P----------------EGA---L---L----------------------------------R---------------------K-----------------------------K--------A----------------------------------------------------------------------------M------------------E---T----------------------D----------------------------------------------------------------------------A-----P---------------------------K--------------------------------------------R---------------------K--------L--ER--------------------DL----------------EV-E-------LG----DDYILDL--------Q-------------KYW--D-LMNPDE-KQDKIPEIWEGHNIADYI--DPEIMKRLEDLEQEEE----LR----E----K-A---GEY-------------D--S-------E-E---------------------------E-------------------S------E-----D----E----E----M---Q------E----I----R-H--LASQIREK----RK-LKII----A----------SK--E-K----D-------T---NG--PR---L--P---R--------------T-----------A----------K---------------K--------V---------------------E-R-A----T--L----E-----K--E----M-------SD--L---G-----L---D-------M------------N-----N--------K----D----D---S--H-------Y----------------------------------------------------A-------------------------------R--------R------S---R---------------------------------------------------------------------------------------------------------------------------------------------------------------S-----------------L---V---R---------K---------R------------------------K-----R-------E-----V---S------------A--------P----------P-T--S------R----------------T--------R-----S----------Q------------------------------S--------------------A-------S-------------R---------P--------P-R-----------------D-----Q-------------S-------------G--V-R-D--A------K------------------MLK-KV--K-------------------------------------TMMKS-S-QKG-M--N-R-----E--GRK---GESDRHVFDVKPKHLLAGKR-KSGSTSRR-
>Oreochromis_niloticus@XP_003458101
------------------------------------M-ALYNFKKIMVVPTAKD-FID---VTLSKT-----------------QRKT-PT-VVHK---------HY-----QI---H----RI--RH-----F-YM-R-KVKFTQQNYHDRLTQILTDFPKLD---DIHPFYADLMNVLY---------------D-----K-----------------DHYKLALGQLNIA---KNLIDNVAKDYV-RLMKYGDSLYRCKQLKRAALGRMCTILK-RQ--KSSLEYLEQVRQHLSRLPSIDPNTRTLLLCGYPNVGKSSFINKVTRADVDVQPYA-FTTKSLFVGHMD----------------Y-RYL-RW-QVVDTPGILDHPLEERNTIEMQAITALAHL-R-AAVLYVMDVSEQCGHTLQEQLELFN-SIRPLF----AN-KPLIIVANK-------CDVK-----KI-S------E-L----SE-----E---NQ-----K----IF------A--D---L----------------S----------A------E----------------------------------------------------------------------G---------------IP--V-IET----STLTEE-GVM-QVKTE-ACD-QL---------LAHRVNT-----KM---------K---G-----K----------K--VH----DV--------LN-RLHLAMPA---K-----------------------R------D--------------------------------E---K-E------R-P------PF-----------------I----------------------P----------------EGA---M---V----------------------------------R---------------------R-----------------------------K--------A----------------------------------------------------------------------------M------------------E---V----------------------D----------------------------------------------------------------------------A-----P---------------------------K--------------------------------------------R---------------------K--------L--ER--------------------DL----------------EL-E-------LG----DDYILDL--------Q-------------KYW--D-LMNEDE-KRDKIPEVWEGHNIADFI--DPGIMKKLEELEKEEE----LK----E----R-A---GEY-------------D--S-------D-E---------------------------E-------------------S------E-----D----E----E----M---Q------E----I----R-I--LAEQIREK----KQ-LKVL----E----------SK--E-K----D-------V---HG--PR---M--P---R--------------T-----------A----------T---------------K--------V---------------------E-R-K----R--L----E-----K--E----M-------GN--L---G-----L---D-------M------------D-----D--------K----D----D---S--H-------Y-----------------------A----------Q------Q----------A-------------------------------R--------R------S---R---------------------------------------------------------------------------------------------------------------------------------------------------------------S-----------------V---A---K---------K---------R------------------------K-----R-------E-----A---S------------A--------P----------P-T--S------R----------------T--------R-----S----------Q------------------------------S--------------------A-------S-------------R---------P--------P-R-----------------D-----Q-------------S-------------G--L-R-D--A------K------------------MVK-KT--K-------------------------------------KMMKK-S-QKD-M--N-R-----Q--GKK---GESDRHVFDLKPKHLLAGKR-KSGTTDRR-
>Latimeria_chalumnae@CT01131213.H1.1
------------------------------------M-ALYNFKKIMVVPTAKD-FID---LTLSKT-----------------QRKT-PT-VVHK---------HY-----QI---S----RI--RQ-----F-YM-R-KIKFTQQNYHDRLSQILTDFPKLD---DIHPFYADLMNVLY---------------D-----K-----------------DHYKLALGQINIA---KNLIDNVAKDYA-RLLKYGDSLYRCKQLKRAALGRMCTILK-RQ--KQSLEYLEQVRQHLSRLPTIDPNTRTLLLCGYPNVGKSSFINKVTRADVEVQPYA-FTTKSLFVGHMD----------------Y-KYL-RW-QVVDTPGILDHPLEERNTIEMQAITALAHL-R-AAVLYIVDVSEQCGNTLEQQVELFK-NIRPLF----AN-KPLIIVANK-------CDVK-----RI-N------E-L----AE-----E---KQ-----K----IF------T--D---L----------------E----------A------E----------------------------------------------------------------------G---------------IP--V-IET----STLTEE-GVI-KVKTE-ACD-KL---------LAHRVDT-----KM---------K---G-----K----------K--VN----DV--------LN-RLHLALPS---K-----------------------R------D--------------------------------E---K-E------R-P------PC-----------------I----------------------P----------------EGA---L---A----------------------------------R---------------------R-----------------------------K--------K----------------------------------------------------------------------------M------------------E---V----------------------D----------------------------------------------------------------------------V-----P---------------------------K--------------------------------------------R---------------------K--------L--ER--------------------DL----------------EM-E-------LG----DDYILDL--------Q-------------KYW--D-LMNESE-KHDKIPEVWQGHNVADYI--DPDIMKKLEELEKEEE----LK----E----A-A---GEY-------------D--S-------D-S---------------------------E-------------------S------E-----D----E----E----M---K------E----I----R-Q--LAKQIREK----KK-LKIL----A----------SR--E-K----D-------V---QK--PR---L--P---R--------------T-----------A----------K---------------K--------V---------------------Q-R-K----T--L----E-----R--E----M-------SS--L---G-----L---D-------M------------D-----N--------K----N----E---A--H-------Y-----------------------A----------I------K----------A-------------------------------Q--------R------S---R---------------------------------------------------------------------------------------------------------------------------------------------------------------S-----------------V---T---R---------K---------R------------------------K-----R-------E-----E---S------------E--------P----------P-T--S------K----------------V--------R-----S----------R------------------------------S--------------------S-------S-------------R---------P--------S-R-----------------D-----A-------------S-------------G--V-R-D--A------K------------------MFK-KV--K-------------------------------------TMMKN-S-QKQ-M--N-R-----M--GKK---GEADRHVFNLKPKHLFSGKR-KSGTTDSR-
>Latimeria_menadoensis@CT01131213.H1.1
-----------------------------------------------------D-FID---LTLSKT-----------------QRKT-PT-VVHK---------HY-----QI---S----RI--RQ-----F-YM-R-KIKFTQQNYHDRLSQILTDFPKLD---DIHPFYADLMNVLY---------------D-----K-----------------DHYKLALGQINIA---KNLIDNVAKDYA-RLLKYGDSLYRCKQLKRAALGRMCTILK-RQ--KQSLEYLEQVRQHLSRLPTIDPNTRTLLLCGYPNVGKSSFINKVTRADVEVQPYA-FTTKSLFVGHMD----------------Y-KYL-RW-QVVDTPGILDHPLEERNTIEMQAITALAHL-H-AAVLYIVDVSEQCGNTLEQQVELFK-NIRPLF----AN-KPLIIVANK-------CDVK-----RI-N------E-L----AE-----E---KQ-----K----IF------T--D---L----------------E----------A------E----------------------------------------------------------------------G---------------IP--V-IET----STLTEE-GVI-KVKTE-ACD-KL---------LAHRVDT-----KM---------K---G-----K----------K--VN----DV--------LN-RLHLALPS---K-----------------------R------D--------------------------------E---K-E------R-P------PC-----------------I----------------------P----------------EGA---L---A----------------------------------R---------------------R-----------------------------K--------K----------------------------------------------------------------------------M------------------E---V----------------------D----------------------------------------------------------------------------V-----P---------------------------K--------------------------------------------R---------------------K--------L--ER--------------------DL----------------EM-E-------LG----DDYILDL--------Q-------------KYW--D-LMNESE-KHDKIPEVWQGHNVADYI--DPDIMKKLEELEKEEE----LK----E----A-A---GEY-------------D--S-------D-S---------------------------E-------------------S------E-----D----E----E----M---K------E----I----R-Q--LAKQIREK----KK-LKIL----A----------SR--E-K----D-------V---QK--PR---L--P---R--------------T-----------A----------K---------------K--------V---------------------Q-R-K----T--L----E-----R--E----M-------SS--L---G-----L---D-------M------------D-----N--------K----N----E---A--H-------Y-----------------------A----------I------K----------A-------------------------------Q--------R------S---R---------------------------------------------------------------------------------------------------------------------------------------------------------------S-----------------V---T---R---------K---------R------------------------K-----R-------E-----E---S------------E--------P----------P-T--S------K----------------V--------R-----S----------R------------------------------S--------------------S-------S-------------R---------P--------S-R-----------------D-----A-------------S-------------G--V-R-D--A------K------------------MFK-KV--K-------------------------------------TMMKN-S-QKQ-M--N-R-----M--GKK---GEADRHVFNLKPKHLFSGKR-KSGTTDSR-
>Protopterus_annectens@CT01131213.H1.1
------------------------------------M-ALYNFKKIMIVPSAKD-FID---ITLSKT-----------------QRKT-PT-VIHK---------HY-----QI---S----RI--RH-----F-YM-R-KVKFTQQNYHDRLSQILTDFPKLD---DIHPFYADLMNVLY---------------D-----K-----------------DHYKLALGQINIA---KNLIDNVAKDYV-RLMKYGDSLYRCKQLKRAALGRMCTIMK-RQ--KQSLEYLEQVRQHLSRLPTIDPNTRTLLLCGYPNVGKSSFINQVTRADVEVQPYA-FTTKSLFVGHMD----------------Y-RYL-RW-QVVDTPGILDHPLEERNTIEMQAITALAHL-R-AAVLYVLDVSEQCGYTLEQQLDLFK-SIRPLF----AN-KPLIIIANK-------CDVK-----RI-S------E-L----SE-----D---KQ-----K----MF------T--E---L----------------E----------T------E----------------------------------------------------------------------G---------------IP--V-IET----STLTQE-GVI-QVKTE-ACD-RL---------LAFRVDS-----KV---------K---G-----K----------K--VN----DI--------LN-RLHLAVPA---K-----------------------R------D--------------------------------E---K-E------R-P------PC-----------------I----------------------P----------------EGA---L---K----------------------------------R---------------------R-----------------------------K--------A----------------------------------------------------------------------------M------------------E---I----------------------D----------------------------------------------------------------------------E-----P---------------------------K--------------------------------------------R---------------------K--------L--EK--------------------DL----------------EA-E-------LG----DDYALDL--------R-------------KYW--D-LMNSEE-KYDILPEVWQGHNIADYI--DPDIMKKLEALEKEEE----LK----E----A-A---GEY-------------D--S-------E-P---------------------------E-------------------S------E-----D----E----E----M---L------E----I----R-Q--LASQIREK----KK-LKFM----E----------SR--E-K----D-------I---HG--PR---L--P---R--------------T-----------A----------K---------------K--------R---------------------E-R-K----T--L----E-----K--E----M-------SS--L---G-----I---V-------M------------E-----N--------K----D----K---S--H-------Y-----------------------A----------T------Q----------A-------------------------------Q--------R------S---R---------------------------------------------------------------------------------------------------------------------------------------------------------------S-----------------A---T---R---------K---------R------------------------K-----R-------E-----E---S------------E--------P----------P-T--S------K----------------V--------R-----S----------R------------------------------S--------------------A-------S-------------R---------L--------S-R-----------------D-----V-------------S-------------G--I-R-D--P------K------------------VIK-KA--K-------------------------------------ILMKK-S-QKK-M--N-R-----L--GKK---GEADRVVLDLKPKHLLSGKR-KAGKKDRR-
>Xenopus_tropicalis@XP_002935223
------------------------------------M-ALYNFKKIMVVPPAKD-FID---LTLSKT-----------------QRKT-PT-VIHK---------HY-----QI---N----RI--RQ-----F-YM-R-KVKYTQQNYHDRLSQILTDFPKLD---DVHPFYADLMNVLY---------------D-----K-----------------DHYKLALGQLNIA---KNLIDNVAKDYV-RLMKYGDSLYRCKQLKRAALGRMCTIIK-RQ--KQSLEYLEQVRQHLSRLPTIDPNTRTLLLCGYPNVGKSSFINKVTRADVEVQPYA-FTTKSLFVGHMD----------------Y-KYL-RW-QVVDTPGILDHPLEERNTIEMQAITALAHL-R-AAILYVMDISEQCGHTIEQQLELFN-NIRPLF----SN-KPLIIVMNK-------CDIK-----RV-S------E-L----PD-----E---QR-----K----IF------Q--D---L----------------E----------S------E----------------------------------------------------------------------G---------------LT--V-IET----STLTDE-GVM-TVKTE-ACD-RL---------LVHRVET-----KM---------K---G-----N----------K--VN----DV--------LN-RLHLAVPS---K-----------------------R------D--------------------------------E---K-E------R-L------PF-----------------I----------------------P----------------EGA---L---A----------------------------------R---------------------K-----------------------------K--------R----------------------------------------------------------------------------M------------------V---T----------------------D----------------------------------------------------------------------------A-----P---------------------------K--------------------------------------------K---------------------R--------L--EK--------------------DI----------------EV-E-------MG----DDYILDL--------Q-------------KYW--D-LMNPSE-RTDKVPEIWQGHNIADYI--DPEIMKKLEELEKEEE----LR----E----G-A---GEY-------------D--S-------D-I---------------------------E-------------------S------E-----D----E----E----M---T------E----I----R-E--LAQQIREK----KK-LKIL----E----------SK--E-K----D-------I---HA--PR---L--P---R--------------T-----------V----------K---------------K--------V---------------------Q-R-K----S--L----E-----K--E----M-------SS--L---G-----L---D-------M------------T-----E--------K----D----Q---T--H-------Y-----------------------A----------A------Q----------A----------------------------------------R------S---R---------------------------------------------------------------------------------------------------------------------------------------------------------------S-----------------L---Q---R---------K---------R------------------------K-----R-------D-----E---S------------E--------P----------P-V--S------A----------------A--------R-----S----------R------------------------------S--------------------S-------S-------------K---------T--------P-R-----------------D-----Q-------------S-------------G--M-R-D--V------K------------------MVK-KA--K-------------------------------------KIMKN-S-QKK-G--N-R-----L--GKR---GEADRHVFDLKPKHLLAGKR-KSGKTDRR-
>Xenopus_laevis@BAH03915
------------------------------------M-ALYNFKKIMVVPAAKD-FID---LTLSKT-----------------QRKT-PT-VVHK---------HY-----QI---N----RI--RH-----F-YM-R-KVKYTQQNYHDRLSQILTDFPKLD---DVHPFYADLMNVLY---------------D-----K-----------------DHYKLALGQLNIA---KNLIDNVSKDYV-RLMKYGDSLYRCKQLKRAALGRMCTIIK-RQ--KQSLEYLEQVRQHLSRLPTIDPNTRTLLLCGYPNVGKSSFINKVTRADVEVQPYA-FTTKSLFVGHMD----------------Y-KYL-RW-QVVDTPGILDHPLEERNTIEMQAITALAHL-R-SAILYVMDISEQCGHSIEQQLELFS-NIRPLF----SN-KPLIIVVNK-------CDIK-----RV-S------E-L----PE-----E---QQ-----K----IF------Q--D---L----------------E----------N------E----------------------------------------------------------------------G---------------LT--V-IET----STLTEE-GVM-TVKTE-ACD-RL---------LVHRVEN-----KM---------K---G-----N----------K--VN----DV--------LN-RLHLAIPA---K-----------------------R------D--------------------------------G---K-E------R-L------PF-----------------I----------------------P----------------EGA---L---E----------------------------------R---------------------K-----------------------------K--------R----------------------------------------------------------------------------M------------------V---T----------------------D----------------------------------------------------------------------------A-----P---------------------------K--------------------------------------------K---------------------R--------L--ER--------------------DI----------------EM-E-------LG----DDYILDL--------Q-------------KYW--D-LMNPTE-KQDIIPEIWQGHNIADYI--DPEIMKKLEELEKEEE----LR----E----G-A---GEY-------------D--S-------D-P---------------------------E-------------------S------E-----D----E----E----M---V------E----I----R-E--LAQQIREK----KK-LKFL----A----------SK--E-K----D-------I---HG--PR---L--P---R--------------T-----------A----------K---------------K--------V---------------------Q-R-K----S--L----E-----K--E----M-------SS--L---G-----L---D-------M------------T-----E--------K----D----E---T--H-------Y-----------------------A----------T------Q----------A----------------------------------------R------S---R---------------------------------------------------------------------------------------------------------------------------------------------------------------S-----------------V---Q---R---------K---------R------------------------K-----R-------E-----E---S------------E--------P----------P-A--T------R----------------S--------R-----S----------R------------------------------S--------------------V-------S-------------K---------T--------P-R-----------------D-----Q-------------S-------------G--M-R-D--V------K------------------MVK-KA--K-------------------------------------KIMKN-S-QKK-N--N-R-----L--GKK---GEGDRHVFDLKPKHLFSGKR-KSGKTDSR-
>Ambystoma_mexicanum@CT01131213.H1.1
------------------------------------M-ALYNFKKIMVVPSSKD-FID---ITLSKT-----------------QRKT-PT-VVHK---------HY-----QI---N----RI--RH-----F-YM-R-KVKYTQQNYHDRLTQILTDFPKLD---DVHPFYADLMNVLY---------------D-----K-----------------DHYKLALGQINIA---KNLVDNVAKDYV-RLMKYGDSLYRCKQLKRAALGRMCTIIK-RQ--KQSLEYLEQVRQHLSRLPTIDPNTRTLLLCGYPNVGKSSFINKVTRADVEVQPYA-FTTKSLFVGHMD----------------Y-KYL-RW-QVVDTPGILDHPLEERNTIEMQAITALAHL-R-AAVLYVMDVSEQCGHNVEEQLELFR-NIKPLF----TN-KPLIIVVNK-------CDVK-----RV-S------E-L----PE-----E---QQ-----N----IF------K--E---L----------------E----------A------E----------------------------------------------------------------------G---------------FP--V-LET----STLTEE-GVI-KVKTE-ACD-RL---------LAHRVDT-----KM---------K---G-----N----------K--VN----DI--------LN-RLHLAMPS---K-----------------------R------D--------------------------------D---K-E------R-P------PF-----------------I----------------------P----------------DGA---L---V----------------------------------R---------------------K-----------------------------K--------R----------------------------------------------------------------------------M------------------E---I----------------------D----------------------------------------------------------------------------A-----P---------------------------K--------------------------------------------R---------------------K--------L--ER--------------------HL----------------EM-E-------MG----DDYVLDL--------Q-------------KYW--D-LMNASE-KHDKVPEVWQGHNIADYI--DPLIMKKLEELEKEEE----LK----E----A-A---GEY-------------D--S-------E-S---------------------------E-------------------S------E-----D----E----E----M---L------E----I----R-Q--LARQIREK----KK-LKIL----E----------SK--E-K----D-------T---QG--PR---L--P---R--------------T-----------V----------K---------------K--------V---------------------Q-R-K----T--L----E-----K--E----M-------SS--L---G-----I---D-------M------------A-----D--------K----D----E---A--H-------Y-----------------------A----------L------Q----------A-------------------------------R--------R------S---R---------------------------------------------------------------------------------------------------------------------------------------------------------------S-----------------V---S---K---------K---------R------------------------K-----R-------E-----E---S------------E--------P----------P-S--S------V----------------T--------R-----S----------R------------------------------S--------------------N-------S-------------T---------A--------R-R-----------------D-----V-------------S-------------G--L-R-D--A------K------------------MVK-KA--K-------------------------------------LIMKK-S-QKK-M--N-R-----M--GKK---GEADRHVFDLKPKHLLAGKR-KSGKTDRR-
>Cyclorana_alboguttata@Calb1024.H1.1
------------------------------------M-ALYNFKKITVVPSAKD-FID---LTLSKT-----------------QRKT-PT-VIHK---------HY-----QI---N----RI--RH-----F-YM-R-KVKFTQQNYHDRLSQILTDFPKLD---DVHPFYADLMNVLY---------------D-----K-----------------DHYKLALGQINIA---KNLVDNVAKDYV-RLMKYGDSLYRCKQLKRAALGRMCTIIK-RQ--KQSLEYLEQVRQHLARLPTIDPNTRTLLLCGFPNVGKSSFINKVTRADVEVQPYA-FTTKSLFVGHMD----------------Y-RYL-RW-QVVDTPGILDHPLEERNTIEMQAITALAHL-R-AAVLYVMDVSEQCGHSLEQQLELFN-SIRPLF----SN-KPLIIVLNK-------CDVK-----RV-S------E-L----SE-----E---EQ-----K----IF------K--D---L----------------E----------N------D----------------------------------------------------------------------G---------------VP--V-IET----STLTEE-GVI-QVKTE-ACD-RL---------LAHRVEN-----KM---------K---G-----N----------K--VN----DV--------LN-RLHLAVPT---K-----------------------R------D--------------------------------E---K-E------R-P------PF-----------------I----------------------P----------------EGA---L---A----------------------------------R---------------------K-----------------------------K--------R----------------------------------------------------------------------------T------------------E---A----------------------K----------------------------------------------------------------------------A-----P---------------------------R--------------------------------------------K------------------------------L--EK--------------------DL----------------EM-E-------LG----DDYVLDL--------Q-------------KYW--D-LMNPSE-KYDRIPEVWQGHNIADYI--DPEIMKKLEELEKEEE----LK----E----A-A---GEY-------------D--S-------E-M---------------------------E-------------------S------E-----D----E----E----M---A------E----I----R-Q--LAQQIREK----KK-LKIL----A----------SK--E-K----D-------I---HA--PR---L--P---R--------------T-----------A----------K---------------K--------V---------------------Q-R-K----T--L----E-----K--E----L-------SD--L---G-----L---D-------M------------N-----E--------K----D----E---T--H-------Y-----------------------A----------S------Q----------A----------------------------------------R------S---R---------------------------------------------------------------------------------------------------------------------------------------------------------------S-----------------V---Q---R---------K---------R------------------------K-----R-------E-----E---S------------E--------P----------P-T--S------V----------------T--------R-----S----------R------------------------------S--------------------N-------S-------------K---------P--------P-R-----------------D-----Q-------------S-------------G--V-R-D--A------K------------------MAK-KA--K-------------------------------------KIMKN-S-QRK-M--N-R-----M--GKK---GEADRHVFDLKPKHLLAGKR-KSGTNDRR-
>Cynops_pyrrhogaster@FS296336.H1.1
---------------------------------------------------------------------------------------------------------------------------------------------------------------------------------------------------------------------------------------------------------------------------------------------------------------------------------------------------------------------------------------------------------------------------------------------------------------------------------------------------------------------K-----N----IF------K--E---L----------------E----------A------E----------------------------------------------------------------------G---------------FP--V-LET----STLTEE-GVI-KVKTE-ACD-RL---------LAHRVDT-----KM---------K---G-----N----------K--VN----DI--------LN-RLHLAVPS---X-----------------------R------D--------------------------------D---K-E------R-P------PF-----------------I----------------------P----------------EGA---L---A----------------------------------R---------------------K-----------------------------K--------X----------------------------------------------------------------------------M------------------X---I----------------------D----------------------------------------------------------------------------A-----P-------------------------------------------------------------------------------------------------------------------------------------------------------------------------------------------------------------------------------------------------------------------------------------------------------------------------------------------------------------------------------------------------------------------------LKIL----E----------SK--E-K----D-------K---QG--PR---L--P---R--------------T-----------A----------K---------------R--------V---------------------Q-R-K----V--L----E-----K--E----M-------SG--L---G-----I---D-------M------------T-----D--------K----D----E---A--H-------Y-----------------------A----------L------Q----------A-------------------------------R--------R------S---R---------------------------------------------------------------------------------------------------------------------------------------------------------------S-----------------L---S---K---------K---------R------------------------K-----R-------E-----E---S------------E--------P----------P-L--S------V----------------T--------R-----S----------R------------------------------S--------------------N-------S-------------R---------A--------P-R-----------------D-----V-------------S-------------G--L-R-D--T------K------------------MVK-KA--K-------------------------------------LIMKK-S-QTK-M--N-R-----M--GKK---GEADRHVFDLKPKHLLAGKR-KSGKTDRR-
>Notophthalmus_viridescens@Nvir2762.H1.1
------------------------------------M-ALYNFKKIMVVPSSKD-FID---ITLSKT-----------------QRKT-PT-VIHK---------HY-----QI---N----RI--RH-----F-YM-R-KVKYTQQNYHDRLXQILTDFPKLD---DVHPFYADLMNVLY---------------D-----K-----------------DHYKLALGQINIA---KNLVDNVAKDYV-RLMKYGDSLYRCKQLKRAALGRMCTIIK-RQ--KQSLEYLEQVRQHLSRLPTIDPNTRTLLLCGYPNVGKSSFINKVTRADVEVQPYA-FTTKSLFVGHMD----------------Y-KYL-RW-QVVDTPGILDHPLEERNTIEMQAITALAHL-R-AAVLYIMDVSEQCGHNVEEQMELFR-NIKPLF----AN-KPLIIVVNK-------CDVK-----RV-S------E-L----SE-----E---QK-----N----IF------K--E---L----------------E----------A------E----------------------------------------------------------------------G---------------FP--V-LET----STLTEE-GVI-KVKTE-ACD-RL---------LAHRVDT-----KM---------K---G-----N----------K--VN----DI--------LN-RLHLAIPS---K-----------------------R------D--------------------------------D---K-E------R-P------PF-----------------I----------------------P----------------EGA---L---A----------------------------------R---------------------K-----------------------------K--------R----------------------------------------------------------------------------M------------------E---I----------------------D----------------------------------------------------------------------------A-----P---------------------------K--------------------------------------------R---------------------K--------L--ER--------------------DL----------------EM-E-------MG----DDYVLDL--------Q-------------KYW--D-LMNASE-KYDKLPEIWQGHNIADYI--DPLIMKKLEXLEKEEE----LK----E----A-A---GEY-------------D--S-------E-S---------------------------E-------------------S------E-----D----D----E----M---V------E----I----R-Q--LAQQIREK----KK-LKIL----E----------SK--E-K----D-------K---QG--PR---L--P---R--------------T-----------A----------K---------------K--------V---------------------Q-R-K----T--L----E-----K--E----M-------SV--L---G-----I---D-------M------------T-----D--------K----D----E---A--H-------Y-----------------------A----------L------Q----------A-------------------------------R--------R------S---R---------------------------------------------------------------------------------------------------------------------------------------------------------------S-----------------L---S---K---------K---------R------------------------K-----R-------E-----E---S------------E--------P----------P-L--S------V----------------T--------R-----S----------R------------------------------S--------------------N-------S-------------R---------A--------P-R-----------------D-----V-------------S-------------G--L-R-D--T------K------------------MVK-KA--K-------------------------------------LIMKK-S-QTK-M--N-R-----M--GXK---GEADRHVFDLKPKHLLAGKR-KSGKTDRR-
>Rana_chensinensis@CT01131213.H1.1
------------------------------------------FKKIMVVPTAKD-FVD---LTLSKT-----------------QRKT-PT-VIHK---------HY-----QI---H----RI--RH-----F-YM-R-KVKYTQQNYHDRLSQILTDFPKLD---DVHPFYADLMNVLY---------------D-----K-----------------DHYKLALGQINIA---KNLIDNVAKDYV-RLMKYGDSLYRCKQLKRAALGRMCTIIK-RQ--KQSLEYLEQVRQHLSRLPSIDPNTRTLLLCGYPNVGKSSFINKVTRADVEVQPYA-FTTKSLFVGHMD----------------Y-KYL-RW-QVVDTPGILDHPLEERNTIEMQAITALAHL-R-AAVLYVMDVSEQCGHTLEEQLELFN-NIRPLF----AN-KPLMLVLNK-------CDVK-----RV-S------E-L----AE-----E---EQ-----K----IF------K--D---L----------------E----------N------E----------------------------------------------------------------------G---------------LP--V-IET----SXLTEE-GVI-QVKTE-ACD-RL---------XTHRVET-----KM---------R---G-----N----------K--VN----DV--------LN-RLHLAIPT---K-----------------------R------D--------------------------------D---K-E------R-P------PF-----------------I----------------------P----------------EGA---I---V----------------------------------R---------------------K-----------------------------K--------R----------------------------------------------------------------------------M------------------D---T----------------------N----------------------------------------------------------------------------A-----P---------------------------K--------------------------------------------K---------------------R--------S--ER--------------------DL----------------EM-E-------MG----DEYILDL--------Q-------------KYW--D-LMNPSE-KHDKIPEVWQGHNIADYI--DPDIMKKLEELEKEEE----LK----E----A-A---------------------------------------------------------------------------------------------------------------------------------------------K----KK-LKIL----Q----------SK--E-K----D-------I---DG--PR---L--P---R--------------T-----------V----------K---------------K--------V---------------------Q-R-K----T--L----E-----K--E----M-------GS--L---G-----I---D-------V------------S-----N-------------N----E---T--H-------Y-----------------------A----------E------Q----------A----------------------------------------R------S---R---------------------------------------------------------------------------------------------------------------------------------------------------------------S-----------------L---Q---R---------K---------R------------------------X-----X-------G-----D---S------------X--------P----------P-X--S------V----------------T--------R-----S----------R------------------------------S--------------------N-------S-------------R---------P--------P-R-----------------D-----Q-------------S-------------G--V-R-D--A------K------------------MAK-QA--K-------------------------------------VMMKK-S-QRK-M--N-Q-----L--SKK---GEAXRHVFDLKPKHLLAGKR-KAGKTDRR-
>Ornithorhynchus_anatinus@XP_001511576
---------------------------------------------------XTD-FID---LTLSKT-----------------QRKT-PT-VIHK---------HY-----QI---H----RI--RQ-----F-YM-R-KVKFTQQNYHDRLTQILTDFPKLD---DIHPFYADLMNVLY---------------D-----K-----------------DHYKLALGQINIA---KNLVDNVAKDYV-RLMKYGDSLYRCKQLKRAALGRMCTIVK-RQ--KQSLEYLEQVRQHLSRLPTIDPNTRTLLLCGYPNVGKSSFINKVTRADVDVQPYA-FTTKSLFVGHMD----------------Y-KYL-RW-QVVDTPGILDHPLEDRNTIEMQAITALAHL-R-AAVLFVMDVSEQCGHSLEDQLELFQ-NIKPLF----AN-KPLIIVANK-------CDVK-----RI-S------E-L----SE-----D---EQ-----K----IF------A--N---L----------------E----------A------E----------------------------------------------------------------------G---------------LS--V-IET----STLTEE-GVI-KVKTE-ACD-RL---------LTHRVET-----KM---------K---G-----N----------K--VN----EV--------LN-RLHLAVPS---K-----------------------R------D--------------------------------N---K-E------R-P------PF-----------------I----------------------P----------------DGV---V---A----------------------------------R---------------------K-----------------------------K--------R----------------------------------------------------------------------------M------------------D---V----------------------D----------------------------------------------------------------------------M-----P---------------------------K--------------------------------------------R---------------------K--------R--ER--------------------DL----------------EL-E-------MG----DDYILDL--------Q-------------KYW--D-LMNSSE-KYDKIPEIWEGHNIADYI--DPDIMKKLEDLEEEEE----LR----K----A-A---GEY-------------D--S-------E-S---------------------------E-------------------S------E-----D----E----E----M---M------E----I----R-Q--LAQQIREK----KK-LKIL----Q----------SK--E-K----D-------K---QG--PR---M--P---R--------------T-----------A----------K---------------K--------V---------------------Q-R-K----T--L----E-----N--E----M-------RS--L---G-----I---D-------M------------D-----G--------K----D----D---A--H-------Y----------------------------------------------------A-------------------------------R--------R------S---R---------------------------------------------------------------------------------------------------------------------------------------------------------------S-----------------V---T---R---------K---------R------------------------K-----R-------E-----E---S------------V--------P----------P-T--S------L----------------A--------R-----S----------R------------------------------S--------------------S-------S-------------R---------P--------P-R-----------------D-----V-------------S-------------G--L-R-D--V------T------------------MVK-KA--K-------------------------------------TIMRK-A-QKK-M--N-R-----L--GKK---GEADRHVFDLKPKHLLSGKR-KQGTKSRR-
>Monodelphis_domestica@XP_001365359
------------------------------------M-ALYNFKKIMVVPTAKD-FID---LTLSKT-----------------QRKT-PT-VIHK---------HY-----QI---H----RI--RH-----F-YM-R-KVKYTQQNYHDRLTQILTDFPKLD---DIHPFYADLMNVLY---------------D-----K-----------------DHYKLALGQINIA---KNLVDNVAKDYV-RLMKYGDSLYRCKQLKRAALGRMCTIIK-RQ--KQSLEYLEQVRQHLSRLPTIDPNTRTLLLCGYPNVGKSSFINKVTRADVDVQPYA-FTTKSLFVGHMD----------------Y-RYL-RW-QVVDTPGILDHPLEDRNTIEMQAITALAHL-R-AAVLYVMDVSEQCGHNLEEQVELFK-NIKPLF----AN-KPLIVVANK-------CDVK-----RI-S------E-L----PE-----D---DQ-----K----IF------A--D---L----------------E----------A------E----------------------------------------------------------------------G---------------FP--V-IET----STLTEE-GVI-KVKTE-ACD-RL---------LTHRVET-----KM---------K---G-----N----------K--VN----DV--------LN-RLHLAMPS---K-----------------------R------D--------------------------------D---K-E------R-P------PF-----------------I----------------------P----------------EGV---V---A----------------------------------R---------------------K-----------------------------K--------R----------------------------------------------------------------------------M------------------E---T----------------------D----------------------------------------------------------------------------A-----P---------------------------K--------------------------------------------K---------------------K--------R--ER--------------------DL----------------EL-E-------MG----DDYILDL--------Q-------------KYW--D-LMNSSE-KHDKIPEIWEGHNIADYI--DPDIMEKLKELEKEEE----LR----Q----A-A---GEY-------------D--S-------E-S---------------------------E-------------------T------E-----D----E----E----M---M------E----I----H-R--LAKQIREK----KK-LKIL----Q----------SK--E-K----D-------T---SG--PR---M--P---R--------------T-----------A----------K---------------K--------V---------------------Q-R-K----T--L----E-----N--E----M-------RS--L---G-----L---D-------M------------D-----D--------K----D----D---S--H-------Y-----------------------A----------T------Q----------A-------------------------------R--------R------S---R---------------------------------------------------------------------------------------------------------------------------------------------------------------S-----------------V---T---R---------K---------R------------------------K-----R-------E-----E---S------------V--------P----------P-T--S------K----------------S--------R-----S----------R------------------------------S--------------------C-------S-------------R---------T--------P-R-----------------D-----V-------------S-------------G--L-R-D--A------K------------------MVK-KA--K-------------------------------------TIMKK-A-QKK-M--N-R-----L--GRK---GEADRHVFDMKPKHLLSGKR-KSGTKDRR-
>Sarcophilus_harrisii@XP_003771863
------------------------------------M-ALYNFKKIMVVPTAKD-FID---LTLSKT-----------------QRKT-PT-VIHK---------HY-----QI---H----RI--RH-----F-YM-R-KVKYTQQNYHDRLSQILTDFPKLD---DIHPFYADLMNVLY---------------D-----K-----------------DHYKLALGQINIA---KNLVDNVAKDYV-RLMKYGDSLYRCKQLKRAALGRMCTIIK-RQ--KQSLEYLEQVRQHLSRLPTIDPNTRTLLLCGYPNVGKSSFINKVTRADVDVQPYA-FTTKSLFVGHMD----------------Y-RYL-RW-QVVDTPGILDHPLEDRNTIEMQAITALAHL-R-AAVLYVMDVSEQCGHNLEEQLKLFK-NIKPLF----AN-KPLIIVANK-------CDVK-----RI-S------E-L----PE-----D---DQ-----K----IF------A--D---L----------------E----------A------E----------------------------------------------------------------------G---------------LP--V-IET----STLTEE-GVI-KVKTE-ACD-RL---------LTHRVET-----KM---------K---G-----N----------K--VN----DV--------LN-RLHLAVPS---K-----------------------R------D--------------------------------D---K-E------R-P------PF-----------------I----------------------P----------------EGV---I---A----------------------------------R---------------------K-----------------------------K--------R----------------------------------------------------------------------------M------------------E---I----------------------D----------------------------------------------------------------------------A-----P---------------------------K--------------------------------------------K---------------------K--------R--ER--------------------DL----------------EL-E-------MG----DDYILDL--------Q-------------KYW--D-LMNSSE-KYDKIPEIWEGHNIADYI--DPDIMEKLKELEKEEE----LR----E----A-A---GEY-------------D--S-------E-S---------------------------E-------------------T------E-----D----E----E----M---M------E----I----H-Q--LAKQIREK----KK-LKIL----Q----------SK--E-K----D-------T---SG--PR---M--P---R--------------T-----------A----------K---------------K--------V---------------------Q-R-K----T--L----E-----N--E----M-------RN--L---G-----I---D-------M------------D-----D--------K----D----D---S--H-------Y-----------------------A----------N------Q----------A-------------------------------R--------R------A---R---------------------------------------------------------------------------------------------------------------------------------------------------------------S-----------------V---T---R---------K---------R------------------------K-----R-------E-----E---S------------V--------P----------P-I--S------K----------------S--------R-----S----------R------------------------------S--------------------C-------S-------------R---------P--------P-R-----------------D-----V-------------S-------------G--L-R-D--A------K------------------MVK-KA--K-------------------------------------TIMKK-A-QKK-M--N-R-----L--GRK---GEADRHVFDMKPKHLLSGKR-KSGTKDRR-
>Homo_sapiens@Q9BZE4
------------------------------------M-AHYNFKKITVVPSAKD-FID---LTLSKT-----------------QRKT-PT-VIHK---------HY-----QI---H----RI--RH-----F-YM-R-KVKFTQQNYHDRLSQILTDFPKLD---DIHPFYADLMNILY---------------D-----K-----------------DHYKLALGQINIA---KNLVDNVAKDYV-RLMKYGDSLYRCKQLKRAALGRMCTVIK-RQ--KQSLEYLEQVRQHLSRLPTIDPNTRTLLLCGYPNVGKSSFINKVTRADVDVQPYA-FTTKSLFVGHMD----------------Y-KYL-RW-QVVDTPGILDHPLEDRNTIEMQAITALAHL-R-AAVLYVMDLSEQCGHGLREQLELFQ-NIRPLF----IN-KPLIVVANK-------CDVK-----RI-A------E-L----SE-----D---DQ-----K----IF------T--D---L----------------Q----------S------E----------------------------------------------------------------------G---------------FP--V-IET----STLTEE-GVI-KVKTE-ACD-RL---------LAHRVET-----KM---------K---G-----N----------K--VN----EV--------LN-RLHLAIPT---R-----------------------R------D--------------------------------D---K-E------R-P------PF-----------------I----------------------P----------------EGV---V---A----------------------------------R---------------------R-----------------------------K--------R----------------------------------------------------------------------------M------------------E---T----------------------E----------------------------------------------------------------------------E-----S---------------------------R--------------------------------------------K---------------------K--------R--ER--------------------DL----------------EL-E-------MG----DDYILDL--------Q-------------KYW--D-LMNLSE-KHDKIPEIWEGHNIADYI--DPAIMKKLEELEKEEE----LR----T----A-A---GEY-------------D--S-------V-S---------------------------E-------------------S------E-----D----E----E----M---L------E----I----R-Q--LAKQIREK----KK-LKIL----E----------SK--E-K----N-------T---QG--PR---M--P---R--------------T-----------A----------K---------------K--------V---------------------Q-R-T----V--L----E-----K--E----M-------RS--L---G-----V---D-------M------------D-----D--------K----D----D---A--H-------Y-----------------------A----------V------Q----------A-------------------------------R--------R------S---R---------------------------------------------------------------------------------------------------------------------------------------------------------------S-----------------I---T---R---------K---------R------------------------K-----R-------E-----D---S------------A--------P----------P-S--S------V----------------A--------R-----S----------G------------------------------S--------------------C-------S-------------R---------T--------P-R-----------------D-----V-------------S-------------G--L-R-D--V------K------------------MVK-KA--K-------------------------------------TMMKN-A-QKK-M--N-R-----L--GKK---GEADRHVFDMKPKHLLSGKR-KAGKKDRR-
>Pan_troglodytes@XP_003827807
------------------------------------M-AHYNFKKITVVPSAKD-FID---LTLSKT-----------------QRKT-PT-VIHK---------HY-----QI---H----RI--RH-----F-YM-R-KVKFTQQNYHDRLSQILTDFPKLD---DIHPFYADLMNILY---------------D-----K-----------------DHYKLALGQINIA---KNLVDNVAKDYV-RLMKYGDSLYRCKQLKRAALGRMCTVIK-RQ--KQSLEYLEQVRQHLSRLPTIDPNTRTLLLCGYPNVGKSSFINKVTRADVDVQPYA-FTTKSLFVGHMD----------------Y-KYL-RW-QVVDTPGILDHPLEDRNTIEMQAITALAHL-R-AAVLYVMDLSEQCGHGLREQLELFQ-NIRPLF----IN-KPLIVVANK-------CDVK-----RI-A------E-L----SE-----D---DQ-----K----IF------T--D---L----------------Q----------S------E----------------------------------------------------------------------G---------------FP--V-IET----STLTEE-GVI-KVKTE-ACD-RL---------LAHRVET-----KM---------K---G-----N----------K--VN----EV--------LN-RLHLAIPT---R-----------------------R------D--------------------------------D---K-E------R-P------PF-----------------I----------------------P----------------EGV---V---A----------------------------------R---------------------R-----------------------------K--------R----------------------------------------------------------------------------M------------------E---T----------------------E----------------------------------------------------------------------------E-----S---------------------------K--------------------------------------------K---------------------K--------R--ER--------------------DL----------------EL-E-------MG----DDYILDL--------Q-------------KYW--D-LMNLSE-KHDKIPEIWEGHNIADYI--DPAIMKKLEELEKEEE----LR----T----A-A---GEY-------------D--S-------V-S---------------------------E-------------------S------E-----D----E----E----M---L------E----I----R-Q--LAKQIREK----KK-LKIL----E----------SK--E-K----N-------T---QG--PR---M--P---R--------------T-----------A----------K---------------K--------V---------------------Q-R-T----V--L----E-----K--E----M-------RS--L---G-----V---D-------M------------D-----D--------K----D----D---A--H-------Y-----------------------A----------V------Q----------A-------------------------------R--------R------S---R---------------------------------------------------------------------------------------------------------------------------------------------------------------S-----------------I---T---R---------K---------R------------------------K-----R-------E-----D---S------------A--------P----------P-S--S------V----------------A--------R-----S----------G------------------------------S--------------------C-------S-------------R---------T--------P-R-----------------D-----V-------------S-------------G--L-R-D--V------K------------------MVK-KA--K-------------------------------------TMMKN-A-QKK-M--N-R-----L--GKK---GEADRHVFDMKPKHLLSGKR-KAGKKDRR-
>Gorilla_gorilla_gorilla@XP_004049026
------------------------------------M-AHYNFKKITVVPSAKD-FID---LTLSKT-----------------QRKT-PT-VIHK---------HY-----QI---H----RI--RH-----F-YM-R-KVKFTQQNYHDRLSQILTDFPKLD---DIHPFYADLMNILY---------------D-----K-----------------DHYKLALGQINTA---KNLVDNVAKDYV-RLMKYGDSLYRCKQLKRAALGRMCTVIK-RQ--KQSLEYLEQVRQHLSRLPTIDPNTRTLLLCGYPNVGKSSFINKVTRADVDVQPYA-FTTKSLFVGHMD----------------Y-KYL-RW-QVVDTPGILDHPLEDRNTIEMQAITALAHL-R-AAVLYVMDLSEQCGHGLREQLELFQ-NIRPLF----IN-KPLVVVANK-------CDVK-----RI-A------E-L----SE-----D---DQ-----K----IF------T--D---L----------------Q----------S------E----------------------------------------------------------------------G---------------FP--V-IET----STLTEE-GVI-KVKTE-ACD-RL---------LAHRVET-----KM---------K---G-----N----------K--VN----EV--------LN-RLHLAIPT---R-----------------------R------D--------------------------------D---K-E------R-P------PF-----------------I----------------------P----------------EGV---V---A----------------------------------R---------------------R-----------------------------K--------R----------------------------------------------------------------------------M------------------E---T----------------------E----------------------------------------------------------------------------E-----S---------------------------K--------------------------------------------K---------------------K--------R--ER--------------------DL----------------EL-E-------MG----DDYILDL--------Q-------------KYW--D-LMNSSE-KHDKIPEIWEGHNIADYI--DPAIMKKLEELEKEEE----LR----T----A-A---GEY-------------D--S-------V-S---------------------------E-------------------S------E-----D----E----E----M---L------E----I----R-Q--LAKQIREK----KK-LKIL----E----------SK--E-K----N-------T---QG--PR---M--P---R--------------T-----------A----------K---------------K--------V---------------------Q-R-T----V--L----E-----K--E----M-------RS--L---G-----V---D-------M------------D-----D--------K----D----D---A--H-------Y-----------------------A----------V------Q----------A-------------------------------R--------R------S---R---------------------------------------------------------------------------------------------------------------------------------------------------------------S-----------------I---T---R---------K---------R------------------------K-----R-------E-----D---S------------A--------P----------P-S--S------V----------------A--------R-----S----------G------------------------------S--------------------C-------S-------------R---------T--------P-R-----------------D-----V-------------S-------------G--L-R-D--V------K------------------MVK-KA--K-------------------------------------TMMKN-A-QKK-M--N-R-----L--GKK---GEADRHVFDMKPKHLLSGKR-KAGKKDRR-
>Mus_musculus@EDL32283
------------------------------------M-AHYNFKKITVVPSAKD-FID---LTLSKT-----------------QRKT-PT-VIHK---------HY-----QI---H----RI--RH-----F-YM-R-KVKFTQQNYHDRLSQILSDFPKLD---DIHPFYADLMNILY---------------D-----K-----------------DHYKLALGQINIA---KNLVDNVAKDYV-RLMKYGDSLYRCKQLKRAALGRMCTIIK-RQ--RQSLEYLEQVRQHLSRLPTIDPNTRTLLLCGYPNVGKSSFINKVTRADVDVQPYA-FTTKSLFVGHMD----------------Y-KYL-RW-QVVDTPGILDHPLEDRNTIEMQAITALAHL-R-AAVLYVMDLSEQCGHGLKEQLELFQ-NIRPLF----IN-KPLIVVANK-------CDVK-----RI-A------E-L----SE-----E---DQ-----K----IF------L--D---L----------------Q----------A------E----------------------------------------------------------------------G---------------FP--V-IET----STLTEE-GVI-QVKTE-ACD-RL---------LAHRVET-----KM---------K---G-----N----------K--VN----EV--------LN-RLHLAVPN---K-----------------------R------D--------------------------------D---K-E------R-P------PF-----------------I----------------------P----------------EGV---I---A----------------------------------R---------------------R-----------------------------K--------R----------------------------------------------------------------------------M------------------E---I----------------------E----------------------------------------------------------------------------E-----P---------------------------K--------------------------------------------K---------------------K--------R--ER--------------------DL----------------EL-E-------MG----DDYILDL--------Q-------------KYW--D-LMNSSE-KYDKIPEIWEGHNVADYI--DPAIMKKLEELEKEEE----LR----T----A-A---GEY-------------D--S-------D-S---------------------------E-------------------S------E-----D----E----E----M---M------E----I----R-Q--LAKQIREK----KK-LKIL----Q----------SK--E-K----N-------K---QG--PR---M--P---R--------------T-----------A----------K---------------K--------V---------------------Q-R-A----D--L----E-----N--E----M-------RS--L---G-----V---D-------M------------D-----D--------K----N----N---A--H-------Y-----------------------A----------V------Q----------A-------------------------------R--------R------S---R---------------------------------------------------------------------------------------------------------------------------------------------------------------S-----------------V---T---R---------K---------R------------------------K-----R-------E-----E---S------------V--------P----------P-S--S------T----------------A--------R-----S----------R------------------------------S--------------------C-------S-------------R---------T--------P-R-----------------D-----V-------------S-------------G--L-R-D--V------K------------------MVK-KA--K-------------------------------------TMMKK-A-QKK-M--N-R-----L--GKK---GEADRHVFDMKPKHLLSGKR-KAGKKDRR-
>Bos_taurus@XP_603075
---------------------------------XXXM-AHYNFKKITVVPSAKD-FID---LTLSKT-----------------QRKT-PT-VIHK---------HY-----QI---H----RI--RH-----F-YM-R-KVKFTQQNYHDRLSQILTDFPKLD---DIHPFYADLMNILY---------------D-----K-----------------DHYKLALGQINIA---KNLVDNVAKDYV-RLMKYGDSLYRCKQLKRAALGRMCTIIK-RQ--KQSLEYLEQVRQHLSRLPTIDPNTRTLLLCGYPNVGKSSFINKVTRADVDVQPYA-FTTKSLFVGHMD----------------Y-KYL-RW-QVVDTPGILDHPLEDRNTIEMQAITALAHL-R-AAVLYVMDLSEQCGHGLAEQLELFR-NLRPLF----VN-KPLIVVANK-------CDVK-----KI-S------E-L----SE-----D---NQ-----K----IF------L--D---L----------------Q----------A------E----------------------------------------------------------------------G---------------FP--V-VET----STLTEE-GVI-RVKTE-ACD-RL---------LAHRVET-----KM---------K---G-----N----------K--VN----EV--------LN-RLHLAVPS---R-----------------------R------D--------------------------------D---K-E------R-P------PF-----------------I----------------------P----------------EGV---V---A----------------------------------R---------------------R-----------------------------K--------R----------------------------------------------------------------------------M------------------E---L----------------------G----------------------------------------------------------------------------E-----P---------------------------K--------------------------------------------R---------------------R--------R--ER--------------------DL----------------EL-E-------MG----DDYILDL--------Q-------------KYW--D-IMNSSE-KYDKIPEIWEGHNIADYI--DPDIMQKLEELEKEEE----LR----T----A-A---GEY-------------D--S-------E-S---------------------------E-------------------S------E-----D----E----E----M---A------E----I----R-Q--LAKQIREK----KK-LKIL----Q----------SR--E-K----D-------T---QG--PR---M--P---R--------------T-----------A----------K---------------K--------V---------------------Q-R-K----V--L----E-----D--E----M-------RS--L---G-----V---D-------M------------D-----D--------K----D----N---A--H-------Y-----------------------A----------V------Q----------A-------------------------------R--------R------S---R---------------------------------------------------------------------------------------------------------------------------------------------------------------S-----------------I---T---R---------K---------R------------------------K-----R-------E-----D---S------------V--------L----------P-A--S------V----------------T--------R-----S----------H------------------------------S--------------------C-------S-------------R---------P--------P-R-----------------D-----V-------------S-------------G--L-R-D--V------K------------------MVK-KA--K-------------------------------------TMMKN-A-QKK-M--N-R-----L--GKK---GEADRHVFDMKPKHLLSGKR-KAGKKDRR-
>Chelonia_mydas@EMP41131
----------------------------------------------------QD-FID---LTLSKT-----------------QRKT-PT-VIHK---------HY-----QI---H----RI--RQ-----F-YM-R-KVKYTQQNYHDRLTQILTDFPKLD-----------------------------------------------------------------------------------------------------------------------------------------------------------------VTRADVEVQPYA-FTTKSLFVGHMD----------------Y-RYL-RW-QVVDTPGILDHPLEERNTIEMQAITALAHL-R-AAVLFVMDVSEQCGHSLEEQLELFK-NIKPLF----AN-KPLILVANK-------CDVK-----RI-S------E-L----PE-----E---NQ-----K----MF------E--N---L----------------E----------A------E----------------------------------------------------------------------G---------------FP--V-IET----STLTEE-GVI-KVKTE-ACD-RL---------LSHRVDT-----KM---------K---G-----N----------K--VN----EV--------LN-RLHLAVPS---K-----------------------R------D--------------------------------N---K-E------R-P------PF-----------------I----------------------P----------------EGA---V---T----------------------------------R---------------------K-----------------------------K--------R----------------------------------------------------------------------------M------------------E---V----------------------D----------------------------------------------------------------------------A-----P---------------------------K--------------------------------------------K---------------------K--------R--ER--------------------DL----------------EV-E-------MG----DDYILDL--------Q-------------KYW--D-LMNSSE-KYDKIPEIWEGHNIADYI--DPDIMRKLEELEKEEE----LR----Q----A-A---GEY-------------D--S-------E-P---------------------------E-------------------S------E-----D----E----E----M---L------E----I----R-K--LAQQIREK----KK-LKIL----E----------SK--E-K----D-------T---QG--PK---M--P---R--------------T-----------A----------K---------------R--------V---------------------Q-R-K----I--L----E-----K--E----M-------SS--L---G-----L---D-------M------------A-----G--------K----D----E---A--H-------Y-----------------------V----------V------Q----------A-------------------------------R--------R------S---R---------------------------------------------------------------------------------------------------------------------------------------------------------------S-----------------V---T---R---------K---------R------------------------K-----R-------E-----E---S------------E--------P----------P-K--S------A----------------A--------R-----S----------R------------------------------S--------------------S-------S-------------R---------T--------P-R-----------------D-----T-------------S-------------G--L-R-D--A------K------------------MVK-KV--K-------------------------------------TIMKN-S-QKK-M--N-R-----L--GKK---GEADRHVFDLKPKHLLSGKR-KSGTTQRR-
>Caretta_caretta@Contig24825.H1.1
--------------------------------------------------------------------------------------------------------------------------------------------------------------------------PFYADLMNVLY---------------D-----K-----------------DHYKLALGQINIA---KNLIDNVSKDYV-RLMKYGDSLYRCKQLKRAALGRMCTIIK-RQ--KQSLEYLEQVRQHLSRLPTIDPNTRTLLLCGYPNVGKSSFINK--------------------------------------------------------------------------------------------------------------IKPLS----AN-KPLILVANK-------CDVK-----RI-S------E-L----PE-----E---NQ-----K----MF------E--N---L----------------E----------A------E----------------------------------------------------------------------G---------------FP--V-IET----STLTEE-GVI-KVKTE-ACD-RL---------LSHRVDT-----KM---------K---G-----N----------K--VN----EV--------LN-RLHLAVPS---K-----------------------R------D--------------------------------N---K-E------R-P------PF-----------------I----------------------P----------------EGA---V---T----------------------------------R---------------------K-----------------------------K--------R----------------------------------------------------------------------------M------------------E---V----------------------D----------------------------------------------------------------------------A-----P---------------------------K--------------------------------------------K---------------------K--------R--ER--------------------DL----------------EV-E-------MG----DDYILDL--------Q-------------KYW--D-LMNSSE-KYDKIPEIWEGHNIADYI--DPDIMRKLEELEKEEE----LR----Q----A-A---GEY-------------D--S-------E-P---------------------------E-------------------S------E-----D----E----E----M---L------E----I----R-K--LAQQIREK----KK-LKIL----E----------SK--E-K----D-------T---QG--PK---M--P---R--------------T-----------A----------R---------------R--------V---------------------Q-R-K----I--L----E-----K--E----M-------SS--L---G-----L---D-------M------------A-----G--------K----D----E---A--H-------Y-----------------------L----------V------Q----------A-------------------------------R--------R------S---R---------------------------------------------------------------------------------------------------------------------------------------------------------------S-----------------V---T---R---------K---------R------------------------K-----R-------E-----E---S------------E--------P----------P-K--S------A----------------A--------R-----S----------R------------------------------S--------------------S-------S-------------R---------T--------P-R-----------------D-----T-------------S-------------G--L-R-D--A------K------------------MVK-KV--K-------------------------------------TIMKN-S-QKK-M--N-R-----L--GKK---GEADRHVFDLKPKHLLSGKR-KSGTTQRR-
>Chelonoidis_nigra@Contig2396.H1.1
------------------------------------M-ALYNFKKIMVVPSAKD-FID---LTLSKT-----------------QRKT-PT-VIHK---------HY-----QI---H----RI--RQ-----F-YM-R-KVKYTQQNYHDRLTQILTDFPKLD---DIHPFYADLMNVLY---------------D-----K-----------------DHYKLALGQINIA---KNLIDSVSKDYV-RLMKYGDSLYRCKQLKRAALGRMCTIIK-RQ--KQSLEYLEQVRQHLSRLPTIDPNTRTLLLCGYPNVGKSSFINKVTRADVEVQPYA-FTTKSLFVGHMD----------------Y-RYL-RW-QVVDTPGILDHPLEERNTIEMQAITALAHL-R-AAVLFVMDVSEQCGHSLEDQLELFR-NIKPLF----AN-KPLIIVANK-------CDVK-----RI-S------E-L----PE-----E---NQ-----K----MF------E--N---L----------------E----------A------E----------------------------------------------------------------------G---------------FP--V-IET----STLTEE-GVI-KVKTE-ACD-RL---------LSHRVDT-----KM---------K---G-----N----------K--VN----EV--------LN-RLHLAVPS---K-----------------------R------D--------------------------------N---K-E------R-P------PF-----------------I----------------------P----------------EGA---I---T----------------------------------H---------------------K-----------------------------K--------R----------------------------------------------------------------------------M------------------E---V----------------------D----------------------------------------------------------------------------V-----P---------------------------K--------------------------------------------K---------------------K--------R--ER--------------------DL----------------EV-E-------MG----DDYVLDL--------Q-------------KYW--D-LMNSSE-KYDKIPEIWEGHNIADYI--DPDIMRKLEELEKEEE----LR----Q----A-A---GEY-------------D--S-------E-P---------------------------E-------------------S------E-----D----E----E----M---M------E----I----R-Q--LAQQIREK----KK-LKIL----E----------SK--E-K----D-------T---QG--PK---M--P---R--------------T-----------A----------R---------------R--------V---------------------Q-R-K----I--L----E-----K--E----M-------SS--L---G-----L---D-------M------------A-----G--------K----D----E---A--H-------Y-----------------------V----------V------Q----------A-------------------------------R--------R------S---R---------------------------------------------------------------------------------------------------------------------------------------------------------------S-----------------V---T---R---------K---------R------------------------K-----R-------E-----E---S------------E--------P----------P-K--S------A----------------A--------R-----N----------R------------------------------S--------------------S-------S-------------R---------T--------P-R-----------------D-----T-------------S-------------G--L-R-D--A------K------------------MVK-KV--K-------------------------------------TIMKN-S-QKK-M--N-R-----L--GKK---GEADRHVFDLKPKHLLSGKR-KSGTTQRR-
>Chrysemys_picta_bellii@CT01131213.H1.1
------------------------------------M-ALYNFKKIMVVPSAKD-FID---LTLSKT-----------------QRKT-PT-VIHK---------HY-----QI---H----RI--RQ-----F-YM-R-KVKYTQQNYHDRLTQILTDFPKLD---DIHPFYADLMNVLY---------------D-----K-----------------DHYKLALGQINIA---KNLIDNVSKDYV-RLMKYGDSLYRCKQLKRAALGRMCTIIK-RQ--KQSLEYLEQVRQHLSRLPTIDPNTRTLLLCGYPNVGKSSFINKVTRADVEVQPYA-FTTKSLFVGHMD----------------Y-RYL-RW-QVVDTPGILDHPLEERNTIEMQAITALAHL-R-AAVLFVMDVSEQCGHSLEEQLELFR-NIKPLF----AN-KPLIIVANK-------CDVK-----RI-S------E-L----PE-----E---NQ-----K----MF------E--N---L----------------E----------A------E----------------------------------------------------------------------G---------------FP--V-IET----STLTKE-GVI-KVKTE-ACD-RL---------LSHRVDT-----KM---------K---G-----N----------K--VN----EV--------LN-RLHLAVPS---K-----------------------R------D--------------------------------N---K-E------R-P------PF-----------------I----------------------P----------------EGA---I---T----------------------------------R---------------------K-----------------------------K--------R----------------------------------------------------------------------------M------------------E---V----------------------D----------------------------------------------------------------------------A-----P---------------------------K--------------------------------------------K---------------------R--------R--ER--------------------DL----------------EV-E-------MG----DDYVLDL--------Q-------------KYW--D-LMNSSE-KYDKIPEIWEGHNIADYI--DPDIMRKLEELEKEEE----LK----Q----A-A---GEY-------------D--S-------E-P---------------------------E-------------------S------E-----D----E----E----M---M------E----I----R-Q--LAQQIREK----KK-LKIL----E----------SK--E-K----D-------T---QG--PK---M--P---R--------------T-----------A----------R---------------R--------V---------------------Q-R-K----I--------------------------------------------------------------------------G--------K----D----Q---A--H-------Y-----------------------M----------I------Q----------A-------------------------------R--------R------S---R---------------------------------------------------------------------------------------------------------------------------------------------------------------S-----------------V---T---R---------K---------R------------------------K-----R-------E-----E---S------------E--------P----------P-K--S------A----------------A--------R-----S----------R------------------------------S--------------------S-------S-------------R---------T--------P-R-----------------D-----T-------------S-------------G--L-R-D--A------K------------------MVK-KV--K-------------------------------------TIMKN-S-QKK-M--N-R-----L--GKK---GEADRHVFDLKPKHLLSGKR-KSGTTQRR-
>Emys_orbicularis@CT01131213.H1.1
------------------------------------M-ALYNFKKIMVVPSAKD-FID---LTLSKT-----------------QRKT-PT-VIHK---------HY-----QI---H----RI--RQ-----F-YM-R-KVKYTQQNYHDRLTQILTDFPKLD---DIHPFYADLMNVLY---------------D-----K-----------------DHYKLALGQINIA---KNLIDNV----------------------------------------------------------------------------------------------------------------------------------------------------------------------------------------------------------------------------------------------------------------------------------------------------------------------------------------------------------------------------------------------------------------------------------------------------------------------------------------------------------------------------------------------------------------------------------------------------------------------------------------------------------------------------------------------------------------------------------------------------------------------------------------------------------------------------------------------------------------------------------------------------------------------------------------------------------------------------------------------------------------------------------------------------------------------------------------------------------------------------------------------------------------------------------------------------------------------------------------------------------------------------------------------------------------------------------------------------------------------------------------------------------------------------------------------------------------------------K----D-------T---QG--PK---M--P---R--------------T-----------A----------R---------------R--------V---------------------Q-R-K----I--L----E-----K--E----M-------ST--L---G-----L---D-------M------------A-----G--------K----D----E---A--H-------Y-----------------------V----------V------Q----------A-------------------------------R--------R------S---R---------------------------------------------------------------------------------------------------------------------------------------------------------------T-----------------V---T---R---------K---------R------------------------K-----R-------E-----E---S------------E--------P----------P-K--S------A----------------A--------R-----S----------R------------------------------S--------------------S-------S-------------R---------T--------P-R-----------------D-----T-------------S-------------G--L-R-D--A------K------------------------------------------------------------------------------------------------------------------------------
>Pelodiscus_sinensis@toto42052.H1.1
------------------------------------M-ALYNFKKIMVVPSAKD-FID---LTLSKT-----------------QRKT-PT-VIHK---------HY-----QI---H----RI--RQ-----F-YM-R-KVKYTQQNYHDRLTQILTDFPKLD---DIHPFYADLMNVLY---------------D-----K-----------------DHYKLALGQINIA---KNLIDNVAKDYV-RLMKYGDSLYRCKQLKRAALGRMCTIIK-RQ--KQSLEYLEQVRQHLSRLPTIDPNTRTLLLCGYPNVGKSSFINKVTRADVEVQPYA-FTTKSLFVGHMD----------------Y-RYL-RW-QVVDTPGILDHPLEERNTIEMQAITALAHL-R-AAVLYVMDVSEQCGHSLEEQLELFK-NIKPLF----AN-KPLIIVVNK-------CDVK-----RI-S------E-L----TE-----E---NQ-----K----MF------E--N---L----------------E----------A------E----------------------------------------------------------------------G---------------FP--V-VET----STLTEE-GVI-KVKTE-------------------------------------------------------------------------------------------------------------------------------------------------------------------E------R-P------PF-----------------I----------------------P----------------EGA---I---T----------------------------------R---------------------K-----------------------------K--------S----------------------------------------------------------------------------M------------------E---V----------------------D----------------------------------------------------------------------------A-----P---------------------------K--------------------------------------------K---------------------K--------R--ER--------------------DL----------------EM-E-------MG----DDYILDL--------Q-------------KYW--D-LMNSSE-KYDKIPEIWEGHNIADYI--DPDIMKKLEELEKEEE----LR----Q----V-A---GEY-------------D--S-------E-P---------------------------E-------------------S------E-----D----E----E----M---M------E----I----R-Q--LAQQIREK----KK-LKIL----E----------SK--E-K----D-------T---QG--PK---M--P---R--------------T-----------A----------K---------------K----------------------------------------------------------------------------------------------------------------------------------------------------------------------------A----------I------Q----------T-------------------------------R--------R------A---R---------------------------------------------------------------------------------------------------------------------------------------------------------------S-----------------V---T---R---------K---------R------------------------K-----R-------E-----E---S------------E--------P----------P-K--S------A----------------A--------R-----S----------R------------------------------S--------------------S-------S-------------R---------P--------P-R-----------------D-----L-------------S-------------G--L-R-D--A------K------------------MVK-KV--K-------------------------------------TIMKN-S-QKK-M--N-R-----L--GKK---GEADRHVFDLKPKHLLSGKR-KSGTTQRR-
>Phrynops_hilarii@Contig29242.H1.1
-------------------------------------------------------------------------------------------------------------------------------------------------------------------------------------------------------------------------------------------------------------------RCKQLKRAALGRMCTIIK-RQ--KQSLEYLEQVRQHLSRLPTIDPNTRTLLLCGYPNVGKSSFINKVTRADVEVQPYA-FTTKSLFVGHMD----------------Y-RYL-RW-QVVDTPGILDHPLEERNTIEMQAITALAHL-R-AAVLYVLDCSEQCGHSLEEQL-------------------------------------------------------------------------------------------------------------------------------------------------------------------------------------------------------------------------------------------------------------------------------------------------------------------------------------------------------------------------------------------------------------------------------------------------------------------------------------------------------------------------------------------------------------------------------------------------------------------------------------------------------------------------------------------------------------------------------------------------------------------------------------------------------------------------------------------------------------------------------------------------------------------------------------------------------------------------------------------------------------------------------------------------------------------------------------------------------------------------------------------------------------------------------------------------------------------------------------------------------------------------------------------------------------------------------------------------------------------------------------------------------------------------------------------------------------------------------------------------------------------------------------------------------------------------------------------------------------------------------------------------------------------------------------------------------------------------------------------------------------------------------------------------------------------------------------------------------------------------------------------------------------------------------------------------------------------------------------------------------------------------------------------------------------------------------------------------------------------------------------------------------------------------------------------------------------------------------------------------------------------------------------------------
>Trachemys_scripta@toto164008.H1.1
------------------------------------------------------------------------------------------------------------------------------------------------------------------------------------------------------------------------------------------------------------------------------------------------------------------------------------------------------------------------------------------------------------------------------------------------------------------------------------------------------------------------------------------------------------------------------------------------------------------------------------------------------------------------------------------------------------------------------------------------------------------------------------------------------------------------------------------------------------------------------------------------------------------------------------------------------------------------------------------------------------------------------------------------------------------------------------------------------------------------------------------------------------------------------------------------------------------------------------------------------------------------------------------------------------------------------------------------------------------------------------------------------------------------------------------------------------------------------------------------------------------------------------------------------------------------------------------------------------------------------------------------------------------------------------------------------LKIL----E----------SK--E-K----D-------T---QG--PK---M--P---R--------------T-----------A----------R---------------R--------V---------------------Q-R-K----I--L----E-----K--E----M-------ST--L---G-----L---D-----------------------------------------------------------------------------------------------------------------------------------------------------------------------------------------------------------------------------------------------------------------------------------------------------------------------------------------------------------------------------------------------------------------------------------------------------------------------------------------------------------R-----S----------R------------------------------S--------------------S-------S-------------R---------T--------P-R-----------------D-----T-------------S-------------G--L-R-D--A------K------------------MVK-KV--K-------------------------------------TIMKN-S-QKK-M--N-R-----L--GKK---GEADRHVFDLKPKHLLSGKR-KSGTTQRR-
>Anolis_carolinensis@XP_003221985
------------------------------------M-ALYNFKKIMVVPSAKD-FID---LTLSKT-----------------QRKT-PT-VIHK---------HY-----QI---H----RI--RH-----F-YM-R-KVKYTQQNYHDRLTQIIMDFPKLD---DIHPFYADLMNVLY---------------D-----K-----------------DHYKLALGQINIA---KNLIDNVAKDYV-RLMKYGDSLYRCKQLKRAALGRMCTIIK-RQ--KQSLEYLEQVRQHLSRLPTIDPNTRTLLLCGYPNVGKSSFINKVTRADVEVQPYA-FTTKSLFVGHMD----------------Y-KYL-RW-QVVDTPGILDHPLEERNTIEMQAITALAHL-R-SAVLFVMDISEQCGHSLEEQLELFG-NIKPLF----AN-KPLIIVANK-------CDVK-----RI-S------E-L----SE-----E---KQ-----K----MF------A--D---L----------------E----------A------D----------------------------------------------------------------------G---------------FP--V-IET----STLTEE-GVI-QVKTE-ACD-RL---------LAHRVDT-----KM---------K---G-----N----------K--VN----DI--------LN-RLHLAVPT---K-----------------------R------D--------------------------------S---K-E------R-P------PC-----------------I----------------------P----------------EGA---L---M----------------------------------R---------------------K-----------------------------K--------R----------------------------------------------------------------------------M------------------E---V----------------------D----------------------------------------------------------------------------V-----P---------------------------K--------------------------------------------K---------------------K--------L--EK--------------------DI----------------EM-E-------MG----EDYILDL--------K-------------KYW--D-LMNPSE-KYDVIPEVWQGHNIADYI--DPDIMKKLEELEKEEE----LR----Q----A-A---GEY-------------D--N-------D-S---------------------------E-------------------S------E-----D----E----E----M---K------E----I----R-E--LAQQIREK----KK-LKIL----E----------SK--E-K----D-------T---QG--PK---M--P---R--------------T-----------A----------R---------------K--------V---------------------Q-R-K----A--L----E-----K--E----M-------TD--L---G-----L---D-------M------------T-----G--------K----N----D---A--H-------Y-----------------------V----------T------E----------S-------------------------------S--------R------S---R---------------------------------------------------------------------------------------------------------------------------------------------------------------S-----------------V---T---R---------K---------R------------------------K-----R-------E-----E---S------------V--------T----------P-T--S------L----------------T--------R-----S----------R------------------------------S--------------------S-------S-------------R---------T--------P-R-----------------D-----V-------------S-------------G--L-R-D--A------K------------------MVK-KT--K-------------------------------------TMMKK-A-QRK-M--N-R-----L--GKK---GEADRHVFDLKPKHLFSGKR-KSGTTQRR-
>Crotalus_adamanteus@Cada13193.H1.1
------------------------------------M-ALYNFRKIMVVPSAKD-FID---LTLSKT-----------------QRKT-PT-VIHK---------HY-----QI---H----RI--RH-----F-YM-R-KVKYTQQNYHDRLTQIIMDFPKLD---DIHPFYADLMNVLY---------------D-----K-----------------DHYKLALGQINIA---KNLIDNVAKDYV-RLMKYGDSLYRCKQLKRAALGRMCTIIK-RQ--KQSLEYLEQVRQHLSRLPTVDPNTRTLLLCGYPNVGKSSFINKVTRADVDVQPYA-FTTKSLFVGHMD----------------Y-KYL-RW-QVIDTPGILDHPLENRNTIEMQAITALAHL-R-SAVLYVMDISEQCGHSLEEQLALFE-NIKPLF----AN-KPLIIVANK-------CDVK-----RI-S------E-L----SE-----E---NR-----K----IF------A--E---L----------------E----------A------D----------------------------------------------------------------------G---------------LP--V-IET----STMTEE-GVI-QVKTE-ACD-RL---------LAHRVGT-----KM---------K---G-----N----------K--VN----DV--------LN-RLHLALPT---K-----------------------R------D--------------------------------N---K-E------R-P------PF-----------------I----------------------P----------------EGV---L---L----------------------------------R---------------------R-----------------------------K--------Y----------------------------------------------------------------------------M------------------E---V----------------------D----------------------------------------------------------------------------G-----P---------------------------K--------------------------------------------K---------------------K--------L--EK--------------------DL----------------EM-E-------MG----DDYILDL--------K-------------KYW--D-LMDPSE-KYDVVPEIWEGHNIADYI--DPDIMKKLEQLEKEEE----LK----E----A-A---GEY-------------E--S-------D-S---------------------------E-------------------S------E-----D----E----E----M---M------G----I----R-Q--LAQQIREK----RK-LKIL----E----------SK--E-K----N-------I---RG--PR---M--P---R--------------T-----------A----------K---------------K--------I---------------------Q-Q-K----T--L----E-----Q--E----M-------TN--L---G-----L---D-------V------------T-----S--------R----T----E---V--H-------Y-----------------------L----------A------Q----------E-------------------------------R--------R------S---R---------------------------------------------------------------------------------------------------------------------------------------------------------------S-----------------V---T---R---------K---------R------------------------K-----R-------E-----D---S------------E--------P----------P-S--S------M----------------P--------L-----S----------R------------------------------S--------------------R-------S-------------R---------T--------P-R-----------------D-----V-------------S-------------G--L-R-D--A------K------------------MVK-KA--K-------------------------------------TMM-----------------------------------------------------------
>Elaphe_guttata@toto17868.H1.1
---------------------------------------------------------------------------------------------------------------------------------------------------------------------------------------------------------------------------------------------------------------------------------------------------------------------------NVGKSSFINKVTRADVDVQPYA-FTTKSLFVGHMD----------------Y-KYL-RW-QVIDTPGILDHPLEDRNTIEMQAITALAHL-R-SAVLYVMDISEQCGNSLEEQLALFE-NIKPLF----AN-KPLIIVANK-------CDVK-----RI-S------E-L----SE-----K---NQ-----K----IF------A--E---L----------------E----------A------D----------------------------------------------------------------------G---------------LP--V-IET----STMTEE-GVI-QVKTE-ACD-RL---------LAYRVGT------------------------------------------------------------------------------------------------------------------------------------------------------------------------------------------------------------------------------------------------------------------------------------------------------------------------------------------------------------------------------------------------------------------------------------------------------------------------------------------------------------------------------------------------------------------------------------------------------------------------------------------------------------------------------------------------------------------------------------------------------------------------------------------------EE----LK----E----K-A---GEY-------------D--S-------D-P---------------------------E-------------------S------E-----D----E----E----M---M------G----I----R-Q--LAQQIREK----KK-LKIL----E----------SK--E-K----D-------I---HG--PR---M--P----------------------------------------------------------------------------------------------------L----E-----Q--E----M-------TN--L---G-----L---D-------I------------T-----S--------N----S----E---V--H-------Y-----------------------L----------A------E----------G-------------------------------R--------R------S---R---------------------------------------------------------------------------------------------------------------------------------------------------------------T-----------------T---T---R---------K---------R------------------------K-----R-------E-----D---S------------E--------S----------P-A--S------M----------------P--------L-----S----------R------------------------------S--------------------R-------S-------------T---------T--------P-R-----------------D-----V-------------S-------------G--L-R-D--A------K------------------MVK-KA--K--------------------------------------MMKK-A-QKE-M--N-Q-----L--GKK---GEADRSVFDLKPKHLFSGKR-KAGSTTRR-
>Eublepharis_macularius@Emac394.H1.1
------------------------------------M-ALYNFKKIMVVPSAKD-FID---LTLSKT-----------------QRKT-PT-VIHK---------HY-----QI---H----RI--RQ-----F-YM-R-KVKYTQQNYHDRLTQIVTDFPKLD---DIHPFYADLMNILY---------------D-----K-----------------DHYKLALGQINIA---KNLIDNVAKDYV-RLMKYGDSLYRCKQLKRAALGRMCTIIK-RQ--KQSLEYLEQVRQHLSRLPTIDPNTRTLLLCGYPNVGKSSFINKVTRADVEVQPYA-FTTKSLFVGHMD----------------Y-KYL-RW-QVVDTPGILDHPLEERNTIEMQAITALAHL-R-AAVLYVMDISEQCGHSLEEQLELFM-NIKPLF----AN-KPLIIVANK-------CDVK-----RI-S------D-L----SE-----E---NQ-----K----MF------A--D---L----------------E----------V------D----------------------------------------------------------------------G---------------LP--V-IET----STLTEE-GVI-QVKTE-ACD-RL---------LAHRVET-----KM---------K---G-----N----------K--VN----DV--------LN-RLHVALPA---R-----------------------R------D--------------------------------N---K-E------R-P------PF-----------------I----------------------P----------------EGA---L---L----------------------------------R---------------------K-----------------------------K--------R----------------------------------------------------------------------------M------------------E---V----------------------D----------------------------------------------------------------------------M-----P---------------------------K--------------------------------------------R---------------------K--------L--EK--------------------DT----------------EM-E-------MG----DDYVLDL--------Q-------------KYW--D-LMNPSE-KYDKIPEVWEGHNIADYI--DPDIMKKLQQLEEEEE----LR----Q----A-A---GEY-------------D--S-------D-S---------------------------E-------------------T------E-----D----E----E----M---V------E----I----R-Q--LAQQIREK----KK-LKVL----E----------SK--E-K----D-------T---HG--PK---M--P---R--------------T-----------A----------R---------------K--------V---------------------E-R-K----K--L----E-----K--E----M-------SG--L---G-----L---D-------M------------T-----D--------K----N----E---A--H-------Y-----------------------V----------I------Q----------T-------------------------------R--------R------S---R---------------------------------------------------------------------------------------------------------------------------------------------------------------S-----------------V---T---R---------K---------R------------------------K-----R-------E-----E---S------------A--------P----------P-T--S------V----------------A--------R-----S----------R------------------------------S--------------------S-------S-------------R---------T--------P-R-----------------D-----V-------------S-------------G--L-R-D--A------K------------------MVK-KT--K-------------------------------------TMMKK-A-QKK-M--N-R-----L--GRK---GEGDRHVFDLKPKHLFSGKR-KSGTTQRR-
>Lampropholis_coggeri@CT01131213.H1.1
------------------------------------------------------------------T-----------------QRKT-PT-VIHK---------HY-----QI---H----RI--RH-----F-YM-R-KVKYTQQNYHDRLTQIITDFPKLD---DIHPFYADLMNILY---------------D-----K-----------------DHYKLALGQINIA---KNLVDNVAKDYV-RLMKYGDSLYRCKQLKRAALGRMCTIIK-RQ--KQSLEYLEQVRQHLSRLPTIDPNTRTLLLCGYPNVGKSSFINKVTRADVEVQPYA-FTTKSLFVGHMD----------------Y-KYL-RW-QVVDTPGILDHPLEERNTIEMQAITALAHL-R-SAVLFVMDISEQCGHSLEEQLELFR-NIKPLF----AN-KPLLIVANK-------CDVK-----RI-S------E-L----SE-----E---NQ-----K----MF------A--D---L----------------E----------A------D----------------------------------------------------------------------G---------------LP--V-IET----STLTEE-GVI-QVKTE-ACD-RL---------LAHRVHT-----KM---------K---G-----N----------K--VN----DV--------LN-RLHLAVPS---K-----------------------R------D--------------------------------D---K-E------R-L------PF-----------------I----------------------P----------------EGV---L---L----------------------------------R---------------------K-----------------------------K--------R----------------------------------------------------------------------------M------------------E---V----------------------D----------------------------------------------------------------------------X-----P---------------------------K--------------------------------------------K---------------------K--------L--EK--------------------DI----------------EM-E-------MG----DDYILDL--------Q-------------KYW--D-IMNPSE-KYDKVPELWEGHNIADYI--DPDIMKKLEQLEEEEG----LR----Q----A-A---GEY-------------D--S-------D-S---------------------------E-------------------S------E-----D----E----E----M---M------E----I----R-E--LAKQIREK----KK-LKFL----E----------SK--E-K----D-------T---QG--PK---M--P---R--------------T-----------A----------R---------------K--------V---------------------X-R-K----K--L----E-----K--E----M-------ND--L---G-----L---D-------M------------S-----G--------K----D----E---A--H-------Y-----------------------V----------V------Q----------S-------------------------------R--------R------S---R---------------------------------------------------------------------------------------------------------------------------------------------------------------S-----------------V---T---R---------K---------R------------------------K-----R-------E-----E---S------------E--------P----------P-S--S------V----------------A--------R-----S----------R------------------------------S--------------------T-------S-------------R---------T--------S-R-----------------D-----V-------------S-------------G--L-R-D--G------K------------------MVK-KT--K-------------------------------------TMMKK-A-QRK-M--N-R-----L--GKK---GEA---------------------------
>Podarcis_sp.@Contig145.H1.1
--------------------------------------ALYNFKKIMVVPSAKD-FID---LTLSKT-----------------QRKT-PT-VIHK---------HY-----QI---H----RI--RH-----F-YM-R-K------------------------------FYADLMNVLY---------------D-----K-----------------DHYKLALGQINIA---KNLIDNVAKDYV-RLMKYGDSLYRCKQLKRAALGRMCTIIK-RQ--KQSLEYLEQVRQHLSRLPTIDPNTRTLLLCGYPNVGKSSFINKVTRADVEVQPYA-FTTKSLFVGHMD----------------Y-KYL-RW-QVVDTPGILDHPLEERNTIEMQAITALAHL-R-SAVLYVMDISEQCGHSLEEQLELFS-NIKPLF----VN-KPLIIVANK-------CDVK-----RI-S------E-L----SE-----E---NQ-----K----MF------A--D---L----------------E----------A------D----------------------------------------------------------------------G---------------LP--V-IET----STLTEE-GVI-QVKTE-ACD-RL---------LAHRVDT-----KM---------K---G-----N----------K--VH----DV--------LN-RLHLAIPS---K-----------------------R------D--------------------------------N---K-E------R-P------PF-----------------I----------------------P----------------EGA---L---L----------------------------------R---------------------K-----------------------------K--------R----------------------------------------------------------------------------M------------------E---V----------------------D----------------------------------------------------------------------------A-----P---------------------------K--------------------------------------------K---------------------K--------L--EK--------------------DI----------------EM-E-------MG----DEYVLDL--------K-------------KYW--D-LMNPSE-KYDKVPEIWEGHNIADYI--DPDIMKKLEQLEEEEE----LR----Q----A-A---GEY-------------D--S-------D-S---------------------------E-------------------S------E-----D----E----E----M---M------G----I----R-Q--LAQQIREK----KK-LKML----A----------SK--E-K----D-------T---QG--PR---M--P---R--------------T-----------A----------R---------------K--------V---------------------E-R-K----T--L----E-----K--E----M-------TD--L---G-----L---D-------M------------T-----G--------K----N----E---A--H-------Y-----------------------V----------A------Q----------A-------------------------------R--------R------S---R---------------------------------------------------------------------------------------------------------------------------------------------------------------S-----------------V---T---R---------K---------R------------------------K-----R-------E-----E---S------------V--------T----------P-T--S------V----------------A--------R-----S----------R------------------------------S--------------------S-------S-------------R---------T--------P-R-----------------D-----V-------------S-------------G--L-R-D--V------K------------------MVK-KT--K-------------------------------------TMMKK-A-QTK-M--N-R-----L--GRK---GEADRHVFDLKPKHLFSGKR-KSGTNQRR-
>Pogona_vitticeps@toto7827.H1.1
------------------------------------M-ALYNFKKITVVPSAKD-FID---LTLSKT-----------------QRKT-PT-VIHK---------HY-----QI---H----RI--RQ-----F-YM-R-KVKYTQQNYHDRLTQILMDFPKLD---DIHPFYADLMNVL------------------------------------------------QINIA---KNLIDNVAKDYV-RLMKYGDSLYRCKQLKRAALGRMCTIIK-RQ--KQSLEYLEQVRQHLSRLPTIDPNTRTLLLCGYPNVGKSSFINKVTRADVEVQPYA-FTTKSLFVGHMD----------------Y-RYL-RW-QVVDTPGILDHPLEERNTIEMQAITALAHL-R-AAVLYVMDISEQCGHSLEAQLELFQ-NIKPLF-----------------------------------------------------------------------------------------------------------------------------------------------------------------------------------------------------------------------------------------------ACD-RL---------LAHRVDT-----KM---------K---G-----N----------K--VN----DV--------LN-RLHLAVPA---K-----------------------R------D--------------------------------D---K-E------R-P------PY-----------------I----------------------P----------------EGA---L---L----------------------------------R---------------------K-----------------------------K--------R----------------------------------------------------------------------------M------------------E---V----------------------D----------------------------------------------------------------------------A-----P---------------------------K--------------------------------------------K---------------------K--------L--EK--------------------EL----------------EM-E-------MG----DDYVLDL--------R-------------KYW--D-LMNPSE-KYDVIPEIWQGHNIADYI--DPDIMKKLEQLEEEEE----LR----Q----A-T---GEY-------------D--S-------D-S---------------------------E-------------------S------E-----D----E----E----M---K------E----I----R-Q--LAQQIREK----KK-LKIL----E----------SR--E-K----D-------T---QG--PK---M--P---R--------------T-----------A----------R---------------K--------V---------------------Q-R-K----A--L----E-----K--E----M-------TD--L---G-----L---D-------M------------T-----G--------K----N----D---A--H-------Y-----------------------V----------A------Q----------T-------------------------------R--------R------S---R---------------------------------------------------------------------------------------------------------------------------------------------------------------S-----------------V---T---R---------K---------R------------------------K-----R-------E-----D---S------------V--------P----------P-T--S------V----------------T--------R-----S----------R------------------------------S--------------------S-------S-------------R---------T--------P-R-----------------D-----V-------------S-------------G--L-R-D--I------Q------------------MVK-KT--K-------------------------------------TMMKK-A-QRK-M--N-R-----L--GKK---GEGDRHVFDLKPKHLFSGKR-KSGTTQRR-
>Python_regius@CT01131213.H1.1
------------------------------------M-ALYNFRKIMVVPSAKD-FID---LTLSKT-----------------QRKT-PT-VIHK---------HY-----QI---H----RI--RH-----F-YM-R-KVKYTQQNYHDRLTQIIMDFPKLD---DIHPFYADLMNVLY---------------D-----K-----------------DHYKLALGQINIA---KNLIDNVAKDYV-RLMKYGDSLYRCKQLKRAALGRMCTIIK-RQ--KQSLEYLEQVRQHLSRLPTIDPNTRTLLLCGYPNVGKSSFINKVTRADVDVQPYA-FTTKSLFVGHMD----------------Y-KYL-RW-QVIDTPGILDHPLEERNTIEMQAITALAHL-R-AAVLYVMDISEQCGHSLEEQLALFE-NIKPLF----AN-KPLIIVANK-------CDVK-----RI-S------E-L----SE-----E---NQ-----K----IF------A--E---L----------------E----------A------D----------------------------------------------------------------------G---------------LP--V-IET----STMTEE-GVI-QVKTE-ACD-RL---------LAHRVDT-----KM---------K---G-----N----------K--VN----DV--------LN-RLHLALPT---K-----------------------R------D--------------------------------N---K-E------R-P------PF-----------------I----------------------P----------------EGA---F---M----------------------------------R---------------------R-----------------------------K--------H----------------------------------------------------------------------------M------------------E---V----------------------D----------------------------------------------------------------------------G-----P---------------------------K--------------------------------------------K---------------------K--------L--EK--------------------EM----------------EM-E-------MG----DDYVLDL--------K-------------KHW--D-LINPSE-KYDIIPEIWEGHNIADYI--DPDIMNKLEQLEKEEE----LR----Q----A-A---GEY-------------D--S-------D-S---------------------------E-------------------S------E-----D----E----E----M---M------G----I----R-Q--LAQQIREK----KK-LKIL----E----------SK--E-K----N-------T---QG--PR---M--P---R--------------T-----------A----------K---------------K--------V---------------------Q-Q-K----T--L----E-----K--E----M-------TD--L---G-----L---D-------L------------T-----S--------K----T----D---A--H-------Y-----------------------L----------A------Q----------T-------------------------------R--------R------S---R---------------------------------------------------------------------------------------------------------------------------------------------------------------S-----------------V---T---R---------K---------R------------------------K-----R-------E-----D---S------------V--------P----------P-T--S------M----------------A--------R-----S----------R------------------------------S--------------------T-------S-------------R---------T--------P-R-----------------D-----V-------------S-------------G--L-R-D--A------K------------------MVK-KT--K-------------------------------------TMMKK-A-QRK-M--N-R-----L--GKK---GEADRHVFDLKPKHLFSGKR-KSGTTQRR-
>Sphenodon_punctatus@toto19778.H1.1
-------------------------------------------------------------------------------------------------------------------------------------------------------------------------------------------------------------------------------------------------------------------------------------------------------------------------------------------EVQPYA-FTTKSLFVGHMD----------------Y-KYL-RW-QVIDTPGILDHPLEERNTIEMQAITALAHL-R-AAVLYVMDVSEQCGHSLEEQLELFK-NIKPLF----AN-KPLIVVVNK-------CDVK-----RI-S------E-L----PE-----D---NQ-----K----MF------A--D---F----------------E----------A------E----------------------------------------------------------------------G---------------LP--V-IET----STLTEE-GVI-KVKTE-ACD-RL---------LAYRVDT-----KM---------K---G-----N----------K--VN----EV--------LN-RLHLAVPT---K-----------------------R------D--------------------------------N---K-E------R-P------PC-----------------I----------------------P----------------EGA---I---T----------------------------------R---------------------K-----------------------------K--------R----------------------------------------------------------------------------M------------------E---V----------------------D----------------------------------------------------------------------------A-----P---------------------------K--------------------------------------------K---------------------R--------M--ER--------------------DL----------------EL-E-------MG----DDYILDL--------Q-------------KYW--D-LMNPSE-KQDRVPEVWQGHNIADYI--DPDIMMKLEELEKEDE----LR----Q----A-A---GEY-------------D--S-------D-S---------------------------E-------------------S------E-----D----E----E----M---K------E----I----A-R--LAEQIREK----KK-LKII----Q----------SK--E-K----D-------T---QG--PK---M--P---R--------------T-----------A----------R---------------K--------V---------------------Q-R-K----T--L----E-----K--E----M-------SV--L---G-----L---D-------M------------T-----D--------K----D----K---A--H-------Y-----------------------A----------V------Q----------G-------------------------------R--------R------S---R---------------------------------------------------------------------------------------------------------------------------------------------------------------S-----------------V---T---R---------K---------R------------------------K-----R-------E-----E---S------------E--------P----------P-K--S------V----------------A--------R-----S----------R------------------------------S--------------------S-------S-------------R---------T--------P-R-----------------D-----V-------------S-------------G--L-R-D--E------K------------------MVK-KT--K-------------------------------------TMMKK-S-QTK-M--N-R-----L--GKK---GEADRHVFDLKPKHLLSGKR-KSGKTQRR-
>Gallus_gallus@CAG31225
------------------------------------M-ALYNFKKITVVPSAKD-FID---LTLSKT-----------------QRKT-PT-VIHK---------HY-----QI---H----RI--RQ-----F-YM-R-KVKYTQQNYHDRLTQILTDFPKLD---DIHPFYADLMNVLY---------------D-----K-----------------DHYKLALGQINIA---KNLIDNVAKDYV-RLMKYGDSLYRCKQLKRAALGRMCTIIK-RQ--KQSLEYLEQVRQHLSRLPTIDPNTRTLLLCGYPNVGKSSFINKVTRADVEVQPYA-FTTKSLFVGHMD----------------Y-RYL-RW-QVVDTPGILDHPLEDRNTIEMQAITALAHL-R-AAVLYVMDVSEQCGHSLEEQVELFR-NIKPLF----AN-KPLIIVANK-------CDVK-----RI-E------E-L----PE-----E---SQ-----K----IF------E--S---F----------------E----------A------E----------------------------------------------------------------------G---------------FS--V-IQT----STLTEE-GVI-QVKTE-ACD-RL---------LAHRVDT-----KM---------K---G-----N----------K--VN----EV--------LN-RLHLAMPA---K-----------------------R------D--------------------------------N---K-E------R-L------PF-----------------I----------------------P----------------EGA---I---A----------------------------------R---------------------K-----------------------------K--------R----------------------------------------------------------------------------M------------------E---V----------------------D----------------------------------------------------------------------------T-----P---------------------------K--------------------------------------------R---------------------K--------S--ER--------------------DL----------------EL-E-------MG----DDYVLDL--------Q-------------KYW--D-LMNSSE-KYDKIPEIWQGHNILDYI--DPDIMKKLEELEKEEE----LR----E----A-A---GEY-------------D--S-------E-P---------------------------E-------------------S------E-----D----E----E----M---M------E----I----R-Q--LAKRIREK----KK-LKIL----Q----------SK--E-K----D-------T---RG--PR---M--P---R--------------T-----------A----------K---------------K--------V---------------------Q-R-K----V--L----E-----K--E----M-------TD--L---G-----L---D-------M------------T-----N--------K----D----D---A--H-------Y----------------------------------------------------A-------------------------------R--------R------S---R---------------------------------------------------------------------------------------------------------------------------------------------------------------S-----------------V---T---R---------K---------R------------------------K-----R-------D-----E---S------------E--------T----------P-K--S------V----------------A--------R-----S----------R------------------------------S--------------------S-------S-------------R---------P--------P-R-----------------D-----V-------------S-------------G--L-R-D--E------K------------------MVK-KV--K-------------------------------------TMAKK-A-QKK-M--N-R-----L--GRK---GEADRHIFDTKPKHLLAGKR-KSGKTQRR-
>Taeniopygia_guttata@XP_002193120
------------------------------------M-ALYNFKKITVVPSAKD-FID---LTLSKT-----------------QRKT-PT-VIHK---------HY-----QI---H----RI--RH-----F-YM-R-KVKYTQQNYHDRLTQILTDFPKLD---DIHPFYADLMNVLY---------------D-----K-----------------DHYKLALGQINIA---KNLIDNVAKDYV-RLMKYGDSLYRCKQLKRAALGRMCTIIK-RQ--KQSLEYLEQVRQHLSRLPTIDPNTRTLLLCGYPNVGKSSFINKVTRADVEVQPYA-FTTKSLFVGHMD----------------Y-KYL-RW-QVVDTPGILDHPLEDRNTIEMQAITALAHL-R-AAVLYVMDVSEQCGHSLEEQVELFR-NIKPLF----AN-KPLIIVANK-------CDVK-----RI-S------E-L----PE-----E---SQ-----K----IF------E--A---F----------------E----------A------E----------------------------------------------------------------------G---------------FS--V-IET----STLTEE-GVI-QVKTE-ACD-RL---------LVHRVET-----KM---------R---G-----N----------K--VN----EV--------LN-RLHLAMPN---K-----------------------R------D--------------------------------N---K-E------R-L------PF-----------------I----------------------P----------------EGV---V---A----------------------------------R---------------------K-----------------------------K--------R----------------------------------------------------------------------------M------------------E---V----------------------D----------------------------------------------------------------------------T-----P---------------------------K--------------------------------------------R---------------------K--------L--ER--------------------DI----------------EL-E-------MG----DDYILDL--------Q-------------KYW--D-LMNSSE-KYDKIPEIWEGHNILDYI--DPDIMRKLEELEKEEE----LR----E----A-A---GEY-------------D--S-------E-P---------------------------E-------------------S------E-----D----E----E----M---M------E----I----R-K--LARKIREK----KK-LKIL----Q----------SK--E-K----D-------V---HG--PR---M--P---R--------------T-----------A----------K---------------K--------V---------------------Q-R-K----V--L----E-----K--E----M-------TD--L---G-----L---D-------M------------T-----N--------K----D----D---A--H-------Y----------------------------------------------------V-------------------------------R--------R------S---R---------------------------------------------------------------------------------------------------------------------------------------------------------------S-----------------T---T---R---------K---------R------------------------K-----R-------D-----E---S------------E--------T----------P-R--S------A----------------S--------R-----S----------R------------------------------S--------------------C-------S-------------R---------T--------P-R-----------------D-----V-------------S-------------G--L-R-D--E------K------------------MVK-KV--K-------------------------------------IMAKK-A-QKK-M--N-R-----L--GRK---GEADRHIFNLKPRHLLAGKR-KSGKTQRR-
>Anas_platyrhynchos@EOB04235
--------------------------------------------------------------------------------------------------------------------------------------------------------------------------------MNVLY---------------D-----K-----------------DHYKLALGQINIA---KNLIDNVAKDYV-RLMKYGDSLYRCKQLKRAALGRMCTIIK-RQ--KQSLEYLEQ------------------------------------------------------------------------------------------------------------------------------------------------------------------------------------------------------------------Q-----K----IF------E--T---F----------------E----------A------E----------------------------------------------------------------------G---------------FS--V-IET----STLTEE-GVI-QVKTE-ACD-RL---------LAHRVDT-----KM---------K---G-----N----------K--VN----EV--------LN-RLHLAMPA---K-----------------------R------D--------------------------------D---K-E------R-L------PF-----------------I----------------------P----------------EGA---I---A----------------------------------R---------------------K-----------------------------K--------R----------------------------------------------------------------------------M------------------E---V----------------------D----------------------------------------------------------------------------T-----P---------------------------R--------------------------------------------R---------------------K--------T--ER--------------------DL----------------EL-E-------MG----DDYILDL--------Q-------------KYW--D-LMNASE-KYDKIPEIWQGHNILDYI--DPDIMKKLEELEKEEE----LR----E----A-A---GEY-------------D--S-------E-P---------------------------E-------------------S------E-----D----E----E----M---M------E----I----R-Q--LAKQIREK----KK-LKIL----Q----------SK--E-K----D-------T---RG--PR---M--P---R--------------T-----------A----------K---------------K--------V---------------------Q-R-K----V--L----E-----K--E----M-------SD--L---G-----L---D-------M------------T-----N--------K----D----D---A--H-------Y----------------------------------------------------A-------------------------------R--------R------S---R---------------------------------------------------------------------------------------------------------------------------------------------------------------S-----------------V---T---R---------K---------R------------------------K-----R-------D-----E---S------------E--------T----------P-T--S------V----------------A--------R-----S----------R------------------------------S--------------------S-------S-------------R---------P--------P-R-----------------D-----V-------------S-------------G--L-R-D--E------K------------------MVK-KV--K-------------------------------------TMAKK-A-QTK-M--N-R-----M--GRK---GEADRHIFDTKPKHLLAGKR-KMGKTQRR-
>Alligator_sinensis@XM_006024979.H1.1
------------------------------------M-ALYNFKKITVVPSAKD-FID---LTLSKT-----------------QRKT-PT-VIHK---------HY-----QI---H----RI--RQ-----F-YM-R-KVKYTQQNYHDRLTQILTDFPKLD---DIHPFYADLMNVLY---------------D-----K-----------------DHYKLALGQINIA---KNLIDNVAKDYV-RLMKYGDSLYRCKQLKRAALGRMCTIIK-RQ--KQSLEYLEQVRQHLSRLPTIDPNTRTLLLCGYPNVGKSSFINKVTRADVEVQPYA-FTTKSLFVGHMD----------------Y-KYL-RW-QVVDTPGILDHPLEERNTIEMQAITALAHL-R-AAVLYVMDVSEQCGHSLEEQLELFR-NIKPLF----AN-KPLIVVANK-------CDVK-----RI-S------E-L----PE-----E---NK-----D----IF------E--N---L----------------E----------A------E----------------------------------------------------------------------G---------------FP--V-IET----STLTEE-GVI-KVKTE-ACD-RL---------LAHRVET-----KM---------K---G-----N----------K--VT----EV--------LN-RLHLAVPS---K-----------------------R------D--------------------------------H---K-E------R-P------PF-----------------I----------------------P----------------EGA---V---T----------------------------------R---------------------K-----------------------------K--------Q----------------------------------------------------------------------------M------------------E---V----------------------D----------------------------------------------------------------------------L-----P---------------------------K--------------------------------------------K---------------------K--------T--ER--------------------DL----------------EV-E-------MG----DDYILDL--------Q-------------KYW--D-LMNPSE-KYDRIPEIWEGHNIADYI--DPDIMKRLEELEKEEE----LR----R----A-A---GEY-------------D--S-------E-P---------------------------E-------------------S------E-----D----E----E----M---M------E----I----R-Q--LAQQIREK----KK-LKIL----A----------SK--E-K----N-------T---QG--PR---M--P---R--------------T-----------A----------R---------------K--------V---------------------Q-R-K----M--L----E-----K--E----M-------ND--L---G-----L---D-------M------------G-----N--------K----N----E---A--H-------Y-----------------------A----------V------Q----------A----------------------------------------R------S---R---------------------------------------------------------------------------------------------------------------------------------------------------------------S-----------------V---T---R---------K---------R------------------------K-----R-------E-----A---S------------E--------P----------P-T--S------V----------------A--------R-----S----------R------------------------------S--------------------S-------S-------------R---------P--------P-R-----------------D-----T-------------S-------------G--L-R-D--T------K------------------MVK-KV--K-------------------------------------TIMKN-S-QKK-M--N-R-----L--GKK---GEADRHVFDLKPKHLLSGKR-KSGKTQRR-
>Caiman_crocodilus@Contig585.H1.1
--------------------------------------ALYNFKKIMVVPSAKD-FID---LTLSKT-----------------QRKT-PT-VIHK---------HY-----QI---H----RI--RQ-----F-YM-R-KVKYTQQNYHDRLTQILTDFPKLD---DIHPFYADLMNVLY---------------D-----K-----------------DHYKLALGQINIA---KNLIDNVAKDYV-RLMKYGDSLYRCKQLKRAALGRMCTIIK-RQ--KQSLEYLEQVRQHLSRLPTIDPNTRTLLLCGYPNVGKSSFINKVTRADVEVQPYA-FTTKSLFVGHMD----------------Y-KYL-RW-QVVDTPGILDHPLEERNTIEMQAITALAHL-R-AAVLYVMDVSEQCGHSLEEQLELFR-NIKPLF----AN-KPLIVVANK-------CDVK-----RI-S------E-L----PE-----E---NK-----N----MF------E--N---L----------------E----------A------E----------------------------------------------------------------------G---------------FP--V-IET----STLTEE-GVI-KVKAE-ACD-RL---------LAHRVET-----KM---------K---G-----N----------K--VT----EV--------LN-RLHLAVPS---K-----------------------R------D--------------------------------H---K-E------R-P------PF-----------------I----------------------P----------------EGA---I---T----------------------------------R---------------------K-----------------------------K--------R----------------------------------------------------------------------------M------------------E---V----------------------D----------------------------------------------------------------------------L-----P---------------------------K--------------------------------------------K---------------------K--------T--ER--------------------DL----------------EV-E-------MG----DDYILDL--------Q-------------KYW--D-LMNPSE-KYDRIPEIWEGHNIADYI--DPDIMKRLEELEKEEE----LR----Q----A-A---GEY-------------D--S-------E-P---------------------------E-------------------S------E-----D----E----E----M---M------E----I----R-Q--LAQQIREK----KK-LKIL----A----------SK--E-K----N-------T---QG--PR---M--P---R--------------T-----------A----------R---------------K--------I---------------------Q-R-K----M--L----E-----K--E----M-------ND--L---G-----L---D-------M------------G-----N--------K----N----E---A--H-------Y-----------------------A----------V------Q----------A----------------------------------------R------S---R---------------------------------------------------------------------------------------------------------------------------------------------------------------S-----------------V---T---R---------K---------R------------------------K-----R-------E-----A---S------------E--------P----------P-T--S------V----------------A--------R-----S----------R------------------------------S--------------------S-------S-------------R---------P--------P-R-----------------D-----T-------------S-------------G--L-R-D--T------K------------------MVK-KV--K-------------------------------------TIMKN-S-QRK-M--N-R-----L--GKK---GEADRHVFDLKPKHLLSGKR-KSGKTQR--
>Crocodylus_niloticus@toto22196.H1.1
------------------------------------M-ALYNFKKITVVPSAKD-FID---LTLSKT-----------------QRKT-PT-VIHK---------HY-----QI---H----RI--R---------------KYTQQNYHDRLTQILTDFPKLD---DIHPFYADLMNVLY---------------D-----K-----------------DHYKLALGQINIA---KNLIDNVAKDYV-RL-KYGDSLYRCKQLKRAALGRMCTIIK-RQ--KQSLEYLEQVRQHLSRLPTIDPNTRTLLLCGYPNVGKS----------------------------------------------------------------------RNTIEMQAITALAHL-R-AAVLYVMDVS------LEEQLELFR-NIKPLF----AN-KPLIIVANK-------CDVK-----RI-S------E-L----PE-----E---NK-----N----IF------E--N---L----------------E----------A------E----------------------------------------------------------------------G---------------LP--V-IET----STLTEE-GVI-KVKTE-ACD-RL---------LAHRVET-----KM---------K---G-----N----------K--VN----EV--------LN-RLHLAVPV---K-----------------------R------D--------------------------------H---K-E------R-P------PF-----------------I----------------------P----------------EGA---V---T----------------------------------R---------------------K-----------------------------K--------R----------------------------------------------------------------------------M------------------E---V----------------------D----------------------------------------------------------------------------L-----P---------------------------K--------------------------------------------K---------------------K--------T--ER--------------------DL----------------EV-Q-------MG----DDYILDL--------Q-------------KYW--D-LMNPSE-KYDRIPEIWEGHNIADYI--DPDIMKRLEELEKEEE----LR----Q----A-A---GEY-------------D--S-------E-P---------------------------E-------------------S------E-----D----E----E----M---M------E----I----R-Q--LAQQIREK----KK-LKIL----Q----------SK--E-K----N-------T---QG--PR---M--P---R--------------T-----------A----------R---------------K--------V---------------------Q-R-K----M--L----E-----K--E----M-------ND--L---G-----L---D-------M------------G-----N--------K----N----E---A--H-------Y-----------------------A----------V------Q----------A----------------------------------------R------S---R---------------------------------------------------------------------------------------------------------------------------------------------------------------S-----------------V---T---R---------K---------R------------------------K-----R-------E-----E---S------------E--------P----------S-T--S------V----------------A--------R-----S----------R------------------------------S--------------------S-------S-------------R---------P--------P-R-----------------D-----M-------------S-------------G--L-R-D--T------K------------------MVK-KV--K-------------------------------------TIMKN-S-QKK-M--N-R-----L--GKK---GEADRHVFDLKPKHLLSGKR-KSGKTQRR-
