# Supplementary material for: A phylogenomic framework and timescale for comparative studies of tunicates
Source: BMC Biol. 2018 Apr 13;16:39. doi: 10.1186/s12915-018-0499-2 (PMC5899321; doi:10.1186/s12915-018-0499-2)
Supplement: Supplementary file 4 — Supporting data. Transcriptome assemblies, alignments, and trees. (ZIP 38502 kb) [file 12915_2018_499_MOESM4_ESM.zip › 12915_2018_499_MOESM4_ESM/12915_2018_499 (Delsuc) Files Updated 23-03-2018/dihydrolatransacylase-b.fasta]

>Xenoturbella_bocki@CT01100919.H1.1
-------------------------------------------------------------------------------------------------------------------------------------------------------------------------------------------------------------------------------------------------------------------------------------------------------------------------------------------------------------------------------------------------------------------------S--Q---------------------------------------------------------------------------------------------------------------------------------------------------------------------------------------S------------V--------------------------------------------L--S----------------E-----------------S---Q-----V--I-NVPG--FA-DSISEGDV-KIDR-QVGDVVQEDEVVCEIETDKTSVP-V--PAPFA--------------------------------------------------------------------------------------------------------------------------------------------------GVIEEIL-VED-GDTV--QPGQAL-----FK------------------------------------------------------------------------------------------------------------------------------------------------------------------------------------------------------------------------------------------------------------------------------------------------------------------------------------------------------------------------------------------------------------------------------------------------------------------------------------------------------------------------------------------------------------------------------------------------------------------------------------------------------------------------------------------------------------------------------------------------------------------------------------------------------------------------------------------------------------------------------------------------------------------------------------------------------------------------------------------------------------------------------------------------------------------------------------------------------------------------------------------------------------------------------------------------------------------------------------------------------------------------------------------------------------------------------------------------------------------------------------------------------------------------------------------------------------------------------------------------------------------------------------------------------------------------------------------------------------------------------------------------------------------------------------------------------------------------------------------------------------------------------------------------------------------------------------------------------------------------------------------------------------------------------------------------------------------------------------------------------------------------------------------------------------------------------------------------------------------------------------------------------------------------------------------------------------------------------------------------------------------------------------------------------------------------------------------------------------------------------------------------------------------------------------------------------------------------------------------------------------------------------------------------------------------------------------------------------------------------------------------------------------------------------------------------------------------------------------------------------------------------------------------------------------------------------------------------------------------------------------GGVFGSLIGTPIINPPQS-AILGMHSIVKR--PV-A--I-G------N------NVEIRPMMYVALTYDHRLIDGREAVTFLRKVKSAVEDPRVILV----NI---------------
>Pan_troglodytes@XP_510068
-----------------------------------------------------------------------------MLS------------RSR-C--V---SR-A-F-S---------R-----------SL--S--A-----F---------Q----------KG---------N------CP--L----G-----R----RS----L-----P----G-V------S-----L--C----Q-G--P-------------GY--P----------NS-R-------K---V------V---------I----N---N-----S----V------F--------------------S-----------V------------R--------F----F---R--T----T--A---------------------------------------------------------------------------------------------------------------------------------------------------------------------------------------V------------C--------------------------------------------K--D----------------D-----------------L---V-----T--V-KTPA--FA-ESVTEGDV-RWEK-AVGDTVAEDEVVCEIETDKTSVQ-V--PSPAN--------------------------------------------------------------------------------------------------------------------------------------------------GVIEALL-VPD-GGKV--EGGTPL-----FT--L--------------------------------R--------------K--------T------------------------------------------------------------------------------------------------------------------------------------------------------------------------------------------------------------------------------------------------------------------------------------------------------------------------------------------------------------------------G----------------A--------------A----------------P------------------------A--------------------------------K---------------A------------K-----------------P--------A-------------------E---------------------------------------------------------------------------------------------------------------------------------------------------------------------------------------------------------------------------------------------------------------------------A--------P--------A-----------A--------A----------------A-----------P----------K--------------A-----E----------------P---------T-------------A-------------------A-----------------A-------------------V----------------------------------P-------------------P-----------P--------------------------------A---------------------------A------------------------------------------------------------------------------------------------------------------------------------------------------------------------------------------------------------------------------------------------------------------------------------------------------------------------P-------------------I-----------P---T----Q---------M---------------------P------P---------V---------P-----------S------------P-----------------S-------Q---------P-----------P-------S-G--------------K----------P-------V----S------A-----------V------------K--------P-----T--------------------V----------------A-------------------------------P-----------------P----------------------L----------A-----------------------E----------------------------P----------------------------G-----------------------------------------------------------------------------------------------------------------------------------------------------------------------------------------------------------------------------------------------------------------------------------------------------------------------------------------------------------------------------------------------------------------------------------------------------------------------------A-------G-------------------------K--------------G-----------------------------L-----------------------------R------------------------S-------E-H-------R---EK-MNRM--RQRIAQRLKEAQNTCAMLTTFNEIDMSNIQGMRARHKEAFL-KKH-N-LKLG-FMSAFVKASAFALQEQPVVNAVI-------DDTT-----K--EVVYRDYIDISVAVATPRGLVVPVIRNVEAMNFADIERTITELGEKARKNELAIEDMDGGTFTISNGGVFGSLFGTPIINPPQS-AILGMHGIFDR--PV-A--I-G------G------KVEVRPMMYVALTYDHRLIDGREAVTFLRKIKAAVEDPRVLLL----DL---------------
>Homo_sapiens@AAH01922
-----------------------------------------------------------------------------MLS------------RSR-C--V---SR-A-F-S---------R-----------SL--S--A-----F---------Q----------KG---------N------CP--L----G-----R----RS----L-----P----G-V------S-----L--C----Q-G--P-------------GY--P----------NS-R-------K---V------V---------I----N---N-----S----V------F--------------------S-----------V------------R--------F----F---R--T----T--A---------------------------------------------------------------------------------------------------------------------------------------------------------------------------------------V------------C--------------------------------------------K--D----------------D-----------------L---V-----T--V-KTPA--FA-ESVTEGDV-RWEK-AVGDTVAEDEVVCEIETDKTSVQ-V--PSPAN--------------------------------------------------------------------------------------------------------------------------------------------------GVIEALL-VPD-GGKV--EGGTPL-----FT--L--------------------------------R--------------K--------T------------------------------------------------------------------------------------------------------------------------------------------------------------------------------------------------------------------------------------------------------------------------------------------------------------------------------------------------------------------------G----------------A--------------A----------------P------------------------A--------------------------------K---------------A------------K-----------------P--------A-------------------E---------------------------------------------------------------------------------------------------------------------------------------------------------------------------------------------------------------------------------------------------------------------------A--------P--------A-----------A--------A----------------A-----------P----------K--------------A-----E----------------P---------T-------------A-------------------A-----------------A-------------------V----------------------------------P-------------------P-----------P--------------------------------A---------------------------A------------------------------------------------------------------------------------------------------------------------------------------------------------------------------------------------------------------------------------------------------------------------------------------------------------------------P-------------------I-----------P---T----Q---------M---------------------P------P---------V---------P-----------S------------P-----------------S-------Q---------P-----------P-------S-G--------------K----------P-------V----S------A-----------V------------K--------P-----T--------------------V----------------A-------------------------------P-----------------P----------------------L----------A-----------------------E----------------------------P----------------------------G-----------------------------------------------------------------------------------------------------------------------------------------------------------------------------------------------------------------------------------------------------------------------------------------------------------------------------------------------------------------------------------------------------------------------------------------------------------------------------A-------G-------------------------K--------------G-----------------------------L-----------------------------R------------------------S-------E-H-------R---EK-MNRM--RQRIAQRLKEAQNTCAMLTTFNEIDMSNIQEMRARHKEAFL-KKH-N-LKLG-FMSAFVKASAFALQEQPVVNAVI-------DDTT-----K--EVVYRDYIDISVAVATPRGLVVPVIRNVEAMNFADIERTITELGEKARKNELAIEDMDGGTFTISNGGVFGSLFGTPIINPPQS-AILGMHGIFDR--PV-A--I-G------G------KVEVRPMMYVALTYDHRLIDGREAVTFLRKIKAAVEDPRVLLL----DL---------------
>Bos_taurus@ABG67046
-----------------------------------------------------------------------------MLS------------RSR-C--A---SR-A-F-S---------R-----------SL--S--A-----F---------Q----------KG---------N------CP--L----V-----R----RS----L-----P----G-I------S-----L--C----Q-G--P-------------GY--P----------DS-R-------K---T------V---------I----N---S--S--N----I------F--------------------S-----------V------------R--------F----F---R--T----T--A---------------------------------------------------------------------------------------------------------------------------------------------------------------------------------------V------------C--------------------------------------------K--D----------------D-----------------V---I-----T--V-KTPA--FA-ESVTEGDV-RWEK-AVGDTVAEDEVVCEIETDKTSVQ-V--PSPAN--------------------------------------------------------------------------------------------------------------------------------------------------GVIEALL-VPD-GGKV--EGGTPL-----FT--L--------------------------------R--------------K--------T------------------------------------------------------------------------------------------------------------------------------------------------------------------------------------------------------------------------------------------------------------------------------------------------------------------------------------------------------------------------G----------------A--------------A----------------P------------------------A--------------------------------K---------------A------------K-----------------P--------A-------------------A---------------------------------------------------------------------------------------------------------------------------------------------------------------------------------------------------------------------------------------------------------------------------A--------P--------A-----------A--------A----------------A-----------P----------K--------------A-----E----------------P---------T-------------V-------------------S-----------------A-------------------V----------------------------------P-------------------P-----------P------------P-------------------A---------------------------A------------------------------------------------------------------------------------------------------------------------------------------------------------------------------------------------------------------------------------------------------------------------------------------------------------------------P-------------------I-----------P---T----Q---------M---------------------P------P---------V---------P-----------S------------P-----------------S-------Q---------P-----------L-------T-S--------------K----------P-------V----S------A-----------V------------K--------P-----T--------------------A----------------A-------------------------------P-----------------P----------------------R----------A-----------------------E----------------------------A----------------------------G-----------------------------------------------------------------------------------------------------------------------------------------------------------------------------------------------------------------------------------------------------------------------------------------------------------------------------------------------------------------------------------------------------------------------------------------------------------------------------A-------G-------------------------V--------------G-----------------------------L-----------------------------R------------------------S-------E-H-------R---EK-MNRM--RQRIAQRLKEAQNTCAMLTTFNEIDMSNIQEMRARHKDAFL-KKH-N-LKLG-FMSAFVKASAFALQEQPVVNAVI-------DDAT-----K--EVVYRDYIDISVAVATPRGLVVPVIRNVETMNYADIERTISELGEKARKNELAIEDMDGGTFTISNGGVFGSLFGTPIINPPQS-AILGMHAIVDR--PV-V--I-G------G------KVEVRPMMYVALTYDHRLIDGREAVTFLRKIKAAVEDPRVLLL----DL---------------
>Mus_musculus@EDL02846
-----------------------------------------------------------------------------MLS------------RSR-C--V---SR-A-F-S---------R-----------SL--S--A-----F---------Q----------KG---------N------CP--L----G-----R----RS----L-----P----G-V------S-----L--C----R-G--P-------------GY--P----------DN-R-------K---M------V---------I----N---S--G--S----V------F--------------------R-----------V------------R--------F----F---Q--T----T--A---------------------------------------------------------------------------------------------------------------------------------------------------------------------------------------V------------C--------------------------------------------K--N----------------D-----------------V---I-----T--V-QTPA--FA-ESVTEGDV-RWEK-AVGDAVAEDEVVCEIETDKTSVQ-V--PSPAN--------------------------------------------------------------------------------------------------------------------------------------------------GIIEALL-VPD-GGKV--EGGTPL-----FT--L--------------------------------R--------------K--------T------------------------------------------------------------------------------------------------------------------------------------------------------------------------------------------------------------------------------------------------------------------------------------------------------------------------------------------------------------------------G----------------A--------------A----------------P------------------------A--------------------------------K---------------A------------K-----------------P--------A-------------------E---------------------------------------------------------------------------------------------------------------------------------------------------------------------------------------------------------------------------------------------------------------------------T--------P--------A-----------P--------A----------------H----------------------K--------------A-----E----------------P---------A-------------A-------------------P-----------------A-------------------A----------------------------------P-------------------P-----------P------------P-------------------A---------------------------A------------------------------------------------------------------------------------------------------------------------------------------------------------------------------------------------------------------------------------------------------------------------------------------------------------------------P-------------------V-----------L---T----Q---------M---------------------P------P---------V---------P-----------S------------P-----------------S-------Q---------P-----------P-------S-S--------------K----------P-------V----S------A-----------I------------K--------P-----T--------------------A----------------A-------------------------------P-----------------P----------------------L----------A-----------------------E----------------------------A----------------------------G-----------------------------------------------------------------------------------------------------------------------------------------------------------------------------------------------------------------------------------------------------------------------------------------------------------------------------------------------------------------------------------------------------------------------------------------------------------------------------A-------A-------------------------K--------------G-----------------------------L-----------------------------R------------------------S-------E-H-------R---EK-MNRM--RQRIAQRLKEAQNTCAMLTTFNEVDMSNIQEMRARHKDAFL-KKH-N-LKLG-FMSAFVKASAFALQEQPVVNAVI-------DDAT-----K--EVVYRDYIDISVAVATPRGLVVPVIRNVETMNYADIERTINELGEKARKNELAIEDMDGGTFTISNGGVFGSLFGTPIINPPQS-AILGMHAIFDR--PV-A--V-G------G------KVEVRPMMYVALTYDHRLIDGREAVTFLRKIKAAVEDPRVLLL----DL---------------
>Monodelphis_domestica@XP_001367932
-----------------------------------------------------------------------------MLS------------RSR-C--V---SR-A-F-S---------R-----------SL--S--A-----F---------Q----------KG---------N------CP--L----G-----R----RS----L-----P----G-V------S-----L--C----Q-G--P-------------AY--P----------YS-K-------K---F------V---------V----N---D-----S----V------L--------------------N-----------V------------R--------F----F---R--T----T--A---------------------------------------------------------------------------------------------------------------------------------------------------------------------------------------V------------C--------------------------------------------K--N----------------D-----------------V---I-----T--V-KTPA--FA-ESVTEGDV-RWEK-AVGDTVSEDEVVCEIETDKTSVQ-V--PSPAN--------------------------------------------------------------------------------------------------------------------------------------------------GVIEALL-VPD-GAKV--EGGTPL-----FT--L--------------------------------R--------------K--------T------------------------------------------------------------------------------------------------------------------------------------------------------------------------------------------------------------------------------------------------------------------------------------------------------------------------------------------------------------------------G----------------A--------------A----------------P------------------------A--------------------------------K---------------A------------K-----------------P--------A-------------------E---------------------------------------------------------------------------------------------------------------------------------------------------------------------------------------------------------------------------------------------------------------------------A--------P--------P-----------A--------A----------------A-----------P----------K--------------P-----D----------------S---------V-------------A-------------------A-----------------P-------------------L--S--P----------------------------P-------------------P-----------P--------------------------------A---------------------------A------------------------------------------------------------------------------------------------------------------------------------------------------------------------------------------------------------------------------------------------------------------------------------------------------------------------S-------------------I-----------P---T----Q---------M---------------------P------P---------V---------P----P------V------------S-----------------A-------Q---------P-----------V-------D-T--------------K----------P-------V----S------A-----------V------------K--------P-----S--------------------A----------------A-------------------------------V-----------------S----------------------A----------A-----------------------E----------------------------P----------------------------G-----------------------------------------------------------------------------------------------------------------------------------------------------------------------------------------------------------------------------------------------------------------------------------------------------------------------------------------------------------------------------------------------------------------------------------------------------------------------------A-------G-------------------------K--------------G-----------------------------V-----------------------------R------------------------S-------E-H-------R---VK-MNRM--RQRIAQRLKEAQNVCAMLTTFNEVDMSNIQDMRARHKDTFL-KKH-N-LKLG-FMSAFVKASAFALQEQPVVNAVI-------DDTT-----K--EIVYRDYIDISVAVATPRGLVVPVVRNVETMNFADIERTINELGEKARKNELAIEDMDGGTFTISNGGVFGSLFGTPIINPPQS-AILGMHGIFDR--PV-A--I-G------G------KVEVRPMMYVALTYDHRLIDGREAVLFLRKIKAAVEDPRVLLL----DL---------------
>Xenopus_tropicalis@CAJ81965
-------------------------------------------------------------------------------M------------LSR-C--L---TR-A-L-R---------R-----------PL--T--A-----L---------R----------RG---------P------GE--A----Q-----S----RP----L-----V----E-I------S-----G--C----C-I--T-------------PV--T----------DS-Q-------K---P------R---------V----S---S--S--V----L------S--------------------Q-----------V------------R--------F----Y---R--T----S--L---------------------------------------------------------------------------------------------------------------------------------------------------------------------------------------V------------Y--------------------------------------------R--Q----------------D-----------------V---V-----T--V-NTPA--FA-ESVTEGDV-RWEK-AVGDTVSEDEVVCEIETDKTSVQ-V--PSPSA--------------------------------------------------------------------------------------------------------------------------------------------------GVIEALL-VPD-GGKV--EGGTPL-----FV--L--------------------------------K--------------K--------S------------------------------------------------------------------------------------------------------------------------------------------------------------------------------------------------------------------------------------------------------------------------------------------------------------------------------------------------------------------------G----------------A--------------A----------------P------------------------S--------------------------------K---------------A------------K-----------------P--------A-------------------E---------------------------------------------------------------------------------------------------------------------------------------------------------------------------------------------------------------------------------------------------------------------------T-----------------V-----------A--------T----------------P-----------P----------T--------------Q-----A----------------P---------K-------------P-------------------P-----------------T-------------------P----------------------------------S-------------------D-----------P------------S-------------------S---------------------------G------------------------------------------------------------------------------------------------------------------------------------------------------------------------------------------------------------------------------------------------------------------------------------------------------------------------P-------------------I-----------P---T----V---------I---------------------P------P---------V---------P----P------V------------S-----------------A-------Q---------P-----------L-------E-T--------------K----------P-------V----S------A-----------V------------K--------P-----S--------------------S----------------A-------------------------------S-----------------V----------------------M----------A-----------------------D----------------------------A----------------------------T-----------------------------------------------------------------------------------------------------------------------------------------------------------------------------------------------------------------------------------------------------------------------------------------------------------------------------------------------------------------------------------------------------------------------------------------------------------------------------Q-------P-------------------------A--------------S-----------------------------A-----------------------------R------------------------S-------E-H-------R---VK-MNRM--RQRIAQRLKEAQNTCAMLTTFNEVDMSNIHQMRSMHKDSFL-KKH-G-LKLG-FMSAFVKASAFALQDQPAVNGVI-------DDTT-----K--EIVYRDYIDISVAVSTPRGLVVPVLRNVESMNFADIERTIAELGEKARKNELAIEDMDGGTFTISNGGVFGSLFGTPIINPPQS-AILGMHGIFDR--PV-A--V-S------G------KVEIRPMMYVALTYDHRLIDGREAVLFLRKIKSAVEDPRVLLL----DL---------------
>Xenopus_laevis@AAH45016
-------------------------------------------------------------------------------M------------LSR-C--L---TR-S-L-R---------R-----------PL--T--A-----L---------R----------RG---------P------GE--T----Q-----S----RP----L-----V----E-I------S-----G--C----C-I--S-------------PA--T----------DY---------K---P------R---------V----S---S--F--V----L------S--------------------Q-----------V------------R--------F----Y---R--T----S--L---------------------------------------------------------------------------------------------------------------------------------------------------------------------------------------V------------Y--------------------------------------------R--Q----------------D-----------------A---V-----T--V-NTPA--FA-ESVTEGDV-RWEK-AVGDTVSEDEVVCEIETDKTSVQ-V--PSPSA--------------------------------------------------------------------------------------------------------------------------------------------------GVIEALL-VPD-GGKV--EGGTPL-----FV--L--------------------------------R--------------K--------S------------------------------------------------------------------------------------------------------------------------------------------------------------------------------------------------------------------------------------------------------------------------------------------------------------------------------------------------------------------------G----------------A--------------A----------------P------------------------S--------------------------------K---------------A------------K-----------------P--------A-------------------E---------------------------------------------------------------------------------------------------------------------------------------------------------------------------------------------------------------------------------------------------------------------------T-----------------V-----------A--------T----------------P-----------P----------A--------------Q-----V----------------P---------Q-------------P-------------------A-----------------P-------------------P----------------------------------S-------------------A-----------P------------S-------------------S---------------------------G------------------------------------------------------------------------------------------------------------------------------------------------------------------------------------------------------------------------------------------------------------------------------------------------------------------------P-------------------I-----------P---T----V---------I---------------------P------P---------V---------P----P------V------------S-----------------T-------Q---------P-----------L-------E-S--------------K----------P-------V----S------A-----------V------------K--------P-----S--------------------S----------------A-------------------------------S-----------------I----------------------V----------A-----------------------D----------------------------A----------------------------T-----------------------------------------------------------------------------------------------------------------------------------------------------------------------------------------------------------------------------------------------------------------------------------------------------------------------------------------------------------------------------------------------------------------------------------------------------------------------------Q-------P-------------------------T--------------S-----------------------------A-----------------------------R------------------------S-------E-H-------R---VK-MNRM--RQRIAQRLKEAQNTCAMLTTFNEVDMSNIQQMRSIHKDAFL-KKH-G-LKLG-FMSAFVKASAFALQDQPAVNAVI-------DDTT-----K--EIVYRDYIDISVAVSTPRGLVVPVLRNVESMNFANIERTITELGEKARKNELAIEDMDGGTFTISNGGVFGSMFGTPIINPPQS-AILGMHGIFDR--PV-A--V-S------G------KVEIRPMMYIALTYDHRLIDGREAVLFLRKIKSAVEDPRVLLL----DL---------------
>Gallus_gallus@CAH65458
---------------------------------------------------------------------------MLLLW------------RSR-C--L---GR-A-L-G---------R-----------SV--R--T-----L---------R----------QG---------N------CT--L----A-----R----RS----L-----S----G-V------A-----G--S----Q-G--L-------------AY--I----------DN-R-------K---L------I---------V----N---S--S--S----V------F--------------------T-----------V------------R--------Y----F---R--T----T--A---------------------------------------------------------------------------------------------------------------------------------------------------------------------------------------V------------H--------------------------------------------R--D----------------D-----------------V---V-----T--V-NTPA--FA-ESVTEGDV-RWEK-AVGDTVAEDEVVCEIETDKTSVQ-V--PAPAA--------------------------------------------------------------------------------------------------------------------------------------------------GVIEALL-VPD-GGKV--EGGTPL-----FK--L--------------------------------R--------------K--------T------------------------------------------------------------------------------------------------------------------------------------------------------------------------------------------------------------------------------------------------------------------------------------------------------------------------------------------------------------------------G----------------A--------------A----------------P------------------------A--------------------------------K---------------A------------K-----------------P--------A-------------------A---------------------------------------------------------------------------------------------------------------------------------------------------------------------------------------------------------------------------------------------------------------------------A--------P--------P-----------P--------P----------------P-----------A----------A--------------P-----E----------------P---------V-------------A-------------------A-----------------A-------------------P----------------------------------P-------------------P-----------P------------A-------------------A---------------------------A------------------------------------------------------------------------------------------------------------------------------------------------------------------------------------------------------------------------------------------------------------------------------------------------------------------------P-------------------I-----------P---T----T---------M---------------------P------P---------V---------P----P------V------------S-----------------A-------Q---------P-----------I-------G-S--------------K----------P-------V----S------A-----------V------------K--------P-----A--------------------A----------------A-------------------------------P-----------------V----------------------A----------A-----------------------P----------------------------P----------------------------G------E-----------------------------------------------------------------------------------------------------------------------------------------------------------------------------------------------------------------------------------------------------------------------------------------------------------------------------------------------------------------------------------------------------------------------------------------------------------A------V---P-------S-------------------------K--------------G-----------------------------A-----------------------------R------------------------S-------E-H-------R---VK-MNRM--RQRIAQRLKEAQNTCAMLTTFNEIDMSNIREMRAVHKDPFL-KKH-N-LKLG-FMSAFVKASAFALQDQPIMNAVI-------DDTT-----K--EIVYRDYVDISVAVATPRGLVVPVVRNVENMNFADIERAIYELGEKARKNELAIEDMDGGTFTISNGGVFGSLFGTPIINPPQS-AILGMHAIFDR--PX------------------------------------------------------------------------------------
>Taeniopygia_guttata@XP_002199962
-----------------------------------------------------------------------------------------------------------------------------------------------------------------------------------------------------------------------------------------------------------------------------------------------------X------V---------I----N---S--S--S----V------F--------------------T-----------V------------R--------Y----F---R--T----T--A---------------------------------------------------------------------------------------------------------------------------------------------------------------------------------------V------------H--------------------------------------------R--D----------------D-----------------V---V-----T--V-NTPA--FA-ESVTEGDV-RWEK-AVGDTVAEDEVVCEIETDKTSVQ-V--PAPAA--------------------------------------------------------------------------------------------------------------------------------------------------GVIEALL-VPD-GGKV--EGGTPL-----FK--L--------------------------------R--------------K--------T------------------------------------------------------------------------------------------------------------------------------------------------------------------------------------------------------------------------------------------------------------------------------------------------------------------------------------------------------------------------G----------------A--------------A----------------P------------------------A--------------------------------K---------------A------------K-----------------P--------A-------------------A---------------------------------------------------------------------------------------------------------------------------------------------------------------------------------------------------------------------------------------------------------------------------A--------P--------P-----------P--------P----------------------------A----------A--------------P-----E----------------P---------V-------------A-------------------A-----------------P-------------------A----------------------------------P-------------------P-----------P------------A-------------------A---------------------------A------------------------------------------------------------------------------------------------------------------------------------------------------------------------------------------------------------------------------------------------------------------------------------------------------------------------P-------------------I-----------P---T----T---------M---------------------P------P---------V---------P----P------V------------S-----------------T-------Q---------P-----------I-------D-S--------------K----------P-------V----S------A-----------V------------K--------P-----A--------------------A----------------A-------------------------------P-----------------A----------------------A----------A-----------------------P----------------------------P----------------------------G------E-----------------------------------------------------------------------------------------------------------------------------------------------------------------------------------------------------------------------------------------------------------------------------------------------------------------------------------------------------------------------------------------------------------------------------------------------------------A------V---P-------T-------------------------K--------------G-----------------------------A-----------------------------R------------------------S-------E-H-------R---VK-MNRM--RQRIAQRLKEAQNTCAMLTTFNEIDMSNIREMRAVHKDTFL-KKH-N-LKLG-FMSAFVKAAAFALQDQPVVNAVI-------DDTT-----K--EIVYRDYVDISVAVATPRGLVVPVVRNVENMNFADIERAIYELGEKARKNELAIEDMDGGTFTISNGGVFGSLFGTPIINPPQS-AILGMHAIFDR--PV-A--V-G------G------KVX-------------------------------------------------------------
>Danio_rerio@AAH65943
-----------------------------------------------------------------------------MLC------------HSR-C--L---SR-S-L-G---------R-----------SI--T--A-----L---------R----------QG---------N------SV--L----A-----R----RA----T-----S----G-I------A-----A--S----Q-C--V-------------SF--Q----------NS-P-------R---C------E---------T----R---S-----S----V------Y--------------------Q-----------I------------R--------Y----F---K--T----T--A---------------------------------------------------------------------------------------------------------------------------------------------------------------------------------------A------------H--------------------------------------------R--N----------------E-----------------V---I-----T--V-KTPA--FA-ESVTEGDV-RWEK-AVGDSVAEDEVVCEIETDKTSVQ-V--PSPAA--------------------------------------------------------------------------------------------------------------------------------------------------GVIEELL-VPD-GGKV--EGGTPL-----FK--L--------------------------------K--------------K--------G------------------------------------------------------------------------------------------------------------------------------------------------------------------------------------------------------------------------------------------------------------------------------------------------------------------------------------------------------------------------A----------------G--------------A----------------V------------------------K--------------------------------T---------------A------------A-----------------A--------V-------------------A---------------------------------------------------------------------------------------------------------------------------------------------------------------------------------------------------------------------------------------------------------------------------A--------P--------P-----------P--------A----------------A-----------E----------T--------------P-----A----------------P---------A-------------A-------------------P-----------------A-------------------P----------------------------------A-------------------A-----------A------------P-------------------A---------------------------G-----------------------------------------------------------------------------------------------------------------------------------------------------------------------------------------------------------------------------------------------------------------------------------------------------------------------GP-------------------I-----------P---S----S---------M---------------------P------P---------V---------P----A------V------------P-----------------A-------Q---------P-----------I-------Q-A--------------K----------P-------V----S------A-----------I------------K--------P--------------------------T----------------A-------------------------------A-----------------A----------------------P----------------------------------A----------------------------A----------------------------A------A-----------------------------------------------------------------------------------------------------------------------------------------------------------------------------------------------------------------------------------------------------------------------------------------------------------------------------------------------------------------------------------------------------------------------------------------------------------D------T---G-------A-------------------------K--------------A-----------------------------P-----------------------------R------------------------S-------E-H-------R---VK-MNRM--RLRIAQRLKEAQNTCAMLTTFNEVDMSNITEMRTHYKDAFL-KKH-G-IKLG-FMSAFVKAAAYALTDQPAVNAVI-------DDTT-----K--EIVYRDYVDISVAVATPKGLVVPVIRGVEGMNFADIEKTINELGEKARKNELAVEDMDGGTFTISNGGVFGSMFGTPIINPPQS-AILGMHGIFDR--PV-A--I-A------G------KVEVRPMMYVALTYDHRLIDGREAVTFLRKIKSVVEDPRVLLL----DM---------------
>Petromyzon_marinus@CO549514.H2.1
-----------------------------------------------------------------------------MFA------------SGR-R--L---PR-S-L-G---------RIHLARGSPAGLGA--S--S-----N---------R----------PA---------R------HL--L----T-----S----GA----T-----L----P-S------T-----P--K----Q-L--T-------------SE--N----------LQ-P-------Q---R------G---------V----L---W-----E----N------W--------------------S-----------V------------R--------S----F---K--T----S--A---------------------------------------------------------------------------------------------------------------------------------------------------------------------------------------Y------------F--------------------------------------------C--E----------------E-----------------V---R-----V--I-NTPA--FA-ESVTEGDV-RWEK-AVGDFVKEDEVVCEIETDKTSIQ-V--PAPSS--------------------------------------------------------------------------------------------------------------------------------------------------GVIQELL-VED-GGRV--EAGNPL-----FK--L--------------------------------K--------------I--------T------------------------------------------------------------------------------------------------------------------------------------------------------------------------------------------------------------------------------------------------------------------------------------------------------------------------------------------------------------------------D----------------A--------------G----------------A------------------------A--------------------------------A---------------A------------A-----------------V--------A-----------------------------------------------------------------------------------------------------------------------------------------------------------------------------------------------------------------------------------------------------------------------------------------------T--------K--------P-----------A-------------------------------------A----------Q--------------A-----P----------------A---------A-------------A-------------------K-----------------P--------------------------------------------------------------------------A-----------A------------E-------------------A---------------------------A--------------A-------P--Q--------A---P-S--------G----A---------------------------------------------------------------------------------------------------------------------------------------------------------------------------------G---------------------------------------------------------------------P--------IP-------------------------------T---T----M---------P---------------------P------V---------P---------P----V------P------------K-----------------K-----------------P-----------L-------E-S--------------T----------P-------V----A------E-----------V------------Q-------------------------------------------------------------------------------------------------------------------------------------------------------------------------------------------------------------------------------------------------------------------------------------------------------------------------------------------------------------------------------------------------------------------------------------------------------------------------------------------------------------------------------------------------------------------------------------------------------------------------------------------------------------------------------------------------------------------------------------------------------------------------------------------------------------------------------------------------------------------------------------------------------SNVMEMRNRHKDVFL-KKH-G-LKLG-FMSPFVKAVAFALQEQPVVN-------------------------------------------------------------------KARKNELAIEDMDGGTFTISNGGVFGSLFGTPIINPPQS-AILGMHAINDR--PV-A--I-N------G------KVEIRPMMYVALTYDHRLIDGREAVTFLRKIKAAVEDPRIMLL----DI---------------
>Branchiostoma_floridae@CT01080308.H2.1
-----------------------------------------------------------------------------MLG------------TSR-C--V---TR-N-L-G---------R------------V--T--S-----Q---------R----------IK---------V------QV--S----T-----RG---KQ----T-----S----P-G------T-----V--A----A-L--N-------------IF--R----------AP-S-------A---C------Q---------S----K---W-----A----S------H--------------------HTIQTCIRKGWSV------------R--------G----I---W--T----T--V---------------------------------------------------------------------------------------------------------------------------------------------------------------------------------------T------------A--------------------------------------------F--D----------------D-----------------F---K-----I--V-KTPP--FA-ESVTEGDV-RWEK-AVGDYVNEDEVVGEIETDKTSIP-V--PSPVS--------------------------------------------------------------------------------------------------------------------------------------------------GVIEEFF-AAD-GDTV--TAGQEL-----LK--V--------------------------------K--------------V--------T------------------------------------------------------------------------------------------------------------------------------------------------------------------------------------------------------------------------------------------------------------------------------------------------------------------------------------------------------------------------A----------------G--------------G----------------A------------------------P--------------------------------T----------E--KPA------------A-----------------A--------A-------------------D---------------------------------------------------------------------------------------------------------------------------------------------------------------------------------------------------------------------------------------------------------------------------K--------P--------A-----------P--------A----------------AAP---------S----------P--------------P-----Q----------------P---------A-------------A-------------------P-----------------A-------------------P----------------------------------A-------------------APA---------A------------P-------------------A---------------------------A-----------------------------------------------------------------------------------------------------------------------------------------------------------------------------------------------------------------------------------------------------------------------------------------------------------------------GP-------------------I-----------P---T----T---------P---------------------P------P---------L---------P----P------L------------P-----------------Q-------Q---------P-----------I-------T-A--------------K----------P-------V----A------D-----------M------------K--------P--------------------------V----------------A-------------------------------A-----------------AA---------------------P----------------------------------A----------------------------M----------------------------G------V------------------------------------------------------------------------------------------------------------------------------------------------------------------------------------------------------------------------------------------------------------------------------------------------------------------------------------------------------------------------------------------------------------------------------------------------------------------------------T-------------------------A--------------G-----------------------------A-----------------------------R------------------------T-------E-N-------R---VK-MNRM--RQRIAQRLKDAQNECAMLTTFQECDMSGVIEMRSKHKDGFL-KKH-G-VKLG-FMSPFVKAAAFALQDQPVVNAVI-------ED-------K--EIVYRDYIDISVAVATPKGLVVPVIRDVGNMNYADIEKTINDLGEKARKGELAIEDMDGGTFTISNGGVFGSMFGTPIINQPQS-AILGMHAILER--PM-A--I-N------G------KVEIRPMMYLALTYDHRLIDGREAVTFLRKIKSAVEDPRVLVL----DL---------------
>Saccoglossus_kowalevskii@XP_002739150
----------------------------------------------------------------------------------------------------------------------------------MFSSKIIHTRNIPRFFQH-------RLTFSRLQNHYPV---------QRQ-Y--SL--L----A-----G----AC----S-----S----R-L------A-------------K-C--T-------------SC--K----------TS-S-------W---CFR----G---------V----T---G-----G----V------N--------------------D-----------IFC----------R--------Q----F---H--K----T--I---------------------------------------------------------------------------------------------------------------------------------------------------------------------------------------I------------L--------------------------------------------Y--D----------------E-----------------V---R-----I--V-TTPA--FA-ESVTEGDV-RWEK-AVGDHVGEDEVICEIETDKTSVQ-V--PSPGA--------------------------------------------------------------------------------------------------------------------------------------------------GIIEELF-AED-GDTV--TAGQQL-----FK--I--------------------------------K--------------I--------T------------------------------------------------------------------------------------------------------------------------------------------------------------------------------------------------------------------------------------------------------------------------------------------------------------------------------------------------------------------------G----------------N--------------A----------------P------------------------A--------------------------------M---------------K------------T-----------------E--------A-------------------A---------------------------------------------------------------------------------------------------------------------------------------------------------------------------------------------------------------------------------------------------------------------------A--------P--------P-----------P--------P----------------T----------------------T--------------P-----S----------------P---------S-------------V-------------------P-----------------P-------------------P----------------------------------P-------------------P-----------P------------PTPP-------LVQSSG---E---------------------------S--------------P-------V------------------------------------------------------------------------------------------------------------------------------------------------------------------------------------------------------------------------------------------------------------------------------------------------GP-------------------I-----------P---T----V---------P---------------------P------S---------V---------P----P------L------------P-----------------Q-------Q---------P-----------M-------S-S--------------T----------P-------V----S------N-----------V------------K--------P-----P--------------------G----------------P-------------------------------P-----------------P----------------------S----------A-----------------------V----------------------------G----------------------------S------S---------M---------------P-------------A------------V------------------------------------------------------------------------------------------------------------------------------------------------------------------------------------------------------------------------------------------------------------------------------------------------------------------------------------------------------------------------------------------------------S------M---SP------V-------------------------S--------------G-----------------------------T-----------------------------R------------------------S-------E-Q-------R---VK-MNRM--RMRIAYRLKEAQNTCAMLTTFNEIDMSNIMEMRQQHKDSFQ-KKH-G-FKLG-FMSAFVKASAHSLQCQPVVNAVI-------DE-------N--EIVYRDYVDISVAVATPKGLVVPVIRNAETMNYADIERTINGLGEKARLGSLSIEDMDGGTFTISNGGVFGSMFGTPIINPPQS-AILGMHAIFNR--PM-A--V-N------G------KVEIRPMMYVALTYDHRLIDGREAVTFLKKIKTCVEDPRSLLL----DL---------------
>Molgula_tectiformis@CT04061124.H3.1
-------------------------------------------------------------------------------------------------------------------------------------------------------------------------------------------------------R----QF----T-----A----S-F------H-----N--S----S-C--L-------------NY--R----------NS-L-------Y---K------RQQISSHTQFN----Q---S-----T----K------L--------------------Q-----------H------------R--------Y----I---K--S----S--S---------------------------------------------------------------------------------------------------------------------------------------------------------------------------------------V---------------------------------------------------------L--F----------------E-----------------S---K-----T--V-NCPP--FA-ESISEGDV-RWEK-AIGDSVAEDETVAEIETDKTSIP-I--PSPTS--------------------------------------------------------------------------------------------------------------------------------------------------GMIEELL-VED-GVTV--TPGTPL-----FI--I--------------------------------N--------------T--------D------------------G-----------------------------------------------------------------------------------------------------------------------------------------------------------------------------------------------------------------------------------------------------------------------------------------------------------------------------------------------------S----------------A--------------S----------------S------------------------P--------------------------------P---------------P------------A-----------------K--------E-------------------E---------------------------------------------------------------------------------------------------------------------------------------------------------------------------------------------------------------------------------------------------------------------------P--------V--------APL--QKE----S--------A----------------A-----------P----------T--------------P-----P----------------R---------E-------------P-------------------E-----------------N-------------------A----------------------------------P-------------------T-------------------------------------------------------------------------------------------------------------------------------------------------------------------------------------------------------------------------------------------------------------------------------------------------------------------------------------------------------------------------------------------------P---S---------------M-----------P---E----A---------L---------------------P------P---------A---------S----K------V------------P-----------------S-------A---------P-----------I-------S-T--------------Q----------P-------L----P------D------------------------P--------V-----S--------------------A----------------T-------------------------------L-----------------D----------------------S----------V-----------------------A----------------------------Y----------------------------E------------------------------------------------------------------------------------------------------------------------------------------------------------------------------------------------------------------------------------------------------------------------------------------------------------------------------------------------------------------------------------------------------------------------------------------------------------------------------------------------------------------------------G-----------------------------K-----------------------------R------------------------T-------E-Q-------R---IK-MNRM--RQRIAQRLKDSQNTAAMLTTFNEVDMTNLIALRNKYKEEFL-KKH-G-VKLS-FMSGFIKASAYALTDQPVVNGVI-------DDDT-----K--EVVYRDYVDISVAVATPRGLVVPVLRNCETMDFFQIEKEMNELAIKARNNELAVEDMDGGTFTISNGGVFGSMFGTPIINPPQS-AILGMHGIFDR--PV-A--I-D------K------KVEIRPMMYVALTYDHRLVDGREAVTFLRKIKQAVEDPNIFLL----NL---------------
>Bostrichobranchus_pilularis@CT01091006.H1.1
-------------------------------------------------------------------------------------------------------------------------------------------------------------------------------------------------------------------------------------------------------------------------------------------------------------------------------------------------------------------------------------------------------------------------------------------------------------------------------------------------------------------------------------------------------------------------------------------------------------------------------------------------------------------------------------------------------------------------------------------------------KK-EIGDSVAEDETVAEIETDKTAIP-I--PSPCG--------------------------------------------------------------------------------------------------------------------------------------------------GVIEQLL-VED-GETV--KPGTPL------------------------------------------------------------------------------------------------------------------------------------------------------------------------------------------------------------------------------------------------------------------------------------------------------------------------------------------------------------------------------------------------------------------------------------------------------------------------------------------------------------------------------------------------------------------------------------------------------------------------------------------------------------------------------------------------------------------------------------------------------------------------------------------------------------------------------------------------------------------------------------------------------------------------------------------------------------------------------------------------------------------------------------------------------------------------------------------------------------------------------------------------------------------------------------------------------------------------------------------------------------------------------------------------------------------------------------------------------------------------------------------------------------------------------------------------------------------------------------------------------------------------------------------------------------------------------------------------------------------------------------------------------------------------------------------------------------------------------------------------------------------------------------------------------------------------------------------------------------------------------------------------------------------------------------------------------------------------------------------------------------------------------------------------------------------------------------------------------------------------------------------------------------------------------------------------------------------------------------------------------------------------------------------------------------------------------------------------------------------------------------------------------------------------------------------------------------------------------------------------------------------------------------------------------------------------------------------------------------------------------------------------------------------------------------------------------------------------------------------------------------EYAGAFQ-KKH-G-IKLS-FMSGFIKASAYALQDQPVVNAII-------DDDT-----K--EIIYRDYVDVSIAVATPKGLVVPVLRDCEGMNYFEIEEQMNILANKARNNELAVEDMDGGTFTISNGGVFGSMFGTPIINPPQS-AILGMHGIFDR--PV-A--I-N------K------QVEIRPMMYVALTYDHRLVDGREAVTF-------------------------------------
>Molgula_gulf@MGUL43256.H2.1
-------------------------------------------------------------------------------------------------------------------------------------------------------------------------------------------------------------------------------------------------------------------------------------------------------------------------------------------------L--------------------P-----------S------------R--------S----X---K--T----S--S---------------------------------------------------------------------------------------------------------------------------------------------------------------------------------------I---------------------------------------------------------F--F----------------E-----------------S---Q-----T--V-KCPP--FA-ESISEGDV-RWEK-AVGDSVSADETVAEIETDKTSIP-I--ASPAD--------------------------------------------------------------------------------------------------------------------------------------------------GVLEQLL-VED-GTTV--TPGTAL-----FV--I--------------------------------N--------------T--------D------------------G-----------------------------------------------------------------------------------------------------------------------------------------------------------------------------------------------------------------------------------------------------------------------------------------------------------------------------------------------------A----------------A--------------A----------------P--------------------------------------------------------------------------------------------------------K--------E-------------------A---------------------------------------------------------------------------------------------------------------------------------------------------------------------------------------------------------------------------------------------------------------------------S--------S--------APS--PAE----E--------K----------------A-----------P----------E--------------P-----P----------------T---------P-------------E-------------------P-----------------A-------------------K----------------------------------T-------------------T-------------------------------------------------------------------------------------------------------------------------------------------------------------------------------------------------------------------------------------------------------------------------------------------------------------------------------------------------------------------------------------------------P---Q---------------ITSSPI------P---T----T---------L---------------------P------P---------A---------P----P------V------------P-----------------K-------A---------P-----------V-------E-K--------------Q----------P-------L----P------Q------------------------T--------I-----S--------------------A----------------N-------------------------------IV----T-----------E----------------------S----------V-----------------------S---------------------------------------------------------A------------------------------------------------------------------------------------------------------------------------------------------------------------------------------------------------------------------------------------------------------------------------------------------------------------------------------------------------------------------------------------------------------------------------------------------------------------------------------------------------------------------------------N-----------------------------N-----------------------------R------------------------T-------E-Q-------R---VK-MNRM--RQRIAQRLKDSQNTAAMLTTFNEVDMTNLIALRNKYKDDFL-KKH-G-VKLS-FMSGFIKASAYALQDQPTVNAVI-------DDDT-----N--EIVYRDFVDISVAVATPRGLVVPVLRNCENMNFFDIETEMNDLAVKARSNELSVEDMDGGTFTISNGGVFGSMFGTPIINPPQS-AILGMHGIFDR--PV-A--I-N------K------QVEVRPMMYIALTYDHRLVDGREAVTFLRK----------------------------------
>Molgula_occidentalis@Mocc87328.H1.1
--------------------------------------------------------------------------------------------------------------------------------------------------------------------------------------------------------------------------------------------------------------------------------------------------------------------------------------------------------------------------------------------------------------------T----Q--Q---------------------------------------------------------------------------------------------------------------------------------------------------------------------------------------I---------------------------------------------------------L--F----------------E-----------------S---K-----T--I-NCPP--FA-ESISEGDV-KWER-GIGDSVTEDETVAEIETDKTSIP-I--PSPFG--------------------------------------------------------------------------------------------------------------------------------------------------GVIEKLL-VED-GTTV--TPGTPL-----FV--I--------------------------------------------------------------------------------------------------------------------------------------------------------------------------------------------------------------------------------------------------------------------------------------------------------------------------------------------------------------------------------------------------------------------------------------------------------------------------------------------------------------------------------------------------------------------------------------------------------------------------------------------------------------------------------------------------------------------------------------------------------------------------------------------------------------------------------------------------------------------------------------------------------------------------------------------------------------------------------------------------------------------------------------------------------------------------------------------------------------------------------------------------------------------------------------------------------------------------------------------------------------------------------------------------------------------------------------------------------------------------------------------------------------------------------------------------------------------------------------------------------------------------------------------------------------------------------------------------------------------------------------------------------------------------------------------------------------------------------------------------------------------------------------------------------------------------------------------------------------------------------------------------------------------------------------------------------------------------------------------------------------------------------------------------------------------------------------------------------------------------------------------------------------------------------------------------------------------------------------------------------------------------------------------------------------------------------------------------------------------------------------------------------------------------------------------------------------------------------------------------------------------------------------------------------------------------------------------------------------------------------------------------------------------------------------------------------------------------------------------------------------------------IKASAYALADQPVVNAVI-------DDDT-----K--EIVYRDYIDISVAVATPRGLVVPVLRNCGPMNYFEIEKEMNVLAGKARNNELAVEDMDGGTFTISNGGVFGSMFGTPIINPPQS-AILGMHGIFDR--PV-A--I-N------K------EVKVRPMMYIALTYDHRLVD--------------------------------------------
>Dendrodoa_grossularia@CT01091006.H1.1
------------------------------------------------------------------------------------------------------------------------------------------------------------------------------------------------------------------------------------------------------------------------------------------------------------------------------------------------------------------------------------------------------------------------------------------------------------------------AQ-R--XF-SD---R---R----Q---SS--------ANT-TAI-----------DVCT---T-K----KSD-----GYLVN----S---FLKPWRQE------------Q--KNYLRRSF-----H----------T-SL------------V--------------------------------------------S--L----------------E-----------------S---I-----T--V-NCPA--FA-DSISEGDV-HWEK-AVGDFVEEDETVAEIETDKTSIP-I--PSPTK--------------------------------------------------------------------------------------------------------------------------------------------------GVLEELL-VED-GDTV--TPGTAL-----FK--I--------------------------------N--------------T--------D------------------G-----------------------------------------------------------------------------------------------------------------------------------------------------------------------------------------------------------------------------------------------------------------------------------------------------------------------------------------------------S----------------G--------------V----------------P------------------------S--------------------------------T---------------P------------K-----------------P--------E-------------------V---------------------------------------------------------------------------------------------------------------------------------------------------------------------------------------------------------------------------------------------------------------------------ATPK-----P--------S-----------V--------A----------------E-----------P----------A--------------T-----P----------------S---------P-------------P-------------------P-----------------P-------------------V----------------------------------A-------------------T-------------------------------------------------------------------------------------------------------------------------------------------------------------------------------------------------------------------------------------------------------------------------------------------------------------------------------------------------------------------------------------------------E-------------------V-----------P---T----S---------L---------------------P------P---------P---------P----P------I------------P-----------------T-------Q---------P-----------S-------S-S--------------I----------P-------V----A------S-----------V------------P--------V-----V--------------------P-V----------------------------------------------A-----------------P----------------------P----------A-----------VVASTG------S----------------------------V----------------------------F------------------------------------------------------------------------------------------------------------------------------------------------------------------------------------------------------------------------------------------------------------------------------------------------------------------------------------------------------------------------------------------------------------------------------------------------------------------------------------------------------------------------------G-----------------------------N-----------------------------R------------------------T-------E-S-------R---VK-MNRM--RQRISQRLKDSQNTAAMLTTFNEIDMTNIKALRNKYKDDFL-KKH-G-VKLS-FMSAFIKATAYALQDQPVVNAVI-------DDAT-----K--EMVYREYVDISIAVATPRGLVVPVLRNCEAMNFKQIEIEMNELAAKARNNELAVEDMDGGTFTISNGGVFGSMFGTPIINPPQS-AILGMHGIFDR--PI-A--I-S------G------QVEVRPMMYVALTYDHRLIDGREAVTFLRKVKQAIEDPSVLLL----DL---------------
>Styela_plicata@Spli80284.H1.1
------------------------------------------------------------------------------------------------------------------------------------------------------------------------------------------------------------------------------------------------------------------------------------------------------------------------------------------------------------------------------------------------------------------------------------------------------------------------------------------------------------------------------------------------------------------------------------------------------------------------------------------------------------------------------------------------------------------------------------------------------------------------IETDKTSIP-I--ASPSQ--------------------------------------------------------------------------------------------------------------------------------------------------GVVEELL-VED-GSTV--TPGTPL-----FK--I--------------------------------N--------------T--------E------------------G-----------------------------------------------------------------------------------------------------------------------------------------------------------------------------------------------------------------------------------------------------------------------------------------------------------------------------------------------------A----------------T--------------S----------------A------------------------P--------------------------------K---------------A------------E-----------------P--------A-------------------D---------------------------------------------------------------------------------------------------------------------------------------------------------------------------------------------------------------------------------------------------------------------------V--------P--------A-----------P--------P----------------T-----------P----------T--------------P-----A----------------T---------P-------------P-------------------P-----------------P-------------------T----------------------------------T-------------------S-------------------------------------------------------------------------------------------------------------------------------------------------------------------------------------------------------------------------------------------------------------------------------------------------------------------------------------------------------------------------------------------------E-------------------I-----------P---S----T---------L---------------------P------P---------A---------P----P------V------------P-----------------T-------Q---------P-----------L-------S-S--------------I----------P-------V----A------S-----------V------------P--------V-----T--------------------P-V----------------------------------------------S-----------------I----------------------S----------T-----------SVTASE------Q----------------------------V----------------------------V------------------------------------------------------------------------------------------------------------------------------------------------------------------------------------------------------------------------------------------------------------------------------------------------------------------------------------------------------------------------------------------------------------------------------------------------------------------------------------------------------------------------------G-----------------------------A-----------------------------R------------------------T-------E-N-------R---VK-MNRM--RQRIAQRLKDSQNTAAMLTTFNEIDMTNIKALRNKYKDDFL-KKH-G-IKLS-FMSAFIKASAYALGDQPVVNAVI-------DDST-----K--EILYRDYVDISIAVATPRGLV--------------------------------------------------------------S-AILGMHAIFDR--PV-A--I-D------G------KVEIRPMMYVALTYDHRLVDGREAVTFLRKIKQAVEDPQIFTI---------------------
>Halocynthia_roretzi@CT02070907.H1.1
---------------------------------------------------------------------------------------------------------------------------------------------------------------------------------------------------------------------------------------------------------------------------------------------------------------ISSSTPHQ----S---A-----I----F------S--------------------Q-----------D------------G--------F----L---R--SFQT-S--S---------------------------------------------------------------------------------------------------------------------------------------------------------------------------------------I---------------------------------------------------------F--Y----------------E-----------------S---V-----T--V-KCPP--FA-ESISEGDV-RWEK-AVGETAGEDETVAEIETDKTSIP-I--PSPVS--------------------------------------------------------------------------------------------------------------------------------------------------GVIEELL-VED-GITV--TPGTPL-----FK--I--------------------------------N--------------T--------E------------------G-----------------------------------------------------------------------------------------------------------------------------------------------------------------------------------------------------------------------------------------------------------------------------------------------------------------------------------------------------A----------------A--------------T----------------T------------------------H--------------------------------T---------------P------------T-----------------E--------Q-------------------P---------------------------------------------------------------------------------------------------------------------------------------------------------------------------------------------------------------------------------------------------------------------------K--------E--------AP------------------------------------------------P----------T--------------P-----R----------------A---------E-------------P-------------------A-----------------A-------------------A----------------------------------T-------------------P-------------------------------------------------------------------------------------------------------------------------------------------------------------------------------------------------------------------------------------------------------------------------------------------------------------------------------------------------------------------------------------------------P---S---------------QE----------P---L----S---------T---------------------P------P---------P---------S----S------L------------P----------------------------------------------------------------------------------------------------------------------------------------------------------------------------------------------------------------------------------------------------------------------------------------------------------------------------------------------------------------------------------------------------------------------------------------------------------------------------------------------------------------------------------------------------------------------------------------------------------------------------------------------------------------------------------------------------------------------------------------------------------------------------------------------------------------------------------------------------------------------------------------------------------------------------------------------------------------------------------------------------------------------------------FNEIDMTNIKALRNKYKDDFM-KKH-T-IKLS-FMSAFLKASAYALQDQPVVNAVI-------DDEA-----K--QIVYRDYIDISVAVATPKGLVVPVLRNCETMNYADIEKELNNLAVKARNNELAVEDMDGGTFTVSNGGVFGSMFGTPIINPPQS-AILGMHAIFDR--PV-V--I-D------G------KIEIRPMMYVALTYDHRLVDGREAVTFLRKIKQVVEDPQVLLL----NI---------------
>Ciona_intestinalis@XP_002131280
-------------------------------------------------------------------------------------------------------------------------------------------------------------------------------------------------------------------------------------------------------------------------------------------------------------------------------------------------------------------------------------------------------------------------------------------------MSLYIRGT-----SK---LL---SQ-L--RY-SA---R---K----L---SI--------P---AAS-----------KVHT---T-Q----QLK-----SY-------T---QLETWRAKDVK--------PQ--LTRQQRLF-----H----------I-TA------------T--------------------------------------------K--F----------------D-----------------A---V-----T--V-NCPP--FA-ESITSGDI-VWEK-AVGDSVEIDEMVAEIETDKTTIP-I--PAPSS--------------------------------------------------------------------------------------------------------------------------------------------------GVIEELL-VEE-GATV--TPGTPL-----FK--L--------------------------------N--------------S--------D------------------G-----------------------------------------------------------------------------------------------------------------------------------------------------------------------------------------------------------------------------------------------------------------------------------------------------------------------------------------------------A----------------S--------------A----------------A------------------------P--------------------------------Q---------------P------------A-----------------K--------E-------------------E---------------------------------------------------------------------------------------------------------------------------------------------------------------------------------------------------------------------------------------------------------------------------A--------P--------A-----------A--------A----------------A-----------P----------S--------------S-----P----------------T---------E-------------P-------------------A-----------------P-------------------V----------------------------------S-------------------T-------------------------------------------------------------------------------------------------------------------------------------------------------------------------------------------------------------------------------------------------------------------------------------------------------------------------------------------------------------------------------------------------P-------------------I-----------P---D----T---------L---------------------P------P---------P---------P----P------V------------P-----------------S-------A---------P-----------M-------A-S--------------K----------K-------V----S------D-----------V------------K--------I-----T--------------------P-S----------------------------------------------I-----------------A----------------------P----------V-----------------------S----------------------------V----------------------------T------------------------------------------------------------------------------------------------------------------------------------------------------------------------------------------------------------------------------------------------------------------------------------------------------------------------------------------------------------------------------------------------------------------------------------------------------------------------------------------------------------------------------G-----------------------------S-----------------------------R------------------------S-------E-H-------R---VK-MNRM--RQRISQRLKDSQNTAAMLTTFNEVDMTNIMALRNKHKDAFL-KKH-G-VKLS-FMSAFIKASAYGLTDQPVVNAVI-------DDAS-----N--EIIYRDYVDISIAVSTEKGLVVPVLRNCENMNFLEIEQEMTSLAQKARENKLTVEDMDGGTFTISNGGVFGSMFGTPIINPPQS-AILGMHAILDR--PV-A--I-N------G------EVKIRPMMYIALTYDHRLIDGREAVTFLRKIKAGVEDPSIYLL----GM---------------
>Ciona_savignyi@CH002322.H1.2
--------------------------------------------------------------------------------------------------------------------------------------------------------------------------------------------------------------------------------------------------------------------------------------------------------------------------------------------------------------------------------------------------------------------------------------------------------------------------------------------------------------------------------------------------------------------------------------------------------------------------------------------------------------------------------------------------E-----------------Q---V-----T--V-NCPP--FA-ESITSGDI-VWEK-AVGDSVQIDETVAEIATDKTTIP-V--SSPLS--------------------------------------------------------------------------------------------------------------------------------------------------GVVEALL-VED-GATV--TPGTAL-----FK--I--------------------------------N--------------S--------E------------------G-----------------------------------------------------------------------------------------------------------------------------------------------------------------------------------------------------------------------------------------------------------------------------------------------------------------------------------------------------G----------------E--------------P----------------A------------------------P--------------------------------A---------------P------------S-----------------K--------E-------------------E---------------------------------------------------------------------------------------------------------------------------------------------------------------------------------------------------------------------------------------------------------------------------A--------P--------A-----------A--------A----------------S-----------P----------A--------------Q-----T----------------E---------A-------------A-------------------A-----------------T-------------------T----------------------------------P-------------------T-------------------------------------------------------------------------------------------------------------------------------------------------------------------------------------------------------------------------------------------------------------------------------------------------------------------------------------------------------------------------------------------------P-------------------I-----------P---D----T---------L---------------------P------A---------S---------P----P------V------------P-----------------S-------T---------P-----------I-------S-S--------------T----------K-------V----S------E-----------V------------K--------V-----T--------------------P-AA-------------T-------------------------------L-----------------S----------------------S----------S-----------------------A----------------------------A----------------------------V------------------------------------------------------------------------------------------------------------------------------------------------------------------------------------------------------------------------------------------------------------------------------------------------------------------------------------------------------------------------------------------------------------------------------------------------------------------------------------------------------------------------------G-----------------------------S-----------------------------R------------------------S-------E-H-------R---VK-MNRM--RLRIAQRLKDSQNTAAMLTTFNEVDMTNIMAMRNKHKDAFL-KKH-G-VKLS-FMSAFIKASAYALQAQPVVNAVI-------DDSS-----N--QIIYRDYVDISIAVSTSKGLVVPVIRSCEAMNYLEIEQEMTSLAQKARDNKLTVEDMDGGTFTISNGGVFGSMFGTPIINPPQS-SILGMHGIIDR--PI-A--V-N------G------EVKIRPMMYIALTYDHRLIDGREAVTFLRKIKEGVEDPGIFLV----GM---------------
>Cystodytes_dellechiajei@CT01091006.H1.1
--------------------------------------------------------------------------------------------------------------------------------------------------------------------------------------------------------------------------------------------------------------------------------------------------------------------------------------------------------------------------------------------------------------------------------------------------------------------------------------------------------------------------------------------------------------------------------------------------------------------------------------------------------------------------------------------------------------------------------------------------------------------------------------------------------------------------------------------------------------------------------------------------------------------------------------------------------------------------------------------------------------------------------------------------------------------------------------------------------------------------------------------------------------------------------------------------------------------------------------------------------------------------------------------------------------------------------------------------------------------------------------------------------------------------------------------------------------------------------------------------------------------------------------------------------------------------------------------------------------------------------------------------------------------------------------------------------------------------------------------------------------------------------------------------------------------------------------------------------------------------------------------------------------------------------------------------------------------------------------------------------------------------------------------------------------------------------------------------------------------------------------------------------------------------------------------------------------------------------------------------------------------------------------------------------------------------------------------------------------------------------------------------------------------------------------------------------------------------------------------------------------------------------------------------------------------------------------------------------------------------------------------------------------------------------------------------------------------------------------------------------T----------K-------I----S------E-----------V------------K--------V-----T--------------------Q-ST-------------E-------------------------------Q-----------------L----------------------S----------A-----------------------V----------------------------G----------------------------L------------------------------------------------------------------------------------------------------------------------------------------------------------------------------------------------------------------------------------------------------------------------------------------------------------------------------------------------------------------------------------------------------------------------------------------------------------------------------------------------------------------------------D-----------------------------A-----------------------------R------------------------P-------K-Q-------R---VK-MNRM--RLRISQRLKDSQNTAAMLTTFNEVDM------------------------LS-FMSAFIK-----LQDQPVVNAVI-------DDAS-----H--EIIYRDYVDISVAVSTGKGLVVPVIRNCEKMNYHDIEKEMTNLATKARNNELSVEDMDGGTF--------------------------------------------------------------------------------------------------------------------------
>Phallusia_mammilata@CT01091006.H1.2
----------------------------------------------------------------------------------------------------------------------------------------------------------------------------------------------------------------------------------------------------------------------------------------------------------------------------------------------------------------------------------------------------------------------------------------------------------------------------------------------------------------------------------------------------------------------------------------------------------------------------------------------------------------------------------------------------------------------------------------------------------------------------KTSIP-I--PSPSA--------------------------------------------------------------------------------------------------------------------------------------------------GVIEELL-VED-GTTV--TPGMPL-----FK--I--------------------------------N--------------T--------D------------------G-----------------------------------------------------------------------------------------------------------------------------------------------------------------------------------------------------------------------------------------------------------------------------------------------------------------------------------------------------A----------------A--------------A----------------A------------------------P--------------------------------S---------------Q------------P-----------------K--------E-------------------E---------------------------------------------------------------------------------------------------------------------------------------------------------------------------------------------------------------------------------------------------------------------------K--------A--------P-----------P--------A----------------P-----------A----------V--------------E-----A----------------E---------V-------------Q-------------------K-----------------A-------------------D----------------------------------S-------------------V-------------------------------------------------------------------------------------------------------------------------------------------------------------------------------------------------------------------------------------------------------------------------------------------------------------------------------------------------------------------------------------------------T-------------------I-----------P---D----K---------A---------------------P------P---------P---------P----P------V------------P-----------------T-------K---------P-----------M-------S-T--------------T----------P-------V----S------K-----------V------------K--------V-----T--------------------P-KA-P---SSAPE---V-------------------------------K-----------------S----------------------G----------G-----------------------I----------------------------A----------------------------V------------------------------------------------------------------------------------------------------------------------------------------------------------------------------------------------------------------------------------------------------------------------------------------------------------------------------------------------------------------------------------------------------------------------------------------------------------------------------------------------------------------------------G-----------------------------S-----------------------------R------------------------A-------E-H-------R---VK-MNRM--RLRIAQRLK------------------TIIALRNKYKEGFV-KKH-G-VKLS-FMSAFIKASAYALQELPVVNAVI-------DDAA-----S--EIVYRDHVDISVAVATPKGLVVPVLRNCEGMNYLNIEQELTNLATKARNNELTPEDMDGGTFT-------------------------------------------------------------------------------------------------------------------------
>Oikopleura_dioica@CT02100401.H1.1
---------------------------------------------------------------------------------------------------------------------------------------------------------------------------------------------------------------------------------------------------------------------------------------------------------------------------------------------------------------------------------------------------------------------------------------------------------------------------------------------------------------------------------------------------------------------------------------------------------------------------------------------------------------------------------------------------------------------------------I-ECPA--FA-DSISEGDI-SWIK-EVGDSVSPDETVGEVETDKTSLP-I--NAPTA--------------------------------------------------------------------------------------------------------------------------------------------------GVVTKLL-VED-GETV--TPGTPL-----FE--M--------------------------------E--------------E--------G-----------------------------------------------------------------------------------------------------------------------------------------------------------------------------------------------------------------------------------------------------------------------------------------------------------------------------------------------------------------------------------------E--------------G----------------A------------------------P--------------------------------A---------------P------------K-----------------K--------E-------------------A---------------------------------------------------------------------------------------------------------------------------------------------------------------------------------------------------------------------------------------------------------------------------A--------P--------A-----------K--------K----------------E-----------E----------A--------------P-----A--------------------------A-------------A-------------------A-----------------P-------------------V----------------------------------A-------------------A-------------------------------------------------------------------------------------------------------------------------------------------------------------------------------------------------------------------------------------------------------------------------------------------------------------------------------------------------------------------------------------------------P-------------------I-----------P---T----A---------A---------------------P------V---------P---------T----A------I------------P-----------------T-------Q---------P-----------I-------S-T--------------T----------K-------T----A------D-----------V------------K--------V-----T--------------------P-T--------------P-------------------------------A-----------------A----------------------E----------A-----------------------P----------------------------V----------------------------A------------------------------------------------------------------------------------------------------------------------------------------------------------------------------------------------------------------------------------------------------------------------------------------------------------------------------------------------------------------------------------------------------------------------------------------------------------------------------------------------------------------------------G-----------------------------S-----------------------------R------------------------G-------E-R-------R---VK-MNRM--RLRIAQRLKDAQNTAAMLTTFNEIDMSGIMKMRKEYKDLFE-KEH-D-SRLG-FMSAFIKASSVGLQKEPAINAVI-------DDAT-----N--EIIFRDYTDVSFAAATPKGLVVPVIRNVETMSLLDIERELARLSGIARAGKLAIEDMEGGTFTISNGGVFGSLFGTPIINPPQS-GILGMHGVFDR--PV-A--I-D------G------KVEIRPMMYVALTYDHRLVDGREAVTFLKGIKQKIEDPRRLLL----DL---------------
>Paracentrotus_lividus@CT02061124.H1.1
------------------------------------------------------------------------------------------------A--C---LA-R-N-I---------K-----------PS--I--A-----S---------S----------EG---------C------QW--R----A-----Y----NQ----L-----A----K-H------Q-----Q--T----L-R--M-------------RP--V----------VG-A-------F---Q------S---------L----P---V--W--E----L------N--------------------G-----------C------------K--------G----L---Q--T----S--Q---------------------------------------------------------------------------------------------------------------------------------------------------------------------------------------Y------------H--------------------------------------------Y--D----------------E-----------------V---R-----V--V-DTPP--FA-ESVSEGDV-RWDK-GVGDFVEEDEVVGEIETDKTSIP-V--PAPCS--------------------------------------------------------------------------------------------------------------------------------------------------GVILEFL-IPD-GEKV--VAGQQL-----LK--I--------------------------------Q--------------V--------S------------------------------------------------------------------------------------------------------------------------------------------------------------------------------------------------------------------------------------------------------------------------------------------------------------------------------------------------------------------------G----------------D--------------A----------------P------------------------K--------------------------------K---------------A------------S-----------------Q--------E-------------------A---------------------------------------------------------------------------------------------------------------------------------------------------------------------------------------------------------------------------------------------------------------------------A--------A--------A-----------P--------P----------------P-----------T----------P--------------P-----P----------------P---------A-------------A-------------------T-----------------P-------------------A----------------------------------A-------------------P-----------P------------S-------------------S---------------------------T--------------S-------A------------------------------------------------------------------------------------------------------------------------------------------------------------------------------------------------------------------------------------------------------------------------------------------------GP-------------------I-----------P---T----T---------P---------------------P------P---------A---------P----S------I------------P-----------------A-------A---------P-----------M-------T-S--------------K----------P-------A----S------S-----------V------------P--------I-----Q--------------------------------------------------------------------------------------------------------------A----------A-----------------------S----------------------------Q----------------------------S------V---------P---------------S-------------T------------E------------------------------------------------------------------------------------------------------------------------------------------------------------------------------------------------------------------------------------------------------------------------------------------------------------------------------------------------------------------------------------------------------A------P---A-------G-------------------------Y--------------G-----------------------------A-----------------------------R------------------------S-------E-Q-------R---VR-------------------------------------------KDGFI-KKH-G-VKLG-FMSAFVKASSYALKEMPVVNAVI-------DE-------N--EIVYRDFVDISVAVATPKGLVVPVLRNSDAMSFADVEKGLNELGEKARSGTLAVEDMDGGTFTISNGGVFGSMFGAPIINPPQS-AILGMHASFDR--PV-A--I-N------G------KVEIRPMMYIALTYDHRLIDGREAVTFLRKIKAGVEDPSIYLL----DM---------------
>Patiria_miniata@CT02100919.H1.1
-----------------------------------------------------------------------------------------------------------------------------------------------------------------------------------------------------------------------------------------------------------------------------------------------------------------------------------------------------------------------------------------------R--------G----L---Q--T----S--N---------------------------------------------------------------------------------------------------------------------------------------------------------------------------------------I------------Y--------------------------------------------Y--D----------------E-----------------I---H-----T--V-QTPP--FA-ESVSEGDV-RWEK-AVGDYVKEDDVVGEIETDKTSIP-V--PSPVS--------------------------------------------------------------------------------------------------------------------------------------------------GVIVEFL-AGD-GDTV--VAGQEL-----FR--V--------------------------------Q--------------L--------S------------------G-----------------------------------------------------------------------------------------------------------------------------------------------------------------------------------------------------------------------------------------------------------------------------------------------------------------------------------------------------E----------------A--------------P----------------P------------------------K--------------------------------A---------------A------------S-----------------P--------D-------------------------------------------------------------------------------------------------------------------------------------------------------------------------------------------------------------------------------------------------------------------------------------------------------------------------------------------------------------------------------------------------------------------------------------------------------------------------------------------------------------------------------------------------------------------------------------------------------------------------------------------------------------------------------------------------------------------------------------------------------------------------------------------------------------------------------------------------------------------------------------------------------------------------------------------------------------------------------------------------------------------------------------------------------------------P----S------L------------R-----------------V-------S---------A-----------M-------T-S--------------K----------P-------A----A------S-----------V------------T--------P-----I--------------------V----------------A-------------------------------P-----------------A----------------------S----------G-----------------------A----------------------------M----------------------------P------G---------V---------------T-------------A-------------------------------------------------------------------------------------------------------------------------------------------------------------------------------------------------------------------------------------------------------------------------------------------------------------------------------------------------------------------------------------------------------------------------------------------------------------------------------------------------------------------------------------------R------------------------T-------E-Q-------R---VK-MSRM--RQRIAQRLKEAQNTAAMLTTFNEIDMSNIIAMRKQHREDFL-KKH-N-IKLG-FMSAFIKASAHALGSMPAVNAVI-------DD-------A--EIVYRDYIDISVAVATPKGLVVPVLRDVGGLNYADIEKALNEIGEKARTGSLAVEDMDGGTFTISNGGVFGSMFGTPIINPPQS-AILGMHATADR--PV-A--I-D------G------KVEIRPMMYVALTYDHRLIDGREAVTFLKKIKAAVEDPRVLLL----DL---------------
>Anolis_carolinensis@XP_003214492
-------------------------------------------------------------------------MLFLSLA------------RAR-C--F---SR-L-L-G---------R-----------SL--C--A-----P---------R----------QG---------N------CP--Q----G-----K----RS----L-----S----G-V------S-----R--C----Q-G--L-------------AY--A----------NS-R-------K---H------L---------V----N---S--S--R----V------F--------------------T-----------V------------R--------Y----F---R--S----T--A---------------------------------------------------------------------------------------------------------------------------------------------------------------------------------------A------------C--------------------------------------------R--E----------------E-----------------V---V-----T--V-NTPA--FA-ESVTEGDV-RWEK-AVGDTVAEDEVVCEIETDKTSVQ-V--PAPAA--------------------------------------------------------------------------------------------------------------------------------------------------GVIEALL-VPD-GGKV--EGGTPL-----FK--L--------------------------------R--------------K--------G------------------------------------------------------------------------------------------------------------------------------------------------------------------------------------------------------------------------------------------------------------------------------------------------------------------------------------------------------------------------G----------------A--------------A----------------P------------------------A--------------------------------K---------------A------------K-----------------P--------A--------------------------------------------------------------------------------------------------------------------------------------------------------------------------------------------------------------------------------------------------------------------------------------------------------------------------------------A----------------A-----------P----------A--------------P-----E----------------P---------A-------------A-------------------A-----------------P-------------------A--P--P----------------------------I-------------------A-----------P--------------------------------A---------------------------A------------------------------------------------------------------------------------------------------------------------------------------------------------------------------------------------------------------------------------------------------------------------------------------------------------------------P-------------------I-----------P---T----A---------M---------------------P------P---------V---------P----P------V------------S-----------------A-------V---------P-----------V-------D-A--------------K----------P-------V----S------A-----------V------------K--------P-----T--------------------A----------------A-------------------------------P-----------------A----------------------A----------A-----------------------P---------------------------------------------------------A------E-----------------------------------------------------------------------------------------------------------------------------------------------------------------------------------------------------------------------------------------------------------------------------------------------------------------------------------------------------------------------------------------------------------------------------------------------------------P------G---V-------S-------------------------K--------------G-----------------------------A-----------------------------R------------------------L-------E-Q-------R---VK-MNRM--RQRIAQRLKEAQNTCAMLTTFNEIDMSNIQEMRARHRDSFL-KKH-N-MKLG-FMSAFVKASAFALQEQPVVNAVI-------DDTT-----K--EIVYREYVDISVAVATPRGLVVPVIRNVDTMNFADIERAINELGEKARKNELAIEDMDGGTFTISNGGVFGSLFGTPIINPPQS-AILGMHGIFDR--PV-A--I-G------G------KVEVRPMMFVALTYDHRLIDGREAVTFLRKIKAVVEDPRVLLL----DL---------------
>Meleagris_gallopavo@XP_003206664
-----------------------------------------------------------------------------------------------------------------------------------------------------------------MGGRSKG---------N------CT--L----A-----R----RS----L-----S----G-V------A-----G--S----Q-G--L-------------AY--I----------DS-R-------K---L------I---------V----N---S--S--S----V------F--------------------T-----------V------------R--------Y----F---R--T----T--A---------------------------------------------------------------------------------------------------------------------------------------------------------------------------------------V------------H--------------------------------------------R--D----------------D-----------------V---I-----T--V-NTPA--FA-ESVTEGDV-RWEK-AVGDTVAEDEVVCEIETDKTSVQ-V--PAPAA--------------------------------------------------------------------------------------------------------------------------------------------------GVIEALL-VPD-GGKV--EGGTPL-----FK--L--------------------------------R--------------K--------T------------------------------------------------------------------------------------------------------------------------------------------------------------------------------------------------------------------------------------------------------------------------------------------------------------------------------------------------------------------------G----------------A--------------A----------------P------------------------A--------------------------------K---------------A------------K-----------------P--------A-------------------A---------------------------------------------------------------------------------------------------------------------------------------------------------------------------------------------------------------------------------------------------------------------------A--------P--------P-----------P--------P----------------P-----------A----------A--------------P-----E----------------P---------V-------------A-------------------A-----------------A-------------------P----------------------------------P-------------------S-----------P------------A-------------------A---------------------------A------------------------------------------------------------------------------------------------------------------------------------------------------------------------------------------------------------------------------------------------------------------------------------------------------------------------P-------------------I-----------P---T----A---------M---------------------P------P---------V---------P----P------V------------S-----------------A-------Q---------P-----------I-------D-S--------------K----------P-------V----S------A-----------V------------K--------P-----A--------------------A----------------A-------------------------------P-----------------V----------------------A----------A-----------------------P----------------------------P----------------------------G------E-----------------------------------------------------------------------------------------------------------------------------------------------------------------------------------------------------------------------------------------------------------------------------------------------------------------------------------------------------------------------------------------------------------------------------------------------------------A------V---P-------S-------------------------K--------------G-----------------------------A-----------------------------R------------------------S-------E-H-------R---VK-MNRM--RQRIAQRLKEAQNTCAMLTTFNEIDMSNIREMRAVHKDPFL-KKH-N-LKLG-FMSAFVKASAFALQDQPVVNAVI-------DDTT-----K--EIVYRDYVDISVAVATPRGLVVPVVRNVENMNFADIERAIYELGEKARKNELAIEDMDGGTFTISNGGVFGSLFGTPIINPPQS-AILGMHAIFDR--PV-A--V-G------G------KIEIRPMMYVALTYDHRLIDGREAVTFLRKIKAAVEDPRVLLL----DL---------------
>Amphiura_filiformis@JK669646.H1.1
---------------------------------------------------------------------------------------------------------------------------------------------------------------------------------------------------------------------------------------------------------------------------------------------------------------------------------------------------------------------------------------------------------------------------------------------------------------------------------------------------------------------------------------------------------------------------------------------------------------------------------------------------------------------------------------------------------------------------------------------------------------------------------------------------------------------------------------------------------------------------------------------------------------------------------------------------------------------------------------------------------------------------------------------------------------------------------------------------------------------------------------------------------------------------------------------------------------------------------------------------------------------------------------------------------------------------------------------------------------------------------------------------------------------------------------------------------------------------------------------------------------------------------------------------------------------------------------------------------------------------------------------------------------------------------------------------------------------------------------------------------------------------------------------------------------------------------------------------------------------------------------------------------------------------------------------------------------------------------------------------------------------------------------------------------------------------------------------------------------------------------------------------------------------------------------------------------------------------------------------------------------------------------------------------------------------------------------------------------------------------------------------------------------------------------------------------------------------------------------------------------------------------------------------------------------------------------------------------------------------------------------------------------------------------------------------------------------------------------------------------------------------------------------------------------------------------------------------------------------------------------------------------------------------------------------------------------------------------------------------------------------------------------------------------------------------------------------------------------------------------------------------------------------------------------------------------------------------------------------------------------------------------------------------------------------------------------------------------------------------------------------------------------------------------------------------------------------------------------------------------------------------------------------------------------------------------------------------------------------------------------------------------------------------------------------------------------------------------------------------------------------------------------------------EIVYRDYVDISVAVATPKGLVVPVLRNVGGMNYAEIEHGLSELGEKARLG--------------------------------------------------------------------------------------------------------------------------------------
>Eucidaris_tribuloides@CT01120409.H1.1
-------------------------------------------------------------------------------------------------------------------------------------------------------------------------------------------------------------------------------------------------------------------------------------------------------------------------------------------------------------------------------------------------------------------------------------------------------------------------------------------------------------------------------------------------------------------------------------------------------------------------------------------------------------------------------------------------------------------------------------PP--FA-ESVSEGDV-RWDK-GVGDFVEEDEVIGEIETDKTSIP-V--PAPCS--------------------------------------------------------------------------------------------------------------------------------------------------GVITEFL-AED-GSTV--VAGQQL-----LK--I--------------------------------Q--------------Q--------S------------------------------------------------------------------------------------------------------------------------------------------------------------------------------------------------------------------------------------------------------------------------------------------------------------------------------------------------------------------------G----------------D--------------A----------------P------------------------K--------------------------------K---------------A------------A----------------------------------------------------------------------------------------------------------------------------------------------------------------------------------------------------------------------------------------------------------------------------------------------------------------------------------------------------------------------------------------------------------------------------------------------------------------------------------------------------------------------------------------------------------------------------------------------------------------------------------------------------------------------------------------------------------------------------------------------------------------------------------------------------------------------------------------------------------------------------------------------------------------------------------------------------------------------------------------------------------------------------------------------------------------------------------------------P----P------T------------P-----------------T-------G---------P-----------M-------T-S--------------I----------P-------A----A------D-----------V------------P--------I-----K--------------------P----------------A-------------------------------A-----------------P----------------------P----------T-----------------------S----------------------------------------------------------------A---------P---------------P-------------P------------A------------------------------------------------------------------------------------------------------------------------------------------------------------------------------------------------------------------------------------------------------------------------------------------------------------------------------------------------------------------------------------------------------Y------P---A-------A-------------------------V--------------S-----------------------------A-----------------------------R------------------------T-------E-Q-------R---VK-MSRM--RQRIAQRLKDAQNTNAMLTTFNEIDMSNIIAMRNKHKDGFL-KKH-G-IKLG-FMSAFIKASAYALKEMPVVNAVI-------DD-------M--EIVYRDYVDISVAVATPKGLVVPVLRNADNMSYAEVEKGLNELGEKARGGTLAIEDMDGGTFTISNGGVFGSMFGTPIINPPQS-AILGMHASVDR--PV-A--I-N------G------KVEIRPIMYVALTXD-------------------------------------------------
>Lytechinus_variegatus@JH444911.H1.3
-----------------------------------------------------------------------------------------------------------------------------------------------------------------------------------------------------------------------------------------------------------------------------------------------------------------------------------------------------------------------------------------------------------------------------------------------------------------------------------------------------------------------------------------------------------------------------------------------------------------------------------------------------------------------------------------------------------------------------------------------------------------------------TSIP-V--PAPCS--------------------------------------------------------------------------------------------------------------------------------------------------GVILEFL-TPD-GEKV--VAGQEL-----LK--I--------------------------------Q--------------V--------S------------------G-----------------------------------------------------------------------------------------------------------------------------------------------------------------------------------------------------------------------------------------------------------------------------------------------------------------------------------------------------K----------------V--------------P----------------P-------------------------------------------------------------------------------------------------------------------------------------------------------------------------------------------------------------------------------------------------------------------------------------------------------------------------------------------------------------------------------------------------------------------------------------------------------------------------------------------------------------------------------------------------------------------------------------------------------------------------------------------------------------------------------------------------------------------------------------------------------------------------------------------------------------------------------------------------------------------------------------------------------------------------------------------------------------------------------------------------------------------------------------------------------------------------------------------------------------------------------------------------------------------------------------------------------------------------------------------------------------------------------------------------------------------------------------------------------------------------------------------------------------------------------------------------------------------------------------------------------------------------------------------------------------------------------------------------------------------------------------------------------------------------------------------------------------------------------------------------------------------------------------------------------------------------------------------------------------------------------------------------------------------------------------------------------------------------------------------------------------------------------------------------------------------------------------------------------------------------------------------------------------------------------------------------------------------------------------------------------SNIIAMRNKHKDAFI-KKH-G-VKLG-FMSAFVKASSYALKEMPVVNA-------------------------------------------------------------------ARSGTLAVEDMDGGTFTISNGGVFGSMFGTPIINPPQS-AILGMHASFDR--PV-A--I-N------G------KVEIRPMMYIALTYDHRLIDGREAVTFLRKVKAGVEDPSIYLL----EM---------------
>Gorilla_gorilla_gorilla@XP_004055503
-----------------------------------------------------------------------------MLS------------RSR-C--V---SR-A-F-S---------R-----------SL--S--A-----F---------Q----------KG---------N------CP--L----G-----R----RS----L-----P----G-V------S-----L--C----Q-G--P-------------GY--L----------NS-R-------K---V------V---------I----N---N-----S----V------F--------------------S-----------V------------R--------F----F---R--A----T--A---------------------------------------------------------------------------------------------------------------------------------------------------------------------------------------V------------C--------------------------------------------K--D----------------D-----------------L---V-----T--V-KTPA--FA-ESVTEGDV-RWEK-AVGDTVAEDEVVCEIETDKTSVQ-V--PSPAN--------------------------------------------------------------------------------------------------------------------------------------------------GVIEALL-VPD-GGKV--EGGTPL-----FT--L--------------------------------R--------------K--------T------------------------------------------------------------------------------------------------------------------------------------------------------------------------------------------------------------------------------------------------------------------------------------------------------------------------------------------------------------------------G----------------A--------------A----------------P------------------------A--------------------------------K---------------A------------K-----------------P--------A-------------------E---------------------------------------------------------------------------------------------------------------------------------------------------------------------------------------------------------------------------------------------------------------------------A--------P--------A-----------A--------A----------------A-----------P----------K--------------A-----E----------------P---------T-------------A-------------------A-----------------A-------------------V----------------------------------P-------------------P-----------A--------------------------------A---------------------------A------------------------------------------------------------------------------------------------------------------------------------------------------------------------------------------------------------------------------------------------------------------------------------------------------------------------P-------------------I-----------P---T----Q---------M---------------------P------P---------V---------P-----------S------------P-----------------S-------Q---------P-----------P-------S-G--------------K----------P-------V----S------A-----------V------------K--------P-----T--------------------V----------------A-------------------------------P-----------------P----------------------L----------A-----------------------E----------------------------P----------------------------G-----------------------------------------------------------------------------------------------------------------------------------------------------------------------------------------------------------------------------------------------------------------------------------------------------------------------------------------------------------------------------------------------------------------------------------------------------------------------------A-------G-------------------------K--------------G-----------------------------L-----------------------------R------------------------S-------E-H-------R---EK-MNRM--RQRIAQRLKEAQNTCAMLTTFNEIDMSNIQEMRARHKEAFL-KKH-N-LKLG-FMSAFVKASAFALQEQPVVNAVI-------DDTT-----K--EVVYRDYIDISVAVATPRGLVVPVIRNVEAMNFADIERTITELGEKARKNELAIEDMDGGTFTISNGGVFGSLFGTPIINPPQS-AILGMHGIFDR--PV-A--I-G------G------KVEVRPMMYVALTYDHRLIDGREAVTFLRKIKAAVEDPRVLLL----DL---------------
>Pan_troglodytes@JAA32666
-----------------------------------------------------------------------------MLS------------RSR-C--V---SR-A-F-S---------R-----------SL--S--A-----F---------Q----------KG---------N------CP--L----G-----R----RS----L-----P----G-V------S-----L--C----Q-G--P-------------GY--P----------NS-R-------K---V------V---------I----N---N-----S----V------F--------------------S-----------V------------R--------F----F---R--T----T--A---------------------------------------------------------------------------------------------------------------------------------------------------------------------------------------V------------C--------------------------------------------K--D----------------D-----------------L---V-----T--V-KTPA--FA-ESVTEGDV-RWEK-AVGDTVAEDEVVCEIETDKTSVQ-V--PSPAN--------------------------------------------------------------------------------------------------------------------------------------------------GVIEALL-VPD-GGKV--EGGTPL-----FT--L--------------------------------G--------------K--------T------------------------------------------------------------------------------------------------------------------------------------------------------------------------------------------------------------------------------------------------------------------------------------------------------------------------------------------------------------------------G----------------A--------------A----------------P------------------------A--------------------------------K---------------A------------K-----------------P--------A-------------------E---------------------------------------------------------------------------------------------------------------------------------------------------------------------------------------------------------------------------------------------------------------------------A--------P--------A-----------A--------A----------------A-----------P----------K--------------A-----E----------------P---------T-------------A-------------------A-----------------A-------------------V----------------------------------P-------------------P-----------P--------------------------------A---------------------------A------------------------------------------------------------------------------------------------------------------------------------------------------------------------------------------------------------------------------------------------------------------------------------------------------------------------P-------------------I-----------P---T----Q---------M---------------------P------P---------V---------P-----------S------------P-----------------S-------Q---------P-----------P-------S-G--------------K----------P-------V----S------A-----------V------------K--------P-----T--------------------V----------------A-------------------------------P-----------------P----------------------L----------A-----------------------E----------------------------P----------------------------G-----------------------------------------------------------------------------------------------------------------------------------------------------------------------------------------------------------------------------------------------------------------------------------------------------------------------------------------------------------------------------------------------------------------------------------------------------------------------------A-------G-------------------------K--------------G-----------------------------L-----------------------------R------------------------S-------E-H-------R---EK-MNRM--RQRIAQRLKEAQNTCAMLTTFNEIDMSNIQEMRARHKEAFL-KKH-N-LKLG-FMSAFVKASAFALQEQPVVNAVI-------DDTT-----K--EVVYRDYIDISVAVATPRGLVVPVIRNVEAMNFADIERTITELGEKARKNELAIEDMDGGTFTISNGGVFGSLFGTPIINPPQS-AILGMHGIFDR--PV-A--I-G------G------KVEVRPMMYVALTYDHRLIDGREAVTFLRKIKAAVEDPRVLLL----DL---------------
>Callorhinchus_milii@AFK11386
-----------------------------------------------------------------------------MFA------------RCR-S--V---SR-S-L-S---------R-----------WA--V--T-----R---------R----------PG---------A------LQ--ASGSLG-----R----RA----L-----S----G-L------S-----V--G----H-R--V-------------VN--N----------NR-QF------Q---E------N---------V----S---K-----FR---I------F--------------------H-----------I------------R--------H----F---K--T----S--A---------------------------------------------------------------------------------------------------------------------------------------------------------------------------------------V------------F--------------------------------------------N--D----------------E-----------------V---M-----T--V-NTPA--FA-ESVTEGDV-RWEK-AVGDTVAEDEVVCEIETDKTAVQ-V--PAPHA--------------------------------------------------------------------------------------------------------------------------------------------------GVIEELL-VPD-GGKV--EGGTPL-----FK--L--------------------------------R--------------K--------T------------------------------------------------------------------------------------------------------------------------------------------------------------------------------------------------------------------------------------------------------------------------------------------------------------------------------------------------------------------------Q----------------A--------------G----------------A------------------------A--------------------------------K---------------P------------K-----------------A--------A--------------------------------------------------------------------------------------------------------------------------------------------------------------------------------------------------------------------------------------------------------------------------------------------------------------------------------------E----------------A-----------PT---------A--------------P-----Q----------------P---------A-------------V-------------------T-----------------P-------------------------P----------------------------S-------------------A-----------P--------------------------------A---------------------------H--------------S-------T------------------------------------------------------------------------------------------------------------------------------------------------------------------------------------------------------------------------------------------------------------------------------------------------GP-------------------I-----------P---T----T---------M---------------------P------P---------V---------P----Q------V------------S-----------------T-------Q---------P-----------M-------D-S--------------K----------P-------V----S------A-----------V------------K--------A-----S--------------------A----------------V-------------------------------P-----------------A----------------------G----------FS--V-------------------E----------------------------A----------------------------P------------------------------------------------------------------------------------------------------------------------------------------------------------------------------------------------------------------------------------------------------------------------------------------------------------------------------------------------------------------------------------------------------------------------------------------------------------------D------A---G-------L-------------------------K--------------G-----------------------------G-----------------------------R------------------------S-------E-H-------K---VK-MNRM--RLRIAQRLKESQNTCAMLTTFNEIDMSNIQEMRALHKETFL-KKH-N-MKLG-FMSAFVKAASFALQNQPVVNAVI-------DDST-----K--EIIYREYIDISVAVATPKGLVVPVIRNVEMMNFADIEKAINELGEKARKNELAVEDMDGGTFTISNGGVFGSLFGTPIINPPQS-AILGMHGIFQR--PV-A--I-Q------G------KVEIRPMMYVALTYDHRLIDGREAVMFLRKVKAVVEDPRVLLL----DI---------------
>Crotalus_adamanteus@AFJ51544
-------------------------------------------------------------------------MLLVSLV------------RAR-C--F---TR-V-F-G---------R-----------SL--C--A-----V---------Q----------QG---------N------CP--Q----A-----K----RW----L-----S----G-I------S-----R--C----Q-A--L-------------VY--A----------NS-R-------K---H------L---------L----N---G--S--R----V------F--------------------T-----------I------------R--------Y----F---R--T----S--K---------------------------------------------------------------------------------------------------------------------------------------------------------------------------------------V------------C--------------------------------------------R--E----------------E-----------------V---V-----T--V-NTPA--FA-ESVTEGDV-RWEK-AVGDTVVEDEVVCEIETDKTSVQ-V--PAPAA--------------------------------------------------------------------------------------------------------------------------------------------------GVIEVLL-VPD-GGKV--EGGTPL-----FK--L--------------------------------R--------------K--------T------------------------------------------------------------------------------------------------------------------------------------------------------------------------------------------------------------------------------------------------------------------------------------------------------------------------------------------------------------------------G----------------A--------------A----------------P------------------------A--------------------------------K---------------A------------K-----------------P--------A--------------------------------------------------------------------------------------------------------------------------------------------------------------------------------------------------------------------------------------------------------------------------------------------------------------------------------------T----------------A-----------P----------A--------------A-----E----------------P---------V-------------A-------------------P-----------------A-------------------A--P--P------S--PAP----------------V-------------------A-----------P------------P-------------------SE--------------------------A------------------------------------------------------------------------------------------------------------------------------------------------------------------------------------------------------------------------------------------------------------------------------------------------------------------------P-------------------I-----------P---T----T---------M---------------------P------P---------V---------P----P------V------------S-----------------A-------L---------P-----------V-------D-A--------------K----------P-------V----S------A-----------I------------K--------P-----T--------------------A----------------V-------------------------------P-----------------T----------------------A----------S-----------------------P----------------------------A----------------------------V------E-----------------------------------------------------------------------------------------------------------------------------------------------------------------------------------------------------------------------------------------------------------------------------------------------------------------------------------------------------------------------------------------------------------------------------------------------------------P------G---T-------G-------------------------K--------------G-----------------------------A-----------------------------R------------------------L-------E-Q-------R---VK-MNRM--RQRIAQRLKEAQNTCAMLTTFNEIDMSNIQEMRARHRDSFL-KKH-N-MKLG-FMSAFVKAAAFALQEQPVVNAVI-------DDTT-----K--EMVYREYVDISVAVATPRGLVVPVIRNVETMNFADIERAINELGEKARKNELAIEDMDGGTFTISNGGVFGSLFGTPIINPPQS-AILGMHGIFDR--PV-A--I-G------G------KVEVRPMMFVALTYDHRLIDGREAVTFLRKIKAVVEDPRVLLL----DL---------------
>Pan_paniscus@XP_003824220
-----------------------------------------------------------------------------MLS------------RSR-C--V---SR-A-F-S---------R-----------SL--S--A-----F---------Q----------KG---------N------CP--L----G-----R----RS----L-----P----G-V------S-----L--C----Q-G--P-------------GY--P----------NS-R-------K---V------V---------I----N---N-----S----V------F--------------------S-----------V------------R--------F----F---R--T----T--A---------------------------------------------------------------------------------------------------------------------------------------------------------------------------------------V------------C--------------------------------------------K--D----------------D-----------------L---V-----T--V-KTPA--FA-ESVTEGDV-RWEK-AVGDTVAEDEVVCEIETDKTSVQ-V--PSPAN--------------------------------------------------------------------------------------------------------------------------------------------------GVIEALL-VPD-GGKV--EGGTPL-----FT--L--------------------------------R--------------K--------T------------------------------------------------------------------------------------------------------------------------------------------------------------------------------------------------------------------------------------------------------------------------------------------------------------------------------------------------------------------------G----------------A--------------A----------------P------------------------A--------------------------------K---------------A------------K-----------------P--------A-------------------E---------------------------------------------------------------------------------------------------------------------------------------------------------------------------------------------------------------------------------------------------------------------------A--------P--------A-----------A--------A----------------A-----------P----------K--------------A-----E----------------P---------T-------------A-------------------A-----------------A-------------------V----------------------------------P-------------------P-----------P--------------------------------A---------------------------A------------------------------------------------------------------------------------------------------------------------------------------------------------------------------------------------------------------------------------------------------------------------------------------------------------------------P-------------------I-----------P---T----Q---------M---------------------P------P---------V---------P-----------S------------P-----------------S-------Q---------P-----------P-------S-G--------------K----------P-------V----S------A-----------V------------K--------P-----T--------------------V----------------T-------------------------------P-----------------P----------------------L----------A-----------------------E----------------------------P----------------------------G-----------------------------------------------------------------------------------------------------------------------------------------------------------------------------------------------------------------------------------------------------------------------------------------------------------------------------------------------------------------------------------------------------------------------------------------------------------------------------A-------G-------------------------K--------------G-----------------------------L-----------------------------R------------------------S-------E-H-------R---EK-MNRM--RQRIAQRLKEAQNTCAMLTTFNEIDMSNIQEMRARHKEAFL-KKH-N-LKLG-FMSAFVKASAFALQEQPVVNAVI-------DDTT-----K--EVVYRDYIDISVAVATPRGLVVPVIRNVEAMNFADIERTITELGEKARKNELAIEDMDGGTFTISNGGVFGSLFGTPIINPPQS-AILGMHGIFDR--PV-A--I-G------G------KVEVRPMMYVALTYDHRLIDGREAVTFLRKIKAAVEDPRVLLL----DL---------------
>Sarcophilus_harrisii@XP_003756294
-----------------------------------------------------------------------------------------------------------------------------------------------------------X----------KG---------N------CP--L----G-----R----RS----L-----P----G-I------S-----L--C----Q-G--P-------------AY--L----------YS-K-------K---I------V---------L----D---D-----S----V------L--------------------N-----------V------------R--------F----F---R--T----T--A---------------------------------------------------------------------------------------------------------------------------------------------------------------------------------------V------------C--------------------------------------------K--N----------------D-----------------V---I-----T--V-KTPA--FA-ESVTEGDV-RWEK-AVGDTVSEDEVVCEIETDKTSVQ-V--PSPAN--------------------------------------------------------------------------------------------------------------------------------------------------GVIEALL-VPD-GGKV--EGGTPL-----FT--L--------------------------------R--------------K--------T------------------------------------------------------------------------------------------------------------------------------------------------------------------------------------------------------------------------------------------------------------------------------------------------------------------------------------------------------------------------G----------------A--------------A----------------P------------------------P--------------------------------K---------------A------------K-----------------P--------A-------------------E---------------------------------------------------------------------------------------------------------------------------------------------------------------------------------------------------------------------------------------------------------------------------A--------P--------P-----------A--------A----------------A-----------P----------K--------------P-----E----------------S---------V-------------A-------------------A-----------------P----------------------P--P----------------------------P-------------------Q-----------P--------------------------------V---------------------------A------------------------------------------------------------------------------------------------------------------------------------------------------------------------------------------------------------------------------------------------------------------------------------------------------------------------S-------------------I-----------P---T----Q---------M---------------------P------P---------V---------P----P------V------------S-----------------S-------Q---------P-----------V-------D-T--------------K----------P-------V----S------A-----------V------------K--------P-----S--------------------D----------------A-------------------------------V-----------------S----------------------A----------A-----------------------E----------------------------P----------------------------G-----------------------------------------------------------------------------------------------------------------------------------------------------------------------------------------------------------------------------------------------------------------------------------------------------------------------------------------------------------------------------------------------------------------------------------------------------------------------------A-------G-------------------------K--------------G-----------------------------V-----------------------------R------------------------S-------E-H-------R---VK-MNRM--RQRIAQRLKEAQNTCAMLTTFNEIDMSNIQEMRARHKESFL-KKH-N-LKLG-FMSAFVKASAFALQEQPAVNAVI-------DDTT-----K--EIVYRDYIDISVAVATPRGLVVPVIRNVETMNFADIERTINELGEKARKNELAIEDMDGGTFTISNGGVFGSLFGTPIINPPQS-AILGMHAIFDR--PV-A--I-G------G------KVEVRPMMYVALTYDHRLIDGREAVTFLRKIKAAVEDPRVLLL----DL---------------
>Strongylocentrotus_purpuratus@XP_781522
-----------------------------------------------------------------MAMLSANLLRKIPRF----HLRGVSFTPEK-A--C---IA-R-N-I---------K-----------SS--I--A-----F---------S----------EG---------C------QW--R----A-----Y----SQ----L-----A----K-H------Q-----Q--T----L-R--I-------------RP--V----------LG-A-------F---Q------S---------Q----P---I--W--E----L------N--------------------G-----------C------------K--------G----L---Q--T----S--H---------------------------------------------------------------------------------------------------------------------------------------------------------------------------------------Y------------H--------------------------------------------Y--D----------------E-----------------V---R-----I--V-ETPP--FA-ESVSEGDV-RWDK-GVGDFVEEDEVVGEIETDKTSIP-V--PAPCR--------------------------------------------------------------------------------------------------------------------------------------------------GVILEFL-IPD-GEKV--VPGQQL-----LK--I--------------------------------Q--------------V--------S------------------A-----------------------------------------------------------------------------------------------------------------------------------------------------------------------------------------------------------------------------------------------------------------------------------------------------------------------------------------------------G----------------D--------------A----------------P------------------------K--------------------------------K---------------A------------A-----------------P--------D-------------------A---------------------------------------------------------------------------------------------------------------------------------------------------------------------------------------------------------------------------------------------------------------------------A--------A--------A-----------P--------P----------------P-----------T----------P--------------P-----P----------------P---------A-------------A-------------------A-----------------P-------------------A----------------------------------A-------------------P-----------P------------A-------------------G---------------------------A--------------S-------A------------------------------------------------------------------------------------------------------------------------------------------------------------------------------------------------------------------------------------------------------------------------------------------------GP-------------------I-----------P---S----T---------P---------------------P------P---------A---------P----S------I------------P-----------------T-------G---------P-----------M-------T-S--------------K----------P-------A----S------S-----------V------------P--------I-----Q--------------------P----------------A-------------------------------A-----------------A----------------------A----------A-----------------------A----------------------------Q----------------------------Q------A---------M---------------S-------------A------------E------------------------------------------------------------------------------------------------------------------------------------------------------------------------------------------------------------------------------------------------------------------------------------------------------------------------------------------------------------------------------------------------------M------P---A-------G-------------------------Y--------------G-----------------------------V-----------------------------R------------------------S-------E-Q-------R---VK-MSRM--RQRIAQRLKEAQNTTAMLTTFNEIDMSNIIAVRNKHKDAFI-KKH-G-VKLG-FMSAFVKASSYALKEMPVVNAVI-------DE-------N--EIVYRDYVDISVAVATPKGLVVPVLRNSDGMSFADVEKGLNELGEKARSGTLAVEDMDGGTFTISNGGVFGSMFGTPIINPPQS-AILGMHASFDR--PV-A--I-N------G------KVEIRPMMYIALTYDHRLIDGREAVLFLRKIKAGVEDPSIYLL----EM---------------
>Oreochromis_niloticus@XP_003453119
-----------------------------------------------------------------------------MFS------------HSR-C--L---TR-N-F-G---------R-----------SL--S--A-----I---------R----------QG---------N------NV--L----A-----R----RA----A-----A----A-L------S-----A--S----N-S--V-------------II--SS---------NN-V-------K---H------N---------P----R---S-----S----V------F--------------------Q-----------I------------Q--------Y----F---R--T----S--V---------------------------------------------------------------------------------------------------------------------------------------------------------------------------------------A------------Y--------------------------------------------R--D----------------E-----------------V---V-----T--V-KTPA--FA-ESVTEGDV-RWEK-AVGDTVSEDEVVCEIETDKTSVQ-V--PSPAS--------------------------------------------------------------------------------------------------------------------------------------------------GVIEELL-VPD-GGKV--EGGTPL-----FK--L--------------------------------R--------------K--------G------------------------------------------------------------------------------------------------------------------------------------------------------------------------------------------------------------------------------------------------------------------------------------------------------------------------------------------------------------------------A----------------G--------------A----------------P------------------------K--------------------------------A---------------A------------E-----------------T--------P-------------------K---------------------------------------------------------------------------------------------------------------------------------------------------------------------------------------------------------------------------------------------------------------------------A--------E--------A-----------P--------A----------------A-----------A----------A--------------P-----P----------------P---------P-------------S-------------------A-----------------A-------------------P----------------------------------P-------------------P-----------P------------P-------------------P---------------------------S--------------S-------V------------------------------------------------------------------------------------------------------------------------------------------------------------------------------------------------------------------------------------------------------------------------------------------------GP-------------------I-----------P---T----A---------M---------------------P------P---------V---------P----P------V------------P-----------------A-------H---------A-----------M-------D-S--------------K----------P-------V----S------A-----------I------------K--------P-----T--------------------P----------------A-------------------------------P-----------------T----------------------A----------P-----------------------V----------------------------A----------------------------Q------A-----------------------------------------------------------------------------------------------------------------------------------------------------------------------------------------------------------------------------------------------------------------------------------------------------------------------------------------------------------------------------------------------------------------------------------------------------------E------G---G-------A-------------------------K--------------A-----------------------------A-----------------------------R------------------------T-------E-S-------R---VK-MNRM--RLRIAQRLKEAQNTCAMLTTFNEVDMSNITEMRKTYKDAFL-KKH-N-IKLG-FMSAFVKAAAYALSDQPAVNAVI-------DDTT-----K--EIVYRDYVDISVAVATPKGLVVPVIRNVEGMNFADIENAINLLGEKARKNELAVEDMDGGTFTISNGGVFGSLFGTPIINPPQS-AILGMHGIFDR--PV-A--V-G------G------KVEIRPMMYVALTYDHRLIDGREAVTFLRKIKSVVEDPRVLLL----DM---------------
>Oreochromis_niloticus@XP_003455656
------------------------MDKGPLVLPLDEVKETPDESEFDGMRIKVHGEANYDWSVSNIQSAPTARYCGPLQS----SRSGSSHSESS-AGLP---YRRFNHCQ---------DQADTPRPRYVIAI--S--A-----C---------L----------PD---------A------VL--L----S-----V----SG----S-----S----G-H------T-----I--C----S-Q--I-------------VY--R----------KP-Q-------P---C------D---------F----P---S-----SAN--I------Y--------------------Q-----------I------------R--------Y----F---K--T----S--A---------------------------------------------------------------------------------------------------------------------------------------------------------------------------------------H------------H--------------------------------------------R--D----------------E-----------------V---V-----T--V-KTPA--FA-ESVTEGDV-RWEK-AVGDSVSEDEVVCEIETDKTSVQ-V--PAPAA--------------------------------------------------------------------------------------------------------------------------------------------------GVIEELL-VPD-GGKV--EGGTPL-----FK--L--------------------------------R--------------K--------G------------------------------------------------------------------------------------------------------------------------------------------------------------------------------------------------------------------------------------------------------------------------------------------------------------------------------------------------------------------------A----------------V--------------A----------------A------------------------K--------------------------------A---------------A------------P-----------------S--------Q-------------------ATD-------------------------------------------------------------------------------------------------------------------------------------------------------------------------------------------------------------------------------------------------------------------------A--------P--------P-----------P--------A----------------A-----------E----------T--------------S-----P----------------P---------P-------------A-------------------------------------A-------------------P----------------------------------A-------------------A-----------T------------P----------------------------------------------------------------------------------------------------------------------------------------------------------------------------------------------------------------------------------------------------------------------------------------------------------------------------------------------------------------------------------------------------------------------------------------------------------------------------P----A------P------------P-----------------P-------Q---------P-----------A-------Q-P--------------K----------P-------V----S------A-----------V------------K--------P--------------------------T----------------A-------------------------------A-----------------A----------------------P----------------------------------A----------------------------P----------------------------T------A-----------------------------------------------------------------------------------------------------------------------------------------------------------------------------------------------------------------------------------------------------------------------------------------------------------------------------------------------------------------------------------------------------------------------------------------------------------A------P---A-------A-------------------------P--------------G-----------------------------V-----------------------------R------------------------G-------E-S-------R---VK-MNRM--RLRIAQRLKEAQNTCAMLTTFNEVDMSNIHELRKLHKDAFL-KKH-E-TKLG-FMSAFVKAAAHALIDQPAVNAVI-------DDTT-----K--EIVYRDYVDISVAVATPKGLVVPVIRNVETMNFADIEKAINALGEKARKNELAVEDMDGGTFTISNGGVFGSLFGTPIINPPQS-AILGMHGIFDR--PV-A--V-N------G------KVEIRPMMYVALTYDHRLIDGREAVTFLRKIKAVVEDPRVLLL----GM---------------
>Clavelina_lepadiformis@Clep55431.H1.1
------------------------------------------------------------------------------------------------------------------------------------------------------------------------------------------------------------------------------------------------------------------------------------------------------------------------------------------------------------------------------------------------------------------------------------------------------------------------------------------------------------------------------------------------------------------------------------------FSIKKWF-----H----------L-SA------------C--------------------------------------------T--W----------------D-----------------S---V-----T--V-NCPA--FA-ESISEGDV-RWEK-AVGDSVEEDETVAEIETDKTSIP-I--PAPSA--------------------------------------------------------------------------------------------------------------------------------------------------GVIESLL-VDD-GTTV--TPGTAL-----FK--I--------------------------------Q--------------T--------D------------------G-----------------------------------------------------------------------------------------------------------------------------------------------------------------------------------------------------------------------------------------------------------------------------------------------------------------------------------------------------L----------------V---------------------------------------------------------------------------------------------------------S------------A-----------------K--------T-------------------D---------------------------------------------------------------------------------------------------------------------------------------------------------------------------------------------------------------------------------------------------------------------------A--------P--------AEEK--------A--------A----------------L-----------P----------P--------------A-----P--------------------------E-------------P-------------------T-----------------P-------------------V--V--E------A--K------------------P-------------------T-------------------------------------------------------------------------------------------------------------------------------------------------------------------------------------------------------------------------------------------------------------------------------------------------------------------------------------------------------------------------------------------------P-------------------I-----------P---D----T---------P---------------------P------P---------P---------T----P------I------------A-----------------T-------Q---------P-----------I-------A-T--------------T----------K-------V----S------D-----------I------------K--------I-----S--------------------PVP----------------------------------------------S-----------------T----------------------P----------N-----------------------A----------------------------V----------------------------TP-----------------------------------------------------------------------------------------------------------------------------------------------------------------------------------------------------------------------------------------------------------------------------------------------------------------------------------------------------------------------------------------------------------------------------------------------------------------------------------------------------------------------------G-----------------------------T-----------------------------R------------------------S-------E-H-------R---VK-MNRM--RLRIAQRLKDSQNTAAMLTTFNEVDMLNIMELRNKYKEAFL-KKH-G-VKLS-FMSAFIKASAYALQDQPAVNAVI-------DDEK-----K--EIVYRDYVDVSVAVSTSKGLVVPVIRNCENMNYLDIEQEMTNLATKARNNELTVEDMDGGTFTISNGGVFGSLMGTPIINPPQS-AILGMHGIFDR--PV-A--V-K------G------EVKIRPMMYIALTYDHRLVDGREAVTFLKKIKEAVEDPAVLLL----GM---------------
>Doliolum_nationalis@Dnat1056.H1.1
----------------------------------------------------------------------------------------------------------------------------------------------------------------------------------------------------------------------------------------------------------------------------------------------------------------------------------------------------------------------------------------------------------------------------------------------------------------------------------------------------------------------------------------------------------------------------------------------RLF-----H----------S-SR------------S--------------------------------------------C--L----------------E-----------------S---V-----T--I-KCPP--FA-ESITEGDV-RWEK-AVGDSVEVDEPVAEVETDKTGIP-I--TSPTA--------------------------------------------------------------------------------------------------------------------------------------------------GVIEELL-VED-GDTV--TPGMAL-----LK--I--------------------------------S--------------T--------D------------------A-----------------------------------------------------------------------------------------------------------------------------------------------------------------------------------------------------------------------------------------------------------------------------------------------------------------------------------------------------A----------------A--------------AVAAPA-----------A------------------------E--------------------------------E---------------P------------K-----------------K--------K-------------------E---------------------------------------------------------------------------------------------------------------------------------------------------------------------------------------------------------------------------------------------------------------------------E--------P--------A-----------A--------A----------------P-----------P----------A--------------A-----A----------------A---------P-------------P-------------------T-----------------P-------------------A----------------------------------S-----------------------------------------------------------------------------------------------------------------------------------------------------------------------------------------------------------------------------------------------------------------------------------------------------------------------------------------------------------------------------------------------------------------------------------------I-----------P---E----S---------L---------------------P------P---------V---------P----P------V------------P-----------------S-------K---------P-----------V-------S-E--------------V----------K-------V----K------E-----------I------------K--------L-----P--------------------T-F----------------------------------------------A-----------------A----------------------P----------VPD---------------------A----------------------------P----------------------------T------------------------------------------------------------------------------------------------------------------------------------------------------------------------------------------------------------------------------------------------------------------------------------------------------------------------------------------------------------------------------------------------------------------------------------------------------------------------------------------------------------------------------S-----------------------------D-----------------------------R------------------------S-------E-S-------R---VK-MNRM--RQRVGQRLKDSQNVYAMLTTFNEIDMTNIMEFRSKHKDAFL-KKH-G-IKLS-FMSAFIKASAYALQQQPAVNAVI-------DDAT-----N--EIIYRDYVDVSVAVATPKGLVVPVLRNVEKMNYLDIERETGNLASKARDGKLAIEDMDGGTFTISNGGVFGSMFGTPIINPPQS-AILGMHGIFDR--PV-A--I-N------K------KVEIRPMMYIALTYDHRLIDGREAVTFLRKIKEGVEDPMIFHI----GM---------------
>Salpa_fusiformis@Sfus10134.H1.1
-------------------------------------------------------------------------------------------------------------------------------------------------------------------------------------------------------------------------------------------------------------------------------------------------------------------------------------------------------------------------------------------------------------------------------------------------MSLYLRCV-----RT---TV---SK-CG-RV-WE---R---S----L---PV--------V---AGC-----------RNYSFAAT-S----KL------SQ-------S---KREEIRIANIS----------------NRWF-----H----------V-SG------------T--------------------------------------------R--F----------------E-----------------V---I-----T--V-KCPQ--FA-ESITEGDV-RWEK-AVGDQVELDETVAEVETDKTGIP-I--PSPAA--------------------------------------------------------------------------------------------------------------------------------------------------GSIEVLL-VED-GATV--QPGMDL-----FK--I--------------------------------N--------------T--------S------------------G-----------------------------------------------------------------------------------------------------------------------------------------------------------------------------------------------------------------------------------------------------------------------------------------------------------------------------------------------------S----------------G--------------A----------------A------------------------A-------------------------------------------------------------A-----------------A--------P-------------------S---------------------------------------------------------------------------------------------------------------------------------------------------------------------------------------------------------------------------------------------------------------------------T--------P--------A-----------A--------E----------------A-----------P----------T--------------P-----A----------------A---------A-------------P-------------------------------------P-------------------A----------------------------------A-------------------A-------------------------------------------------------------------------------------------------------------------------------------------------------------------------------------------------------------------------------------------------------------------------------------------------------------------------------------------------------------------------------------------------P-------------------V-----------P---T----T---------T---------------------P------P---------V---------P----E------V------------P-----------------K-------Q---------P-----------M-------A-S--------------R----------P-------T----P------P-----------V------------A--------T-----V--------------------K-K----------------------------------------------P-----------------V----------------------A----------A-----------TADTDA------P----------------------------T-----------------------------------------------------------------------------------------------------------------------------------------------------------------------------------------------------------------------------------------------------------------------------------------------------------------------------------------------------------------------------------------------------------------------------------------------------------------------------------------------------------------------------------------------------------S-----------------------------V-----------------------------R------------------------S-------E-S-------R---VK-MNRM--RQRISQRLKDSQNTAAMLTTFNEIDMTNIIAFRNRHKDAFH-KKH-G-IKLS-FMSAFIKASTYALKDQPTVNAVI-------DDDT-----N--EIVYRDYVDISVAVATPKGLVVPVLRNCNNMNYLDIDREMNELAIKARSNKLTVEDMDGGTFTISNGGVFGSMFGTPIINLPQS-SILGMHATIDR--PV-A--I-N------G------KVEIRPMMYVALTYDHRLIDGREAVTFLKKIKQGVEDP--------------------------
>Ophionotus_victoriae@CT01130604.H1.1
----------------------------------------------------------------------------------------------------------------------------------------------------------------------------------------------------------------------------------------------------------------------------------------------------------------------------------------------------------------------------------------------------------------------------------------------------------------------------------------------------------------------------------------------------------------------------------------------------------------------------------------------------------------------------------------------------------------------------------------------------------------------------------------------------------------------------------------------------------------------------------------------------------------------------------------------------------------------------------------------------------------------------------------------------------------------------------------------------------------------------------------------------------------------------------------------------------------------------------------------------------------------------------------------------------------------------------------------------------------------------------------------------------------------------------------------------------------------------------------------------------------------------------------------------------------------------------------------------------------------------------------------------------------------------------------------------------------------------------------------------------------------------------------------------------------------------------------------------------------------------------------------------------------------------------------------------------------------------------------------------------------------------------------------------------------------------------------------------------------------------------------------------------------------------------------------------------------------------------------------------------------------------------------------------------------------------------------------------------------------------------------------------------------------------------------------------------------------------------------------------------------------------------------------------------------------------------------------------------------------------------------------------------------------------------------------------------------------------------------------------------------------------------------------------------------------------------------------------------------------------------------------------------------------------------------------------------------------------------------------------------------------------------------------------------------------------------------------------------------------------------------------------------------------------------------------------------------------------------------------------------------------------------------------------------------------------------------------------------------------------------------------------------------------------------------------------------------------------------------------------------------------------------------------------------------------------------------------------------------------------------------------------------------------------------------------------------NVTAMLTTFNEVDMGNVMQMRKQHQDAFI-KKH-G-IKLG-FMSAFIKASASALHSMP-------------------------EIVYRDYVDISVA----KGLVVPVLRNAETMNYVQIEKGLNELGEKARTGKLAVEDMDGGTFTISNGGVFG------------------------------------------------------------------------AVTFLKKIKTGVEDPRTLLM----DM---------------
>Anas_platyrhynchos@EOB05525
----------------------------------------------------------------------------------------------------------------------------------------------------------------------------------------------------------------------------------------------------------------------------------------------------------------------V----N---S--S--S----V------F--------------------A-----------V------------R--------Y----F---R--T----T--A---------------------------------------------------------------------------------------------------------------------------------------------------------------------------------------V------------H--------------------------------------------R--D----------------D-----------------V---V-----T--V-NTPA--FA-ESVTEGDV-RWEK-AVGDTVAEDEVVCEIETDKTSVQ-V--PAPAA--------------------------------------------------------------------------------------------------------------------------------------------------GVIEALL-VPD-GGKV--EGGTPL-----FK--L--------------------------------R--------------K--------T------------------------------------------------------------------------------------------------------------------------------------------------------------------------------------------------------------------------------------------------------------------------------------------------------------------------------------------------------------------------G----------------A--------------A----------------P------------------------A--------------------------------K---------------A------------K-----------------P--------A-------------------A---------------------------------------------------------------------------------------------------------------------------------------------------------------------------------------------------------------------------------------------------------------------------A--------P--------P-----------P--------P----------------------------A----------A--------------P-----E----------------P---------V-------------A-------------------A-----------------A-------------------A----------------------------------P-------------------P-----------P------------P-------------------A---------------------------A------------------------------------------------------------------------------------------------------------------------------------------------------------------------------------------------------------------------------------------------------------------------------------------------------------------------P-------------------I-----------P---T----T---------M---------------------P------P---------V---------P----P------V------------S-----------------A-------Q---------P-----------I-------D-S--------------K----------P-------V----S------A-----------V------------K--------P-----A--------------------A----------------A-------------------------------P-----------------V----------------------A----------A-----------------------P----------------------------P----------------------------G------E-----------------------------------------------------------------------------------------------------------------------------------------------------------------------------------------------------------------------------------------------------------------------------------------------------------------------------------------------------------------------------------------------------------------------------------------------------------A------A---P-------S-------------------------K--------------G-----------------------------A-----------------------------R------------------------S-------E-H-------R---VK-MNRM--RQRIAQRLKEAQNTCAMLTTFNEIDMSNIREMRAVHKDPFL-KKH-N-LKLG-FMSAFVKASAFALQDQPVVNAVI-------DDTT-----K--EIVYRDYVDISVAVATPRGLVVPVVRNVENMNFADIERAIYELGEKARKNELAIEDMDGGTFTISNGGVFGSLFGTPIINPPQS-AILGMHAIVDR--PV-A--V-G------G------KIEVRPMMYVALTYDHRLIDGREAVTFLRKIKAAVEDPRVLLL----DL---------------
>Columba_livia@EMC83879
----------------------------------------------------------------------------------------------------------------------------------------------------------------------QG---------N------CT--L----A-----R----CS----L-----S----G-V------A-----G--S----Q-G--L-------------AY--T----------NS-R-------K---L------V---------V----N---S--S--S----V------F--------------------T-----------V------------R--------Y----F---R--T----T--A---------------------------------------------------------------------------------------------------------------------------------------------------------------------------------------V------------R--------------------------------------------R--D----------------D-----------------V---I-----T--V-NTPA--FA-ESVTEGDV-RWEK-AVGDTVAEDEVVCEIETDKTSVQ-V--PAPAA--------------------------------------------------------------------------------------------------------------------------------------------------GVIEALL-VPD-GGKV--EGGTPL-----FK--L--------------------------------R--------------K--------T------------------------------------------------------------------------------------------------------------------------------------------------------------------------------------------------------------------------------------------------------------------------------------------------------------------------------------------------------------------------G----------------A--------------A----------------P------------------------A--------------------------------K---------------A------------K-----------------P--------A-------------------A---------------------------------------------------------------------------------------------------------------------------------------------------------------------------------------------------------------------------------------------------------------------------A--------P--------P-----------P--------P----------------------------A----------T--------------P-----E----------------P---------V-------------A-------------------A-----------------A-------------------A----------------------------------P-------------------P-----------P------------A-------------------A---------------------------A------------------------------------------------------------------------------------------------------------------------------------------------------------------------------------------------------------------------------------------------------------------------------------------------------------------------P-------------------I-----------P---T----T---------M---------------------P------P---------V---------P----P------V------------S-----------------T-------Q---------P-----------I-------D-S--------------K----------P-------V----S------A-----------V------------K--------P-----A--------------------A----------------A-------------------------------P-----------------A----------------------A----------A-----------------------P----------------------------P----------------------------G------E-----------------------------------------------------------------------------------------------------------------------------------------------------------------------------------------------------------------------------------------------------------------------------------------------------------------------------------------------------------------------------------------------------------------------------------------------------------A------V---P-------S-------------------------K--------------G-----------------------------A-----------------------------R------------------------S-------E-H-------R---VK-MNRM--RQRIAQRLKEAQNTCAMLTTFNEIDMSNIREMRAIHKDPFL-KKH-N-LKLG-FMSAFVKAAAFALQDQPVVNAVI-------DDTT-----K--EIVYRDYVDISVAVATPRGLVVPVVRNVENMNFADIERAIYELGEKARKNELAIEDMDGGTFTISNGGVFGSLFGTPIINPPQS-AILGMHAIVDR--PV-A--V-G------G------KV--------------------------------------------------------------
>Botryllus_schlosseri@CT01131028.H1.1
----------------------------------------------------------------------------------------------------------------------------------------------------------------------------------------------------------------------------------------------------------------------------------------------------------------------------------------------------------------------------------------------------------------------------------------------------------------------------------------------------------------------------------------------------------------------WKFS------------A--RTQYWRAF-----H----------S-SS------------V--------------------------------------------S--F----------------E-----------------S---I-----T--V-NCPA--FA-ESISEGDV-RWEK-GVGDSVEEDETVAEIETDKTAIP-I--PSPSN--------------------------------------------------------------------------------------------------------------------------------------------------GVIEELL-VED-GDTV--TPGTPL-----FK--I--------------------------------N--------------S--------E------------------G-----------------------------------------------------------------------------------------------------------------------------------------------------------------------------------------------------------------------------------------------------------------------------------------------------------------------------------------------------T----------------G--------------T----------------S------------------------S--------------------------------A---------------P------------K-----------------S--------E-------------------P---------------------------------------------------------------------------------------------------------------------------------------------------------------------------------------------------------------------------------------------------------------------------ASPT-----P--------D-----------T--------P----------------T-----------P----------A--------------P-----V----------------P---------T-------------P-------------------P-----------------G-------------------A----------------------------------P-------------------A-------------------------------------------------------------------------------------------------------------------------------------------------------------------------------------------------------------------------------------------------------------------------------------------------------------------------------------------------------------------------------------------------D-------------------I-----------P---S----S---------L---------------------P------P---------A---------P----P------V------------P-----------------T-------K---------P-----------M-------S-S--------------K----------P-------I----S------S-----------V------------P--------V-----T--------------------P-V----------------------------------------------T-----------------S----------------------H----------A-----------AVDSSA------T----------------------------V-----------------------------------------------------------------------------------------------------------------------------------------------------------------------------------------------------------------------------------------------------------------------------------------------------------------------------------------------------------------------------------------------------------------------------------------------------------------------------------------------------------------------------------------------------------G-----------------------------A-----------------------------R------------------------T-------E-S-------R---VK-MNRM--RQRISQRLKDSQNTAAMLTTFNEIDMTNIKALRNKYKDDFV-KKH-G-VKLS-FMSAFIKASSYALQDQPVVNAVI-------DDET-----K--EIIYRDYVDVSIAVATPRGLVVPVLRNCEGMNYRQIEMEMNALAAKARNNELAVEDMDGGTFTISNGGVFGSMFGTPIINPPQS-AILGMHGIFDR--PV-A--I-D------G------KVEIRPMMYVALTYDHRLIDGREAVTFLRKIKQTVEDPAVLLL----DL---------------
>Alligator_sinensis@XM_006015337.H1.1
----------------------------------------------------------------------------------------------------------------------------------------------------------------------QG---------N------CT--L----A-----R----CS----V-----S----G-V------P-----G--G----Q-G--L-------------AC--A----------NS-R-------K---F------V---------A----N---N--S--S----I------F--------------------A-----------V------------R--------Y----F---R--T----T--A---------------------------------------------------------------------------------------------------------------------------------------------------------------------------------------A------------C--------------------------------------------R--N----------------D-----------------V---V-----T--V-NTPA--FA-ESVTEGDV-RWEK-AVGDTVTEDEVVCEIETDKTSVQ-V--PAPAA--------------------------------------------------------------------------------------------------------------------------------------------------GVIEALL-VPD-GGKV--EGGTPL-----FK--L--------------------------------R--------------K--------T------------------------------------------------------------------------------------------------------------------------------------------------------------------------------------------------------------------------------------------------------------------------------------------------------------------------------------------------------------------------G----------------A--------------A----------------P------------------------A--------------------------------K---------------A------------T-----------------P--------A-------------------A---------------------------------------------------------------------------------------------------------------------------------------------------------------------------------------------------------------------------------------------------------------------------A--------P--------P-----------P--------A----------------A-----------A----------A--------------PAP---E----------------P---------V-------------S-------------------A-----------------A-------------------V------------------------------------------------------A-----------P------------P-------------------A---------------------------A------------------------------------------------------------------------------------------------------------------------------------------------------------------------------------------------------------------------------------------------------------------------------------------------------------------------P-------------------I-----------P---T----A---------M---------------------P------P---------V---------P----P------V------------S-----------------T-------Q---------P-----------I-------E-S--------------K----------P-------V----S------A-----------V------------K--------P-----T--------------------A----------------A-------------------------------R--------------------------------------------------------------------------------------------------------A----------------------------V------E-----------------------------------------------------------------------------------------------------------------------------------------------------------------------------------------------------------------------------------------------------------------------------------------------------------------------------------------------------------------------------------------------------------------------------------------------------------P------G---P-------S-------------------------K--------------G-----------------------------A-----------------------------R------------------------S-------E-H-------R---VK-MNRM--RQRIAQRLKEAQNTCAMLTTFNEIDMSNIQEMRARHKDSFL-KKH-N-MKLG-FMSAFVKATAFALQDQPVVNAVI-------DDTT-----K--EIVYRDYVDISVAVATPRGLVVPVIRNVETMNFADIERTINELGEKARKNELAIEDMDGGTFTISNGGVFGSLFGTPIINPPQS-AILGMHAIVDR--PV-A--V-G------G------KVEVRPMMFVALTYDHRLIDGREAVTFLRKIKAAVEDPRVLLL----DL---------------
>Ambystoma_mexicanum@CT01131213.H1.1
---------------------------------------------------------------------------------------------SR-P--L---SR-A-L-G---------S-----------GL--G--A-----V---------R----------QR---------T------SL--L----W-----C----HS----I-----S----G-L------S-----I--C----Q-G--S-------------AY--T----------TN-R-------R---L------P---------E----Q---S--S--N----L------S--------------------T-----------V------------R--------F----F---R--T----T--S---------------------------------------------------------------------------------------------------------------------------------------------------------------------------------------A------------R--------------------------------------------R--Q----------------D-----------------V---L-----T--V-NTPA--FA-ESVTEGDV-RWEK-AVGDTVREDEVVCEIETDKTSVQ-V--PAPAA--------------------------------------------------------------------------------------------------------------------------------------------------GVIEALL-VPD-GDRV--EGGTPL-----FI--L--------------------------------R--------------K--------S------------------------------------------------------------------------------------------------------------------------------------------------------------------------------------------------------------------------------------------------------------------------------------------------------------------------------------------------------------------------G----------------A--------------A----------------P------------------------S--------------------------------K---------------A------------K-----------------P--------S-------------------E---------------------------------------------------------------------------------------------------------------------------------------------------------------------------------------------------------------------------------------------------------------------------T--------A--------Y-----------S--------A----------------P-----------P----------K--------------P-----D----------------A---------A--------------------------------------------------------------------------S--P----------------------------P-------------------P-----------V--------------------------------A---------------------------E------------------------------------------------------------------------------------------------------------------------------------------------------------------------------------------------------------------------------------------------------------------------------------------------------------------------P-------------------I-----------P---T----S---------M---------------------P------R---------V---------P----P------V------------T-----------------A-------Q---------P-----------M-------D-S--------------K----------P-------V----S------A-----------V------------K--------L-----T--------------------A----------------P-------------------------------S-----------------T----------------------A----------A-----------------------Q----------------------------G----------------------------A-----------------------------------------------------------------------------------------------------------------------------------------------------------------------------------------------------------------------------------------------------------------------------------------------------------------------------------------------------------------------------------------------------------------------------------------------------------------------------P-------A-------------------------V--------------T-----------------------------S-----------------------------R------------------------S-------E-H-------R---VK-MNRM--RQRIAQRLKEAQNTCAMLTTFNEIDMSNIQQMRACHKDAFL-KKH-N-LKLG-FMSAFVKAAAFALQDQPSVNAVI-------DDTT-----K--EIVYRDYIDISVAVSTPKGLVVPVVRNVESMNFATIERTINELGEKARKNELAIEDMDGGTFTISNGGVFGSLFGTPIINPPQS-AILGMHGIFDR--PV-A--V-A------G------KVEVRPMMYVALTYDHRLIDGREAVLFLRKIKSVVEDPRILLL----DL---------------
>Caiman_crocodilus@Contig15980.H1.1
--------------------------------------------------------------------------------------------------------------------------------------------------------------------------------------------------------------------------------------------------------------------------------------------------------------------------------------------------------------------------------------------------------------------------------------------------------------------------------------------------------------------------------------------------------------------------------------------------------------------------------------------------------------------------------------------------------------------------------------------------------K-AVGDTVTEDEVVCEIETDKTSVQ-V--PAPAA--------------------------------------------------------------------------------------------------------------------------------------------------GVIEALL-VPD-GGKV--EGGTPL-----FK--L--------------------------------R--------------K--------T------------------------------------------------------------------------------------------------------------------------------------------------------------------------------------------------------------------------------------------------------------------------------------------------------------------------------------------------------------------------G----------------A--------------A----------------P------------------------A--------------------------------K---------------A------------I-----------------P--------A-------------------A---------------------------------------------------------------------------------------------------------------------------------------------------------------------------------------------------------------------------------------------------------------------------A--------P-----------------------------------------------------------------------------------------------------------------------------------------------------------------------------------------------------------------------------------------------------------------------------------------------------------------------------------------------------------------------------------------------------------------------------------------------------------------------------------------------------------------------------------------------------------------------------------------------------------------------------------------------------------------------------------------------------------------------------------------------------------------------------------------------------------------------------------I-------E-S--------------K----------P-------V----S------A-----------V------------K--------P-----T--------------------A----------------A-------------------------------P--------------------------------------------------------------------------------------------------------A----------------------------V------E-----------------------------------------------------------------------------------------------------------------------------------------------------------------------------------------------------------------------------------------------------------------------------------------------------------------------------------------------------------------------------------------------------------------------------------------------------------P------G---P-------S-------------------------K--------------G-----------------------------A-----------------------------R------------------------S-------E-H-------R---VK-MNRM--RQRIAQRLKEAQNTCAMLTTFNEIDMSNIQEMRARHKDSFL-KKH-N-MKLG-FMSAFVKATAFALQDQPVVNAVI-------DDTT-----K--EIVYRDYVDISVAVATPRGLVVPVIRNVETMNFADIERTISELGEKARK--------------------------------PQS-AILGMHAIVDR--PV-A--V-G------G------KVEVRPMMFVALTYDHRLIDGREAVTFLRKIKAAVEDPRVLLL----DL---------------
>Caretta_caretta@Contig16356.H1.1
---------------------------------------------------------------------------MLLLS------------RSR-C--L---SG-A-L-G---------R-----------SL--C--A-----L---------R----------QG---------N------CN--L----G-----R----RS----L-----S----G-V------S-----R--S----Q-G--L-------------AY--T----------NS-S-------K---L------V---------V----N---T--S--S----V------F--------------------S-----------V------------R--------Y----F---R--I----T--A---------------------------------------------------------------------------------------------------------------------------------------------------------------------------------------V------------C--------------------------------------------R--D----------------D-----------------V---I-----T--I-NTPA--FA-ESVTEGDV-RWEK-AVGDTVAEDEVVCEIETDKTSVQ-V--PSPAA--------------------------------------------------------------------------------------------------------------------------------------------------GVIEALL-VPD-GGKV--EGGTPL-----FK--L--------------------------------R--------------K--------S------------------------------------------------------------------------------------------------------------------------------------------------------------------------------------------------------------------------------------------------------------------------------------------------------------------------------------------------------------------------G----------------A--------------A----------------P------------------------T--------------------------------K---------------A------------K-----------------P--------A--------------------------------------------------------------------------------------------------------------------------------------------------------------------------------------------------------------------------------------------------------------------------------------------------------------------------------------V----------------A-----------P----------P--------------A--------------------------------A-------------A-------------------P-----------------A-------------------P--E--P------V--AAA----------------V-------------------A-----------P------------P-------------------A---------------------------E------------------------------------------------------------------------------------------------------------------------------------------------------------------------------------------------------------------------------------------------------------------------------------------------------------------------P-------------------I-----------P---T----T---------M---------------------P------P---------V---------P----P------V------------S-----------------T-------Q---------P-----------I-------D-T--------------K----------P-------V----S------A-----------V------------K--------P-----T--------------------A----------------A-------------------------------P-----------------V----------------------A----------A-----------------------P----------------------------G----------------------------V------E-----------------------------------------------------------------------------------------------------------------------------------------------------------------------------------------------------------------------------------------------------------------------------------------------------------------------------------------------------------------------------------------------------------------------------------------------------------P------G---A-------S-------------------------K--------------G-----------------------------A-----------------------------R------------------------S-------E-H-------R---VK-MNRM--RQRIAQRLKEAQNTCAMLTTFNEIDMSNIQEMRARHRDSFQ-KKH-N-LKLG-FMSAFVKAAAFALQEQPIVNAVI-------DDTT-----K--EMVYRDYVDISVAVATSRGLVVPVIRNVETM-----------------------------------------LFGTPIINPPQS-AILGMHGIFDR--PV-A--V-G------G------KVEVRPMMYVALTYDHRLIDGREAVTFLRKIKAVVEDPRVMLL----DL---------------
>Chelonoidis_nigra@Contig2176.H1.1
-------------------------------------------------------------------------MLLLS--------------RSR-G--L---SG-A-L-G---------R-----------SL--C--A-----L---------R----------QG---------N------CN--L----G-----R----RS----L-----S----G-V------S-----R--S----Q-G--L-------------AY--T----------NS-R-------K---L------V---------V----N---T--S--S----V------F--------------------S-----------V------------R--------Y----F---R--I----T--A---------------------------------------------------------------------------------------------------------------------------------------------------------------------------------------A------------C--------------------------------------------R--N----------------D-----------------V---I-----T--I-NTPA--FA-ESVTEGDV-RWEK-AVGDTVAEDEVVCEIETDKTSVQ-V--PSPAA--------------------------------------------------------------------------------------------------------------------------------------------------GVIEALL-VPD-GGKV--EGGTPL-----FK--L--------------------------------R--------------K--------S------------------------------------------------------------------------------------------------------------------------------------------------------------------------------------------------------------------------------------------------------------------------------------------------------------------------------------------------------------------------G----------------A--------------A----------------P------------------------A--------------------------------K---------------A------------K-----------------P--------T--------------------------------------------------------------------------------------------------------------------------------------------------------------------------------------------------------------------------------------------------------------------------------------------------------------------------------------V----------------A-----------P----------P--------------A--------------------------------T-------------A-------------------P-----------------A-------------------P--E--P------V--AAA----------------V-------------------A-----------P------------P-------------------A---------------------------E------------------------------------------------------------------------------------------------------------------------------------------------------------------------------------------------------------------------------------------------------------------------------------------------------------------------P-------------------I-----------P---T----T---------M---------------------P------P---------V---------P----P------V------------S-----------------T-------Q---------P-----------I-------D-T--------------K----------P-------V----S------A-----------V------------K--------P-----T--------------------A----------------A-------------------------------P-----------------V----------------------A----------A-----------------------P----------------------------A----------------------------V------E-----------------------------------------------------------------------------------------------------------------------------------------------------------------------------------------------------------------------------------------------------------------------------------------------------------------------------------------------------------------------------------------------------------------------------------------------------------P------G---A-------S-------------------------K--------------G-----------------------------A-----------------------------R------------------------S-------E-H-------R---VK-MNRM--RQRIAQRLKEAQNTCAMLTTFNEIDMSNIQEMRARHRDSFQ-KKH-N-LKLG-FMSAFVKAAAFALQEQPIVNAVI-------DDTT-----K--EMVYRDYVDISVAVATPKGLVVPVIRNVETMNFADIERTISELGEKARKNELAIEDMDGGTFTISNGGVFGSLFGTPIINPPQS-AILGMHGIFDR--PV-A--V-G------G------KVEVRPMMYVALTYDHRLIDGREAVTFLRKIKAVVEDPRVMLL----DL---------------
>Chrysemys_picta_bellii@CT01131213.H1.1
----------------------------------------------------------------------------LLLS------------RSR-G--L---SR-A-L-G---------R-----------SL--C--A-----L---------R----------QG---------N------CN--L----G-----R----RS----L-----S----G-V------S-----R--S----Q-G--L-------------AY--T----------NS-S-------K---L------V---------I----N---T--S--S----V------F--------------------S-----------V------------R--------Y----F---R--I----T--A---------------------------------------------------------------------------------------------------------------------------------------------------------------------------------------V------------C--------------------------------------------R--N----------------D-----------------V---I-----T--I-NTPA--FA-ESVTEGDV-RWEK-AVGDTVAEDEVVCEIETDKTSVQ-V--PSPAA--------------------------------------------------------------------------------------------------------------------------------------------------GVIEALL-VPD-GGKV--EGGTPL-----FK--L--------------------------------R--------------K--------S------------------------------------------------------------------------------------------------------------------------------------------------------------------------------------------------------------------------------------------------------------------------------------------------------------------------------------------------------------------------G----------------D--------------A----------------P------------------------A--------------------------------K---------------A------------K-----------------P--------T-------------------V---------------------------------------------------------------------------------------------------------------------------------------------------------------------------------------------------------------------------------------------------------------------------A--------P--------P-----------A--------A----------------A-----------P----------A--------------P-----E----------------P---------V-------------A-------------------A-----------------A-------------------V--A--P------------------------------------------------------------P--------------------------------A---------------------------E------------------------------------------------------------------------------------------------------------------------------------------------------------------------------------------------------------------------------------------------------------------------------------------------------------------------P-------------------I-----------P---T----T---------M---------------------P------P---------V---------P----P------V------------S-----------------T-------Q---------P-----------I-------D-T--------------K----------P-------V----S------A-----------V------------K--------P-----T--------------------A----------------A-------------------------------P-----------------V----------------------A----------A-----------------------P----------------------------G----------------------------V------E-----------------------------------------------------------------------------------------------------------------------------------------------------------------------------------------------------------------------------------------------------------------------------------------------------------------------------------------------------------------------------------------------------------------------------------------------------------P------G---A-------S-------------------------K--------------G-----------------------------A-----------------------------R------------------------S-------E-H-------R---VK-MNRM--RQRIAQRLKEAQNTCAMLTTFNEIDMSNIQEMRARHRDSFQ-KKH-N-LKLG-FMSAFVKAAAFALQEQPIVNAVI-------DDTT-----K--EMVYRDYVDISVAVATPRGLVVPVIRNVETMNFADIERTINELGEKARKNELAIEDMDGGTFTISNGGVFGSLFGTPIINPPQS-AILGMHGIFDR--PV-A--V-G------G------KVEVRPMMYVALTYDHRLIDGREAVTFLRKIKAVVEDPRVMLL----GL---------------
>Crocodylus_niloticus@toto159301.H1.1
-------------------------------------------------------------------------------------------------------------------------------------------------------------------------------------------------------------------------------------------------------------------------------------------------------------------------------------------------------------------------------------------------------------------------------------------------------------------------------------------------------------------------------------------------------------------------------------------------------------------------------------------------------------------------------------------------------------------------------------------------------------DTVTEDEVVCEIETDKTSVQ-V--PAPAA--------------------------------------------------------------------------------------------------------------------------------------------------GVIEALL-VPD-GG---------------------------------------------------------------------------------------------------------------------------------------------------------------------------------------------------------------------------------------------------------------------------------------------------------------------------------------------------------------------------------------------------------------------------------------------------------------------------------------------------------------------------------------------------------------------------------------------------------------------------------------------------------------------------------------------------------------------------------------------------------------------------------------------------------------------------------------------------------------------------------------------------------------------------------------------------------------------------------------------------------------------------------------------------------------------------------------------------------------------------------------------------------------------------------------------------------------------------------------------------------------------------------------------------------------------------------------------------------------------------------------------------------------------------------------------------------------------------------------------------------------------------------------------------------------------------------------------------------------------------------------------------------------------------------------------------------------------------------------------------------------------------------------------------------------------------------------------------------------------------------------------------------------------------------------------------------------------------------------------------------------------------------------------------------------------------------------------------------------------------------------------------------------------------------------------------------------------------------------------------------------------------------------------------------------------------------------------------------------------------------------------------------------------------------------------------------------------------------------------------------------------------------------------------------------------------------------------------------------------------------------------------------------------------------------------------------------------------------------IAQRLKEAQNTCAMLTTFNEIDMSNIQEMRARHK---------------------------------------------------------------------------------VIRNVE--NFADIERTISELGEKARKNELAIEDMEGGTFTISNGGIFGSLFGTPIINPPQS-AILGMHAIVDR--PV-A--V-G-----------------------------------------------------------------------------
>Cyclorana_alboguttata@CT01131213.H1.1
-------------------------------------------------------------------------------M------------LSR-C--L---AR-T-L-R---------G-----------PV--T--A-----L---------Q----------RG---------S------GA--T---------------RP----V-----I----H-I------A-----V--R----R-I--T-------------SS--G----------ER-R-------I---L------P---------V----S---P--L--S----L------H--------------------A-----------A------------R--------L----Y---R--T----S--A---------------------------------------------------------------------------------------------------------------------------------------------------------------------------------------V------------C--------------------------------------------R--Q----------------D-----------------V---L-----T--V-NTPA--FA-ESVTEGDV-RWEK-AVGDSVAEDEVVCEIETDKTSVQ-V--PAPSA--------------------------------------------------------------------------------------------------------------------------------------------------GVIEALL-VPD-GGKV--EGGTPL-----FV--L--------------------------------R--------------K--------S------------------------------------------------------------------------------------------------------------------------------------------------------------------------------------------------------------------------------------------------------------------------------------------------------------------------------------------------------------------------G----------------A--------------A----------------P---------------------------------------------------------K---------------T------------K-----------------P--------A-------------------E---------------------------------------------------------------------------------------------------------------------------------------------------------------------------------------------------------------------------------------------------------------------------T-----------------A-----------A--------P----------------P-----------A----------A--------------A-----P----------------P---------A-------------A-------------------A-----------------P-------------------P----------------------------------S-------------------P-----------PPT----------A-------------------A---------------------------G------------------------------------------------------------------------------------------------------------------------------------------------------------------------------------------------------------------------------------------------------------------------------------------------------------------------P-------------------I-----------P---A----A---------I---------------------P------P---------V---------P----P------V------------S-----------------A-------Q---------P-----------L-------E-S--------------K----------P-------V----S------A-----------V------------K--------P-----T--------------------S----------------A-------------------------------P-----------------P----------------------A----------A----------------------------------------------------A----------------------------P-----------------------------------------------------------------------------------------------------------------------------------------------------------------------------------------------------------------------------------------------------------------------------------------------------------------------------------------------------------------------------------------------------------------------------------------------------------------------------S-------P----------------------------------------G-----------------------------A-----------------------------R------------------------S-------E-H-------R---VK-MNRM--RQRIAQRLKEAQNTCAMLTTFNEVDMSNIQQMRSLHKDAFL-KKH-N-LKLG-FMSAFVKAAAFALQDQPAVNAVI-------DDSA-----K--EIVYRDYIDISVAVSTPRGLVVPVLRNVESMNFADIERTIAELGEKARKNELAIEDMDGGTFTISNGGVFGSMFGTPIINPPQS-AILGMHGIFDR--PV-A--V-A------G------KVEVRPMMYVALTYDHRLIDGREAVLFLRKIKSAVEDPRVLLL----DL---------------
>Cynops_pyrrhogaster@FS290640.H1.1
--------------------------------------------------------------------------------------------------------------------------------------------------------------------------------------------------------------------------------------------------------------------------------------------------------------------------------------------------------------------------------------------------------------------------------------------------------------------------------------------------------------------------------------------------------------------------------------------------------------------------------------------------------------------------------------------------------------------------------------------------------------------------------------------------------------------------------------------------------------------------------------------------------------------------------------------------------------------------T--L--------------------------------R--------------K--------S------------------------------------------------------------------------------------------------------------------------------------------------------------------------------------------------------------------------------------------------------------------------------------------------------------------------------------------------------------------------G----------------A--------------A----------------A------------------------P--------------------------------K---------------A------------K-----------------P--------S-------------------E---------------------------------------------------------------------------------------------------------------------------------------------------------------------------------------------------------------------------------------------------------------------------A--------A--------P-----------P--------A----------------P-----------P----------K--------------P-----E----------------A---------A--------------------------------------------------------------------------S--P----------------------------P-------------------P-----------A--------------------------------A---------------------------G------------------------------------------------------------------------------------------------------------------------------------------------------------------------------------------------------------------------------------------------------------------------------------------------------------------------P-------------------I-----------P---T----S---------M---------------------P------P---------V---------P----P------V------------S-----------------A-------Q---------P-----------M-------D-S--------------K----------P-------V----S------A-----------V------------K--------P-----T--------------------S----------------L-------------------------------P-----------------A----------------------V----------P-----------------------E----------------------------G----------------------------A-----------------------------------------------------------------------------------------------------------------------------------------------------------------------------------------------------------------------------------------------------------------------------------------------------------------------------------------------------------------------------------------------------------------------------------------------------------------------------P-------A-------------------------T--------------S-----------------------------S-----------------------------R------------------------S-------E-H-------R---VK-MNRM--RQRIAQRLKEAQNTCAMLTTFNEIDMSNIQDMRARHKDAFL-KKH-N-LKLG-FMSAFVKAAAFALQDQPSVNAVI-------DDTT-----K--EIVYRDYIDISVAVSTPKGLVVPVVRNVESMNFATIERTINELGEKARKNELAIEDMDGGTFTISNGGVFGSMFGTPIINPPQS-AILGMHGIFDR--PV-A--V-A------G------KVEVRPMMYVALTYDHRLIDGRXAVLFLRKIKSVVXDPRILLL----D----------------
>Elaphe_guttata@CT01131213.H1.1
-----------------------------------------------------------------------------------------------------------------------------------------------------------------------------------------------------------------------------------------------------------------------------------------------------------------------------------------------------------------------------------------------------------------------------------------------------------------------------------------------------------------------------------------------------------------------------------------------------------------------------------------------------------------------------------------------------------------------------------------------------------------------------------------------------------------------------------------------------------------------------------------------------------------------------------------------------------------------------------------------------------------------------------------------------------------------------------------------------------------------------------------------------------------------------------------------------------------------------------------------------------------------------------------------------------------------------------------------------------------------------------------------------------------------------------------------------------------------------------------------------------------------------------------------------------------------------------------------------------------------------------------------------------------------------------------------------------------------------------------------------------------------------------------------------------------------------------------------------------------------------------------------------------------------------------------------------------------------------------------------------------------------------------------------------------------------------------------------------------------------------------------------------------------------------------------------------------------------------------------------------------------------------------------------------------------------------------------------------------------------------------------------------------------------------------------------------------------------------------------------------------------------------------------------------------------------------------------------------M---------------------P------P---------V---------P----P------V------------S-----------------A-------L---------P-----------V-------D-A--------------K----------P-------V----S------A-----------I------------K--------P-----T--------------------A----------------V-------------------------------P-----------------T----------------------A----------S-----------------------P----------------------------A----------------------------V------E-----------------------------------------------------------------------------------------------------------------------------------------------------------------------------------------------------------------------------------------------------------------------------------------------------------------------------------------------------------------------------------------------------------------------------------------------------------P------G---T-------G-------------------------K--------------G-----------------------------A-----------------------------R------------------------L-------E-Q-------R---VK-MNRM--RQRIAQRLKEAQNTCAMLTTFNEIDMSNIQEMRARHRESFL-KKH-N-MKLG-FMSAFVKAAAFALQEQPVVNAVI-------DDT--------------------------------------------------------------------------------------------------------------------------G------KVEVRPMMFVALTYDHRLIDGREAVTFLRKIKAVVEDPRVLLL----DL---------------
>Emys_orbicularis@CT01131213.H1.1
-------------------------------------------------------------------------------------------------------------------------------------------------------------------------------------------------G-----R----RS----L-----S----G-V------S-----R--S----Q-G--L-------------AY--T----------NS-S-------K---L------V---------V----N---T--S--S----V------F--------------------S-----------V------------R--------Y----F---R--I----T--A---------------------------------------------------------------------------------------------------------------------------------------------------------------------------------------V------------C----------------------------------------------------------------D-----------------V---I-----T--I-NTPA--FA-ESVTEGDV-RWEK-AVGDTVAEDEVVCEIETDKTSVQ-V--PSPAA--------------------------------------------------------------------------------------------------------------------------------------------------GVIEALL-VPD-GGKV--EGGTPL-----FK--L--------------------------------R--------------K--------S------------------------------------------------------------------------------------------------------------------------------------------------------------------------------------------------------------------------------------------------------------------------------------------------------------------------------------------------------------------------G----------------A--------------A----------------P------------------------A--------------------------------K---------------A------------K-----------------P--------T--------------------------------------------------------------------------------------------------------------------------------------------------------------------------------------------------------------------------------------------------------------------------------------------------------------------------------------V----------------A-----------P----------P--------------A--------------------------------A-------------A-------------------P-----------------A-------------------P--E--P------V--AAA----------------V-------------------A-----------P------------P-------------------A---------------------------E------------------------------------------------------------------------------------------------------------------------------------------------------------------------------------------------------------------------------------------------------------------------------------------------------------------------P-------------------I-----------P---T----T---------M---------------------P------P---------V---------P----P------V------------S-----------------T-------Q---------P-----------I-------D-T--------------K----------P-------V----S------A-----------V------------K--------P-----T--------------------A----------------A-------------------------------P-----------------V----------------------A----------A-----------------------P----------------------------G----------------------------V------E-----------------------------------------------------------------------------------------------------------------------------------------------------------------------------------------------------------------------------------------------------------------------------------------------------------------------------------------------------------------------------------------------------------------------------------------------------------P------G---A-------S-------------------------K--------------G-----------------------------A-----------------------------R------------------------S-------E-H-------R---VK-MNRM--RQRIAQRLKEAQNTCAMLTTFNEIDMSNIQEMRARHRDSFQ-KKH-N-LKLG-FMSAFVKAAAFALQEQPIVNAVI-------DDTT-----K--EMVYRDYVDISVAVATPRGLVVPVIRNVETMNFADIERTINELGEKARKNELAIEDMDGGTFTISNGGVFGSLFGTPIINPPQS-AILGMHGIFDR--PV-A--V-G------G------KVEVRPMMYVALTYDHRLIDGREAVTFLRKIKAVVEDPRVMLL----GL---------------
>Eublepharis_macularius@Emac620.H1.1
-------------------------------------------------------------------------MLWLSLA------------RAR-C--L---NR-A-L-G---------R-----------SL--C--A-----V---------R----------QG---------S------CP--Q----G-----K----CS----L-----S----G-I------S-----R--C----Q-G--P-------------VY--A----------NS-K-------Q---H------L---------V----N---G--S--S----V------F--------------------T-----------V------------R--------Y----F---R--T----S--T---------------------------------------------------------------------------------------------------------------------------------------------------------------------------------------A------------C--------------------------------------------R--E----------------D-----------------I---V-----T--V-NTPA--FA-ESVTEGDV-RWEK-AVGDTVSEDEVVCEIETDKTSVQ-V--PAPAA--------------------------------------------------------------------------------------------------------------------------------------------------GVIEALL-VPD-GGKV--EGGTPL-----FK--L--------------------------------R--------------K--------S------------------------------------------------------------------------------------------------------------------------------------------------------------------------------------------------------------------------------------------------------------------------------------------------------------------------------------------------------------------------G----------------A--------------A----------------P------------------------A--------------------------------K---------------A------------K-----------------P--------P--------------------------------------------------------------------------------------------------------------------------------------------------------------------------------------------------------------------------------------------------------------------------------------------------------------------------------------A----------------AAPSA-------P----------A--------------P-----E----------------PVAPA-----A-------------A-------------------A-----------------A-------------------A--P--P------------------------------------------------------------P--------------------------------A---------------------------A------------------------------------------------------------------------------------------------------------------------------------------------------------------------------------------------------------------------------------------------------------------------------------------------------------------------P-------------------I-----------P---T----T---------M---------------------P------P---------V---------P----P------V------------S-----------------T-------L---------P-----------I-------D-A--------------K----------P-------V----S------A-----------V------------K--------P-----A--------------------A----------------A-------------------------------P-----------------A----------------------A----------A-----------------------P----------------------------A----------------------------V------E-----------------------------------------------------------------------------------------------------------------------------------------------------------------------------------------------------------------------------------------------------------------------------------------------------------------------------------------------------------------------------------------------------------------------------------------------------------P------G---A-------S-------------------------K--------------G-----------------------------V-----------------------------R------------------------S-------E-H-------R---VK-MNRM--RQRIAQRLKEAQNTCAMLTTFNEVDMSNIQEMRARHKETFL-KKH-N-LKLG-FMSAFVKAAAFALQDQPSVNAVI-------DDTT-----K--EIVYREYVDISVAVATPRGLVVPVIRNVETMTFADIERSISELGEKARKNELAIEDMDGGTFTISNGGVFGSLFGTPIINPPQS-AILGMHGIFDR--PV-A--V-G------G------KAEVRPMMYVALTYDHRLIDGREAVTFLRKIKAVVEDPRVLLL----DL---------------
>Lampropholis_coggeri@CT01131213.H1.1
-------------------------------------------------------------------------MSLLSLA------------RAR-C--L---GR-T-L-G---------R-----------SF--G--T-----A---------R----------QG---------N------CL--Q----G-----K----RS----L-----S----G-V------S-----R--C----H-G--L-------------AY--T----------NS-R-------T---H------L---------V----N---G--S--R----V------F--------------------T-----------V------------R--------Y----F---R--T----T--T---------------------------------------------------------------------------------------------------------------------------------------------------------------------------------------V------------Y--------------------------------------------R--D----------------E-----------------F---I-----T--V-NTPA--FA-ESVTEGDV-RWEK-AVGDTVAXDEVVCEIETDKTSVQ-V--PAPAA--------------------------------------------------------------------------------------------------------------------------------------------------GVIETLL-VPD-GGKV--EGGTPL-----FK--L--------------------------------R--------------K--------T------------------------------------------------------------------------------------------------------------------------------------------------------------------------------------------------------------------------------------------------------------------------------------------------------------------------------------------------------------------------G----------------A--------------A----------------P------------------------A--------------------------------K---------------A------------K-----------------P--------A--------------------------------------------------------------------------------------------------------------------------------------------------------------------------------------------------------------------------------------------------------------------------------------------------------------------------------------A----------------A-----------P----------A--------------P-----E----------------A---------V-------------A-------------------P-----------------P-------------------A--P--A------A-----------------------------------------A-----------P------------P-------------------PI--------------------------A------------------------------------------------------------------------------------------------------------------------------------------------------------------------------------------------------------------------------------------------------------------------------------------------------------------------P-------------------V-----------P---T----T---------M---------------------P------P---------V---------P----P------V------------S-----------------T-------L---------P-----------I-------D-A--------------K----------P-------V----S------A-----------V------------K--------P-----T--------------------A----------------T-------------------------------P-----------------A----------------------A----------A-----------------------S----------------------------T----------------------------V------D-----------------------------------------------------------------------------------------------------------------------------------------------------------------------------------------------------------------------------------------------------------------------------------------------------------------------------------------------------------------------------------------------------------------------------------------------------------P------G---V-------S-------------------------K--------------G-----------------------------A-----------------------------R------------------------L-------E-Q-------R---VK-MNRM--RQRIAQRLKEAQNTCAMLTTFNEIDMSNIQEMRARHRDPFL-KKH-N-LKLG-FMSAFVKAAAFALQEQPVVNGVI-------DDAT-----K--EIVYREYVDISVAVSTPRGLVVPVIRNVETMSFADIERAINELGEKARKNELAIEDMDGGTFTISNGGVFGSLFGTPIINPPQS-AILGMHGIFDR--PV-A--V-A------G------KVEIRPMMFVALTYDHRLIDGREAVTFLRKIKAVVEDPRVLLL----DL---------------
>Latimeria_chalumnae@CT01131213.H1.1
---------------------------------------------------------------------------------------------SR-C--L---SR-A-L-C---------R-----------SF--A--A-----F---------N----------QG---------N------SI--Q----G-----R----CA----L-----S----G-V------S-----L--C----H-P--L-------------AY--N----------NR-H-------F---L------V---------T----GC--K--S--K----I------F--------------------H-----------V------------K--------H----F---R--T----T--A---------------------------------------------------------------------------------------------------------------------------------------------------------------------------------------V------------Y--------------------------------------------N--N----------------E-----------------V---V-----T--V-NTPA--FA-ESVTEGDV-RWEK-GVGDTVAEDEVVCEIETDKTSVQ-V--PSPAA--------------------------------------------------------------------------------------------------------------------------------------------------GVIEALL-VPD-GGKV--EGGTPL-----FK--L--------------------------------R--------------K--------T------------------------------------------------------------------------------------------------------------------------------------------------------------------------------------------------------------------------------------------------------------------------------------------------------------------------------------------------------------------------G----------------A--------------A----------------P------------------------A--------------------------------K---------------T---------------------------------------A-------------------S---------------------------------------------------------------------------------------------------------------------------------------------------------------------------------------------------------------------------------------------------------------------------A--------P--------Q-----------P--------A----------------A-----------P----------K--------------I-----E----------------P---------A-------------A-------------------A-----------------A-------------------P----------------------------------P-------------------P-----------P------------PPPQLS--------------G---------------------------G------------------------------------------------------------------------------------------------------------------------------------------------------------------------------------------------------------------------------------------------------------------------------------------------------------------------P-------------------I-----------P---T----T---------M---------------------P------P---------V---------P----P------V------------P-----------------T-------Q---------A-----------I-------D-M--------------K----------P-------V----S------A-----------V------------K--------P-----S--------------------T----------------A-------------------------------P-----------------A----------------------A----------P-----------------------S----------------------------D----------------------------A-----------------------------------------------------------------------------------------------------------------------------------------------------------------------------------------------------------------------------------------------------------------------------------------------------------------------------------------------------------------------------------------------------------------------------------------------------------------------------A-------V-------------------------K--------------G-----------------------------A-----------------------------R------------------------S-------E-S-------R---VK-MNRM--RLRIAQRLKEAQNTCAMLTTFNEIDMSNIQDMRSKHKEAFL-KRH-N-LKLG-FMSAFVKAAAFALQDQPTVNAVI-------DDTT-----K--EIVYRDYVDISVAVATPKGLVVPVIRNVETMNFADIERTITELGEKARKNELAVEDMDGGTFTISNGGVFGSVFGTPIINPPQS-AILGMHGIFDR--PV-A--I-G------G------KVEIRPMMYVALTYDHRLIDGREAVTFLRKIKAVVEDPRVLLL----NL---------------
>Latimeria_menadoensis@GAPS01038160.H1.1
---------------------------------------------------------------------------------------------SR-C--L---SR-A-L-C---------R-----------SF--A--A-----F---------N----------QG---------N------SI--Q----G-----R----RA----L-----S----G-V------S-----L--C----H-P--L-------------AY--N----------NR-H-------F---L------V---------T----GC--K--S--K----I------F--------------------H-----------V------------K--------H----F---R--T----T--A---------------------------------------------------------------------------------------------------------------------------------------------------------------------------------------V------------Y--------------------------------------------N--N----------------E-----------------V---V-----T--V-NTPA--FA-ESVTEGDV-RWEK-GVGDTVAEDEVVCEIETDKTSVQ-V--PSPAA--------------------------------------------------------------------------------------------------------------------------------------------------GVIEALL-VPD-GGKV--EGGTPL-----FK--L--------------------------------R--------------K--------T------------------------------------------------------------------------------------------------------------------------------------------------------------------------------------------------------------------------------------------------------------------------------------------------------------------------------------------------------------------------G----------------A--------------A----------------P------------------------A--------------------------------K----------------------------------------------P--------A-------------------S---------------------------------------------------------------------------------------------------------------------------------------------------------------------------------------------------------------------------------------------------------------------------A--------P--------Q-----------P--------A----------------A-----------P----------K--------------I-----E----------------P---------A-------------A-------------------V-----------------A-------------------P----------------------------------P-------------------P-----------P------------PPPQLS--------------G---------------------------G------------------------------------------------------------------------------------------------------------------------------------------------------------------------------------------------------------------------------------------------------------------------------------------------------------------------P-------------------I-----------P---T----T---------M---------------------P------P---------V---------P----P------V------------P-----------------T-------Q---------A-----------I-------D-M--------------K----------P-------V----S------A-----------V------------K--------P-----S--------------------T----------------A-------------------------------P-----------------A----------------------A----------P-----------------------S----------------------------D----------------------------A-----------------------------------------------------------------------------------------------------------------------------------------------------------------------------------------------------------------------------------------------------------------------------------------------------------------------------------------------------------------------------------------------------------------------------------------------------------------------------A-------V-------------------------K--------------G-----------------------------A-----------------------------R------------------------S-------E-S-------R---VK-MNRM--RLRIAQRLKEAQNTCAMLTTFNEIDMSNIQDMRSKHKEAFL-KRH-N-LKLG-FMSAFVKAAAFALQDQPTVNAVI-------DDTT-----K--EIVYRDYVDISVAVATPKGLVVPVIRNVETMNFADIERTITELGEKARKNELAVEDMDGGTFTISNGGVFGSVFGTPIINPPQS-AILGMHGIFDR--PV-A--I-G------G------KVEIRPMMYVALTYDHRLIDGREAVTFLRKIKAVVEDPRVLLL----NL---------------
>Leucoraja_erinacea@toto10701.H1.1
-----------------------------------------------------------------------------MFA------------RSR-W--L---PR-S-L-S---------R-----------LA--A--A-----L---------Q----------GG---------------------NGSQG-----T----RG----V-----S----G-L------L-----V--C----H-RS-I-------------YG--K----------SR-QL------L---E------N---------G----S---K-----FS---I------F--------------------H-----------I------------Q--------H----F---R--T----S--A---------------------------------------------------------------------------------------------------------------------------------------------------------------------------------------V------------F--------------------------------------------N--D----------------D-----------------V---M-----T--V-NTPA--FA-ESVTEGDV-RWEK-AVGDEVGEDEVVCEIETDKTAMQ-V--PAPHA--------------------------------------------------------------------------------------------------------------------------------------------------GIIEELL-VPD-GGKV--EGGTPL-----FK--L--------------------------------R--------------K--------I------------------------------------------------------------------------------------------------------------------------------------------------------------------------------------------------------------------------------------------------------------------------------------------------------------------------------------------------------------------------E----------------G--------------G----------------A------------------------A--------------------------------K---------------S------------K-----------------S--------A--------------------------------------------------------------------------------------------------------------------------------------------------------------------------------------------------------------------------------------------------------------------------------------------------------------------------------------A----------------A------------S---------A--------------P-----K----------------PE--------A-------------P-------------------I-----------------P-------------------------P----------------------------P-------------------T-----------P--------------------------------A---------------------------A--------------T-------A------------------------------------------------------------------------------------------------------------------------------------------------------------------------------------------------------------------------------------------------------------------------------------------------GA-------------------I-----------P---T----T---------M---------------------P------P---------V---------P----P------V------------K-----------------T-------Q---------P-----------M-------D-S--------------K----------P-------V----S------A-----------V------------K--------P-----T--------------------A----------------A-------------------------------P-----------------V----------------------A----------HT---------------------------------------------------A----------------------------A------------------------------------------------------------------------------------------------------------------------------------------------------------------------------------------------------------------------------------------------------------------------------------------------------------------------------------------------------------------------------------------------------------------------------------------------------------------D------M---G-------L-------------------------K--------------G-----------------------------F-----------------------------R------------------------T-------E-Q-------R---VK-INRM--RQRIAQRLKEAQNTCAMLTTFNEIDMSNIQEMRTLHKETFL-KKH-N-MKLG-FMSAFVKASSFALQNQPVVNAVI-------DDTT-----K--EMIYRDYIDISVAVATPKGLVVPVIRNVENMNYADIEKAINELGEKARKNELAIEDMDGGTFTISNGGVFGSMFGTPIINPPQS-AILGMHGIFER--PV-A--I-K------G------QVVIRPMMYVALTYDHRLIDGREAVLFLRKIKATVEDPRLLLL----DI---------------
>Notophthalmus_viridescens@Nvir173.H1.1
------------------------------------------------------------------------------LL------------MSR-P--V---SR-A-L-G---------R-----------GL--G--A-----L---------R----------QR---------P------SL--L----G-----S----RT----V-----S----Q-F------A-----I--Y----Q-G--P-------------SC--T----------KS-R-------W---L------P---------G----N---C--P--H----L------S--------------------T-----------V------------R--------L----F---R--S----T--A---------------------------------------------------------------------------------------------------------------------------------------------------------------------------------------S------------C--------------------------------------------N--Q----------------D-----------------V---I-----T--V-NTPA--FA-ESVTEGDV-RWEK-AVGDTVSEDEVVCEIETDKTSVX-V--PAPAS--------------------------------------------------------------------------------------------------------------------------------------------------GVIEALL-VPD-GGKV--EGGTPL-----FT--L--------------------------------R--------------K--------S------------------------------------------------------------------------------------------------------------------------------------------------------------------------------------------------------------------------------------------------------------------------------------------------------------------------------------------------------------------------G----------------A--------------A----------------V------------------------P--------------------------------K---------------A------------K-----------------P--------S-------------------E---------------------------------------------------------------------------------------------------------------------------------------------------------------------------------------------------------------------------------------------------------------------------A--------A--------P-----------P--------A----------------P-----------P----------X--------------P-----E----------------X---------A--------------------------------------------------------------------------S--P----------------------------P-------------------P-----------A--------------------------------A---------------------------E------------------------------------------------------------------------------------------------------------------------------------------------------------------------------------------------------------------------------------------------------------------------------------------------------------------------L-------------------I-----------P---T----S---------M---------------------P------P---------V---------P----P------V------------S-----------------S-------Q---------P-----------M-------D-S--------------K----------P-------V----S------A-----------V------------K--------P-----T--------------------S----------------L-------------------------------P-----------------A----------------------V----------S-----------------------E----------------------------G----------------------------A-----------------------------------------------------------------------------------------------------------------------------------------------------------------------------------------------------------------------------------------------------------------------------------------------------------------------------------------------------------------------------------------------------------------------------------------------------------------------------P-------A-------------------------T--------------S-----------------------------S-----------------------------R------------------------S-------X-X-------R---VK-MNRM--RQRIAQRLKEAQNTCAMLTTFNEIDMSNIQDMRARHKDAFL-KKH-N-LKLG-FMSAFVKAAAFALQDQPSVNAVI-------DDTT-----K--EIVXRDYIDISVAVSTPKGLVVPVVRNVESMNFAAIERTINELGEKARKNELAIEDMDGGTFTISNGGVFGSMFGTPIINPPQS-AILGMHGIFDR--PV-A--V-A------G------KVEVRPMMYVALTYDHXXXXGREAVLFLRKIKSVVEDPRILLL----XL---------------
>Pelodiscus_sinensis@toto42293.H1.1
-------------------------------------------------------------------------------------------------------------------------------------------------------------------------------------------------------------------------------V------S-----R--S----Q-R--L-------------AY--T----------NS-S-------K---L------V---------V----N---T--S--S----V------F--------------------T-----------V------------R--------H----F---R--I----T--A---------------------------------------------------------------------------------------------------------------------------------------------------------------------------------------V------------C--------------------------------------------R--N----------------D-----------------V---I-----T--V-NTPA--FA-ESVTEGDV-RWEK-AVGDTVAEDEVVCEIETDKTSVQ-V--PSPAA--------------------------------------------------------------------------------------------------------------------------------------------------GVIEALL-VPD-GGKV--EGGTPL-----FK--L--------------------------------R--------------K--------T------------------------------------------------------------------------------------------------------------------------------------------------------------------------------------------------------------------------------------------------------------------------------------------------------------------------------------------------------------------------G----------------A--------------A----------------P------------------------A--------------------------------K---------------A------------K-----------------P--------A-------------------V---------------------------------------------------------------------------------------------------------------------------------------------------------------------------------------------------------------------------------------------------------------------------A--------P--------P-----------A--------A----------------A-----------P----------A--------------P-----E----------------P---------V-------------A-------------------A-----------------A-------------------A----------------------------------V-------------------A-----------P------------P-------------------A---------------------------E------------------------------------------------------------------------------------------------------------------------------------------------------------------------------------------------------------------------------------------------------------------------------------------------------------------------P-------------------I-----------P---T----T---------M---------------------P------P---------V---------P----P------V------------S-----------------T-------Q---------P-----------I-------D-T--------------K----------P-------V----S------A-----------V------------K--------P-----T--------------------A----------------A-------------------------------P-----------------V----------------------A----------A-----------------------P----------------------------G----------------------------V------E-----------------------------------------------------------------------------------------------------------------------------------------------------------------------------------------------------------------------------------------------------------------------------------------------------------------------------------------------------------------------------------------------------------------------------------------------------------P------G---A-------S-------------------------K--------------G-----------------------------A-----------------------------R------------------------S-------E-H-------R---VK-MNRM--RQRIAQRLKEAQNTCAMLTTFNEIDMSNIQEMRARHRESFQ-KKH-N-LKLG-FMSAFVKAVAFALQEQPIVNAVI-------DDTT-----K--EMVYRDYVDISVAVATPRGLVVPVIRNVETMNFADIERTINELGEKARKNELAIEDMDGGTFTISNGGVFGSLFGTPIINPPQS-AILGMHGIFDR--PV-A--I-G------G------KVEVRPMMYVALTYDHRLIDGREAVTFLRKIKAAVEDPRVLLL----DL---------------
>Phrynops_hilarii@Contig28852.H1.2
---------------------------------------------------------------------------MLLLS------------RSR-C--L---SR-A-L-R---------R-----------SL--G--A-----L---------R----------QG---------N------CT--L----G-----R----RS----L-----S----G-V------S-----R--S----Q-G--L-------------AY--T----------NS-S-------K---L------V---------G----N---T--S--S----V------F--------------------T-----------V------------R--------C----F---R--I----T--A---------------------------------------------------------------------------------------------------------------------------------------------------------------------------------------V------------C--------------------------------------------R--D----------------D-----------------M---I-----T--V-NTPA--FA-ESVTEGDV-RWEK-AVGDTVAEDEVVCEIETDK--------------------------------------------------------------------------------------------------------------------------------------------------------------------------------------------------------------------------------------------------------------------------------------------------------------------------------------------------------------------------------------------------------------------------------------------------------------------------------------------------------------------------------------------------------------------------------------------------------------------------------------------------------------------------------------------------------------------------------------------------------------------------------------------------------------------------------------------------------------------------------------------------------------------------------------------------------------------------------------------------------------------------------------------------------------------------------------------------------------------------------------------------------------------------------------------------------------------------------------------------A-------------------T-----------------V-------------------A----------------PP----------------A-------------------A-----------P------------P-------------------T---------------------------E------------------------------------------------------------------------------------------------------------------------------------------------------------------------------------------------------------------------------------------------------------------------------------------------------------------------P-------------------I-----------P---T----T---------M---------------------P------P---------V---------P----P------V------------S-----------------T-------Q---------P-----------I-------D-T--------------K----------P-------V----S------A-----------V------------K--------P-----T--------------------A----------------A-------------------------------P-----------------V----------------------V----------A-----------------------P----------------------------G----------------------------V------E-----------------------------------------------------------------------------------------------------------------------------------------------------------------------------------------------------------------------------------------------------------------------------------------------------------------------------------------------------------------------------------------------------------------------------------------------------------L------G---A-------S-------------------------K--------------G-----------------------------A-----------------------------R------------------------S-------E-H-------R---VK-MNRM--RQRIAQRLKEAQNTCAMLTTFNEIDMSNIQEMRARHRDSFL-KKH-N-MKLG-FMSAFVKAAAFALQEQPIVNAVI-------DDTT-----K--EMVYRDYVDISVAVATPRGLVVPVIRNVETMNFAAIERTINELGEKARKNELAIEDMDGGTFTISNGGVFGSLFGTPIINPPQS-AILGMHGIFDR--PV-A--V-G------G------KVEVRPMMYVALTYDHRLIDGREAVTFLRKIKAVVEDPRVLLL----DL---------------
>Podarcis_sp.@Contig20202.H1.1
-----------------------------------------------------------------------------------------------------------------------------------------------------------Q----------QG---------N------CP--Q----G-----K----HS----L-----S----G-V------S-----R--C----Q-G--L-------------AY--A----------NS-R-------K---H------L---------V----N---G--S--R----V------F--------------------T-----------V------------R--------Y----F---R--T----T--T---------------------------------------------------------------------------------------------------------------------------------------------------------------------------------------V------------C--------------------------------------------R--E----------------E-----------------V---V-----T--V-NTPA--FA-ESVTEGDV-RWEK-AVGDTVGEDEV--------------------------------------------------------------------------------------------------------------------------------------------------------------------------------------------------------------------------------------------------------------------------------------------------------------------------------------------------------------------------------------------------------------------------------------------------------------------------------------------------------------------------------------------------------------------------------------------------------------------------------------------------------------------------------------------------------------------------------------------------------------------------------------------------------------------------------------------------------------------------------------------------------------------------------------------------------------------------------------------------------------------------------------------------------------------------------------------------------------------------------------------------------------------------------------------------------------------------------------------------------------------------------------------------------------------------------------------------------------------------------------------------------------------------------------------------------------------------------------------------------------------------------------------------------------------------------------------------------------------------------------------------------------------------------------------------------------------------------------------------------------------------------------------------------------------------------------------------------------------------------------------------------------------------------------------------------------------------------------------------------------------------------------------------------------------------------------------------------------------------------------------------------------------------------------------------------------------------------------------------------------------------------------------------------------------------------------------------------------------------------------------------------------------------------------------------------------------------------------------------------------------------------------------------------------------------------------------------------------------------------------------------------------------------------------------------------------------------------------------------------------------------------------------------------------------------------------------------------------------------------------------------------------------NRM--RQRIAQRLKEAQNTCAMLTTFNEIDMSNIQEMRARHRDNFL-KKH-N-MKLG-FMSAFVKAAAFALQEQPVVNGVI-------DDTT-----K--EIVYREYVDISVAVATPRGLVVPVIRNVETMNFADIERAINE-----------------------------------------------MHGIFDR--PV-A--V-G------G------KVEVRPMMYVALTYDHRLIDGREAVTFLRKIKAVVEDPRVLLL----DL---------------
>Pogona_vitticeps@toto31759.H1.1
-----------------------------------------------------------------------------------------------------------------------------------------------------------------------------------------------------------------------------------------------------------------------------------------------------------------------------------------------------------------------------------------------------------------------------------------------------------------------------------------------------------------------------------------------------------------------------------------------------------------------------------------------------------------------------------------------------------------------------------------------------------------------------------------------------------------------------------------------------------------------------------------------------------------------------------------------------------------------------------------------------------------------------------------------------------------------------------------------------------------------------------------------------------------------------------------------------------------------------------------------------------------------------------------------------------------------------------------------------------------------------------------------------------------------------------------------------------------------------------------------------------------------------------------------------------------------------------------------------------------------------------------------------------------------------------------------------------------------------------------------------------------------------------------------------------------------------------------------------------------------------------------------------------------------------------------------------------------------------------------------------------------------------------------------------------------------------------------------------------------------------------------------------------------------------------------------------------------------------------------------------------------------------------------------------------------------------------------------------------------------------------------------------------------------------------------------------------------------------------------------------------------------------------------------------------------------------------------------------------------------------------------------------------------------------------------------------------------------------------------------------------------------------------------------------------------------------------------------------------------------------------------------------------------------------------------------------------------------------------------------------------------------------------------------------------------------------------------------------------------------------------------------------------------------------------------------------------------------------------------------------------------------------------------------------------------------------------------------------------------------------------------------------------------------------------------------------------------------------------------------------------------------------------------------------------------------------------------------------------------------------------------------------------------------------------------------QRIAQRLKEAQNTCAMLTTFNEIDMSNIQEMRARHRDNFL-KKH-N-MKLG-FMSAFVKAAAFALQEQPIVNAVI-------DDTT-----K--EIVYREYVDISVAVATPRGLVVPVIRNVEKMNFADIERAINELG-----------------------------FGTPIINPPQS-AILGMHGIFDR--PV-A--V-G------G------KVEVRPMMFVALTYDHRLIDGREAVTFLRKIKAAVEDPRVLLL----DL---------------
>Protopterus_annectens@CT01131213.H1.1
---------------------------------------------------------------------------VVMLS------------RCR-C--L---SR-P-L-S---------C-----------SL--S--A-----F---------S----------QV---------R------IA--V----G-----R----RS----A-----S----G-F------S-----L--C----H-R--S-------------TS--S----------NI-L-------P---QHQPPLSL---------E----C---N--P--R----L------S--------------------C-----------I------------K--------Y----F---R--T----S--A---------------------------------------------------------------------------------------------------------------------------------------------------------------------------------------V------------C--------------------------------------------N--N----------------E-----------------V---V-----T--V-NTPA--FP-ESVTEGDV-RWEK-AVGDSVAEDEVVCEIETDKTSVQ-V--PSPSA--------------------------------------------------------------------------------------------------------------------------------------------------GVIEELL-VPD-GGKV--EGGTPL-----FK--L--------------------------------R--------------K--------T------------------------------------------------------------------------------------------------------------------------------------------------------------------------------------------------------------------------------------------------------------------------------------------------------------------------------------------------------------------------D----------------G--------------A----------------P------------------------A--------------------------------K---------------A------------K-----------------L--------A--------------------------------------------------------------------------------------------------------------------------------------------------------------------------------------------------------------------------------------------------------------------------------------------------------------------------------------A----------------K-----------P----------I--------------P-----EAATFTP----------P---------P-------------A-------------------P-----------------S-------------------T--P--P------P--PTP----------------P-------------------S-----------PL-----------P-------------------TE--------------------------V--------------A-------S------------------------------------------------------------------------------------------------------------------------------------------------------------------------------------------------------------------------------------------------------------------------------------------------GP-------------------I-----------P---S----T---------M---------------------P------P---------V---------P----P------V------------T-----------------V-------Q---------A-----------M-------D-S--------------K----------P-------V----S------A-----------V------------K--------P-----T--------------------A----------------T-------------------------------P-----------------P---------------------------------SP--VM------------------D----------------------------T----------------------------------------------------------------------------------------------------------------------------------------------------------------------------------------------------------------------------------------------------------------------------------------------------------------------------------------------------------------------------------------------------------------------------------------------------------------------------------------------------------S-------A-------------------------K--------------G-----------------------------I-----------------------------R------------------------S-------E-Q-------R---VK-MNRM--RLRIAQRLKEAQNVCAMLTTFNEIDMSNIQQMRAHHRDSFL-KKH-N-LKLG-FMSAFVKAAAYALQDQPVVNAVI-------DDTT-----K--EIVYRDYIDISVAVATPKGLVVPVIRNVETMNFADIEKAINELGEKARKNELAIEDMDGGTFTISNGGVFGSLFGTPIINPPQS-AILGMHGIFDR--PV-A--V-A------G------KVEVRPMMYVALTYDHRLIDGREAVTFLRKIKATVEDPRVLLL----DI---------------
>Ptychodera_flava@Pfla44418.H1.2
-------------------------------------------------------------------------------------------------------------------------------------SKVFYSRSFLRFTRS-------HVITSGVKGNVSI---------ARRPF--CI--Q----Q-----G----TC----N-----S----R-L------A-------------R-T--S-------------PL--L----------SN-R-------S---VYS----G---------A----YH--A-----D----V------R--------------------D-----------SPS----------R--------A----F---H--T----S--V---------------------------------------------------------------------------------------------------------------------------------------------------------------------------------------T------------L--------------------------------------------Y--D----------------E-----------------A---K-----I--V-TVPP--FA-ESVSEGDV-RWEK-AVGDYVQEDDVVCEIETDKTAVQ-V--PAPAS--------------------------------------------------------------------------------------------------------------------------------------------------GVIEELF-VQD-GDTV--TAGQQL-----FR--L--------------------------------K--------------I--------G------------------------------------------------------------------------------------------------------------------------------------------------------------------------------------------------------------------------------------------------------------------------------------------------------------------------------------------------------------------------G----------------A--------------A----------------P-----------------------------------------------------------------------------------------------------------------------------------------------------------------------------------------------------------------------------------------------------------------------------------------------------------------------------------------------------------------------------------------------------------------A--------P--------P-----------A--------P----------------A----------------------A--------------P-----A----------------A---------A-------------P-------------------P-----------------S-------------------P----------------------------------P-------------------P-----------P------------------------VQPAD---V---------------------------S--------------P-------V------------------------------------------------------------------------------------------------------------------------------------------------------------------------------------------------------------------------------------------------------------------------------------------------GP-------------------I-----------P---T----T---------P---------------------P------P---------V---------P----P------L------------P-----------------Q-------Q---------P-----------M-------S-S--------------T----------P-------V----S------S-----------V------------Q--------P-----P--------------------S----------------P-------------------------------PS----------------P----------------------S----------P-----------------------P----------------------------A----------------------------A------S---------V---------------P-------------S------------G------------------------------------------------------------------------------------------------------------------------------------------------------------------------------------------------------------------------------------------------------------------------------------------------------------------------------------------------------------------------------------------------------I------L---PA------T-------------------------V--------------G-----------------------------A-----------------------------R------------------------T-------E-Q-------R---VK-MSRM--RQRIAYRLKEAQNVCAMLTTFNEIDMSNIIQMRKQYKEDFQ-KKH-G-VKLG-FMSAFVKAASHALQAQPMVNAVI-------DS-------N--EIVYRDYIDISVAVATPKGLVVPVVRNVETMNFADIEKTIHALGEKARTGTLAIEDMDGGTFTISNGGVFGSMFGTPIINPPQS-AILGMHATFNR--PV-A--V-D------G------KIEIRPMMYIALTYDHRLIDGREAVLFLRKIKDCVQDPRNLLL----DL---------------
>Python_regius@CT01131213.H1.1
-------------------------------------------------------------------------MLLVSLA------------RAR-C--F---TR-V-L-G---------R-----------SF--C--A-----V---------Q----------QG---------N------CP--Q----A-----K----RW----L-----S----G-V------S-----R--C----Q-A--L-------------AY--A----------NS-R-------K---H------L---------L----N---G--S--R----V------F--------------------A-----------I------------R--------Y----F---R--T----T--I---------------------------------------------------------------------------------------------------------------------------------------------------------------------------------------V------------C--------------------------------------------R--E----------------E-----------------V---V-----T--V-NTPA--FA-ESVTEGDV-RWEK-AVGDTVAEDEVICEIETDKTSVQ-V--PAPAA--------------------------------------------------------------------------------------------------------------------------------------------------GVIEALL-VPD-GGKV--EGGTPL-----FK--L--------------------------------R--------------K--------T------------------------------------------------------------------------------------------------------------------------------------------------------------------------------------------------------------------------------------------------------------------------------------------------------------------------------------------------------------------------G----------------A--------------A----------------S------------------------A--------------------------------K---------------A------------K-----------------P--------A--------------------------------------------------------------------------------------------------------------------------------------------------------------------------------------------------------------------------------------------------------------------------------------------------------------------------------------T----------------A-----------P----------T--------------A-----E----------------P---------V-------------A-------------------P-----------------A-------------------A--P--P------P--AAP----------------V-------------------A-----------P------------P-------------------SE--------------------------A------------------------------------------------------------------------------------------------------------------------------------------------------------------------------------------------------------------------------------------------------------------------------------------------------------------------P-------------------I-----------P---T----T---------M---------------------P------P---------V---------P----P------V------------S-----------------A-------L---------P-----------V-------D-A--------------K----------P-------V----S------A-----------I------------K--------P-----T--------------------A----------------V-------------------------------P-----------------T----------------------A----------S-----------------------P----------------------------A----------------------------V------E-----------------------------------------------------------------------------------------------------------------------------------------------------------------------------------------------------------------------------------------------------------------------------------------------------------------------------------------------------------------------------------------------------------------------------------------------------------P------G---T-------G-------------------------K--------------G-----------------------------A-----------------------------R------------------------L-------E-Q-------R---VK-MNRM--RQRIAQRLKEAQNTCAMLTTFNEIDMSNIQEMRARHRDSFL-KKH-S-MKLG-FMSAFVKAAAFALQEQPVVNAVI-------DDTT-----K--EIVYREYVDISVAVATPRGLVVPVIRNVETMNFADIERAISELGEKARKNELAIEDMDGGTFTISNGGVFGSLFGTPIINPPQS-AILGMHGIFDR--PV-A--L-G------G------KVEVRPMMFVALTYDHRLIDGREAVTFLRKIKAVVEDPRVLLL----DL---------------
>Rana_chensinensis@Rche27844.H1.1
--------------------------------------------------------------------------------------------------------------------------------------------------------------------------------------------------------------------------------------A-----G--C----R-I--T-------------SV-------------GS-Q-------R---N------F---------L----P---S--S--T-----------D--------------------A-----------I------------R--------F----Y---R--T----S--A---------------------------------------------------------------------------------------------------------------------------------------------------------------------------------------V------------C--------------------------------------------R--Q----------------D-----------------V---V-----T--V-NTPA--FA-ESVTEGDV-RWEK-AVGDTVSEDEVVCEIETDKTSVQ-V--PAPTS--------------------------------------------------------------------------------------------------------------------------------------------------GVIEALL-VPD-GGKV--EGGTPL-----FV--L--------------------------------R--------------K--------S------------------------------------------------------------------------------------------------------------------------------------------------------------------------------------------------------------------------------------------------------------------------------------------------------------------------------------------------------------------------G----------------A--------------A----------------P---------------------------------------------------------K---------------S------------K-----------------P--------A-------------------E---------------------------------------------------------------------------------------------------------------------------------------------------------------------------------------------------------------------------------------------------------------------------A-----------------A-----------A--------P----------------P-----------P----------S--------------S-----A----------------P---------P-------------T-------------------ASXQ--------------P-------------------P----------------------------------S-------------------A-----------P------------S-------------------SAA-------------------------G------------------------------------------------------------------------------------------------------------------------------------------------------------------------------------------------------------------------------------------------------------------------------------------------------------------------P-------------------I-----------P---T----S---------L---------------------P------H---------V---------P----P------V------------S-----------------S-------Q---------P-----------M-------E-T--------------K----------P-------V----S------A-----------V------------K--------P-----T--------------------S----------------A-------------------------------A-----------------P----------------------V----------S-----------------------E----------------------------V----------------------------A-----------------------------------------------------------------------------------------------------------------------------------------------------------------------------------------------------------------------------------------------------------------------------------------------------------------------------------------------------------------------------------------------------------------------------------------------------------------------------P-------A-------------------------G--------------S-----------------------------T-----------------------------R------------------------T-------E-H-------R---VK-MNRM--RQRIAQRLKEAQNTCAMLTTFNEVDMSTIQQMRTLHKDAFL-KKH-N-LKLG-FMSAFVKAAAFALQXQPAVNAVI-------DDTT-----K--EIVYRDYIDISVAVSTPRGLVVPXLRGXESMNFADIERTIAELGEKARKNELAIEDMDGGTFTISNGGXFGXMFGTPIINPPQS-AILGMHGIFDR--PV-A--I-S------G------KVEVRPMMYVALTYDHRLIDGREAVLFLRKIKSA------------------------------
>Scyliorhinus_canicula@toto67210.H1.1
-----------------------------------------------------------------------------MFS------------RSR-C--L---GR-S-L-R---------R-----------FT--V--S-----C---------N----------PG---------G------RQ--NNGSQG-----C----RG----I-----S----G-L------L-----V--Y----Y-RS-M-------------YD--R----------SR-QL------P---E------N---------V----S---K-----FS---I------F--------------------R-----------I------------R--------H----F---R--T----S--A---------------------------------------------------------------------------------------------------------------------------------------------------------------------------------------V------------F--------------------------------------------N--D----------------E-----------------V---L-----I--V-NTPA--FA-ESVTEGDV-RWEK-AVGDTVSEDEVVCEIETDKTSVQ-V--PAPHA--------------------------------------------------------------------------------------------------------------------------------------------------GVIEELL-VPD-GGKV--EGGTPL-----FK--L--------------------------------R--------------K--------T------------------------------------------------------------------------------------------------------------------------------------------------------------------------------------------------------------------------------------------------------------------------------------------------------------------------------------------------------------------------E----------------A--------------G----------------A------------------------A--------------------------------K---------------P------------K-----------------P-----------------------------------------------------------------------------------------------------------------------------------------------------------------------------------------------------------------------------------------------------------------------------------------------------------------------------------------------E----------------A-----------PP---------T--------------P-----K----------------P---------E-------------A-------------------A-----------------S-------------------------P----------------------------S-------------------P-----------P--------------------------------A---------------------------A--------------T-------A------------------------------------------------------------------------------------------------------------------------------------------------------------------------------------------------------------------------------------------------------------------------------------------------GT-------------------I-----------P---T----T---------M---------------------P------P---------V---------P----P------V------------N-----------------I-------Q---------A-----------I-------E-S--------------K----------P-------V----S------A-----------V------------K--------P-----A--------------------V-----------------------------------------------------------------------------------------G----------HL--A-------------------P----------------------------A----------------------------S------------------------------------------------------------------------------------------------------------------------------------------------------------------------------------------------------------------------------------------------------------------------------------------------------------------------------------------------------------------------------------------------------------------------------------------------------------------D------V---G-------V-------------------------K--------------G-----------------------------I-----------------------------R------------------------S-------E-H-------R---VK-MNRM--RIRIAERLKEAQNTCAMLTTFNEIDMSNIQEMRTLHKETFL-KKH-N-MKLG-FMSAFVKASSFALQNQPVVNAVV-------DDTT-----K--EIVYRDYIDISVAVATPKGLVVPVIRNVETMNYADIEKTINELGEKARKNELAIEDMDGGTFTISNGGVFGSMFGTPIINPPQS-SILGMHGIFDR--PV-A--V-K------G------QVVIRPMMYVALTYDHRLIDGREAVLFLRKIKAAVEDPRVLLL----DI---------------
>Sphenodon_punctatus@toto29670.H1.1
--------------------------------------------------------------------------MLLLLS------------RSR-C--L---SR-A-L-G---------R-----------SL--C--G-----F---------R----------QG---------N------CP--L----G-----R----RS----L-----S----G-V------S-----R--C----Q-G--L-------------AY--T----------NS-R-------K---L------L---------I----N---G--S--S----V------F--------------------A-----------V------------R--------Y----F---R--T----T--A---------------------------------------------------------------------------------------------------------------------------------------------------------------------------------------V------------C--------------------------------------------R--D----------------E-----------------L---V-----T--V-NTPA--FA-ESVTEGDV-RWEK-AVGDTVTEDEVVCEIETDKTSVQ-V--PAPAA--------------------------------------------------------------------------------------------------------------------------------------------------GVIEALL-VPD-GGKV--EGGTPL-----FK--L--------------------------------R--------------K--------T------------------------------------------------------------------------------------------------------------------------------------------------------------------------------------------------------------------------------------------------------------------------------------------------------------------------------------------------------------------------G----------------A--------------A----------------P------------------------A--------------------------------K---------------A------------K-----------------P--------A--------------------------------------------------------------------------------------------------------------------------------------------------------------------------------------------------------------------------------------------------------------------------------------------------------------------------------------A----------------A-----------P----------P--------------PAA---E----------------P---------A-------------A-------------------A-----------------P-------------------M--A--P------------------------------------------------------------P--------------------------------A---------------------------A------------------------------------------------------------------------------------------------------------------------------------------------------------------------------------------------------------------------------------------------------------------------------------------------------------------------P-------------------I-----------P---T----V---------M---------------------P------P---------V---------P----P------V------------S-----------------T-------Q---------P-----------V-------D-A--------------K----------P-------V----S------A-----------V------------K--------P-----T--------------------A----------------A-------------------------------P-----------------A----------------------P----------A---------------------------------------------------------------------------------V------E-----------------------------------------------------------------------------------------------------------------------------------------------------------------------------------------------------------------------------------------------------------------------------------------------------------------------------------------------------------------------------------------------------------------------------------------------------------P------G---A-------S-------------------------K--------------G-----------------------------V-----------------------------R------------------------S-------E-Q-------R---VK-MNRM--RQRIAQRLKEAQNTCAMLTTFNEIDMSNIQEMRARHRDNFL-KKH-N-LKLG-FMSAFVKAAAFALQDQPVVNAVI-------DDTT-----K--EIVYRDYVDISVAVATPRGLVVPVIRNVEAMNFADIERTIYELGEKARKNELAIEDMDGGTFTISNGGVFGSLLGTPIINPPQS-AILGMHGIFDR--PI-A--V-G------G------KVEVRPMMYVALTYDHRLVDGREAVTFLRKIKAVVEDPRVMLL----DL---------------
>Trachemys_scripta@toto126650.H1.1
---------------------------------------------------------------------------------------------------------------------------------------------------------------------------------------------------------------------------------------------------------------------------------------------------------------------------------------------------------------------------------------------------------------------------------------------------------------------------------------------------------------------------------------------------------------------------------------------------------------------------------------------------------------------------------------------------------------------------------------------------------------------------------------------------------------------------------------------------------------------------------------------------------------------------------------------------------------------------------------------------------------------------------------------------------------------------------------------------------------------------------------------------------------------------------------------------------------------------------------------------------------------------------------------------------------------------------------------------------------------------------------------------------------------------------------------------------------------------------------------------------------------------------------------------------------------------------------------------------------------------------------------------------------------------------------------------------------------------------------------------------------------------------------------------------------------------------------------------------------------------------------------------------------------------------------------------------------------------------------------------------------------------------------------------------------------------------------------------------------------------------------------------------------------------------------------------------------------------------------------------------------------------------------------------------------------------------------------------------------------------------------------------------------------------------------------------------------------------------------------------------------------------------------------------------------------------------------------------------------------------------------------------------------------------------------------------------------------------------------------------------------------------------------------------------------------------------------------------------------------------------------------------------------------------------------------------------------------------------------------------------------------------------------------------------------------------------------------------------------------------------------------------------------------------------------------------------------------------------------------------------------------------------------------------------------------------------------------------------------------------------------------------------------------------------------------------------------------------------------------------------------------------------------------------------------------------------------------------------------------------------------------------------------------------------------------------------------LTTFNEIDMSNIQEMRARHRDSFQ-KKH-N-LKLG-FMSAFVKAAAFALQEQPVVNAVI-------DDT--------------------------------------------------------------------------------------------------------------------------------------------LTYDHRLIDGREAVTFLRKIKAVVEDPRVMLL----GL---------------
