# Supplementary material for: A phylogenomic framework and timescale for comparative studies of tunicates
Source: BMC Biol. 2018 Apr 13;16:39. doi: 10.1186/s12915-018-0499-2 (PMC5899321; doi:10.1186/s12915-018-0499-2)
Supplement: Supplementary file 4 — Supporting data. Transcriptome assemblies, alignments, and trees. (ZIP 38502 kb) [file 12915_2018_499_MOESM4_ESM.zip › 12915_2018_499_MOESM4_ESM/12915_2018_499 (Delsuc) Files Updated 23-03-2018/ef1-RF3.fasta]

>Homo_sapiens@CAB91089
--------------------------------------------------------------------------------------------------------------------------------------------------------------------------------------------------------------------------------------------------------------------------------------------------------------------------------------------------------------------------------------------------------------------------------------------------------------------------------M-----D-----S------------G-------S---S------------SS-----DS---A--P---D--C-W--D-----Q---V----D----M-----E----S-P-------G---S-----A---P----SG------D------------------------------G--V------------S------S--------------------------------A----------------------------V-----------A----E---A--Q---------R--------------------E--------------------P------L---------------------------------------------S----------S----A-F----S-----R----K--------------L--------N---------V---------N----A--------K-------P------F---V----------------P---N-----------------------------V-H---------A----------A--E------F---V--P---S------------F------L------------R---G------------P-------------T----Q------------P---P--------------------T------------------------L--P----AG--S-------GS--N---D------------------------E-------------T---C------------------T----G----A-G-YP------Q------------G---------------------K-------RM---G-----------R------G-------A---------------------------------------------P---------------V--E----P----------S-----R-----------E-------E-----P------------L-----------------V---------------S-----------L-----E---G---------------------S--------N-----------------------------S----------A---V----T--------------------------M----------------E--------L-------------S------E--P------------------------V---------------------------------V-E-------NG------E----V-----------------------------------------E------------M-----------A------------L-------E-------E---------S-------------------------W----------E--------H--------------------------S-----------------K---------E-----V--------S---------E-------A-------E---P------------------G----G------------G-S---------------------------------------S------------G--D---S-----G--------------------------P----------------------P---E---E--------------------S-G---Q-----------------------------------------------------------------------------------------------------------------------------------------------------------------------------------------------------------------EM-M--E-----------------------------------E---K------E---E----------I-------R----------------------K-----------------S------K------S---------V-----I---------V-----P-------------------------------------S-------------------G---A-P----K---------------------------------------------------------------------------------------------------------------------------------------------------------------------------------------------------KEHVNVVFIGHV-DAGKSTIGGQIMFLTGMVDKRTLEKYEREAKEKNR-ETW-YLSWALDTNQEERDK---GKTVEVGRAYFE---------TE---------RKHFTILDAPGHKSF-VPNMIGGASQADLAVL-VISARKGEFETGFEKGGQTREHAMLAKTAGVKHLIVLINKMD---DPTV-----N-WSIERYE-ECK-EKLVP-F-L-K-K-VGFS--PKK--D-IHFMPCSGLTG-ANI--KEQ-S----DF--C-P--------WYT----G-----------L---------------PFIPYLD-N-LP-NF--NR----S----I-DGP-----IRLPIVDKYKD------M-G-TV-VLGKLESG--SIFKGQ-QLVMMPNKHN-------VEVLGILS----D---D--T-----E---TDFVA--PGENLKI-----------RL-KGIE-EEE-ILPGFILCD-P-SN---L----C-H--S---G-RT-FDVQIVII---EH-KSIICP---GYNAVLHIHTCIEEVEI--TALISL---V--DK----K-S----G--E----------K-------S-------K--TR-------------PRFVKQDQVCIARLR-T---A-G---TIC-LETFKDFPQMGRFTLRDEG--K-TIAIGKVL-KLVP--E---K-D----------------------------------------------------------------------------------------------------------
>Bos_taurus@NP_001192507
--------------------------------------------------------------------------------------------------------------------------------------------------------------------------------------------------------------------------------------------------------------------------------------------------------------------------------------------------------------------------------------------------------------------------------------------------------------------------------M-----D-----L------------G-------S---S------------SS----SDS---A--P---D--C-W--D-----Q---V----D----M-----E----A-P-------G---L-----A---P----SG------D------------------------------R--A------------S------S---A----L--A----------------A---V----------------------------A-----------A----E---V--Q---------H--------------------E--------------------P------L---------------------------------------------S----------S----A-F----S-----R----Q--------------L--------N---------I---------N----A--------K-------P------F---V----------------P---N-----------------------------V-H---------A----------A--E------F---V--P---A------------F------L------------R---G------------P-------------S----Q------------P---Q--------------------T------------------------P--P----ND--A-------PG--F---Y------------------------E-------------T---C------------------T----G----A-G-DP------Q------------G---------------------K-------RL---G-----------R------G-------A---------------------------------------------P---------------V--E----H----------S-----K-----------E-------E-----Q------------L-----------------L---------------W-----------R-----E---G---------------------S--------N-----------------------------S----------A---V----T--------------------------M----------------E--------L-------------S------E--P------------------------V---------------------------------V-E-------NG------E----V-----------------------------------------E------------M-----------V------------L-------E-------E---------S-------------------------W----------E--------H--------------------------N---------------------------E-----V--------S---------E-------A-------E---P------------------G----G------------S-S---------------------------------------L------------G--D---S-----G--------------------------P----------------------P---E---E--------------------S-G---Q-----------------------------------------------------------------------------------------------------------------------------------------------------------------------------------------------------------------EM-M--E---------------------------------------K------E---E----------I-------R----------------------K-----------------S------K------S---------V-----V---------V-----P-------------------------------------S-------------------G---A-P----K---------------------------------------------------------------------------------------------------------------------------------------------------------------------------------------------------KEHVNVVFIGHV-DAGKSTIGGQIMFLTGMVDKRTLEKYEREAKEKNR-ETW-YLSWALDTNQEERDK---GKTVEVGRAYFE---------TE---------KKHFTILDAPGHKSF-VPNMIGGASQADLAVL-VISARKGEFETGFEKGGQTREHAMLAKTAGVKYLIVLINKMD---DPTV-----N-WSIERYE-ECK-EKLVP-F-L-K-K-VGFS--PKK--D-IHFMPCSGLTG-ANI--KEQ-S----DF--C-P--------WYT----G-----------L---------------PFIPYLD-N-MP-NF--NR----S----I-DGP-----IRLPIVDKYKD------M-G-TV-VLGKLESG--SIFKGQ-QLVMMPNKHN-------VEVLGILS----D---D--A-----E---TDYVA--PGENLKI-----------RL-KGIE-EEE-ILPGFILCD-P-TN---L----C-H--S---G-RT-FDVQIVII---EH-KSIICP---GYNAVLHIHTCIEEVEI--TALISL---V--DK----K-S----G--E----------K-------S-------K--TR-------------PRFVKQDQVCIARLR-T---A-G---TIC-LETFKDFPQMGRFTLRDEG--K-TIAIGKVL-KLVP--E---K-D----------------------------------------------------------------------------------------------------------
>Mus_musculus@AAI17827
--------------------------------------------------------------------------------------------------------------------------------------------------------------------------------------------------------------------------------------------------------------------------------------------------------------------------------------------------------------------------------------------------------------------------------------------------------------------------------M-----D-----L------------G-------S---S------------SD------S---A--P---D--C-W--D-----Q---V----D----M-----E----A-P-------G---S-----A---P----SG------D-----G--I----A---------P------A--A------------M------A---A----A--E----------------A---A----------------------------E-----------A----E---A--Q---------R--------------------K--------------------H------L---------------------------------------------S----------L----A-F----S-----S----Q--------------L--------N---------I---------H----A--------K-------P------F---V----------------P---S-----------------------------V-S---------A----------A--E------F---V--P---S------------F------L------------P---G------------S-------------A----Q------------P---P--------------------A------------------------P--T----AS-----------S--C---D------------------------E-------------T---C------------------I----G-G--A-G-EP------E------------G---------------------K-------RM---E-----------W------G-------A---------------------------------------------P---------------V--E----P----------S-----K-----------D-------G-----P------------L-----------------V---------------S-----------W-----E---G---------------------S--------S-----------------------------S----------V---V----T--------------------------M----------------E--------L-------------S------E--P------------------------V---------------------------------V-E-------NG------E----V-----------------------------------------E------------M-----------A------------L-------E-------E---------S-------------------------W----------E--------L--------------------------K---------------------------E-----V--------S---------E-------A-------K---P------------------E----A--------------S---------------------------------------L------------G--D---A-----G--------------------------P----------------------P---E---E--------------------S-V---K-----------------------------------------------------------------------------------------------------------------------------------------------------------------------------------------------------------------EV-M--E-----------------------------------E---K------E---E----------V-------R----------------------K-----------------S------K------S---------V-----S---------I-----P-------------------------------------S-------------------G---A-P----K---------------------------------------------------------------------------------------------------------------------------------------------------------------------------------------------------KEHVNVVFIGHV-DAGKSTIGGQIMFLTGMVDRRTLEKYEREAKEKNR-ETW-YLSWALDTNQEERDK---GKTVEVGRAYFE---------TE---------KKHFTILDAPGHKSF-VPNMIGGASQADLAVL-VISARKGEFETGFEKGGQTREHAMLAKTAGVKYLIVLINKMD---DPTV-----D-WSSERYE-ECK-EKLVP-F-L-K-K-VGFS--PKK--D-IHFMPCSGLTG-ANI--KEQ-S----DF--C-P--------WYT----G-----------L---------------PFIPYLD-S-LP-NF--NR----S----I-DGP-----IRLPIVDKYKD------M-G-TV-VLGKLESG--SIFKGQ-QLVMMPNKHS-------VEVLGIVS----D---D--A-----E---TDFVA--PGENLKI-----------RL-KGIE-EEE-ILPGFILCE-P-SN---L----C-H--S---G-RT-FDVQIVII---EH-KSIICP---GYNAVLHIHTCIEEVEI--TALISL---V--DK----K-S----G--E----------K-------S-------K--TR-------------PRFVKQDQVCIARLR-T---A-G---TIC-LETFKDFPQMGRFTLRDEG--K-TIAIGKVL-KLVP--E---K-D----------------------------------------------------------------------------------------------------------
>Gallus_gallus@NP_001129149
------------------------------------------------------------------------------------------------------------------------------------------------------------------------------------------------------------------------------------------------------------------------------------------------------------------------------------------------------------------------------------------------------------------------------------------------------------------------------M-E-----A-----N------------G-------S---G------------SS----SDS---A--P---D--C-W--D-----Q---A----D----I-----E----T-G-------S---G-----A---S----SG------S-----A--P--------------------------------------------------------P----------------A---V----------------------------E-----------A----E---A--Q---------Q--------------------E--------------------L------L---------------------------------------------G----------A----A-F----S-----R----Q--------------L--------N---------V---------N----A--------K-------P------F---V----------------P---N-----------------------------V-H---------A----------A--E------F---V--P---S------------F------L------------R---G------------A-------------P----A------------P---G--------------------L------------------------P--P----PS--P--------------------------------------------------------------------------------------------P------P------------G---------------------L-------PP---P-----------H------G-------L---------------------------------------------P---------------V--E----T----------S-----P-----------E-------E-----Q------------T-----------------A---------------S-----------Y-----E---G---------------------S--------N-----------------------------A----------A---V----N--------------------------M----------------E--------I-------------S------E--S------------------------V---------------------------------V-E-------NG------E----T-----------------------------------------E------------M-----------S------------P-------E-------E---------S-------------------------W----------E--------H--------------------------K-----------------E---------E-----T--------S---------E-------A-------E---L------------------G----S------------G-P---------------------------------------V------------V--D---A-----G--------------------------P----------------------S---E---E--------------------S-T---Q-----------------------------------------------------------------------------------------------------------------------------------------------------------------------------------------------------------------EM-M--E-----------------------------------E---E------E---E----------M-------P----------------------K-----------------P------K------S---------V-----V---------A-----P-------------------------------------P-------------------G---A-P----K---------------------------------------------------------------------------------------------------------------------------------------------------------------------------------------------------KEHVNVVFIGHV-DAGKSTIGGQIMYLTGMVDKRTLEKYEREAKEKNR-ETW-YLSWALDTNQEERDK---GKTVEVGRAYFE---------TE---------KKHFTILDAPGHKSF-VPNMIGGASQADLAVL-VISARKGEFETGFEKGGQTREHAMLAKTAGVKHLIVLINKMD---DPTV-----N-WSNERYE-ECK-EKLVP-F-L-K-K-VGFN--PKK--D-IHFMPCSGLTG-ANL--KEQ-S----EF--C-P--------WYI----G-----------L---------------PFIPYLD-N-LP-NF--NR----S----A-DGP-----IRLPIVDKYKD------M-G-TV-VLGKLESG--SICKGQ-QLVMMPNKHN-------VEVLGILS----D---D--V-----E---TDSVA--PGENLKI-----------RL-KGIE-EEE-ILPGFILCD-P-NN---L----C-H--S---G-RT-FDAQIVII---EH-KSIICP---GYNAVLHIHTCIEEVEI--TALICL---V--DK----K-T----G--E----------K-------S-------K--TR-------------PRFVKQDQVCIARLR-T---A-G---TIC-LETFKDFPQMGRFTLRDEG--K-TIAIGKVL-KLVP--E---K-D----------------------------------------------------------------------------------------------------------
>Taeniopygia_guttata@XP_002195793
-------------------------------------------------------------------------------------------------------------------------------------------------------------------------------------------------------------------------------------------------------------------------------------------------------------------------------------------------------------------------------------------------------------------------------------------------------------------------------------------------------------------------------------------------------------------------------------------------------------------------------------------------------------------------------------------------------------------------------------------------------------------------------------------------------------------------------------------------------------------------------------------------------------------------------------------------------------------------------------------------------------------------------------------------------------------------------------------------------------------------------------------------------------------------------------------------------------------------------------------------------------------------------------------------------------------------------------------------------------------------------------------------------------------------------------------------------------------MTVIVVLAPYLGRAP---------------V--E----P----------S-----P-----------E-------E-----Q------------T-----------------A---------------S-----------C-----E---G---------------------S--------N-----------------------------A----------A---V----N--------------------------M----------------E--------I-------------S------E--S------------------------V---------------------------------V-E-------NG------E----T-----------------------------------------E------------M-----------S------------P-------E-------E---------S-------------------------W----------D--------H--------------------------K-----------------E---------E-----P--------S---------E-------A-------E---L------------------G----G------------G-P---------------------------------------A------------G--D---A-----G--------------------------P----------------------S---E---E--------------------S-A---Q-----------------------------------------------------------------------------------------------------------------------------------------------------------------------------------------------------------------EM-M--E-----------------------------------E---E------E---E----------I-------P----------------------K-----------------P------K------S---------V-----V---------A-----P-------------------------------------P-------------------G---A-P----K---------------------------------------------------------------------------------------------------------------------------------------------------------------------------------------------------KEHVNVVFIGHV-DAGKSTIGGQIMYLTGMVDKRTLEKYEREAKEKNR-ETW-YLSWALDTNQEERDK---GKTVEVGRAYFE---------TE---------KKHFTILDAPGHKSF-VPNMIGGASQADLAVL-VISARKGEFETGFEKGGQTREHAMLAKTAGVKHLIVLINKMD---DPTV-----N-WSNERYE-ECK-EKLVP-F-L-K-K-VGFN--PKK--D-IHFMPCSGLTG-ANL--KEQ-S----EF--C-P--------WYI----G-----------L---------------PFIPYLD-N-LP-NF--NR----S----V-DGP-----IRLPIVDKYKD------M-G-TV-VLGKLESG--SICKGQ-QLVMMPNKHN-------VEVLGILS----D---D--V-----E---TDSVA--PGENLKI-----------RL-KGIE-EEE-ILPGFILCD-L-NN---L----C-H--S---G-RT-FDAQIVII---EH-KSIICP---GYNAVLHIHTCIEEVEI--TALICL---V--DK----K-T----G--E----------K-------S-------K--TR-------------PRFVKQDQVCIARLR-T---A-G---TIC-LETFKDFPQMGRFTLRDEG--K-TIAIGKVL-KLVP--E---K-D----------------------------------------------------------------------------------------------------------
>Mus_musculus@EDK97345
------------------------------------------------------------------------------------------------------------------------------------------------------------------------------------------------------------------------------------------------------------------------------------------------------------------------------------------------------------------------------------------------M----------D-----P-----S--S----------G-------G---G------G-----G--G------G-G---G-G--------------------------------S---S------------SS----SDS---A--P---D--C-W--D-----Q---T----D----M-----E----A-P-------G---P-----G---P----CG------G-----G--G----S--------------------------------G------S---G----S--M----------------A---A----------------------------V-----------A----E---A--Q---------R--------------------E--------------------N------L---------------------------------------------S----------A----A-F----S-----R----Q--------------L--------N---------V---------N----A--------K-------P------F---V----------------P---N-----------------------------V-H---------A----------A--E------F---V--P---S------------F------L------------R---G------------P-------------A----Q------------P---P--------------------L------------------------S--P----AG--A-------AG--G---D------------------------H-------------G-------------------------------------A------G------------S---------------------G-------AG---G-----------P------S-------E---------------------------------------------P---------------V--E----S----------S-----Q-----------D-------Q-----S----------------------------------------------------------C-----E---G---------------------S--------N-----------------------------S----------T---V----S--------------------------M----------------E--------L-------------S------E--P------------------------V-----------------------------------E-------NG------E----T-----------------------------------------E------------M-----------S------------P-------E-------E---------S-------------------------W----------E--------H--------------------------K-----------------E---------E-----I--------S---------E-------A-------E---P------------------G----G------------G-S---------------------------------------S------------G--D---G-----R--------------------------P----------------------P---E---E--------------------S-T---Q-----------------------------------------------------------------------------------------------------------------------------------------------------------------------------------------------------------------EM-M--E-----------------------------------E---E------E---E----------I-------P----------------------K-----------------P------K------S---------A-----V---------A-----P-------------------------------------P-------------------G---A-P----K---------------------------------------------------------------------------------------------------------------------------------------------------------------------------------------------------KEHVNVVFIGHV-DAGKSTIGGQIMYLTGMVDKRTLEKYEREAKEKNR-ETW-YLSWALDTNQEERDK---GKTVEVGRAYFE---------TE---------KKHFTILDAPGHKSF-VPNMIGGASQADLAVL-VISARKGEFETGFEKGGQTREHAMLAKTAGVKHLIVLINKMD---DPTV-----N-WSNERYE-ECK-EKLVP-F-L-K-K-VGFN--PKK--D-IHFMPCSGLTG-ANL--KEQ-S----DF--C-P--------WYI----G-----------L---------------PFIPYLD-N-LP-NF--NR----S----V-DGP-----IRLPIVDKYKD------M-G-TV-VLGKLESG--SICKGQ-QLVMMPNKHN-------VEVLGILS----D---D--V-----E---TDSVA--PGENLKI-----------RL-KGIE-EEE-ILPGFILCD-L-NN---L----C-H--S---G-RT-FDAQIVII---EH-KSIICP---GYNAVLHIHTCIEEVEI--TALICL---V--DK----K-S----G--E----------K-------S-------K--TR-------------PRFVKQDQVCIARLR-T---A-G---TIC-LETFKDFPQMGRFTLRDEG--K-TIAIGKVL-KLVP--E---K-D----------------------------------------------------------------------------------------------------------
>Bos_taurus@AAI34652
------------------------------------------------------------------------------------------------------------------------------------------------------------------------------------------------------------------------------------------------------------------------------------------------------------------------------------------------------------------------------------------------M----------D-----P-----G--S----------G-------G---G------G-----G--G------G-G---G-G--------------------------------S---S------------SS----SDS---A--P---D--C-W--D-----Q---A----D----M-----E----A-P-------G---P-----G---P----CG------G-----A--G--------------------------------------------G---P----L--A----------------A---A----------------------------V-----------A----E---A--Q---------R--------------------E--------------------H------L---------------------------------------------S----------A----A-F----S-----R----Q--------------L--------N---------V---------N----A--------K-------P------F---V----------------P---N-----------------------------V-H---------A----------A--E------F---V--P---S------------F------L------------R---G------------P-------------A----Q------------L---P--------------------A------------------------S--P----AG--A-------AA--N---N------------------------H-------------G-------------------------------------A------G------------N---------------------G-------AG---G-----------P------S-------A---------------------------------------------P---------------V--E----S----------S-----Q-----------E-------E-----Q------------S-----------------L---------------L-----------C-----E---G---------------------S--------N-----------------------------S----------A---V----S--------------------------M----------------E--------L-------------S------E--P------------------------I---------------------------------V-E-------NG------E----T-----------------------------------------E------------M-----------S------------P-------E-------E---------S-------------------------W----------E--------H--------------------------K-----------------E---------E-----I--------S---------E-------A-------E---P------------------D----G------------G-S---------------------------------------L------------G--D---G-----R--------------------------P----------------------A---E---E--------------------S-A---Q-----------------------------------------------------------------------------------------------------------------------------------------------------------------------------------------------------------------EM-M--E-----------------------------------E---E------E---E----------I-------P----------------------K-----------------P------K------S---------V-----V---------A-----P-------------------------------------P-------------------G---A-P----K---------------------------------------------------------------------------------------------------------------------------------------------------------------------------------------------------KEHVNVVFIGHV-DAGKSTIGGQIMYLTGMVDKRTLEKYEREAKEKNR-ETW-YLSWALDTNQEERDK---GKTVEVGRAYFE---------TE---------KKHFTILDAPGHKSF-VPNMIGGASQADLAVL-VISARKGEFETGFEKGGQTREHAMLAKTAGVKHLIVLINKMD---DPTV-----N-WSNERYE-ECK-EKLVP-F-L-K-K-VGFN--PKK--D-IHFMPCSGLTG-ANL--KEQ-S----DF--C-P--------WYI----G-----------L---------------PFIPYLD-N-LP-NF--NR----S----V-DGP-----IRLPIVDKYKD------M-G-TV-VLGKLESG--SICKGQ-QLVMMPNKHN-------VEVLGILS----D---D--V-----E---TDSVA--PGENLKI-----------RL-KGIE-EEE-ILPGFILCD-P-NN---L----C-H--S---G-RT-FDAQIVII---EH-KSIICP---GYNAVLHIHTCIEEVEI--TALICL---V--DK----K-S----G--E----------K-------S-------K--TR-------------PRFVKQDQVCIARLR-T---A-G---TIC-LETFKDFPQMGRFTLRDEG--K-TIAIGKVL-KLVP--E---K-D----------------------------------------------------------------------------------------------------------
>Homo_sapiens@EAW85130
------------------------------------------------------------------------------------------------------------------------------------------------------------------------------------------------------------------------------------------------------------------------------------------------------------------------------------------------------------------------------------------------M----------D-----P-----G--S----------G-------G---G------G-----G--G------G-G---G-G--------------------------------G---S------------SSGSSSSDS---A--P---D--C-W--D-----Q---A----D----M-----E----A-P-------G---P-----G---P----CG------G--------G--------------------------------------------G---S----L--A----------------A---A----------------------------------------A----E---A--Q---------R--------------------E--------------------N------L---------------------------------------------S----------A----A-F----S-----R----Q--------------L--------N---------V---------N----A--------K-------P------F---V----------------P---N-----------------------------V-H---------A----------A--E------F---V--P---S------------F------L------------R---G------------P-------------A----A----------------P--------------------P------------------------P--P----AG--G-------AA--N---N------------------------H-------------G-------------------------------------A------G------------S---------------------G-------AG---G-----------R------A-------A---------------------------------------------P---------------V--E----S----------S-----Q-----------E-------E-----Q------------S-----------------L---------------------------C-----E---G---------------------S--------N-----------------------------S----------A---V----S--------------------------M----------------E--------L-------------S------E--P------------------------I---------------------------------V-E-------NG------E----T-----------------------------------------E------------M-----------S------------P-------E-------E---------S-------------------------W----------E--------H--------------------------K-----------------E---------E-----I--------S---------E-------A-------E---P------------------G----G------------G-S---------------------------------------L------------G--D---G-----R--------------------------P----------------------P---E---E--------------------S-A---H-----------------------------------------------------------------------------------------------------------------------------------------------------------------------------------------------------------------EM-M--E-----------------------------------E---E------E---E----------I-------P----------------------K-----------------P------K------S---------V-----V---------A-----P-------------------------------------P-------------------G---A-P----K---------------------------------------------------------------------------------------------------------------------------------------------------------------------------------------------------KEHVNVVFIGHV-DAGKSTIGGQIMYLTGMVDKRTLEKYEREAKEKNR-ETW-YLSWALDTNQEERDK---GKTVEVGRAYFE---------TE---------KKHFTILDAPGHKSF-VPNMIGGASQADLAVL-VISARKGEFETGFEKGGQTREHAMLAKTAGVKHLIVLINKMD---DPTV-----N-WSNERYE-ECK-EKLVP-F-L-K-K-VGFN--PKK--D-IHFMPCSGLTG-ANL--KEQ-S----DF--C-P--------WYI----G-----------L---------------PFIPYLD-N-LP-NF--NR----S----V-DGP-----IRLPIVDKYKD------M-G-TV-VLGKLESG--SICKGQ-QLVMMPNKHN-------VEVLGILS----D---D--V-----E---TDTVA--PGENLKI-----------RL-KGIE-EEE-ILPGFILCD-P-NN---L----C-H--S---G-RT-FDAQIVII---EH-KSIICP---GYNAVLHIHTCIEEVEI--TALICL---V--DK----K-S----G--E----------K-------S-------K--TR-------------PRFVKQDQVCIARLR-T---A-G---TIC-LETFKDFPQMGRFTLRDEG--K-TIAIGKVL-KLVP--E---K-D----------------------------------------------------------------------------------------------------------
>Ornithorhynchus_anatinus@XP_001517098
----------------------------------------------------------------------------------------------------------------------------------------------------------------------------------------------------------------------------------------------------------------------------------------------------------------------------------------------------------------------------------------------------------------------------------------------------------------------------------------------------------------------------------------------------------------------------------------------------------------------------------------------------------------------------------------------------------------------------------------------------------------------------------------------------------------------------------------------------------------------------------------------------------------------------------------------------------------------------------------------------------------------------------------------------------------------------------------------------------------------------------------------------------------------------------------------------------------------------------------------------------------------------------------------------------------------------------------------------------------------------------------------------------------------------------------------------------------------------------------------------------------------------------------------------------------------------------------------------------------------------------------------------------------------------------------------------------------------------------------------------------------------------------------------------------------------------------------------------------------------------------------------------------------------------------------------------------------------------------------------------------------------------------------------------------------------------------------------------------------------------------------------------------------------------------------------------------------------------------------------------------------------------------------------------------------------------------------------------------------------------------------------------------------------------------------------------------------------------------------------------------------------------------------------------------------------------------------------------------------------------------------------------------------------------------------------------------------------------------------------------------------------------------------------------------------------------------------------------------------------------------------------------------------------------------------------------------------------------------------------------------------------------------------------------X-YLSWALDTNQEERDK---GKTVEVGRAYFE---------TE---------KKHFTILDAPGHKSF-VPNMIGGASQADLAVL-VISARKGEFETGFEKGGQTREHAMLAKTAGVKHLIVLINKMD---DPTV-----N-WSNERYE-ECK-EKLVP-F-L-K-K-VGFN--PKK--D-IHFMPCSGLTG-ANL--KEQ-A----DF--C-P--------WYI----G-----------L---------------PFIPYLD-N-LP-NF--NR----S----V-DGP-----IRLPIVDKYKD------M-G-TV-VLGKLESG--SICKGQ-QLVMMPNKHN-------VEVLGILS----D---D--V-----E---TESVA--PGENLKI-----------RL-KGIE-EEE-ILPGFILCD-P-NN---L----C-H--S---G-RT-FDAQIVII---EH-KSIICP---GYNAVLHIHTCIEEVEI--TALICL---V--DK----K-S----G--E----------K-------S-------K--TR-------------PRFVKQDQVCIARLR-T---A-G---TIC-LETFKDFPQMGRFTLRDEG--K-TIAIGKVL-KLVP--E---K-D----------------------------------------------------------------------------------------------------------
>Xenopus_laevis@AAC42228
-----------------------------------------------------------------------------------------------------------------------------------------------------------------------------------------------------------------------------------------------------------------------------------------------------------------------------------------------------------------------------------------------------------------------------------------------------------------------------------------------------------------I---T------------GT----TLF---P--P---T--W-E--V-----L---P----T----LPTPCLT----P-S-------APLIK-----Q---L----VYPN----P-----THPE----M---------DAS----D--S------------A------P---D----S--W----------------E---Q----------------------------A-----------D----M---E--A---------T--------------------E--------------------A------Q---------------------------------------------L----------N----N-S----M-----A----A--------------L--------N---------V---------N----A--------K-------P------F---V----------------P---N-----------------------------V-N---------A----------V--E------F---V--P---S------------F------L------------V---------------------------------------------------------------------------------------------------------------------------------------------------------------------------------------------------------------------------------------------------------------------------------------------G---------------------------------------------S---------------A--P----S----------D-----G-----------Q-------E-----E------------E-----------------Q---------------Q-----------Q-----Q---G---------------------S--------C-----------------------------T----------T---V----G--------------------------M----------------D--------V-------------S------E--P------------------------V---------------------------------V-E-------NG------E----T-----------------------------------------E------------M-----------S------------P-------E-------E---------S-------------------------W----------D--------H--------------------------K-----------------E---------E-----P--------I---------E-------A-------E---P------------------G----G------------G-S---------------------------------------E------------G--D---G-----G--------------------------T----------------------T---E---E--------------------G-T---S-----------------------------------------------------------------------------------------------------------------------------------------------------------------------------------------------------------------EM-M--E-----------------------------------E---E------E---E----------I-------P----------------------K-----------------P------K------T---------I-----V---------V-----P-------------------------------------P-------------------D---A-P----K---------------------------------------------------------------------------------------------------------------------------------------------------------------------------------------------------KEHVNVVFIGHV-DAGKSTIGGQIMYLTGMVEKRTLEKYEREAKEKNR-ETW-YLSWALDTNQEERDK---GKTVEVGRAYFE---------TE---------KKHFTILDAPGHKSF-VPNMIGGASQADLAVL-VISARKGEFETGFEKGGQTREHAMLAKTAGVKHLIVLINKMD---DPTV-----N-WSNDRYE-ECK-EKLVP-F-L-K-K-VGFN--PKK--D-IYFMPCSGLTG-ANL--KEP-V----ET--C-P--------WYI----G-----------L---------------AFISYLD-S-LP-NF--NR----S----L-DGP-----VRLPIVDKYKD------M-G-TV-ILGKLESG--SICKGQ-QLAMMPNKHI-------VEVLSLLS----D---E--V-----E---TELVA--PGENLKL-----------RL-KGIE-EEE-ILPGFILCD-P-NN---L----C-H--S---G-RT-FDAQIVII---EH-KSIICP---GYNAVLHIHTCIEEVEI--TALICM---V--DK----K-S----G--E----------K-------S-------K--TR-------------PRFVKQDQVCIARLR-T---A-G---TIC-LETFKDFPQMGRFTLRDEG--K-TIAIGKVL-KLVP--E---K-D----------------------------------------------------------------------------------------------------------
>Xenopus_tropicalis@AAH90081
----------------------------------------------------------------------------------------------------------------------------------------------------------------------------------------------------------------------------------------------------------------------------------------------------------------------------------------------------------------------------------------------------------------------------------------------------------------------------------------------------------------------------------------------------------------------------------------------------------------------------------------------------------------------------------------------------------------------------------------------------------------------M---E--A---------T--------------------E--------------------A------Q---------------------------------------------L----------N----S-S----L-----A----Q--------------L--------N---------V---------N----A--------K-------P------F---V----------------P---N-----------------------------V-H---------A----------A--E------F---V--P---S------------F------L------------R---------------------------------------------------------------------------------------------------------------------------------------------------------------------------------------------------------------------------------------------------------------------------------------------D---------------------------------------------S---------------A--P----S----------D-----G-----------Q-------E-----E------------E-----------------E---------------E-----------Q-----Q---G---------------------S--------C-----------------------------P----------T---V----G--------------------------M----------------D--------V-------------A------E--P------------------------V---------------------------------V-E-------NG------E----T-----------------------------------------E------------M-----------S------------P-------E-------E---------S-------------------------W----------D--------H--------------------------K-----------------E---------E-----P--------I---------E-------A-------E---P------------------G----G------------G-S---------------------------------------E------------G--D---G-----G--------------------------T----------------------T---E---E--------------------G-A---S-----------------------------------------------------------------------------------------------------------------------------------------------------------------------------------------------------------------EM-M--E-----------------------------------E---E------E---D----------I-------P----------------------K-----------------P------K------T---------I-----V---------V-----P-------------------------------------P-------------------D---A-P----K---------------------------------------------------------------------------------------------------------------------------------------------------------------------------------------------------KEHVNVVFIGHV-DAGKSTIGGQIMYLTGMVDKRTLEKYEREAKEKNR-ETW-YLSWALDTNQEERDK---GKTVEVGRAYFE---------TE---------KKHFTILDAPGHKSF-VPNMIGGASQADLAVL-VISARKGEFETGFEKGGQTREHAMLAKTAGVKHLIVLINKMD---DPTV-----N-WSNDRYE-ECK-EKLVP-F-L-K-K-VGFN--PKK--D-IYFMPCSGLTG-ANL--KEP-V----EA--C-P--------WYI----G-----------L---------------PFIPYLD-S-LP-NF--NR----S----V-DGP-----VRLPIVDKYKD------M-G-TV-VLGKLESG--SICKGQ-QLTMMPNKHT-------VEVLSLLS----D---E--V-----E---TELVA--PGENLKL-----------RL-KGIE-EEE-ILPGFILCD-P-NN---L----C-H--S---G-RT-FDAQIVII---EH-KSIICP---GYNAVLHIHTCIEEVEI--TALICL---V--DK----K-S----G--E----------K-------S-------K--TR-------------PRFVKQDQVCIARLR-T---A-G---TIC-LETFKDFPQMGRFTLRDEG--K-TIAIGKVL-KLVP--E---K-D----------------------------------------------------------------------------------------------------------
>Squalus_acanthias@EE886919.H1.1
---------------------------------------------------------------------------------------------------------------------------------------------------------------------------------------------------------------------------------------------------------------------------------------------------------------------------------------------------------------------------------------------------------------------------------------------------------------------------------------------------------------------------------------------------------------------------------------------------------------------------------------------------------DVA----D--Y------------A------P---D----S--W----------------E---L----------------------------A-----------A----D---T--D---------V--------------------E--------------------A------Q---------------------------------------------M----------N----N-S----F-----S----K--------------L--------N---------V---------N----A--------K-------P------F---V----------------P---N-----------------------------V-H---------A----------A--E------F---V--P---S------------F------L---------------------------------------------------------------------------------------------------------------------------------------------------------------------------------------------------------------------------------------------------------------------------------------------------------------------------------------------------------------------------R----S----------S-----D-----------E-------P-----G------------E-----------------T---------------P-----------E-----G---P---------------------D--------A-----------------------------T----------D---P----S--------------------------M----------------E--------V-------------S------E--P------------------------T--A-------P----------------------V-E-------NG------D----X-----------------------------------------E------------G-----------G------------P-------E-------E---------S-------------------------W----------E--------Q--------------------------K-----------------A---------E-----P--------S---------E-------A-------E---P------------------G----G------------G-P---------------------------------------A------------G--D---G-----G--------------------------P----------------------P---L---A--------------------A-P---V-----------------------------------------------------------------------------------------------------------------------------------------------------------------------------------------------------------------E--M--E-----------------------------------E---E------E---E----------V-------P----------------------T-----------------P------K------V---------A-----V---------V---------------------------------------------------------------------------------------------------------------------------------------------------------------------------------------------------------------------------------------------------------------------------------------------------------------------------------------------------------------------------------------------------------------------------------------------------------------------------------------------------------------------------------------------------------------------------------------------------------------------------------------------------------------------------------------------------------------------------------------------------------------------------------------------------------------------------------------------------------------------------------------------------------------------------------------------------------------------------------------------------------------------------------------------------------------------------------------------------------------
>Danio_rerio@4093635.11
-------------------------------------------------------------------------------------------------------------------------------------------------------------------------------------------------------------------------------------------------------------------------------------------------------------------------------------------------------------------------------------------------------------------------------------------------------------------------------------------------------------------------------------------------------------------------------------------------------------------------------------------------------------------------------------------G----I--R----------------R---T----------------------------D-----------G----E---A--Q---------V--------------------D--------------------V------Q---------------------------------------------L----------S----K-A----L-----T----S--------------L--------N---------V---------D----A--------K-------P------F---V----------------P---N-----------------------------V-H---------A----------A--V------F---V--P--------------------------------------------------------------------------------------------------------------------------------------------------------------------------------------------------------------------------------------------------------------------------------------------------------------------------------------------------------------------------------S---------------F--Q----Q----------K-----G-----------S-------A-----E------------T-----------------V---------------E-----------S-----A---G---------------------P--------D-----------------------------T----------D---A----N--------------------------V----------------E--------V-------------A------E--P------------------------E--A-------P--------------P-------M-E-------NG------D----A-----------------------------------------E------------M-----------A------------T-------D-------D---------T-------------------------W----------E--------Q--------------------------K------G----------S---------E-----P--------S---------E-------A-------E---A----E-------------P----G------------G-P---------------------------------------A------------R--D---G-----S--------------------------Q----------------------P---E---E--------------------D-S---P---Q----------------------------------------------------------------------------------------------------------------------------------------------------------------------------------------------------E--------EG-M--E-----------------------------------E---E------E---E----------V-------P----------------------T-----------------P------K------V---------V-----P---------T-----Q-------------------------------------P-------------------N---A-P----K---------------------------------------------------------------------------------------------------------------------------------------------------------------------------------------------------KEHVNVVFIGHV-DAGKSTIGGQIMYLTGMVDKRTLEKYEREAKEKNR-ETW-YLSWALDTNQEERDK---GKTVEVGRAYFE---------TE---------KKHFTILDAPGHKSF-VPNMIGGASQADLAVL-VISARKGEFETGFEKGGQTREHAMLAKTAGVKHLIVLVNKMD---DPTV-----N-WSLERYE-ECK-EKLVP-F-L-K-K-VGFN--PRK--D-VHFMPCSGLNG-ANL--KEP-A----EN--C-P--------WYT----G-----------L---------------PFIPHLD-S-LP-NF--NR----S----S-DGP-----VRLPIVDKYKD------M-G-TV-ILGKLESG--SIGKAQ-QLVMMPNRHT-------VEVLSLLS----D---E--V-----E---TDEAG--PGENLKL-----------RL-KGIE-EEE-ILPGFILCN-A-EN---L----C-H--T---G-RT-FDAQIVII---EH-KSIICP---GYNAVLHIHTCIEEVQI--TALICL---V--DK----K-T----G--D----------K-------S-------K--TR-------------PRFVKQDQVCIARLR-T---A-G---TIC-LETFKDFPQMGRFTLRDEG--K-TIAIGKVL-KLVA--E---K-D----------------------------------------------------------------------------------------------------------
>Danio_rerio@AAI64587
---------------------------------------------------------------------------------------------------------------------------------------------------------------------------------------------------------------------------------------------------------------------------------------------------------------------------------------------------------------------------------------------------------------------------------------------------------------------------------------------------------------------------------------------------------------------------------------------------------------------------------------------------------------------------------------M---D----S--R----------------D---T----------------------------A-----------P----D---S--W---------E--------------------Q--------------------E------D---------------------------------------------D----------V----E-A----T-----A----D--------------T--------E---------L---------Q----S--------A-------F------T---G----------------L---N-----------------------------V-N---------A----------P--E------F---V--P--------------------------------------------------------------------------------------------------------------------------------------------------------------------------------------------------------------------------------------------------------------------------------------------------------------------------------------------------------------------------------S---------------F--L----S----------R-----G-----------P-------P-----E------------N-----------------A---------------T-----------S-----D---G---------------------T--------D-----------------------------V----------V---A----S--------------------------M----------------E--------I-------------S------E--P------------------------V--G-------A----------------------V-E-------NG------E----T-----------------------------------------D------------A-----------S------------A-------V-------E---------T-------------------------W----------E--------Q--------------------------K-----------------G---------E-----P--------D---------K-------E-------E---P----G-------------G----G------------S-P----------------------------------------------------A--D---T-----G--------------------------C----------------------F---G---D--------------------E-A---Q--------------------------------------------------------------------------------------------------------------------------------------------------------------------------------------------------------D--------EM-M--E-----------------------------------E---D------E---E----------M-------P----------------------T-----------------P------K------L---------P-----P---------P-----P-------------------------------------P-------------------D---A-P----K---------------------------------------------------------------------------------------------------------------------------------------------------------------------------------------------------KEHVNVVFIGHV-DAGKSTIGGQIMYLTGMVEKRTLEKYEREAKEKNR-ETW-YLSWALDTNQEERDK---GKTVEVGRAYFE---------TE---------KKHFTILDAPGHKSF-VPNMIGGASQADLAVL-VISARKGEFETGFEKGGQTREHAMLAKTAGVKHLIVLINKMD---DPTV-----N-WSLDRYE-ECK-EKLVP-F-L-K-K-VGFN--PKK--D-IHFMPCSGLTG-ANL--KES-S----DL--C-P--------WYT----G-----------L---------------PFIPHLD-S-LP-IF--SR----S----S-DGP-----LRLPIVDKYKD------M-G-TV-VLGKLESG--SIAKAQ-QLIMMPNRHT-------VEVLSLLS----D---D--V-----E---TEYAG--PGENLKL-----------RL-KGIE-EEE-ILPGFILCN-A-EN---L----C-H--S---G-RT-FDAQIVII---EH-KSIICP---GYNAVLHIHTCIEEVQI--SALICL---V--DK----K-T----G--E----------K-------S-------K--TR-------------PRFVKQDQVCIARLR-A---A-G---TIC-LETFKDFPQMGRFTLRDEG--K-TIAIGKVL-KLVP--E---K-D----------------------------------------------------------------------------------------------------------
>Petromyzon_marinus@ti.35
--------------------------------------------------------------------------------------------------------------------------------------------------------------------------------------------------------------------------------------------------------------------------------------------------------------------------------------------------------------------------------------------------------------------------------------------------------------------------------------------------------------------------------------------------------------------------------------------------------------------------------------------------------------------------------------------------------------------------------------------------------------------------------------------------------------------------------------------------------------------------------------------------------T----E-----S----P--------------S--------L---------P-----------------------R-------V------G---R----------------S---A-----------------------------A-S---------R----------S--D------R---T--E---E------------A------A------------E---E------------A---------------------------------------------------------------------------------------------------------------------------------------------------------------------------------------------------------------------------------------------A---P-----------P------PPPPPQDVG---------------------------------------------G---------------G--G----------------------------------------------------------------------------------------------------------E-----D---A---------------------G--------G-----------------------------A----------A---P----P--------------------------P----------------S--------E-------------S------P--G------------------------G--P-------G--------------G-------------------------A----E-----------------------------------------E------------T----------------------------------------------------------------------------P----------E--------E--------------------------E---------------------------E-----G--------D---------G-------E-------G---V----P-------------V----P------------A-P---------------------------------------------------------------------------------------------------------------------------------------------------------------------------------------------------------------------------------------------------------------------------------------------------------------------------------------------------------------------------------------------------------------------------------------------------------------------------------------------------------------------G-----P---------K-----P-------------------------------------S-------------------E---G-P----R---------------------------------------------------------------------------------------------------------------------------------------------------------------------------------------------------KDHVNVVFIGHV-DAGKSTIGGQIMYLTGMVDQRTLEKYQREA----------YLSWALDTNVEEREK---GKTVEVGRAYFE---------TS---------NKHFTILDAPGHKSF-VPNMIGGASQADLAVL-VISARKGEFETGFERGGQTREHAMLAKTAGVKHLVVLINKMD---DPTV-----H-WSQERYE-ECK-EKLVP-F-L-R-K-VGFN--PKK--D-IHFMPCSGLTG-ANL--REA-CS---SV--C-P--------WYS----G-----------L---------------PFIPYLE-S-LP-CM--YR----S----P-DGL-----IRIPIVDKYKD------M-G-TV-VLGKLESG--SIVKGQ-HLVMMPNKHN-------VEVLSLLS----D---E--V-----E---TEAAG--PGENLKL-----------RL-KGIE-EEE-ILPGFVLCD-A-AN---L----C-H--T---G-CT-FDAQIVII---EH-KSIICP---GYNAVLHIHTCVEEVQI--KALLCL---V--DK----K-S----G--E----------K-------S-------Q--TR-------------PRFVKQDQVCIARLR-A---V-G---AIC-LETFKDFPQMGRF------------------------------------------------------------------------------------------------------------------------------------------
>Branchiostoma_floridae@CT01070719.H1.1
-----------------------------------------------------------------------------------------------------------------------------------------------------------------------------------------------------------------------------------------------------------------------------------------------------------------------------------------------------------------------------------------------------------------------------------------------------------------------------------------------------------------------------------------------------------------------------------------------------------------------------------------------------------------------------------------------------------------------------------------------------------------P----D---S--W---------E--------------------Q--------------------V------A---------------------------------------------DSGP-------A----N-T----E-----A----P--------------L--------Q---------I---------Q----K--------P-------F------S---S----------------L---N-----------------------------I-N---------A----------P--D------F---V--P--------------------------------------------------------------------------------------------------------------------------------------------------------------------------------------------------------------------------------------------------------------------------------------------------------------------------------------------------------------------------------S---------------W--L----T----------K-----T-----------S-------P-----S------------Q-----------------E---------------Q-----------Q-----P---G---------------------SH-------D-----------------------------S----------D---K----I--------------------------L----------------D--------L-------------K------T--C------------------------I--F-------L----------------------T-W-------NN------E----T-----------------------------------------E------------R-----------R------------T-------K-------K---------N-------------------------C----------C--------S--------------------------V-----------------L---------P-----T--------D---------A-------A-------S---P----A-------------A----G------------S------------------------------------------------------A--D---N-----A--------------------------M----------------------D---G---E--------------------L-M---E--------------------------------------------------------------------------------------------------------------------------------------------------------------------------------------------------------E--------EE-E--E-----------------------------------E---E------E---EEAAKAT----A-------A----------------------V-----------------K------K------K---------P-----P---------E-----PD----E-------------------------------P-------------------S---A-P----L---------------------------------------------------------------------------------------------------------------------------------------------------------------------------------------------------KEHINVIFIGHV-DAGKSTIGGQIMYLTGMVDKRTLEKYEREAKEKNR-ETW-YLSWALDTNLEEREK---GKTVEVGRAYFE---------TE---------RRHFTILDAPGHKSF-VPNMIGGASQADIAIL-VISARRGEFETGFERGGQTREHAMLVKTAGVKHIVVVINKMD---DPTV-----E-WSQARYE-ECK-EKLIP-F-L-K-K-VGFN--PKK--D-LYFIPVSGYTG-ANL--KEP-DR---EI--C-P--------WYS----G-----------P---------------PLIQYLD-E-LQ-SI--DR----R----T-DGP-----IRVPITDRYKD------M-G-TV-ALGKLESG--TITRGM-QLLLMPNKTT-------VEILALQS----D---E--N-----E---VESAS--PGENLKL-----------RL-KGIE-EED-IIPGFVLCS-P-DN---V----C-S--T---G-RV-FDAQVVIL---EH-KSIICA---GYSCVMHCHACVEEVQF--KVLLAL---V--DR----K-T----GKID----------Q-------T-------K--GR-------------PRFIKQDNIVIARLE-A---T-G---LIC-IETFKDFPQMGRFTLRDEG--K-TIAVGKVL-KLRE-------------------------------------------------------------------------------------------------------------------
>Ciona_savignyi@38679690.17
---------------------------------------------------------------------------------------------------------------------------------------------------------------------------------------------------------------------------------------------------------------------------------------------------------------------------------------------------------------------------------------------------------------------------------------------------------------------------------------------------------------------------------------------------------------------------------------------------------------------------------------------------------N------G--Q------------N------I---P----D--A----------------W---D----------------------------D-----------G----A---A--N---------G--------------------N--------------------D----------------------------------------------------V----------T----S-S----F-----T----N--------------L--------N---------I---------G----A--------K-------P------F---V----------------P---N-----------------------------I-N---------A----------A--V------F---V--P---G-----------------------------------------------------------------------------------------------------------------------------------------------------------------------------------------------------------------------------------------------------------------------------------------------------------------------------------------------------------------------------------------------------------------------------------------------K------------K-----------------A---------------E-----------P-----A---E---------------------N--------F-----------------------------P----------E---A----Q--------------------------E----------------Q--------A-------------P------D--T------------------------N-------------------------S-------V-V-------EM------T----I-----------------------------------------E------------N-----------P------------P---------------V---------L-------------------------C----------E--------H--------------------------V------A----------T---------------E--------M---------K-------G-------E---V----P-----------------------------------------------------------------------------------------E---V-----V--------------------------D----------------------E---V---M--------------------A-E---E---E----------------------------------------------------------------------------------------------------------------------------------------------------------------------------------------------------P--------QA-K--M-----------------------------------E---E------E---Q----------V-------V----------------------P-----------------V------P------Q---------A-----S---------L-----P-------------------------------------E-------------------E---L-S----S------K--------------------------------------------------------------------------------------------------------------------------------------------------------------------------------------------EEHINVVFIGHV-DAGKSTIGGQIMYLTGMVDKRTLEKYEREAKEKNR-ETW-YLSWALDTNQEERDK---GKTVEVGRAYFE---------TE---------TKHFTILDAPGHRSF-VPNMIGGASQADVAVL-VISARRGEFETGFERGGQTREHAMLAKTAGVQHLIVLINKMD---DSTV-----K-WSEERYK-ECK-EKLIP-F-L-K-K-VGFN--PKK--D-IHFMPCSGLTG-ANL--KKS-DY---DN--H-P--------WYT----G-----------L---------------PLIPYLD-N-LP-TL--TR----S----G-DGP-----LRLPIVDKYKD------M-G-VI-VLGKVESG--SVYKGQ-MLVMQPNRRK-------VKVLGIQS----D---E--V-----E---TELAI--AGENVKV-----------RV-DSIE-EEE-ISKGFVLCT-P-DN---L----C-S--T---G-QL-FDAQIAII---EY-KSIICA---GYSAILHIHTCIEEVVI--KQLICL---L--DR----K-T----G--E----------K-------K-------K--T---------------RFVKQDQTVIARLQ-T---Q-G---PVC-IESFKTFPQMGRFTLRDEG--R-TIAIGKVL-KVL--------------------------------------------------------------------------------------------------------------------
>Ciona_intestinalis@XP_002129092
-----------------------------------------------------------------------------------------------------------------------------------------------------------------------------------------------------------------------------------------------------------------------------------------------------------------------------------------------------------------------------------------------------------------------------------------------------------------------------------------------------------------------------------------------------------------------------------------------------------------------------------------------M---------N------G--Q------------N------I---P----D--A----------------W---D----------------------------D-----------G----A---A--N---------G--------------------T--------------------DG---------------------------------------------------V----------R----S-A----F-----T----N--------------L--------N---------I---------A----A--------Q-------P------F---I----------------P---N-----------------------------I-N---------A----------A--K------F---V--P---AA----------------------------------------------------------------------------------------------------------------------------------------------------------------------------------------------------------------------------------------------------------------------------------------------------------------------------------------------------------------------------------------------------------------------------------------------R------------K-----------------V---------------E-----------I-----P---E---------------------E--------V-----------------------------V----------Q---P----E--------------------------V----------------A--------V-------------P------E-------------------------------------------------------------V-V-------EM------T----I-----------------------------------------E------------N-----------S------------P-------N-------A---------V-------------------------P----------E--------Q--------------------------V------E----------S---------------K--------E---------M-------E-------D---D----V-----------------------------------------------------------------------------------------D---V-----K--------------------------D----------------------E---V---M--------------------N-E---E---V----------------------------------------------------------------------------------------------------------------------------------------------------------------------------------------------------E--------E-----V-----------------------------------E---K------V---D----------V-------K----------------------E-----------------V------E------E---------P-----P---------L-----S-------------------------------------P-------------------S---L-I----N------K--------------------------------------------------------------------------------------------------------------------------------------------------------------------------------------------EEHVNVVFIGHV-DAGKSTIGGQIMYLTGMVDKRTLEKYEREAKEKNR-ETW-YLSWALDTNQEERDK---GKTVEVGRAYFE---------TE---------SKHFTILDAPGHRSF-VPNMIGGASQADVAVL-VISARRGEFETGFERGGQTREHAMLAKTAGVHHLIVLINKMD---DSTV-----K-WSQERYD-ECK-EKLTP-F-L-K-K-VGFN--PKK--D-IHFMPCSGLTG-ANL--KES-DY---AN--H-P--------WYT----G-----------L---------------PLIPYLD-N-LP-TV--SR----S----G-AGP-----LRLPIVDKYKD------M-G-VI-VLGKVESG--RLYKGQ-QLVLQPNKRK-------LKVLGIQS----D---E--V-----D---TESAI--AGENVKV-----------RV-DSIE-EDE-ISKGFVLCS-P-DD---L----C-S--T---G-TL-FDAQIAII---EY-KSIICA---GYSAILHIHTCIEEVVI--KQLICL---L--DR----K-T----G--E----------K-------K-------K--T---------------RFVKQDQTVIARLQ-T---Q-G---PVC-IESFKNFPQMGRFTLRDEG--R-TIAIGKVL-KVLE-------------------------------------------------------------------------------------------------------------------
>Clavelina_lepadiformis@CT01091006.H1.2
----------------------------------------------------------------------------------------------------------------------------------------------------------------------------------------------------------------------------------------------------------------------------------------------------------------------------------------------------------------------------------------------------------------------------------------------------------------------------------------------------------------------------------------------------------------------------------------------------------------------------------------------------------------------------------------------------------------------------------------------------------------------------------------------------------------------------------------------------------------------------------------------------------------------------------------------------------------------------------------------------------------------------------------------------------------------------------------------------------------------------------------------------------------------------------------------------------------------------------------------------------------------------------------------------------------------------------------------------------------------------------------------------------------------------------------------------------------------------------------------------------------------------------------------------------------------------------------------------------------------------------------------------------------------------------------------------------------------------------------------------------------------------------------------------------------------------------------------------------------------------------------------------------------------------------------------------------------------------------------------------------------------------------------------------------------------------------------------------------------------------------------------------------------------------------------------------------------------------------------------------------------------------------------------------------------------------------------------------------------------------------------------------------------------------------------------------------------------------------------------------------------------------------------------------------------------------------------------------------------------------------------------------------------------------------------------------------------------------------------------------------------------------------------------------K--------------------------------------------------------------------------------------------------------------------------------------------------------------------------------------------EDHLNVVFIGHV-DAGKSTIGGQIMYLTGMVDKRTLEKYEREAKEKNR-ETW-YLSWALDTNQEERDK---GKTVEVGRAYFE---------TE---------TKHFTILDAPGHRSF-VPNMIGGASQADVAVL-VISARRGEFETGFERGGQTREHAMLAKTAGVQHLVVLINKMD---DPTV-----K-WNKVRYD-ECK-EKLTP-F-L-K-K-VGFN--PKK--D-IHFMPCSGLAG-TNL--KES-DF---SK--H-P--------WYT----D-----------L---------------PLIPYLD-N-LP-TV--SR----S----G-TGP-----VRLPIVDKYKD------M-G-VI-VLGKIESG--RIFKGQ-SLILQPNKRK-------VKVLGILS----D---D--E-----E---TDSSI--AGENVKI-----------RL-DSVE-EEE-ISKGFVLCS-P-DN---L----C-S--T---G-TT-FDAQIAII---EY-KSIICA---GYSAILHIHTCVEEVVI--KQLICL---I--DR----K-T----G--E----------K-------K-------K--T---------------RFVKQDQTVIARMQ-T---Q-G---SIC-IESFKKFPQMGRFTLRDEG--R-TIAIGKVL-KLLD-------------------------------------------------------------------------------------------------------------------
>Molgula_tectiformis@68105100.8
----------------------------------------------------------------------------------------------------------------------------------------------------------------------------------------------------------------------------------------------------------------------------------------------------------------------------------------------------------------------------------------------------------------------------------------------------------------------------------------------------------------------------------------------------------------------------------------------------------------------------------------------------------------------------------------------------------------------------------------------------------------------------------------------------------------------------------------------------------------------------------------------------------------------------------------------------------------------------------------------------------------------------------------------------------------------------------------------------------------------------------------------------------------------------------------------------------------------------------------------------------------------------------------------------------------------------------------------------------------------------------------------------------------------------------------------------------------------------------------------------------------------------------------------------------------------------------------------------------------------------------------------------------------------------------------------------------------------------------------------------------------------------------------------------------------------------------------------------------------------------------------------------------------------------------------------------------------------------------------------------------------------------------------------------------------------------------------------------------------------------------------------------------------------------------------------------------------------------------------------------------------------------------------------------------------------------------------------------------------------------------------------------------------------------------------------------------------------------------------------------------------------------------------------------------------------------------------------------------------------------------------------------------------------------------------------------------------------------------------------------------------------------------------------------------------------------------------------------------------------------------------------------------------------------------------------------------------------------------------------------------------------------------------------------------------------------------------------------------------------------------------------------------------------------------------------------------------------------------------------------------------------------------------G-----------L---------------PLIPYLD-S-LP-SI--SR----S----G-EGP-----VRLAIVDKYKD------M-G-VI-VLGKLESG--KITKGM-YLTMQPNKQR-------VKILSIQS----D---D--V-----D---TDEAY--AGENVKL-----------RI-DNIE-EDE-VSKGFVLCS-S-DD---L----C-K--T---G-SV-FEAQIVLI---EY-KSIICA---GYSAIMHVHTCAEEVEI--KQLLCL---V--DR----K-T----G--E----------R-------Q-------K--GR-------------PRFVKQDQTFNARMQ-T---S-G---AIC-IESFKDFPQMGRFTLRDEG--K-TIAVGKVL-RVHE--S---K------------------------------------------------------------------------------------------------------------
>Bostrichobranchus_pilularis@CT02091006.H1.2
-----------------------------------------------------------------------------------------------------------------------------------------------------------------------------------------------------------------------------------------------------------------------------------------------------------------------------------------------------------------------------------------------------------------------------------------------------------------------------------------------------------------------------------------------------------------------------------------------------------------------------------------------------------------------------------------------------------------------------------------------------------------------------------------------------------------------------------------------------------------------------------------------------------------------------------------------------------------------------------------------------------------------------------------------------------------------------------------------------------------------------------------------------------------------------------------------------------------------------------------------------------------------------------------------------------------------------------------------------------------------------------------------------------------------------------------------------------------------------------------------------------------------------------------------------------------------------------------------------------------------------------------------------------------------------------------------------------------------------------------------------------------------------------------------------------------------------------------------------------------------------------------------------------------------------------------------------------------------------------------------------------------------------------------------------------------------------------------------------------------------------------------------------------------------------------------------------------------------------------------------------------------------------------------------------------------------------------------------------------------------------------------------------------------------------------------------------------------------------------------------------------------------------------------------------------------------------------------------------------------------------------------------------------------------------------------------------------------------------------------------------------------------------------------------------------------------------------------------------------------------------------------------------------------------------------------------------------------------------------------------------------------------------------------------------------------------------------------------------------------------------------DVAVL-VISARRGEFETGFERGGQTREHAMLAKTAGVKHLIVLINKMD---DPTV-----N-WKEERYN-ECK-EKLTP-F-L-K-K-VGFR--AKK--D-IHFMPCSGLTG-ANL--MEP-QP---NN--H-P--------FYT----G-----------L---------------PLIPYLD-S-LP-SM--KR----S----G-DGP-----VRLAIVDKYKD------M-G-TV-VLGKLESG--SITKGM-YLTMQPNKRK-------VKILSVLS----D---D--V-----D---TDVAL--AGENVKL-----------RL-DNVE-EDE-VSQGFVLCS-P-DN---L----C-T--T---G-SV-FDAQIAII---EY-KSIICA---GYSAVLHVHTCAEEVEI--KQLLCM---V--DR----K-T----G--E----------K-------L-------KQKGR-------------PRFVKQDQHVIARMQ-T---S-G---NIC-IESFKDFPQMGRFTLRDEG--K-TIGVGKIL-KVI--------------------------------------------------------------------------------------------------------------------
>Strongylocentrotus_purpuratus@XP_001182225
------------------------------------------------------------------------------------------------------------------------------------------------------------------------------------------------------------------------------------------------------------------------------------------------------------------------------------------------------------------------------------------------------------------------------------------------------------------------------------------------------------------------------------------------------------------------------------------------------------------------------------------------------------------------------------------------------------------------M----------------------------A-----------A----D---P--H---------E--------------------S--------------------S------G---------------------------------------------L----------D----N-W----D-----D----I--------------E--------D---------P---------G----P--------G-------L------A---N----------------Q---F-----------------------------S-S---------L----------N--V------A---A--K---P------------F------I------------P---N------------M-------------N----A------------P---A--------------------F------------------------V--P----SY--G-------NA--T---N------------------------T-------------K---P------------------D----L-D--A-T-GN------V------------P---------------------T-------DA---A-----------Q------N-------S---------------------------------------------A---------------G--F----G----------N-----E-----------D-------A-----V------------V-----------------M---------------E-----------A-----Q---E---------------------Q--------E-----------------------------E----------E---E----L--------------------------E----------------E--------E-------------I------E--E------------------------E--E-------E--------------E-------E-E-------AM------Q----E-----------------------------------------D------------E-----------V------------P-------V-------P---------E-------------------------A----------S--------V--------------------------K------D----------N---------G-----S--------M---------K-------A-------F-------------------------------------------------------------------------------------------------------------------------------------------------------------------------------------------------------------------------------------------------------------------------------------------------------------------------------------------------------------------------------------------------------------------------------------------------------------I---A------P---K----------P-------S----------------------K-----------------Q------Q------A---------V-----R---------E-----E-------------------------------------E-------------------P---E-S----K---------------------------------------------------------------------------------------------------------------------------------------------------------------------------------------------------KEHVNVVFIGHV-DAGKSTIGGHIMYLTGGVDKRTLEKYEREAKEKNR-ESW-YLSWALDTNQEERDK---GKTVEVGRAYFE---------TE---------KKHFTILDAPGHRSF-VPNMIGGAAQADLAVL-VISARKGEFETGFERGGQTREHAMLAKTAGVKHLVILVNKMD---DHTV-----E-WSVKRYE-ECK-EKLLP-F-L-R-K-VGFN--PKK--D-IHFIPVSGITG-ANL--KTE-S----DQ--C-P--------WYT----G-----------A---------------PFIKYID-D-LP-PLP-AR----N----S-QGP-----LRLPITDRYKD------M-G-TI-LLGKVESG--NLRRGG-TYTLMPNKTN-------VEVLQIIS----D---E--D-----E---TNFAR--TGENVKL-----------KV-RGVE-EDD-VCPGFVLCD-T-TD---V----C-H--T---S-KM-FDAQIAIV---EY-KSIICP---GYGAVLHIHNACEEVQI--TKIIAL---I--DK----K-T----G--A----------K-------T-------K--QR-------------PRFIKQDHVAIARLE-T---T-G---VLC-METFKEFSQMGRFTLRDEG--K-TIAIGKVL-KLL--------------------------------------------------------------------------------------------------------------------
>Paracentrotus_lividus@CT03070709.H2.1
------------------------------------------------------------------------------------------------------------------------------------------------------------------------------------------------------------------------------------------------------------------------------------------------------------------------------------------------------------------------------------------------------------------------------------------------------------------------------------------------------------------------------------------------------------------------------------------------------------------------------------------------------------------------------------------------------------------------M----------------------------D-----------A----D---P--H---------E--------------------T--------------------P------G---------------------------------------------L----------D----N-W----D-----D----Q--------------E--------D---------P---------G----P--------G-------L------A---N----------------Q---F-----------------------------S-S---------L----------N--V------A---A--K---P------------F------I------------P---N------------V-------------N----A------------P---A--------------------F------------------------V--P----SF-----------A--T---N------------------------T-------------Q---P------------------E----L-D--D-T-RN------V------------P---------------------V-------DV---P-----------E------D-------S---------------------------------------------A---------------G--F----A----------N-----D-----------D-------A-----V------------V-----------------M---------------E-----------A-----E---E---------------------E--------E-----------------------------E----------K---E------------------------------------------------------------------------------E--K------------------------E--E-------E--------------E-------P-E-------A----------------------------------------------------------------------------------------------------------------------E-------------------------A----------S--------V--------------------------K------N----------N---------G-----S--------M---------K-------A-------I-------------------------------------------------------------------------------------------------------------------------------------------------------------------------------------------------------------------------------------------------------------------------------------------------------------------------------------------------------------------------------------------------------------------------------------------------------------I---A------T---K----------P-------S----------------------K-----------------Q------Q------A---------P-----K---------D-----E-------------------------------------E-------------------P---E-S----K---------------------------------------------------------------------------------------------------------------------------------------------------------------------------------------------------KEHVNVVFIGHV-DAGKSTIGGHIMYLTGGVDKRTLEKYEREAKEKNR-ESW-YLSWALDTNQEERDK---GKTVEVGRAYFE---------TE---------KKHFTILDAPGHRSF-VPNMIGGAAQADLAVL-VISARKGEFETGFERGGQTREHAMLAKTAGVKHLVILINKMD---DPTV-----E-WSVTRYE-ECK-EKLLP-F-L-R-K-VGFN--PKK--D-IHFIPVSGITG-ANL--KLP-AA---DK--C-P--------WYT----G-----------A---------------PFIQYID-D-LP-PLP-AR----N----S-TGP-----LRLPITDRYKD------M-G-TI-LLGKVESG--NLRRGG-TYTLMPNKTN-------VEVLQIIS----D---E--N-----E---TNFAR--TGENVKL-----------KV-RGVE-EDD-VSPGFVLCD-T-TD---V----C-H--T---S-KM-FDAQIAIV---EY-KSIICP---GYGAVLHIHNAVEECQI--TKIIAL---I--DK----K-T----G--A----------K-------T-------K--QR-------------PRFIKQDQVAIARLE-T---T-G---VLC-MESFKDFSQMGRFTLRDEG--R-TIAIGKVL-KLL--------------------------------------------------------------------------------------------------------------------
>Patiria_miniata@CT01100917.H1.1
----------------------------------------------------------------------------------------------------------------------------------------------------------------------------------------------------------------------------------------------------------------------------------------------------------------------------------------------------------------------------------------------------------------------------------------------------------------------------------------------------------------------------------------------------------------------------------------------------------------------------------------------------------------------------------------------------------------------------------------------------------------------------------------------------------------------------------------------------------------------------------------------------------------------------------------------------------------------------------------------------------------------------------------------------------------------------------------------------------------------------------------------------------------------------------------------------------------------------------------------------------------------------------------------------------------------------------------------------------------------------------------------------------------------------------------------------------------------------------------------------------------------------------------------------------------------------------------------------------------------------------------------------------------------------------------------------------------------------------------------------------------------------------------------------------------------------------------------------------------------------------------------------------------------------------------------------------------------------------------------------------------------------------------------------------------------------------------------S--------S---------P-------S-------V-------------------------------------------------------------------------------------------------------------------------------------------------------------------------------------------------------------------------------------------------------------------------------------------------------------------------------------------------------------------------------------------------------------------------------------------------------------A---V------K---K----------P-------K----------------------KY----------------E------E------E---------E-----E---------D-----K-------------------------------------E-------------------R---K-T----E---------------------------------------------------------------------------------------------------------------------------------------------------------------------------------------------------MEHVNVIFIGHV-DAGKSTIGGHIMYLTGQVDKRTLEKYEREAKEKNR-ESW-YLSWALDTNLEEREK---GKTVEVGRANFE---------TE---------KKHFTILDAPGHRSF-VPNMICGAAQADLAVL-VISARKGEFETGFERGGQTREHAMLAKTAGVKHLVVLINKMD---DPTV-----E-WSEERYE-LCK-TKLVP-F-L-K-K-NGFN--PKK--D-VFFIPVSGITG-ANL--KEK-AG---GV--C-P--------WYT----G-----------P---------------AFIPYID-S-LP-SL--GR----K----Q-DGP-----LRMPITDRFKD------M-G-TI-LLGKIEGG--KIKKGD-SVLMMPNKTN-------VEILQILS----D---E--D-----D---TTEAK--AGENVKL-----------KV-RGIE-EDD-VSPGFVLCE-I-NS---P----C-H--T---C-KV-FDAQILIA---EH-KSIICA---GYGAVLHIHTAVEEVQI--TTLIAL---V--DK----K-T----G--K----------T-------I-------K--QR-------------PRFIKQEQIAIARFE-C---A-G---VLC-METFSDFQQMGRFTLRDEG--K-TIGFGKVL-KLV--------------------------------------------------------------------------------------------------------------------
>Saccoglossus_kowalevskii@XP_002741960
------------------------------------------------------------------------------------------------------------------------------------------------------------------------------------------------------------------------------------------------------------------------------------------------------------------------------------------------------------------------------------------------------------------------------------------------------------------------------------------------------------------------------------------------------------------------------------------------------------------------------------------------------------------------------------------------------------------------M----------------------------D-----------P----Q---A--N---------Q--------------------E--------------------G------E---------------------------------------------L----------D----S-W----D-----Q----Q--------------E--------D---------P---------G----P--------GDQDESLQL------S---D----------------Q---L-----------------------------T-G---------L----------N--V------H---A--T---P------------F------V------------PGT-N------------I-------------N----A------------P---A--------------------F------------------------V--P----SF-----------G--S---KQSSGSGGDNNDQNNPINEKAEPCET-------------P---T------------------S----Q-D--E-S-KS------T------------P---------------------E-------AV---S-----------S------DKSENSANS---------------------------------------------A---------------N--S----E----------N-----S-----------D-------S-----C------------C-----------------S---------------T-----------P-----E---E---------------------P--------V-----------------------------Q----------E---N------------------------------------------------------------------------------G--P------------------------D--E-------S--------------D-------K-V-------E----------------------------------------------------------------------------------------------------------------------E-------------------------Q----------E--------T--------------------------E------K----------E---------T-----P--------K---------M-------I-------A-------------------------------------------------------------------------------------------------------------------------------------------------------------------------------------------------------------------------------------------------------------------------------------------------------------------------------------------------------------------------------------------------------------------------------------------------------------T---K------K---K----------E-------T----------------------K-----------------Q------N------L---------Q-----L---------E-----E-------------------------------------A-------------------E---K-E----F---------------------------------------------------------------------------------------------------------------------------------------------------------------------------------------------------KENVNVVFIGHV-DAGKSTIGGHIMYLTGQVDKRTLEKYEREAKEKNR-ESW-YLSWALDTNTEERDK---GKTVEVGRAFFE---------TE---------KKHFTILDAPGHRSF-VPNMISGAAQADLAVL-VISARKGEFETGFERGGQTREHAMLAKTAGVKHLVVLINKMD---DPTV-----E-WSEERYE-ECQ-SKLIP-F-L-K-K-VGFN--PKK--D-IYFIPVSGMTG-ENL--KCR-SQ---SS--G-A--------WYK----G-----------P---------------ALIPYLE-N-LP-PL--NR----S----S-DGP-----LIMPVTDKYKD------M-G-TI-LLGKIESG--SISKGQ-SVILMPNKMP-------VEILAVIS----D---D--D-----D---ATVAN--TGENVKI-----------KV-KGVE-EDD-VLSGFVLCD-P-VN---I----C-H--T---G-RV-FDAQIVII---EY-KSIICP---GFNAVMHIHTCVEEVQI--KALLAL---V--DK----K-S----G--T----------R-------S-------K--QR-------------PRFVKQDQIVIARLE-T---S-G---VIC-METFKDFPQMGRFTLRDEG--K-TIAIGKVL-KLLE-------------------------------------------------------------------------------------------------------------------
>Oikopleura_dioica@CBY32907
--------------------------------------------------------------------------------------------------------------------------------------------------------------------------------------------------------------------------------------------------------------------------------------------------------------------------------------------------------------------------------------------------------------------------------------------------------------------------------------------------------------------------------------------------------------------------------------------------------------------------------------------------------------------------------------------------------------------------------------------------------------------------------------------------------------------------------------------------------------------------------------------------------------------------------------------------------------------------------------------------------------------------------------------------------------------------------------------------------------------------------------------------------------------------------------------------------------------------------------------------------------------------------------------------------------------------------------------------------------------------------MDDKLAEYRRKKA------KQFE-K--TK--LTSSSFGSGSSRSSSFFNYLP---FYPLLCKILNHLASTDSAQYIAHNWRKVPLFGRVNVLYWVLWALGYLIALEIEFGIVYLTSSMIGLIFLNLGTKKEGDI----SAYSVF------NPGVGMSDQFSKLNLNP--NAFEFVPGRNTSAPAFVPGASFGAPTPGPA------------P-VKVEPPKEEDPE----DDWDK---------------------P--------A-----------------------------E----------E---H----V--------------------------K----------------E--------E-------------S---------P------------------------A--P-------V--------------P-------E-P-------EP------E----------------------------------------------K------------P-----------K---------------------------------------------------------------------------K--------A--------------------------E------P------------------------------------------------------------------------------------------------------V-K---------------------------------------V------------A--P---K-----V--------------------------V----------------------T-------P--------------------E-P------------------------------------------------------------------------------------------------------------------------------------------------------------------------------------------------------------------------------------------------------------------------------E----------E-------P----------------------E-----------------E------E------A---------E-----E---------A-----E-------------------------------------E-------------------D---G-P----V---------------------------------------------------------------------------------------------------------------------------------------------------------------------------------------------------KDYVNVVFIGHV-DAGKSTMSGQILKLTGMVDSRTLEKYERESKEKNR-ESW-ALSWCIDTNDEERDK---GKTVEYGKAFFE---------TE---------KKHFTILDAPGHKSF-VPSMIEGASQADFAIL-IISARKGEFEAGFEKGGQTREHAMLVKTQGIKRLIIAINKMD---D--T-----N-WDINRYN-EIL-EKMKP-WLL-K-Q-VGFK---KE--Q-IHFIPLSGFSG-VNV--KDS-DI---SK--H-P--------WYK----G-----------P---------------SLLDYLN-D-LP-AI--ER----Q----T-TGQ-----VRFCVAQKYKD------M-G-HV-VMGKLETG--RLTKGK-KLVVQPSGRK-------VKVSSMEF----E---D--N-----L---VAIGI--AGQNLKI-----------RL-EGIENDDD-VRKGYVLCD-A-AN---V----C-K--R---S-AC-FDGRVQIA---EY-KSIISE---GFTAVIHLHTAVEEVTV--ERLLGK---F--NR----K-T----K--K----------L-------E-------KF-SG-------------ARFLKQGDQGVVRFR-L---P-C---QVA-MELADNFPSMGRFTLRDEG--K-TIAMGVIK-KIIE-------------------------------------------------------------------------------------------------------------------
>Oikopleura_dioica@CBY10356
-----------------------------------------------------------------------------------------------------------------------------------------------------------------------------------------------------------------------------------------------------------------------------------------------------------------------------------------------------------------------------------------------------------------------------------------------------------------------------------------------------------------------------------------------------------------------------------------------------------------------------------------------------------------------------------------------------------------------------------------------------------------------------------------------------------------------------------------------------------------------------------------------------------------------------------------------------------------------------------------------------------------------------------------------------------------------------------------------------------------------------------------------------------------------------------------------------------------------------------------------------------------------------------------------------------------------------------------------------------M---------D--------DKLAEYRRKKAKQFE------KTKL-T--SS--SFGPGSSRSSSFFNYLPFYPL---LCKILNHLASTDSAQYIAHNWRKVPLFGRVNVLYWVLWALGYLIALEIEFGIVYLTSSMIGLIFLNLGTKKEGDISAYS----VFNPGV------GMSDQFSKLNLNPNAFE--FVPGRNTSAPAFVPGASFGAPTPGPAPVKV------------E-PPKEEDPEDDWD----KDDDE---------------------P--------A-----------------------------E----------E---H----V--------------------------K----------------E--------E-------------S---------P------------------------A--P-------V--------------P-------E-P-------EP------E----------------------------------------------K------------P-----------K---------------------------------------------------------------------------K--------A--------------------------E------P------------------------------------------------------------------------------------------------------V-K---------------------------------------V------------A--P---K-----V--------------------------V----------------------T-------P--------------------E-P------------------------------------------------------------------------------------------------------------------------------------------------------------------------------------------------------------------------------------------------------------------------------E----------E-------P----------------------E-----------------E------E------A---------E-----E-------------------------------------------------------------------------D---G-P----V---------------------------------------------------------------------------------------------------------------------------------------------------------------------------------------------------KDYVNVVFIGHV-DAGKSTMSGQILKLTGMVDSRTLEKYERESKEKNR-ESW-ALSWCIDTNDEERDK---GKTVEYGKAFFE---------TE---------KKHFTILDAPGHKSF-VPSMIEGASQADFAIL-IISARKGEFEAGFEKGGQTREHAMLVKTQGIKRLIIAINKMD---D--T-----N-WDINRYN-EIL-EKMKP-WLL-K-Q-VGFK---KE--Q-IHFIPLSGFSG-VNV--KDS-DI---SK--H-P--------WYK----G-----------P---------------SLLDYLN-D-LP-AI--ER----Q----T-TGQ-----VRFCVAQKYKD------M-G-HV-VMGKLETG--RLTKGK-KLVVQPSGRK-------VKVSSMEF----E---D--N-----P---VAIGI--AGQNLKI-----------RL-EGIENDDD-VRKGYVLCD-A-AN---V----C-K--R---S-AC-FDGRVQIA---EY-KSIISE---GFTAVIHLHTAVEEVTV--ERLLGK---F--NR----K-T----K--K----------L-------E-------KF-SG-------------ARFLKQGDQGVVRFR-L---P-C---QVA-MELADNFPSMGRFTLRDEG--K-TIAMGVIK-KIIE-------------------------------------------------------------------------------------------------------------------
>Xenoturbella_bocki@SRA87963.H2.1
--------------------------------------------------------------------------------------------------------------------------------------------------------------------------------------------------------------------------------------------------------------------------------------------------------------------------------------------------------------------------------------------------------------------------------------------------------------------------------------------------------------------------------------------------------------------------------------------------------------------------------------------------------------------------------------------------------------------------------------------------------------------------------------------------------------------------------------------------------------------------------------------------------------------------------------------------------------------------------------------------------------------------------------------------------------------------------------------------------------------------------------------------------------------------------------------------------------------------------------------------------------------------------------------------------------------------------------------------------------------------------------------------------------------------------------------------------------------------------------------------------------------------------------------------------------------------------------------------------------------------------------------------------------------------------------------------------------------------------------------------------------------------------------------------------------------------------------------------------------------------------------------------------------------------------------------------------------------------------------------------------------------------------------------------------------------------------------------------------------------------------------------------------------------------------------------------------------------------------------------------------------------------------------------------------------------------------------------------------------------------------------------------------------------------------------------------------------------------------------------------------------------------------------------------------------------------------------------------------------------------------------------------------------------------------------------------------------------------------------------------------------ESEKEVAEVE----------E---I-P--------------------------------------------------------------------------------------------------------------------------------------------------------------------------------------------------------KEHVNVVFIGHV-DAGKSTIGGHIMYLTGMVDKR-----------------------------------------------------------------------------------------------------------------------------------------------------------------------------------------------------------------------------------------------------------------------------------------------------------------------------------------------------------------------------------------------------------------------------------------------------------------------------------------------------------------------------------------------------------------------------------------------------------------------------------------------------------------------------------------------------------------------------------------------------------------------------------------------
>Cystodytes_dellechiajei@CT01091006.H1.1
----------------------------------------------------------------------------------------------------------------------------------------------------------------------------------------------------------------------------------------------------------------------------------------------------------------------------------------------------------------------------------------------------------------------------------------------------------------------------------------------------------------------------------------------------------------------------------------------------------------------------------------------------------------------------------------------------------------------------------------------------------------------------------------------------------------------------------------------------------------------------------------------------------------------------------------------------------------------------------------------------------------------------------------------------------------------------------------------------------------------------------------------------------------------------------------------------------------------------------------------------------------------------------------------------------------------------------------------------------------------------------------------------------------------------------------------------------------------------------------------------------------------------------------------------------------------------------------------------------------------------------------------------------------------------------------------------------------------------------------------------------------------------------------------------------------------------------------------------------------------------------------------------------------------------------------------------------------------------------------------------------------------------------------------------------------------------------------------------------------------------------------------------------------------------------------------------------------------------------------------------------------------------------------------------------------------------------------------------------------------------------------------------------------------------------------------------------------------------------------------------------------------------------------------------------------------------------------------------------------------------------------------------------------------------------------------------------------------------------------------------------------------------------------------------------------------------------------------------------------------------------------------------------------------------------------------------------------------------------------------------------------------------------------------KNR-ETW-YLSWALDTNQEERDK---GKTVEVGRAYFE---------TD---------NKHFTILDAPGHRSF-VPNMIGGASQADVAVL-VISARRG-----------------------------------------------------------------------------------------------------------------------------------------------------------------------------------------------------------------------------------------------------------------------------------------------------------------------------------------------------------------------------------------------------------------------------------------------------------------------------------------------------------Q-T---H-G---AIC-IESFKDFPQMGRFTLRDEG--H-TI------------------------------------------------------------------------------------------------------------------------------
>Dendrodoa_grossularia@Dvar177583.H1.1
------------------------------------------------------------------------------------------------------------------------------------------------------------------------------------------------------------------------------------------------------------------------------------------------------------------------------------------------------------------------------------------------------------------------------------------------------------------------------------------------------------------------------------------------------------------------------------------------------------------------------------------------------------------------------------------------------------------------------------------------------------------------------------------------------------------------------------------------------------------------------------------------------------------------------------------------------------------------------------------------------------------------------------------------------------------------------------------------------------------------------------------------------------------------------------------------------------------------------------------------------------------------------------------------------------------------------------------------------------------------------------------------------------------------------------------------------------------------------------------------------------------------------------------------------------------------------------------------------------------------------------------------------------------------------------------------------------------------------------------------------------------------------------------------------------------------------------------------------------------------------------------------------------------------------------------------------------------------------------------------------------------------------------------------------------------------------------------------------------------------------------------------------------------------------------------------------------------------------------------------------------------------------------------------------------------------------------------------------------------------------------------------------------------------------------------------------------------------------------------------------------------------------------------------------------------------------------------------------------------------------------------------------------------------------------------------------------------------------------------------------------------------------------------------------------------------------------------------------------------------------------------------------------------------------------------------------------------------------------------------------------------------------------------------------------------------------------------------------------------------------------------------------------------------------------------------------------------------------------------------------------------------------------------------------------------------------------------------------------------YKD------M-G-II-VLGKLESG--TISKGI-HVVMQPNKRK-------VKVLSILS----D---D--V-----E---SDQVE--AGENVKL-----------RL-DNVE-EDE-VSKGFVLCS-V-DN---L----C-S--T---G-FI-FDAQIAII---EH-KSIICA---GY-------------------------------------------------------------------------------------------------------------------------------------------------------------------------------------------------------------------------------------------------------------------------------
>Molgula_gulf@MGUL39435.H1.1
-------------------------------------------------------------------------------------------------------------------------------------------------------------------------------------------------------------------------------------------------------------------------------------------------------------------------------------------------------------------------------------------------------------------------------------------------------------------------------------------------------------------------------------------------------------------------------------------------------------------------------------------------------------------------------------------------------------------------------------------------------------------------------------------------------------------------------------------------------------------------------------------------------------------------------------------------------------------------------------------------------------------------------------------------------------------------------------------------------------------------------------------------------------------------------------------------------------------------------------------------------------------------------------------------------------------------------------------------------------------------------------------------------------------------------------------------------------------------------------------------------------------------------------------------------------------------------------------------------------------------------------------------------------------------------------------------------------------------------------------------------------------------------------------------------------------------------------------------------------------------------------------------------------------------------------------------------------------------------------------------------------------------------------------------------------------------------------------------------------------------------------------------------------------------------------------------------------------------------------------------------------------------------------------------------------------------------------------------------------------------------------------------------------------------------------------------------------------------------------------------------------------------------------------------------------------------------------------------------------------------------------------------------------------------------------------------------------------------------------------------------------------------------------------------------------------------------------------------------------------------------------------------------------------------------------------------------------------------------------------------KDHLNVVFIGHV-DAGKSTIGGQIMYLTGMVDKRTLEKYEREAKEKIR-ETW-YLSWVVDTNLEEREK---GKTVEVGRAYFE---------TS---------TKQFT---------------------------------------------------------------------------------------------------------------------------------------------------------------------------------------------------------------------------------------------------------------------------------------------------------------------------------------------------------------------------------------------------------------------------------------------------------------------------------------------------------------------------------------------------------------------------------------------------------------------------------------------------------------------------------------------------------------------
>Callorhinchus_milii@CT02070719.H1.1
------------------------------------------------------------------------------------------------------------------------------------------------------------------------------------------------------------------------------------------------------------------------------------------------------------------------------------------------------------------------------------------------------------------------------------------------------------------------------------------------------------------------------------------------------------------------------------------------------------------------------------------------------------------------------------------------------------------------------------------------------------------------------------------------------------------------------------------------------------------------------------------------------------------------------------------------------------------------------------------------------------------------------------------------------------------------------------------------------------------------------------------------------------------------------------------------------------------------------------------------------------------------------------------------------------------------------------------------------------------------------------------------------------------------------------------------------------------------------------------------------------------------------------------------------------------------------------------------------------------------------------------------------------------------------------------------------------------------------------------------------------------------------------------------------------------------------------------------------------------------------------------------------------------------------------------------------------------------------------------------------------------------------------------------------------------------------------------------------------------------------------------------------------------------------------------------------------------------------------------------------------------------------------------------------------------------------------------------------------------------------------------------------------------------------------------------------------------------------------------------------------------------------------------------------------------------------------------------------------------------------------------------------------------------------------------------------------------------------------------------------------------------------------------------------------------------------------------------------------------------------------------------------------------------------------------------------------------------------------------------------------------------------------------------------YLSWALDTNQEERDK---GKTVEVGRAYFE---------TL---------KKHFTILDAPGHKSF-VPNMIGGASQADLAVL-V---------------------------------------------------------------------------------------------------------------------------------------------------------------------------------------------------------------------------------------------------------------------------------------------------------------------------------------------------------------------------------------------------------------------------ALICL---V--DK----K-S----G--E----------K-------S-------K--TR-------------PRFVKQDQVCIARLK-T---A-G---TIC-LETFKDFPQMGRFTLRDEG------------------------------------------------------------------------------------------------------------------------------------
>Monodelphis_domestica@XP_001375225
------------------------------------------------------------------------------------------------------------------------------------------------------------------------------------------------------------------------------------------------------------------------------------------------------------------------------------------------------------------------------------------------M----------D-----P-----G--S----------G-------G---G------G-----G--S------S-S---G--------------------------------------S------------SS----SDS---A--P---D--C-W--D-----Q---A----D----M-----E----A-P-------G---P-----GGA-P----TA------A-----A--A--------------------------------------------A---T----A--T----------------A---A----------------------------V-----------A----E---A--Q---------------------------------------------------N------L---------------------------------------------S----------A----A-F----S-----R----Q--------------L--------N---------V---------N----A--------K-------P------F---V----------------P---N-----------------------------V-H---------A----------A--E------F---V--P---S------------F------L------------R---G------------P-------------V----Q------------Q---P--------------------P------------------------P--PPPPPAG--A-------TA--A---Q--------------------------------------G-------------------------------------D------G------------T---------------------G-------AG---G-----------P------A-------A---------------------------------------------P---------------V--E----P----------S-----Q-----------E-------E-----Q------------S-----------------V---------------L-----------Y-----E---G---------------------S--------N-----------------------------S----------A---V----S--------------------------M----------------E--------V-------------S------E--P------------------------V---------------------------------V-E-------NG------E----T-----------------------------------------E------------M-----------S------------P-------E-------E---------S-------------------------W----------E--------H--------------------------K-----------------E---------E-----P--------S---------E-------A-------E---P------------------R----G------------G-S---------------------------------------S------------G--D---G-----G--------------------------P----------------------P---E---E--------------------S-V---Q-----------------------------------------------------------------------------------------------------------------------------------------------------------------------------------------------------------------EM-M--E-----------------------------------E---E------E---E----------I-------P----------------------K-----------------P------K------S---------V-----V---------A-----P-------------------------------------P-------------------G---A-P----K---------------------------------------------------------------------------------------------------------------------------------------------------------------------------------------------------KEHVNVVFIGHV-DAGKSTIGGQIMYLTGMVDKRTLEKYEREAKEKNR-ETW-YLSWALDTNQEERDK---GKTVEVGRAYFE---------TE---------KKHFTILDAPGHKSF-VPNMIGGASQADLAVL-VISARKGEFETGFEKGGQTREHAMLAKTAGVKHLIVLINKMD---DPTV-----N-WSNERYE-ECK-EKLVP-F-L-K-K-VGFN--PKK--D-IHFMPCSGLTG-ANL--KEQ-S----DF--C-P--------WYI----G-----------L---------------PFIPYLD-N-LP-NF--NR----S----V-DGP-----IRLPIVDKYKD------M-G-TV-VLGKLESG--SICKGQ-QLVMMPNKHN-------VEVLGILS----D---D--V-----E---TDSVA--PGENLKI-----------RL-KGIE-EEE-ILPGFILCD-P-NN---L----C-H--S---G-RT-FDAQIVII---EH-KSIICP---GYNAVLHIHTCIEEVEI--TALICL---V--DK----K-S----G--E----------K-------S-------K--TR-------------PRFVKQDQVCIARLR-T---A-G---TIC-LETFKDFPQMGRFTLRDEG--K-TIAIGKVL-KLVP--E---K-D----------------------------------------------------------------------------------------------------------
>Anolis_carolinensis@XP_003228175
--------------------------------------------------------------------------------------------------------------------------------------------------------------------------------------------------------------------------------------------------------------------------------------------------------------------------------------------------------------------------------------------------------------------------------------------------------------------------------------------------------------------------------------------------------------------------------------------------------------------------------------------------------------------------------------------------------------------------------------------------------------------------------------------------------------------------------------------------------------------------------------------------------------------------------------------------------------------------------------------------------------------------------------------------------------------------------------------------------------------------------------------------------------------------------------------------------------------------------------------------------------------------------------------------------------------------------------------------------------------------------------------------------------------------------------------------------------------------------AS---------------A--E----S----------S-----Q-----------E-------E-----Q------------R-----------------S---------------S-----------C-----E---G---------------------S--------N-----------------------------V----------A---D----S--------------------------M----------------E--------V-------------S------E--Q------------------------V-----------------------------------E-------NG------E----T-----------------------------------------E------------M-----------S------------P-------E-------E---------S-------------------------W----------D--------H--------------------------K-----------------E---------E-----A--------V---------E-------A-------D---L------------------A-----------------------------------------------------------C------------G--G---A-----G--------------------------P----------------------M---D---E--------------------G-I---P-----------------------------------------------------------------------------------------------------------------------------------------------------------------------------------------------------------------EM-M--E-----------------------------------E---E------E---E----------I-------P----------------------T-----------------P------K------S---------L-----V---------A-----P-------------------------------------P-------------------G---A-P----K---------------------------------------------------------------------------------------------------------------------------------------------------------------------------------------------------KEHVNVVFIGHV-DAGKSTIGGQIMYLTGMVDKRTLEKYEREAKEKNR-ETW-YLSWALDTNQEERDK---GKTVEVGRAYFE---------TE---------KKHFTILDAPGHKSF-VPNMIGGASQADLAVL-VISARKGEFETGFEKGGQTREHAMLAKTAGVKHLIVLINKMD---DPTV-----N-WSNERYE-ECK-EKLVP-F-L-K-K-VGFN--PKK--D-IHFMPCSGLTG-ANL--KEQ-S----DF--C-P--------WYT----G-----------L---------------PFIPYLD-N-LP-NF--NR----S----V-DGP-----IRLPIVDKYKD------M-G-TV-VLGKLESG--SICKGQ-QLVMMPNKHN-------VEVLGILS----D---D--V-----E---TDAVA--PGENLKI-----------RL-KGIE-EEE-ILPGFILCD-I-NN---L----C-H--S---G-RT-FDAQIVII---EH-KSIICP---GYNAVLHIHTCIEEVEI--TALICL---V--DK----K-S----G--E----------K-------S-------K--TR-------------PRFVKQDQVCIARLR-T---A-G---TIC-LETFKDFPQMGRFTLRDEG--K-TIAIGKVL-KLVP--E---K-D----------------------------------------------------------------------------------------------------------
>Meleagris_gallopavo@XP_003210570
-------------------------------------------------------------------------------------------------------------------------------------------------------------------------------------------------------------------------------------------------------------------------------------------------------------------------------------------------------------------------------------------------------------------------------------------------------------------------------------------------------------------------------------------------------------------------------------------------------------------------------------------------------------------------------------------------------------------------------------------------------------------------------------------------------------------------------------------------------------------------------------------------------------------------------------------------------------------------------------------------------------------------------------------------------------------------------------------------------------------------------------------------------------------------------------------------------------------------------------------------------------------------------------------------------------------------------------------------------------------------------------------------------------------------MAG-------S---------------------------------------------P---------------V--E----T----------S-----P-----------E-------E-----Q------------T-----------------A---------------S-----------Y-----E---G---------------------S--------N-----------------------------A----------A---V----N--------------------------M----------------E--------I-------------S------E--S------------------------V---------------------------------V-E-------NG------E----T-----------------------------------------E------------M-----------S------------P-------E-------E---------S-------------------------W----------E--------H--------------------------K-----------------K---------E-----T--------S---------E-------A-------E---Q------------------G----S------------G-P---------------------------------------V------------V--D---A-----G--------------------------P----------------------S---E---E--------------------G-T---Q-----------------------------------------------------------------------------------------------------------------------------------------------------------------------------------------------------------------EM-M--E-----------------------------------E---E------E---E----------I-------P----------------------K-----------------P------K------S---------V-----V---------A-----P-------------------------------------P-------------------G---A-P----K---------------------------------------------------------------------------------------------------------------------------------------------------------------------------------------------------KEHVNVVFIGHV-DAGKSTIGGQIMYLTGMVDKRTLEKYEREAKEKNR-ETW-YLSWALDTNQEERDK---GKTVEVGRAYFE---------TE---------KKHFTILDAPGHKSF-VPNMIGGASQADLAVL-VISARKGEFETGFEKGGQTREHAMLAKTAGVKHLIVLINKMD---DPTV-----N-WSNERYE-ECK-EKLVP-F-L-K-K-VGFN--PKK--D-IHFMPCSGLTG-ANL--KEQ-S----EF--C-P--------WYI----G-----------L---------------PFIPYLD-N-LP-NF--NR----S----A-DGP-----IRLPIVDKYKD------M-G-TV-VLGKLESG--SICKGQ-QLVMMPNKHN-------VEVLGILS----D---D--V-----E---TDSVA--PGENLKI-----------RL-KGIE-EEE-ILPGFILCD-S-NN---L----C-H--S---G-RT-FDAQIVII---EH-KSIICP---GYNAVLHIHTCIEEVEI--TALICL---V--DK----K-T----G--E----------K-------S-------K--TR-------------PRFVKQDQVCIARLR-T---A-G---TIC-LETFKDFPQMGRFTLRDEG--K-TIAIGKVL-KLVP--E---K-D----------------------------------------------------------------------------------------------------------
>Eucidaris_tribuloides@SRA837609.H1.1
--------------------------------------------------------------------------------------------------------------------------------------------------------------------------------------------------------------------------------------------------------------------------------------------------------------------------------------------------------------------------------------------------------------------------------------------------------------------------------------------------------------------------------------------------------------------------------------------------------------------------------------------------------------------------------------------------------------------------------------------------------------------------------------------------------------------------------------------------------------------------------------------------------------------------------------------------------------------------------------------------------------------------------------------------------------------------------------------------------------------------------------------------------------------------------------------------------------------------------------------------------------------------------------------------------------------------------------------------------------------------------------------------------------------------------------------------------------------------------------------------------------------------------------------------------------------------------------------------------------------------------------------------------------------------------------------------------------------------------------------------------------------------------------------------------------------------------------------------------------------------------------------------------------------------------------------------------------------------------------------------------------------------------------------------------------------------------------------------------------------------------------------------------------------------------------------------------------------------------------------------------------------------------------------------------------------------------------------------------------------------------------------------------------------------------------------------------------------------------------------------------------------------------------------------------------------------------------------------------------R----------P-------S----------------------N-----------------N------K------S---------C-----Q---------M-----K-------------------------------------S-------------------A-----G----K---------------------------------------------------------------------------------------------------------------------------------------------------------------------------------------------------MEHVNVVFIGHV-DAGKSTIGGHIMYLTGGVDKRTLEKYEREAKEKNR-ESW-YLSWALDTNQEERDK---GKTVEVGRAYFE---------TE---------KKHFTILDAPGHRSF-VPNMIGGAAQADLAVL-VISARKGEFETGFERGGQTREHAML-------------------------------------------------------------------------------------------------------------------------------------------------------------P-PLP-AR----N----S-SGP-----FRMPITDRFKD------M-G-TI-LLGTIESG--TLRKGN-TYTLMPNKTS-------IEILQIIS----D---E--E-----E---TNVAG--TGENVKL-----------KV-RGVE-EED-VSPGFVLCD-P-NS---L----C-H--T---C-KK-FDAQIAIV---EY-KSIICP---GYGAVLHIHNAVEEVQI--IKLIDL---V--DK----K-T----G------------------------------------------------------------------------------------------------------------------------------------------------------------------------------------------------------------------------------------
>Lytechinus_variegatus@JH434059.H1.4
------------------------------------------------------------------------------------------------------------------------------------------------------------------------------------------------------------------------------------------------------------------------------------------------------------------------------------------------------------------------------------------------------------------------------------------------------------------------------------------------------------------------------------------------------------------------------------------------------------------------------------------------------------------------------------------------------------------------M----------------------------E-----------T----D---S--H---------E--------------------S--------------------S------V---------------------------------------------L----------E----N-W----A-----D----Q--------------E--------D---------P---------G----P--------G-------L------S---N----------------Q---F-----------------------------S-T---------L----------N--V------G---A--K---P------------F------V------------P---N------------V-------------N----A------------P---A--------------------F------------------------V--PG---SY-----------A--S---N------------------------T-------------Q---P------------------E----L-E--A-T--------------------------------------------------------------------------------------------------------------------------------------------------------------------------------------------------------------------------------------------------------------------------------------------------------------------------------------------------------------------------------------------------------------------------------------------------------------------------------------------------------------------------------------------------------------------------------------------------------------------------------------------------------------------------------------------------------------------D----------N---------G-----S--------M---------K-------A-------F-------------------------------------------------------------------------------------------------------------------------------------------------------------------------------------------------------------------------------------------------------------------------------------------------------------------------------------------------------------------------------------------------------------------------------------------------------------I---A------P---K----------P-------S----------------------K-----------------Q------Q------T---------P-----K---------E-----E-------------------------------------E-------------------P---E-S----K---------------------------------------------------------------------------------------------------------------------------------------------------------------------------------------------------KEHVNVVFIGHV----------------------------------------------------------------------------------------------------------------------------VISARKGEFETGFERGGQTREHAMLAKTAGVKHLVILINKMD---DPTV-----E-WS--RYD-ECK-EKLLP-F-L-R-K-VGFN--PKK--D-IHFIPVSGITG-ANL--KVS-AT---DK--C-P--------WYT----G-----------H---------------PFITYID-E-LP-PLP-AR----N----S-SGP-----LRLPITDRYK-------------------------------------------------------------------------------------------------------------------------CD-T-TD---V----C-H--T---S-KM-FDAQIAIV---EY-KSIICS---GYGAVLHIHNAVEEVQI--TKIIAL---I--DK----K-T----G--A----------K-------T-------K--QR-------------PRFIKQDQVAIARLE-T---T-G---ILC-METFKEFSQMGRFTLRDEG--K---------------------------------------------------------------------------------------------------------------------------------
>Xenopus_laevis@NP_001086960
-----------------------------------------------------------------------------------------------------------------------------------------------------------------------------------------------------------------------------------------------------------------------------------------------------------------------------------------------------------------------------------------------------------------------------------------------------------------------------------------------------------------------------------------------------------------------------------------------------------------------------------------------M---------DAI----D--S------------A------P---D----S--W----------------E---Q----------------------------T-----------D----M---E--A---------T--------------------D-------------------------------------------------------------------------L----------N----N-S----M-----A----A--------------L--------N---------V---------N----A--------K-------P------F---V----------------P---N-----------------------------V-H---------A----------V--E------F---V--P---S------------F------F------------M---------------------------------------------------------------------------------------------------------------------------------------------------------------------------------------------------------------------------------------------------------------------------------------------G---------------------------------------------S---------------A--P----S------------------------------------E-----E------------E-----------------E---------------Q-----------H-----H---G---------------------S--------A-----------------------------T----------A---V----G--------------------------M----------------D--------V-------------S------E--P------------------------V---------------------------------V-E-------NG------E----T-----------------------------------------E------------M-----------S------------P-------E-------E---------S-------------------------W----------D--------H--------------------------K-----------------E---------D-----P--------I---------E-------A-------E---P------------------G----G------------G-S---------------------------------------E------------G--D---G-----G--------------------------T----------------------T---E---E--------------------G-S---S-----------------------------------------------------------------------------------------------------------------------------------------------------------------------------------------------------------------EM-I--E-----------------------------------E---E------E---E----------I-------P----------------------K-----------------P------K------T---------I-----V---------A-----P-------------------------------------P-------------------D---A-P----K---------------------------------------------------------------------------------------------------------------------------------------------------------------------------------------------------KEHVNVVFIGHV-DAGKSTIGGQIMYLTGMVEKRTLEKYEREAKEKNR-ETW-YLSWALDTNQEERDK---GKTVEVGRAYFE---------TE---------KKHFTILDAPGHKSF-VPNMIGGASQADLAVL-VISARKGEFETGFEKGGQTREHAMLAKTAGVKHLIVLINKMD---DPTV-----N-WSNDRYE-ECK-EKLVP-F-L-K-K-VGFN--PKK--D-IYFMPCSGLTG-ANL--KEP-V----EA--C-P--------WYI----G-----------L---------------PFIPYLD-S-LP-NF--NR----S----V-DGP-----VRLPIVDKYKD------M-G-TV-ILGKLESG--CICKGQ-QLVMMPNKHT-------VEVLSLLS----D---E--V-----E---TELVA--PGENLKL-----------RL-KGIE-EEE-ILPGFILCD-P-NN---V----C-H--S---G-RT-FDAQIVII---EH-KSIICP---GYNAVLHIHTCIEEVEI--TALICL---V--DK----K-S----G--E----------K-------S-------K--TR-------------PRFVKQDQVCIARLK-T---A-G---TIC-LETFKDFPQMGRFTLRDEG--K-TIAIGKVL-KLVP--E---K-D----------------------------------------------------------------------------------------------------------
>Oreochromis_niloticus@XP_003457980
--------------------------------------------------------------------------------------------------------------------------------------------------------------------------------------------------------------------------------------------------------------------------------------------------------------------------------------------------------------------------------------------------------------------------------------------------------------------------------------------------------------------------------------------------------------------------------------------------------------------------------------------------------------------------------------------------------MDPRDTAPDSWEQE--D----------------------------D-----------V----E---A--T---------I--------------------D--------------------G------Q---------------------------------------------L----------E----S-A----F-----T----T--------------L--------N---------V---------N----A--------K-------P------F---V----------------P---N-----------------------------V-N---------A----------A--E------F---V--P--------------------------------------------------------------------------------------------------------------------------------------------------------------------------------------------------------------------------------------------------------------------------------------------------------------------------------------------------------------------------------A---------------F--G----L----------K-----A-----------H-------P-----G------------N-----------------V---------------D-----------S---------A---------------------V--------A-----------------------------V----------EKT-S----T--------------------------M----------------E--------M-------------S------E--S------------------------S--A-------P----------------------V-E-------NG------D----A-----------------------------------------E------------M-----------T------------T-------E-------E---------P-------------------------W----------D--------Q--------------------------K------E----------V---------E-----P--------S---------E-------E-------E---P----G------------------G------------G-V---------------------------------------C------------V--D---R-----G--------------------------PE---------------------G---P---D--------------------E-T---A---P----------------------------------------------------------------------------------------------------------------------------------------------------------------------------------------------------E---------M-M--E-----------------------------------E---E------E---E----------V------------------------------LV----------------P------K------V---------P-----P---------T-----Q-------------------------------------P-------------------D---A-P----K---------------------------------------------------------------------------------------------------------------------------------------------------------------------------------------------------KEHINVVFIGHV-DAGKSTIGGQIMYLTGMVDKRTLEKYEREAKEKNR-ETW-YLSWALDTNQEERDK---GKTVEVGRAYFE---------TD---------KKHFTILDAPGHKSF-VPNMIGGASQADLAVL-VISARKGEFETGFEKGGQTREHAMLAKTAGVKHLIVLVNKMD---DPTV-----N-WSLERYE-ECK-EKLVP-F-L-K-K-VGFN--PKK--D-IHFMPCSGLTG-ANL--KEP-T----NM--C-S--------WYT----G-----------L---------------PFIPHLD-S-LP-NF--NR----S----S-DGP-----VRLPIVDKYKD------M-G-TV-ILGKLESG--SISKAQ-QLVMMPNRHV-------VEVLSLLS----D---D--V-----E---TDDAG--PGENLKL-----------RL-KGIE-EEE-ILPGFILCN-A-EN---L----C-H--S---G-RT-FDAQIVII---EH-KSIICP---GYNAVLHIHTCIEEVQI--TALICL---V--DK----K-T----G--E----------K-------S-------K--TR-------------PRFVKQDQVCIARLR-T---A-G---TIC-LETFKDFPQMGRFTLRDEG--K-TIAIGKVL-KLVA--E---R-D----------------------------------------------------------------------------------------------------------
>Pan_troglodytes@JAA31846
------------------------------------------------------------------------------------------------------------------------------------------------------------------------------------------------------------------------------------------------------------------------------------------------------------------------------------------------------------------------------------------------M----------D-----P-----G--S----------G-------G---G------G-----G--G------G-G---G-G--------------------------------G---S------------SSGGSSSDS---A--P---D--C-W--D-----Q---A----D----M-----E----A-P-------G---P-----G---P----CG------G--------G--------------------------------------------G---S----L--A----------------A---A----------------------------------------A----E---A--Q---------R--------------------E--------------------N------L---------------------------------------------S----------A----A-F----S-----R----Q--------------L--------N---------V---------N----A--------K-------P------F---V----------------P---N-----------------------------V-H---------A----------A--E------F---V--P---S------------F------L------------R---G------------P-------------A----A----------------P--------------------P------------------------P--P----AG--G-------AA--N---N------------------------H-------------G-------------------------------------A------G------------S---------------------G-------AG---G-----------P------A-------A---------------------------------------------P---------------V--E----S----------S-----Q-----------E-------E-----Q------------S-----------------L---------------------------C-----E---G---------------------S--------N-----------------------------S----------A---V----S--------------------------M----------------E--------L-------------S------E--P------------------------I---------------------------------V-E-------NG------E----T-----------------------------------------E------------M-----------S------------P-------E-------E---------S-------------------------W----------E--------H--------------------------K-----------------E---------E-----I--------S---------E-------A-------E---P------------------G----G------------G-S---------------------------------------L------------G--D---G-----R--------------------------P----------------------P---E---E--------------------S-A---H-----------------------------------------------------------------------------------------------------------------------------------------------------------------------------------------------------------------EM-M--E-----------------------------------E---E------E---E----------I-------P----------------------K-----------------P------K------S---------V-----V---------A-----P-------------------------------------P-------------------G---A-P----K---------------------------------------------------------------------------------------------------------------------------------------------------------------------------------------------------KEHVNVVFIGHV-DAGKSTIGGQIMYLTGMVDKRTLEKYEREAKEKNR-ETW-YLSWALDTNQEERDK---GKTVEVGRAYFE---------TE---------KKHFTILDAPGHKSF-VPNMIGGASQADLAVL-VISARKGEFETGFEKGGQTREHAMLAKTAGVKHLIVLINKMD---DPTV-----N-WSNERYE-ECK-EKLVP-F-L-K-K-VGFN--PKK--D-IHFMPCSGLTG-ANL--KEQ-S----DF--C-P--------WYI----G-----------L---------------PFIPYLD-N-LP-NF--NR----S----V-DGP-----IRLPIVDKYKD------M-G-TV-VLGKLESG--SICKGQ-QLVMMPNKHN-------VEVLGILS----D---D--V-----E---TDTVA--PGENLKI-----------RL-KGIE-EEE-ILPGFILCD-P-NN---L----C-H--S---G-RT-FDAQIVII---EH-KSIICP---GYNAVLHIHTCIEEVEI--TALISL---V--DK----K-S----G--E----------K-------S-------K--TR-------------PRFVKQDQVCIARLR-T---A-G---TIC-LETFKDFPQMGRFTLRDEG--K-TIAIGKVL-KLVP--E---K-D----------------------------------------------------------------------------------------------------------
>Oreochromis_niloticus@XP_003438755
----------------------------------------------------------------------------------------------------------------------------------------------------------------------------------------------------------------------------------------------------------------------------------------------------------------------------------------------------M---D--------PR-D------T------------------APD----------S-----W-----E--L----------E-------E---D---------------A------E-A---P-A-----A-----A------------A-------G---L------------PT----AFA---A--L---N--V-N--A-----K---P----F----V-----P----N-V-------N---A-----P---V----FV------P-----S--F----L---------Q------A--S------------A------V---E----M--P----------------A---S----------------------------D-----------G----T---P--D---------P--------------------A--------------------A------S---------------------------------------------M----------E----V-S----E-----T----V--------------A------------------P-----------------------V-------E------N---G----------------S---T-----------------------------E-A---------D----------M--P------T---E--E---E------------T------W------------E---Q------------K---------------------------------------------------------------------------------------------------------------------------------------------------------------------------------------------------------------------------------------------E---E-----------P------G-------G---DE----------------------------------------G---------------G--G----------------------------------------------------------------------------------------------------------G-----Q---E---------------------D--------L-----------------------------G----------S---G----G--------------------------T----------------C--------A-------------E------E--G------------------------G--A-------A--------------G-------------------------------------------------------------------------------------K----------------------------------------------------------------------------E----------D--------E--------------------------E------M----------M---------E-----E--------E---------E-------E-------E---M----P-------------L-----------------------------------------------------------------------------------------------------------------------------------------------------------------------------------------------------------------------------------------------------------------------------------------------------------------------------------------------------------------------------------------------------------------------------------------------------------------------------------------------------------------P------K------V---------A-----P---------A-----P-------------------------------------P-------------------D---A-P----K---------------------------------------------------------------------------------------------------------------------------------------------------------------------------------------------------KEHVNVVFIGHV-DAGKSTIGGQIMYLTGMVDKRTLEKYEREAKEKNR-ETW-YLSWALDTNQEERDK---GKTVEVGRAYFE---------TE---------KKHFTILDAPGHKSF-VPNMIGGASQADLAVL-VISARKGEFETGFEKGGQTREHAMLAKTAGVKHLIVLINKMD---DPTV-----N-WSLERYE-ECK-EKLVP-F-L-K-K-VGFN--PKK--D-IHFMPCSGLTG-ANL--KDP-V----PE--C-P--------WYT----G-----------L---------------PFIAHLD-S-LP-NF--TR----S----S-DGP-----VRLPIVDKYKD------M-G-TV-ILGKLESG--SISKAQ-QLVMMPNRHT-------VEVLSLLS----D---D--V-----E---TDDAS--PGENLKL-----------RL-KGIE-EEE-ILPGFILCS-P-DN---L----C-H--S---G-RT-FDAQIVII---EH-KSIICP---GYNAVLHIHTCIEEVQI--TALICL---V--DK----K-T----G--E----------K-------S-------K--TR-------------PRFVKQDQVCIARLR-A---A-G---VIC-LETFKDFPQMGRFTLRDEG--K-TIAIGKVL-KLVP--E---K-D----------------------------------------------------------------------------------------------------------
>Pan_troglodytes@JAA22123
--------------------------------------------------------------------------------------------------------------------------------------------------------------------------------------------------------------------------------------------------------------------------------------------------------------------------------------------------------------------------------------------------------------------------------------------------------------------------------M-----D-----S------------G-------S---S------------SS-----DS---A--P---D--C-W--D-----Q---V----D----M-----E----S-P-------G---S-----A---P----SG------D------------------------------G--V------------S------S--------------------------------A----------------------------V-----------A----E---A--Q---------R--------------------E--------------------P------L---------------------------------------------S----------S----A-F----S-----R----Q--------------L--------N---------V---------N----A--------K-------P------F---V----------------P---N-----------------------------V-H---------A----------A--E------F---V--P---S------------F------L------------R---G------------P-------------T----Q------------P---P--------------------T------------------------F--P----AG--S-------GS--N---D------------------------E-------------T---C------------------T----G----A-G-YP------Q------------G---------------------K-------RM---G-----------R------G-------A---------------------------------------------P---------------V--E----P----------S-----R-----------E-------E-----P------------L-----------------V---------------S-----------L-----E---G---------------------S--------N-----------------------------S----------A---V----T--------------------------M----------------E--------L-------------S------E--P------------------------V---------------------------------V-E-------NG------E----V-----------------------------------------E------------M-----------A------------L-------E-------E---------S-------------------------W----------E--------H--------------------------S-----------------K---------E-----V--------S---------E-------A-------E---P------------------G----G------------G-S---------------------------------------S------------G--D---S-----G--------------------------P----------------------P---E---E--------------------S-G---Q-----------------------------------------------------------------------------------------------------------------------------------------------------------------------------------------------------------------EM-M--E-----------------------------------E---K------E---E----------I-------R----------------------K-----------------S------K------S---------V-----I---------V-----P-------------------------------------S-------------------G---A-P----K---------------------------------------------------------------------------------------------------------------------------------------------------------------------------------------------------KEHVNVVFIGHV-DAGKSTIGGQIMFLTGMVDKRTLEKYEREAKEKNR-ETW-YLSWALDTNQEERDK---GKTVEVGRAYFE---------TE---------RKHFTILDAPGHKSF-VPNMIGGASQADLAVL-VISARKGEFETGFEKGGQTREHAMLAKTAGVKHLIVLINKMD---DPTV-----N-WSNERYE-ECK-EKLVP-F-L-K-K-VGFN--PKK--D-IHFMPCSGLTG-ANL--KEQ-S----DF--C-P--------WYI----G-----------L---------------PFIPYLD-N-LP-NF--NR----S----V-DGP-----IRLPIVDKYKD------M-G-TV-VLGKLESG--SICKGQ-QLVMMPNKHN-------VEVLGILS----D---D--V-----E---TDTVA--PGENLKI-----------RL-KGIE-EEE-ILPGFILCD-P-NN---L----C-H--S---G-RT-FDAQIVII---EH-KSIICP---GYNAVLHIHTCIEEVEI--TALICL---V--DK----K-S----G--E----------K-------S-------K--TR-------------PRFVKQDQVCIARLR-T---A-G---TIC-LETFKDFPQMGRFTLRDEG--K-TIAIGKVL-KLVP--E---K-D----------------------------------------------------------------------------------------------------------
>Pan_paniscus@XP_003804925
--------------------------------------------------------------------------------------------------------------------------------------------------------------------------------------------------------------------------------------------------------------------------------------------------------------------------------------------------------------------------------------------------------------------------------------------------------------------------------M-----D-----S------------G-------S---S------------SS-----DS---A--P---D--C-W--D-----Q---V----D----M-----E----S-P-------G---S-----A---P----SG------D------------------------------G--V------------S------S--------------------------------A----------------------------V-----------A----E---A--Q---------R--------------------E--------------------P------L---------------------------------------------S----------S----A-F----S-----R----Q--------------L--------N---------V---------N----A--------K-------P------F---V----------------P---N-----------------------------V-H---------A----------A--E------F---V--P---S------------F------L------------R---G------------P-------------T----Q------------P---P--------------------T------------------------F--P----AG--S-------GS--N---D------------------------E-------------T---C------------------T----G----A-G-YP------Q------------G---------------------K-------RM---G-----------R------G-------A---------------------------------------------P---------------V--E----P----------S-----R-----------E-------E-----P------------L-----------------V---------------S-----------L-----E---G---------------------S--------N-----------------------------S----------A---V----T--------------------------M----------------E--------L-------------S------E--P------------------------V---------------------------------V-E-------NG------E----V-----------------------------------------E------------M-----------A------------L-------E-------E---------S-------------------------W----------E--------H--------------------------S-----------------K---------E-----V--------S---------E-------A-------E---P------------------G----G------------G-S---------------------------------------S------------G--D---S-----G--------------------------P----------------------P---E---E--------------------S-G---Q-----------------------------------------------------------------------------------------------------------------------------------------------------------------------------------------------------------------EM-M--E-----------------------------------E---K------E---E----------I-------R----------------------K-----------------S------K------S---------V-----I---------V-----P-------------------------------------S-------------------G---A-P----K---------------------------------------------------------------------------------------------------------------------------------------------------------------------------------------------------KEHVNVVFIGHV-DAGKSTIGGQIMFLTGMVDKRTLEKYEREAKEKNR-ETW-YLSWALDTNQEERDK---GKTVEVGRAYFE---------TE---------RKHFTILDAPGHKSF-VPNMIGGASQADLAVL-VISARKGEFETGFEKGGQTREHAMLAKTAGVKHLIVLINKMD---DPTV-----N-WSIERYE-ECK-EKLVP-F-L-K-K-VGFS--PKK--D-IHFMPCSGLTG-ANI--KEQ-S----DF--C-P--------WYT----G-----------L---------------PFIPYLD-N-LP-NF--NR----S----I-DGP-----IRLPIVDKYKD------M-G-TV-VLGKLESG--SIFKGQ-QLVMMPNKHN-------VEVLGILS----D---D--T-----E---TDFVA--PGENLKI-----------RL-KGIE-EEE-ILPGFILCD-P-SN---L----C-H--S---G-RT-FDVQIVII---EH-KSIICP---GYNAVLHIHTCIEEVEI--TALISL---V--DK----K-S----G--E----------K-------S-------K--TR-------------PRFVKQDQVCIARLR-T---A-G---TIC-LETFKDFPQMGRFTLRDEG--K-TIAIGKVL-KLVP--E---K-D----------------------------------------------------------------------------------------------------------
>Sarcophilus_harrisii@XP_003775209
------------------------------------------------------------------------------------------------------------------------------------------------------------------------------------------------------------------------------------------------------------------------------------------------------------------------------------------------------------------------------------------MLQQEEQEQA--GVGACDMM---AQ----TELRGSSCEVGQTSGDLT----WPQTREKRQHRLRKDT-RFLS------T-D---G--------------------------------------Q------------ET----NLQ---M--P---D--T-W--I-----S--------------------------------------P-----GGA-P----PA------A-----------------------------------------------------------------T----------------A---A----------------------------A-----------A----E---A--Q---------------------------------------------------N------L---------------------------------------------S----------A----A-L----R-----G----Q--------------L--------T---------V---------R----A-----------------------------------------------------------------------------------------------------S--G------F---V--Q---S------------S------L------------R---G------------P-------------V----R------------Q---P--------------------L------------------------P--SLPP-------------AA--A---R--------------------------------------G-------------------------------------D------G------------S---------------------G-------AG---G-----------P------AGPE----A---------------------------------------------P---------------V--E----R----------S-----Q-----------E-------------Q------------T-----------------V---------------S-----------Y-----A---G---------------------S--------K-----------------------------S----------A---L----S--------------------------M----------------E--------G-------------S------G--P------------------------V---------------------------------L-K-------SG------E----T-----------------------------------------E------------L-----------S------------P-------E-------E---------S-------------------------W----------E--------H--------------------------K-----------------E---------G-----P--------S---------G-------A-------G---P------------------S----GAEPGE-------G-S---------------------------------------L------------G--D---R-----G--------------------------P----------------------P---E---A--------------------G-A---P-----------------------------------------------------------------------------------------------------------------------------------------------------------------------------------------------------------------EM-V--V-----------------------------------E---K------EG--K----------I-------P----------------------K-----------------R------T------S---------V-----V---------A-----P-------------------------------------A-------------------A---A-S----K---------------------------------------------------------------------------------------------------------------------------------------------------------------------------------------------------KEHVNVVFIGHV-DAGKSTIGGQIMYLTGMVDKRTLEKYQREAKEKNR-ETW-YLSWALDTNQEERDK---GKTVEVGRAYFE---------TE---------KKHFTILDAPGHKSF-VPHMIGGASQADLAVL-VISARKGEFETGFEKGGQTREHAMLAKTAGVKHLIVLVNKMD---DPTV-----N-WSNKRYE-ECK-EKLLP-F-L-K-K-VGFS--PKK--D-IHFMPCSGLTG-ANL--KEP-S----DC--C-P--------WYE----G-----------L---------------PFVQYLD-D-LP-NF--NR----S----L-DGP-----VRLPIVDKYKD------M-G-TV-VLGKLESG--SICKGQ-QFVMMPNKHN-------VEVLGILS----D---D--V-----E---TDSAA--PGENLKI-----------RL-KGIE-EEE-ILPGFILCE-P-KN---L----C-H--F---G-RT-FDAQIVII---EH-KSIICP---GYNAVLHIHTCIEEVEI--TALICL---V--DK----K-T----G--E----------K-------S-------K--TR-------------PRFVKQDQVCIARLR-T---A-G---TIC-LETFKDFPQMGRFTLRDEG--K-TIAIGKVL-KLVP--E---K-D----------------------------------------------------------------------------------------------------------
>Sarcophilus_harrisii@XP_003761733
------------------------------------------------------------------------------------------------------------------------------------------------------------------------------------------------------------------------------------------------------------------------------------------------------------------------------------------------------------------------------------------------------------------------------------------------------------------------------------------------------------------------------------------------------------------------------------------------------------------------------------------------------------------------------------------------------------------------------------------------------------------------------------------------------------------------------------------------------------------------------------------------------------------------------------------------------------------------------------------------------------------------MNAGRQSPFRLPSGLGHRLPRTSTPVNPRENRIRVARY------LPGFVVLRLPASHRPERIRKSF---V--P---S------------F------L------------R---G------------P-------------V----Q------------Q---P--------------------P------------------------P--PPPPPAG--A-------TA--A---Q--------------------------------------G-------------------------------------D------G------------T---------------------G-------AG---G-----------P------A-------A---------------------------------------------P---------------V--E----P----------S-----Q-----------E-------E-----Q------------S-----------------V---------------L-----------Y-----E---G---------------------S--------N-----------------------------S----------A---V----S--------------------------M----------------E--------V-------------S------E--P------------------------V---------------------------------V-E-------NG------E----T-----------------------------------------E------------M-----------S------------P-------E-------E---------S-------------------------W----------E--------H--------------------------K-----------------E---------E-----P--------S---------E-------A-------E---S------------------G----G------------G-S---------------------------------------L------------G--D---G-----G--------------------------P----------------------P---E---E--------------------S-V---P-----------------------------------------------------------------------------------------------------------------------------------------------------------------------------------------------------------------EM-MM-E-----------------------------------E---E------E---E----------I-------P----------------------K-----------------P------K------S---------V-----V---------A-----P-------------------------------------P-------------------G---A-P----K---------------------------------------------------------------------------------------------------------------------------------------------------------------------------------------------------KEHVNVVFIGHV-DAGKSTIGGQIMYLTGMVDKRTLEKYEREAKEKNR-ETW-YLSWALDTNQEERDK---GKTVEVGRAYFE---------TE---------KKHFTILDAPGHKSF-VPNMIGGASQADLAVL-VISARKGEFETGFEKGGQTREHAMLAKTAGVKHLIVLINKMD---DPTV-----N-WSNERYE-ECK-EKLVP-F-L-K-K-VGFN--PKK--D-IHFMPCSGLTG-ANL--KEQ-S----DF--C-P--------WYI----G-----------L---------------PFIPYLD-N-LP-NF--NR----S----V-DGP-----IRLPIVDKYKD------M-G-TV-VLGKLESG--SICKGQ-QLVMMPNKHN-------VEVLGILS----D---D--V-----E---TDSVA--PGENLKI-----------RL-KGIE-EEE-ILPGFILCD-P-NN---L----C-H--S---G-RT-FDAQIVII---EH-KSIICP---GYNAVLHIHTCIEEVEI--TALICL---V--DK----K-S----G--E----------K-------S-------K--TR-------------PRFVKQDQVCIARLR-T---A-G---TIC-LETFKDFPQMGRFTLRDEG--K-TIAIGKVL-KLVP--E---K-D----------------------------------------------------------------------------------------------------------
>Crotalus_adamanteus@AFJ50005
------------------------------------------------------------------------------------------------------------------------------------------------------------------------------------------------------------------------------------------------------------------------------------------------------------------------------------------------------------------------------------------------------------------------------------------------------------------------------M-E-----A-----N------------G-------S---G------------SS----SDS---A--P---D--C-W--D-----Q---A----D----L-----E----P-G-------N---G-----S---A----AA------A-----A--A--------------------------------------------------------V----------------E---E----------------------------E-----------E----E---E--E---------E--------------------EAAVAAAAAPGSGPLEAQEEQL------L---------------------------------------------G----------A----A-F----S-----R----H--------------L--------N---------V---------N----A--------K-------P------F---V----------------P---N-----------------------------V-H---------A----------A--E------F---V--P---A------------F------L------------R---G------------G-------------PGQ-PA------------P---P--------------------P------------------------P--P----PS--P--------------------------------------------------------------------------------------------P------P------------G---------------------L-------PP---P--PP--SLT--H------G-------A---------------------------------------------S---------------A--E----S----------S-----------------H-------E-----H------------L-----------------P---------------S-----------C-----E---G---------------------S--------N-----------------------------V----------A---I----G--------------------------M----------------E--------I-------------S------E--P------------------------V---------------------------------V-E-------NG------E----T-----------------------------------------A------------A-----------S------------P-------E-------E---------S-------------------------W----------D--------H--------------------------K-----------------E---------E-----T--------I---------E-------P-------E---L------------------A----S------------G-P---------------------------------------S------------G--D---A-----G--------------------------P----------------------I---E---E--------------------S-T---Q-----------------------------------------------------------------------------------------------------------------------------------------------------------------------------------------------------------------EM-M--E-----------------------------------E---E------E---E----------M-------P----------------------K-----------------P------K------S---------M-----V---------A-----P-------------------------------------P-------------------G---A-P----K---------------------------------------------------------------------------------------------------------------------------------------------------------------------------------------------------KEHVNVVFIGHV-DAGKSTIGGQIMYLTGMVDKRTLEKYEREAKEKNR-ETW-YLSWALDTNQEERDK---GKTVEVGRAYFE---------TE---------KKHFTILDAPGHKSF-VPNMIGGASQADLAVL-VISARKGEFETGFEKGGQTREHAMLAKTAGVKHLIVLINKMD---DPTV-----N-WSNERYE-ECK-EKLVP-F-L-K-K-VGFN--PKK--D-IHFMPCSGLTG-ANL--KEP-S----DF--C-P--------WYI----G-----------L---------------PFIPYLD-N-LP-NF--NR----S----V-DGP-----IRLPIVDKYKD------M-G-TV-VLGKLESG--SICKGQ-QLVMMPNKHN-------VEVLGILS----D---D--V-----E---TESVA--PGENLKI-----------RL-KGIE-EEE-ILPGFILCD-L-NN---L----C-H--S---G-RT-FDAQIVII---EH-KSIICP---GYNAVLHIHTCIEEVEI--TALICL---V--DK----K-S----G--E----------K-------S-------K--TR-------------PRFVKQDQVCIARLR-T---A-G---TIC-LETFKDFPQMGRFTLRDEG--K-TIAIGKVL-KLVP--E---K-D----------------------------------------------------------------------------------------------------------
>Gorilla_gorilla_gorilla@XP_004057269
------------------------------------------------------------------------------------------------------------------------------------------------------------------------------------------------------------------------------------------------------------------------------------------------------------------------------------------------------------------------------------------------M----------D-----P-----G--S----------G-------G---G------G-----G--G------G--------------------------------------------S------------SSGGSSSDS---A--P---D--C-W--D-----Q---A----D----M-----E----A-P-------G---P-----G---P----CG------G--------G--------------------------------------------G---S----L--A----------------A---A----------------------------------------A----E---A--Q---------R--------------------E--------------------N------L---------------------------------------------S----------A----A-F----S-----R----Q--------------L--------N---------V---------N----A--------K-------P------F---V----------------P---N-----------------------------V-H---------A----------A--E------F---V--P---S------------F------L------------R---G------------P-------------A----A----------------P--------------------P------------------------P--P----AG--G-------AA--N---N------------------------H-------------G-------------------------------------A------G------------S---------------------G-------AG---G-----------P------A-------A---------------------------------------------P---------------V--E----S----------S-----Q-----------E-------E-----Q------------S-----------------L---------------------------C-----E---G---------------------S--------N-----------------------------S----------A---V----S--------------------------M----------------E--------L-------------S------E--P------------------------I-----------------------------------E-------NG------E----T-----------------------------------------E------------M-----------S------------P-------E-------E---------S-------------------------W----------E--------H--------------------------K-----------------E---------E-----I--------S---------E-------A-------E---P------------------G----G------------G-S---------------------------------------L------------G--D---G-----R--------------------------P----------------------P---E---E--------------------S-A---H-----------------------------------------------------------------------------------------------------------------------------------------------------------------------------------------------------------------EM-M--E-----------------------------------E---E------E---E----------I-------P----------------------K-----------------P------K------S---------V-----V---------A-----P-------------------------------------P-------------------G---A-P----K---------------------------------------------------------------------------------------------------------------------------------------------------------------------------------------------------KEHVNVVFIGHV-DAGKSTIGGQIMYLTGMVDKRTLEKYEREAKEKNR-ETW-YLSWALDTNQEERDK---GKTVEVGRAYFE---------TE---------KKHFTILDAPGHKSF-VPNMIGGASQADLAVL-VISARKGEFETGFEKGGQTREHAMLAKTAGVKHLIVLINKMD---DPTV-----N-WSNERYE-ECK-EKLVP-F-L-K-K-VGFN--PKK--D-IHFMPCSGLTG-ANL--KEQ-S----DF--C-P--------WYI----G-----------L---------------PFIPYLD-N-LP-NF--NR----S----V-DGP-----IRLPIVDKYKD------M-G-TV-VLGKLESG--SICKGQ-QLVMMPNKHN-------VEVLGILS----D---D--V-----E---TDTVA--PGENLKI-----------RL-KGIE-EEE-ILPGFILCD-P-NN---L----C-H--S---G-RT-FDAQIVII---EH-KSIICP---GYNAVLHIHTCIEEVEI--TALICL---V--DK----K-S----G--E----------K-------S-------K--TR-------------PRFVKQDQVCIARLR-T---A-G---TIC-LETFKDFPQMGRFTLRDEG--K-TIAIGKVL-KLVP--E---K-D----------------------------------------------------------------------------------------------------------
>Gorilla_gorilla_gorilla@XP_004065362
--------------------------------------------------------------------------------------------------------------------------------------------------------------------------------------------------------------------------------------------------------------------------------------------------------------------------------------------------------------------------------------------------------------------------------------------------------------------------------M-----D-----S------------G-------S---S------------SS-----DS---A--P---D--C-W--D-----Q---V----D----M-----E----A-P-------G---S-----A---P----SG------D------------------------------G--V------------S------S--------------------------------A----------------------------V-----------A----E---X--X---------X--------------------X--------------------X------X---------------------------------------------S----------S----A-F----S-----R----Q--------------L--------N---------V---------N----A--------K-------P------F---V----------------P---N-----------------------------V-H---------A----------A--E------F---V--P---S------------F------L------------R---G------------P-------------T----Q------------P---P--------------------T------------------------L--P----AG--S-------GS--N---D------------------------E-------------T---C------------------T----G----A-G-YP------Q------------G---------------------K-------RM---G-----------R------G-------A---------------------------------------------P---------------V--E----P----------S-----R-----------E-------E-----P------------L-----------------V---------------S-----------L-----E---G---------------------S--------N-----------------------------S----------A---V----T--------------------------M----------------E--------L-------------S------E--P------------------------V---------------------------------V-E-------NG------E----V-----------------------------------------E------------M-----------A------------L-------E-------E---------S-------------------------W----------E--------H--------------------------S-----------------K---------E-----V--------S---------E-------A-------E---P------------------G----G------------G-S---------------------------------------S------------G--D---S-----G--------------------------P----------------------P---E---E--------------------S-G---Q-----------------------------------------------------------------------------------------------------------------------------------------------------------------------------------------------------------------EM-M--E-----------------------------------E---K------E---E----------I-------R----------------------K-----------------S------K------S---------V-----I---------V-----P-------------------------------------S-------------------G---A-P----K---------------------------------------------------------------------------------------------------------------------------------------------------------------------------------------------------KEHVNVVFIGHV-DAGKSTIGGQIMFLTGMVDKRTLEKYEREAKEKNR-ETW-YLSWALDTNQEERDK---GKTVEVGRAYFE---------TE---------RKHFTILDAPGHKSF-VPNMIGGASQADLAVL-VISARKGEFETGFEKGGQTREHAMLAKTAGVKHLIVLINKMD---DPTV-----N-WSIERYE-ECK-EKLVP-F-L-K-K-VGFS--PKK--D-IHFMPCSGLTG-ANI--KEQ-S----DF--C-P--------WYT----G-----------L---------------PFIPYLD-N-LP-NF--NR----S----I-DGP-----IRLPIVDKYKD------M-G-TV-VLGKLESG--SIFKGQ-QLVMMPNKHN-------VEVLGILS----D---D--T-----E---TDFVA--PGENLKI-----------RL-KGIE-EEE-ILPGFILCD-P-SN---L----C-H--S---G-RT-FDVQIVII---EH-KSIICP---GYNAVLHIHTCIEEVEI--TALISL---V--DK----K-S----G--E----------K-------S-------K--TR-------------PRFVKQDQVCIARLR-T---A-G---TIC-LETFKDFPQMGRFTLRDEG--K-TIAIGKVL-KLVP--E---K-D----------------------------------------------------------------------------------------------------------
>Bos_grunniens_mutus@ELR51680
---------------------------------------------------------------------------------------------------------------------------------------------------------------------------------------------------------------------------------------------------------------------------------------------------------------------------------------------------------------------------------------------------------------------------------------------------------------------------------------------------------------------------------------------------------------------------------------------------------------------------------------------------------------------------------------------------------------------------------------------------------------------------------------------------------------------------------------------------------------------------------------------------------------------------------------------------------------------------------------------------------------------------------------------------------------------------------------------------------------------------------------------------------------------------------------------------------------------------------------------------------------------------------------------E-------------A---C------------------P----G----A-G-DP------Q------------G---------------------K-------KGWDGG-----------G------G-------A---------------------------------------------P---------------V--E----H----------S-----K-----------E-------E-----Q------------L-----------------L---------------W-----------R-----E---G---------------------S--------N-----------------------------S----------A---V----T--------------------------M----------------E--------L-------------S------E--P------------------------V---------------------------------V-E-------NG------E----V-----------------------------------------E------------M-----------V------------L-------E-------E---------S-------------------------W----------E--------H--------------------------N---------------------------E-----V--------S---------E-------A-------E---P------------------G----G------------S-S---------------------------------------L------------G--D---S-----G--------------------------P----------------------P---E---E--------------------S-G---Q-----------------------------------------------------------------------------------------------------------------------------------------------------------------------------------------------------------------EM-M--E---------------------------------------K------E---E----------I-------R----------------------K-----------------S------K------S---------V-----V---------V-----P-------------------------------------S-------------------G---A-P----K---------------------------------------------------------------------------------------------------------------------------------------------------------------------------------------------------KEHVNLVFIGHV-DAGKSTIGGQIMFLTGMVDKRTLEKYEREAKEKNR-ESW-YLSWALDTNQEERDM---GKTVEVGRAYFE---------TE---------KKHFTILDAPGHKSF-VPNMIGGASQADLAVL-VISARKGEFETGFEKGGQTKEHAMLAKTAGVKYLIVLINKMD---DPTV-----N-WSVERYE-ECK-EKLVP-F-L-K-K-VGFS--PKK--D-IHFMPCSGLTG-ANI--KEQ-S----DF--C-P--------WYT----G-----------L---------------PFIPYLD-N-MP-NF--NR----S----I-DGP-----IRLPIVDKYKD------M-G-TV-VLGKLESG--SIFKGQ-QLVMMPNKHN-------VEVLGILS----D---D--A-----E---TDYVA--PGENLKI-----------RL-KGIE-EEE-ILPGFILCD-P-TN---L----C-H--S---G-RT-FDVQIVII---EH-KSIICP---GYNAVLHIHTCIEEVEI--TALISL---V--DK----K-S----G--E----------K-------S-------K--TR-------------PRFVKQDQVCIARLR-T---A-G---TIC-LETFKDFPQMGRFTLRDEG--K-TIAIGKVL-KLVP--E---K-D----------------------------------------------------------------------------------------------------------
>Salpa_fusiformis@Sfus4360.H1.1
---------------------------------------------------------------------------------------------------------------------------------------------------------------------------------------------------------------------------------------------------------------------------------------------------------------------------------------------------------------------------------------------------------------------------------------------------------------------------------------------------------------------------------------------------------------------------------------------------------------------------------------------------------N------G--S------------N------I---P----E--S----------------W---D----------------------------D-----------G----D---M--E---------A--------------------N------------------------------------------------------------------------------------A----D-S----L-----A----Q--------------L--------N---------V---------S----A--------K-------P------F---V----------------P---N-----------------------------V-N---------A----------T--S------F---V--P---S-----------------------------------------------------------------------------------------------------------------------------------------------------------------------------------------------------------------------------------------------------------------------------------------------------------------------------------------------------------------------------------------------------------------------------------------------F------------L-----------------K---------------K-----------P-----A---A---------------------P--------V-----------------------------PAPPA------E---A----E--------------------------T----------------P--------Q-------------P------P--P------------------------T-------------------------P-------V---------EP------S----N-----------------------------------------E------------E-----------S------------M---------------A---------E-------------------------C----------E--------N--------------------------G------D----------T---------------H--------P---------K------------------------------------------------------------------------------------------------------------------E---V-----V--------------------------E----------------------E-------Q--------------------N-E---P---E----------------------------------------------------------------------------------------------------------------------------------------------------------------------------------------------------P--------PA-P--V-----------------------------------E---E-----------------------------V----------------------P-----------------V------P------D---------A-----EPEASTAPPVV-----P-------------------------------------K-------------------E---P-L----T------V--------------------------------------------------------------------------------------------------------------------------------------------------------------------------------------------EDHLNMVFIGHV-DAGKSTLGGQIMFLTGMVDKRTLDKYEREAKEKNR-ETW-YLSWALDTNQEERDK---GKTVEVGRAFFR---------TK---------TKQFTILDAPGHRSF-VPNMIGGTSQADIAVL-VISARRGEFETGFERGGQTREHAVLAKVSGVTHLIVLINKMD---DSTV-----N-WKEERYN-ECK-KKLTP-F-L-N-K-IGFS----K--N-VTFMPCSGFTG-ANL--KEG-QP---KN--H-P--------FYT----G-----------M---------------PLIPFLD-S-LP-TI--KR----D----P-SAP-----LRMPIIDRYKD------M-G-VI-VLGKLESG--TVTKLQ-QLVLQPNRRK-------VKVGAILR----N---E--V-----E---VDMAV--AGENVKL-----------RL-DGIE-DDE-ISKGFVLCS-A-DK---L----C-S--A---S-AV-FDAQITII---QY-KSIITS---GFKAIMHLHSCVEEVTI--EKLICE---I--DR----K-T----K--E----------K-------K-------K--LV-------------LPCVKQDQTIIARLR-T---S-G---AVC-VETFKNFPKMARLAIRDEN--I-TIAIGVVL-KII--------------------------------------------------------------------------------------------------------------------
>Chelonia_mydas@EMP37344
-------------------------------------------------------------------------------------------------------------------------------------------------------------------------------------------------------------------------------------------------------------------------------------------------------------------------------------------------------------------------------------------------------------------------------------------------------------------------------------------------------------------------------------------------------------------------------------------------------------------------------------------------------------------------------------------------------------------------------------------------------------------------------------------------------------------------------------------------------------------------------------------------------------------------------------------------------------------------------------------------------------------------------------------------------------------------------------------------------------------------------------------------------------------------------------------------------------------------------------------------------------------------------------------------------------------------------------------------------------------------------------------------------------------------------------------------------------------------------GAP---------------A--E----S----------S-----Q-----------E-------E-----Q------------T-----------------A---------------S-----------C-----E---G---------------------S--------N-----------------------------V----------A---V----S--------------------------M----------------E--------V-------------S------E--P------------------------V---------------------------------V-E-------NG------E----T-----------------------------------------E------------M-----------S------------P-------E-------E---------S-------------------------W----------D--------H--------------------------K-----------------E---------E-----T--------C---------E-------A-------E---L------------------G----G------------G-P---------------------------------------S------------G--D---A-----G--------------------------H----------------------T---E---E--------------------S-A---Q-----------------------------------------------------------------------------------------------------------------------------------------------------------------------------------------------------------------EM-M--E-----------------------------------E---E------E---E----------I-------P----------------------K-----------------P------K------S---------V-----V---------A-----P-------------------------------------P-------------------G---A-P----K---------------------------------------------------------------------------------------------------------------------------------------------------------------------------------------------------KEHVNVVFIGHV-----------------------------------------YLSWALDTNQEERDK---GKTVEVGRAYFE---------TE---------KKHFTILDAPGHKSF-VPNMIGGASQADLAVL-VISARKGEFETGFEKGGQTREHAMLAKTAGVKHLIVLINKMD---DPTV-----N-WSNERYE-ECK-EKLVP-F-L-K-K-VGFN--PKK--D-IHFMPCSGLTG-ANL--KEQ-S----DF--C-P--------WYI----G-----------L---------------PFIPYLD-N-LP-NF--NR----S----V-DGP-----IRLPIVDKYKD------M-G-TV-VLGKLESG--SICKGQ-QLVMMPNKHN-------VEVLGILS----D---D--V-----E---TDSVA--PGENLKI-----------RL-KGIE-EEE-ILPGFILCD-P-NN---L----C-H--S---G-RT-FDAQIVII---EH-KSIICP---GYNAVLHIHTCIEEVEI--TALICL---V--DK----K-S----G--E----------K-------S-------K--TR-------------PRFVKQDQVCIARLR-T---A-G---TIC-LETFKEFPQMGRFTLRDEG--K-TIAIGKVL-KLVP--E---K-D----------------------------------------------------------------------------------------------------------
>Columba_livia@EMC85595
-------------------------------------------------------------------------------------------------------------------------------------------------------------------------------------------------------------------------------------------------------------------------------------------------------------------------------------------------------------------------------------------------------------------------------------------------------------------------------------------------------------------------------------------------------------------------------------------------------------------------------------------------------------------------------------------------------------------------------------------------------------------------------------------------------------------------------------------------------------------------------------------------------------------------------------------------------------------------------------------------------------------------------------------------------------------------------------------------------------------------------------------------------------------------------------------------------------------------------------------------------------------------------------------------------------------------------------------------------------------------------------------------------------------------------------------------------------------------------GAP---------------V--E----T----------S-----P-----------E-------E-----Q------------M-----------------A---------------S-----------C-----E---G---------------------S--------N-----------------------------A----------A---V----N--------------------------M----------------E--------I-------------S------E--S------------------------V---------------------------------V-E-------NG------E----T-----------------------------------------E------------M-----------S------------P-------E-------E---------S-------------------------W----------D--------H--------------------------K-----------------E---------E-----P--------S---------E-------A-------E---L------------------G----G------------G-P---------------------------------------V------------G--D---A-----G--------------------------P----------------------S---E---E--------------------S-A---Q-----------------------------------------------------------------------------------------------------------------------------------------------------------------------------------------------------------------EM-M--E-----------------------------------E---E------E---E----------I-------P----------------------K-----------------P------K------S---------V-----V---------A-----P-------------------------------------P-------------------G---A-P----K---------------------------------------------------------------------------------------------------------------------------------------------------------------------------------------------------KEHVNVVFIGHV-DAGKSTIGGQIMYLTGMVDKRTLEKYEREAKEKNR-ETW-YLSWALDTNQEERDK---GKTVEVGRAYFE---------TE---------KKHFTILDAPGHKSF-VPNMIGGASQADLAVL-VISARKGEFETGFEKGGQTREHAMLAKTAGVKHLIVLINKMD---DPTV-----N-WSNERYE-ECK-EKLVP-F-L-K-K-VGFN--PKK--D-IHFMPCSGLTG-ANL--KEQ-S----EF--C-P--------WYI----G-----------L---------------PFIPYLD-N-LP-NF--NR----S----V-DGP-----IRLPIVDKYKD------M-G-TV-VLGKLESG--SICKGQ-QLVMMPNKHN-------VEVLGILS----D---D--V-----E---TESVA--PGENLKI-----------RL-KGIE-EEE-ILPGFILCD-L-TN---L----C-H--S---G-RT-FDAQIVII---EH-KSIICP---GYNAVLHIHTCIEEVEI--TALICL---V--DK----K-T----G--E----------K-------S-------K--TR-------------PRFVKQDQVCIARLR-T---A-G---TIC-LETFKDFPQMGRFTLRDEG--K-TIAIGKVL-KLVP--E---K-D----------------------------------------------------------------------------------------------------------
>Anas_platyrhynchos@EOB02006
----------------------------------------------------------------------------------------------------------------------------------------------------------------------------------------------------------------------------------------------------------------------------------------------------------------------------------------------------------------------------------------------------------------------------------------------------------------------------------------------------------------------------------------------------------------------------------------------------------------------------------------------------------------------------------------------------------------------------------------------------------------------------------------------------------------------------------------------------------------------------------------------------------------------------------------------------------------------------------------------------------------------------------------------------------------------------------------------------------------------------------------------------------------------------------------------------------------------------------------------------------------------------------------------------------------------------------------------------------------------------------------------------------------------------------------------------------------------------------------------------------------------------------------------------------------------------------------------------------------------------------------------------------------------------------------------------------------------------------------------------------------------------------------------------------------L---------------------------------V-E-------NG------E----T-----------------------------------------E------------M-----------S------------P-------E-------E---------S-------------------------W----------D--------H--------------------------K-----------------E---------E-----T--------S---------E-------A-------E---L------------------G----G------------G-P---------------------------------------S------------V--D---S-----G--------------------------P----------------------S---E---E--------------------S-A---Q-----------------------------------------------------------------------------------------------------------------------------------------------------------------------------------------------------------------EM-M--E-----------------------------------E---E------E---E----------I-------P----------------------K-----------------P------K------S---------V-----V---------A-----P-------------------------------------P-------------------G---A-P----K---------------------------------------------------------------------------------------------------------------------------------------------------------------------------------------------------KEHVNVVFIGHV-DAGKSTIGGQIMYLTGMVDKRTLEKYEREAKEKNR-ETW-YLSWALDTNQEERDK---GKTVEVGRAYFE---------TE---------KKHFTILDAPGHKSF-VPNMIGGASQADLAVL-VISARKGEFETGFEKGGQTREHAMLAKTAGVKHLIVLINKMD---DPTV-----N-WSNERYE-ECK-EKLVP-F-L-K-K-VGFN--PKK--D-IHFMPCSGLTG-ANL--KEQ-S----EF--C-P--------WYI----G-----------L---------------PFIPYLD-N-LP-NF--NR----S----A-DGP-----IRLPIVDKYKD------M-G-TV-VLGKLESG--SICKGQ-QLVMMPNKHN-------VEVLGILS----D---D--V-----E---TDSVA--PGENLKI-----------RL-KGIE-EEE-ILPGFILCD-S-NN---L----C-H--S---G-RT-FDAQIVII---EH-KSIICP---GYNAVLHIHTCIEEVEI--TALICL---V--DK----K-T----G--E----------K-------S-------K--TR-------------PRFVKQDQVCIARLR-T---A-G---TIC-LETFKDFPQMGRFTLRDEG--K-S-------------------------------------------------------------------------------------------------------------------------------
>Botryllus_schlosseri@CT01131026.H1.1
-------------------------------------------------------------------------------------------------------------------------------------------------------------------------------------------------------------------------------------------------------------------------------------------------------------------------------------------------------------------------------------------------------------------------------------------------------------------------------------------------------------------------------------------------------------------------------------------------------------------------------------------------------------------------------------------------------------------------------------------------------------------------------------------------------------------------------------------------------------------------------------------------------------------------------------------------------------------------------------------------F---V----------------P---N-----------------------------V-Q---------A----------A--E------F---V--P---S------------F------L------------Q---K------------P-------------A----S------------P---P--------------------Q------------------------P--T----EK--T-------VT--A---M------------------------------------------------------------------------------------------------------------------------------------------------------------------------------------------------------------P---------------M--E----T----------P-----E-----------K------------------------------------------------------------------------I-----E---V---------------------E--------N-----------------------------E----------A---T---------------------------------------------------------------------------------P------------------------V-----------------------------------N-------NT------E----T-----------------------------------------E------------S---------------------------------------------------------------------------------------D--------Q--------------------------P-----------------D---------E-----V--------D---------E-------V-------E---E------------------P----S------------Q-Q---------------------------------------D------------D--W---E-----K--------------------------D----------------------S---E---E--------------------T-A---A-----------------------------------------------------------------------------------------------------------------------------------------------------------------------------------------------------------------PV-V--T-----------------------------------Q---P------V---K----------E-------T----------------------K-----------------P------Q------P---------V-----R---------A-----PVKQSEPEE-----------------------------E-------------------D---E-K----K---------------------------------------------------------------------------------------------------------------------------------------------------------------------------------------------------KDHLNVVFIGHV-DAGKSTIGGQIMYLTGMVDKRTLEKYEREAKEKNR-ETW-YLSWVVDTNQEERDK---GKTVEVGRAYFE---------TE---------NKHFTILDAPGHRSF-VPNMIGGASQADIAVL-VISARRGEFETGFERGGQTREHAMLAKTAGVKHLVVLINKMD---DSTV-----G-WSLKRYE-ECK-EKLTP-F-L-K-K-IGFN--PKT--D-IHYMPCSGLTG-ANL--MKS-DD---HH--K-G--------WYE----G-----------L---------------PLIPYLD-Q-LP-SM--KR----T----G-DGP-----VRLPIVDKYKD------M-G-TI-VLGKLESG--SISKAM-HLIMQPNKRK-------VKVLSIWS----D---D--V-----D---TD-------------------------------------------------------------------------------------------------------------------------------------------------------------------------------------------------------------------------------------------------------------------------------------------------------------------------------------------------------------------------------
>Alligator_sinensis@CT01131209.H1.1
--------------------------------------------------------------------------------------------------------------------------------------------------------------------------------------------------------------------------------------------------------------------------------------------------------------------------------------------------------------------------------------------------------------------------------------------------------------------------------------------------------------------------------------------------------------------------------------------------------------------------------------------------------------------------------------------------------------------------------------------------------------------------------------------------------------------------------------------------------------------------------------------------------------------------------------------------------------------------------------------------------------------------------------------------------------------------------------------------------------------------------------------------------------------------------------------------------------------------------------------------------------------------------------------------------------------------------------------------------------------------------------------------------------------------------------------------------------------------------AS---------------S--E----S----------S-----Q-----------E-------E-----Q------------T-----------------A---------------S-----------C-----E---G---------------------S--------N-----------------------------A----------A---V----N--------------------------M----------------D--------V-------------S------E--P------------------------V---------------------------------V-E-------NG------E----T-----------------------------------------E------------M-----------S------------P-------E-------E---------S-------------------------W----------D--------H--------------------------K-----------------E---------E-----T--------S---------E-------V-------E---L------------------E----S------------G-P---------------------------------------S------------G--D---A-----G--------------------------A----------------------T---E---E--------------------G-A---Q-----------------------------------------------------------------------------------------------------------------------------------------------------------------------------------------------------------------EM-M--E-----------------------------------E---E------E---E----------M-------P----------------------T-----------------P------K------S---------V-----V---------A-----P-------------------------------------P-------------------G---A-P----K---------------------------------------------------------------------------------------------------------------------------------------------------------------------------------------------------KEHVNVVFIGHV-DAGKSTIGGQIMYLTGMVDKRTLEKYEREAKEKNR-ETW-YLSWALDTNQEERDK---GKTVEVGRAYFE---------TE---------KKHFTILDAPGHKSF-VPNMIGGASQADLAVL-VISARKGEFETGFEKGGQTREHAMLAKTAGVKHLIVLINKMD---DPTV-----N-WSNERYE-ECK-EKLVP-F-L-K-K-VGFN--PKK--D-IHFMPCSGLTG-ANL--KEQ-S----DF--C-P--------WYI----G-----------L---------------PFIPYLD-N-LP-NF--NR----S----V-DGP-----IRLPIVDKYKD------M-G-TV-VLGKLESG--SICKGQ-QLVMMPNKHN-------VEVLGILS----D---D--V-----E---TDSVA--PGENLKI-----------RL-KGIE-EEE-ILPGFILCD-P-NN---L----C-H--S---G-RT-FDAQIVII---EH-KSIICP---GYNAVLHIHTCIEEVEI--TALICL---V--DK----K-T----G--E----------K-------S-------K--TR-------------PRFVKQDQVCIARLR-T---A-G---TIC-LETFKDFPQMGRFTLRDEG--K-TIAIGKVL-KLVP--E---K-D----------------------------------------------------------------------------------------------------------
>Ambystoma_mexicanum@CT01131209.H1.1
----------------------------------------------------------------------------------------------------------------------------------------------------------------------------------------------------------------------------------------------------------------------------------------------------------------------------------------------------------------------------------------------------------------------------------------------------------------------------------------------------------------------------------------------------------------------------------------------------------------------------------------HPE----M---------DPN----D--T------------A------P---D----S--W----------------E---Q----------------------------E-----------D----S---D--AL--------A--------------------E--------------------A------Q---------------------------------------------L----------S----N-S----L-----L----K--------------L--------N---------V---------N----A--------R-------P------F---V----------------P---N-----------------------------V-H---------A----------A--E------F---V--P---C------------F------C------------SEEEQEEEAAPQ----------------------------------------------------------------------------------------------------------------------------------------------------------------------------------------------------------------------------------------------------------------------------------G---------------------------------------------T---------------P--A----E----------T-----P-----------Q-------E-----E------------P-----------------V---------------S-----------C-----E---G---------------------P--------T-----------------------------L----------A---V----N--------------------------M----------------E--------V-------------S------E--H------------------------I---------------------------------V-E-------NG------E----T-----------------------------------------E------------M-----------S------------P-------E-------E---------T-------------------------W----------D--------H--------------------------K-----------------E---------E-----P--------S---------E-------A-------E---P------------------G----G------------G-P---------------------------------------G------------G--D---G-----G--------------------------S----------------------I---E---E--------------------S-T---Q-----------------------------------------------------------------------------------------------------------------------------------------------------------------------------------------------------------------EM-M--E-----------------------------------E---E------E---E----------I-------E----------------------L-----------------P------K------T---------V-----A---------P-----P-------------------------------------P-------------------G---A-P----K---------------------------------------------------------------------------------------------------------------------------------------------------------------------------------------------------KEHVNVVFIGHV-DAGKSTIGGQIMYLTGMVDKRTLEKYEREAKEKNR-ETW-YLSWALDTNQEERDK---GKTVEVGRAYFE---------TE---------KKHFTILDAPGHKSF-VPNMIGGASQADLAVL-VISARKGEFETGFEKGGQTREHAMLAKTAGVKHLIVLVNKMD---DPTV-----N-WSLDRYE-ECK-EKLVP-F-L-K-K-VGFN--PKK--D-IHFMPCSGLTG-SNL--KEP-V----DF--C-T--------WYS----G-----------L---------------PFIPYLD-H-LP-NF--NR----S----M-DGP-----VRLPIVDKYKD------M-G-TV-VLGKLESG--SICKGQ-QLVMMPNKHT-------VEVLGLLS----D---E--V-----E---TEAVS--PGENLKL-----------RL-KGIE-EEE-ILPGFILCD-L-SN---L----C-H--S---G-RT-FDAQIVII---EH-KSIICP---GYNAVLHIHTCIEEVEI--IALICL---V--DK----K-S----G--E----------K-------S-------K--TR-------------PRFVKQDQVCIARLK-T---A-G---TIC-LETFKDFPQMGRFTLRDEG--R-TIAIGKVL-KLVP--E---K-D----------------------------------------------------------------------------------------------------------
>Caiman_crocodilus@Contig20014.H1.1
----------------------------------------------------------------------------------------------------------------------------------------------------------------------------------------------------------------------------------------------------------------------------------------------------------------------------------------------------------------------------------------------------------------------------------------------------------------------------------------------------------------------------------------------------------------------------------------------------------------------------------------------------------------------------------------------------------------------------------------------------------------------------------------------------------------------------------------------------------------------------------------------------------------------------------------------------------------------------------------------------------------------------------------------------------------------------------------------------------------------------------------------------------------------------------------------------------------------------------------------------------------------------------------------------------------------------------------------------------------------------------------------------------------------------------------------------------------------------------------------------------------------------------------------------------------------------------------------------------------------------------------------------------------------------------------------------------------------------------------------------------------------------------------------------------------------------------------------------E-------NG------E----T-----------------------------------------E------------M-----------S------------P-------E-------E---------S-------------------------W----------D--------H--------------------------K-----------------E---------E-----T--------S---------E-------V-------E---L------------------G----S------------G-P---------------------------------------S------------G--D---A-----G--------------------------A----------------------T---E---E--------------------G-A---Q-----------------------------------------------------------------------------------------------------------------------------------------------------------------------------------------------------------------EM-M--E-----------------------------------E---E------E---E----------M-------P----------------------T-----------------P------K------S---------V-----V---------A-----P-------------------------------------P-------------------G---A-P----K------------------------------------------------------------------------------------------------------------------------------------------------------------------------------------------------------------------------------------------------------------------------------------------------------------------------------------------------------------------------------------------------------------------------------------------------------------------------------------------------------------------------------------------------------------------------------------------------------------------------------------------------------------------------------------------------------------------------------------------------------------------------------------------------------------------------------------------------------------------------------------------------------------------------------------------------------------------------------------------------------------------------------------
>Caretta_caretta@Contig21590.H1.1
------------------------------------------------------------------------------------------------------------------------------------------------------------------------------------------------------------------------------------------------------------------------------------------------------------------------------------------------------------------------------------------------------------------------------------------------------------------------------M-E-----A-----N------------GNG-----S---G------------SS----SDS---A--P---D--C-W--D-----Q---A----D----I-----E----S-G-------S---G-----A---D----PG------S-----A--P--------------------------------------------------------P----------------A---A----------------------------E-----------A----Q---A--E---------Q--------------------QEL------------------L------L---------------------------------------------D----------A----A-F----S-----R----Q--------------L--------N---------V---------N----A--------K-------P------F---V----------------P---N-----------------------------V-H---------A----------A--E------F---V--P---S------------F------L------------R---G------------G-------------A----A------------P---G--------------------L------------------------P--P----PS--L--------------------------------------------------------------------------------------------P------P------------------------------------------PP---P-----------H------G-------T---------------------------------------------P---------------A--E----S----------S-----Q-----------E-------E-----Q------------T-----------------T---------------S-----------C-----E---G---------------------S--------N-----------------------------V----------A---V----S--------------------------M----------------E--------V-------------S------E--P------------------------V---------------------------------V-E-------NG------E----T-----------------------------------------E------------M-----------S------------P-------E-------E---------S-------------------------W----------D--------H--------------------------K-----------------E---------E-----T--------C---------E-------A-------E---L------------------G----G------------G-A---------------------------------------S------------G--D---A-----G--------------------------H----------------------T---E---E--------------------S-A---Q-----------------------------------------------------------------------------------------------------------------------------------------------------------------------------------------------------------------EM-M--E-----------------------------------E---E------E---E----------I-------P----------------------K-----------------P------K------S---------V-----V---------A-----P-------------------------------------P-------------------G---A-P----K---------------------------------------------------------------------------------------------------------------------------------------------------------------------------------------------------KEHVNVVFIGHV-D-------------------------------------------------------------------------------------------------------------------------------------------------------------------------------------------------------------------------------------------------------------------------------------------------------------------------------------------------------------------------------------------------------------------------------------------------------------------------------------------------------------------------------------------------------------------------------------------------------------------------------------------------------------------------------------------------------------------------------------------------------------------------------------------------------------------
>Chelonoidis_nigra@Contig7096.H1.1
--------------------------------------------------------------------------------------------------------------------------------------------------------------------------------------------------------------------------------------------------------------------------------------------------------------------------------------------------------------------------------------------------------------------------------------------------------------------------------------------------------------------------------------------------------------------------------------------------------------------------------------------------------------------------------------------------------------------------------------------------------------------------------------------------------------------------------------------------------------------------------------------------------------------------------------------------------------------------------------------------------------------------------------------------------------------------------------------------------------------------------------------------------------------------------------------------------------------------------------------------------------------------------------------------------------------------------------------------------------------------------------------------------------------------------------------------------------------------------------------------------------------------------------E-------A-----Q------------T-----------------A---------------S-----------C-----E---G---------------------S--------N-----------------------------V----------A---V----S--------------------------M----------------E--------V-------------S------E--P------------------------V---------------------------------V-E-------NG------E----T-----------------------------------------E------------M-----------S------------P-------E-------E---------S-------------------------W----------D--------H--------------------------K-----------------E---------E-----T--------C---------E-------A-------E---L------------------G----G------------G-P---------------------------------------S------------G--D---A-----G--------------------------H----------------------T---E---E--------------------S-A---Q-----------------------------------------------------------------------------------------------------------------------------------------------------------------------------------------------------------------EM-M--E-----------------------------------E---E------E---E----------I-------P----------------------K-----------------P------K------S---------V-----V---------A-----P-------------------------------------P-------------------G---A-P----K---------------------------------------------------------------------------------------------------------------------------------------------------------------------------------------------------KEHVNVVFIGHV-DAGKSTIGGQIMYLTGMVDKRTLEKYEREAKEKNR-ETW-YLSWALDTNQEERDK---GKTVEVGRAYFE---------TE---------KKHFTILQAPGHKSF-VPNMIGGASQADLAVL-VISARKGEFETGFEKGGQTREHAMLAKTAGVKHLIVLINKMD---DPTV-----N-WSNERYE-ECK-EKLVP-F-L-K-K-VGFN--PKK--D-IHFMPCSGLTG-ANL--KEQ-S----DF--C-P--------WYI----G-----------L---------------PFIPYLD-N-LP-NF--NR----S----V-DGP-----IRLPIVDKYKD------M-G-TV-VLGKLESG--SICKGQ-QLVMMPNKHN-------VEVLGILS----D---D--V-----E---TDAVA--PGENLKI-----------RL-KGIE-EEE-ILPGFILCD-P-NN---L----C-H--S---G-RT-FDAQIVII---EH-KSIICP---GYNAVLHIHTCIEEVEI--TALICL---V--DK----K-S----G--E----------K-------S-------K--TR-------------PRFV---------------------------------------------------------------------------------------------------------------------------------------------------------------------------------
>Chrysemys_picta_bellii@CT01131209.H1.1
------------------------------------------------------------------------------------------------------------------------------------------------------------------------------------------------------------------------------------------------------------------------------------------------------------------------------------------------------------------------------------------------------------------------------------------------------------------------------M-E-----A-----N------------GNG-----S---G------------SS----SDS---A--P---D--C-W--D-----Q---A----D----I-----E----P-G-------S---G-----A---D----PG------S-----A--P--------------------------------------------------------P----------------A---A----------------------------E-----------A----Q---A--E---------Q--------------------PEL------------------L------L---------------------------------------------D----------A----A-F----S-----R----Q--------------L--------N---------V---------N----A--------K-------P------F---V----------------P---N-----------------------------V-H---------A----------A--E------F---V--P---S------------F------L------------R---G------------G-------------A----A------------P---G--------------------L------------------------P--P----PS--P--------------------------------------------------------------------------------------------P------P------------G---------------------L-------PP---PPPHG--NRRRGH------G-------A---------------------------------------------S---------------A--E----S----------S-----Q-----------E-------E-----Q------------T-----------------A---------------S-----------C-----E---G------------------------------------------------------------------------------------------------------------------------------------------------------------------------------------------------------------------------V-E-------NG------E----T-----------------------------------------E------------M-----------S------------P-------E-------E---------S-------------------------W----------D--------H--------------------------K-----------------E---------E-----T--------C---------E-------A-------E---L------------------G----G------------G-P---------------------------------------S------------G--D---A-----G--------------------------H----------------------T---E---E--------------------S-A---Q-----------------------------------------------------------------------------------------------------------------------------------------------------------------------------------------------------------------EM-M--E-----------------------------------E---E------E---E----------I-------P----------------------K-----------------P------K------S---------V-----V---------A-----P-------------------------------------P-------------------G---A-P----K---------------------------------------------------------------------------------------------------------------------------------------------------------------------------------------------------KEHVNVVFIGHV-DAGKSTIGGQIMYLTGMVDKRTLEKYEREAKEKNR-ETW-YLSWALDTNQEERDK---GKTVEVGRAYFE---------TE---------KKHFTILDAPGHKSF-VPNMIGGASQADLAVL-VISARKGEFETGFEKGGQTREHAMLAKTAGVKHLIVLINKMD---DPTV-----N-WSNERYE-ECK-EKLVP-F-L-K-K-VGFN--PKK--D-IHFMPCSGLTG-ANL--KEQ-S----DF--C-P--------WYI----G-----------L---------------PFIPYLD-N-LP-NF--NR----S----V-DGP-----IRLPIVDKYKD------M-G-TV-VLGKLESG--SICKGQ-QLVMMPNKHN-------VEVLGILS----D---D--V-----E---TDAVA--PGENLKI-----------RL-KGIE-EEE-ILPGFILCD-P-NN---L----C-H--S---G-RT-FDAQIVII---EH-KSIICP---GYNAVLHIHTCIEEVEI--TALICL---V--DK----K-S----G--E----------K-------S-------K--TR-------------PRFVKQDQVCIARLR-T---A-G---TIC-LETFKEFPQMGRFTLRDEG--K-TIAIGKVL-KLVP--E---K-D----------------------------------------------------------------------------------------------------------
>Crocodylus_niloticus@toto22922.H1.2
---------------------------------------------------------------------------------------------------------------------------------------------------------------------------------------------------------------------------------------------------------------------------------------------------------------------------------------------------------------------------------------------------------------------------------------------------------------------------------------------------------------------------------------------------------------------------------------------------------------------------------------------------------------------------------------------------------------------------------------------------------------------------------------------------------------------------------------------------------------------------------------------------------------------------------------------------------------------------------------------------------------------------------------------------------------------------------------------------------------------------------------------------------------------------------------------------------------------------------------------------------------------------------------------------------------------------------------------------------------------------------------------------------------------------------------------------------------------------------------------------------------------------------------------------------------------------------------------------------------------------------------------------------------------------------------------------------------------------------------------------------------------------------------------------------------------------------------------------------------------------------------------------------------------------------------------------------------------------------------------------------------------------------------------------------------------------------------------------------------------------------------------------------------------------------------------------------------------------------------------------------------------------------------------------------------------------------------------------------------------------------------------------------------------------------------------------------------------------------------------------------------------------------------------------------------------------------------------------------------------------------------------------------------------------------K------S---------V-----V---------A-----P-------------------------------------P-------------------G---A-P----K---------------------------------------------------------------------------------------------------------------------------------------------------------------------------------------------------KEHVNVVFIGHV-DAGKSTIGGQIMYLTGMVDKRTLEKYEREAKEKNR-ETW-YLSWALDTNQEERDK---GKTVEVGRAYFE---------TE---------KKHFTILDAPGHKSF-VPNMIGGASQADLAVL-VISARKGEFET-------------------------------------------------------------------------------------------------------------------------------------------------------------------------------------------------------------------------------------------------------------------------------------------------------------------------------EE-ILPGFILCD-P-NN---L----X-H--S---G-RT-FDAQIVII---EH-KSIICP---GYNAVLHIHTCIEEVEI--TALICL---V--DK----K--------------------K-------S-------K--TR-------------PRFVKQDQVCIARLR-T---A-G---TIC-LETFKDFPQMGRFTLRDEG--K-TIAIGKVL-KLVP--E---K-D----------------------------------------------------------------------------------------------------------
>Cyclorana_alboguttata@Calb2265.H1.1
---------------------------------------------------------------------------------------------------------------------------------------------------------------------------------------------------------------------------------------------------------------------------------------------------------------------------------------------------------------------------------------------------------------------------------------------------------------------------------------------------------------------------------------------------------------------------------LPSPNLF----P-S-------AH-------------------------------THPEI---M---------DPS----D--S------------A------P---D----S--W----------------E---Q----------------------------A-----------D----I---D--A---------P--------------------E--------------------A------Q---------------------------------------------L----------N----S-S----L-----A----R--------------L--------N---------V---------N----A--------K-------P------F---V----------------P---N-----------------------------V-H---------A----------A--E------F---V--P---S------------F------L------------MKG-------------------------------------------------------------------------------------------------------------------------------------------------------------------------------------------------------------------------------------------------------------------------------------------S---------------------------------------------S---------------A--T----G----------D-----G-----------Q-------E-----E------------DTTDNSAQEDKS------Q---------------S-----------S-----E---G---------------------S--------N-----------------------------A----------V---V----G--------------------------M----------------E--------I-------------S------E--P------------------------V---------------------------------V-E-------NG------E----T-----------------------------------------E------------M-----------S------------P-------E-------E---------S-------------------------W----------D--------H--------------------------K-----------------D---------E-----P--------S---------E-------A-------E---P------------------G----G------------G-L---------------------------------------S------------G--D---G-----G--------------------------S----------------------S---E---E--------------------V-A---Q-----------------------------------------------------------------------------------------------------------------------------------------------------------------------------------------------------------------EM-M--E-----------------------------------E---E------E---E----------V-------P----------------------K-----------------P------K------T---------I-----V---------A-----P-------------------------------------P-------------------D---A-P----K---------------------------------------------------------------------------------------------------------------------------------------------------------------------------------------------------KEHVNVVFIGHV-DAGKSTIGGQIMYLTGMVDKRTLEKYEREAKEKNR-ETW-YLSWALDTNQEERDK---GKTVEVGRAYFE---------TE---------KKHFTILDAPGHKSF-VPNMIGGASQADLAVL-VISARKGEFETGFEKGGQTREHAMLAKTAGVKHLIVLINKMD---DPTV-----N-WSNDRYE-ECK-EKLVP-F-L-K-K-VGFN--PKK--D-IHFMPCSGLTG-ANL--KEPVV----DS--C-P--------WYN----G-----------L---------------PFIPYLD-N-LP-NF--NR----S----F-DGP-----VRLPIVDKYKD------M-G-TV-VLGKLESG--SICKGQ-QLVMMPNKHN-------VEVLGLLS----D---E--V-----E---TELVA--PGENLKL-----------RL-KGIE-EEE-ILPGFILCD-P-NN---L----C-H--S---G-RT-FDAQIVII---EH-KSIICP---GYNAVLHIHTCIEEVEI--TALICL---V--DK----K-S----G--E----------K-------S-------K--TR-------------PRFVKQDQVCIARLR-T---A-G---TIC-LETFKDFPQMGRFTLRDEG--K-TIAIGKVL-KLVP--E---K-D----------------------------------------------------------------------------------------------------------
>Cynops_pyrrhogaster@CT01131209.H1.1
--------------------------------------------------------------------------------------------------------------------------------------------------------------------------------------------------------------------------------------------------------------------------------------------------------------------------------------------------------------------------------------------------------------------------------------------------------------------------------------------------------------------------------------------------------------------------------------------------------------------------------------------------------------------------------------------------------------------------------------------------------------------------------------------------------------------------------------------------------------------------------------------------------------------------------------------------------------------------------------------------------------------------------------------------------------------------------------------------------------------------------------------------------------------------------------------------------------------------------------------------------------------------------------------------------------------------------------------------------------------------------------------------------------------------------------------------------------------------------------------------------------------------------------------------------------------------------------------------------------------------------------------------------------------------------------------------------------------------------------------------------------------------------------------------------------------------------------------------------------------------------------------------------------------------------------------------------------------------------------------------------------------------------------------------------------------------------------------------------------------------------------------------------------------------------------------------------------------------------------------------------------------------------------------------------------------------------------------------------------------------------------------------------------------------------------------------------------------------------------------------------------------------------------------------------------------------------------------------------------------------------------------------------------------------------------------------------------------------------------------------------------------------------------------------------------------------------------------------------------------------------------------------------------------------------------------------------------------------------------------------------------------------------------------------------------------------------------------------------------------------NMIGGASQADLAVL-VISARKGEFETGFEKGGQTREHAMLAKTAGVKHLIVLVNKMD---DPTV-----N-WSIDRYE-ECK-EKLVP-F-L-K-K-VGFN--PKK--D-IHFMPCSGLTG-SNL--KEP-V----EF--C-T--------WYS----G-----------L---------------PFIPYLD-N-LP-NF--CR----S----V-DGP-----VRLPIVDKYKD------M-G-TV-VLGKLESG--SICKGQ-QLVMMPNKHT-------VEVLGLLS----D---E--V-----E---TEAVS--PGENLKI-----------RL-KGIE-EEE-ILPGFILCD-L-NN---L----C-H--S---G-RT-FDAQIVII---EH-KSIICP---GYNAVLHIHTCIEEVEI--IALICL---V--DK----K-T----G--E----------K-------S-------K--TR-------------PRFVKQDQVCIARLK-T---A-G---TIC-LETFKEFPQMGRFTLRDEG--R-TIAIGKVL-KLVP--E---K-D----------------------------------------------------------------------------------------------------------
>Elaphe_guttata@toto219943.H1.1
----------------------------------------------------------------------------------------------------------------------------------------------------------------------------------------------------------------------------------------------------------------------------------------------------------------------------------------------------------------------------------------------------------------------------------------------------------------------------------------------------------------------------------------------------------------------------------------------------------------------------------------------------------------------------------------------------------------------------------------------------------------------------------------------------------------------------------------------------------------------------------------------------------------------------------------------------------------------------------------------------------------------------------------------------------------------------------------------------------------------------------------------------------------------------------------------------------------------------------------------------------------------------------------------------------------------------------------------------------------------------------------------------------------------------------------------------------------------------------------------------------------------------------------------------------------------------------------------------------------------------------------------------------------------------------------------------------------------------------------------------------------------------------------------------------------------------------------------------------------------------------------------------------------------------------------------------------------------------------------------------------------------------------------------------------------------------------------------------------------------------------------------------------------------------------------------------------------------------------------------------------------------------------------------------------------------------------------------------------------------------------------------------------------------------------------------------------------------------------------------------------------------------------------------------------------------------------------------------------------------------------------------------------------------------------------------------------------------------------------------------------------------------------------------------------------------------------------------------------------------------------------------------------------------------------------------------------------------------------------------------------------------------------------------------W-YLSWALDTNQEERDK---GKTVEVGRAYFE---------TE---------KKHFTILDAPGHKSF-VPNMIGGA--------------------------------------------------------------------------------------------------------------------------------------------------------------------------------------------------------------------------------------------------------------------------------------------------------------------------------------------------------------------------------------------------------------------------------------------------------------------------------------------------------------------------------------------------------------------------------------------------------------------------------------------------------------------------------------------------
>Emys_orbicularis@Contig15151.H1.1
-------------------------------------------------------------------------------------------------------------------------------------------------------------------------------------------------------------------------------------------------------------------------------------------------------------------------------------------------------------------------------------------------------------------------------------------------------------------------------------------------------------------------------------------------------------------------------------------------------------------------------------------------------------------------------------------------------------------------------------------------------------------------------------------------------------------------------------------------------------------------------------------------------------------------------------------------------------------------------------------------------------------------------------------------------------------------------------------------------------------------------------------------------------------------------------------------------------------------------------------------------------------------------------------------------------------------------------------------------------------------------------------------------------------------------------------------------------------------------------------------------------------------------------------------------------------------------------------------------------------------G---------------------S--------N-----------------------------V----------A---V----S--------------------------M----------------E--------V-------------S------E--P------------------------V---------------------------------V-E-------NG------E----T-----------------------------------------E------------M-----------S------------P-------E-------E---------S-------------------------W----------D--------H--------------------------K-----------------E---------E-----T--------C---------E-------A-------E---L------------------G----G------------G-P---------------------------------------S------------G--D---A-----G--------------------------H----------------------T---E---E--------------------S-V---Q-----------------------------------------------------------------------------------------------------------------------------------------------------------------------------------------------------------------EM-M--E-----------------------------------E---E------E---E----------I-------P----------------------K-----------------P------K------S---------V-----V---------A-----P-------------------------------------P-------------------G---A-P----K---------------------------------------------------------------------------------------------------------------------------------------------------------------------------------------------------KEHVNVVFIGHV-DAGKSTIGGQIMYLTGMVDKRTLEKYEREAKEKNR-ETW-YLSWALDTNQEERDK---GKTVEVGRAYFE---------TE---------KKHFTILDAPGHKSF-VPNMIGGASQADLAVL------------------------------------------------------------------------------------------------------------------------------------------------------------------------------------------------------------------------------------------------------------------------------VLGILS----D---D--V-----E---TDAVA--PGENLKI-----------RL-KGIE-EEE-ILPGFILCD-P-NN---L----C-H--S---G-RT-FDAQIVII---EH-KSIICP---GYNAVLHIHTCIEEVEI--TALICL---V--DK----K-S----G--E----------K-------S-------K--TR-------------PRFVKQDQVCIARLR-T---A-G---TIC-LETFKEFPQMGR-------------------------------------------------------------------------------------------------------------------------------------------
>Eublepharis_macularius@Emac596.H1.1
------------------------------------------------------------------------------------------------------------------------------------------------------------------------------------------------------------------------------------------------------------------------------------------------------------------------------------------------------------------------------------------------------------------------------------------------------------------------------M-E-----A-----N------------G-------S---G------------SS----SDS---A--P---D--C-W--D-----Q---A----D----L-----E----P-G-------S---G-----P---A----AT------A-----A--A--------------------------------------------------------P----------------A---A----------------------------E-----------E----E---E--------------------------------------AAPCPASS-LDADEQQL------L---------------------------------------------G----------A----A-F----S-----R----H--------------L--------N---------V---------N----A--------K-------P------F---V----------------P---N-----------------------------V-H---------A----------A--E------F---V--P---A------------F------L------------R---G------------G-------------PASAPA------------P---G--------------------L------------------------P--P----PS--P--------------------------------------------------------------------------------------------P------P------------G---------------------L-------PP---P--AP--TL----------G-------A---------------------------------------------S---------------A--E----S----------S-----------------Q-------E-----D------------P-----------------P---------------SS----------C-----D---G---------------------L--------N-----------------------------T----------A---V----S--------------------------M----------------E--------I-------------S------E--P------------------------V---------------------------------V-E-------NG------E----T-----------------------------------------E------------M-----------S------------P-------E-------D---------S-------------------------W----------D--------H--------------------------K-----------------E---------------A--------L---------E-------P-------E---L------------------G----G------------G-P---------------------------------------S------------G--D---A-----G--------------------------P----------------------V---E---E--------------------G-T---Q-----------------------------------------------------------------------------------------------------------------------------------------------------------------------------------------------------------------EM-M--E-----------------------------------E---E------E---E----------I-------P----------------------K-----------------P------K------S---------M-----V---------A-----P-------------------------------------P-------------------G---A-P----K---------------------------------------------------------------------------------------------------------------------------------------------------------------------------------------------------KEHVNVVFIGHV-DAGKSTIGGQIMYLTGMVDKRTLEKYEREAKEKNR-ETW-YLSWALDTNQEERDK---GKTVEVGRAYFE---------TE---------KKHFTILDAPGHKSF-VPNMIGGASQADLAVL-VISARKGEFETGFEKGGQTREHAMLAKTAGVKHLIVLINKMD---DPTV-----N-WSNERYE-ECK-EKLVP-F-L-K-K-VGFN--PKK--D-IHFMPCSGLTG-ANL--KEQ-S----DF--C-P--------WYI----G-----------L---------------PFIPYLD-N-LP-NF--NR----S----V-DGP-----IRLPIVDKYKD------M-G-TV-VLGKLESG--SICKGQ-QLVMMPNKHN-------VEVLGILS----D---D--V-----E---TESVA--PGENLKI-----------RL-KGIE-EEE-ILPGFILCD-I-NN---L----C-H--S---G-RT-FDAQIVII---EH-KSIICP---GYNAVLHIHTCIEEVEI--TALICL---V--DK----K-S----G--E----------K-------S-------K--TR-------------PRFVKQDQVCIARLR-T---A-G---TIC-LETFKDFPQMGRFTLRDEG--K-TIAIGKVL-KLVP--E---K-D----------------------------------------------------------------------------------------------------------
>Lampropholis_coggeri@CT01131209.H1.1
----------------------------------------------------------------------------------------------------------------------------------------------------------------------------------------------------------------------------------------------------------------------------------------------------------------------------------------------------------------------------------------------------------------------------------------------------------------------------------------------------------------------------------------------------------------------------------------------------------------------------------------------------------------------------------------------------------------------------------------------------------------------------------------------------------------------------------------------------------------------------------------------------------------------------------------------------------------------------------------------------------------------------------------------------------------------------------------------------------------------------------------------------------------------------------------------------------------------------------------------------------------------------------------------------------------------------------------------------------------------------------------------------P---A--AP--TQT--H------G-------A---------------------------------------------P---------------A--E----S----------S-----------------R-------E-----E------------Q-----------------SL--------------S-----------C-----V---G---------------------S--------N-----------------------------A----------A---V----S--------------------------M----------------E--------I-------------S------E--P------------------------IVP-------------------------------V-E-------NG------E----T-----------------------------------------E------------M-----------S------------P-------E-------D---------L-------------------------W----------D--------H--------------------------K---------------------------E-----A--------I---------E-------P-------E---L------------------A----S------------G-P---------------------------------------S------------G--D---A-----G--------------------------P----------------------L---E---E--------------------G-I---Q-----------------------------------------------------------------------------------------------------------------------------------------------------------------------------------------------------------------EM-M--E-----------------------------------E---E------E---E----------I-------P----------------------K---------------------------------------------------------------------------------------------------------------------------------------------------------------------------------------------------------------------------------------------------------------------------------------------------------------------------------------------------V-DAGKSTIGGQIMXXTGXXDKRTLEKYEREAKEKNR-ETW-YLSWALDTNQEERDK---GKTVEVGRAYFE---------TE---------KKHFTILDAPGHKSF-VPNMIGGASQADLAVL-VISARKGEFETGFEKGGQTREHAMLAKTAGVKHLIVLINKMD---DPTV-----N-WSNERYE-ECK-EKLVP-F-L-K-K-VGFN--PKK--D-IHFMPCSGLTG-ANL--KES-S----DF--C-P--------WYI----G-----------L---------------PFIPYLD-N-LP-NF--NR----S----V-DGP-----IRLPIVDKYK---------G-TV-VLGKLESG--TICKGQ-QLVMMPNKHN-------VEVLGILS----D---E--V-----E---TDAVA--PGENLKI-----------RL-KGIE-EEE-ILPGFILCD-L-NN---L----C-H--S---G-RT-FDAQIVII---EH-KSIICP---GYNAVLHIHTCIEEVEI--TALICL---V--DK----K-S----G--E----------K-------S-------K--TR-------------PRFVKQDQVCIARLR-T---A-G---TIC-LETFKDFPQMGRFTLRDEG--K-TIAIGKVL-KLVP--E---K-D----------------------------------------------------------------------------------------------------------
>Latimeria_chalumnae@CT01131209.H1.1
-----------------------------------------------------------------------------------------------------------------------------------------------------------------------------------------------------------------------------------------------------------------------------------------------------------------------------------------------------------------------------------------------------------------------------------------------------------------------------------------------------------------------------------------DT---A--P---D--S-W--E-----E---A----D----I-----D----A-P-----------------------------------------------------------------------------------------------------------------------------------------------------------------------E---A--Q----------------------------------------------------------L---------------------------------------------N----------S----A-L----T-----R-------------------L--------N---------V---------N----A--------K-------P------F---V----------------P---N-----------------------------V-H---------A----------A--E------F---V--P---S------------F------M------------R---S------------S-------------A----P-------------------------------------------------------------------------------------------------------------------------------------------------------------------------------------------------------------------------------------------------------------------------------------------------------------------------------S----------G-----Q-----------T-------E----------------------------------------------------------------------E---G---------------------A--------D-----------------------------P----------V---T----S--------------------------M----------------E--------V-------------S------E--S------------------------I---------------------------------V-E-------NG------E----A-----------------------------------------E------------M-----------T------------T-------D-------E---------T-------------------------W----------E--------Q--------------------------K-----------------E---------E-----P--------N---------E-------E-------E---P------------------G----G------------G-D---------------------------------------R------------G---------------------------------------P----------------------P---K---K--------------------E-L---Q-----------------------------------------------------------------------------------------------------------------------------------------------------------------------------------------------------------------EV-M--E-----------------------------------E---E------E---E----------M-------L----------------------K-----------------P------K------A---------P-----A---------T-----S-------------------------------------P-------------------G---A-P----K---------------------------------------------------------------------------------------------------------------------------------------------------------------------------------------------------KEHVNVVFIGHVADAGKSTIGGQIMYLTGMVDKRTLEKYEREAKEKNR-ETW-YLSWALDTNQEERDK---GKTVEVGRAYFE---------TD---------KKHFTILDAPGHKSF-VPNMIGGASQADLAVL-V----------------------------------------------------------------------------------------------------------------------------------------------A-----------L---------------PFIPYLD-N-LP-NF--NR----S----V-DGP-----VRLPIVDKYKD------M-G-TV-VLGKLESG--SICKGQ-QLVMMPNKHT-------VEVLGLLS----D---D--V-----E---TECAG--PGENLKL-----------RL-KGIE-EEE-ILPGFILCD-L-NN---L----C-H--S---G-RT-FDAQIVII---EH-KSIICP---GYNAVLHIHTCIEEVEI--TAFICL---V--DK----K-S----G--E----------K-------S-------K--TR-------------PRFVKQDQVCIARLR-T---A-G---TIC-LETFKDFTQMGRFTLRDEG--K-TIAIGKVL-KLVP--E---R-E----------------------------------------------------------------------------------------------------------
>Latimeria_menadoensis@GAPS01064544.H1.1
--------------------------------------------------------------------------------------------------------------------------------------------------------------------------------------------------------------------------------------------------------------------------------------------------------------------------------------------------------------------------------------------------------------------------------------------------------------------------------------------------------------------------------------------------------------------------------------------------------------------------------------------------------------------------------------------------------MDPRDTAPDSWE-E--A----------------------------D-----------I----D---A--P------------------------------E--------------------A------Q---------------------------------------------L----------N----S-A----L-----T----R--------------L--------N---------V---------N----A--------K-------P------F---V----------------P---N-----------------------------V-H---------A----------A--E------F---V--P--------------------------------------------------------------------------------------------------------------------------------------------------------------------------------------------------------------------------------------------------------------------------------------------------------------------------------------------------------------------------------S---------------F--M----R----------S-----S-----------A-------P-----S------------G---------------------------------Q-----------T---------E---------------------E--------G-----------------------------A----------DPV-T----S--------------------------M----------------E--------V-------------S------E--S------------------------IAP-------------------------------V-E-------NG------E----A-----------------------------------------E------------M-----------T------------T-------D-------E---------T-------------------------W----------E--------Q--------------------------K------E--------------------E-----P--------N---------E-------E-------E---P----G------------------G------------G---------------------------------------------------------D---R-----G--------------------------P--------------------------P---K--------------------K-E---L---Q----------------------------------------------------------------------------------------------------------------------------------------------------------------------------------------------------E---------V-M--E-----------------------------------E---E------E---E----------M-------L----------------------K-----------------P------K------A---------P-----A---------T-----S-------------------------------------P-------------------G---A-P----K---------------------------------------------------------------------------------------------------------------------------------------------------------------------------------------------------KEHVNVVFIGHV-DAGKSTIGGQIMYLTGMVDKRTLEKYEREAKEKNR-ETW-YLSWALDTNQEERDK---GKTVEVGRAYFE---------TD---------KKHFTILDAPGHKSF-VPNMIGGASQADLAVL-VISARKGEFETGFEKGGQTREHAMLAKTAGVKHLVVLVNKMD---DPTV-----N-WSLERYE-ECK-EKLVP-F-L-K-K-VGFN--PKK--D-IHFMPCSGLTG-ANL--KEP-S----DF--C-P--------WYN----A-----------L---------------PFIPYLD-N-LP-NF--NR----S----V-DGP-----VRLPIVDKYKD------M-G-TV-VLGKLESG--SICKGQ-QLVMMPNKHT-------VEVLGLLS----D---D--V-----E---TECAG--PGENLKL-----------RL-KGIE-EEE-ILPGFILCD-L-NN---L----C-H--S---G-RT-FDAQIVII---EH-KSIICP---GYNAVLHIHTCIEEVEI--TAFICL---V--DK----K-S----G--E----------K-------S-------K--TR-------------PRFVKQDQVCIARLR-T---A-G---TIC-LETFKDFTQMGRFTLRDEG--K-TIAIGKVL-KLVP--E---R-E----------------------------------------------------------------------------------------------------------
>Leucoraja_erinacea@toto19820.H1.1
-----------------------------------------------------------------------------------------------------------------------------------------------------------------------------------------------------------------------------------------------------------------------------------------------------------------------------------------------------------------------------------------------------------------------------------------------------------------------------------------------------------------S---K------------DV----ADY---A--P---D--C-W--ELAA--D---T----D----V-----E----A------------------------------------------------------------------------------------------------------------------------------------------------------------------------------------------------------------------------------------Q------M---------------------------------------------N----------N----S-F----S-----K-------------------L--------N---------V---------N----A--------K-------P------F---V----------------P---N-----------------------------V-H---------A----------A--E------F---V--P---S------------F------L------------R---G------------S-------------D----E------------A---A--------------------E------------------------S--P----EG--P-------DD--T---D------------------------P------------------------------------------------------------------------------------------------------------------------------------------------------------------------------------------------------------------------------------------------------------------------------------------------------------------------------------------------------------------------------------------------------------S--------------------------M----------------E--------V-------------S------E--P------------------------AAL-------------------------------V-E-------NG------D----T-----------------------------------------E------------A-----------G------------S-------E-------E---------S-------------------------W----------E--------Q--------------------------K-----------------A---------E-----P--------S---------E-------A-------E---P------------------G----G------------D-P---------------------------------------A------------G--D---G-----G--------------------------P----------------------P---L---A--------------------A-P---V-----------------------------------------------------------------------------------------------------------------------------------------------------------------------------------------------------------------EM----E-----------------------------------E---E------E---E----------V-------S----------------------S-----------------P------K------V---------A-----V---------V-----E-------------------------------------P-------------------G---A-P----R---------------------------------------------------------------------------------------------------------------------------------------------------------------------------------------------------KEHVNVVFIGHV-DAGKSTIGGQIMYLTGMVDKRTLEKYEREAKEKNR-ETW-YLSWALDTNQEERDK---GKTVEVGRAYFE---------TE---------KKHFTILDAPGHKSF-VPNMIGGASQADLAVL-VISARKGEFETGFEKGGQTREHAMLAKTAGVKHLIVLINKMD---DPTV-----N-WSQDRYE-ECK-EKLVP-F-L-K-K-VGFN--PKK--D-IYFMPCSGLTG-ANL--KER-A----EN--C-M--------WYI----G-----------L---------------PFIPYLA-N-LP-HF--NR----V----T-TGP-----VRVPIVDKYKD------M-G-TV-VLGKLESG--LIGKGH-QLVMMPNKHN-------VEVLGLLS----D---D--V-----E---TDSAD--PGENLKI-----------RL-KGIE-EEE-ILPGFILCD-H-GN---L----C-H--S---G-RT-FDAQIVII---EH-KSIICP---GYNAVLHIHTCIEEVQI--TALICL---V--DK----R-S----G--E----------K-------S-------K--TR-------------PRFVKQDQVCIARLR-T---A-G---TIC-LETFKDFPQMGRFTLRDEG--K-TIAIGKVL-KLIP--E---K-D----------------------------------------------------------------------------------------------------------
>Notophthalmus_viridescens@Nvir333.H1.1
---------------------------------------------------------------------------------------------------------------------------------------------------------------------------------------------------------------------------------------------------------------------------------------------------------------------------------------------------------------------------------------------------------------------------------------------------------------------------------------------------------------------------------------------------------------------------------------------------------------------------------------TGPE----M---------DPN----E--T------------A------P---D----S--W----------------E---X----------------------------X-----------D----X---D--AAQ-------T--------------------E--------------------A------Q---------------------------------------------L----------S----N-S----L-----L----K--------------L--------N---------V---------N----A--------R-------P------F---V----------------P---N-----------------------------V-H---------A----------A--E------F---V--P---C------------F------C------------P---------------------------------------------------------------------------------------------------------------------------------------------------------------------------------------------------------------------------------------------------------------------------------------------GEQEVEAAAVPQ----------------------------------A---------------T--P----C----------D-----RP----------Q-------E-----E------------P-----------------V---------------S-----------C-----E---G---------------------P--------N-----------------------------L----------T---V----N--------------------------M----------------D--------V-------------S------E--H------------------------V---------------------------------V-E-------NG------E----T-----------------------------------------E------------M-----------S------------P-------E-------E---------T-------------------------W----------D--------H--------------------------K-----------------E---------E-----P--------S---------E-------A-------E---P------------------G----G------------G-P---------------------------------------A------------G--D---G-----G--------------------------P----------------------I---E---D--------------------S-A---Q-----------------------------------------------------------------------------------------------------------------------------------------------------------------------------------------------------------------EM-M--E-----------------------------------E---E------E---E----------I-------E----------------------L-----------------P------K------T---------V-----A---------P-----P-------------------------------------P-------------------G---A-P----K---------------------------------------------------------------------------------------------------------------------------------------------------------------------------------------------------KEHVNVVFIGHV-DAGKSTIGGQIMYLTGMVDKRTLEKYEREAKEKNR-ETW-YLSWALDTNQEERXK---GKTVEVGRAYFE---------TE---------KKHFTILDAPXHXSF-VPNMIGGASQADLAVL-VISARKGEFETGFEKGGQTREHAMLAKTAGVKHLIVLVNKMD---DPTV-----N-WSLDRYE-ECK-EKLVP-F-L-K-K-VGFN--PKK--D-IHFMPCSGLTG-SNL--KEP-V----ES--C-T--------WYS----G-----------L---------------PFIPYLD-N-LP-NF--SR----S----V-DGP-----VRLPIVDKYKD------M-G-TV-VLGKLESG--SIIKGQ-QLVMMPNKHT-------VEVLGLLS----D---E--V-----E---TEAVS--PGENLKI-----------RL-KGIE-EEE-ILPGFILCD-L-NN---L----C-H--S---G-RT-FDAQIVII---EH-KSIICP---GYNAVLHIHTCIEEVEI--IALICL---V--DK----K-S----G--E----------K-------S-------K--TR-------------PRFVKQDQVCIARLK-T---A-G---TIC-LETFKEFPQMGRFTLRDEG--R-TIAIGKVL-KLVP--E---X-D----------------------------------------------------------------------------------------------------------
>Pelodiscus_sinensis@toto20746.H1.1
-------------------------------------------------------------------------------------------------------------------------------------------------------------------------------------------------------------------------------------------------------------------------------------------------------------------------------------------------------------------------------------------------------------------------------------------------------------------------------------------------------------------------------------------------------------------------------------------------------------------------------------------------------------------------------------------------------------------------------------------------------------------------------------------------------------------------------------------------------------------------------------------------------------------------------------------------------------------------------------------------------------------------------------------------------------------------------------------------------------------------------------------------------------------------------------------------------------------------------------------------------------------------------------------------------------------------------------------------------------------------------------------------------------------------------------------------------------------------------------------------A--P----A----------E-------------------------------S------------S-----------------Q---------------D-----------E-----Q---S---------------------S--------S-----------------------------Y----------E---V----------------------------------------------------------------------------------------------------------------------------------------------E-------NG------E----T-----------------------------------------E------------M-----------S------------P-------E-------E---------S-------------------------W----------D--------H--------------------------K-----------------E---------E-----T--------C---------E-------A-------D---L------------------G----G------------G-P---------------------------------------S------------G--D---A-----S--------------------------H----------------------A---E---E--------------------S-A---Q-----------------------------------------------------------------------------------------------------------------------------------------------------------------------------------------------------------------EM-M--E-----------------------------------E---E------E---E----------I-------P----------------------K-----------------P------K------S---------V-----V---------A-----P-------------------------------------P-------------------G---A-P----K---------------------------------------------------------------------------------------------------------------------------------------------------------------------------------------------------KEHVNVVFIGHV-D----------------------------------------------TNQEERDK---GKTVEVGRAYFE---------TE---------KKHFTILDAPGHKSF-VPNMIGGASQADLAVL-VISARKGEFETGFEKGGQTREHAMLAKTAGVKHLIVLINKMD---DPTV-----N-WSNE------------------------------------------------------------------------------S----G-----------L---------------PFIPYLD-N-LP-NF--NR----S----V-DGP-----IRLPIVDKYKD------M-G-TV-VLGKLESG--SICKGQ-QLVMMPNKHN-------VEVLGILS----D---D--V-----E---TDSVA--PGENLKI-----------RL-KGIE-EEE-ILPGFILCD-P-NN---L----C-H--S---G-RT-FDAQIVII---EH-KSIICP---GYNAVLHIHTCIEEVEI--T-------------------------------------------------------------------------------------------------------------------------------------------------------------------------------------------------------------------------------------------------------------
>Phrynops_hilarii@Contig18342.H1.1
------------------------------------------------------------------------------------------------------------------------------------------------------------------------------------------------------------------------------------------------------------------------------------------------------------------------------------------------------------------------------------------------------------------------------------------------------------------------------------------------------------------------------------------------------------------------------------------------------------------------------------------------------------------------------------------------------------------------------------------------------------------------------------------------------------------------------------------------------------------------------------------------------------------------------------------------------------------------------------------------------------------------------------------------------------------------------------------------------------------------------------------------------------------------------------------------------------------------------------------------------------------------------------------------------------------------------------------------------------------------------------------------------------------------------------------------------------------------------------------------------------------------------------------------------------------------------------------------------------------------------------------------------------------------------------------------------------------------------------------------------------------------------------E--P------------------------V---------------------------------V-E-------NG------E----T-----------------------------------------E------------M-----------S------------P-------E-------E---------S-------------------------W----------D--------H--------------------------K-----------------E---------E-----T--------C---------E-------A-------E---L------------------G----G------------G-P---------------------------------------S------------G--D---A-----G--------------------------H----------------------T---E---E--------------------S-T---Q-----------------------------------------------------------------------------------------------------------------------------------------------------------------------------------------------------------------EM-M--E-----------------------------------E---E------E---E----------I-------P----------------------K-----------------P------K------S---------V-----V---------A-----P-------------------------------------P-------------------G---A-P----K---------------------------------------------------------------------------------------------------------------------------------------------------------------------------------------------------KEHVNVVFIGHV-DAGKSTIGGQIMYLTGMVDKRTLEKYEREAKEKNR-ETW-YLSWALDTNQEERDK---GKTVEVGRAYFE---------TE---------KKHFTILDAPGHKSF-VPNMIGGASQADLAVL-VISARKGEFETGFEKGGQTREHAMLAKTAGVKHLIVLINKMD---DPTV-----N-WSNERYE-ECK-EKLVP-F-L-K-K-VGFN--PKK----------SGLTG-ANL--KEQ-S----DF--C-P--------WYN----G-----------L---------------PFIPYLD-N-LP-NF--NR----S----V-DGP-----IRLPIVDKYKD------M-G-TV-VLGKLESG--SICKGQ-QLVMMPNKHN-------VEVLGILS----D---D--V-----E---TESVA--PGENLKI-----------RL-KGIE-EEE-ILPGFILCD-P-NN---L----C-H--S---G-RT-FDAQIVII---EH-KSIICP---GYNAVLHIHTCIEEVEI--TALICL---V--DK----K-S----G--E----------K-------S-------K--TR-------------PRFVKQDQVCIARLR-T---A-G---TIC-LETFKEFPQMGRFTLRDEG--K-TIAIGKVL-KLVP--E---K-D----------------------------------------------------------------------------------------------------------
>Podarcis_sp.@Contig10253.H1.1
--------------------------------------------------------------------------------------------------------------------------------------------------------------------------------------------------------------------------------------------------------------------------------------------------------------------------------------------------------------------------------------------------------------------------------------------------------------------------------------------------------------------------------------------------------------------------------------------------------------------------------------------------------------------------------------------------------------------------------------------------------------------------------------------------------------------------------------------------------------------------------------------------------------------------------------------------------------------------------------------------------------------------------------------------------------------------------------------------------------------------------------------------------------------------------------------------------------------------------------------------------------------------------------------------------------------------------------------------------P------------G---------------------L-------PP---L--T---SLP--H------G-------A---------------------------------------------S---------------A--E----S----------S-----------------Q-------E-----E------------Q-----------------P---------------SP----------C-----E---G---------------------S--------N-----------------------------A----------A---V----S--------------------------M----------------E--------I-------------S------E--P------------------------V---------------------------------V-E-------NG------E----T-----------------------------------------E------------M-----------S------------P-------E-------E---------S-------------------------W----------D--------H--------------------------K-----------------E---------E-----A--------I---------E-------P-------E---L------------------A----S------------G-P---------------------------------------S------------G--D---A-----G--------------------------P----------------------T---E---E--------------------G-T---P-----------------------------------------------------------------------------------------------------------------------------------------------------------------------------------------------------------------EM-M--E-----------------------------------E---E------E---E----------L-------P----------------------K-----------------P------K------S---------M-----V---------A-----P-------------------------------------P-------------------G---A-P----K---------------------------------------------------------------------------------------------------------------------------------------------------------------------------------------------------KEHVNVVFIGHV-DAGKSTIGGQIMYLT-----------------------------------------------------------------------------------------------------------------------------------------------------------------------------------------------------------------------------------------------------------------------------------------------------------------------------------------------------------------------------------------------------------------------------------------------------------------------------------------------------------------------------------------------------------------------------------------------------------------------------------------------------------------------------------------------------------------------------------------------------------------------------------------------------
>Pogona_vitticeps@toto11070.H1.1
---------------------------------------------------------------------------------------------------------------------------------------------------------------------------------------------------------------------------------------------------------------------------------------------------------------------------------------------------------------------------------------------------------------------------------------------------------------------------------------------------------------------------------------------------------------------------------------------------------------------------------------------------------------------------------------------------------------------------------------------------------------------------------------------------------------------------------------------------------------------------------------------------------------------------------------------------------------------------------------------------------------------------------------------------------------------------------------------------------------------------------------------------------------------------------------------------------------------------------------------------------------------------------------------------------------------------------------------------------------------------------------------------------------------------------------------------------------------------------------------------------------------------------------------------------------------------------------------------------------------------------------------------------------------------------------------------------------------------------------------------------------------------------------------------------------------------------------------------------------------------------------------------------------------------------------------------------------------------------------------------------------------------------------------------------------------------------------------------------------------------------------------------------------------------------------------------------------------------------------------------------------------------------------------------------------------------------------------------------------------------------------------------------------------------------------------------------------------------------------------------------------------------------------------------------------------------------------------------------------------------------------------------------------------------------------------------------------------------------------------------------------------------------------------------------------------------------------------------------------------------------------------------------------------------------------------------------------------------------------------------------IGHV-DAGKSTIGGQIMYLTGMVDKRTLEKYEREAKEKNR-ETW-YLSWALDTNQEERDK---GKTVEVGRAYFE---------TE---------KKHFTILDAPGHKSF-VPNMIGGASQADLAVL-VISARKGEFETGFEKGGQTREHAMLAKTAGVKHLIVLINKMD---DPTV-----N-WSNERYE-ECK-EKLVP-F-L-K-K-VGFN--PKK----------------------------------------------------------------L---------------PFIPYLD-N-LP-NF--NR----S----V-DGP-----IRLPIVDKYKD------M-G-TV-VLGKLESG--SICKGQ-QLVMMPNKHN-------VEVLGILS----D---D--V-----E---TDAVA--PGENLKI-----------RL-KGIE-EEE-------------------------------------------II---EH-KSIICP---GYNAVLHIHTCIEEVEI--TALICL---V--DK----K-S----G--E----------K-------S-------K--TR-------------PRFVKQDQVCIARLR-T---A-G---TIC-LETFKDFPQMGRFTLRDEG--K-TIAIGKVL-KLVP--E---K-D----------------------------------------------------------------------------------------------------------
>Protopterus_annectens@CT01131209.H1.2
-----------------------------------------------------------------------------------------------------------------------------------------------------------------------------------------------------------------------------------------------------------------------------------------------------------------------------------------------------------------------------------------------------------------------------------------------------------------------------------------------------------------------------------------DS---A--P---D--S-W--E-----Q---A----D----D-----T----P------------------------------------------------------------------------------------------------------------------------------------------------------------------------------------------------------------------------------EAQ----------L---------------------------------------------G----------P----A-F----T-----L-------------------L--------N---------V---------N----A--------R-------P------F---V----------------P---N-----------------------------V-H---------A----------A--E------F---I--P--------------------------------------------------------------------GS-SA------------K------------------------------------------------------------------------------------------------------------------------------------------------------------------------------------------------------------------------SMS--H------T-------E---------------------------------------------SE--------------S--D----D----------I-----------------P-------V-----E------------T-----------------P---------------A-----------K-----E---D---------------------R--------G-----------------------------P----------L---K----GDADTE---------------------M----------------E--------V-------------S------Q--P------------------------SAP-------------------------------L-E-------NG------E----T-----------------------------------------E------------M-----------A------------A-------E-------E---------S-------------------------W----------E--------Q--------------------------K-----------------E---------E-----P--------G---------E-------A-------E---P------------------G----G------------G-P---------------------------------------G------------G--D---G-----E--------------------------P----------------------S---V---D--------------------F-G---H--------------------------------------------------------------------------------------------------------------------------------------------------------------------------------------------------------------------M--D-----------------------------------E---D------E---D----------I-------P----------------------K-----------------P------S------V---------A-----V---------K-----P-------------------------------------A-------------------G---A-P----K---------------------------------------------------------------------------------------------------------------------------------------------------------------------------------------------------KEHVNVVFIGHV-DAGKSTIGGQIMYLTGMVDQRTLGK-----KEKNR-ETW-YLSWALDTNQEERDK---GKTVEVGRAYFE---------TE---------RKHFTILDAPGHKSF-VPNMIGGASQADLAVL-VISARKGEFETGFEKGGQTREHAMLAKTAGVKHLIVLINKMD---DPTV-----N-WSFERYE-ECK-EKLVP-F-L-K-K-VGFN--PKK--D-VYFMPCSGLSG-SNL--KEP-T----DS--C-P--------WYK----G-----------L---------------PFISYLD-N-LP-NF--NR----A----A-DGP-----IRLPIVDKYKD------M-G-TV-VLGKLESG--SICKGQ-QLVMMPNKHT-------VEVLGILS----D---D--V-----E---TEEVL--PGENLKI-----------RL-KGIE-EEE-ILPGFILCD-L-VN---L----C-H--S---G-RT-FDAQIVII---EH-KSIICP---GYNAVLHIHTCIEEVQI--TALICL---V--DK----K-S----G--E----------K-------S-------K--TR-------------PRFVKQDQVCIARLR-T---A-G---TIC-LETFKDFPQMGRFTLRDEG--K-TIAIGKVL-KLVP--E---K-D----------------------------------------------------------------------------------------------------------
>Ptychodera_flava@CT02131209.H1.1
----------------------------------------------------------------------------------------------------------------------------------------------------------------------------------------------------------------------------------------------------------------------------------------------------------------------------------------------------------------------------------------------------------------------------------------------------------------------------------------------------------------------------------------------------------------------------------------------------------------------------------------------------------------------------------------------------------------------------------------------------------------------------------------------------------------------------------------------------------------------------------------------------------------------------------------------------------------------------------------------------------------------------------------------------------------------------------------------------------------------------------------------------------------------------------------------------------------------------------------------------------------------------------------------------------------------------------------------------------------------------------------------------------------------------------------------------------------------------------------------------------------------------------------------------------------------------------------------------------------------------------------------------------------------------------------------------------------------------------------------------------------------------------------------------------------------------------------------------------------------------------------------------------------------------------------------------------------------------------------------------------------------------------------------------------------------------------------------------------------------------------------------------------------------------------------------------------------------------------------------------------------------------------------------------------------------------------------------------------------------------------------------------------------------------------------------------------------------------------------------------------------------------------------------------------------------------------------------------------P---K----------P--------------------------------------------------------------V---------V-----D---------E-----E-------------------------------------S-------------------D---R-L----L---------------------------------------------------------------------------------------------------------------------------------------------------------------------------------------------------KEHVNVVFIGHV-DAGKSTIGGHIMYLTGGVDKRTLEKYEREAKEKNR-ESW-YLSWALDTNQEERDK---GKTVEVGRAFFE---------TE---------KKHFTILDAPGHRSF-VPNMIGGAAQADLAVL-VISARKGEFETGFERGGQTREHAMLAKTAGVKHLIVLINKMD---DPTV-----E-WAESRFE-ECK-EKLIP-F-L-K-K-VGFN--PKK--D-IFFIPVSGMTG-ANL--KES-AQ---DV--C-P--------WYS----G-----------S---------------AFIPYLE-S-LP-PL--TR----S----S-DGP-----LRLPVTDKYKD------M-G-TI-LLGKVESG--SISKGQ-SVVLMPNKSQ-------VEVIAVIS----D---E--E-----E---VSTAL--TGENVKI-----------KV-KGVE-EED-VLSGFVLCD-T-IN---T----C-H--T---G-KV-FDAQIVII---EY-KSIICP---GFNAVMHIHSCVEEVQL--VSLLAL---V--DR----K-S----G--T----------K-------S-------K--QK-------------PRFVKQDQIVIARLE-T---A-G---VIC-METFKDFPQMGRFTLRDEG--R-TIAIGKVL-KLIE-------------------------------------------------------------------------------------------------------------------
>Python_regius@CT01131209.H1.1
------------------------------------------------------------------------------------------------------------------------------------------------------------------------------------------------------------------------------------------------------------------------------------------------------------------------------------------------------------------------------------------------------------------------------------------------------------------------------M-E-----A-----N------------G-------S---G------------SS----SDS---A--P---D--C-W--D-----Q---A----D----L-----E----P-G-------S---G-----S---A----AA------A----------------------------------------------------------------------------------------------------------------------------------------E--E---------E--------------------EAA----AAPGPAQLETEEEQL------L---------------------------------------------G----------A----A-F----S-----R----H--------------L--------N---------V---------N----A--------K-------P------F---V----------------P---N-----------------------------V-H---------A----------A--E------F---V--P---A------------F------L------------R---G------------S-------------PG--PA------------P---P--------------------P------------------------P--P-----S--P--------------------------------------------------------------------------------------------P------P------------G---------------------L-------PP---P--PPPPSLT--H------G-------A---------------------------------------------S---------------A--E----S----------S-----------------Q-------E-----D------------L-----------------P---------------S-----------C-----E---G---------------------S--------Y-----------------------------V----------A---I----G--------------------------M----------------E--------I-------------S------E--P------------------------V---------------------------------A-E-------NG------E----T-----------------------------------------E------------M-----------S------------P-------E-------E---------S-------------------------W----------D--------H--------------------------K-----------------E---------E-----I--------I---------E-------P-------E---L------------------A----S------------G-P---------------------------------------S------------G--D---A-----G--------------------------P----------------------I---E---E--------------------G-T---Q-----------------------------------------------------------------------------------------------------------------------------------------------------------------------------------------------------------------EM-M--E-----------------------------------E---E------E---E----------M-------P----------------------K-----------------P------K------S---------M-----V---------A-----P-------------------------------------P-------------------G---A-P----K---------------------------------------------------------------------------------------------------------------------------------------------------------------------------------------------------KEHVNVVFIGHV-DAGKSTIGGQIMYLTGMVDKRTLEKYEREAKEKNR-ETW-YLSWALDTNQEERDK---GKTVEVGRAYFE---------TE---------KKHFTILDAPGHKSF-VPNMIGGASQADLAVL-VISARKGEFETGFEKGGQTREHAMLAKTAGVKHLIVLINKMD---DPTV-----N-WSNERYE-ECK-EKLVP-F-L-K-K-VGFN--PKK--D-IHFMPCSGLTG-ANL--KEQ-S----DF--C-P--------WYI----G-----------L---------------PFIPYLD-N-LP-NF--NR----S----V-DGP-----IRLPIVDKYKD------M-G-TV-VLGKLESG--SICKGQ-QLVMMPNKHN-------VEVLGILS----D---D--V-----E---TDSVA--PGENLKI-----------RL-KGIE-EEE-ILPGFILCD-L-NN---L----C-H--S---G-RT-FDAQIVII---EH-KSIICP---GYNAVLHIHTCIEEVEI--TALICL---V--DK----K-S----G--E----------K-------S-------K--TR-------------PRFVKQDQVCIARLR-T---A-G---TIC-LETFKDFPQMGRFTLRDEG--K-TIAIGKVL-KLVP--E---K-D----------------------------------------------------------------------------------------------------------
>Rana_chensinensis@Rche3354.H1.1
---------------------------------------------------------------------------------------------------------------------------------------------------------------------------------------------------------------------------------------------------------------------------------------------------------------------------------------------------------------------------------------------------------------------------------------------------------------------------------------------------------------------------------------------------------------------------------------------------------IV-----S---V----VVPA----R-----TEPET---M---------DNN----D--S------------A------P---D----S--W----------------E---Q----------------------------A-----------D----I---D--A---------P--------------------E--------------------A------Q---------------------------------------------L----------N----S-S----L-----A----R--------------L--------N---------V---------N----A--------K-------P------F---I----------------P---N-----------------------------V-H---------A----------A--E------F---V--P---F------------S------L------------V---------------------------------------------------------------------------------------------------------------------------------------------------------------------------------------------------------------------------------------------------------------------------------------------K---------------------------------------------S---------------S--T----AV---------D-----GLQDEDATHNSAQ-------E-----S------------S-----------------Q---------------S-----------S-----E---G---------------------S--------N-----------------------------A----------A---T----G--------------------------M----------------E--------I-------------S------E--P------------------------V-----------------------------------E-------NG------E----T-----------------------------------------E------------M-----------S------------P-------E-------E---------C-------------------------W----------D--------H--------------------------K-----------------D---------E-----P--------S---------E-------A-------E---P------------------G----G------------G-F---------------------------------------S------------G--D---G-----G--------------------------S----------------------A---E---E--------------------V-A---Q-----------------------------------------------------------------------------------------------------------------------------------------------------------------------------------------------------------------EM----E-----------------------------------E---E------E---E----------I-------T----------------------K-----------------P------K------T---------V-----V---------A-----P-------------------------------------P-------------------D---A-P----K---------------------------------------------------------------------------------------------------------------------------------------------------------------------------------------------------KEHVNVVFIGHV-DAGKSTIGGQIMYLTGMVDKRTLEKYEREAKEKNR-ETW-YLSWALDTNQEERDK---GKTVEVXRAYFE---------TE---------KKHFTILDAPGHKSF-VPNMIGGASQADLAVL-VISARKGEFETGFEKGGQTREHAMLAKTAGVKHLIVLINKMD---DPTV-----N-WSIDRYE-ECK-EKLVP-F-L-K-K-VGFN--PKK--D-IHFMPCSGLTG-ANL--KDP-V----DC--C-S--------WYT----G-----------L---------------PFIPYLD-N-LP-HF--NR----S----L-DGP-----VRLPIVDKYKD------M-G-TV-VLGKLESG--SICKGQ-QLVMMPNKHN-------VEVLGILS----D---E--V-----E---TELVA--PGENLKI-----------RL-KGIE-EEE-ILPGFILCD-P-NN---L----C-H--S---G-RT-FDAQIVII---EH-KSIICP---GYNAVLHIHTCIEEVEI--TALICL---V--DK----K-------------------------------------------------------------------------------------------------------------------------------------------------------------------------------------------------------------------------------------------
>Scyliorhinus_canicula@toto69046.H1.1
----------------------------------------------------------------------------------------------------------------------------------------------------------------------------------------------------------------------------------------------------------------------------------------------------------------------------------------------------------------------------------------------------------------------------------------------------------------------------------------------------------------------------------------------------------------------------------------------------------------------------------------------------------------------------------------------------------------------------------------------------------------------------------------------------------------------------------------------------------------------------------------------------------------------------------------------------------------------------------------------------------------------------------------------------------------------------------------------------------------------------------------------------------------------------------------------------------------------------------------------------------------------------------------------------------------------------------------------------------------------------------------------------------------------------------------------------------------------------------------------------------------------------------------------------------------------------------------------------------------------------------------------------------------------------------------------------------N--------------------------M----------------E--------V-------------S------E--P------------------------AAP-------------------------------V-E-------NG------D----T-----------------------------------------E------------A-----------G------------S-------E-------E---------S-------------------------W----------E--------Q--------------------------K-----------------A---------E-----P--------S---------E-------A-------E---P------------------G----G------------G-P---------------------------------------A------------G--D---G-----G--------------------------P----------------------P---L------------------------A-A---P-----------------------------------------------------------------------------------------------------------------------------------------------------------------------------------------------------------------VG-M--E-----------------------------------E---E------E---D----------V-------S----------------------T-----------------P------K------V---------A-----V---------V-----E-------------------------------------P-------------------G---A-P----R---------------------------------------------------------------------------------------------------------------------------------------------------------------------------------------------------KEHVNVVFIGHV-DAGKSTIGGQIMYLTGMVDKRTLEKYEREAKEKNR-ETW-YLSWALDTNQEERDK---GKTVEVGRAYFE---------TQ---------KKHFTILDAPGHKSF-VPNMIGGASQADLAVL-VISARKGEFETGFEKGGQTREHAMLAKTAGVKHLIVLINKMD---DPTV-----S-WSQDRYE-ECK-EKLVP-F-L-K-K-VGFN--PKK--D-IHFMPCSGLTG-ANL--KER-A----DN--C-S--------WYT----G-----------L---------------PFIPYLD-N-LP-HF--YR----T----I-NGP-----VRVPIVDKYKD------M-G-TV-VLGKLESG--LIGKGH-QLVMMPNKHN-------VEVLGLLS----D---D--V-----E---TETAD--PGENLKI-----------RL-KGIE-EEE-ILPGFILCD-H-GS---L----C-H--S---G-RT-FDAQIVII---EH-KSIICP---GYNAVLHIHTCIEEVQI--AALICL---V--DK----K-S----G--E----------K-------S-------K--TR-------------PRFVKQDQVCIARLR-T---A-G---TIC-LETFKDFPQMGRFTLRDEG--K-TIAIGKVL-KLIP--E---K-D----------------------------------------------------------------------------------------------------------
>Sphenodon_punctatus@toto16955.H1.1
------------------------------------------------------------------------------------------------------------------------------------------------------------------------------------------------------------------------------------------------------------------------------------------------------------------------------------------------------------------------------------------------------------------------------------------------------------------------------------------------------------------------------------------------------------------------------------------------------------------------------------------------------------------------------------------------------------------------------------------------------------------------------------------------------------------------------------------------------------------------------------------------------------------------------------------------------------------------------------------------------------------------------------------------------------------------------------------------------------------------------------------------------------------------------------------------------------------------------------------------------------------------------------------------------------------------------------------------------------------------------------------------------------------------------------------------------------------------------------------------------------------------------------------------------------------------------------------------------------------------------------------------------------------------------------------------------------------------------------------------------------------------------------------------------------------------------------------------------------------------------------------------------------------------------------------------------------------------------------------------------------------------D--------H--------------------------K-----------------E---------E-----A--------S---------D-------V-------E---F------------------G----G--------------P---------------------------------------L------------G--D---A-----G--------------------------P----------------------T---E---E--------------------G-A---Q-----------------------------------------------------------------------------------------------------------------------------------------------------------------------------------------------------------------EM-M--E-----------------------------------E---E------E---E----------I-------L----------------------T-----------------P------K------T---------V-----V---------A-----P-------------------------------------P-------------------G---A-P----K---------------------------------------------------------------------------------------------------------------------------------------------------------------------------------------------------KEHVNVVFIGHV-DAGKSTIGGQIMYLTGMVDKRTLEKYEREAKEKNR-ETW-YLSWALDTNQEERDK---GKTVEVGRAYFE---------TE---------KKHFTILDAPGHKSF-VPNMIGGASQADL-------------------------------------------------------------------------KLVP-F-L-K-K-VGFN--PKK--D-IHFMPCSGLTG-ANL--KEQ-S----DF--C-P--------WYI----G-----------L---------------PFIPYLD-N-LP-NF--NR----S----V-DGP-----IRLPIVDKYKD------M-G-TV-VLGKLESG--SICKGQ-QLVMMPNKHN-------VEVLGILS----D---D--V-----E---TDAVA--PGENLKI-----------RL-KGIE-EEE-ILPGFILCD-P-NN---L----C-H--S---G-RT-FDAQIVII---EH-KSIICP---GYNAVLHIHTCIEEVEI--TALICL---V--DK----K-S----G--E----------K-------S-------K--TR-------------PRFVKQDQVCIARLR-T---A-G---TIC-LETFKDFPQMGRFTLRDEG--K-TIAIGKVL-KLVP--E---K-D----------------------------------------------------------------------------------------------------------
>Trachemys_scripta@toto10138.H1.1
--------------------------------------------------------------------------------------------------------------------------------------------------------------------------------------------------------------------------------------------------------------------------------------------------------------------------------------------------------------------------------------------------------------------------------------------------------------------------------------------------------------------------------------------------------------------------------------------------------------------------------------------------------------------------------------------------------------------------------------------------------------------------------------------------------------------------------------------------------------------------------------------------------------------------------------------------------------------------------------------------------------------------------------------------------------------------------------------------------------------------------------------------------------------------------------------------------------------------------------------------------------------------------------------------------------------------------------------------------------------------------------------------------------------------------------------------------------------------------------------------------------------------------------------------------------------------------------------------------------------------------------------------------N-----------------------------V----------A---V----S--------------------------M----------------E--------V-------------S------E--P------------------------V---------------------------------V-E-------NG------E----T-----------------------------------------E------------M-----------S------------P-------E-------E---------S-------------------------W----------D--------H--------------------------K-----------------E---------E-----T--------C---------E-------A-------E---L------------------G----G------------G-P---------------------------------------S------------G--D---A-----G--------------------------H----------------------T---E---E--------------------S-A---X-----------------------------------------------------------------------------------------------------------------------------------------------------------------------------------------------------------------E-------------------------------------------------------------------------------------------------------------------------------------------------------------------------------------------------------------------------------------------------------------------------------------------------------------------------------------------------------------------------------------------------------------------------------------------------------------------------------------------------------------------------------------------------------------------------------------------------------------------------------------------------------------------------------------------------------------------------------------------------------------------------------------------------------------------------------------------------------------------ILS----D---D--V-----E---TDAVA--PGENLKI-----------RL-KGIE-EEE-ILPGFILCD-P-NN---L----C-H--S---G-RT-FDAQIVII---EH-KSIICP---GYNAVLHIHTCIEE-------------------------------------------------------------------------------------------------------------------------------------------------------------------------------------------------------------------------------------------------------------------
