# Supplementary material for: A phylogenomic framework and timescale for comparative studies of tunicates
Source: BMC Biol. 2018 Apr 13;16:39. doi: 10.1186/s12915-018-0499-2 (PMC5899321; doi:10.1186/s12915-018-0499-2)
Supplement: Supplementary file 4 — Supporting data. Transcriptome assemblies, alignments, and trees. (ZIP 38502 kb) [file 12915_2018_499_MOESM4_ESM.zip › 12915_2018_499_MOESM4_ESM/12915_2018_499 (Delsuc) Files Updated 23-03-2018/ef1-RFS.fasta]

>Patiria_pectinifera@DB385274.H1.1
----------------------------------------------------------------------------------------------------------------------------------------------------------------------------------------------------------------------------------------------------------------------------------------------------------------------------------------------------------------------------------------------------------------------------------------------MSR-----H-RNVRG-M--------D-Y-G--EDYE--G----YDD----V----Y--G------H--------------------------SV---E------------------------------------------------------------------------------------------------------------------------------------------------------------------------DD--YG-VSPSTA-EQFI-FQ-----------RSL--Q-HHQ---LAS--F----LEEGEEDLK--R--------E-E-EAD--------------LAR----------------------------------R--D-S--E---R-S---------------------------L-----------------S------D-----P-T---NF---Q------K--PQ--L--------------S--D-----------IE-EA--------------Q----------L---Q------S--------C------------------------L-E--E--------V-----R------NV-----------------V------------G---ET--VPE-R------TMIE-M--------------------------------AV-T--H-------HFN--F----E--------K------T-----L--------------NA---LL-------D---QQE--S-------------------------------------------------------------------------------------------------------------------------------------------------------------------------------------------------------------------------------------------------------------------------------------------------------------------------------------------------------------------------------------------------------------------------------------------------------------------------------------------------------------------------------------------------------------------------------------------------------------------------------------------------------------------------------------------------------------------------------------------------------------------------------------------------------------------------------------------------------------------------------------------------------------------------------------------------------------------------------------------------------------------------------------------------------------------------------------------------------------------------------------------------------------------------------------------------------------------------------------------------------------------------------------------------------------------------------------------------------------------------------------------------------------------------------------------------------------------------------------------------------------------------------------------------------------------------------------------------------------------------------------------------------------------------------------------------------------------------------------------------------------------------------------------------------------------------------------------------------------------------------------------------------------------------------------------------------------------------------------------------------------------------------------------------------------------------------------------------------------------------------------------------------------------------------------------------------------------------------------------------------------------------------------------------------------------------------------------------------------------------------------------------------------------------------------------------------------------------------------------------------------------------------------------------------------------------------------------------------------------------------------------------------------------------------------------------------------------------------------------------------------------------------------------------------------------------------------------------------------------------------------------------------------------------------------------------------------------------------------------------------------------------------------------------------------------------------------------------------------------------------------------------------------------------------------------------------------------------------------------------------------------------------------------------------------------------------------------------------------------------------------------------------------------------------------------------------------
>Strongylocentrotus_purpuratus@Spurp
----------------------------------------------------------------------------------------------------------------------------------------------------------------------------------------------------------------------------------------------------------------------------------------------------------------------------------------------------------------------------------------------------------------------------------------------------------------------------------------------------------------------------------------------------------------------------------------------------------------------------------------------------------------------------------------------------------------------------------------------------------------------------------------------------------------------------------------------------------------------------------------------------------------------------------------------------------------------------------------------------------------------------------------------------------------------------------------------------------------------------------------------------------------------------------------------------------------------------------------------------------------------------------------------------------------------------------------------------------------------------------------------------------------------------------------------------------------------------------------------------------------------------------------------------------------------------------------------------------------------------------------------------------------------------------------------------------------------------------------------------------------------------------------------------------------------------------------------------------------------------------------------------------------------------------------------------------------------------------------------------------------------------------------------------------------------------------------------------------------------------------------------------------------------------------------------------------------------------------------------------------------------------------------------------------------------------------------------------------------------------ELE---K-----------------------------------------------------------------------------------------------------------------------R--------------Q---------------------A------------------G-K------------------------------------------------------------------------------------------------------------------------------------------------------------------------------------------------------------------------------------------------------------------------------------------------------------------------------------------------------------------------------------------------------------------------------------------------------------------------------------------------------------------------------------------------------------------------------------------------------------------------------------------------------------------------------------------------------------------------------------------------------------------------------------------------------------------------------------------------------------------------------------------------------------------------------------------------------------------------------------------------------------------E----LLNL--------VVIGHVDAGKSTLMGHLLYLLGQVN-------------QRVMHKYETESRK-QGK-ASF-----AYAWVLDE--TEEERGRGITMDVGLTR-F--------E--T-----T----H--RL----------VTLLDAPGHKDFIPNMIT-GAAQADAAIXVVDATRGEXETG--XE---------S----------G---GQTREHALLVRSLGVRQL-VVG-----VNKLD--TV--------------SWSEERFSEIV-KKLGAF-L---K-Q-A-------------------GF--K--V-S----------------------------------------------------------------------------------------------------------------------------------------------------------------------------------------------------------------------------------------------------------------------------------------------------------------------------------------------------------------------------------------------------------------------------------------------------------------------------------------------------------------------------------------------------------------------------------------------------------------------------------------------LTKQMNAII-ELE---------TS--------R----P---VCLE---LY---KD--YKELGRFMLRYGGSTIAAGVVTEV-------------------------------------------------------------------------------------
>Paracentrotus_lividus@AM205088.H3.1
-------------------------------------------------------------------------------------------------------------------------------------------------------------------------------------------------------------------------------------------------------------------------------------------------------------------------------------------------------------------------------------------------------------------------------------------------------------------------------------------------------------------------------------------------------------------------------------------------------------------------------------------------------------------------------------------------------------------------------------------------------------------------------------------------------------------------------------------------------------------------------------------------------------------------------------------------------------------------------------------------------------------------------------------------------------------------------------------------------------------------------------------------------------------------------------------------------------------------------------------------------------------------------------------------------------------------------------------------------------------------------------------------------------------------------------------------------------------------------------------------------------------------------------------------------------------------------------------------------------------------------------------------------------------------------TS------KG----------K---V---------------------------------------------T----GR-------------G--G--------E-A----------G-G----------G-E------G-----N-G-------------------------E------------------------AKV-----------E-----------------------------------------G---AG----------ARK---------AG-T------L--------S----------------P-TRL-S-ET-S----------S--------S-------------------------RRS-----S---------R---E-------S---------------L-P----N-------V---S---------SE---------------------------------S--D------------------------L-QAYS-----S-------------A-----------------------TS---T-P-------S-R-----------K--------E-------G-R--K------A----------SS--I-----D-IAK-------------------------ELE---K-----------------------------------------------------------------------------------------------------------------------R--------------Q---------------------A------------------G-K------------------------------------------------------------------------------------------------------------------------------------------------------------------------------------------------------------------------------------------------------------------------------------------------------------------------------------------------------------------------------------------------------------------------------------------------------------------------------------------------------------------------------------------------------------------------------------------------------------------------------------------------------------------------------------------------------------------------------------------------------------------------------------------------------------------------------------------------------------------------------------------------------------------------------------------------------------------------------------------------------------------E----LLNL--------VVIGHVDAGKSTLMGHLLYLLGQVN-------------QRVMHKYETESRK-QGK-ASF-----AYAWVLDE--TEEERGRGITMDVGVTR-F--------E--T-----N----H--RL----------VTLLDAPGHKDFIPNMIT-GAAQADAAILVVDATRGEFETG--FE---------S----------G---GQTREHALLVRSLGVRHL-VVR-----VNKLD--------------------------------------------------------------------------------------------------------------------------------------------------------------------------------------------------------------------------------------------------------------------------------------------------------------------------------------------------------G-----EKIMV-MPA----G--EN-------GL--I-----------KV--I-T-----------V-----H--------------------D-----E---DT--R-W--------------------AC-------A-----G-D-HTTIV-V---------------TG---------------V---D-Q---MNLT----I---------G-S--------VIC--S-Y------------H--D-P-IRV--TTRFKARVVIF-N-I-D--V--PL-TKG-FPVLVHYQSVSEPAIIKKLVSVLHK-------S-----TG--E-VV-------QKK--PKC-----LTKQMNAII-EIE---------TT--------R----P---VCLE---LY---KD--YKELGRFMLRYGGSTIAAGVVTEFK------------------------------------------------------------------------------------
>Patiria_miniata@CT02100917.H3.1
-----------------------------------------------------------------------------------------------------------------------------------------------------------------------------------------------------------------------------------------------------------------------------------------------------------------------------------------------------------------------------------------------------------------------------------------------------------------------------------------------------------------------------------------------------------------------------------------------------------------------------------------------------------------------------------------------------------------------------------------------------------------------------------------------------------------------------------------------------------------------------------------------------------------------------------------------------------------------------------------------------------------------------------------------------------------------------------------------------------------------------------------------------------------------------------------------------------------------------------------------------------------------------------------------------------------------------------------------------------------------------------------------------------------------------------------------------------------------------------------------------------------------------------------------------------------------------------------------------------------------------------------------------------------------------------------------------------------------------------------------------------------------------------------------------------------------------------------------------------------------------------------------------------------------------------------------------------AST----------V-M------S--------A----------------P-D-L-T-VM------------A--------G-------------------------S-------S---------A---V-------L---------------P-G----A-------L---A---------ST---------------------------------R--R------------------------E----------S-------------K-----------------------T----------------S-----------K--------A-------G-T--I---------------------------D-ISK-------------------------EYS---K-----------------------------------------------------------------------------------------------------------------------R--------------Q---------------------E------------------G-K------------------------------------------------------------------------------------------------------------------------------------------------------------------------------------------------------------------------------------------------------------------------------------------------------------------------------------------------------------------------------------------------------------------------------------------------------------------------------------------------------------------------------------------------------------------------------------------------------------------------------------------------------------------------------------------------------------------------------------------------------------------------------------------------------------------------------------------------------------------------------------------------------------------------------------------------------------------------------------------------------------------Q----LINL--------VVIGHVDAGKSTLMGHLLYLLGQVN-------------QRQMHKYEQESKK-QGK-ASF-----AYAWVLDE--TGEERQRGITMDVGLTN-F--------E--T-----P----N--RT----------VTLLDAPGHKDF------------------------------------------------------------------------------------------------------------------------------------------------------------------------VQYIP--CSGL---TGENL----------K-D------K---A------K-----E--------PA-L---------------------T-KWY--N------------G--P-----SLVYT---ID-----G----L----------K----------S---P--K-----R----P----I--HK-------AYR-------QCVSDV--FK-----G----------M--G--A-G---IS-------IA-GKIESGGVQVG-----DRVVI-MPT----A--EH-------GQ--V-----------RG--I-Y-----------I-----H--------------------E-----E---ET--K-W--------------------AC-------A-----G-D-HATVV-V---------------TG---------------I---D-Q---GNIG----V---------G-S--------VMC--S-V------------D--H-P-IPV--ASRFRARVIMF-N-L-D--V--PV-TKG-FPVLLHYQTVSEPAIICKLISTLHK-------S-----TG--E-VL-------QKR--PKC-----LTKQSNAII-DIE---------TS--------R----P---VCLE---LY---KD--FKDLGRFMLRYSGSTIGAGVVTEI-------------------------------------------------------------------------------------
>Saccoglossus_kowalevskii@XP_002731628
----------------------------------------------------------------------------------------------------------------------------------------------------------------------------------------------------------------------------------------------------------------------------------------------------------------------------------------------------------------------------------------------------------------------------------------------MSR-----H-RNIRN-R--------N-F-D--DEYA--G----YDD----I----Y--G------H--------------------------SV---E------------------------------------------------------------------------------------------------------------------------------------------------------------------------DDS-YG-ISPSTA-DEFL-YH-----------RSH--Q-DHS---LSS--F----MTSHNSIQE--D--------D-E-D------------------N----------------------------------S--D-N--E---N-P---------------------------L-----------------S------D-----S-K---DY---Q------K--PK--L--------------N--S-----------VD-EA--------------K----------L---Q------S--------C------------------------L-E--E--------I-----R------NI-----------------V------------G---DT--IPE-H------VLID-V--------------------------------II-Q--Y-------NFN--F----E--------R------S-----L--------------DA---IL-------N---QTE--S--P---R----G---------------------------------------AA------------------------------------------------------------------------------------------------------------------------------P--------P------------R---A----AA---NF--AAP------FT---------------------------------------------------------------------------------------------------------------------------------------------------------------------------------------------------------------------------------------------------------------------------------------------------------------------------------------------------------------------------------------------------------------------------------------------------------------------------------------------------------------------------------------------------------------------------------------------------------------------------------------------------------------------------------------------------------------------------------------------------------------------------------------------------------------------------------------------------------------------------------------------------------------------------------------------------------------------------------------------------------------------------------------------------KRK--------T----AG------TTT----HDS---------VSTKHA----------DK----P----SDVSRI----------------------------------SSDED----------QASQG----------------------------------------------------------------------ATRL--SFPARSEPMFRIGGDE-----PSHTRESDKL--PDN---ATST-----SVTL--T------SG---T-----EGGTTSIPHSSS---ST---N------LP--------R---I--------------------------------------------SS---------------------------------------------------------------------------------------K--------A--------RL-PTI-DVMAE-----YE--------------------------------------------------------------------------------------------------------------------------------------------------------------------------------------------------------------------------------------------------------------------------------------------------------------------------------------------------------------------------------------------------------------------------------------------------------------------------------------KRQSNGK------D----LLNL--------VVIGHVDAGKSTLMGHLLYLLGNVN-------------KKTMHKYEQESKK-AGK-ASF-----AYAWVLDE--TGEERERGITMDVGLTN-F--------E--T-----P----Q--KL----------VTLLDAPGHKDFIPNMIT-GAAQADVATLVVDASRGEFEAG--FD---------A----------G---GQTREHALLVRSLGVTQL-VIA-----VNKLD--NV--------------DWSHARYEEIV-SKLGHF-L---K-Q-A-------------------GF--K--D-SE---VSYIP--CSGL---TGENL----------V-L------P---P------K-----E--------SK-L---------------------K-SWY--N------------G--C-----TLVQQ---ID-----K----L----------K----------P---P--K-----R----P----L--DK-------PFR-------LCVSDI--FK-----G----------M--G--S-G---FS-------VT-GKIVSGNVQSG-----DKILV-MPA----A--EQ-------GY--V-----------KT--V-F-----------I-----H--------------------D-----E---DT--K-W--------------------AC-------A-----G-D-QAVLT-V---------------TG---------------I---D-Q---MKVN----V---------G-S--------VLC--S-P------------V--E-H-IRS--TNRVQARVIIF-N-I-E--V--PI-TRG-YPVVFHYQTLSEPATVKKLVSLLHK-------S-----TG--E-II-------KKK--PRC-----LQKQSNAVI-ELE---------TA--------R----P---VCVE---LY---KD--YKDLGRFMLRTGGSTIAAGVITEV-------------------------------------------------------------------------------------
>Pan_troglodytes@XP_003827730
----------------------------------------------------------------------------------------------------------------------------------------------------------------------------------------------------------------------------------------------------------------------------------------------------------------------------------------------------------------------------------------------------------------------------------------------MAR-----H-RNVRG-Y--------N-Y-D--EDFE--D----DDL----Y----G--Q------S--------------------------VE---D-DYC-I--S-PS----TA--AQF----I-----------Y-S--R---------------R---------------D--KP------------S------V--------------E------------P-------V--------------------------------------------------------------------------------------------------------------------------------------------------------------------------------------------------------------------------------E------E-----Y-D---YE---D------L--KE--S--------------S--N------------S-VS--------------N----------H---Q------L--------S------------------------G-F--D--------Q-----A------RL-----------------Y------------S---CL--DHM-R------EVLG-D--------------------------------AV-P--D-------EIL--I----E--------A------V-----L--------------KN---KF-------D---V-Q--K--A---L----S---------------------------------------GV--L------------------------------E-----------------QD-------R------------VQ--------------------------S---------L-----K----D---------------------------------------------K------NE----------AT-------V-S---T-G-----K--I---AK-G-K--P------VDS-----------Q-----T---S------R------SESE-I----V--P------KV---A--K------M-----------------------TV------SG----------K---K---------------------------------------------Q----TM-------------G--F--------E-V----------P-G-V----S---S-E------E-----N-G---H----------S-----F----H------------------------TPQ-----------K-----------------------------------------G---PP----------IED----------A-I------A--------S----------------S-D-V-L-ET------------A--------S-------------------------K-------S---------A---N-------P---------------P-H----T-------I---Q---------AS---------------------------------E--E------------------------Q----------S-------------S-----------------------TP---A-P-------V-K-----------K--------S-------G-K--L------R----------QQ--I-----D-VKA-------------------------ELE---K-----------------------------------------------------------------------------------------------------------------------R--------------Q---------------------G------------------G-K------------------------------------------------------------------------------------------------------------------------------------------------------------------------------------------------------------------------------------------------------------------------------------------------------------------------------------------------------------------------------------------------------------------------------------------------------------------------------------------------------------------------------------------------------------------------------------------------------------------------------------------------------------------------------------------------------------------------------------------------------------------------------------------------------------------------------------------------------------------------------------------------------------------------------------------------------------------------------------------------------------------Q----LLNL--------VVIGHVDAGKSTLMGHMLYLLGNIN-------------KRTMHKYEQESKK-AGK-ASF-----AYAWVLDE--TGEERERGVTMDVGMTK-F--------E--T-----T----T--KV----------ITLMDAPGHKDFIPNMIT-GAAQADVAVLVVDASRGEFEAG--FE---------T----------G---GQTREHGLLVRSLGVTQL-AVA-----VNKMD--QV--------------NWQQERFQEIT-GKLGHF-L---K-Q-A-------------------GF--K--E-SD---VAFIP--TSGL---SGENL----------I-T------R---S------Q-----S--------SE-L---------------------T-KWY--K------------G--L-----CLLEQ---ID-----S----F----------K----------P---P--Q-----R----S----I--DK-------PFR-------LCVSDV--FK-----D----------Q--G--S-G---FC-------VT-GKIEAGYIQTG-----DRLLA-MPP----N--ET-------CT--V-----------KG--I-T-----------L-----H--------------------D-----E---PV--D-W--------------------AA-------A-----G-D-HVSLT-L---------------VG---------------M---D-I---IKIN----V---------G-C--------IFC--G-P------------K--V-P-IKA--CTRFRARILIF-N-I-E--I--PI-TKG-FPVLLHYQTVSEPAVIKRLISVLNK-------S-----TG--E-VT-------KKK--PKF-----LTKGQNALV-ELQ---------TQ--------R----P---IALE---LY---KD--FKELGRFMLRYGGSTIAAGVVTEIKE-----------------------------------------------------------------------------------
>Homo_sapiens@EAW47982
----------------------------------------------------------------------------------------------------------------------------------------------------------------------------------------------------------------------------------------------------------------------------------------------------------------------------------------------------------------------------------------------------------------------------------------------MAR-----H-RNVRG-Y--------N-Y-D--EDFE--D----DDL----Y----G--Q------S--------------------------VE---D-DYC-I--S-PS----TA--AQF----I-----------Y-S--R---------------R---------------D--KP------------S------V--------------E------------P-------V--------------------------------------------------------------------------------------------------------------------------------------------------------------------------------------------------------------------------------E------E-----Y-D---YE---D------L--KE--S--------------S--N------------S-VS--------------N----------H---Q------L--------S------------------------G-F--D--------Q-----A------RL-----------------Y------------S---CL--DHM-R------EVLG-D--------------------------------AV-P--D-------EIL--I----E--------A------V-----L--------------KN---KF-------D---V-Q--K--A---L----S---------------------------------------GV--L------------------------------E-----------------QD-------R------------VQ--------------------------S---------L-----K----D---------------------------------------------K------NE----------AT-------V-S---T-G-----K--I---AK-G-K--P------VDS-----------Q-----T---S------R------SESE-I----V--P------KV---A--K------M-----------------------TV------SG----------K---K---------------------------------------------Q----TM-------------G--F--------E-V----------P-G-V----S---S-E------E-----N-G---H----------S-----F----H------------------------TPQ-----------K-----------------------------------------G---PP----------IED----------A-I------A--------S----------------S-D-V-L-ET------------A--------S-------------------------K-------S---------A---N-------P---------------P-H----T-------I---Q---------AS---------------------------------E--E------------------------Q----------S-------------S-----------------------TP---A-P-------V-K-----------K--------S-------G-K--L------R----------QQ--I-----D-VKA-------------------------ELE---K-----------------------------------------------------------------------------------------------------------------------R--------------Q---------------------G------------------G-K------------------------------------------------------------------------------------------------------------------------------------------------------------------------------------------------------------------------------------------------------------------------------------------------------------------------------------------------------------------------------------------------------------------------------------------------------------------------------------------------------------------------------------------------------------------------------------------------------------------------------------------------------------------------------------------------------------------------------------------------------------------------------------------------------------------------------------------------------------------------------------------------------------------------------------------------------------------------------------------------------------------Q----LLNL--------VVIGHVDAGKSTLMGHMLYLLGNIN-------------KRTMHKYEQESKK-AGK-ASF-----AYAWVLDE--TGEERERGVTMDVGMTK-F--------E--T-----T----T--KV----------ITLMDAPGHKDFIPNMIT-GAAQADVAVLVVDASRGEFEAG--FE---------T----------G---GQTREHGLLVRSLGVTQL-AVA-----VNKMD--QV--------------NWQQERFQEIT-GKLGHF-L---K-Q-A-------------------GF--K--E-SD---VGFIP--TSGL---SGENL----------I-T------R---S------Q-----S--------SE-L---------------------T-KWY--K------------G--L-----CLLEQ---ID-----S----F----------K----------P---P--Q-----R----S----I--DK-------PFR-------LCVSDV--FK-----D----------Q--G--S-G---FC-------IT-GKIEAGYIQTG-----DRLLA-MPP----N--ET-------CT--V-----------KG--I-T-----------L-----H--------------------D-----E---PV--D-W--------------------AA-------A-----G-D-HVSLT-L---------------VG---------------M---D-I---IKIN----V---------G-C--------IFC--G-P------------K--V-P-IKA--CTRFRARILIF-N-I-E--I--PI-TKG-FPVLLHYQTVSEPAVIKRLISVLNK-------S-----TG--E-VT-------KKK--PKF-----LTKGQNALV-ELQ---------TQ--------R----P---IALE---LY---KD--FKELGRFMLRYGGSTIAAGVVTEIKE-----------------------------------------------------------------------------------
>Mus_musculus@BAD32369
-------------------------------------------------------------------------------------------------------------------------------------------------------------------------------------------------------------------------------------------------------------------------------------------------------------------------------------------------------------------------------------------------------------------------X--XX----------------MAR-----H-RNVRG-Y--------N-Y-D--EDFE--D----DDL----Y----G--Q------S--------------------------VE---D-DYC-I--S-PS----TA--AQF----I-----------Y-S--R---------------R---------------D--NP------------E---------------------------------------------------------------------------------------------------------------------------------------------------------------------------------------------------------------------------------------------------------------------------E------E-----Y-G---YE---D------L--RE--S--------------S--N------------S-LL--------------N----------H---Q------L--------S------------------------E-I--D--------Q-----A------RL-----------------Y------------S---CL--DHM-R------EVLG-D--------------------------------AV-P--D-------DIL--T----E--------A------I-----L--------------KH---KF-------D---V-Q--K--A---L----S---------------------------------------VV--L------------------------------E-----------------QD-------G------------VQ--------------------------P---------W-----K----E---------------------------------------------K------SE----------RA-------V-C---A-G-----Q--P---SK-G-K--S------VIS-----------R-----S---S------Q------SESE-I----V--P------KV---A--K------M-----------------------TV------SG----------K---K---------------------------------------------Q----TM-------------G--F--------E-V----------P-G-L----T---S-E------E-----N-G---L----------S-----V----R------------------------APH-----------K-----------------------------------------G---PP----------GDD---------VS-V------A--------S----------------P-N-I-P-ET-G----------T--------P-------------------------K-------S---------A---L-------P---------------P-P----S-------L---Q---------TS---------------------------------E--E------------------------L----------G-------------S-----------------------TP---T-P-------V-R-----------K--------S-------G-K--L------R----------QQ--I-----D-VKA-------------------------ELE---K-----------------------------------------------------------------------------------------------------------------------R--------------Q---------------------G------------------G-K------------------------------------------------------------------------------------------------------------------------------------------------------------------------------------------------------------------------------------------------------------------------------------------------------------------------------------------------------------------------------------------------------------------------------------------------------------------------------------------------------------------------------------------------------------------------------------------------------------------------------------------------------------------------------------------------------------------------------------------------------------------------------------------------------------------------------------------------------------------------------------------------------------------------------------------------------------------------------------------------------------------Q----LLNL--------VVIGHVDAGKSTLMGHMLYLLGNVN-------------KRTMHKYEQESKK-AGK-ASF-----AYAWVLDE--TGEERERGVTMDVGMTK-F--------E--T-----T----T--KV----------ITLMDAPGHKDFIPNMIT-GAAQADVAVLVVDASRGEFEAG--FE---------T----------G---GQTREHGLLVRSLGVTQL-AVA-----VNKMD--QV--------------NWQQERFQEIT-GKLGHF-L---K-Q-A-------------------GF--K--E-SD---VAFIP--TSGL---SGENL----------T-A------R---S------Q-----S--------SD-L---------------------T-TWY--K------------G--M-----CLLEQ---ID-----S----F----------K----------P---P--Q-----R----S----I--DK-------PFR-------LCVSDV--FK-----D----------Q--G--S-G---FC-------VT-GKIEAGYIQTG-----DRLLA-MPP----N--ET-------CT--A-----------KG--I-T-----------L-----H--------------------D-----E---PV--D-W--------------------AA-------A-----G-D-HVNLT-L---------------VG---------------M---D-I---IKIN----V---------G-C--------IFC--G-P------------K--E-P-IKA--CTRFRARILVF-N-I-E--V--PI-TKG-FPVLLHYQTVSEPAVIKRLISVLNK-------S-----TG--E-VT-------KKK--PKL-----LTKGQNALV-ELQ---------TQ--------R----P---VALE---LY---KD--FKELGRFMLRYGGSTVAAGVVTEIKE-----------------------------------------------------------------------------------
>Bos_taurus@DAA26104
----------------------------------------------------------------------------------------------------------------------------------------------------------------------------------------------------------------------------------------------------------------------------------------------------------------------------------------------------------------------------------------------------------------------------------------------MAR-----H-RNVRG-Y--------N-Y-D--EDFE--D----DDL----Y----G--Q------S--------------------------VE---D-DYC-I--S-PS----TA--AQF----I-----------Y-S--R---------------R---------------D--KP------------S-A----V--------------E------------P-------V--------------------------------------------------------------------------------------------------------------------------------------------------------------------------------------------------------------------------------E------E-----Y-D---YE---D------L--KE--F--------------S--S------------S-LV--------------N----------H---Q------L--------S------------------------G-I--D--------Q-----A------RL-----------------Y------------S---CL--DHM-R------EVLG-D--------------------------------AV-P--D-------DIL--I----E--------A------V-----L--------------KN---KF-------D---V-Q--K--A---L----S---------------------------------------VV--L------------------------------E-----------------QD-------K------------VQ--------------------------N---------L-----K----V---------------------------------------------R------SE----------GA-------I-S---T-G-----K--I---AK-G-K--S------IDS-----------Q-----S---S------Q------SESE-I----V--P------KV---T--K------M-----------------------TV------SG----------K---K---------------------------------------------Q----TM-------------G--F--------E-V----------P-R-V----T---A-E------E-----N-G---H----------S-----F----H------------------------TPQ-----------K-----------------------------------------G---HS----------SED---------TS-L------V--------S----------------S-D-A-L-ES------------A--------S-------------------------K-------S---------A---L-------P---------------S-H----T-------I---Q---------AS---------------------------------E--E------------------------Q----------S-------------S-----------------------TP---T-P-------V-K-----------K--------S-------G-K--L------R----------QQ--I-----D-IKA-------------------------ELE---K-----------------------------------------------------------------------------------------------------------------------R--------------Q---------------------G------------------G-K------------------------------------------------------------------------------------------------------------------------------------------------------------------------------------------------------------------------------------------------------------------------------------------------------------------------------------------------------------------------------------------------------------------------------------------------------------------------------------------------------------------------------------------------------------------------------------------------------------------------------------------------------------------------------------------------------------------------------------------------------------------------------------------------------------------------------------------------------------------------------------------------------------------------------------------------------------------------------------------------------------------Q----LLNL--------VVIGHVDAGKSTLMGHLLYLLGDVN-------------KRTMHKYEQESKK-AGK-ASF-----AYAWVLDE--TGEERERGVTMDVGMTK-F--------E--T-----K----T--KV----------ITLMDAPGHKDFIPNMIT-GAAQADVAVLVVDASRGEFEAG--FE---------T----------G---GQTREHGLLVRSLGVTQL-AVA-----VNKMD--QV--------------NWQQERFQEIT-GKLGHF-L---K-Q-A-------------------GF--K--E-SD---VAFIP--TSGL---SGENL----------I-T------R---S------Q-----S--------SE-L---------------------T-KWY--K------------G--L-----CLLEQ---ID-----S----F----------K----------P---P--Q-----R----S----I--DK-------PFR-------LCVSDV--FK-----D----------Q--G--S-G---FC-------VT-GKIEAGYIQTG-----DRLLA-MPP----N--ET-------CT--A-----------KG--I-T-----------L-----H--------------------D-----E---PV--D-W--------------------AA-------A-----G-D-HVSLT-L---------------VG---------------M---D-I---IKIN----V---------G-C--------IFC--V-P------------K--E-P-IKV--CTRFRARILIF-N-I-E--I--PI-TKG-FPVLLHYQTVSEPAVIKRLISVLNK-------S-----TG--E-VT-------KKK--PKL-----LTKGQNALV-ELQ---------TQ--------R----P---VALE---LY---KD--FKELGRFMLRYSGSTIAAGVVTEIKD-----------------------------------------------------------------------------------
>Gallus_gallus@XP_419731
-------------------------------------------------------------------------------------------------------------------------------------------------------------------------------------------------------------------------------------------------------------------------------------------------------------------------------------------------------------------------------------------------------------------------X--XX----------------MSR-----H-RNVRG-Y--------N-Y-D--EDFE--D----DDV----Y----G--Q------S--------------------------VE---D-DYC-I--S-PS----TA--AQF----I-----------Y-S--R---------------R---------------D--KP------------ATF----A--------------E------------P-------L--------------------------------------------------------------------------------------------------------------------------------------------------------------------------------------------------------------------------------E------E-E---Y-G---YE---D------T--ED--T--------------A--G-----------YF-TS--------------N----------H---Q------L--------T------------------------E-V--D--------R-----A------RL-----------------S------------S---CL--DQM-R------EVLA-E--------------------------------SV-P--D-------QAM--V----Q--------A------V-----L--------------DS---KF-------D---V-Q--K--A---L----D---------------------------------------LV--L------------------------------S-----------------QG-------S------------KQ--------------------------N---------V-----K----T---------------------------------------------K------DE----------DA-------V-I---V-R-----K--T---TK-G-K--S------RDS-----------Q-----S---A------R------MESE-I----V--P------KV---T--K------M-----------------------TV------SG----------K---K---------------------------------------------Q----SM-------------G--F--------E-V----------P-C-V----I---T-E------E-----N-G---H----------------V----N------------------------TPQ-----------K-----------------------------------------G---LP----------IED---------AS-V------T--------P----------------G-V-L-E-AV---------------------S-------------------------K-------P---------A---L-------S---------------S-Q----V-------A---Q---------VS---------------------------------E--E------------------------Q----------N-------------T-----------------------VP---T-P-------V-K-----------K--------T-------S-K--T------K----------PQ--I-----D-VKA-------------------------ELE---K-----------------------------------------------------------------------------------------------------------------------R--------------Q---------------------G------------------G-K------------------------------------------------------------------------------------------------------------------------------------------------------------------------------------------------------------------------------------------------------------------------------------------------------------------------------------------------------------------------------------------------------------------------------------------------------------------------------------------------------------------------------------------------------------------------------------------------------------------------------------------------------------------------------------------------------------------------------------------------------------------------------------------------------------------------------------------------------------------------------------------------------------------------------------------------------------------------------------------------------------------Q----LLNL--------VVIGHVDAGKSTLMGHLLYLLGNVN-------------KRTMHKYEQESKK-AGK-ASF-----AYAWVLDE--TGEERERGVTMDVGMTK-F--------E--T-----K----T--KV----------ITLMDAPGHKDFIPNMIT-GAAQADVAILVVDASRGEFEAG--FE---------T----------G---GQTREHGLLVRSLGVTQL-AVA-----VNKMD--QV--------------NWQQERFQEIT-SKLGQF-L---K-Q-A-------------------GF--K--E-SD---VAYIP--TSGL---GGENL----------V-T------R---S------Q-----S--------SD-L---------------------T-KWY--Q------------G--K-----CLLEQ---ID-----S----F----------K----------P---P--Q-----R----S----V--DK-------PFR-------LCVADV--FK-----D----------Q--G--S-G---FC-------VT-GKIEAGYIQVG-----ERLLA-MPP----N--ET-------CT--A-----------KG--I-T-----------L-----H--------------------D-----E---PV--D-W--------------------AA-------A-----G-D-HVSLT-L---------------TG---------------M---D-I---IKIN----V---------G-C--------VFC--D-P------------K--E-P-VKV--CTRFRARILIF-N-I-E--I--PV-TKG-FPVLLHYQTVSEPATIRRLLSVLHK-------S-----TG--E-VT-------KKK--PKF-----LSKGQNALI-ELE---------TQ--------R----P---VAVE---LY---KD--FKELGRFMLRYGGSTIAAGVITEIKE-----------------------------------------------------------------------------------
>Squalus_acanthias@ES651843.H1.1
----------------------------------------------------------------------------------------------------------------------------------------------------------------------------------------------------------------------------------------------------------------------------------------------------------------------------------------------------------------------------------------------------------------------------------------------MAR-----H-RNVRG-L--------K-Y-D--EDFE--D----DDV----Y----G--Q------S--------------------------VE---D-DYC-I--S-PA----TA--AQF----I-----------Y-K--R---------------DDY------------NR--RA------------F-A----E--------------E------------P-------L--------------------------------------------------------------------------------------------------------------------------------------------------------------------------------------------------------------------------------E------E-GDEHA-E---D----K------V--EE--P--------------S---------------H-NN--------------Q----------P---I------L--------S------------------------G-V--D--------Q-----A------RL-----------------Y------------A---CL--DEM-R------EVLG-E--------------------------------SV-S--E-------QVM--V----D--------A------V-----L--------------NS---QY-------D---A-H--K--A---L----D---------------------------------------LV--L------------------------------S-----------------EE-------C------------KQ--------------------------T---------S-----X----T----------------------------------------------------RN----------QN-------T-A---T-T-----RK-P---TI-G-K--A------RE------------Q-----P---A------G------VDVD-I----V--P------KV---A--Q------M-----------------------TV------SG----------K---Q-----------------------------------------------------------------------------------------------------------------------------------------------------------------------------------------------------------------------------------------------------------------------------------------------------------------------------------------------------------------------------------------------------------------------------------------------------------------------------------------------------------------------------------------------------------------------------------------------------------------------------------------------------------------------------------------------------------------------------------------------------------------------------------------------------------------Q---------------------G------------------G-K------------------------------------------------------------------------------------------------------------------------------------------------------------------------------------------------------------------------------------------------------------------------------------------------------------------------------------------------------------------------------------------------------------------------------------------------------------------------------------------------------------------------------------------------------------------------------------------------------------------------------------------------------------------------------------------------------------------------------------------------------------------------------------------------------------------------------------------------------------------------------------------------------------------------------------------------------------------------------------------------------------------Q----LLNL--------VVIGHVDAGKSTLMGHVLYLLGNVN-------------KRIMHKYEQESKK-AGK-TSF-----AFAWVLDE--TGEERERGVTMDVGMTK-F--------E--T-----K----T--KV----------ITLMDAPGHKDFIPNMIT-GAAQADVAILVVDASRGEFEAG--FE---------A----------G---GQTREHALLVRSLGVTQL-AVA-----VNKMD--QV--------------NWQPERFKEIS-NKLGHF-L---K-Q-A-------------------GF--K--D-SD---VAYIP--TTGL---NGENL----------T-T------R---S------Q-----V--------PE-L---------------------K-VWY--N------------G--P-----CL----------------------------------------------------------------------------------------------------------------------------------------------------------------------------------------------------------------------------------------------------------------------------------------------------------------------------------------------------------------------------------------------------------------------------------------------------------------------------------------------------------------------------------------------------------------------------------------------------------------------------------------------------------------------------------------
>Xenopus_laevis@AAH73427
----------------------------------------------------------------------------------------------------------------------------------------------------------------------------------------------------------------------------------------------------------------------------------------------------------------------------------------------------------------------------------------------------------------------------------------------MAR-----H-RNVRG-Y--------N-Y-D--DDFD--D----DDL----Y----G--Q------S--------------------------VE---D-DYC-I--S-PA----TA--AQF----I-----------Y-K--R---------------D---------------R--QT------------S-F----T--------------E------------P-------L--------------------------------------------------------------------------------------------------------------------------------------------------------------------------------------------------------------------------------E------E-----E-E---EG---E------Y--EE--L--------------D--K-----------LK-AT--------------D----------S---S------L--------S------------------------A-V--D--------Q-----A------RL-----------------Y------------S---CL--DHM-R------EVLG-E--------------------------------SV-M--E-------QVM--I----D--------A------V-----L--------------KC---QF-------D---V-A--K--A---L----D---------------------------------------LV--F------------------------------K-----------------QD-------C------------NK--------------------------N---------I-----K----P----------------------------------------------------AN----------QE-------L-I---S-G-----K--P---TK-G-L--A------RGL-----------Q-----A---P------E------HEHE-I----V--P------KM---A--K------M-----------------------IV------TG----------K---K---------------------------------------------Q----TM-------------G--F--------D-V----------P-S-A----A---S-E------I-----N-G---Q----------I-----V----K------------------------GQT-----------T-----------------------------------------D---EA----------MEE---------TD-N------G--------------------------------------------------------Q-------------------------E-------S---------A---N-------P---------------V-P----S-------F---Q---------NT---------------------------------E--E------------------------P----------N-------------S-----------------------TM---T-P-------G-K-----------S--------S-------N-K--A------K----------QK--I-----N-VKE-------------------------ELE---K-----------------------------------------------------------------------------------------------------------------------R--------------Q---------------------G------------------G-K------------------------------------------------------------------------------------------------------------------------------------------------------------------------------------------------------------------------------------------------------------------------------------------------------------------------------------------------------------------------------------------------------------------------------------------------------------------------------------------------------------------------------------------------------------------------------------------------------------------------------------------------------------------------------------------------------------------------------------------------------------------------------------------------------------------------------------------------------------------------------------------------------------------------------------------------------------------------------------------------------------------Q----LLNL--------VVIGHVDAGKSTLMGHLLYLLGHVN-------------KRTMHKYEQESKK-AGK-ASF-----AYAWVLDE--TGEERQRGVTMDVGMTK-F--------E--T-----K----S--KV----------ITLMDAPGHKDFIPNMIT-GAAQADVAVLAVDASRGEFEAG--FE---------A----------G---GQTREHALLVRSLGVTQL-AVA-----VNKMD--QV--------------NWQQERFNEVI-SKLRHF-L---K-Q-A-------------------GF--K--E-SD---VYYIP--TSGL---SGENL----------V-K------R---S------Q-----I--------SE-L---------------------V-GWY--K------------G--P-----CLLEQ---ID-----S----F----------K----------A---P--Q-----R----S----I--DK-------PFR-------LCVSDV--FK-----D----------Q--G--S-G---FC-------VT-GKIEAGFVQTG-----DRLLA-MPP----N--ET-------CT--V-----------KG--I-T-----------L-----H--------------------Q-----E---AV--D-W--------------------AA-------A-----G-D-HVSLT-L---------------TG---------------M---D-I---IKIN----V---------G-C--------VFC--S-P------------N--E-P-IKG--CTRFRARVLIF-N-F-E--V--PI-TQG-FPVLIHYQTVIEPATIRKLVSVLHK-------S-----TG--E-VM-------KKK--PKC-----LTKGMNAVI-ELQ---------TQ--------R----P---IAVE---LY---KD--FKELGRFMLRYSGSSIAAGVVTEIKE-----------------------------------------------------------------------------------
>Xenopus_tropicalis@Xtro42944.H1.1
----------------------------------------------------------------------------------------------------------------------------------------------------------------------------------------------------------------------------------------------------------------------------------------------------------------------------------------------------------------------------------------------------------------------------------------------MAR-----H-RNVRG-Y--------N-Y-D--DDFD--D----DDL----Y----G--Q------S--------------------------VE---D-DYC-I--S-PA----TA--AQF----I-----------Y-K--R---------------D---------------R--QT------------S-F----T--------------E------------P-------L--------------------------------------------------------------------------------------------------------------------------------------------------------------------------------------------------------------------------------E------E-----E-E---D----E------Y--EE--P--------------D--K-----------LK-PN--------------D----------S---S------L--------S------------------------A-A--D--------Q-----A------RL-----------------Y------------S---CL--EHM-R------EVLG-E--------------------------------SV-M--E-------QVM--I----D--------A------V-----L--------------KS---QF-------D---V-A--K--A---L----D---------------------------------------IV--F------------------------------K-----------------QD-------C------------NK--------------------------N---------I-----K----P----------------------------------------------------AN----------QD-------I-I---T-E-----R--P---TK-G-K--T------RGL-----------Q-----A---S------E------HEYE-I----V--P------KM---A--K------M-----------------------IV------SG----------K---K---------------------------------------------Q----TM-------------G--F--------D-V----------P-S-V----S---S-E------I-----N-G---Q----------S-----V----K------------------------GQT-----------N-----------------------------------------E---EA----------MEE---------AD-N------G--------------------------------------------------------L-------------------------Q-------S---------A---N-------P---------------I-P----S-------S---Q---------NT---------------------------------E--E------------------------H----------S-------------S-----------------------IM---T-P-------G-K-----------S--------S-------N-K--A------K----------QK--I-----N-IKE-------------------------ELE---K-----------------------------------------------------------------------------------------------------------------------R--------------Q---------------------G------------------G-K------------------------------------------------------------------------------------------------------------------------------------------------------------------------------------------------------------------------------------------------------------------------------------------------------------------------------------------------------------------------------------------------------------------------------------------------------------------------------------------------------------------------------------------------------------------------------------------------------------------------------------------------------------------------------------------------------------------------------------------------------------------------------------------------------------------------------------------------------------------------------------------------------------------------------------------------------------------------------------------------------------------H----LLNL--------VVIGHVDAGKSTLMGHLLYLLGHVN-------------KRTMHKYEQESKK-AGK-ASF-----AYAWVLDE--TGEERQRGVTMDVGMTK-F--------E--T-----K----S--KV----------ITLMDAPGHKDFIPNMIT-GAAQADVAVLAVDASRGEFEAG--FE---------A----------G---GQTREHALLVRSLGVTQL-AVA-----VNKMD--QV--------------NWQQERFNEVT-SKLGHF-L---K-Q-A-------------------GF--K--E-SD---VYYIP--TSGL---SGENL----------V-K------R---S------Q-----I--------SE-L---------------------I-NWY--K------------G--P-----CLLEQ---ID-----Y----F----------K----------A---P--Q-----R----S----V--DK-------PFR-------LCTSDV--FK-----D----------Q--G--S-G---FC-------VT-GKIEAGFVQTG-----DRLLA-MPP----H--ET-------CT--V-----------KG--I-T-----------L-----H--------------------E-----E---AV--D-W--------------------AA-------A-----G-D-HVSLT-L---------------TG---------------M---D-I---IKIN----V---------G-C--------VFC--S-P------------N--E-P-IKA--CTRFRARVLIF-N-F-E--V--PI-TQG-FPVLIHYQTVSEPATIRKLVSVLHK-------S-----TG--E-VM-------KKK--PKC-----LTKGMNAVI-ELQ---------TQ--------R----P---IALE---LY---KD--FKELGRFMLRYSGSSIAAGVVTEIKE-----------------------------------------------------------------------------------
>Danio_rerio@AAH44162
----------------------------------------------------------------------------------------------------------------------------------------------------------------------------------------------------------------------------------------------------------------------------------------------------------------------------------------------------------------------------------------------------------------------------------------------MSR-----H-RNVRG-Y--------N-Y-D--EDFE--D----DDM----Y----G--Q------S--------------------------VE---D-DYC-I--S-PA----TA--AQF----I-----------Y-S--R---------------Q---------------D--SR------------Q-A----R--------------H------------V-------ET---------------------------------------------------------------------------------------------------------------------------------------------------------------------------------------------------------------------------VEE-A------E-----Y-E---EE---E------E--EM--P--------------T--S-----------PT-MT--------------S--------------T------L--------D------------------------S-L--Q--------Q-----G------RL-----------------Y------------S---CL--DQM-R------TVLG-D--------------------------------SI-P--D-------STL--T----Q--------A------A-----L--------------KY---DC-------D---P-H--R--A---L----D---------------------------------------FI--L------------------------------S-----------------EN-------T------------NT--------------------------Q---------A-----P----S---A--------R-TN----------------------------PQ------LE----------PN---------T---T-A-----A--P---QK-A-K--V------REA-----------P-----E---S------R------VESE-V----V--P------KV---A--R------M-----------------------TV------SG----------K---K---------------------------------------------Q----TM-------------G--F--------D-V----------R-S----------A-E------E-----N-G---G----------------V----A------------------------PSL-----------R-----------------------------------------R---GP----------SPE---------AT-A------V--------P----------------T-T----------------------------------------------------------------------------E-------T---------------P-S----K-------Q---S---------TV---------------------------------T--E------------------------D----------S-------------A-----------------------AP---T-P-------T-R-----------P--------S-------G-K--S------K----------QQ--L-----N-IRA-------------------------ELE---K-----------------------------------------------------------------------------------------------------------------------R--------------Q---------------------G------------------G-K------------------------------------------------------------------------------------------------------------------------------------------------------------------------------------------------------------------------------------------------------------------------------------------------------------------------------------------------------------------------------------------------------------------------------------------------------------------------------------------------------------------------------------------------------------------------------------------------------------------------------------------------------------------------------------------------------------------------------------------------------------------------------------------------------------------------------------------------------------------------------------------------------------------------------------------------------------------------------------------------------------------P----LLNL--------VVIGHVDAGKSTLMGHLLYLLGNVN-------------KRTMHKYEQEAKK-AGK-ASF-----AYAWVLDE--TGEERDRGVTMDVGMTK-F--------E--T-----D----S--KV----------VTLMDAPGHKDFIPNMIT-GAAQADVAVLVVDASRGEFEAG--FE---------A----------G---GQTREHALLVRSLGVTQL-AVA-----VNKMD--QV--------------NWQQERFQEII-SKLGHF-L---K-Q-A-------------------GF--K--D-SD---VFYVP--TSGL---SGENL----------T-T------K---S------K-----V--------AD-L---------------------T-AWY--T------------G--P-----CLVEQ---ID-----A----F----------K----------P---P--Q-----R----S----V--EK-------PFR-------LCVSDV--FK-----D----------Q--G--S-G---FC-------VT-GKIEAGYIQTG-----DKVLA-MPP----N--ET-------CT--V-----------KG--I-S-----------L-----H--------------------D-----E---AL--D-W--------------------AA-------A-----G-D-HVSLT-V---------------TG---------------M---D-I---IKIN----V---------G-C--------VFC--D-P------------K--E-P-IRA--CTRFRARILLF-N-I-E--L--PI-TQG-FPVLLHYQTVSEPATIRKLVSVLHK-------S-----SG--E-VL-------KKK--PKC-----LSKGQNAVV-EIQ---------TQ--------R----P---VAME---LY---KD--YKELGRFMLRYVGSTIAAGVVTEIKE-----------------------------------------------------------------------------------
>Eptatretus_burgeri@53870943.2
--------------------------------------------------------------------------------------------------------------------------------------------------------------------------------------------------------------------------------------------------------------------------------------------------------------------------------------------------------------------------------------------------------------------------------------------------------------------------------------------------------------------------------------------------------------------------------------------------------------------------------------------------------------------------------------------------------------------------------------------------------------------------------------------------------------------------------------------------------------------------------------------------------------------------------------------------------------------------------------------------------------------------------------------------------------------------------------------------------------------------------------------------------------------------------------------------------------------------------------------------------------------------------------------------------------------------------------------------------------------------------------------------------------------------------------------------------------------------------------------------------------------------------------------------------------------------------------------------------------------------------------------------------------------------------------------------------------------------------------------------------------------------------------------------------------------------------------------------------------------------------------------------------------------------------------------------------------------------------------------------------------------------------------------------------------------------------------------------------------------------------------------------------------------------------------------------------------------------------------------------------------------------------------------------------------------------------------------------A-------------------------ELE---K-----------------------------------------------------------------------------------------------------------------------R--------------Q---------------------G------------------G-K------------------------------------------------------------------------------------------------------------------------------------------------------------------------------------------------------------------------------------------------------------------------------------------------------------------------------------------------------------------------------------------------------------------------------------------------------------------------------------------------------------------------------------------------------------------------------------------------------------------------------------------------------------------------------------------------------------------------------------------------------------------------------------------------------------------------------------------------------------------------------------------------------------------------------------------------------------------------------------------------------------------Q----LINL--------VVIGHVDAGKSTLMGHLLFLLGNVN-------------KRVMHRYEQESXK-AGK-ASF-----AYAWVLDE--TGEERERGVTIDVGMTK-F--------E--T-----Q----T--KV----------VSLMDAPGHKDFIPNMIT-GAAQADVAVLVVNVTTGEFEAG--FE---------A----------G---GQTREHALLVRSLGVTQL-AVA-----MNKMD--TV--------------DWSQDRFDSIA-AKIGQF-L---K-Q-A-------------------GF--K--D-SE---VAYIP--TSGL---SGENL----------I-T------S---S------T-----E--------GQ-L---------------------T-AWY--N------------G--P-----CLLEQ---ID-----V----F----------K----------S---P--N-----R----S----I--DK-------PYR-------LCVSDV--FK-----E----------Q--G--S-G---FC-------VS-GKIEAGYMQLG-----DRLLV-MPA----N--EI-------CV--V-----------KV--I-S-----------L-----H--------------------D------------------------------------------------------------------------------------------------------------------------------------------------------------------------------------------------------------------------------------------------------------------------------------------------------------------------------------------------------------------------------------------------------------------------------------------
>Petromyzon_marinus@51795221.10
----------------------------------------------------------------------------------------------------------------------------------------------------------------------------------------------------------------------------------------------------------------------------------------------------------------------------------------------------------------------------------------------------------------------------------------------MAR-----H-RSVRG-Y--------N-Y-D--EDFE--E----DDL----Y----G--Q------S--------------------------VE---D-DYG-V--S-PA----TA--AQF----M-----------Y-Q--R---------------A---------------D--FQ------------L-ANFV-D--------------E------------P-------L--------------------------------------------------------------------------------------------------------------------------------------------------------------------------------------------------------------------------------K------E-----E-D---EE---C------E--EQ--P--------------P--A------------N-SN--------------T----------L---S------L--------S------------------------D-I--D--------K-----A------RL-----------------H------------S---CL--EEM-R------NIAG-D--------------------------------AF-P--E-------PVM--V----Q--------A------V-----L--------------NS---NF-------E---M-E--K--A---LD---S---------------------------------------LF--L------------------------------Q-----------------SD-------K------------TR--------------------------P---------------E----V---------------------------------------------K------EQ----------RL-------P-R---S-S-----R--A---GK---R--G------EAS-----------S-----V---S------K------AESD-I----V--P------KV---A--K------M-----------------------TI------SG--------------K---------------------------------------------Q----TI-------------G--F--------D-A----------S-------------------------------------------------------------------------------------------------------------------------------------------------------------------------------------------------------------------------------------------------------------------------------------------------------------------------------------------------------------------------------------------------------------------------------------------------------------V---T-S-------G-K-----------Q--------A-------G-K--N------R----------AK--L-----D-VKS-------------------------ELE---K-----------------------------------------------------------------------------------------------------------------------R--------------Q---------------------G------------------G-K------------------------------------------------------------------------------------------------------------------------------------------------------------------------------------------------------------------------------------------------------------------------------------------------------------------------------------------------------------------------------------------------------------------------------------------------------------------------------------------------------------------------------------------------------------------------------------------------------------------------------------------------------------------------------------------------------------------------------------------------------------------------------------------------------------------------------------------------------------------------------------------------------------------------------------------------------------------------------------------------------------------Q----LINL--------VVIGHVDAGKSTLMGHLLYLLGNVN-------------KRAMHKYEQESKK-AGK-ASF-----AYAWVLDE--TGEERERGVTMDVGLTK-F--------E--S-----K----T--KL----------VTLMDAPGHKDFIPNMIT-GAAQADVALLVVDSITGEFEAG--FE---------A----------G---GQTREHALLVRSLGVTQL-AVA-----INKMD--MV--------------S----------------------------------------------------------------------------------------------------------------------------------------------------------------------------------------------------------------------------------------------------------------------------------------------------------------------------------------------------------------------------------------------------------------------------------------------------------------------AA-------A-----G-D-HVTLN-V---------------TG---------------M---D-M---IKVG----V---------G-S--------VVC--D-P------------K--E-P-IRA--STRVRARILIF-N-I-D--L--PI-TRG-FPVLLHYQTVSEPAVIKKLISVLHK-------S-----TG--E-VV-------KTK--PRC-----LQKGQNAMV-ELQ---------MQ--------R----P---VCLE---RY---KD--FRELGRFMLRYSGSTIAAGVVTEIKD-----------------------------------------------------------------------------------
>Branchiostoma_floridae@XP_002221399
----------------------------------------------------------------------------------------------------------------------------------------------------------------------------------------------------------------------------------------------------------------------------------------------------------------------------------------------------------------------------------------------------------------------------------------------MSR-----H-RNIRS-M--------N-V-H--DEYE--G----YDDV---Y----G--H------S--------------------------VE---D-DYG-V--S-PA----TE--AQF----M-----------Y-R--R---------------S---------------E--APRLSSFIEESKKES------I--------------E------------E-------E--------------------------------------------------------------------------------------------------------------------------------------------------------------------------------------------------------------------------------E------E-----Y-D---YD---D------H--ED--H--------------D--H------------S-LS--------------D----------S---QTFQWPRL--------S------------------------D-Q--N--------E-----A------RL-----------------R------------S---CL--EEI-Q------NVIG-D--------------------------------SV-P--Q-------HVL--V----D--------T------V-----M--------------RC---DY-------D---L-E--K--A---L----D---------------------------------------AV--L------------------------------SI----------------QV-------T------------VL--------------------------L---------V-----D----E---------------------------------------------LKYPA-A--------------------------------------A---TV-H-C--D------PS----GAGAGDRWQ-----Q---A------Q------VKEE-A----A--P------RV---A--Q------V-----------------------ST------PR----------R---Q---------------------------------------------V----KT-------------G--F--------Q-P----------V-A-T----S---S-K------Q-----V-T---T----------G-----F----Q------------------------VPP-----------T-----------------------------------------D---T------------RE----------V-I------A--------E----------------N-G-L-S---------------T--------E-------------------------A-------G---------E---R---------------------------------------------------------------------------------------E--D------------------------Q----------Q-------------A-----------------------VP---T-S-------Q-K-----------A--------A-------G-K--T------K----------QG-VL-----D-VAA-------------------------ELS---K-----------------------------------------------------------------------------------------------------------------------R--------------D---------------------E------------------G-K------------------------------------------------------------------------------------------------------------------------------------------------------------------------------------------------------------------------------------------------------------------------------------------------------------------------------------------------------------------------------------------------------------------------------------------------------------------------------------------------------------------------------------------------------------------------------------------------------------------------------------------------------------------------------------------------------------------------------------------------------------------------------------------------------------------------------------------------------------------------------------------------------------------------------------------------------------------------------------------------------------------E----VINM--------VIIGHVDAGKSTLMGHLLYRMGHVN-------------KKTMHKYEVESQK-AGK-ASF-----AYAWVLDE--TGEERVRGITMDVGLTK-F--------E--T-----D----H--KI----------VTLLDAPGHRDFIPNMIT-GAAQADVAILVVDASTGEFEAG--FE---------A----------G---GQTREHAMLVRSLGVTQL-AVA-----INKLD--TV--------------GWSENRYQAIV-KKLGHF-L---K-Q-A-------------------GF--K--D-SD---VVYIP--VSGL---QGENL----------I-K------P---A------S-----E--------PQ-L---------------------T-AWY--K------------G--P-----CLLQQ---ID-----S----F----------K----------S---P--S-----R----P----V--DK-------PFR-------FCVSDV--FK-----G----------M--G--S-G---FS-------VA-GRLVAGSIQNS-----TRVMV-MPV----G--ET-------AT--V-----------KG--I-A-----------I-----H--------------------D-----F---PM--N-W--------------------AC-------A-----G-D-HATLT-I---------------TG---------------T---D-I---MKVS----V---------G-S--------VLC--D-L------------A--N-P-IQA--ASRIRARVIIF-N-I-E--V--PI-TKG-FPVVFHYQTLSEPANIRKLISLLHK-------S-----TG--E-VT-------RNK--PRC-----LSKGNNAVV-EVE---------LN--------R----P---VCLE---LY---KD--NKDLGRFMLRYGSATIAAGVVTEILN-DQK-------------------------------------------------------------------------------
>Ciona_intestinalis@XP_002120940
--------------------------------------------------------------------------------------------------------------------------------------------------------------------------------------------------------------------------------------------------------------------------------------------------------------------------------------------------------------------------------------------------------------------------------------------------------------------------------------------------------------------------------------------------------------------------------------------------------------------------------------------------------------------------------------------------------------------------------------------------------------------------------------------------------------------------------------------------------------------------------------------------------------------------------------------------------------------------------------------------------------------------------------------------------------------------------------------------------------------------------------------------------------------------------------------------------------------------------------------------------------------------------------------------------------------------------------------------------------------------------------------------------------------------------------------------------------------------------------------------------------------------------------------------------------------------------------------------------------------MARH-RTIR-N--NKSYDYSDD---D--DVY---GQSYE-------DD-----------YG--V---SP----------G---T---------------------------------------------M----AQYSYSRS-RGKEVQI--S--------S-Y----------M-P-S----E---E-TVEE---E-----IWE---D------DVCFA-----S----S------------------------AAHQ-----RHRSSGSVD----------------------------------TSTVEP--LI------LDA-CLEQIRDA----VGESY----SE--------N----------------Q-MRL-A-SV-K----------F--------QCNYE---------------------KAIDYLLNL---------S---N------SE--PGSSQG-KSKTAAEKQV---AQNS-NDEVGLPQ---------RLPRTS---GRGKSVLV-ITKQDDTSKHLASPIPAKK-NELNV--TKVE-SNS------TT-PV-KTGF-----V--M--S--PNRLNQ----P-KTPV------P-H--MNGG---LDPEAK---SS-S-QQE-------S--------KP------VSL--L------TPN--RKNKLQST-PVS----TPSKQNKSTIDY------KK----------EYE---K-----------------------------------------------------------------------------------------------------------------------R--------------E---------------------I-----D------------E-K------------------------------------------------------------------------------------------------------------------------------------------------------------------------------------------------------------------------------------------------------------------------------------------------------------------------------------------------------------------------------------------------------------------------------------------------------------------------------------------------------------------------------------------------------------------------------------------------------------------------------------------------------------------------------------------------------------------------------------------------------------------------------------------------------------------------------------------------------------------------------------------------------------------------------------------------------------------------------------------------------------------P----QISL--------VVIGHVDAGKSTMMGHLLYQQGVVS-------------KRLIHKYEQESKK-IGK-SSF-----AYAWVLDE--TGEERSRGVTMDVAHNR-F--------E--T-----E----H--RV----------ITLMDAPGHRDFIPNMIT-GASEADVAVLVIGASTGEFEAG--FG---------I----------G---GQTREHALLIRSLGVSQL-AVA-----VNKLD--TL--------------NWSQKRFIEIV-EKMKQF-L---K-Q-A-------------------GF--K--D-SD---VTYVP--VSGL---LGENL----------I-S------K---A------T-----D--------PQ-L---------------------T-SWY--N------------G--P-----SLIDV---ID-----K----F----------R----------A---P--Q-----R----P----I--EL-------PFR-------FCVNDV--FR-----G----------Q--G--S-G---IS-------IN-GKIESGGISPG-----TKVIV-MPA----G--EK-------GL--I-----------KG--V-E-----------S-----N--------------------DGI---S---NA--E-F--------------------AL-------A-----G-E-HATLT-L---------------HG---------------V---D-I---MKVT----T---------G-S--------VIC--D-I------------D--N-P-IRA--ITRLQARVIVF-N-I-E--V--PI-TRG-FPVELHYKSVHEPAVIRRLLSQLHK-------S-----TG--E-VI-------AKK--PKF-----ILKGQNALV-EVE---------LT--------R----P---VCLE---EY---SS--LKELGRFTLRYGGSTIAACVVTQLLR-----------------------------------------------------------------------------------
>Ciona_savignyi@38679525.3
-------------------------------------------------------------------------------------------------------------------------------------------------------------------------------------------------------------------------------------------------------------------------------------------------------------------------------------------------------------------------------------------------------------------------------------------------------------------------------------------------------------------------------------------------------------------------------------------------------------------------------------------------------------------------------------------------------------------------------------------------------------------------------------------------------------------------------------------------------------------------------------------------------------------------------------------------------------------------------------------------------------------------------------------------------------------------------------------------------------------------------------------------------------------------------------------------------------------------------------------------------------------------------------------------------------------------------------------------------------------------------------------------------------------------------------------------------------------------------------------------------------------------------------------------------------------------------------------------------------------------------------------------------------------------------------------------------------------------------------------------------------------------------------------------------------------------------------------------------------------------------------------------------------------------------------------------------------------------------------------------------------------------------------------------------------------------------------------------------------------------------------------------------------------------------------------------------------------------------------------------------------------------------------------------------------------------------------------------------------------------------------------------------------------------------------------------------------------------------------------------------------------------------------------------------------------------------------------------------------------------------------------------------------------------------------------------------------------------------------------------------------------------------------------------------------------------------------------------------------------------------------------------------------------------------------------------------------------------------------------------------------------------------------------------------------------------------------------------------------------------------------------------------------------------------------------------------------------------------------------------------------------------------------------------------------------------------------------------------------------------------------------------------------------------------------------------------------------------------------------------------------------------------------------------------------------------------------------------------------------------------------------------------ESKK-IGK-TSF-----AYAWVLDE--TGEERSRGVTMDVAHNR-F--------E--T-----E----H--RI----------VTLMDAPGHRDFIPNMIT-GASEADVAVLVIGASTGEFEAG--FG---------I----------G---GQTREHALLVRSLGVSQL-AVA-----VNKLD--TL--------------NWCQNRFKEIL-EKMRQF-L---K-Q-A-------------------GF--K--E-SD---VTYVP--VSGL---LGENL----------T-A------K---A------T-----A--------SE-L---------------------T-SWY--K------------G--P-----SLIEV---ID-----K----F----------R----------A---P--Q-----R----P----I--AF-------PFR-------FCVNDV--FR-----G----------Q--G--S-G---IT-------MS-GKIESGGICHG-----TKVVV-MPA----A--ER-------GL--I-----------KS--V-D-----------S-----N--------------------DGQ---S---NS--E-F--------------------VL-------A-----G-E-HATLT-L---------------HG---------------V---D-I---MKVT----T---------G-S--------VLC--D-I------------D--N-P-IRA--VTRIQARIIVF-S-I-E--V--PI-TRG-FPVELHYKSVHEPAIIRRIISQLHR-------S-----TG--E-VV-------TKK--PKF-----ISKGHNALV-EVE---------LT--------R----P---VCLE---EY---SS--LKELGRFTLRYGGSTIAACVVTKL-------------------------------------------------------------------------------------
>Styela_plicata@Spli87020.H1.1
---------------------------------------------------------------------------------------------------------------------------------------------------------------------------------------------------------------------------------------------------------------------------------------------------------------------------------------------------------------------------------------------------------------------------------------------------------------------------------------------------------------------------------------------------------------------------------------------------------------------------------------------------------------------------------------------------------------------------------------------------------------------------------------------------------------------------------------------------------------------------------------------------------------------------------------------------------------------------------------------------------------------------------------------------------------------------------------------------------------------------------------------------------------------------------------------------------------------------------------------------------------------------------------------------------------------------------------------------------------------------------------------------------------------------------------------------------------------------------------------------------------------------------------------------------------------------------------------------------------------------------------------------------------------------------------------------------------------------------------------------------------------------------------------------------------------------------------------------------------------------------------------------------------------------------------------------------------------------------------------------------------------------------------------------------------------------------------------------------------------------------------------------------------------------------------------------------------------------------------------------------------------------------------------------------------------------N--RNLKIPPS-LSQ----TIKTQSMPLKSW------QK-----------YE---E-----------------------------------------------------------------------------------------------------------------------R--------------K---------------------K-----Q------------T-K------------------------------------------------------------------------------------------------------------------------------------------------------------------------------------------------------------------------------------------------------------------------------------------------------------------------------------------------------------------------------------------------------------------------------------------------------------------------------------------------------------------------------------------------------------------------------------------------------------------------------------------------------------------------------------------------------------------------------------------------------------------------------------------------------------------------------------------------------------------------------------------------------------------------------------------------------------------------------------------------------------------P----LISM--------VVIGHVDAGKSTLMGHILYQSGEVS-------------KRAMHKYEQESRK-LGK-ASF-----AYAWVLDE--TGEERSRGVTMDVGLTR-F--------E--T-----K----N--RI----------ITLMDAPGHKDFIPNMIT-GA----------------------------------------------------EHSLLVRSLGIAQL-AVA-----VNKLD--TV--------------GWSQQRFNEVV-SKLSSF-L---K-Q-A-------------------GF---------------------GL---LGENL----------T-K------P---A------T-----D--------GK-L---------------------T-SWY--K------------G--P-----CLADV---ID-----Q----F----------K----------S---P--Q-----R----P----V--DY-------PLR-------FCVTDV--VR-----G----------Q--G--T-G---IN-------VS-GKVETGGVKIG-----SKVIV-LPA----G--EQ-------SL--V-----------KG--I-E-----------F-----H--------------------DG----T---RA--E-V--------------------VL-------A-----G-D-HATLT-C---------------HG---------------V---D-I---MKNT------------------------------------------------------------------------------------------------------------------------------------------------------------------------------------------------------------------------------------------------------------------------------------------------------------------------------
>Molgula_tectiformis@67799422.4
------------------------------------------------------------------------------------------------------------------------------------------------------------------------------------------------------------------------------------------------------------------------------------------------------------------------------------------------------------------------------------------------------------------------------------------------------------------------------------------------------------------------------------------------------------------------------------------------------------------------------------------------------------------------------------------------------------------------------------------------------------------------------------------------------------------------------------------------------------------------------------------------------------------------------------------------------------------------------------------------------------------------------------------------------------------------------------------------------------------------------------------------------------------------------------------------------------------------------------------------------------------------------------------------------------------------------------------------------------------------------------------------------------------------------------------------------------------------------------------------------------------------------------------------------------------------------------------------------------------------------------------------------------------------------------------------------------------------------------------------------------------------------------------------------------------------------------------------------------------------------------------------------------------------------------------------------------------------------------------------------------------------------------------------------------------------------------------------------------------------------------------------------------------------------------------------------------------------------------------------------------------------------------------------------------------------------------------------------------------------------------------------------------------------------------------------------------------------------------------------------------------------------------------------------------------------------------------------------------------------------------------------------------------------------------------------------------------------------------------------------------------------------------------------------------------------------------------------------------------------------------------------------------------------------------------------------------------------------------------------------------------------------------------------------------------------------------------------------------------------------------------------------------------------------------------------------------------------------------------------------------------------------------------------------------------------------------------------------------------------------------------------------------------------------------------------------------------------------------------------------------------------------------------------------------------------------------------------------------------------------------------------------------------------------------------------------------------------------------------------------------------------------------------------------------------------------------------------------------------------------------------------------------------------------------------------------------------------------------------------------------------------------------------------------------------------------------------------------------------------------------------------------------------------------------------------ETGGISIG-----DKVII-LPA----G--EI-------SL--V-----------KG--I-E-----------L-----H--------------------D-D---S---KR--D-V--------------------AF-------A-----G-D-HVTLT-C---------------HG---------------V---D-I---MKIQ----T---------G-N--------VIS--S-V------------Q--N-S-ISV--VTKFQARLIVF-N-T-D--L--PI-TKG-FSVELLYKAASEPAVLRKLVNILHK-------T-----TG--E-IQ-------TKR--PKM-----LLKGQNATV-LIE---------VF--------R----P---ICIE---EY---SK--VKELGRFTLRYGGTTIAAGVVTKLVE-----------------------------------------------------------------------------------
>Molgula_gulf@CT01091006.H1.2
--------------------------------------------------------------------------------------------------------------------------------------------------------------------------------------------------------------------------------------------------------------------------------------------------------------------------------------------------------------------------------------------------------------------------------------------------------------------------------------------------------------------------------------------------------------------------------------------------------------------------------------------------------------------------------------------------------------------------------------------------------------------------------------------------------------------------------------------------------------------------------------------------------------------------------------------------------------------------------------------------------------------------------------------------------------------------------------------------------------------------------------------------------------------------------------------------------------------------------------------------------------------------------------------------------------------------------------------------------------------------------------------------------------------------------------------------------------------------------------------------------------------------------------------------------------------------------------------------------------------------------------------------------------------------------------------------------------------------------------------------------------------------------------------------------------------------------------------------------------------------------------------------------------------------------------------------------------------------------------------------------------------------------------------------------------------------------------------------------------------------------------------------------------------------------------------------------------------------------------------------------------------------------------------------------------------------------------------------------------------------------------------------------------------------------------------------------------------------------------------------------------------------------------------------------------------------------------------------------------------------------------------------------------------------------------------------------------------------------------------------------------------------------------------------------------------------------------------------------------------------------------------------------------------------------------------------------------------------------------------------------------------------------------------------------------------------------------------------------------------------------------------------------------------------------------------------------------------------------------------------------------------------------------------------------------------------------------------------------------------------------------------------------------------------------------------------------------------------------------------------------------------------------------------------------------------------------------------------------------------------------------------------------------------------------------------------------------------------------------------------------NMIS-GASQADVALLVINATTGEFEAG--FD---------L----------G---GQTREHSLLVRSLGVAQL-AVA-----VNKLD--TV--------------NWAQDRFKDIV-EKLKVF-L---K-Q-A-------------------GF--K--E-NE---ITFVP--VSGL---SGENL----------T-E------K---T------T-----N--------PQ-L---------------------A-TWY--K------------G--P-----CLLDV---LD-----N----F----------K----------S---P--S-----R----P----I--DY-------PFR-------FCVTDV--YK-----G----------Q--G--S-G---IQ-------VS-GKVETGGISTG-----DKAIV-LPA----G--EI-------SL--I-----------KG--I-E-----------L-----Q--------------------DD----T---KR--D-I--------------------AF-------A-----G-D-HVTLT-C---------------HG---------------V---D-I---MKIH----T---------G-N--------IIS--S-I------------L--N-P-VTV--VT---------------------------------------------------K-------S-----TG--E-VQ-------TKH--PKM-----LLKGQNATV-LIE---------IF--------R----P---ICIE---EY---NK--VKELGRFTLRYGGATIAAGIVTKLV------------------------------------------------------------------------------------
>Bostrichobranchus_pilularis@CT02091006.H1.1
--------------------------------------------------------------------------------------------------------------------------------------------------------------------------------------------------------------------------------------------------------------------------------------------------------------------------------------------------------------------------------------------------------------------------------------------------------------------------------------------------------------------------------------------------------------------------------------------------------------------------------------------------------------------------------------------------------------------------------------------------------------------------------------------------------------------------------------------------------------------------------------------------------------------------------------------------------------------------------------------------------------------------------------------------------------------------------------------------------------------------------------------------------------------------------------------------------------------------------------------------------------------------------------------------------------------------------------------------------------------------------------------------------------------------------------------------------------------------------------------------------------------------------------------------------------------------------------------------------------------------------------------------------------------------------------------------------------------------------------------------------------------------------------------------------------------------------------------------------------------------------------------------------------------------------------------------------------------------------------------------------------------------------------------------------------------------------------------------------------------------------------------------------------------------------------------------------------------------------------------------------------------------------------------------------------------------------------------------------------------------------------------------------------------------------------------------------------------------------------------------------------------------------------------------------------------------------------------------------------------------------------------------------------------------------------------------------------------------------------------------------------------------------------------------------------------------------------------------------------------------------------------------------------------------------------------------------------------------------------------------------------------------------------------------------------------------------------------------------------------------------------------------------------------------------------------------------------------------------------------------------------------------------------------------------------------------------------------------------------------------------------------------------------------------------------------------------------------------------------------------------------------------------------------------------------------------------------------------------------------------------------------------------------------------------------------------------------------------------------------------------------------------------------------------------------------------------L-AVA-----INKLD--TV--------------KWSQERFKEIV-KKLKSF-L---K-Q-A-------------------GF--R--D-SD---VTYIP--VSGL---MGENL----------T-T------K---S------V-----I--------SE-L---------------------V-SWY--R------------G--P-----CLLDI---ID-----S----F----------K----------Q---P--A-----R----P----V--DY-------PLR-------FCVSDL--YK-----H----------K--G--Q-G---NS--SLTFQAS-GRVETGGVSCG-----DKVLV-LPA----N--EL-------VD--I-----------KS--I-E-----------S--------------------------QGY---E---SR--D-T--------------------AL-------A-----G-D-HVTLT-C---------------TG---------------L---D-I---MKVQ----T---------G-N--------VFC--N-----------------------------------------------------------------------------------------------------------------------------------------------------------------------------------------------------------------------------------------------------------------------------------------------
>Oikopleura_dioica@CT03100401.H2.1
------------------------------------------------------------------------------------------------------------------------------------------------------------------------------------------------------------------------------------------------------------------------------------------------------------------------------------------------------------------------------------------------------------------------------------------------------------------------------------------------------------------------------------------------------------------------------------------------------------------------------------------------------------------------------------------------------------------------------------------------------------------------------------------------------------------------------------------------------------------------------------------------------------------------------------------------------------------------------------------------------------------------------------------------------------------------------------------------------------------------------------------------------------------------------------------------------------------------------------------------------------------------------------------------------------------------------------------------------------------------------------------------------------------------------------------------------------------------------------------------------------------------------------------------------------------------------------------------------------------------------------------------------------------------------------------------------------------------------------------------------------------------------------------------------------------------------------------------------------------------------------------------------------------------------------------------------------------------------------------------------------------------------------------------------------------------------------------------------------------------------------------------------------------------------------------------------------------------------------------------------------------------------------------------------------------------------------------------------------------------------------------------------------------------------------------------------------------------------------------------------------------------------------------------------------------------------------------------------------------------------------------------------------------------------------------------------------------------------------------------------------------------------------------------------------------------------------------------------------------------------------------------------------------------------------------------------------------------------------------------------------------------------------------------------------------------------------------------------------------------------------------------------------------------------------------------------------------------------------------------------------------------------------------------------------------------------------------------------------------------------------------------Q-PK--------------------K-------QINA----PKQP----------KTH-------------------------T----------PKKDAKE----------QASASE------AREIELI-SKKLA-KIDIE--------AEIK----------------AR-IDSEK------A----NVYM--------CVIGHVDSGKSTLVGQLSVASGNIN-------------AKTTRNLQKIADN-NSK-SSF-----ALAYAMDS--TESERKRGVTIDVGSAQII--------E--L-----E----S--YN----------LALLDAPGHRDFVPAMISKGAAAADVAMVVIDATGDKFEAG--FA---------R----------G---GQTKEHITIARALGCDKL-VVA-----INKLD--QI--------------GFDQTRFDDIK-RQLTDF-L---K-S-A-------------------SF--DV-K-KK---VTFIP--ISAL---SGVG-----------V-K------I---P------Y-----A--------GE-----------------------C-SWF--K------------G--P-----TLLEF---FN-----T----I----------T----------P---P--D-----R----S----ALRAR-------PLR-------ASVVEI--SE-----E----------P--K--G-I---FC--------R-IRVECGTLAIG-----SKLKV-CPT----M--ES-------AI--V-----------ND--I-I-----------E-----P--------------------P-----V---K-----A--------------------LM-------A-----G-D-IGEIV-L---------------KG---------------T---T-L---EQIK----P---------V-S--------MLSSFN-L------------S--I-P-KSE--TVLIQAKIIKG-K-S-A--I--PI-TPG-LPITFFSRGNLTCGHIKKLVRLLDK-------N------G--A-TA-------KAR--PKI-----LKSGDFAEM-EIT---------LA--------S----A---ICIE---LW---DE--VKELSRIVLRYSSDTIAIGKTIKIL------------------------------------------------------------------------------------
>Xenoturbella_bocki@SRA108414.H1.1
-----------------------------------------------------------------------------------------------------------------------------------------------------------------------------------------------------------------------------------------------------------------------------------------------------------------------------------------------------------------------------------------------------------------------------------------------------------------------------------------------------------------------------------------------------------------------------------------------------------------------------------------------------------------------------------------------------------------------------------------------------------------------------------------------------------------------------------------------------------------------------------------------------------------------------------------------------------------------------------------------------------------------------------------------------------------------------------------------------------------------------------------------------------------------------------------------------------------------------------------------------------------------------------------------------------------------------------------------------------------------------------------------------------------------------------------------------------------------------------------------------------------------------------------------------------------------------------------------------------------------------------------------------------------------------------------------------------------------------------------------------------------------------------------------------------------------------------------------------------------------------------------------------------------------------------------------------------------------------------------------------------------------------------------------------------------------------------------------------------------------------------------------------------------------------------------------------------------------------------------------------------------------------------------------------------------------------------------------------------------------------------------------------------------------------------------------------------------------------------------------------------------------------------------------------------------------------------------------------------------------------------------------------------------------------------------------------------------------------------------------------------------------------------------------------------------------------------------------------------------------------------------------------------------------------------------------------------------------------------------------------------------------------------------------------------------------------------------------------------------------------------------------------------------------------------------------------------------------------------------------------------------------------------------------------------------------------------------------------------------------------------------------------------------------------------------------------------------------------------------------------------------------------------------------------------------------------------------------------------------------------------------------------------------------------------------------------------------------------------------------------------------------------------------------------------------------------------------------------------------------------------------------------------------------------------------------------------------------------------------------------------------------------------------------------------------------------------------------------------------------------------------------------------------------------------------------------------------------------------------------------------------------------------------------------------------------------------------------------------------------------------------------------------------------------------------------------------------------------------------------------------------------------------------------------------------RC-----LLKQQHALV-EVE---------TA--------R----P---VCVE---LF---KE--FRSLGRIMLRYGGRTIAAGV-----------------------------------------------------------------------------------------
>Cystodytes_dellechiajei@Cdel70363.H1.1
--------------------------------------------------------------------------------------------------------------------------------------------------------------------------------------------------------------------------------------------------------------------------------------------------------------------------------------------------------------------------------------------------------------------------------------------------------------------------------------------------------------------------------------------------------------------------------------------------------------------------------------------------------------------------------------------------------------------------------------------------------------------------------------------------------------------------------------------------------------------------------------------------------------------------------------------------------------------------------------------------------------------------------------------------------------------------------------------------------------------------------------------------------------------------------------------------------------------------------------------------------------------------------------------------------------------------------------------------------------------------------------------------------------------------------------------------------------------------------------------------------------------------------------------------------------------------------------------------------------------------------------------------------------------------------------------------------------------------------------------------------------------------------------------------------------------------------------------------------------------------------------------------------------------------------------------------------------------------------------------------------------------------------------------------------------------------------------------------------------------------------------------------------------------------------------------------------------------------------------------------------------------------------------------------------------------------------NRTSDS-PSV----TPGKHGKSQIDY------KK----------EYE---S-----------------------------------------------------------------------------------------------------------------------R--------------S---------------------Q-----R------------E-K------------------------------------------------------------------------------------------------------------------------------------------------------------------------------------------------------------------------------------------------------------------------------------------------------------------------------------------------------------------------------------------------------------------------------------------------------------------------------------------------------------------------------------------------------------------------------------------------------------------------------------------------------------------------------------------------------------------------------------------------------------------------------------------------------------------------------------------------------------------------------------------------------------------------------------------------------------------------------------------------------------------Q----QLSM--------VVIGHVDAGKSTMMGHLLFQQGIVS-------------KRVIHKYEQESKK-LGK-------------------------------------------------------------------------------------------------------------------------------------------------------------------------------------------------------------------------------------------------------------------------------------------------------------------------------------------------------------------------------------------------------------------------------------------------------------------------------------------------------------------------------------------------------------------------------------------------------------------------------------------------------------------------------------------------------------------------------------------------------------------------------------------------------------------------------------------------------------------------------------------------------------------------------------------------------------------------------------------------------------------------------------------------------------------------------
>Dendrodoa_grossularia@Dvar23962.H1.1
-------------------------------------------------------------------------------------------------------------------------------------------------------------------------------------------------------------------------------------------------------------------------------------------------------------------------------------------------------------------------------------------------------------------------------------------------------------------------------------------------------------------------------------------------------------------------------------------------------------------------------------------------------------------------------------------------------------------------------------------------------------------------------------------------------------------------------------------------------------------------------------------------------------------------------------------------------------------------------------------------------------------------------------------------------------------------------------------------------------------------------------------------------------------------------------------------------------------------------------------------------------------------------------------------------------------------------------------------------------------------------------------------------------------------------------------------------------------------------------------------------------------------------------------------------------------------------------------------------------------------------------------------------------------------------------------------------------------------------------------------------------------------------------------------------------------------------------------------------------------------------------------------------------------------------------------------------------------------------------------------------------------------------------------------------------------------------------------------------------------------------------------------------------------------------------------------------------------------------------------------------------------------------------------------------------------------------------------------------------------------------------------------------------------------------------------------------------------------------------------------------------------------------------------------------------------------------------------------------------------------------------------------------------------------------------------------------------------------------------------------------------------------------------------------------------------------------------------------------------------------------------------------------------------------------------------------------------------------------------------------------------------------------------------------------------------------------------------------------------------------------------------------------------------------------------------------------------------------------------------------------------------------------------------------------------------------------------------------------------------------------------------------------------------------------------------------------------------------------------------------------------------------------------------------------------------------------------------------------------------------------------------------------------------------------------------------------------------------------------------------------------------------------------FD---------L----------G---GQTREHSLLVRSLGISQL-AVA-----VNKLD--TV--------------GWSKERFDDIV-SKLSSF-L---K-Q-A-------------------------------------------------------------------------------------------------------------------------------------------------------------------------------------------------A---P--T-----R----P----V--DY-------PLR-------FCVTDV--VR-----G----------Q--G--T-G---IN-------VS-GKVETGGI-----------------------------------------------------------------------------------------------------------------------------------------------------------------------------------------------------------------------------------------------------------------------------------------------------------------------------------------------------------------------------------------------------------------------------------------------------------------------------------------------------------------------------------------
>Molgula_occidentalis@Mocc78349.H1.1
---------------------------------------------------------------------------------------------------------------------------------------------------------------------------------------------------------------------------------------------------------------------------------------------------------------------------------------------------------------------------------------------------------------------------------------------------------------------------------------------------------------------------------------------------------------------------------------------------------------------------------------------------------------------------------------------------------------------------------------------------------------------------------------------------------------------------------------------------------------------------------------------------------------------------------------------------------------------------------------------------------------------------------------------------------------------------------------------------------------------------------------------------------------------------------------------------------------------------------------------------------------------------------------------------------------------------------------------------------------------------------------------------------------------------------------------------------------------------------------------------------------------------------------------------------------------------------------------------------------------------------------------------------------------------------------------------------------------------------------------------------------------------------------------------------------------------------------------------------------------------------------------------------------------------------------------------------------------------------------------------------------------------------------------------------------------------------------------------------------------------------------------------------------------------------------------------------------------------------------------------------------------------------------------------------------------------------------------------------------------------------------------------------------------------------------------------------------------------------------------------------------------------------------------------------------------------------------------------------------------------------------------------------------------------------------------------------------------------------------------------------------------------------------------------------------------------------------------------------------------------------------------------------------------------------------------------------------------------------------------------------------------------------------------------------------------------------------------------------------------------------------------------------------------------------------------------------------------------------------------------------------------------------------------------------------------------------------------------------------------------------------------------------------------------------------------------------------------------------------------------------------------------------------------------------------------------------------------------------------------------------------------------------------------------------------------------------------------------------------------------------------------------------------------------------------------------------------------------------------------------------------------------------------------------------------------------------------------------------------------------------------------------------------------------------------------------------------------------------------------------------------------------------------------------------------------------------------------------------------------------------------------------------------------------------------------------------------------------------------------------------HG---------------V---D-I---MKIQ----T---------G-N--------VIS--S-I------------Q--N-Q-IAV--VMQFQARILI--N-T-E--L--PI-TKGVFLLNFLYKAAAEPAVIRKLINILHK-------S-----TG--E-VQ-------TKR--PKM-----LQKG------------------------------------------------------------------------------------------------------------------------------------------------------------------
>Apostichopus_japonicus@SRA108336.H1.1
--------------------------------------------------------------------------------------------------------------------------------------------------------------------------------------------------------------------------------------------------------------------------------------------------------------------------------------------------------------------------------------------------------------------------------------------------------------------------------------------------------------------------------------------------------------------------------------------------------------------------------------------------------------------------------------------------------------------------------------------------------------------------------------------------------------------------------------------------------------------------------------------------------------------------------------------------------------------------------------------------------------------------------------------------------------------------------------------------------------------------------------------------------------------------------------------------------------------------------------------------------------------------------------------------------------------------------------------------------------------------------------------------------------------------------------------------------------------------------------------------------------------------------------------------------------------------------------------------------------------------------------------------------------------------------------------------------------------------------------------------------------------------------------------------------------------------------G-------------------------V------------------------TKM-----------S-----------------------------------------F---AG----------QAE---------AK-V------N--------V----------------Q-ESL-I-PA-G----------A--------A-------------------------SPD-----R---------R---G-------S---------------M-P----K-------V---S---------SS---------------------------------S--D------------------------L------------------------------------------------IL---T-P-------N-I-----------Q--------D-------S-KT-K------P----------LD--I-----D-VAK-------------------------GYL---K-----------------------------------------------------------------------------------------------------------------------R--------------H---------------------Q------------------G-K------------------------------------------------------------------------------------------------------------------------------------------------------------------------------------------------------------------------------------------------------------------------------------------------------------------------------------------------------------------------------------------------------------------------------------------------------------------------------------------------------------------------------------------------------------------------------------------------------------------------------------------------------------------------------------------------------------------------------------------------------------------------------------------------------------------------------------------------------------------------------------------------------------------------------------------------------------------------------------------------------------------E----FFNM--------VVIGHVDAGKSTLMGHLLYQLGQVD-------------EQQMQKYKMESQG-YDK-PSH-----AY---------------------------------------------------------------------------------------------------------------------------------------------------------------------------------------------------RELKPF-L---D-K-I-------------------GY--T--D-SD---IDYIP--CSGL---DGENL----------V-K------K---A------N-----T--------LL-F---------------------K-QWY--K------------G--P-----CLLEQ---ID-----V----F----------T----------S---P--S-----R----P----I--DK-------SFR-------MSVSDV--YKE----G----------E--G--A-E---IS-------IC-GNIESGSIILY-----QKIVA-MPA----E--KV-------CI--V-----------KG--I-S-----------I-----H--------------------D-----E---EA--L-W--------------------AC-------A-----G-D-QVILD-I---------------TG-----------------------------------------------------------------------------------------------------------------------LYCQALSKPAVIKKLVSTLHI-------N-----LG--N-VL-------ELK--PKY-----LTKNSFAVV-EIE---------TN--------E----P---ICIE---PY---KD--HKDLGRFALRYSGATIAVGCVISI-------------------------------------------------------------------------------------
>Anolis_carolinensis@XP_003223338
----------------------------------------------------------------------------------------------------------------------------------------------------------------------------------------------------------------------------------------------------------------------------------------------------------------------------------------------------------------------------------------------------------------------------------------------MAR-----H-RNVRG-Y--------N-Y-D--EDFE--E----DDL----Y----G--Q------S--------------------------VE---D-DYC-I--S-PS----TA--AQF----I-----------Y-S--R---------------R---------------D--NK------------AGC----P--------------E------------P-------L--------------------------------------------------------------------------------------------------------------------------------------------------------------------------------------------------------------------------------E------E-EE--Y-G---YE---D------T--EH--S--------------N-----------------CI--------------S----------Q---Q------L--------T------------------------E-I--Q--------K-----A------QL-----------------E------------S---CL--DHM-R------EVLG-E--------------------------------SV-P--E-------KVM--V----E--------A------V-----L--------------HS---KF-------D---V-Q--Q--A---L----D---------------------------------------SV--L------------------------------S-----------------QD-------N------------KP--------------------------N---------L-----K----T---------------------------------------------K------NE----------DT-------V-L---T-G-----K--A---PK-G-K--D------RDS-----------R-----T----------R------IEPD-I----V--P------KV---T--K------M-----------------------TV------SG----------K---K---------------------------------------------Q----TT-------------G--F--------E-I----------P-G-L----T---V-E------E-----N-G---HN---------------A----F------------------------PPQ-----------K-----------------------------------------G---LS----------SGD---------AN-A------N--------M----------------G-A-A-E-IL---------------------P-------------------------K-------P---------V---L-------P---------------S-Q----T-------V---Q---------TL---------------------------------E--E------------------------P----------T-------------M-----------------------TP---T-P-------V-K-----------R--------S-------G-K--A------K----------QQ--I-----D-VKA-------------------------ELE---K-----------------------------------------------------------------------------------------------------------------------R--------------Q---------------------G------------------G-K------------------------------------------------------------------------------------------------------------------------------------------------------------------------------------------------------------------------------------------------------------------------------------------------------------------------------------------------------------------------------------------------------------------------------------------------------------------------------------------------------------------------------------------------------------------------------------------------------------------------------------------------------------------------------------------------------------------------------------------------------------------------------------------------------------------------------------------------------------------------------------------------------------------------------------------------------------------------------------------------------------------H----LLNL--------VVIGHVDAGKSTLMGHLLYLLGNVN-------------KRTMHKYEQESKK-AGK-ASF-----AYAWVLDE--TGEERERGVTMDVGMTK-F--------E--T-----K----T--KV----------ITLMDAPGHKDFIPNMIT-GAAQADVAILVVDASRGEFEAG--FE---------T----------G---GQTREHGLLVRSLGVTQL-AVA-----VNKMD--QV--------------NWQQERFQEIV-NKLGQF-L---K-Q-A-------------------GF--K--E-SD---VSYIP--TSGL---GGENL----------V-T------R---S------Q-----S--------SE-L---------------------T-KWY--E------------G--K-----CLLEQ---ID-----S----F----------K----------S---P--Q-----R----S----V--DK-------PFR-------LCVSDV--FK-----D----------Q--G--S-G---FC-------VT-GKIDAGYVQVG-----DRLLA-MPP----N--ET-------CT--V-----------KG--I-A-----------L-----H--------------------D-----E---PV--D-W--------------------AA-------A-----G-D-HVSLT-L---------------TG---------------M---D-I---IKIN----V---------G-Y--------IFC--C-P------------K--E-P-IKA--CTRFRARVLIF-N-I-E--V--PI-TKG-FPVLLHFQTVSEPATIRKLLSVLHK-------S-----TG--E-VT-------KKK--PKC-----LTKGQNALI-ELQ---------TQ--------R----P---IALE---LY---KD--FKELGRFMLRYGGSTIAAGVVAEIKE-----------------------------------------------------------------------------------
>Meleagris_gallopavo@XP_003204238
------------------------------------------------------------------------------------------------------------------------------------------------------------------------------------------------------------------------------------------------------------------------------------------------------------------------------------------------------------------------------------------------------------------------------------------------------------------------------XDFE--D----DDV----Y----G--Q------S--------------------------VE---D-DYC-I--S-PS----TA--AQF----I-----------Y-S--R---------------R---------------D--KP------------ATF----A--------------E------------P-------L--------------------------------------------------------------------------------------------------------------------------------------------------------------------------------------------------------------------------------E------E-E---Y-G---YE---D------T--ED--T--------------A--G-----------CF-TP--------------N----------H---Q------L--------T------------------------E-V--D--------R-----A------RL-----------------S------------S---CL--DQM-R------EVLA-E--------------------------------SV-P--D-------QAM--V----Q--------A------V-----L--------------DS---KF-------D---V-Q--K--A---L----D---------------------------------------LV--L------------------------------S-----------------QD-------S------------KR--------------------------N---------L-----K----T---------------------------------------------K------DE----------DA-------V-I---V-R-----K--T---TK-G-K--S------RDS-----------Q-----S---A------R------MESE-I----V--P------KI---T--K------M-----------------------TV------SG----------K---K---------------------------------------------Q----SM-------------G--F--------E-V----------P-G-M----I---T-E------E-----N-G---H----------------V----N------------------------TPQ-----------K-----------------------------------------G---LP----------IEE---------AS-V------T--------P----------------G-V-L-E-AV---------------------S-------------------------K-------P---------A---L-------S---------------S-Q----V-------V---Q---------VS---------------------------------E--E------------------------Q----------N-------------T-----------------------VP---T-P-------V-K-----------K--------T-------S-K--T------K----------PQ--I-----D-VKA-------------------------ELE---K-----------------------------------------------------------------------------------------------------------------------R--------------Q---------------------G------------------G-K------------------------------------------------------------------------------------------------------------------------------------------------------------------------------------------------------------------------------------------------------------------------------------------------------------------------------------------------------------------------------------------------------------------------------------------------------------------------------------------------------------------------------------------------------------------------------------------------------------------------------------------------------------------------------------------------------------------------------------------------------------------------------------------------------------------------------------------------------------------------------------------------------------------------------------------------------------------------------------------------------------------Q----LLNL--------VVIGHVDAGKSTLMGHLLYLLGNVN-------------KRTMHKYEQESKK-AGK-ASF-----AYAWVLDE--TGEERERGVTMDVGMTK-F--------E--T-----K----T--KV----------ITLMDAPGHKDFIPNMIT-GAAQADVAILVVDASRGEFEAG--FE---------T----------G---GQTREHGLLVRSLGVTQL-AVA-----VNKMD--QV--------------NWQQERFQEIT-SKLGQF-L---K-Q-A-------------------GF--K--E-SD---VAYIP--TSGL---GGENL----------V-T------R---S------Q-----S--------SD-L---------------------T-KWY--Q------------G--K-----CLLEQ---ID-----S----F----------K----------P---P--Q-----R----S----V--DK-------PFR-------LCVADV--FK-----D----------Q--G--S-G---FC-------VT-GKIEAGYIQVG-----ERLLA-MPP----N--ET-------CT--A-----------KG--I-T-----------L-----H--------------------D-----E---PV--D-W--------------------AA-------A-----G-D-HVSLT-L---------------TG---------------M---D-I---IKIN----V---------G-C--------VFC--D-P------------K--E-P-VKV--CTRFRARILIF-N-I-E--I--PV-TKG-FPVLLHYQTVSEPATIRRLLSILHK-------S-----TG--E-VT-------KKK--PKF-----LSKGQNALI-ELE---------TQ--------R----P---VAVE---LY---KD--FKELGRFMLRYGGSTIAAGVITEIKE-----------------------------------------------------------------------------------
>Eucidaris_tribuloides@SRA1038683.H1.1
---------------------------------------------------------------------------------------------------------------------------------------------------------------------------------------------------------------------------------------------------------------------------------------------------------------------------------------------------------------------------------------------------------------------------------------------------------------------------------------------------------------------------------------------------------------------------------------------------------------------------------------------------------------------------------------------------------------------------------------------------------------------------------------------------------------------------------------------------------------------------------------------------------------------------------------------------------------------------------------------------------------------------------------------------------------------------------------------------------------------------------------------------------------------------------------------------------------------------------------------------------------------------------------------------------------------------------------------------------------------------------------------------------------------------------------------------------------------------------------------------------------------------------------------------------------------------------------------------------------------------------------------------------------------------------------------------R---M---------------------------------------------L----GL-------------N--G--------G-G----------G-G----------A-E------G-------G-------------------------E------------------------ARS-----------G-----------------------------------------G---GG----------EAR---------KG-A------L--------S----------------P-TRL-S-ES-S----------G--------S-------------------------RRS-----S---------R---E-------S---------------L-P----N-------V---C---------SE---------------------------------P--D------------------------L-QAYA-----S-------------G-----------------------SS---T-P-------S-R-----------K--------E-------G-R--K------A----------SS--I-----D-IAK-------------------------ELE---R-----------------------------------------------------------------------------------------------------------------------R--------------Q---------------------A------------------G-K------------------------------------------------------------------------------------------------------------------------------------------------------------------------------------------------------------------------------------------------------------------------------------------------------------------------------------------------------------------------------------------------------------------------------------------------------------------------------------------------------------------------------------------------------------------------------------------------------------------------------------------------------------------------------------------------------------------------------------------------------------------------------------------------------------------------------------------------------------------------------------------------------------------------------------------------------------------------------------------------------------------E----LLNL--------VVIGHVDAGKSTLMGHLLYLLGQVN-------------------------------------------------------------------------------------------------------------------------------------------------------------------------------------------------------------------------------------------------------------------------------------------------------------------------------------------------------------------------------------------------------------------------------------------------------------------------------------------------------------------------------------------------------------------------------------------------------------------------------------------------------------------------------------------------------------------------------------------------------------------------------------------------------------------------------------------------------------------------------------------------------------------------------------------------------------------------------------------------------------------------------------------------------------------------------------------------------------
>Halocynthia_roretzi@CT01120402.H2.1
-----------------------------------------------------------------------------------------------------------------------------------------------------------------------------------------------------------------------------------------------------------------------------------------------------------------------------------------------------------------------------------------------------------------------------------------------------------------------------------------------------------------------------------------------------------------------------------------------------------------------------------------------------------------------------------------------------------------------------------------------------------------------------------------------------------------------------------------------------------------------------------------------------------------------------------------------------------------------------------------------------------------------------------------------------------------------------------------------------------------------------------------------------------------------------------------------------------------------------------------------------------------------------------------------------------------------------------------------------------------------------------------------------------------------------------------------------------------------------------------------------------------------------------------------------------------------------------------------------------------------------------------------------------------------------------------------------------------------------------------------------------------------------------------------------------------------------------------------------------------------------------------------------------------------------------------------------------------------------------------------------------------------------------------------------------------------------------------------------------------------------------------------------------------------------------------------------------------------------------------------------------------------------------------------------------------------------------------------------------------------------------------------------------------------------------------------------------------------------------------------------------------------------------------------------------------------------------------------------------------------------------------------------------------------------------------------------------------------------------------------------------------------------------------------------------------------------------------------------------------------------------------------------------------------------------------------------------------------------------------------------------------------------------------------------------------------------------------------------------------------------------------------------------------------------------------------------------------------------------------------------------------------------------------------------------------------------------------------------------------------------------------------------------------------------------------------------------------------------------------------------------------------------------------------------------------------------------------------------------------------------GEVS-------------KRAVHKYEQESKK-LGK-ASF-----AYAWVLDE--TGEERARGVTMDVGLTK-F--------E--T-----E----N--RV----------VTLMDAPGHRDFIPNMIT-GASQADVAVLVINATTGEFEAG--FD---------L----------G---GQTREHSLLVRSLGISQL-AVA-----VNKLD--TV--------------DWSQKRFDDIV-SKLRMF-L---K-Q-A-------------------GF--K--D-SD---VVYIP--VSGL---LGENL----------I-K------P---A------T-----D--------HR-L---------------------T-SWY--K------------G--T-----YLADV---ID-----R----F----------K----------P---P--T-----R----P----V--DY-------PLR-------FCVTDV--VR-----G----------Q--G--T-G---IN-------VS-GKVETGGIQVG-----DKIVV-LPA----G--EQ-------CL--I-----------KG--V-E-----------F-----H--------------------DGV-------KV--D-F--------------------VL-------A-----G-D-HATVT-C---------------HG---------------I---D-I---MKIQ----T---------G-S--------VLS--------------------------------------------------------------------------------------------------------------------------------------------------------------------------------------------------------------------------------------------------------------------------------------------------
>Lytechinus_variegatus@JH441006.H1.1
-------------------------------------------------------------------------------------------------------------------------------------------------------------------------------------------------------------------------------------------------------------------------------------------------------------------------------------------------------------------------------------------------------------------------------------------------------------------------------------------------------------------------------------------------------------------------------------------------------------------------------------------------------------------------------------------------------------------------------------------------------------------------------------------------------------------------------------------------------------------------------------------------------------------------------------------------------------------------------------------------------------------------------------------------------------------------------------------------------------------------------------------------------------------------------------------------------------------------------------------------------------------------------------------------------------------------------------------------------------------------------------------------------------------------------------------------------------------------------------------------------------------------------------------------------------------------------------------------------------------------------------------------------------------------------------------------------------------------------------------------------------------------------------------------------------------------------------------------------------------------------------------------------------------------------------------------------------------------------------------------------------------------------------------------------------------------------------------------------------------------------------------------------------------------------------------------------------------------------------------------------------------------------------------------------------------------------------S--I-----D-IAK-------------------------ELE---K-----------------------------------------------------------------------------------------------------------------------R--------------Q---------------------S------------------G-K------------------------------------------------------------------------------------------------------------------------------------------------------------------------------------------------------------------------------------------------------------------------------------------------------------------------------------------------------------------------------------------------------------------------------------------------------------------------------------------------------------------------------------------------------------------------------------------------------------------------------------------------------------------------------------------------------------------------------------------------------------------------------------------------------------------------------------------------------------------------------------------------------------------------------------------------------------------------------------------------------------------E----LLNL--------VVIGHVDAGKSTLMGHLLYLLGQVN-------------QRVMHKYETESRK-QGK-ASF-----AYAWVLDE--TEEERGR-----------------------------------------------------------------------QADAAILVVDATRGEFETG--FE---------S----------G---GQTREHALLVRSLGVRQL-VVG-----VNKLD-----------------------------------------------------------------------------------------------------------------------------------------------------------------------------------------------------------------------------------------------------------------------------------------------------------------------------------------------------------------------------------------------------------I-T-----------V-----H--------------------D-----E---DT--R-W--------------------AC-------A-----G-D-HTTIV-V---------------TG---------------V---D-M---MNIT----I---------G-S--------VIC--S-H------------H--D-P-IRA--TTRFQARVVIF-N-I-E--V--PL-TKG-FPVLVHYQSVSEPAVIKKLVSVLHK-------S-----TG--E-VV-------QKK--PKC-----LTKQMNAII-EIE---------TS--------R----P---VCLE---LY---KD--YKELGRFMLRYGGSTIAAGVVTEFK------------------------------------------------------------------------------------
>Crotalus_adamanteus@AFJ50275
----------------------------------------------------------------------------------------------------------------------------------------------------------------------------------------------------------------------------------------------------------------------------------------------------------------------------------------------------------------------------------------------------------------------------------------------MAR-----H-RNVRG-Y--------N-Y-D--EDFE--D----DDL----Y----G--Q------S--------------------------VE---D-DYC-I--S-PS----TA--AQF----I-----------Y-S--K---------------R---------------E--NT------------SVS----G--------------K------------P-------L--------------------------------------------------------------------------------------------------------------------------------------------------------------------------------------------------------------------------------E------E-----Y-D---YE---D------S--AH--S--------------N---------------F-IS--------------S----------H---Q------L--------T------------------------G-L--E--------E-----G------QL-----------------N------------S---CL--DRM-K------EVLG-D--------------------------------SV-P--E-------KIL--V----E--------A------V-----L--------------SS---NF-------D---I-Q--Q--A---L----D---------------------------------------SI--L------------------------------A-----------------QD-------N------------KQ--------------------------N---------V-----K----T---------------------------------------------K------NE----------DN-------V-I---V-G-----R--P---TK-G-K--V------KDS-----------Q-----A---I------K------TDSD-I----V--P------KV---T--K------M-----------------------TV------SG----------R---K---------------------------------------------Q----TT-------------G--F--------E-V----------P-C-A----N---V-E------E-----N-G---HN---------------T----F------------------------MPQ-----------K-----------------------------------------G---FS----------AGD---------TI-A------N--------M----------------G-I-A-E-IL---------------------P-------------------------K-------P---------T---F-------P---------------S-Q----T-------I---Q---------AS---------------------------------E--D------------------------S----------S-------------V-----------------------VP---T-P-------V-K-----------K--------S-------G-K--S------K----------QQ--L-----D-IKA-------------------------ELE---K-----------------------------------------------------------------------------------------------------------------------R--------------Q---------------------G------------------G-K------------------------------------------------------------------------------------------------------------------------------------------------------------------------------------------------------------------------------------------------------------------------------------------------------------------------------------------------------------------------------------------------------------------------------------------------------------------------------------------------------------------------------------------------------------------------------------------------------------------------------------------------------------------------------------------------------------------------------------------------------------------------------------------------------------------------------------------------------------------------------------------------------------------------------------------------------------------------------------------------------------------H----LLNL--------VVIGHVDAGKSTLMGHLLYLLGNVN-------------KRTMHKYEQESKK-AGK-ASF-----AYAWVLDE--TGEERERGVTMDVGMTK-F--------E--T-----K----T--KI----------ITLMDAPGHKDFIPNMIT-GAAQADVAVLVVDASRGEFEAG--FE---------T----------G---GQTREHGLLVRSLGVTQL-AVA-----VNKMD--QV--------------SWQQERFQEIV-NKLGQF-L---K-Q-A-------------------GF--K--E-SD---VAYIP--TSGL---GGENL----------V-T------K---S------Q-----T--------SE-L---------------------A-KWY--T------------G--K-----CLLEQ---ID-----S----F----------K----------P---P--Q-----R----S----V--DK-------PFR-------LCVSDV--FK-----D----------Q--G--S-G---FC-------VT-GKIEAGYVQVG-----ERLLV-MPP----N--ET-------CT--V-----------KG--I-A-----------L-----H--------------------E-----Q---PV--D-W--------------------AA-------A-----G-D-HVSLT-L---------------TG---------------M---D-I---IKIN----V---------G-C--------IFC--C-P------------K--E-P-IKT--CTRFRARVLIF-N-I-E--I--PI-TKG-FPVLLYFQTVSEPATIRKLLSVLHK-------S-----TG--E-VA-------KKK--PKC-----LTKGQNALI-ELQ---------TQ--------R----P---IALE---LY---KD--FKELGRFMLRYGGSTIAAGVVVEIKE-----------------------------------------------------------------------------------
>Sarcophilus_harrisii@XP_003769520
----------------------------------------------------------------------------------------------------------------------------------------------------------------------------------------------------------------------------------------------------------------------------------------------------------------------------------------------------------------------------------------------------------------------------------------------MAR-----H-RNVRG-Y--------N-Y-D--EDFE--D----DDL----Y----G--Q------S--------------------------VE---D-DYC-I--S-PS----TA--AQF----I-----------Y-S--R---------------H---------------D--KP------------S-SF---V--------------E------------P-------V--------------------------------------------------------------------------------------------------------------------------------------------------------------------------------------------------------------------------------E------E-----Y-D---YE---D------T--KE--P--------------T--N------------S-IS--------------N----------H---Q------L--------S------------------------G-I--D--------Q-----A------RL-----------------Y------------S---CL--DHM-R------EVLG-D--------------------------------DV-P--D-------QTM--I----E--------A------V-----L--------------QS---KF-------D---V-E--K--A---L----A---------------------------------------MV--L------------------------------E-----------------QD-------K------------KQ--------------------------T------------------------------------------------------------------K------SE----------EA-------I-S---M-G-----K--A---TK-G-K--S------VDH-----------Q-----S---S------R------SESE-I----V--P------KV---T--K------M-----------------------TV------SG----------K---K---------------------------------------------Q----TM-------------G--F--------E-I----------P-G-V----T---A-E------E-----N-G---D----------S-----V----H------------------------TPH-----------K-----------------------------------------G---PP----------SED---------AS-I------V--------S----------------S-G-I-L-ET------------V--------S-------------------------K-------S---------T---L-------P---------------S-H----T-------I---Q---------AL---------------------------------E--E------------------------Q----------N-------------T-----------------------TP---T-P-------V-K-----------K--------S-------N-K--L------K----------QQ--I-----D-VKA-------------------------ELE---K-----------------------------------------------------------------------------------------------------------------------R--------------Q---------------------G------------------G-K------------------------------------------------------------------------------------------------------------------------------------------------------------------------------------------------------------------------------------------------------------------------------------------------------------------------------------------------------------------------------------------------------------------------------------------------------------------------------------------------------------------------------------------------------------------------------------------------------------------------------------------------------------------------------------------------------------------------------------------------------------------------------------------------------------------------------------------------------------------------------------------------------------------------------------------------------------------------------------------------------------------Q----LLNL--------VVIGHVDAGKSTLMGHLLYLLGNVN-------------KRTMHKYEQESKK-AGK-ASF-----AYAWVLDE--TGEERERGVTMDVGMTK-F--------E--T-----K----T--KV----------ITLMDAPGHKDFIPNMIT-GAAQADVAVLVVDASRGEFEAG--FE---------T----------G---GQTREHGLLVRSLGVTQL-AVA-----VNKMD--QV--------------NWQQERFQEIT-GKLGHF-L---K-Q-A-------------------GF--K--E-SD---VAFIP--TSGL---SGENL----------I-T------K---S------Q-----S--------SE-L---------------------T-KWY--K------------G--Q-----CLLEQ---ID-----S----F----------K----------P---P--Q-----R----S----I--EK-------PFR-------LCVSDV--FK-----D----------Q--G--S-G---FC-------VT-GKIEAGYIQTG-----DRLLA-MPP----N--ET-------CT--A-----------KG--I-M-----------L-----H--------------------D-----E---PV--D-W--------------------AA-------A-----G-D-HVSLT-L---------------VG---------------M---D-I---IKIN----V---------G-C--------IFC--G-P------------K--E-P-IKA--CTRFKARILIF-N-I-E--I--PI-TKG-FPVLLHYQTVSEPATIRRLISILHK-------S-----TG--E-VT-------KKK--PKL-----LTKGQNALV-ELQ---------TQ--------R----P---IALE---LY---KD--FKELGRFMLRYSGSTIAAGVVTEIKE-----------------------------------------------------------------------------------
>Oreochromis_niloticus@XP_003440699
----------------------------------------------------------------------------------------------------------------------------------------------------------------------------------------------------------------------------------------------------------------------------------------------------------------------------------------------------------------------------------------------------------------------------------------------MSR-----H-RNVRG-Y--------N-Y-D--EDFE--D----DDM----Y----G--Q------S--------------------------VE---D-DYCCI--S-PA----TA--NQF----I-----------Y-S--R---------------Q---------------E---R------------H-A----P--------------R------------E-------EP---------------------------------------------------------------------------------------------------------------------------------------------------------------------------------------------------------------------------L---E------E-----E-E---FE---D------E--AV--P--------------V--S-----------PT-VN--------------H----------N---L---------------S------------------------P-L--D--------Q-----A------KL-----------------Y------------S---CL--DHM-R------TVLG-D--------------------------------AV-P--D-------SVL--T----Q--------A------A-----I--------------KC---GF-------D---P-Q--R--A---L----D---------------------------------------AV--L------------------------------S-----------------ED-------T------------KT--------------------------A---------P-----V----T---R--------S-TAE--E--I--GTVER--------------AN------QD----------KA-------P-Q---P-Q-----R--T---KQ-E-A--V------ADK-----------A-----K---SRDASHNK------LDSE-V----L--P------KV---A--R------M-----------------------TV------SG----------K---K---------------------------------------------Q----TM-------------G--F--------D-V----------R-S----------T-G------E-----N-G---V--------------------------------------------------------------------------------------------------------------------------------------------V--------V----------------T-A-T-E-AA---------------------S-------------------------K-------R---------P---E-------T---------------P-S----K-------G---S---------NG---------------------------------D--E------------------------P----------V-------------T-----------------------GP---T-P-------S-R-----------S--------S-------G-K--A------R----------QA--I-----N-IKA-------------------------ELE---K-----------------------------------------------------------------------------------------------------------------------R--------------Q---------------------G------------------G-K------------------------------------------------------------------------------------------------------------------------------------------------------------------------------------------------------------------------------------------------------------------------------------------------------------------------------------------------------------------------------------------------------------------------------------------------------------------------------------------------------------------------------------------------------------------------------------------------------------------------------------------------------------------------------------------------------------------------------------------------------------------------------------------------------------------------------------------------------------------------------------------------------------------------------------------------------------------------------------------------------------------P----LLNL--------VVIGHVDAGKSTLMGHLLYLLGNVN-------------KRTMHKYEQESKK-AGK-ASF-----AYAWVLDE--TGEERDRGVTMDVGMTK-F--------E--T-----N----S--KV----------VTLMDAPGHKDFIPNMIT-GAAQADVAVLVVDASRGEFEAG--FE---------A----------G---GQTREHALLVRSLGVTQL-AVA-----VNKMD--QV--------------NWQQERFQEII-SKLGHF-L---K-Q-A-------------------GF--K--E-SD---VFYIP--TSGL---SGENL----------A-T------R---S------S-----V--------SQ-L---------------------T-SWY--S------------G--L-----SLLEQ---ID-----A----F----------K----------A---P--Q-----R----S----V--DK-------PFR-------LCVSDV--FK-----D----------Q--G--S-G---FC-------VT-GKIEAGHIQTG-----DRILA-MPP----N--ET-------CT--V-----------KG--I-T-----------L-----H--------------------D-----E---AL--D-W--------------------AA-------A-----G-D-HVSLT-L---------------TG---------------M---D-I---IKIN----M---------G-C--------VFC--D-P------------K--E-P-IRV--CTRFRARVLIF-N-I-E--I--PI-TQG-FPVLLHYQTVSEPATIRKLISVLHK-------S-----SG--E-VL-------KKK--PKC-----LSKGMNAIV-EIQ---------TQ--------R----P---VSLE---LY---KD--YKELGRFMLRYVGSTIAAGVVTEIKE-----------------------------------------------------------------------------------
>Ornithorhynchus_anatinus@XP_001511405
----------------------------------------------------------------------------------------------------------------------------------------------------------------------------------------------------------------------------------------------------------------------------------------------------------------------------------------------------------------------------------------------------------------------------------------------MAR-----H-RNVRG-Y--------N-Y-D--EDFE--D----DDL----Y----G--Q------S--------------------------VE---D-DYC-I--S-PS----TA--AQF----I-----------Y-S--R---------------R---------------D--KP------------PSC----V--------------E------------P-------V--------------------------------------------------------------------------------------------------------------------------------------------------------------------------------------------------------------------------------E------E-E---Y-D---AE---D------P--KE--S--------------T--N------------S-IS--------------N----------H---Q------L--------S------------------------G-L--D--------Q-----A------RL-----------------Y------------S---CL--DHM-R------EVLG-E--------------------------------AI-P--E-------QMM--I----D--------A------V-----L--------------RS---KF-------D---V-E--K--A---L----A---------------------------------------VV--L------------------------------E-----------------QD-------R------------KL--------------------------D---------L-----K----N---------------------------------------------K------SE----------EQ-------V-S---S-G-----E--I---TK-E-K--S------SDS-----------Q-----V---S------R------RESE-V----G--P------KV---T--K------M-----------------------TV------SG----------K---K---------------------------------------------Q----TM-------------G--F--------E-V----------P-G-V----T---A-E------E-----N-G---H----------S-----F----H------------------------TPQ-----------K-----------------------------------------G---PP----------PSE----------G-VP----VA--------G----------------S-G-V-L-ET----------------------------------------------------------------------------------------------------------------------------------------------------------------E------------------------P----------N-------------V-----------------------TP---T-S-------A-R-----------K--------P-------G-K--S------K----------QH--I-----D-VKA-------------------------ELE---K-----------------------------------------------------------------------------------------------------------------------R--------------Q---------------------G------------------G-K------------------------------------------------------------------------------------------------------------------------------------------------------------------------------------------------------------------------------------------------------------------------------------------------------------------------------------------------------------------------------------------------------------------------------------------------------------------------------------------------------------------------------------------------------------------------------------------------------------------------------------------------------------------------------------------------------------------------------------------------------------------------------------------------------------------------------------------------------------------------------------------------------------------------------------------------------------------------------------------------------------------Q----LLNL--------VVIGHVDAGKSTLMGHLLYLLGNVD-------------KRTMHKYEQESKK-VGK-ASF-----AYAWVLDE--TGEERERGVTMDVAMTK-F--------E--T-----K----T--KV----------ITLMDAPGHKDFIPNMIT-GAAQADVAVLVVDASRGEFEAG--FE---------T----------G---GQTREHGLLVRSLGVTQL-AVA-----VNKMD--QV--------------NWQEERFQEIA-SKLGHF-L---K-Q-A-------------------GF--K--E-SD---VAFIP--TSGL---SGENL----------I-A------K---S------Q-----S--------SE-L---------------------T-KWY--Q------------G--L-----CLLEQ---ID-----S----F----------K----------S---P--P-----R----S----I--EK-------PFR-------LCVSDV--FK-----D----------Q--G--S-G---FC-------VT-GKIEAGFVQTG-----DRLLV-MPP----N--ET-------CT--A-----------KG--I-T-----------L-----H--------------------D-----E---PV--D-W--------------------AA-------A-----G-D-HVSLT-L---------------TG---------------M---D-I---IKIN----V---------G-C--------IFC--D-P------------R--E-P-IKA--CTRFKARILIF-N-F-E--I--PI-TKG-FPVLLHYQTVSEPATIKRLISILHK-------S-----TG--E-VT-------KKK--PKL-----LTKGQNALV-ELQ---------TQ--------R----P---VALE---LY---KD--FKELGRFMLRYSGSTVAAGVVTEIKG-----------------------------------------------------------------------------------
>Callorhinchus_milii@AFK11472
---------------------------------------------------------------------------------------------------------------------------------------------------------------------------------------------------------------------------------------------------------------------------------------------------------------------------------------------------------------------------------------------------------------------------------------------------------------------------------------------------------------------------------------------------------------------------------------------------------------------------------------------------------------------------------------------------------------------------------------------------------------------------------------------------------------------------------------------------------------------------------------------------------------------------------------------------------------------------------------------------------------------------------------------------------------------------------------------------------------------------------------------M-R------EVLG-E--------------------------------SV-S--E-------QVM--V----D--------A------V-----L--------------SS---QF-------D---T-Q--Q--A---L----D---------------------------------------LL--L------------------------------S-----------------QE-------G------------KQ--------------------------T---------S-----K----I---------------------------------------------K------NK----------DA-------A-P---L-W-----N--P---PI-G-K--V------KDQ-----------P-----G----------R------VDCD-I----V--P------KV---A--K------M-----------------------TV------SG----------K-------------------------------------------------Q----IT-------------G--F--------N-I----------P-S------T---A-A------E-----N-D---R----------L-----R----K------------------------NET-----------L-----------------------------------------G---SA----------GLE---------AS-S------K--------T----------------N-S-A-D-------------------------------------------------------------------------------------------------------------------P---------AL---------------------------------D--E------------------------P----------T-------------A-----------------------IQ---T-P-------I-K-----------S--------S-------S-K--A------K----------QQ--I-----D-VKA-------------------------ELE---K-----------------------------------------------------------------------------------------------------------------------R------------------------------------G------------------G-K------------------------------------------------------------------------------------------------------------------------------------------------------------------------------------------------------------------------------------------------------------------------------------------------------------------------------------------------------------------------------------------------------------------------------------------------------------------------------------------------------------------------------------------------------------------------------------------------------------------------------------------------------------------------------------------------------------------------------------------------------------------------------------------------------------------------------------------------------------------------------------------------------------------------------------------------------------------------------------------------------------------Q----LLNL--------VVIGHVDAGKSTLMGHFLYLLGNVN-------------KRIMHKYEQESKK-AGK-ASF-----AFAWVLDE--TGEERERGVTMDVGMTK-F--------E--T-----N----T--KV----------ITLMDAPGHKDFIPNMIT-GAAQADVAILVVDASRGEFEAG--FE---------A----------G---GQTREHALLVRSLGVTQL-AVA-----VNKMD--QV--------------NWHPERFKEIS-NKLGQF-L---K-Q-A-------------------GF--K--E-SD---VAYIP--TAGL---NGENL----------T-T------R---S------Q-----V--------HE-L---------------------K-AWY--N------------G--A-----CLIEQ---ID-----S----F----------K----------S---L--Q-----R----P----V--EK-------PFR-------LSVSDV--FK-----D----------Q--G--S-G---FC-------VT-GKIKAGYVQSG-----DRVLV-MPP----N--ES-------CT--V-----------KG--I-T-----------L-----H--------------------D-----E---PV--D-W--------------------AA-------A-----G-E-HVTLT-V---------------TG---------------V---D-I---IKIN----V---------G-C--------IFC--D-Q------------K--A-P-IKT--CTRFRARVLIF-N-I-D--L--PI-TQG-LPVLLHYQTVSEPGTIRRLVSVLHK-------S-----TG--E-VL-------KKK--PKC-----LTKGQNALI-ELQ---------TH--------R----T---VALE---LY---KD--FKELGRFMLRYAGSTIAAGVVTEIKE-----------------------------------------------------------------------------------
>Clavelina_lepadiformis@CT01130510.H1.1
--------------------------------------------------------------------------------------------------------------------------------------------------------------------------------------------------------------------------------------------------------------------------------------------------------------------------------------------------------------------------------------------------------------------------------------------------------------------------------------------------------------------------------------------------------------------------------------------------------------------------------------------------------------------------------------------------------------------------------------------------------------------------------------------------------------------------------------------------------------------------------------------------------------------------------------------------------------------------------------------------------------------------------------------------------------------------------------------------------------------------------------------------------------------------------------------------------------------------------------------------------------------------------------------------------------------------------------------------------------------------------------------------------------------------------------------------------------------------------------------------------------------------------------------------------------------------------------------------------------------MSRH-RNVR-N--AKNYDYDDD---Y--DIY---GHSYD-------DD-----------YC--V---SP----------G---T---------------------------------------------L----QQYSYSRS-SARGVQF--G--------S-Y----------M-P-S----E---D-TVEE---E-----VGE---E------EKSYH-----R----K------------------------EYQEDTMVNHHKSV--IG----------------------------------TRAIEK--L--------NG-CLELMRNV----VGENY----AE--------S----------------E-MKD-A-AI-N----------C--------NFDCE---------------------QAINYLLNS---------A---HRAHTFSND--DSSSNQ-SHVTTTTSST---CKLM-SDAVPMPQ---------RTHRRG---RRSKQGDT-STTLDTISKPKTDPVDLVI-TKM----TKAA-NTS------LA-PA-KTGF-----C--ITGS--PDSSNS----A-CQLA------V-HNVQNGTVLTIDSSMN---KD-K-QLEKAKCNLSS--------KS------DLV--S------TPK--RRVDGNES-APS----TPGKQVKNLINY------TE----------EYS---K-----------------------------------------------------------------------------------------------------------------------R--------------M---------------------K-----D------------E-K------------------------------------------------------------------------------------------------------------------------------------------------------------------------------------------------------------------------------------------------------------------------------------------------------------------------------------------------------------------------------------------------------------------------------------------------------------------------------------------------------------------------------------------------------------------------------------------------------------------------------------------------------------------------------------------------------------------------------------------------------------------------------------------------------------------------------------------------------------------------------------------------------------------------------------------------------------------------------------------------------------------Q----QISM--------VVIGHVDAGKSTMMGHLLFQKGVIS-------------KRLIHKYEQESRK-QGK-ASF-----AYAWVLDE--TGEERARGVTMDVAHNY-F--------E--T-----S----N--RI----------VTLMDAPGHRDFIPNMIS-GASQADVAVLVVGASTNEFEAG--FG---------I----------G---GQTREHALLVRSLGVVQL-AVA-----VNKLD--TV--------------DWSKKRFDEIV-EKLKQF-L---K-Q-A-------------------GF--R--E-SD---VTYVP--VSGL---LGENL----------A-E------Q---A------K-----N--------AT-L---------------------C-SWY--K------------G--P-----CLLEV---ID-----R----F----------R----------P---P--T-----R----P----V--DY-------ALR-------FCVNDV--YR-----G----------Q--G--S-G---IY-------IS-GKIESGGVCPG-----TKVEV-MPA----S--ER-------GL--V-----------KG--V-E-----------V-----G--------------------DER---N---RS--N-F--------------------AL-------A-----G-E-HATLI-L---------------TG---------------I---D-A---MKVT----N---------G-S--------VIC--D-A------------D--N-P-IRA--VTRLQARIVVF-N-I-E--V--PI-TRG-FPVELHYKAVSEPAVIRRIHSQLHK-------S-----TG--E-VI-------AKK--PKV-----LLKGHNALV-EVE---------VT--------R----P---VCLE---EY---AA--LKELGRFTLRYGGSTIAACVVMKLL------------------------------------------------------------------------------------
>Salpa_fusiformis@Sfus18042.H1.1
--------------------------------------------------------------------------------------------------------------------------------------------------------------------------------------------------------------------------------------------------------------------------------------------------------------------------------------------------------------------------------------------------------------------------------------------------------------------------------------------------------------------------------------------------------------------------------------------------------------------------------------------------------------------------------------------------------------------------------------------------------------------------------------------------------------------------------------------------------------------------------------------------------------------------------------------------------------------------------------------------------------------------------------------------------------------------------------------------------------------------------------------------------------------------------------------------------------------------------------------------------------------------------------------------------------------------------------------------------------------------------------------------------------------------------------------------------------------------------------------------------------------------------------------------------------------------------------------------------------------MSRH-RNVR-N--LEYDDFGDD---D--DYY---DDYDEYMDNDDLDQ-----------YC--I---SP----------G---T---------------------------------------------M----QQYTYNKN-NHPHPDI--T--------V-------------------------S-TTQE---P-----PQH---E------SDNFP-----Q----Q------------------------EQQQ-----PPKH------------------------------------------VSD--EV------IKH-CVDQIRDV----VGDNF----TD--------E----------------E-IFD-A-SR-K----------F--------EGDHQ---------------------KSINHLLDC---------N---Q------PK--PKQQQQ-QLRSP-QSPT---RRSS-EYQVKV-S---------HLNQFA---GRRKSETVAVTRQMQKMK---TPSKAAA-NATSS--QKID-ELT------TN--------------------------------------------------------------------------------D--------HP------VSM--M------L----------SD-VEL----TPSRPGKKKIDY------MS----------EFT---K-----------------------------------------------------------------------------------------------------------------------R--------------H---------------------E-----H------------D-K------------------------------------------------------------------------------------------------------------------------------------------------------------------------------------------------------------------------------------------------------------------------------------------------------------------------------------------------------------------------------------------------------------------------------------------------------------------------------------------------------------------------------------------------------------------------------------------------------------------------------------------------------------------------------------------------------------------------------------------------------------------------------------------------------------------------------------------------------------------------------------------------------------------------------------------------------------------------------------------------------------------K----DLSL--------VVIGHVDAGKSTLMGNLLFQTGIVS-------------KQQIHRFEQESKK-VGK-SSF-----AYAWVLDE--TEEERNRGITMDIACNS-F--------E--T-----K----T--QN----------IMLMDAPGHRDFIPNMIT-GAAQADVALLVVGASTGEFESG--FG---------A----------G---GQTREHALLVRTLGVNQL-AVA-----INKLD--TM--------------DWSQKRYNEIV-KKLKPF-L---K-Q-A-------------------GY--R--D-SD---VTFVP--VSGL---HGDNL----------V-E------K---S------T-----N--------EK-L---------------------T-CWY--S------------G--P-----SLIEV---ID-----K----F----------E----------P---P--K-----R----S----V--EF-------PLR-------FTVNDI--FKNQM--G----------Q--T--S-G---IS-------LF-GKIESGGLVPN-----TKVIV-MPS----R--EK-------GL--V-----------KK--I-E-----------V-----K---------------------GV-------NE--E-I--------------------AI-------C-----G-Q-HATIQ-V---------------NG---------------IK--N-H---NEIY----I---------G-S--------IVC--A-L------------S--S-P-IPA--ATVIRGRVVVF-D-L-S--I--PI-YRG-SRVELHYKSMSTPASICKLRNLLDK-------T-----SG--E-II-------QKK--PRF-----LTKGNTATI-EVK---------TS--------R----V---ICVE---EY---EK--LKEMGRFTLRYSGATIAAGIITKII------------------------------------------------------------------------------------
>Ophionotus_victoriae@CT03130603.H1.1
-----------------------------------------------------------------------------------------------------------------------------------------------------------------------------------------------------------------------------------------------------------------------------------------------------------------------------------------------------------------------------------------------------------------------------------------------------------------------------------------------------------------------------------------------------------------------------------------------------------------------------------------------------------------------------------------------------------------------------------------------------------------------------------------------------------------------------------------------------------------------------------------------------------------------------------------------------------------------------------------------------------------------------------------------------------------------------------------------------------------------------------------------------------------------------------------------------------------------------------------------------------------------------------------------------------------------------------------------------------------------------------------------------------------------------------------------------------------------------------------------------------------------------------------------------------------------------------------------------------------------------------------------------------------------------------------------------------------------------------------------------------------------------------------------------------------------------------------------------------------------------------------------------------------------------------------------------------------------------------------------------------------------------------------------------------------------------------------------------------------------------------------------------------------------------------------------------------------------------------------------------------------------------------------------------------------------------------------------------------------------------------------------------------------------------------------------------------------------------------------------------------------------------------------------------------------------------------------------------------------------------------------------------------------------------------------------------------------------------------------------------------------------------------------------------------------------------------------------------------------------------------------------------------------------------------------------------------------------------------------------------------------------------------------------------------------------------------------------------------------------------------------------------------------------------------------------------------------------------------------------------------------------------------------------------------------------------------------------------------------------------------------------------------------------------------------------------------------------------------------------------------------------------------------------------------------------------------------------------------------------------------------------------------------------------------------------------------------------------------------------------------------------------------------------------------------------------------------------------------------------------------------------------------------------------------------------------------------------------------------------------------------------------------------------------------------------------------------------------------------------------------------------------------------------------------------------------------------------------------------------------------------------------------------------------------------------------------------------------------------------------------------------------------------------------------------------------------------------------------------------------------------------------------------------------------------RC-----LTKQSNALI-EIE---------TT--------R----P---ICLE---LY---KD--NKDLGRFMMRYGGATIGAGVVTEV-------------------------------------------------------------------------------------
>Taeniopygia_guttata@XP_004174221
----------------------------------------------------------------------------------------------------------------------------------------------------------------------------------------------------------------------------------------------------------------------------------------------------------------------------------------------------------------------------------------------------------------------------------------------MSR-----H-RNVRG-Y--------N-Y-D--EDFE--D----DDV----Y----G--Q------S--------------------------VE---D-DYC-I--S-PS----TA--AQF----I-----------Y-S--R---------------R---------------D--KP------------ATF----A--------------E------------P-------L--------------------------------------------------------------------------------------------------------------------------------------------------------------------------------------------------------------------------------E------E-E---Y-G---CE---G------T--DA--A--------------A--D-----------CF-TP--------------T----------H---Q------L--------T------------------------E-V--D--------R-----A------RL-----------------N------------S---CL--DQM-R------EVLA-E--------------------------------SI-P--E-------QAM--V----Q--------A------V-----L--------------DT---KF-------D---V-Q--K--A---L----D---------------------------------------LV--L------------------------------S-----------------QG-------S------------KQ--------------------------N---------E-----K----T---------------------------------------------K------NK----------DA-------V-I---L-A-----K--T---TK-G-K--T------RDS-----------Q-----S---A------R------MESE-I----V--P------KI---T--K------M-----------------------TV------SG----------K---K---------------------------------------------Q----SM-------------G--F--------E-V----------P-C-V----I---A-E------E-----N-G---H----------------I----N------------------------TPQ-----------K-----------------------------------------G---LL----------SED---------IS-V------T--------S----------------G-V-L-E-AV---------------------S-------------------------K-------S---------T---P-------S---------------P-Q----V-------A---Q---------VS---------------------------------E--E------------------------Q----------N-------------M-----------------------VP---T-P-------A-K-----------K--------S-------S-K--A------K----------PQ--I-----D-VKA-------------------------ELE---K-----------------------------------------------------------------------------------------------------------------------R--------------Q---------------------G------------------G-K------------------------------------------------------------------------------------------------------------------------------------------------------------------------------------------------------------------------------------------------------------------------------------------------------------------------------------------------------------------------------------------------------------------------------------------------------------------------------------------------------------------------------------------------------------------------------------------------------------------------------------------------------------------------------------------------------------------------------------------------------------------------------------------------------------------------------------------------------------------------------------------------------------------------------------------------------------------------------------------------------------------Q----LLNL--------VVIGHVDAGKSTLMGHLLYLLGNVN-------------KRTMHKYEQESKK-AGK-ASF-----AYAWVLDE--TGEERERGVTMDVGMTK-F--------E--T-----P----T--KV----------ITLMDAPGHKDFIPNMIT-GAAQADVAILVVDASRGEFEAG--FE---------T----------G---GQTREHGLLVRSLGVTQL-AVA-----VNKMD--QV--------------NWQQERFQEIT-SKLGQF-L---K-Q-A-------------------GF--K--E-SD---VAYIP--TSGL---GGENL----------V-T------R---G------Q-----S--------SD-L---------------------I-QWY--K------------G--K-----CLLEQ---ID-----S----F----------K----------P---P--Q-----R----S----V--DK-------PFR-------LCVADV--FK-----D----------Q--G--S-G---FC-------VT-GKIEAGYIQVG-----ERLLA-MPP----N--ET-------CT--A-----------KG--I-T-----------L-----H--------------------D-----E---PV--D-W--------------------AA-------A-----G-D-HVSLT-L---------------TG---------------M---D-I---IKIN----V---------G-C--------VFC--D-P------------K--E-P-IKV--CTRFRARVLIF-N-I-E--V--PI-TKG-FPVLLHYQTVSEPATITRLLSVLHK-------S-----TG--E-VT-------KKK--PKF-----LAKGQNALI-ELQ---------TQ--------R----P---VALE---LY---KD--FKELGRFMLRYSGSTIAAGVVTEIKE-----------------------------------------------------------------------------------
>Columba_livia@EMC83329
-------------------------------------------------------------------------------------------------------------------------------------------------------------------------------------------------------------------------------------------------------------------------------------------------------------------------------------------------------------------------------------------------------------------------------------------------------------------------------DFE--D----DDM----Y----G--Q------S--------------------------VE---D-DYC-I--S-PS----TA--AQF----I-----------Y-S--R---------------R---------------D--KP------------ATF----A--------------E------------P-------L--------------------------------------------------------------------------------------------------------------------------------------------------------------------------------------------------------------------------------E------E-E---Y-G---YE---G------T--DD--T--------------A--D-----------YF-TS--------------N----------H---Q------L--------T------------------------E-V--D--------R-----A------RL-----------------N------------S---CL--DQM-R------EVLA-E--------------------------------SV-P--E-------ETM--V----Q--------A------V-----L--------------DS---KF-------D---V-Q--K--A---L----D---------------------------------------LV--L------------------------------S-----------------QG-------T------------KQ--------------------------N---------V-----K----N---------------------------------------------K------NE----------DA-------V-I---V-G-----K--T---TK-G-K--T------RDF-----------Q-----S---A------R------VESE-I----V--P------KV---T--K------M-----------------------TV------SG----------K---K---------------------------------------------Q----SM-------------G--F--------E-V----------P-C-V----I---A-E------E-----N-G---H----------------A----S------------------------TLQ-----------K-----------------------------------------G---LL----------TGD---------TS-V------A--------S----------------G-V-L-E-AV---------------------S-------------------------K-------S---------A---L-------S---------------P-Q----V-------V---Q---------VS---------------------------------E--E------------------------Q----------N-------------T-----------------------VP---T-P-------V-K-----------K--------S-------S-K--T------K----------PQ--I-----D-VKA-------------------------ELE---K-----------------------------------------------------------------------------------------------------------------------R--------------Q---------------------G------------------G-K------------------------------------------------------------------------------------------------------------------------------------------------------------------------------------------------------------------------------------------------------------------------------------------------------------------------------------------------------------------------------------------------------------------------------------------------------------------------------------------------------------------------------------------------------------------------------------------------------------------------------------------------------------------------------------------------------------------------------------------------------------------------------------------------------------------------------------------------------------------------------------------------------------------------------------------------------------------------------------------------------------------Q----LLNL--------VVIGHVDAGKSTLMGHLLYLLGNVN-------------KRTMHKYEQESKK-AGK-ASF-----AYAWVLDE--TGEERERGVTMDVGMTK-F--------E--T-----K----T--KV----------ITLMDAPGHKDFIPNMIT-GAAQADVAILVVDASRGEFEAG--FE---------T----------G---GQTREHGLLVRSLGVTQL-AVA-----VNKMD--QV--------------NWQQERFQEIT-NKLGQF-L---K-Q-A-------------------GF--K--E-SD---VAYIP--TSGL---GGENL----------V-T------R---C------Q-----S--------SD-L---------------------T-QWY--K------------G--K-----CLLEQ---ID-----S----F----------K----------P---P--Q-----R----S----V--DK-------PFR-------LCVADV--FK-----D----------Q--G--S-G---FC-------VT-GKIEAGYIQVG-----ERLLA-MPP----N--ET-------CT--A-----------KG--I-T-----------L-----H--------------------D-----E---PV--D-W--------------------AA-------A-----G-D-HVSLT-L---------------TG---------------M---D-I---IKIN----V---------G-C--------VFC--D-P------------K--E-P-IKV--CTRFRARILIF-N-I-E--V--PI-TKG-FPVLLHYQTVSEPATIRRLLSVLHK-------S-----TG--E-VT-------KNK--PKF-----LTKGQNALI-ELQ---------TQ--------R----P---VALE---LY---KD--FKELGRVMLRYSGSTIAAGVVTEV-------------------------------------------------------------------------------------
>Chelonia_mydas@EMP37398
-------------------------------------------------------------------------------------------------------------------------------------------------------------------------------------------------------------------------------------------------------------------------------------------------------------------------------------------------------------------------------------------------------------------------------------------------------------------------------------------------------------------------------------------------------------------------------------------------------------------------------------------------------------------------------------------------------------------------------------------------------------------------------------------------------------------------------------------------------------------------------------------------------------------------------------------------------------------------------------------------------------------------------------------------------------------------------------------------------------------------------------------------------------------------------------------------------------------------------------------------------------------------------------------------------------------------------------------------------------------------------------------------------------------------------------------------------------------------------------------------------------------------------------------------------------------------------------------------------------------------------------------------------M-----------------------TV------SG----------K---K---------------------------------------------Q----AM-------------G--F--------E-V----------P-S-V----I---A-E------E-----N-G---HS---------------A----N------------------------TPQ-----------K-----------------------------------------R---PS----------SED---------SS-V------T--------S----------------G-I-V-E-LV---------------------S-------------------------K-------S---------A---L-------P---------------S-Q----T-------I---Q---------IP---------------------------------E--E------------------------Q----------S-------------T-----------------------VP---T-P-------V-K-----------K--------S-------S-K--T------R----------QQ--I-----D-VKA-------------------------ELE---K-----------------------------------------------------------------------------------------------------------------------R--------------Q---------------------E------------------G-K------------------------------------------------------------------------------------------------------------------------------------------------------------------------------------------------------------------------------------------------------------------------------------------------------------------------------------------------------------------------------------------------------------------------------------------------------------------------------------------------------------------------------------------------------------------------------------------------------------------------------------------------------------------------------------------------------------------------------------------------------------------------------------------------------------------------------------------------------------------------------------------------------------------------------------------------------------------------------------------------------------------Q----LLNL--------VVIGHVDAGKSTLMGHLLYLLGNVN-------------KRTMHKYEQESKK-AGK-ASF-----AYAWVLDE--TGEERERGVTMDVGMTK-F--------E--T-----K----T--KV----------ITLMDAPGHKDFIPNMIT-GAAQADVAILVVDASRGEFEAG--FE---------T----------G---GQTREHGLLVRSLGVTQL-AVA-----VNKMD--QV--------------SWQQERFQEIT-SKLGQF-L---K-Q-A-------------------GF--K--E-SD---VAYIP--TSGL---GGENL----------V-T------S---C------Q-----S--------SE-L---------------------T-EWY--K------------G--K-----CLLEQ---ID-----S----F----------K----------P---P--Q-----R----S----V--DK-------PFR-------LCVSDV--FK-----D----------Q--G--S-G---FC-------VT-GKIEAGYIQTG-----DRLLA-MPP----N--ET-------CT--A-----------KG--I-T-----------L-----H--------------------D-----E---PV--D-W--------------------AA-------A-----G-D-HVSLT-L---------------TG---------------M---D-I---IKIN----V---------G-C--------IFC--G-L------------K--E-P-IKA--CTRFRARVLIF-N-I-E--V--PI-TKG-FPVLLHYQTVSEPATIRRLLSILHK-------S-----TG--E-VT-------KKK--PKX---------------------------------------------------------------------------------------------------------------------------------------------------------------------------
>Botryllus_schlosseri@JG326588.H3.1
--------------------------------------------------------------------------------------------------------------------------------------------------------------------------------------------------------------------------------------------------------------------------------------------------------------------------------------------------------------------------------------------------------------------------------------------------------------------------------------------------------------------------------------------------------------------------------------------------------------------------------------------------------------------------------------------------------------------------------------------------------------------------------------------------------------------------------------------------------------------------------------------------------------------------------------------------------------------------------------------------------------------------------------------------------------------------------------------------------------------------------------------------------------------------------------------------------------------------------------------------------------------------------------------------------------------------------------------------------------------------------------------------------------------------------------------------------------------------------------------------------------------------------------------------------------------------------------------------------------------MARH-RDTR-N-TKSHEYDLGY---D--DDY---GQSYE-------DD-----------YG--V---SP----------G---T---------------------------------------------M----AQFTYSRS-R--TNDI--A--------S-F----------M-P-S----E---S-TVQE---V-----DED---D--------AFA-----I----D------------------------NDTL------------------------------------------------APRHDD--IL------VQS-CLEMMRDV----VGDSY----NE--------D----------------T-MRK-A-IL-E---------------------SHY----------------------DAERALNI---------L---M------SS--PKSQSS-DSKTLDFLIS---QPPK-----EQRQRRNRREIS----SRDAKLCPAV----------------------------------------------------------------------------------------------------------------------------------------------------------------------------------------------------------------------------------------------------------------------------------------------------------------------------------------------------------------------------------------------------------------------------------------------------------------------------------------------------------------------------------------------------------------------------------------------------------------------------------------------------------------------------------------------------------------------------------------------------------------------------------------------------------------------------------------------------------------------------------------------------------------------------------------------------------------------------------------------------------------------------------------------------------------------------------------------------------------------------------------------------------------------------------------------------------------------------------------------------------------------------------------------------------------------------------------------------------------------------------------------------------------------------------------------------------------------------------------------------------------------------------------------------------------------------------------------------------------------------------------------------------------------------------------------------------------------------------------------------------------------------------------------------------------------------------------------------------------------------------------------------------------------------------------------------------------------------------------------------------------------------------------------------------------------------------------------------------------------------------------------------------------------------------------------------------------------------------------------------------------------------------------------------------------------------------------------------------------------------------------------------------------------------------------------------------------------------------------------------------------------------------------------------------------------------------
>Alligator_sinensis@XM_006030672.H1.1
-------------------------------------------------------------------------------------------------------------------------------------------------------------------------------------------------------------------------------------------------------------------------------------------------------------------------------------------------------------------------------------------------------------------------------------------------------------------------------DFE--D----EDL----Y----G--Q------S--------------------------VE---D-DYC-I--S-PS----TA--AQF----I-----------Y-S--R---------------R---------------D--KP------------SVL----A--------------E------------P-------L--------------------------------------------------------------------------------------------------------------------------------------------------------------------------------------------------------------------------------A------E-E---Y-G---HE---D------A--EE--P--------------A--S-----------YF-TS--------------N----------H---Q------L--------T------------------------G-V--D--------Q-----A------RL-----------------H------------S---CL--DQM-R------EVLA-E--------------------------------SV-P--E-------QVM--V----E--------A------V-----L--------------NS---KF-------D---V-Q--K--A---L----D---------------------------------------LV--L------------------------------A-----------------QD-------S------------KG--------------------------N---------T-----K----A---------------------------------------------K------NE----------CT-------V-I---T-G-----K--A---TK-G-K--S------RDS-----------Q-----S---T------R------IESE-V----V--P------KV---A--K------M-----------------------TV------SG----------K---K---------------------------------------------Q----SM-------------G--F--------E-V----------P-C-V----V---A-E------E-----N-G---HG---------------A----S------------------------ASQ-----------K-----------------------------------------R---PS----------SED---------TS-V------T--------S----------------G-L-V-E-TV---------------------S-------------------------K-------S---------A---L-------P---------------S-Q----T-------T---Q---------VS---------------------------------E--E------------------------Q----------S-------------A-----------------------AP---T-P-------V-K-----------K--------S-------S-K--M------K----------QQ--I-----D-VKA-------------------------ELE---K-----------------------------------------------------------------------------------------------------------------------R--------------Q---------------------G------------------G-K------------------------------------------------------------------------------------------------------------------------------------------------------------------------------------------------------------------------------------------------------------------------------------------------------------------------------------------------------------------------------------------------------------------------------------------------------------------------------------------------------------------------------------------------------------------------------------------------------------------------------------------------------------------------------------------------------------------------------------------------------------------------------------------------------------------------------------------------------------------------------------------------------------------------------------------------------------------------------------------------------------------Q----LLNL--------VVIGHVDAGKSTLMGHLLYLLGNVN-------------KRTMHKYEQESKK-AGK-ASF-----AYAWVLDE--TGEERERGVTMDVGMTK-F--------E--T-----K----T--KV----------ITLMDAPGHKDFIPNMIT-GAAQADVAILVVDASRGEFEAG--FE---------T----------G---GQTREHGLLVRSLGVTQL-AVA-----VNKMD--QV--------------NWQQERFQEIT-SKLGQF-L---K-Q-A-------------------GF--K--E-SD---VAYIP--TSGL---GGENL----------V-T------K---C------E-----S--------SE-L---------------------T-KWY--K------------G--K-----CLLEQ---ID-----Y----F----------K----------P---P--Q-----R----S----V--EK-------PFR-------LCVSDV--FK-----D----------Q--G--S-G---FC-------VT-GKIEAGYIQVG-----ERLLA-MPP----N--ET-------CT--A-----------KG--I-T-----------L-----H--------------------D-----E---PV--D-W--------------------AA-------A-----G-D-HVSLT-L---------------TG---------------M---D-I---IKIN----V---------G-C--------VFC--S-P------------K--E-P-IRV--CTRFRARVLIF-N-I-E--V--PI-TKG-FPVLLHYQTISEPATIRRLLSVLHK-------N-----TG--E-VT-------KKK--PKF-----LTKGQNALI-ELQ---------TQ--------R----P---VALE---LY---KD--FKELGRFMLRYSGSTIAAGVVTEI-------------------------------------------------------------------------------------
>Ambystoma_mexicanum@CT01131209.H1.1
----------------------------------------------------------------------------------------------------------------------------------------------------------------------------------------------------------------------------------------------------------------------------------------------------------------------------------------------------------------------------------------------------------------------------------------------MAR-----H-RNVRG-Y--------N-Y-D--EDFD--D----DDL----Y----G--Q------S--------------------------VD---D-DYC-I--S-PG----TA--AQF----I-----------Y-S--K---------------R---------------G--KP------------S-AF---A--------------E------------P-------L--------------------------------------------------------------------------------------------------------------------------------------------------------------------------------------------------------------------------------E------E-EYG-E-E---QP---D------T--SV--P--------------T--L------------G-VA---------------------------------------------------------------------------D--------Q-----G------K-------------------------------------------------------------------------------------------------------------------------------------------------------------------------------------------------------------------------------------------------------------------S-----------------KD-------P------------QS--------------------------V------------------------------------------------------------------K------SE----------SE-------I-----V-P-----K--V---TK--------------------------------------------------------------------------------------M-----------------------TV------SG----------K---K---------------------------------------------Q----TM-------------G--F--------E-V----------P-S-A----V---S-E------E-----N-G---Q----------S-----A----N------------------------TPR-----------K-----------------------------------------G---LA----------TED---------A--V------A--------A----------------P-V-V-Q-QV------------T--------N-------------------------K-------S---------T---H-------P---------------P-Q----N-------N---H---------TT---------------------------------D--D------------------------S----------S-------------N-----------------------SL---P-A-------V-R-----------S--------I-------G-K--S------K----------HK--I-----D-VRA-------------------------ELE---K-----------------------------------------------------------------------------------------------------------------------R--------------Q---------------------G------------------G-K------------------------------------------------------------------------------------------------------------------------------------------------------------------------------------------------------------------------------------------------------------------------------------------------------------------------------------------------------------------------------------------------------------------------------------------------------------------------------------------------------------------------------------------------------------------------------------------------------------------------------------------------------------------------------------------------------------------------------------------------------------------------------------------------------------------------------------------------------------------------------------------------------------------------------------------------------------------------------------------------------------------Q----LLNL--------VVIGHVDAGKSTLMGHLLYLLGNVN-------------KRTMHKYEQDSKK-AGK-ASF-----AYAWVLDE--TGEERQRGVTMDVGMTK-F--------E--T-----K----T--KI----------ITLMDAPGHKDFIPNMIT-GAAQADVAVLVVDASRGEFEAG--FE---------A----------G---GQTREHGLLVRSLGVTQL-AVA-----VNKMD--QV--------------SWEHERFKEIT-SKLGHF-L---K-Q-A-------------------GF--K--E-TD---VAYIP--TSGL---GGENL----------I-T------K---S------Q-----L--------SE-L---------------------T-QWY--K------------G--P-----CLTEQ---ID-----S----F----------K----------S---P--Q-----R----S----V--EK-------PFR-------LCASDV--FK-----D----------Q--G--A-G---FC-------VT-GKIEAGYVQTG-----DKLLA-MPP----N--ES-------CT--V-----------KG--I-T-----------L-----H--------------------D-----E---PV--D-W--------------------AA-------A-----G-D-QVSLT-L---------------TG---------------M---D-I---IKIN----V---------G-C--------VFC--G-T------------K--E-P-IRA--CTRFRARVLIF-N-F-E--I--PI-TQG-FPVLLHYQTISEPATITKLVSVLHK-------S-----SG--E-VV-------KKK--PKC-----LTKGQNALI-ELQ---------TH--------R----P---IAIE---LY---KD--FKELGRFMLRYSGSTIAAGVVTEIKE-----------------------------------------------------------------------------------
>Caiman_crocodilus@Contig2691.H2.2
------------------------------------------------------------------------------------------------------------------------------------------------------------------------------------------------------------------------------------------------------------------------------------------------------------------------------------------------------------------------------------------------------------------------------------------------------------------------------------------------------------------------------------------------------------------------------------------------------------------------------------------------------------------------------------------------------------------------------------------------------------------------------------------------------------------------------------------------------------------------------------------------------------------------------------------------------------------------------------------------------------------------------------------------------------------------------------------------------------------------------------------------------------------------------------------------------------------------------------------------------------------------------------------------------------------------------------------------------------------------------------------------------------------------------------------------------------------------------------------------------------------------------------------------------------------G-K--S------RDS-----------Q-----S---T------R------IESE-V----V--P------KV---A--K------M-----------------------TV------SG----------K---K---------------------------------------------Q----SM-------------G--F--------E-V----------P-C-V----V---A-E------E-----N-G---HG---------------A----S------------------------TSQ-----------K-----------------------------------------R---LS----------SED---------TS-V------T--------S----------------G-L-V-E-TV---------------------S-------------------------K-------S---------A---L-------L---------------S-Q----T-------T---Q---------VS---------------------------------E--E------------------------Q----------S-------------A-----------------------AP---T-P-------V-K-----------K--------S-------S-K--M------K----------QQ--I-----D-VKA-------------------------ELE---K-----------------------------------------------------------------------------------------------------------------------R--------------Q---------------------G------------------G-K------------------------------------------------------------------------------------------------------------------------------------------------------------------------------------------------------------------------------------------------------------------------------------------------------------------------------------------------------------------------------------------------------------------------------------------------------------------------------------------------------------------------------------------------------------------------------------------------------------------------------------------------------------------------------------------------------------------------------------------------------------------------------------------------------------------------------------------------------------------------------------------------------------------------------------------------------------------------------------------------------------------Q----LLNL--------VVIGHVDAGKSTLMGHLLYLLGNVN-------------KRTMHKYEQESKK-AGK-ASF-----AYAWVLDE--TGEERERGVTMDVGMTK-F--------E--T-----K----T--KV----------ITLMDAPGHKDFIPNMIT-GAAQADVAILVVDASRGEFEAG--FE---------T----------G---GQTREHGLLVRSLGVTQL-AVA-----VNKMD--QV--------------NWQQDRFQEIT-SKLGQF-L---K-Q-A-------------------GF--K--E-SD---VAYIP--TSGL---GGENL----------V-T------K---C------E-----S--------SE-L---------------------T-KWY--K------------G--K-----------------------------------------------------------------------------------------------------------------------------------------------------------------------------------------------------------------------------------------------------------------------------------------------------------------------------------------------------------------------------------------------------------------------------------------------------------------------------------------------------------------------------------------------------------------------------------------------------------------------------------------------------------------------------------------------
>Caretta_caretta@CT01131209.H1.1
--------------------------------------------------------------------------------------------------------------------------------------------------------------------------------------------------------------------------------------------------------------------------------------------------------------------------------------------------------------------------------------------------------------------------------------------------------------------------------------------------------------------------------------------------------------------------------------------Q---------------Q---------------D--KT------------TNR----C--------------E------------SR------L--------------------------------------------------------------------------------------------------------------------------------------------------------------------------------------------------------------------------------E------E-E---Y-G---YE---D------V--QE--P--------------A--K-----------NI-TS--------------N----------H---Q------L--------T------------------------G-V--D--------Q-----A------RL-----------------Y------------S---CL--DQM-R------EVLG-E--------------------------------AV-P--E-------QVM--V----E--------A------V-----L--------------NS---KF-------D---V-Q--K--A---L----D---------------------------------------LV--L------------------------------A-----------------QD-------S------------KQ--------------------------N---------V-----K----T---------------------------------------------K------NE----------EA-------V-T---T-G-----K--T---TK-G-K--P------RDS-----------Q-----S---T------R------IDSK-I----V--P------KV---T--K------M-----------------------TV------SG----------K---K---------------------------------------------Q----AM-------------G--F--------E-V----------P-S-V----I---A-E------E-----N-G---HS---------------A----N------------------------TPQ-----------K-----------------------------------------R---PS----------SED---------SS-V------T--------S----------------G-I-V-E-LV---------------------S-------------------------K-------S---------A---L-------P---------------S-Q----T-------I---Q---------IP---------------------------------E--E------------------------Q----------S-------------T-----------------------VP---T-P-------V-K-----------K--------S-------S-K--T------R----------QQ--I-----D-VKA-------------------------ELE---K-----------------------------------------------------------------------------------------------------------------------R--------------Q---------------------E------------------G-K------------------------------------------------------------------------------------------------------------------------------------------------------------------------------------------------------------------------------------------------------------------------------------------------------------------------------------------------------------------------------------------------------------------------------------------------------------------------------------------------------------------------------------------------------------------------------------------------------------------------------------------------------------------------------------------------------------------------------------------------------------------------------------------------------------------------------------------------------------------------------------------------------------------------------------------------------------------------------------------------------------------Q----LLNL--------VVIGHVDAGKSTLMGHLLYLLGNVN-------------KRTMHKYEQESKK-AGK-ASF-----AYAWVLDE--TGEERERGVTMDVGMTK-F--------E--T-----K----T--KV----------ITLMDAPGHKDFIPNMIT-GAAQADVAILVVDASRGEFEAG--FE---------T----------G---GQTREHGLLVRSLGVTQL-AVA-----VNKMD--QV--------------SWQQERFQEIT-SKLGQF-L---K-Q-A-------------------GF--K--E-SD---VAYIP--TSGL---GGENL----------V-T------S---C------R-----S--------SE-L---------------------T-EWY--K------------G--K-----CLLEQ---ID-----S----F----------K----------P---P--Q-----R----S----V--DK-------PFR-------LCVSDV--FK-----D----------Q--G--S-G---FC-------VT-GKIEAGYIQTG-----DRLLA-MPP----N--ET-------CT--A-----------KG--I-T-----------L-----H--------------------D-----E---PV--D-W--------------------AA-------A-----G-D-HVSLT-L---------------TG---------------M---D-I---IKIN----V---------G-C--------IFC--G-L------------K--E-P-IKA--CIRFRARVLIF-N-I-D--V--PI-TKG-FPVLLHYQTVSEPATIRRLLSILHK-------S-----TG--E-VT-------KKK--PKV-----LTKGQNALI-ELQ---------TQ--------R----P---VALE---LY---KD--FKELGRFMLRYSGSTIAAGVVTEIKE-----------------------------------------------------------------------------------
>Chelonoidis_nigra@CT01131209.H1.1
----------------------------------------------------------------------------------------------------------------------------------------------------------------------------------------------------------------------------------------------------------------------------------------------------------------------------------------------------------------------------------------------------------------------------------------------MAR-----H-RNVRG-Y--------N-Y-D--EDFE--D----DDL----Y----G--Q------S--------------------------VE---D-DCC-I--S-PS----TA--AQF----I-----------Y-S--R---------------R---------------D--KP------------SAF----A--------------E------------R-------L--------------------------------------------------------------------------------------------------------------------------------------------------------------------------------------------------------------------------------E------E-E---Y-G---YE---D------A--EE--P--------------A--K-----------NI-TS--------------N----------D---Q------L--------T------------------------G-V--D--------H-----A------LL-----------------Y------------S---CL--DQM-R------EVLG-E--------------------------------TA-P--E-------QVM--V----E--------A------V-----L--------------NS---KF-------D---V-Q--K--A---L----D---------------------------------------FV--L------------------------------A-----------------QD-------S------------KQ--------------------------N---------V-----K----T---------------------------------------------K------NE----------EP-------V-T---T-G-----K--T---TK-G-K--P------RDS-----------Q-----S---T------R------IDSK-I----V--P------KV---T--K------M-----------------------TV------SG----------K---K---------------------------------------------Q----AM-------------G--F--------E-V----------P-S-M----I---A-E------E-----N-G---HT---------------G----N------------------------TPQ-----------K-----------------------------------------R---P-----------SED---------SS-V------T--------S----------------G-V-V-E-LV---------------------C-------------------------K-------S---------A---L-------P---------------S-Q----T-------I---Q---------IP---------------------------------E--E------------------------Q----------S-------------T-----------------------VP---T-P-------V-K-----------K--------S-------S-K--T------R----------QQ--I-----D-VKA-------------------------ELE---K-----------------------------------------------------------------------------------------------------------------------R--------------Q---------------------G------------------G-K------------------------------------------------------------------------------------------------------------------------------------------------------------------------------------------------------------------------------------------------------------------------------------------------------------------------------------------------------------------------------------------------------------------------------------------------------------------------------------------------------------------------------------------------------------------------------------------------------------------------------------------------------------------------------------------------------------------------------------------------------------------------------------------------------------------------------------------------------------------------------------------------------------------------------------------------------------------------------------------------------------------Q----LLNL--------VVIGHVDAGKSTLMGHLLYLLGNVN-------------KRTMHKYEQESKK-AGK-ASF-----AYAWVLDE--TGEERER--------------------------------------------------------GHKDFIPNMIT-GAAQADVAILVVDASRGEFEAG--FE---------T----------G---GQTREHGLLVRSLGVTQL-AVA-----VNKMD--QV--------------NWQQERFQEIT-SKLGQF-L---K-Q-A-------------------GF--K--D-SD---VAYIP--TSGL---GGENL----------V-T------G---C------Q-----S--------SE-L---------------------T-KWY--K------------G--K-----CLLEQ---ID-----S----F----------K----------P---P--Q-----R----S----V--DK-------PFR-------LCVSDV--FK----------------Q--G--S-G---FC-------VT-GKIEAGYIQTG-----DRLLA-MPP----N--ET-------CT--A-----------KG--I-T-----------L-----H--------------------D-----E---LV--D-W--------------------AA-------A-----G-D-HISLT-L---------------TG---------------M---D-I---IKIN----V---------G-C--------IFC--G-I------------K--E-P-IKA--CTRFRARVLIF-N-I-D--V--PI-TKG-FPVLLHYQTVSEPATIRRLLSILHK-------S-----TG--E-VT-------KKK--PKV-----LTKGQNALI-ELQ---------TQ--------R----P---VALE---LY---KD--FKELGRFMLRYSGSTIAAGVVTEIKE-----------------------------------------------------------------------------------
>Chrysemys_picta_bellii@CT01131209.H1.1
----------------------------------------------------------------------------------------------------------------------------------------------------------------------------------------------------------------------------------------------------------------------------------------------------------------------------------------------------------------------------------------------------------------------------------------------MAR-----H-RNVRG-Y--------N-Y-D--EDFE--D----DDL----Y----G--Q------S--------------------------VE---D-DCC-I--S-PS----TA--AQF----I-----------Y-S--R---------------R---------------D--KP------------SAF----A--------------E------------R-------L--------------------------------------------------------------------------------------------------------------------------------------------------------------------------------------------------------------------------------E------E-----Y-G---YE---D------A--EE--P--------------A--K-----------NI-TS--------------N----------H---Q------L--------T------------------------G-V--D--------Q-----A------RL-----------------Y------------S---CL--DQM-R------EVLG-E--------------------------------TA-P--E-------QVM--V----E--------A------V-----L--------------NS---KF-------D---V-Q--K--A---L----D---------------------------------------LV--L------------------------------A-----------------QD-------S------------KQ--------------------------N---------V-----K----T---------------------------------------------K------NE----------EA-------V-I---T-G-----K--T---TK-G-K--P------RDS-----------Q-----S---T------R------IDSK-I----V--P------KV---T--K------M-----------------------TV------SG----------K---K---------------------------------------------Q----AM-------------G--F--------E-V----------P-S-V----I---A-E------E-----N-G---HS---------------A----N------------------------TPQ-----------K-----------------------------------------R---LS----------SED---------SS-V------T--------S----------------G-V-V-E-LV---------------------S-------------------------K-------S---------A---L-------P---------------S-Q----T-------I---Q---------IP---------------------------------E--E------------------------Q----------S-------------T-----------------------VP---T-P-------V-K-----------K--------S-------S-K--T------R----------QQ--I-----D-VKA-------------------------ELE---K-----------------------------------------------------------------------------------------------------------------------R--------------Q---------------------G------------------G-K------------------------------------------------------------------------------------------------------------------------------------------------------------------------------------------------------------------------------------------------------------------------------------------------------------------------------------------------------------------------------------------------------------------------------------------------------------------------------------------------------------------------------------------------------------------------------------------------------------------------------------------------------------------------------------------------------------------------------------------------------------------------------------------------------------------------------------------------------------------------------------------------------------------------------------------------------------------------------------------------------------------Q----LLNL--------VVIGHVDAGKSTLMGHLLYLLGNVN-------------KRTMHKYEQESKK-AGK-ASF-----AYAWVLDE--TGEERERGVTMDVGMTK-F--------E--T-----K----T--KV----------ITLMDAPGHKDFIPNMIT-GAAQADVAILVVDASRGEFEAG--FE---------T----------G---GQTREHGLLVRSLGVTQL-AVA-----VNKMD--QV--------------NWQQERFQEIT-SKLGQF-L---K-Q-A-------------------GF--K--E-SD---VAYIP--TSGL---GGENL----------V-T------S---C------Q-----S--------SE-L---------------------T-EWY--K------------G--K-----CLLEQ---ID-----S----F----------K----------P---P--Q-----R----S----V--DK-------PFR-------LCVSDV--FK-----D----------Q--G--S-G---FC-------VT-GKIEAGYIQTG-----DRLLA-MPP----N--ET-------CT--A-----------KG--I-T-----------L-----H--------------------D-----E---PV--D-W--------------------AA-------A-----G-D-HVSLT-L---------------TG---------------M---D-I---IKIN----V---------G-C--------IFC--G-L------------K--E-P-IKA--CTRFRARVLIF-N-I-D--V--PI-TKG-FPVLLHYQTVSEPATIRRLLSILHK-------S-----TG--E-VT-------KKK--PKV-----LTKGQNALI-ELQ---------TQ--------R----P---VALE---LY---KD--FKELGRFMLRYSGSTIAAGVVTEVQ------------------------------------------------------------------------------------
>Crocodylus_niloticus@CT03131209.H1.1
----------------------------------------------------------------------------------------------------------------------------------------------------------------------------------------------------------------------------------------------------------------------------------------------------------------------------------------------------------------------------------------------------------------------------------------------MSR-----H-RNVRG-Y--------N-Y-D--EDFE--D----EDL----Y----G--Q------S--------------------------VE---D-DYC-I--S-PS----TA---------------------------------------------------------------------------------------------------------------------------------------------------------------------------------------------------------------------------------------------------------------------------------------------------------------------------------------------------------------------------------------------------------------------------------------------------------------------------------------------------------------------------------RL-----------------Y------------S---CL--DQM-R------EVLA-E--------------------------------SV-P--E-------QVM--V----E--------A------V-----L--------------NS---KF-------D---V-Q--K--A---L----D---------------------------------------LV--L------------------------------A-----------------QD-------S------------KG--------------------------N---------T-----K----A---------------------------------------------E------NE----------CT-------V-I----------------------------------------------------------------------------------------------------------M-----------------------TV------SG----------K---K---------------------------------------------Q----SM-------------G--F--------E-V----------P-C-V----V---A-E------E-----N-G---HG---------------A----T------------------------ASQ-----------K-----------------------------------------R---PS----------SED---------TS-V------T--------S----------------G-L-V-E-TV---------------------S-------------------------K-------S---------A---L-------S---------------S-Q----T-------T---Q---------VS---------------------------------E--E------------------------Q----------S-------------A-----------------------AP---T-P-------V-K-----------K--------S-------S-K--M------K----------QQ--I-----D-VKA-------------------------ELE---K-----------------------------------------------------------------------------------------------------------------------R--------------Q---------------------G------------------G-K------------------------------------------------------------------------------------------------------------------------------------------------------------------------------------------------------------------------------------------------------------------------------------------------------------------------------------------------------------------------------------------------------------------------------------------------------------------------------------------------------------------------------------------------------------------------------------------------------------------------------------------------------------------------------------------------------------------------------------------------------------------------------------------------------------------------------------------------------------------------------------------------------------------------------------------------------------------------------------------------------------------Q----LLNL--------VVIGHVDAGKSTL--------------------------------------------------------------------------------------------------------------------------------------------------------------------------------------------------------------------------------------------------------------------------------------------------------------------------------------------------------------------------------------------------------------------------------------------------------------------------------------------------------------------------------------------------------------------------------------------------------------------------------------------------------------------------------------------------------------------------------------------------------------------------------------------------------------------------------------------------------------------------------------------EPATIRRLLSVLHK-------N-----TG--E-VT-------KKK--PKF-----LTKGQNALI-ELQ---------TQ--------R----P---VALE---LY---KD--FKELGRFMLRYSGSTIAAGVVTEIK------------------------------------------------------------------------------------
>Cyclorana_alboguttata@Calb2081.H1.1
----------------------------------------------------------------------------------------------------------------------------------------------------------------------------------------------------------------------------------------------------------------------------------------------------------------------------------------------------------------------------------------------------------------------------------------------MAR-----H-RNVRG-Y--------N-Y-D--DDFD--D----DDM----Y----G--Q------S--------------------------VE---D-DYC-I--S-PA----TA--AQF----I-----------YSK--R---------------D---------------R--HS------------S-F----T--------------E------------P-------L--------------------------------------------------------------------------------------------------------------------------------------------------------------------------------------------------------------------------------E------E-----E-E---D----E------Y--ED--D--------------D--K-----------PK-AS--------------C----------T---T------L--------S------------------------S-V--D--------Q-----A------RL-----------------Y------------S---CL--DQM-R------EVLG-E--------------------------------SV-S--E-------KTM--T----D--------A------V-----L--------------QS---GF-------D---V-A--K--A---L----D---------------------------------------LV--F------------------------------M-----------------RD-------N------------NT--------------------------S---------K-----K----P----------------------------------------------------VT----------QE-------A-A---SAD-----R--S---GK-G-K--T------REL-----------P-----A---P------D------TQ---I----V--P------KI---A--K------L-----------------------TV------SG----------N---K---------------------------------------------Q----TM-------------G--F--------A-V----------P-S-A----P---S-E------V-----N-G---Q----------S-----VAVCTK------------------------GQT-----------M-----------------------------------------D---DT----------MEE---------TD-N------S--------------------------------------------------------L-------------------------X-------S---------P---T-------L---------------S-N----T-------S---Q---------IL---------------------------------D--D------------------------L----------N-------------S-----------------------TP---S-Q-------G-K-----------G--------S-------G-K--S------K----------QK--I-----N-VKE-------------------------ELE---K-----------------------------------------------------------------------------------------------------------------------R--------------Q---------------------G------------------G-K------------------------------------------------------------------------------------------------------------------------------------------------------------------------------------------------------------------------------------------------------------------------------------------------------------------------------------------------------------------------------------------------------------------------------------------------------------------------------------------------------------------------------------------------------------------------------------------------------------------------------------------------------------------------------------------------------------------------------------------------------------------------------------------------------------------------------------------------------------------------------------------------------------------------------------------------------------------------------------------------------------------Q----LLNL--------VVIGHVDAGKSTLMGHLLYLLGHVN-------------KRTMHKYEQESKK-AGK-ASF-----AYAWVLDE--TGEERQRGVTMDVGMTK-F--------E--T-----K----T--KV----------ITLMDAPGHKDFIPNMIT-GAAQADVAILVVDASRGEFEAG--FE---------A----------G---GQTREHALLVRSLGVTQL-AVV-----VNKMD--QV--------------NWQEERFREVT-GKLGHF-L---K-Q-A-------------------GF--K--D-SE---VFYIP--TSGL---SGENL----------S-K------K---S------E-----I--------SE-L---------------------I-SWY--K------------G--P-----CLLDQ---ID-----S----F----------K----------P---P--Q-----R----S----V--EK-------PFR-------LCASDV--FK-----D----------Q--G--S-G---FC-------VT-GKIEAGYVQTG-----DRLLV-MPP----N--ET-------CT--V-----------KG--I-T-----------L-----H--------------------D-----E---AV--D-W--------------------AA-------A-----G-D-HVSLT-L---------------TG---------------V---D-I---IKIN----L---------G-C--------VFC--S-P------------S--E-P-IKA--CTRFRARVLIF-N-F-D--V--PV-TQG-FPVIVHYQTVSEPATIRRLISVLHK-------S-----TG--E-VV-------KKK--PKC-----LTKGMNAIV-ELQ---------TQ--------R----P---IALE---LY---KE--FKELGRFMLRYSGSSIAAGVVTEIKE-----------------------------------------------------------------------------------
>Elaphe_guttata@toto39708.H1.1
----------------------------------------------------------------------------------------------------------------------------------------------------------------------------------------------------------------------------------------------------------------------------------------------------------------------------------------------------------------------------------------------------------------------------------------------------------------------------------------------------------------------------------------------------------------------------------------------------------------------------D--KP------------S-AF---A--------------E------------R-------L--------------------------------------------------------------------------------------------------------------------------------------------------------------------------------------------------------------------------------E------E-----Y-G---YE---D------A--EE--P--------------A--K-----------NI-TS--------------N----------H---Q------L--------T------------------------G-V--D--------Q-----A------RL-----------------Y------------S---CL--DQM-R------EVLG-E--------------------------------TA-P-------------------------------------------------------------------------------------------------------------------------------------------------------------------------------------------------------------------------------------------------------------------------------------------------------------------------------------------------------------------------------------------------------------------------------------------------------------------------------------------------------------------------------------------------------------------------------------------------------------------------------------------------------------------------------------------------------------------------------------------------------------------------------------------------------------------------------------------------------------------------------------------------------------------------------------------------------------------------------------------------------------------------------------------------------------------------------------------------------------------------------------------------KA-------------------------ELE---K-----------------------------------------------------------------------------------------------------------------------R--------------Q---------------------G------------------G-K------------------------------------------------------------------------------------------------------------------------------------------------------------------------------------------------------------------------------------------------------------------------------------------------------------------------------------------------------------------------------------------------------------------------------------------------------------------------------------------------------------------------------------------------------------------------------------------------------------------------------------------------------------------------------------------------------------------------------------------------------------------------------------------------------------------------------------------------------------------------------------------------------------------------------------------------------------------------------------------------------------------H----LLNL--------VVIGHVDAGKSTLMGHLLYLLG------------------------------------------------------------------------------------------------------------------------------------------VDASRGEFEAG--FE---------T----------G---GQTREHGLLVRSLGVTQL-AVA-----VNKMD--QV--------------NWQQERFQEIV-NKLGQF-L---K-Q-A-------------------GF--K--E-SD---VAYIP--TSGL---GG----------------------K---S------Q-----T--------SE-L---------------------A-KWY--T------------G--K-----CLLEQ---ID-----S----F----------K----------P---P--Q-----R----S----V--DK-------PFR-------LCVSDV--FK-----D----------Q--G--S-G---FC-------VT-GKIEAGYVQVG-----ERLL-----------------------------------------------------------------------------------------------------------------------------------------------------------------------------------------------------------------------------------------------------------------------------------------------------------------------------------------------------------------------------------------------------------------------------------------------------------------------------------------------------------------------------
>Emys_orbicularis@Contig30642.H1.1
------------------------------------------------------------------------------------------------------------------------------------------------------------------------------------------------------------------------------------------------------------------------------------------------------------------------------------------------------------------------------------------------------------------------------------------------------------------------------------------------------------------------------------------------------------------------------------------------------------------------------------------------------------------------------------------------------------------------------------------------------------------------------------------------------------------------------------------------------------------------------------------------------------------------------------------------------------------------------------------------------------------------------------------------------------------------------------------------------------------------------------------------------------------------------------------------------------------------------------------L--------------NS---KF-------D---V-Q--K--A---L----D---------------------------------------LV--L------------------------------A-----------------QD-------S------------KQ--------------------------N---------V-----K----T---------------------------------------------K------NE----------EA-------V-I---T-G-----K--T---TK-G-K--P------RDS-----------Q-----S---T------R------IDSK-I----V--P------KV---T--K------M-----------------------TV------SG----------K---K---------------------------------------------Q----AM-------------G--F--------E-V----------P-S-V----I---A-E------E-----N-G---HS---------------A----N------------------------TP--------------------------------------------------------------------------------------------------------------------------------------------------------------------------------------------------------------------------------------------------------------------------------------------------------------------------------------------------------------------------------------------------------------------------------------------------------------------------------------------------------------------------------------------------------------------------------------------------------------------------------------------------------------------------------------------------------------------------------------------------------------------------------------------------------------------------------------------------------------------------------------------------------------------------------------------------------------------------------------------------------------------------------------------------------------------------------------------------------------------------------------------------------------------------------------------------------------------------------------------------------------------------------------------------------------------------------------------------------------------------------------------------------------------------------------------------------------------------------------------------------------------------------------------------------------------------------------------------------------------------------------------------------------------------------------------------------------------------------------------------------------------------------------------------------------------------------------------------------------------------------------------------------------------------------------------------------------------------------------------------------------------------------------------------------------------------------------------------------------------------------------------------------------------------------------------------------------------------------------------------------------------------------------------------------------------------------------------------------------------------------------------------------------D-----E---PV--D-W--------------------AA-------A-----G-D-HVSLT-L---------------TG---------------M---D-I---IKIN----V---------G-C--------IFC--G-L------------K--E-P-IKA--CTRFRARVLIF-N-I-D--V--PI-TKG-FPVLLHYQTVSEPATIRRLLSILHK-------S-----TG--E-VT-------KEK--PKV-----LTKGQNALI-ELQ---------TQ--------R----P---VALE---LY---KD--FKELGRFMLRYSGSTIAAGVVTEIKE-----------------------------------------------------------------------------------
>Eublepharis_macularius@Emac5138.H1.1
----------------------------------------------------------------------------------------------------------------------------------------------------------------------------------------------------------------------------------------------------------------------------------------------------------------------------------------------------------------------------------------------------------------------------------------------MAR-----H-RNVRG-Y--------N-Y-D--EDFE--E----DDL----Y----G--Q------S--------------------------VE---D-DYC-I--S-PS----TA--AQF----I-----------Y-S--R---------------R---------------D--N--------------------P--------------S------------P-------F--------------------------------------------------------------------------------------------------------------------------------------------------------------------------------------------------------------------------------T------ETEE--Y-D---YK---D------T--EH--N--------------N--------------SS-IS--------------S----------H---Q------L--------T------------------------A-V--E--------K-----A------QL-----------------A------------S---CL--DHM-K------EVLG-E--------------------------------SL-P--E-------KEM--V----E--------A------V-----L--------------SS---KF-------D---V-Q--K--A---L----D---------------------------------------SV--L------------------------------A-----------------QE----------------------------------------------------------M-----K----I---------------------------------------------K------NE----------ET-------V-I---S-G-----K--A---TK-G-K--T------RDS-----------Q-----T---T------K------IESD-I----V--P------KV---T--K------M-----------------------TV------SG----------K---K---------------------------------------------Q----ST-------------G--F--------E-V----------P-G-V----N---A-E------E-----N-G---NN---------------V----V------------------------MPQ-----------K-----------------------------------------G---FS----------SGD---------AN-V------S--------S----------------G-M-T-E-VI---------------------S-------------------------K-------P---------A---L-------P---------------S-Q----I-------V---Q---------AL---------------------------------E--E------------------------Q----------T-------------T-----------------------AP---T-P-------V-K-----------K--------S-------G-K--A------K----------QQ--I-----D-VKA-------------------------ELE---K-----------------------------------------------------------------------------------------------------------------------R--------------Q---------------------G------------------G-K------------------------------------------------------------------------------------------------------------------------------------------------------------------------------------------------------------------------------------------------------------------------------------------------------------------------------------------------------------------------------------------------------------------------------------------------------------------------------------------------------------------------------------------------------------------------------------------------------------------------------------------------------------------------------------------------------------------------------------------------------------------------------------------------------------------------------------------------------------------------------------------------------------------------------------------------------------------------------------------------------------------H----LLNL--------VVIGHVDAGKSTLMGHLLYLLGNVN-------------KRTMHKYEQESKK-AGK-ASF-----AYAWVLDE--TGEERERGVTMDVGMTK-F--------E--T-----Q----T--KV----------ITLMDAPGHKDFIPNMIT-GAAQADVAVLVVDASRGEFEAG--FE---------T----------G---GQTREHGLLVRSLGVTQL-AVA-----VNKMD--QV--------------NWKQERFLEIV-GKLGQF-L---K-Q-A-------------------GF--K--E-SD---VAYIP--TSGL---GGENL----------A-T------R---C------Q-----S--------SE-L---------------------T-KWY--E------------G--K-----CLLEQ---ID-----S----F----------K----------P---P--Q-----R----S----V--EK-------PFR-------LCVSDV--FK-----D----------Q--G--S-G---FC-------VT-GKVEAGYVQVG-----DRLLA-MPP----N--ET-------CT--V-----------KG--I-A-----------L-----H--------------------D-----E---PV--D-W--------------------AA-------A-----G-D-HVSLT-L---------------TG---------------M---D-I---IKIN----V---------G-Y--------IFC--C-P------------K--E-P-IKV--CTRFRARILIF-N-I-E--I--PI-TKG-FPVLLHYQTVSEPATIRRLLSVLHK-------S-----TG--E-VT-------KKK--PKC-----LAKGQNALI-ELQ---------TQ--------R----P---IALE---LY---KD--FKELGRFMLRYSGSTIAAGVVTEIKE-----------------------------------------------------------------------------------
>Lampropholis_coggeri@CT01131209.H1.1
----------------------------------------------------------------------------------------------------------------------------------------------------------------------------------------------------------------------------------------------------------------------------------------------------------------------------------------------------------------------------------------------------------------------------------------------MAR-----H-RNVRG-Y--------N-Y-D--EDFE--E----DDL----Y----G--Q------S--------------------------VE---D-EYC-I--S-PS----TA--AQF----I-----------Y-S--R---------------R---------------D--NP------------SGF----A--------------E------------V-------L---------------------------------------------------------------------------------------------------------------------------------------------------------------------------------------------------------------------------------------D-EG--Y-G---NE---D------T--EQ--S--------------N--------------YI-VS--------------G----------H---Q------L--------T------------------------G-N--E--------K-----A------KL-----------------D------------S---CL--DRV-K------EVLG-D--------------------------------SV-P--E-------KVM--I----E--------T------V-----L--------------NT---KF-------D---V-E--Q--S---L----H---------------------------------------SL--L------------------------------L-----------------QN-------D------------KQ--------------------------N---------M-----K----A---------------------------------------------K------KE----------ET-------V-I---G-G-----K--S---TK-G-R--E------RDS-----------Q-----T---T------R------IESD------V--P------KI---T--K------M-----------------------TV------SG----------K---K---------------------------------------------Q----ST-------------G--F--------E-V----------P-C-V----N---T-E------E-----N-G---LS---------------A----F------------------------TLQ-----------K-----------------------------------------G---QS----------AGD---------AN-A------Y--------L----------------G-V-G-E-IL---------------------A-------------------------K-------P---------N---V-------P---------------P-Q----A-------I---Q---------TT---------------------------------E--E------------------------Q----------T-------------M-----------------------AP---T-P-------V-K-----------K--------A-------G-K--I------K----------QQ--I-----D-VKA-------------------------ELE---K-----------------------------------------------------------------------------------------------------------------------R--------------Q---------------------G------------------G-K------------------------------------------------------------------------------------------------------------------------------------------------------------------------------------------------------------------------------------------------------------------------------------------------------------------------------------------------------------------------------------------------------------------------------------------------------------------------------------------------------------------------------------------------------------------------------------------------------------------------------------------------------------------------------------------------------------------------------------------------------------------------------------------------------------------------------------------------------------------------------------------------------------------------------------------------------------------------------------------------------------------H----LLNL--------VVIGHVDAGKSTLMGHLLYLLGNVN-------------KRT-----QESKK-AGK-ASF-----AYAWVLDE--TGEXRERGVTMDVGMTK-F--------E--T-----K----T--KV----------ITLMDAPGHKDFIPNMIT-GAAKADVAILVVDASRGEFEAG--FE---------T----------G---GQTREHGLLVRSLGVTQL-AVA-----VNKMD--QV--------------NWQQERFLEII-GKLGQF-L---K-Q-A-------------------GF--K--E-SD---VAFIP--TSGL---GGENL----------V-T------R---S------Q-----S--------SE-L---------------------T-KWY--E------------G--K-----CLIEQ---ID-----S----F----------K----------P---P--Q-----R----S----V--DK-------PFR-------LCVSDV--FK-----D----------Q--G--S-G---FC-------VT-GKIEAGYVQTG-----ERLLA-MPP----N--ET-------CS--V-----------KG--I-A-----------L-----H--------------------D-----E---PV--D-W--------------------AA-------A-----G-D-HVSLT-L---------------TG---------------M---D-I---IKIN----V---------G-C--------FFC--C-P------------K--E-P-IKS--CTRFRARVFIF-N-I-E--I--PV-TKG-FPVLLHYQTVSEPATIRRLLSVLHK-------S-----TG--E-VT-------KKK--PKY-----LSKGQNALI-ELQ---------TQ--------R----P---IALE---LY---KD--FKELGRFMLRYSGSTIAAGVVTEIKE-----------------------------------------------------------------------------------
>Latimeria_chalumnae@CT01131209.H1.1
--------------------------------------------------------------------------------------------------------------------------------------------------------------------------------------------------------------------------------------------------------------------------------------------------------------------------------------------------------------------------------------------------------------------------------------------------------------------------------------------------------------------------------------------------------------------------------------------------------------------------------------------------------------------------------------------------------------------------------------------------------------------------------------------------------------------------------------------------------------------------------------------------------------------------------------------------------------------------------------------------------------------------------------------------------------------------------------------G------HL-----------------Y------------S---CL--DQM-R------QVLG-D--------------------------------SV-P--E-------QVM--V----E--------A------A-----H--------------TC---KF-------D---P-Q--K--A---L----D---------------------------------------SV--L------------------------------T-----------------QE-------T------------KQ--------------------------A---------T-----K----A---------------------------------------------R------SQ----------DS-------V-S---V-G-----K--T---TK-G-K--T------KDH-----------P-----G---T------R------LESE-V----V--P------K--------------M-----------------------TV------SG----------K---K---------------------------------------------Q----TM-------------G--F--------D-V----------PNS-K----N---V-E------E-----N-G---H----------------I----G------------------------GIL-----------R-----------------------------------------K---AA----------NAD---------EN-P------A--------P----------------A-V-I-E-MS---------------------S-------------------------R-------A---------A---V-------A---------------P-S----I-------S---L---------PA---------------------------------E--E------------------------P----------V-------------G-----------------------LP---T-P-------I-K-----------S--------S-------G-K--A------K----------QQ--I-----D-VKA-------------------------ELE---K-----------------------------------------------------------------------------------------------------------------------R--------------Q---------------------G------------------G-K------------------------------------------------------------------------------------------------------------------------------------------------------------------------------------------------------------------------------------------------------------------------------------------------------------------------------------------------------------------------------------------------------------------------------------------------------------------------------------------------------------------------------------------------------------------------------------------------------------------------------------------------------------------------------------------------------------------------------------------------------------------------------------------------------------------------------------------------------------------------------------------------------------------------------------------------------------------------------------------------------------------Q----LLNL--------VIIGHVDAGKSTLMGHLLYLLGNVN-------------KRTMHKYEQESKK-AGK-ASF-----AYAWVLDE--TGEERERGVTMDVGMTK-F--------E--T-----K----T--KV----------ITLMDAPGHKDFIPNMIT-GAAQADVAVLVVDASRGEFEAG--FE---------S----------G---GQTREHGLLVRSLGVTQL-AVA-----INKMD--QV--------------NWQQERFQEIT-SKLGQF-L---K-Q-A-------------------GF--K--D-SD---VAYIP--TSGL---AGENM----------I-T------R---S------K-----V--------PE-L---------------------T-AWY--K------------G--P-----CLLEQ---ID-----S----F----------K----------S---P--Q-----R----P----V--EK-------RFR-------LCVSDV--FK-----D----------Q--G--S-G---FC-------VT-GKVEAGYVQTG-----ERILA-MPP----N--ET-------CT--V-----------KG--I-T-----------L-----H--------------------D-----E---AV--D-W--------------------AA-------A-----G-D-HVILT-V---------------TG---------------M---D-I---IKIN----V---------G-C--------VFC--D-P------------R--E-P-IKA--CTRFRARVLIF-N-I-E--V--PV-TQG-FPVLLHYQTVSEPATIRRLVSVLHK-------S-----TG--E-VL-------KKK--PK----------------------------------------------------------------------------------------------------------------------------------------------------------------------------
>Latimeria_menadoensis@CT01131209.H1.2
----------------------------------------------------------------------------------------------------------------------------------------------------------------------------------------------------------------------------------------------------------------------------------------------------------------------------------------------------------------------------------------------------------------------------------------------MSR-----H-RNVRG-Y--------N-Y-D--EDFE--D----DDL----Y----G--Q------S--------------------------VE---D-DYC-I--S-PA----TA--AQF----I-----------Y-S--R---------------R---------------E--KQ------------SAF----A--------------E------------P-------L--------------------------------------------------------------------------------------------------------------------------------------------------------------------------------------------------------------------------------Q------E-E---Y-G---YE---EEVEEEQL--QH--P--------------A--H-----------ST-GK--------------N----------N---Q------F--------S------------------------E-L--E--------Q-----G------HL-----------------Y------------S---CL--DQM-R------QVLG-D--------------------------------SV-P--E-------QVM--V----E--------A------A-----H--------------TC---KF-------D---P-Q--K--A---L----D---------------------------------------SV--L------------------------------T-----------------QE-------T------------KQ--------------------------A---------T-----K----A---------------------------------------------R------SQ----------DS-------V-S---V-G-----K--T---TK-G-K--T------KDH-----------P-----G---T------R------LESE-V----V--P--------------K------M-----------------------TV------SG----------K---K---------------------------------------------Q----TM-------------G--F--------D-V----------PSS-K----N---V-E------E-----N-G---H----------------I----G------------------------GIL-----------R-----------------------------------------K---AA----------NAD---------EN-P------A--------P----------------A-V-I-E-MS---------------------S-------------------------R-------A---------A---V-------A---------------P-S----I-------S---L---------PA---------------------------------E--E------------------------P----------V-------------G-----------------------LP---T-P-------I-K-----------S--------S-------G-K--A------K----------QQ--I-----D-VKA-------------------------ELE---K-----------------------------------------------------------------------------------------------------------------------R--------------Q---------------------G------------------G-K------------------------------------------------------------------------------------------------------------------------------------------------------------------------------------------------------------------------------------------------------------------------------------------------------------------------------------------------------------------------------------------------------------------------------------------------------------------------------------------------------------------------------------------------------------------------------------------------------------------------------------------------------------------------------------------------------------------------------------------------------------------------------------------------------------------------------------------------------------------------------------------------------------------------------------------------------------------------------------------------------------------Q----LLNL--------VIIGHVDAGKSTLMGHLLYLLGNVN-------------KRTMHKYEQESKK-AGK-ASF-----AYAWVLDE--TGEERERGVTMDVGMTK-F--------E--T-----K----T--KV----------ITLMDAPGHKDFIPNMIT-GAAQADVAVLVVDASRGEFEAG--FE---------S----------G---GQTREHGLLVRSLGVTQL-AVA-----INKMD--QV--------------NWQQERFQEIT-SKLGQF-L---K-Q-A-------------------GF--K--D-SD---VAYIP--TSGL---AGENM----------I-T------R---S------K-----V--------PE-L---------------------T-AWY--K------------G--P-----CLLEQ---ID-----S----F----------K----------S---P--Q-----R----P----V--EK-------RFR-------LCVSDV--FK-----D----------Q--G--S-G---FC-------VT-GKVEAGYVQTG-----ERILA-MPP----N--ET-------CT--V-----------KG--I-T-----------L-----H--------------------D-----E---AV--D-W--------------------AA-------A-----G-D-HVILT-V---------------TG---------------M---D-I---IKIN----V---------G-C--------VFC--D-P------------R--E-P-IKA--CTRFRARVLIF-N-I-E--V--PV-TQG-FPVLLHYQTVSEPATIRRLVSVLHK-------S-----TG--E-VL-------KKK--PKC-----LTKGQNAVI-EIQ---------TQ--------R----P---VALE---LY---KH--FKELGRFMLRYAGSTIAAGVVTEIKE-----------------------------------------------------------------------------------
>Leucoraja_erinacea@toto12083.H1.1
----------------------------------------------------------------------------------------------------------------------------------------------------------------------------------------------------------------------------------------------------------------------------------------------------------------------------------------------------------------------------------------------------------------------------------------------MAR-----H-RNVRG-L--------K-Y-D--EDFE--D----DDV----Y----G--Q------S--------------------------VE---D-DYC-I--S-PA----TA--AQF----I-----------Y-K--R---------------D---------------D-HNT------------RAF----A--------------EE-----------P-------L--------------------------------------------------------------------------------------------------------------------------------------------------------------------------------------------------------------------------------E------E-------G---DE---C------L--EE--T--------------I--K-----------ES-SH--------------N----------N---Q------P--------T------------------------STV--D--------Q-----V------RL-----------------Y------------A---CL--DKM-R------EVLG-E--------------------------------SV-S--E-------QIM--V----D--------A------V-----L--------------KC---QY-------D---A-C--K--A---L----E---------------------------------------LV--L------------------------------S-----------------EE-------C------------KP--------------------------T---------P-----E----I---------------------------------------------K------NQ----------VA-------A-P---S-K-----K--S---TV-G-R--A------RE------------Q-----P---A------R------VDAD-I----I--P------KV---A--K------M-----------------------TV------SG----------K-------------------------------------------------Q----IT-------------G--F--------N-I----------P-S-A----N---T-D------E-----N-D---H----------------L----R--------------------------K-----------G-----------------------------------------A---VP----------NE-------------V------F--------P----------------S-V-MPE-AS---------------------P-------------------------K-------P---------N---F-------A---------------C-P----G-------P---S---------LT---------------------------------E--E------------------------A----------T-------------A-----------------------VQ---T-P-------S-K-----------V--------S-------T-K--T------R----------QQ--L-----D-VKA-------------------------ELE---K-----------------------------------------------------------------------------------------------------------------------R--------------Q---------------------G------------------G-K------------------------------------------------------------------------------------------------------------------------------------------------------------------------------------------------------------------------------------------------------------------------------------------------------------------------------------------------------------------------------------------------------------------------------------------------------------------------------------------------------------------------------------------------------------------------------------------------------------------------------------------------------------------------------------------------------------------------------------------------------------------------------------------------------------------------------------------------------------------------------------------------------------------------------------------------------------------------------------------------------------------Q----LLNL--------VVIGHVDAGKSTLMGHVLYLLGNVN-------------KRVMHKYEQESKK-AGK-ASF-----AFAWVLDE--TGEERERGVTMDVGMTK-F--------E--T-----K----T--KV----------ITLMDAPGHKDFIPNMIT-GAAQADVAILVVDASRGEFEAG--FE---------A----------G---GQTREHALLVRSLGVTQL-AVA-----VNKMD--QV--------------NWQPERFKEIS-NKLGQF-L---K-Q-A-------------------GF--K--D-SD---VAYVP--TAGL---TGENL----------T-T------R---S------Q-----V--------PG-L---------------------R-TWY--N------------G--P-----CLLEQ---ID-----C----F----------K----------S---P--Q-----R----P----V--EK-------PFR-------LCVSDV--FK-----D----------Q--G--S-G---FN-------VT-GKIEAGYVQTG-----DRVLA-VPP----N--ET-------CT--V-----------KG--I-T-----------L-----H--------------------E-----E---PL--D-W--------------------AA-------A-----G-D-HVILT-V---------------TG---------------V---D-I---IKIN----V---------G-C--------IFC--D-Q------------K--A-P-IKT--CTRFRARVLIF-N-I-E--I--PI-TQG-LPVLLHYQTLTEPCSIRKLVSILHK-------S-----SG--E-VL-------KKR--PKC-----LTKGQNALI-ELQ---------TQ--------R----P---VSLE---LY---KD--FKELGRFMLRYGGSTIAAGVVTEIKE-----------------------------------------------------------------------------------
>Notophthalmus_viridescens@Nvir311.H1.1
----------------------------------------------------------------------------------------------------------------------------------------------------------------------------------------------------------------------------------------------------------------------------------------------------------------------------------------------------------------------------------------------------------------------------------------------MAR-----H-RNVRG-Y--------N-Y-D--EDFD--D----DDL----Y----G--Q------S--------------------------VE---D-DYC-I--S-PA----TA--SQF----I-----------Y-S--K---------------R---------------G--KP------------S-TF---A--------------E------------P-------L--------------------------------------------------------------------------------------------------------------------------------------------------------------------------------------------------------------------------------E----------------------------------------------------------------------------------------------------------------------------------------------------------------------------------------------------------------------------EEYG-E--------------------------------EQ-P--D-------NAM--P----------------------------------------------------------------------------------------------------------------------------------------------------------------------------------------------------------------------------------------------------------------------------------------------------------------------------T---L-S-----G--A---DQ-G-R--T------KDS-----------Q-----S---T------R------SDSE-I----V--P------KV---T--K------M-----------------------TV------SG----------K---K---------------------------------------------Q----TM-------------G--F--------D-V----------P-C-A----V---L-E------E-----N-C---Q----------S-----T----I------------------------TPR-----------K-----------------------------------------G---QS----------AED---------AA-S------P--------S----------------P-V-V-L-DX------------T--------S-------------------------K-------S---------S---P-------P---------------T-Q----N-------N---Q---------TP---------------------------------X--D------------------------X----------X-------------T-----------------------AX---P-A-------V-K-----------T--------I-------S-K--S------K----------QK--I-----D-VKA-------------------------ELE---K-----------------------------------------------------------------------------------------------------------------------R--------------Q---------------------G------------------G-K------------------------------------------------------------------------------------------------------------------------------------------------------------------------------------------------------------------------------------------------------------------------------------------------------------------------------------------------------------------------------------------------------------------------------------------------------------------------------------------------------------------------------------------------------------------------------------------------------------------------------------------------------------------------------------------------------------------------------------------------------------------------------------------------------------------------------------------------------------------------------------------------------------------------------------------------------------------------------------------------------------------Q----LLNL--------VVIGHVDAGKSTLMGXLLYLLGNVN-------------KRTMHKYEQESKK-AGK-ASF-----AYAWVLDE--TGEERQRGVTMDVGMTK-F--------E--T-----K----T--KV----------ITLMDAPGHKDFIPNMIT-GAAQADVAILVVDASRGEFEAG--FE---------A----------G---GQTREHGLLVRXLGVTQL-AVA-----VNKMD--QV--------------NWQQERFNEIT-SKLGHF-L---K-Q-A-------------------GF--K--E-TD---XAFIP--TSGL---GGENL----------V-T------K---S------K-----L--------SE-L---------------------T-EWY--K------------G--P-----CLTEQ---ID-----E----F----------K----------S---P--Q-----R----S----V--DK-------PFR-------LCASDV--FK-----D----------Q--G--A-G---FC-------VT-GKIEAGYVQTG-----DKLLA-MPP----N--ET-------CT--V-----------KG--M-T-----------L-----H--------------------D-----E---PV--D-W--------------------AA-------A-----G-D-QVSLT-L---------------TG---------------M---D-I---IKIN----V---------G-C--------VFC--G-P------------K--D-P-IRA--CTRFRARVLIF-N-F-D--I--PI-TQG-LPVLLHYQTISEPATIRKLVSVLHK-------S-----TG--E-VV-------KKK--PKC-----LTKGQNALI-ELQ---------TQ--------R----P---IALE---LY---KD--FKELGRFMLRYSGSTIAAGXXTEIKE-----------------------------------------------------------------------------------
>Pelodiscus_sinensis@toto45673.H1.1
-----------------------------------------------------------------------------------------------------------------------------------------------------------------------------------------------------------------------------------------------------------------------------------------------------------------------------------------------------------------------------------------------------------------------------------------------------------------------------------------------------------------------------------------------------V--S-MN----AT--AQF----I-----------Y-S--R---------------R---------------D--KP------------SAL----A--------------E------------P-------L--------------------------------------------------------------------------------------------------------------------------------------------------------------------------------------------------------------------------------E------E-E---Y-G---YE---G------A--EE--S--------------A--N-----------CF-TS--------------N----------H---Q------L--------T------------------------G-V--D--------Q-----A------HL-----------------Y------------S---CL--DQM-R------EVLG-E--------------------------------AV-P--E-------RVM--V----E--------A------V-----L--------------NS---KF-------D---I-Q--K--A---L----D---------------------------------------LV--L------------------------------S-----------------QD-------S------------KQ--------------------------S---------M-----K----T---------------------------------------------K------NE----------EA-------V-I---M-G-----K--T---TK-G-K--P------RDS-----------Q-----S---T------K------IDSE-I----L--P------KV---T--K------M-----------------------TV------SG----------K---K---------------------------------------------Q----SM-------------G--F--------E-V----------P-S-M----I---V-E------E-----N-G---HN---------------S----N------------------------TPP-----------K-----------------------------------------R---PL----------SEE---------SN-V------T--------S----------------G-V-I-E-MV---------------------S-------------------------K-------P---------A---L-------S---------------S-Q----T-------I---Q---------IS---------------------------------E--E------------------------Q----------T-------------S-----------------------VP---T-P-------V-K-----------K--------P-------S-K--T------K----------QQ--I-----N-VKA-------------------------ELE---K-----------------------------------------------------------------------------------------------------------------------R--------------Q---------------------G------------------G-K------------------------------------------------------------------------------------------------------------------------------------------------------------------------------------------------------------------------------------------------------------------------------------------------------------------------------------------------------------------------------------------------------------------------------------------------------------------------------------------------------------------------------------------------------------------------------------------------------------------------------------------------------------------------------------------------------------------------------------------------------------------------------------------------------------------------------------------------------------------------------------------------------------------------------------------------------------------------------------------------------------------Q----LLNL--------VVIGHVDAGKSTLMGHLLYLLGNVN-------------KRTMHKYEQESKK-AGK-ASF-----AYAWVLDE--TGEERERGVTMDVGMTK-F--------E--T-----K----T--KV----------ITLMDAPGHKDFIPNMIT-GAAQADVAILVVDASRGEFEAG--FE---------T----------G---GQTREHGLLVRSLGVTQL-AVA-----VNKMD--Q--------------------------------------------------------------------------------------------------------------------------------------------------------------------------------------------------------------------------------------------------------------------------------------------------------D----------Q--G--S-G---FC-------VT-GKIEAGYIQTG-----DRLLA-MPP----N--ET-------CT--A-----------KG--I-T-----------L-----H--------------------D-----E---PV--D-W--------------------AA-------A-----G-D-HVSLT-L---------------TG---------------M---D-I---IKIN----V---------G-C--------VFC--G-L------------K--E-P-IKA--CTRFRARVLIF-N-I-E--V--PV-TKG-FPVILHYQTVSEPATIRRLLSILHK-------S-----TG--E-VT-------KKK--PKV-----LTKGQNALI-ELQ---------TH--------R----P---VALE---LY---KD--FKELGRFMLRYSGSTIAAGVVTE--------------------------------------------------------------------------------------
>Phrynops_hilarii@Contig42400.H1.1
--------------------------------------------------------------------------------------------------------------------------------------------------------------------------------------------------------------------------------------------------------------------------------------------------------------------------------------------------------------------------------------------------------------------------------------------------------------------------------------------------------------------------------------------------------------------------------------------------------------------------------------------------------------------------------------------------------------------------------------------------------------------------------------------------------------------------------------------------------------------------------------------------------------------------------------------------------------------------------------------------------------------------------------------------------------------------------------------------------------------------------------------------------------------------------------------------------------------------------------------------------------KF-------D---V-Q--K--A---L----D---------------------------------------LV--L------------------------------A-----------------QD-------S------------EQ--------------------------N---------M-----Q----I---------------------------------------------K------NE----------EA-------V-T---T-E-----K--T---TK-G-K--P------RDS-----------Q-----S---T------R------IDSE-I----V--P------KV---T--K------M-----------------------AV------TG----------K---K---------------------------------------------Q----SM-------------G--F--------E-V----------P-S-V----I---A-E------E-----N-G---HS---------------A----N------------------------TPQ-----------K-----------------------------------------R---PS----------SED---------SS-V------T--------S----------------M-L-G-E-MV---------------------S-------------------------K-------S---------A---L-------P---------------S-Q-----------------------------------------------------------------------------------------------------------------------------------------------------------------------------------------------------------------------------------------------------------------------------------------------------------------------------------------------------------------------------------------------------------------------------------------------------------------------------------------------------------------------------------------------------------------------------------------------------------------------------------------------------------------------------------------------------------------------------------------------------------------------------------------------------------------------------------------------------------------------------------------------------------------------------------------------------------------------------------------------------------------------------------------------------------------------------------------------------------------------------------------------------------------------------------------------------------------------------------------------------------------------------------------------------------------------------------------------------------------------------------------------------------------------------------------------------------------------------------------------------------------------------------------------------------------------------------------------------------------------------------------------AILVVDASRGEFEAG--FE---------T----------G---GQTREHGLLVRSLGVTQL-AVA-----VNKMD--QV--------------NWQQERF----------F-L---K-Q-A-------------------GF--K--E-SN---VAYIP--TSGL---GGENL----------V-T------R---C------Q-----S--------SE-L---------------------T-EW-----------------------------------------------------------------------------------------------------------------------------------------------------------------------------------------------------------------------------------------------------------------------------------------------------------------------------------------------------------------------------------------V---------G-C--------IFC--G-L------------K--E-P-IKA--CTRFRARVLIF-N-I-E--V--PV-TKG-FPVLLHYQTVSEPATIRRLLSVLHK-------S-----TG--E-VT-------KKK--PKF-----LTKGQNALI-ELQ---------TQ--------R----P---VALE---LY---KD--IKELGRFMLRYSGSTIAAGVVTEIKE-----------------------------------------------------------------------------------
>Podarcis_sp.@Contig10689.H1.1
--------------------------------------------------------------------------------------------------------------------------------------------------------------------------------------------------------------------------------------------------------------------------------------------------------------------------------------------------------------------------------------------------------------------------------------------------------------------------------------------------------------------------------------------------------------------------------------------------------------------------------------------------------------------------------------------------------------------------------------------------------------------------------------------------------------------------------------------------------------------------------------------------------------------------------K-----Y-D---YE---T------E--HS--N--------------D---------------C-IP--------------S----------H---Q------L--------T------------------------G-A--E--------K-----A------KL-----------------D------------L---CL--DRM-R------EVLG-K--------------------------------SV-P--E-------KVM--V----E--------A------V-----L--------------SS---KF-------D---V-Q--Q--A---L----D---------------------------------------SV--L------------------------------A-----------------QD-------N------------KQ--------------------------N---------------K----I---------------------------------------------K------NE----------DA-------I-I---A-G-----K--A---TK-G-K--V------RDS-----------Q-----T---S------R------IESD-V----V--P------KV---T--K------M-----------------------------------------------------------------------------------------------------------------------------------------------------------------------------------------------------------------------------------------------------------------------------------G---LS----------AGD---------AN-----------------V----------------G-V-T-E-IL---------------------P-------------------------K-------P---------A---F-------P---------------P-Q----T-------V---Q---------VS---------------------------------E--E------------------------P----------T-------------L-----------------------TP---T-S-------V-K-----------K--------S-------G-K--A------K----------QQ--I-----D-VKA-------------------------ELE---K-----------------------------------------------------------------------------------------------------------------------R--------------Q---------------------G------------------G-K------------------------------------------------------------------------------------------------------------------------------------------------------------------------------------------------------------------------------------------------------------------------------------------------------------------------------------------------------------------------------------------------------------------------------------------------------------------------------------------------------------------------------------------------------------------------------------------------------------------------------------------------------------------------------------------------------------------------------------------------------------------------------------------------------------------------------------------------------------------------------------------------------------------------------------------------------------------------------------------------------------------H----LLNL--------VVIGHVDAGKSTLMGHLLYLLGNVN-------------KRTMHKYEQESKK-AGK-ASF-----AYAWVLDE--TGEERERGVTMDVGMTK-F--------E--T-----K----T--KV----------ITLMDAPGHKDFIPNMIT-GAAMADVAILVVDASRGEFEAG--FE---------T----------G---GQTREHGLLVRSLGVTQL-AVA-----VNKMD--QV--------------NWQQERFREIV-SKLGQF-L---K-Q-A-------------------GF--K--E-SD---VAYIP--TSGL---GGENL----------V-T------R---S------Q-----A--------SE-L---------------------T-KWY--E------------G--K-----C------------------------------------------------------------------------------------------------------------------------------------------IEAGYVQVG-----DRLLA-MPP----N--ET-------CT--V-----------KG--I-A-----------L-----H--------------------D-----E---PV--D-W--------------------AA-------A-----G-D-HVILT-L---------------TG---------------M---D-I---IKIN----V---------A-C--------IFC--C-P------------K--E-P-IKA--CTRFRARILIF-N-I-E--V--PI-TKG-FPVLLHFQTVSEPATIRRLLSVLHK-------S-----TG--E-VT-------KKK--PKC-----LTKGQNALV-ELQ---------TQ--------R----P---V----------------------------------------------------------------------------------------------------------------------------
>Pogona_vitticeps@toto12153.H1.2
----------------------------------------------------------------------------------------------------------------------------------------------------------------------------------------------------------------------------------------------------------------------------------------------------------------------------------------------------------------------------------------------------------------------------------------------MAR-----H-RNVRG-Y--------N-Y-D--EDFE--E----DDL----Y----G--H------S--------------------------VE---D-DYC-I--S-PS----TA--AQF----I-----------Y----------------------------------------------------------------------------------------------------------------------------------------------------------------------------------------------------------------------------------------------------------------------------------------------------------------------------------------------------------------------------------------------------------------------------------------------------------------------------------------------------------------------------------------------------------------------------------------------------------------------------------------------------------------------------------------------------------------------------------------------------------------------------------------------------------------------------------------------------------------------------------------------------------------------------------------------------------------------------K--V------RDF-----------Q-----T---T------R------IESD-I----V--P------KV---T--K------M-----------------------TV------SG----------K---K---------------------------------------------Q----AT-------------D--F--------E-V----------P-C-V----T---V-E------E-----N-G---HS---------------T----L------------------------ISQ-----------K-----------------------------------------G---LS----------AGD---------AD-A------S--------L----------------G-A-A-E-IL---------------------P-------------------------------------------------------------------------------------------------------------------------------------------------------------------------------------------------------------------------------------------------------------------------------------------------------------------------------------------------------------------------------------------------------------------------------------------------------------------------------------------------------------------------K------------------------------------------------------------------------------------------------------------------------------------------------------------------------------------------------------------------------------------------------------------------------------------------------------------------------------------------------------------------------------------------------------------------------------------------------------------------------------------------------------------------------------------------------------------------------------------------------------------------------------------------------------------------------------------------------------------------------------------------------------------------------------------------------------------------------------------------------------------------------------------------------------------------------------------------------------------------------------------------------------------------H----LLNL--------VVIGHVDAGKSTLMGHLLYLLGHVN-------------KRTMHKYEQESKK-AGK-ASF-----AYAWVLDE--TGEERERGVTMDVGMTK-F--------E--T-----K----Q--KL----------ITLMDAPGHKDFIPNMIT-GAAQADVAILVVDASRGEFEAG--FE---------T----------G---GQTREHDLLVRSLGVTQL-AVA-----VNKMD--QV--------------SWQQERFQEIV-SKLGQF-L---K-Q-A-------------------GF--K--E-SD---VAYIP--TSGL---GGENL----------V-T------R---S------Q-----S--------SE-L---------------------T-KWY--E------------G--K-----CLLEQ---ID-----S----F----------K----------P---P--Q-----R----S----V--DK-------XFR-------LCVSDV--FK-----D----------Q--G--S-G---FC-------VT-GKIEAGYIQVG-----DRLLA-MPP----N--ET-------CT--V-----------KG--I-A-----------L-----H--------------------D-----E---PV--D-W--------------------AA-------A-----G-D-HVSLT-L---------------TG---------------M---D-I---IKIN----V---------G-C--------VFC--C-P------------K--E-P-IKA--CTRFRARILIF-N-I-E--V--PI-TKG-FPVLLHFQTVSEPATIRRLLSILHK-------S-----TG--E-VT-------KKK--PKC-----LTKGQNALI-ELQ---------TQ--------R----P---IALE---LY---KD--FKELGRFMLRYGGSTIAAGVVTEIKE-----------------------------------------------------------------------------------
>Protopterus_annectens@CT04131209.H2.1
----------------------------------------------------------------------------------------------------------------------------------------------------------------------------------------------------------------------------------------------------------------------------------------------------------------------------------------------------------------------------------------------------------------------------------------------MSR-----H-RNVRS-Y--------N-Y-D--EDFD--D----DDL----Y----G--H------S--------------------------VD---D-DYC-I--S-PG----TA--AQF----I-----------Y-S--R---------------Q------------------AR------------P-S----A--------------F------------G-------EL---------------------------------------------------------------------------------------------------------------------------------------------------------------------------------------------------------------------------LEE-EDY----E-----Y-E---EE---E------E--QQ--P--------------V--V-----------PS-----------------------------------------------------------------------------------------------------------------------------------------------------------------------------------------------------------------------------------------------------------------------------------------------------------------------------------------------------------------------------------------------------------------------------------------------------------------------------------------------------------------------------------------------------------------------------------------------------------------------------------------KL---A--R------M-----------------------TV------SG----------K---K---------------------------------------------Q----TM-------------G--F--------D-I----------P-S-T----T---V-E------E-----N-G---D----------S-----V----N------------------------AIK-----------K-----------------------------------------G---AG----------LDE---------TA-----------------T----------------P-R-T-V-DV------------S--------S-------------------------K-------T---------S---L-------P---------------A-A----A-------T---S---------VA---------------------------------E--E------------------------P----------M-------------A-----------------------T-----------------------------------------------------------------------------------------------------------------------------------------------------------------------------------------------------------------------------------------------------------------------------------------------------------------------------------------------------------------------------------------------------------------------------------------------------------------------------------------------------------------------------------------------------------------------------------------------------------------------------------------------------------------------------------------------------------------------------------------------------------------------------------------------------------------------------------------------------------------------------------------------------------------------------------------------------------------------------------------------------------------------------------------------------------------------------------------------------------------------------------------------------------------------------------------------------------------------------------------------------------------------------------------------------------------------------------------------------------------------------------------------------------WVLDE--TGEERERGVTMDVGMTK-F--------E--T-----K----T--KV----------ITLMDAPGHRDFIPNMIS-GAAQADVAVLVVDASRGEFEAG--FE---------A----------G---GQTREHGLLVRSLGVTQL-AVA-----VNKMD--QV--------------SWQQE---------------------------------------------------------------------------------------------------------------------------------------------------------------------------------------------------------------------------------------------------------------------------------------------------------------------------------G-----DKILA-MPP----N--ET-------CS--V-----------KG--I-V-----------L-----H--------------------D-----E---PV--D-W--------------------AA-------A-----G-D-HVSLT-V---------------TG---------------M---D-I---IKIN----V---------G-C--------LFC--D-P------------K--E-P-IKA--CTRFRARVLIF-N-I-D--L--PI-TQG-FPVLLHYQTVSEPATIRRLVSILHK-------S-----TG--E-VL-------KRR--PKC-----LTKGQNAVV-ELQ---------TQ--------R----P---VALE---LY---KD--FKELGRFMLRYAGSTISAGVVTEIKE-----------------------------------------------------------------------------------
>Ptychodera_flava@Pfla16607.H1.1
----------------------------------------------------------------------------------------------------------------------------------------------------------------------------------------------------------------------------------------------------------------------------------------------------------------------------------------------------------------------------------------------------------------------------------------------------------------------------------------------------------------------------------------------------------------------------------------------------------------------------------------------------------------------------------------------------------------------------------------------------------------------------------------------------------------------------------------------------------------------------------------------------------------------------------------------------------------------------------------------------------------------------------------------------------------------------------------------------------------------------------------------------------------------------------------------------------------------------------------------------------------------------------------------------------------------------------------------------------------------------------------------------------------------------------------------------------------------------------------------------------------------------------------------------------------------------------------------------------------------------------------------------------------------------------------------------------------------------------------------------------------------------------------------------------------------------------------------------------------------------------------------------------------------------------------------------------------------------------------------------------------------------------------------------------------------------------------------------------------------------------------------------------------------------------------------------------------------------------------------------------------------------------------------------------------------------------------------------------------------------------------------------------------------------------------------------------------------------------------------------------------------------------------------------------------------------------------------------------------------------------------------------------------------------------------------------------------------------------------------------------------------------------------------------------------------------------------------------------------------------------------------------------------------------------------------------------------------------------------------------------------------------------------------------------------------------------------------------------------------------------------------------------------------------------------------------------------------------------------------------------------------------------------------------------------------------------------------------------------------------------------------------------------------------------------------------------------------------------------------------------------------------------------------------------------------------------------------------------------------------------------------------------------------------------------------VGLTN-F--------E--T-----T----K--KI----------VTLLDAPGHKDFIPNMIT-GAAQADVAILVVDASRGEFEAG--FD---------S----------G---GQTREHAMLVRSLGVTQL-VVA-----VNKLD--NV--------------DWSQERYSEIV-AKLGHF-L---K-Q-A-------------------GF--K--D-SE---VAYIP--CSGL---TGENL----------V-E------H---P------K-----E--------AR-L---------------------K-LWY--N------------K--H-----TLVEQ---ID-----K----F----------K----------P---P--K-----R----P----I--DK-------PFR-------LCVSDV--FK-----G----------M--G--S-G---FS-------VS-GKIVSGNIQAG-----DRILV-KPA----G--EQ-------GN--I-----------KT--V-L-----------V-----Q--------------------D-----E---DT--K-W--------------------AC-------A-----G-D-HVTLT-V---------------TG---------------I---D-Q---MRVN----V---------G-S--------MLC--S-P------------S--E-P-IKA--TTKVNARVIIF-N-I-D--V--PI-TRG-YPVVFHYQTLSEPATIKKLISLLNK-------S-----TG--E-VI-------KKK--PRC-----LVKQSNATI-CIE---------TA--------R----P---VCVE---LY---KD--YKDLGRFMLRSGGSTIAAGVITEI-------------------------------------------------------------------------------------
>Python_regius@CT01131209.H1.1
----------------------------------------------------------------------------------------------------------------------------------------------------------------------------------------------------------------------------------------------------------------------------------------------------------------------------------------------------------------------------------------------------------------------------------------------MAR-----H-RNVRG-Y--------N-Y-D--EDFE--D----DDL----Y----G--Q------S--------------------------VE---D-DYC-I--S-PS----TA--AQF----I-----------Y-S--K---------------R---------------D--NP------------SVS----G--------------E------------P-------L--------------------------------------------------------------------------------------------------------------------------------------------------------------------------------------------------------------------------------E------E-----Y-D---YE---D------S--EH--S--------------N---------------F-IS--------------S----------H---Q------L--------T------------------------G-L--E--------K-----A------QL-----------------N------------S---CL--DRM-R------EVLG-D--------------------------------SV-P--E-------KML--V----E--------A------V-----L--------------RS---KF-------D---I-Q--Q--A---L----D---------------------------------------SI--L------------------------------A-----------------QD-------N------------KQ--------------------------N---------T-----K----T---------------------------------------------K------NE----------DN-------V-I---V-G-----K--P---TK-G-K--V------KDS-----------Q-----A---T------R------IDAD-I----V--P------KV---T--K------M-----------------------TV------SG----------K---K---------------------------------------------Q----AT-------------G--F--------E-V----------P-C-A----N---V-E------E-----N-G---HN---------------T----F------------------------MPQ-----------K-----------------------------------------G---FS----------AGD---------AI-A------N--------M----------------G-I-A-E-IL---------------------P-------------------------K-------S---------T---F-------P---------------S-Q----T-------I---Q---------AS---------------------------------E--D------------------------P----------S-------------V-----------------------VP---T-P-------V-K-----------K--------S-------G-K--A------K----------QQ--L-----D-VKA-------------------------ELE---K-----------------------------------------------------------------------------------------------------------------------R--------------Q---------------------G------------------G-K------------------------------------------------------------------------------------------------------------------------------------------------------------------------------------------------------------------------------------------------------------------------------------------------------------------------------------------------------------------------------------------------------------------------------------------------------------------------------------------------------------------------------------------------------------------------------------------------------------------------------------------------------------------------------------------------------------------------------------------------------------------------------------------------------------------------------------------------------------------------------------------------------------------------------------------------------------------------------------------------------------------H----LLNL--------VVIGHVDAGKSTLMGHLLYLLGNVN-------------KRTMHKYEQESKK-AGK-ASF-----AYAWVLDE--TGEERERGVTMDVGMTK-F--------E--T-----K----T--KV----------ITLMDAPGHKDFIPNMIT-GAAQADVAVLVVDASRGEFEAG--FE---------T----------G---GQTREHGLLVRSLGVTQL-AVA-----VNKMD--QV--------------NWQQERFQEIV-NKLGQF-L---K-Q-A-------------------GF--K--E-SD---VAYIP--TSGL---GGENL----------V-T------K---S------Q-----S--------SE-L---------------------A-KWY--R------------G--K-----CLLEQ---ID-----S----F----------K----------P---P--Q-----R----S----I--DK-------PFR-------LCVSDV--FK-----D----------Q--G--S-G---FC-------VT-GKIEAGYVQVG-----ERLLV-MPP----N--ET-------CT--V-----------KG--I-A-----------L-----H--------------------E-----Q---PV--D-W--------------------AA-------A-----G-D-HVSLT-L---------------TG---------------M---D-I---IKIN----V---------G-C--------IFC--C-P------------K--E-P-IKT--CTRFRARVLIF-N-I-E--I--PI-TKG-FPVLLYFQTVSEPATIRKLLSVLHK-------S-----TG--E-VA-------KKK--PKC-----LTKGQNALI-ELQ---------TQ--------R----P---IALE---LY---KD--FKELGRFMLRYGGSTIAAGVVVEIKE-----------------------------------------------------------------------------------
>Rana_chensinensis@Rche6439.H1.1
----------------------------------------------------------------------------------------------------------------------------------------------------------------------------------------------------------------------------------------------------------------------------------------------------------------------------------------------------------------------------------------------------------------------------------------------MAR-----H-RNVRG-Y--------N-Y-D--EDFE--D----EDM----F----G--Q------S--------------------------VE---X-DYX-I--X-PA----TA--AQF----I-----------YSK--R---------------D---------------R--HS------------S-F----T--------------E------------P-------L--------------------------------------------------------------------------------------------------------------------------------------------------------------------------------------------------------------------------------E------E-----E-E---EE---E------HNDEE--L--------------E--K-----------QK-AS--------------N----------I---A------L--------S------------------------S-V--D--------Q-----A------RL-----------------F------------S---CL--EHM-R------EVLG-E--------------------------------TV-S--E-------QVM--I----D--------A------A-----L--------------KC---QF-------D---V-S--K--A---L----E---------------------------------------LV--F------------------------------K-----------------QD-------S------------NT--------------------------N---------AST---K----P----------------------------------------------------MS----------ED-------L-L---STG-----K--P---AK-G-R--S------RDL-----------T-----S---M------E------AQNE-I----V--P------KI---A--K------M-----------------------TV------SG----------K---K---------------------------------------------Q----KM-------------G--F--------N-I----------P-S-T----A---S-E------V-----N-G---Q----------A-----V----P------------------------LST-----------K-----------------------------------------S---QH----------MDD---------IV-E------E--------------------------------------------------------S-------------------------E-------S---------T---V-------P---------------L-P----T-------Q---I---------NT---------------------------------S--Q------------------------S----------SDEL----------N-----------------------AI---S-Q-------V-K-----------S--------S-------G-K--S------K----------QK--I-----N-VKE-------------------------ELE---K-----------------------------------------------------------------------------------------------------------------------R--------------Q---------------------G------------------G-K------------------------------------------------------------------------------------------------------------------------------------------------------------------------------------------------------------------------------------------------------------------------------------------------------------------------------------------------------------------------------------------------------------------------------------------------------------------------------------------------------------------------------------------------------------------------------------------------------------------------------------------------------------------------------------------------------------------------------------------------------------------------------------------------------------------------------------------------------------------------------------------------------------------------------------------------------------------------------------------------------------------Q----LLNL--------VVIGHVDAGKSTLMGHLLYLLGHVN-------------KRTMHKYEQESKK-AGK-ASF-----AYAWVLDE--TGEERQRGVTMDVGMTK-F--------E--T-----K----S--KV----------ITLMDAPGHKDFIPNMIT-GAAQADVATLVVDASRGEFEAG--FE---------A----------G---GQTREHALLVRSLGVTQL-AVA-----VNKMD--QV--------------NWQQDRFREVT-SKLGHF-L---K-Q-A-------------------GF--K--D-SD---VFYVP--TSGL---SGENL----------A-K------C---S------Q-----I--------PD-L---------------------T-SWY--K------------G--P-----CLIDQ---ID-----S----F----------K----------A---P--Q-----R----S----T--DK-------PFR-------LCASDV--FK-----D----------Q--G--S-G---FC-------VT-GKIEAGYVQTG-----DRLLA-MPP----N--ET-------CT--V-----------KG--I-T-----------L-----H--------------------D-----E---AV--D-W--------------------AA-------A-----G-D-QVSLT-L---------------TG---------------V---D-I---IKIN----V---------G-C--------VFC--S-Q------------N--E-P-IKA--CTRFRARVLIF-N-F-D--V--PI-TQG-FPVIIHYQTVSEPATIRKLVSVLHK-------S-----TG--E-VV-------KKK--PKC-----LTKGMNAVI-ELQ---------TQ--------R----P---VALE---LY---KD--FKELGRFMLRYSGSSIAAGVVTEIKD-----------------------------------------------------------------------------------
>Scyliorhinus_canicula@toto15876.H1.1
----------------------------------------------------------------------------------------------------------------------------------------------------------------------------------------------------------------------------------------------------------------------------------------------------------------------------------------------------------------------------------------------------------------------------------------------MAR-----H-RNVRG-L--------K-Y-D--EDFE--D----DDV----Y----G--Q------S--------------------------VE---D-DYC-I--S-PT----TA--AQF----I-----------Y-K--R---------------D---------------DYNQR------------AFA----E--------------E------------P-------L--------------------------------------------------------------------------------------------------------------------------------------------------------------------------------------------------------------------------------E------E-------G---DE---Y------A--ED--K--------------V--E-----------EP-SH--------------N----------N---Q------PIP------S------------------------G-V--D--------Q-----A------RL-----------------H------------Y---CL--DEI-R------EVLG-D--------------------------------SV-S--E-------QVL--V----D--------A------V-----L--------------NS---QY-------D---A-H--K--A---L----D---------------------------------------LV--L------------------------------S-----------------ED-------S------------QQ--------------------------I---------S-----K----V---------------------------------------------K------TQ----------ST-------A-P---A-L-----K--S---TI-G-K--A------RE------------Q-----S---A------R------VDAD-I----V--P------KV---A--K------M-----------------------TV------SG----------K-------------------------------------------------Q----IT-------------G--F--------N-I----------P-S-T----N---V-D------E-----N-D---H----------------L-------------------------------R-----------K-----------------------------------------G---TF----------AEE---------TY-P------S--------P------------------L-P-E-VS---------------------S-------------------------K-------P---------N---S-------T---------------A-H----V-------A---S---------LT---------------------------------E--E------------------------A----------A-------------V-----------------------VQ---T-F-------S-K-----------G--------S-------A-K--A------R----------QQ--I-----D-VKA-------------------------ELE---K-----------------------------------------------------------------------------------------------------------------------R--------------Q---------------------G------------------G-K------------------------------------------------------------------------------------------------------------------------------------------------------------------------------------------------------------------------------------------------------------------------------------------------------------------------------------------------------------------------------------------------------------------------------------------------------------------------------------------------------------------------------------------------------------------------------------------------------------------------------------------------------------------------------------------------------------------------------------------------------------------------------------------------------------------------------------------------------------------------------------------------------------------------------------------------------------------------------------------------------------------Q----LLNL--------VVIGHVDAGKSTLMGHLLYLLGKVN-------------KRIMHKYEQESKK-AGK-ASF-----AFAWVLDE--TGEERERGVTMDVGMTT-F--------E--T-----K----T--KL----------ITLMDAPGHKDFIPNMIT-GAAQADVAILVVDASRGEFEAG--FE---------A----------G---GQTREHALLVRSLGVTQL-AVA-----VNKMD--QV--------------NWQPERFKEIS-NKLGHF-L---K-Q-A-------------------GF--K--D-SD---VAYIP--TAGL---NGENL----------I-T------R---S------Q-----V--------PE-L---------------------K-VWY--N------------G--P-----SLLEQ---ID-----S----F----------K----------S---P--Q-----R----P----V--EK-------PFR-------LCVADV--FK-----D----------Q--G--S-G---FS-------VT-GKIEAGYVQTG-----DRVLV-MPP----N--ET-------CI--V-----------KG--I-T-----------L-----H--------------------D-----V---PL--D-W--------------------AA-------A-----G-D-HVTLT-V---------------TG---------------V---D-I---IKIN----V---------G-C--------IFC--D-Q------------K--A-P-IKT--CTRFRARVLIF-S-I-D--I--PI-TQG-LPVLLHYQTLSEPCTIRRLVSVLHK-------N-----TG--E-VL-------KKK--PKC-----LTKGQNALI-ELQ---------TQ--------R----P---VSLE---LY---KD--FKELGRFMLRYSGSSIAAGVVTEIKE-----------------------------------------------------------------------------------
>Sphenodon_punctatus@toto18255.H1.1
--------------------------------------------------------------------------------------------------------------------------------------------------------------------------------------------------------------------------------------------------------------------------------------------------------------------------------------------------------------------------------------------------------------------------------------------------------------------------------------------------------------------------------------------------------------------------------------------R---------------R---------------D--KP------------SAF----A--------------E------------P-------L--------------------------------------------------------------------------------------------------------------------------------------------------------------------------------------------------------------------------------Q------E-E---Y-A---YE---D------A--EE--H--------------A--N------------F-TS--------------N----------H---Q------L--------A------------------------E-V--D--------Q-----A------RL-----------------Q------------S---CL--DHM-K------ELLG-D--------------------------------SV-P--E-------QVM--V----E--------A------V-----L--------------NS---KF-------D---V-Q--K--A---L----D---------------------------------------LV--L------------------------------T-----------------EN-------S------------KQ--------------------------N---------M-----K----T---------------------------------------------K------NE----------EA-------V-T---T-V-----K--A---SK-G-K--T------RDS-----------Q-----S---T------R------IESE-V----V--P------KV---T--K------M-----------------------TV------SG----------K---K---------------------------------------------R----ST-------------G--F--------E-V----------P-C-V----G---A-E------E-----N-G---QY---------------A----I------------------------ISQ-----------K-----------------------------------------G---PS----------SGD---------AS-I------T--------S----------------G-A-I-E-MV---------------------S-------------------------K-------S---------A---L-------P---------------S-Q----T-------T---L---------MP---------------------------------E--E------------------------Q----------S-------------T-----------------------AP---T-P-------I-K-----------K--------S-------S-K--T------K----------QQ--I-----D-VKA-------------------------ELE---K-----------------------------------------------------------------------------------------------------------------------R--------------Q---------------------G------------------G-K------------------------------------------------------------------------------------------------------------------------------------------------------------------------------------------------------------------------------------------------------------------------------------------------------------------------------------------------------------------------------------------------------------------------------------------------------------------------------------------------------------------------------------------------------------------------------------------------------------------------------------------------------------------------------------------------------------------------------------------------------------------------------------------------------------------------------------------------------------------------------------------------------------------------------------------------------------------------------------------------------------------Q----LLNL--------VVIGHVDAGKSTLMGHLLYLLGNVN-------------KRTMHKYEQESKK-AGK-ASF-----AYAWVLDE--TGEERERGVTMDVGMTK-F--------E--T-----K----T--KV----------ITLMDAPGHKDFIPNMIT-GAAKADVAILVVDASRGEFEAG--FE---------T----------G---GQTREHGLLVRSLGVTQL-SVA-----VNKMD--QV--------------NWQQERFQEIT-SKLGQF-L---R-Q-A-------------------GF--K--E-SD---VAYIP--TSGL---GGENL----------V-T------R---C------Q-----T--------SE-L---------------------T-EWY--K------------G--K-----CLLEQ---ID-----S----F----------K----------P---P--Q-----R----S----V--DK-------PFR-------LCVSDV--FK-----D----------Q--G--S-G---FC-------VT-GKIEAGYVQAG-----DRLLA-MPP----N--ET-------CT--A-----------KG--I-A-----------L-----H--------------------D-----E---PV--D-W--------------------AA-------A-----G-D-HVSLT-L---------------TG---------------M---D-I---IKIN----V---------G-C--------VFC--D-L------------K--E-P-IKV--CTRFRARVLIF-N-I-D--L--PI-TKG-FPVLLHYQTVSEPATIRRLLSVLHK-------S-----TG--E-VT-------KKK--PKL-----LTKGQNALI-ELQ---------TQ--------R----P---IALE---LY---KD--FKELGRFMLRYSGSTIAAGVITEI-------------------------------------------------------------------------------------
>Trachemys_scripta@CT03131209.H1.1
----------------------------------------------------------------------------------------------------------------------------------------------------------------------------------------------------------------------------------------------------------------------------------------------------------------------------------------------------------------------------------------------------------------------------------------------MAR-----H-RNVRG-Y--------N-Y-D--EDFE--D----DDL----Y----G--Q------S--------------------------VE---D-DCC-I--S-PS----TA--AQF----I-----------Y-S--R---------------R---------------D--KP------------SAF----A--------------E------------R-------L-------------------------------------------------------------------------------------------------------------------------------------------------------------------------------------------------------------------------------------------------------------------------------------------------------------------------------------------------------------------------------------------------------------------------------------------------------------------------------------------------------------------------------------------------------------------------------------------------------------------------------------------------------------------------------------------------------------------------------------------------------------------------------------------------------------------------------------------------------------------------------------------------------------------------------------------------------------------------------------------------------------------------------------------------------------------------------------------------------------------------------------------------------------------------------------------------------------------------------------------------------------------------------------------------------------------------------------------------S-------------------------K-------S---------A---L-------P---------------S-Q----T-------I---Q---------IP---------------------------------E--E------------------------Q----------S-------------T-----------------------VP---T-P-------V-K-----------K--------S-------S-K--T------R----------QQ--I-----D-VKA-------------------------ELE---K-----------------------------------------------------------------------------------------------------------------------R--------------Q---------------------G------------------G-K------------------------------------------------------------------------------------------------------------------------------------------------------------------------------------------------------------------------------------------------------------------------------------------------------------------------------------------------------------------------------------------------------------------------------------------------------------------------------------------------------------------------------------------------------------------------------------------------------------------------------------------------------------------------------------------------------------------------------------------------------------------------------------------------------------------------------------------------------------------------------------------------------------------------------------------------------------------------------------------------------------------Q----LLNL--------VVIGHVDAGKSTLMGHLLYLLGNVN-------------KRTMHK-------------------------------------------------------------------------------------------------------------------------------------------------------------------------------------------------------------------------------------------------------------------------------------------------------------------------------------------------------------------------------------------------------------------------------------------------------------------------------------------------------------------------------------------------------------------------------------------------------------------------------------------------------------------------------------------------------------------------------------------------------------------------------------IFC--G-L------------K--E-P-IKA--CTRFRARILIF-N-I-D--V--PI-TKG-FPVLLHYQTVSEPATIRRLLSILHK-------S-----TG--E-VT-------KKK--PKV-----LTKGQNALI-ELQ---------TQ--------R----P---VALE-----------------------------AGVVTEIKE-----------------------------------------------------------------------------------
