# Supplementary material for: A phylogenomic framework and timescale for comparative studies of tunicates
Source: BMC Biol. 2018 Apr 13;16:39. doi: 10.1186/s12915-018-0499-2 (PMC5899321; doi:10.1186/s12915-018-0499-2)
Supplement: Supplementary file 4 — Supporting data. Transcriptome assemblies, alignments, and trees. (ZIP 38502 kb) [file 12915_2018_499_MOESM4_ESM.zip › 12915_2018_499_MOESM4_ESM/12915_2018_499 (Delsuc) Files Updated 23-03-2018/fibri.fasta]

>Mus_musculus@EDL24154
------------------------------------------------------------------------------M-----KP-G-F---S----P---R-G----G--------------------------------------------------------------------------------------------GF----G---G-----------------R------------------G--------G---F-----G---------------------------------D--R-------G---------------------------------------G-------R-----------------G------G---G--------R----G----------G----------------------------------------------R----G--------------G-------F-----G------------------------------------------GGR-G-G-F---GG---G------------------G----R---G--R-------G---------G----------------G---G----G-----------------G-----------------FR--G----------R--G-G----G----G--G---R------------G-----G---------------G----------F--------Q---------S---G-------------G---N----RGR------------------------------------------GG---G---R----------------G----G--K---R-----G-----N----------Q--S----G-K-------------------------------------------------------------------------------------------------------NV-MV-------------------------EPH--R-----H-E-GVFICRG--------K-----E-D-A----LVTKNLVP-G-----ES-VY-GE-KRV------------------S------I--S------E-----G-D-------------------------------D-----K--------------IEYRAWNPFRSK----LAAAI--------L----G--GVD-QIHIKPG--AKVLYLGAASGTTVSHVSD-IVGPD----GLVYAVEFSHRSGRDLI-N-LAKK--RTNIIPVIEDARHPHKYRMLI-A-MVDVIFADVAQPDQTRIVALNAHTFLRNGGHFVIS----IKANCIDSTASA-E-AVFAS--------------------------------EVKKM--QQ---ENMKPQEQL-TLEPYERDHAVVVGVYR-PP-PKVKN------------
>Bos_taurus@AAI48118
--------------------------GRAPALLPTCV-S-FSR--VEP--GK-PPIP--E-----PS--S--SA--LAM-----KP-G-F---S----P---R-G----G--------------------------------------------------------------------------------------------GF----G---G-----------------R------------------G--------G---F-----G---------------------------------D--R-------G---------------------------------------G-------R-----------------G------G---G--------R----G----------G--------------------------------------------------------------------------F-----G------------------------------------------GGR-G-G-F---GG---G-----------------------R---G--R-------G---------G----------------G---G----G-----------------G-----------------FR--G----------R--GRG----G----G--G---R------------G-----G---------------G----------F--------Q---------S---G-------------G---N----RGR------------------------------------------G--------R----------------G----G--K---K-----G-----N----------P--S----G-K-------------------------------------------------------------------------------------------------------NV-MV-------------------------EPH--R-----H-E-GVFICRG--------K-----E-D-A----LVTKNLVP-G-----ES-VY-GE-KRV------------------S------I--S------E-----G-D-------------------------------D-----K--------------IEYRAWNPFRSK----LAAAI--------L----G--GVD-QIHIKPG--AKVLYLGAASGTTVSHVSD-IVGPD----GLVYAVEFSHRSGRDLI-N-LAKK--RTNIIPVIEDARHPHKYRMLI-A-MVDVIFADVAQPDQTRIVALNAHTFLRNGGHFVIS----IKANCIDSTASA-E-AVFAS--------------------------------EVKKM--QQ---ENMKPQEQL-TLEPYERDHAVVVGVYR-PP-PKVKN------------
>Pan_troglodytes@XP_001135914
------------------------------------------------------------------------------M-----KP-G-F---S----P---R-G----G--------------------------------------------------------------------------------------------GF----G---G-----------------R------------------G--------G---F-----G---------------------------------D--R-------G---------------------------------------G-------R-----------------G------G---------------------------------------------------------------------------R----G--------------G-------F-----G------------------------------------------GGR-G---R---GG---G------------------F----R---G--R-------G---------R----------------G---G----G-----------------G-----------------GG--S----------G--G-G----G----G--G---R------------G-----G---------------G-----G----F--------H---------S---G-------------G---N----RGR------------------------------------------G--------R----------------G----G--K---R-----G-----N----------Q--S----G-K-------------------------------------------------------------------------------------------------------NV-MV-------------------------EPH--R-----H-E-GVFICRG--------K-----E-D-A----LVTKNLVP-G-----ES-VY-GE-KRV------------------L------I--S------E-----G-D-------------------------------D-----K--------------IEYRAWNPFRSK----LAAAI--------L----G--GVD-QIHIKPG--AKVLYLGAASGTTVSHVSD-IVGPD----GLVYAVEFSHRSGRDLI-N-LAKK--RTNIIPVIEDAQHPHKYRMLI-A-MVDVIFADVAQPDQTRIVALNAHTFLRNGGHFVIS----IKANSIDSTASA-E-AVFAS--------------------------------EVKKM--QQ---ENMKPQEQL-TL------------------------------------
>Homo_sapiens@BAG59496
------------------------------------------------------------------------------M-----KP-G-F---S----P---R-G----G--------------------------------------------------------------------------------------------GF----G---G-----------------R------------------G--------G---F-----G---------------------------------D--R-------G---------------------------------------G-------R-----------------G------G---------------------------------------------------------------------------R----G--------------G-------F-----G------------------------------------------GGR-G---R---GG---G------------------F----R---G--R-------G---------R----------------G---G----G-----------------G-----------------GG--G----------G--G-G----G----G--G---R------------G-----G---------------G-----G----F--------H---------S---G-------------G---N----RGR------------------------------------------G--------R----------------G----G--K---R-----G-----N----------Q--S----G-K-------------------------------------------------------------------------------------------------------NV-MV-------------------------EPH--R-----H-E-GVFICRG--------K-----E-D-A----LVTKNLVP-G-----ES-VY-GE-KRV------------------S------I--S------E-----G-D-------------------------------D-----K--------------IEYRAWNPFRSK----LAAAI--------L----G--GVD-QIHIKPG--AKVLYLGAASGTTVSHVSD-IVGPD----GLVYAVEFSHRSGRDLI-N-LAKK--RTNIIPVIEDARHPHKYRMLI-A-MVDVIFADVAQPDQTRIVALNAHTFLRNGGHFVIS----IKANCIDSTASA-E-AVFAS--------------------------------EVKKM--QQ---EN----------------------------------------------
>Pan_troglodytes@XP_001140427
------------------------------------------------------------------------------M-----KP-G-F---S----P---R-G----G--------------------------------------------------------------------------------------------GF----G---G-----------------R------------------G--------G---F-----G---------------------------------D--R-------G---------------------------------------G-------R-----------------G------G---------------------------------------------------------------------------R----G--------------G-------F-----G------------------------------------------GGR-G---R---GG---G------------------F----R---G--R-------G---------R----------------G---G----G-----------------G-----------------------------------------------------------------------------------------------G----F--------H---------S---G-------------G---N----RGR------------------------------------------G--------R----------------G----G--K---R-----G-----N----------Q--S----G-K-------------------------------------------------------------------------------------------------------NV-MV-------------------------EPH--R-----H-E-GVFICRG--------K-----E-D-A----LVTKNLVP-G-----ES-VY-GE-KRV------------------S------I--S------E-----G-D-------------------------------D-----K--------------IEYRAWNPFRSK----LAAAI--------L----G--GVD-QIHIKPG--AKVLYLGAASGTTVSHVSD-IVGPD----GLVYAVEFSHRSGRDLI-N-LAKK--RTNIIPVIEDARHPHKYRMLI-A-MVDVIFADVAQPDQTRIVALNAHTFLRNGGHFVIS----IKANCIDSTASA-E-AVFAS--------------------------------EVKKM--QQ---ENMKPQEQL-TLEPYERDHAVVVGVYR-PP-PKVKN------------
>Callorhinchus_milii@CT02070718.H1.1
----------------------------------------------------------------------------------------------------------------------------------------------------------------------------------------------------------------------------------------------------------------------------------------------------------------------------------------------------------------------------------------------------------------------------------------------------------------------------------------------------------------------------------------------------------------------------------------------------------------------------------------------------------------------------------------------------------------------------------------------------------------------------------------------------------------------------------------------------------------------------------------------------------------------------------------------------------------------------------------------------------------------------------------------------------------------------------------------------------------------------------------------------------------------------------------------------------------------------------------------------------------------------------------------------------------------------------------D----GLVYAVEFSHRSGRDLI-N-VAKK--RTNIIPIIEDARHPHKYRMLV-G------------------------------------------ANCIDSTAAP-E-AVFAA--------------------------------EVKKM--QK---ENMKPQEQL-TLEPYERDHAVVVGIYR---------------------
>Squalus_acanthias@ES883949.H1.1
------------------------------------------------------------------------------------------------------------------------------------------------------------------------------------------------------------------------------------------------------------------------------------------------------------------------------------------------------------------------------------------------------------------------------------------------------------------------------------------------------------------------------------------------------------------------------------------------------------------------------------------------------------------------------------------------------------------------------------------------------------------------------------------------------------------------------------------------------------------------------------------------------------------------------------------------------------------------------------------------------------------------------------------------------------------------------------------------------------------------------------------------------------------------------------------------------------------------------------------------------------------------------------------------------------------------ASGTTVSHVSD-IVGPD----GLVYAVEFSHRSGRDLI-N-VAKK--RTNIIPIIEDARHPHKYRMLL-G-MVDVIFADVAQPDQGRIVALNAHHFLKVGGHFVIS----IKANCIDSTAAP-E-AVFAA--------------------------------EVKKL--QQ---ENMKPQEQL-TLEPYERDHAVVVGIYR-AP-SKQKK------------
>Eptatretus_burgeri@53868490.1
--------------------------------------------------------------------------------------------------------------------------------------------------------------------------------------------------------------------------------------------------------------------------------------------------------------------------------------------------------------------------------------------------------------------------------------------------------------------------------------------------------------------------------------------------------------------------------------------------------------------------------------------------------------------------------------------------------------------------------------------------------------------------------------------------------------------------------------------------------------------------------------------------------------------------------------------------------------------------------------------------------------------------------------------------------------------------------------------------------IARG--------K-----E-D-A----LVTKNMVP-G-----EA-VY-GE-KRI------------------T------V--E------D-----A-D-------------------------------T-----K--------------IEYRAWNPFRSK----LAAAI--------L----G--GID-NIHMKPG--THVLYLGAASGTTVSHVSD-VVGPD----GLVYAVEFSHRSGRDLI-N-VAKK--RTNIIPIIEDARHPQKYRMLV-G-MVDVIFADVAQPDQTRIVAINAHHFLRNGGHFVIS----IKANCIDSTAQP-E-AVFSQ--------------------------------EVKKM--QQ---ENMKPQEQL-TLEPYERDHAVVVGIYR-PP--KTKK------------
>Molgula_occidentalis@Mocc73072.H1.1
----------------------------------------------------------------------------------------------------------------------------------------------------------------------------------------------------------------------------------------------------------------------------------------------------------------------------------------------------------------------------------------------------------------------------------------------------------------------------------------------------------------------------------------------------------------------------------------------------------------------------------------------------------------------------------------------------------------------------------------------------------------------------------------------------------------------------------------------------------------------------------------------------------------------------------------------------------------------------------------------------------------------------------------------------------------------------------------------------------------------------------------------------------------------------------------------------------------------------------------------------------------------------------------------------------------------------------------------------FSHRSGRDLI-N-VAKK--RTNIIPIIDDARHPHKYRMLV-G-MVDVIFADVAQPDQTRIVAINAHAFLK----------------------------------------------------------------------------------------------------------------------------
>Petromyzon_marinus@CT01080729.H1.1
---------------------------------------------------------------------------------------------S----R---R-G------------------------------------------------------------------SF-G---------GRG-------------------------G-----------------F------------------G--------G---G-----G------------------------------------G-------G---------------------------------------F-------R-----------------G----------------------------------------------------------------------------------R----G--------------G-------G-----S---------G----------------------------------G-F-R-----------------------------G----G---G--G-------G---------F----------------R---GGS--R-----------------G-----------------G------------------------------------G------------R-----G---------------T-----P----R--------G---------R---G-------------G---R----G------------------------------------------------G--------------------------G--R---G-----G-----F----------G--G----G-K-------------------------------------------------------------------------------------------------------NV-TI-------------------------EPH--R-----H-E-GVFIARG--------K-----E-D-A----LVTRNMVP-G-----ES-VY-GE-KRM------------------A------V--E------E-----Q-E-------------------------------Q-----K--------------VEYRAWNPFRSK----LAAAI--------L----G--GVD-QIHIKPG--VKVLYLGAASGTTVSHVSD-IVGPE----GLVYAVEFSHRSGRDLM-N-VAKK--RTNIIPIIEDARHPHKYRMLV-G-MVDVVFADVAQPDQTRIVAINAHNFLKNGGHFVIS----IKANCIDSTAQP-E-AVFAQ--------------------------------EVKKM--AQ---ENMKPQEQL-TLEPYERDHAVVVGTYR-PP-PKQK-------------
>Lethenteron_japonicum@CT01080928.H1.1
---------------------------------------------------------------------------------------------------------------------------------------------------------------------------------------------------------------------------------------------------------------------------------------------------------------------------------------------------------------------------------------------------------------------------------------------------------------------------------------------------------------------------------------------------------------------------------------------------------------------------------------------------------------------------------------------------------------------------------------------------------------------------------------------------------------------------------------------------------------------------------------------------------------------------------------------------------------------------------------------------------------------------------------------------------------------------------------PH--R-----H-E-GVFIARG--------K-----E-D-A----LVTRNMVP-G-----ES-VY-GE-KRM------------------A------V--E------E-----Q-E-------------------------------Q-----K--------------VEYRAWNPFRSK----LAAAI--------L----G--GVD-QIHIKPG--VKVLYLGAASGTTVSHVSD-IVGPE----GLVYAVEFSHRSGRDLM-N-VAKK--RTNIIPIIEDARHPHKYRMLV-G-MVDVVFADVAQPDQTRIVAINAHNFLKNGGHFVIS----IKANCIDSTAQP-E-AVFAQ--------------------------------EVKKM--AQ---ENMKPQEQL-TLEPYERDHAVVVGTYR-PP-PKQK-------------
>Danio_rerio@AAT68103
------------------------------------------------------------------------------M-----RP-G-F---S----P---R-G------------------------------------------------------------------G--G---------GRGGF--G--G-RGR---G---------G-----------------G------------------D--------R---G-----G---------------------------------R--G-------G---------------------------------------F-------R-----------------G------G---------------------------------------------------------------------------R----G--------------G-------F-----G---------G----------------------------------G-F-K-S---P-----------------------G----G---E--G-------G---------F----------------R---G----R-----------------G-----------------G------------------------------------G------------R-----G---------------T-----P----R--------G---------R---G-------------G---------------------------------------------------------GR---G----------------G----G--R---G-----G-----F----------R--G----G-A-------------------------------------------------------------------------------------------------------KV-TV-------------------------EPH--R-----H-E-GVFICRG--------K-----E-D-A----LVTKNMVI-G-----ES-VY-GE-KRI------------------N------V--E------E-----G-E-------------------------------T-----K--------------IEYRAWNPFRSK----LAAAI--------L----G--GID-QIHIKPG--VKVMYLGAASGTTVSHVSD-IVGPE----GLVYAVEFSHRSGRDLL-N-VAKK--RTNIIPIIEDARHPHKYRMLV-G-MVDVIFADVAQPDQTRIVALNAHNFLKNGGHFVIS----IKANCIDSTAAP-E-AVFAS--------------------------------EVKKM--SA---ENMKPQEQL-TLEPYERDHAVVVGIYR-PP-PKGKK------------
>Xenopus_laevis@AAH73610
------------------------------------------------------------------------------M-----RP-G-F---S----P---R-G----G-------------------R---G---GF--GD----------------RGGF----GG--R--G---------GFGDR--G--G-FR--------------G-----------------G------------------S--------R---G-----G---------------------------------F----------G---------------------------------------G-------R-----------------G------R---G-------------G----------D----------------------------------------------R----G--------------G---------------------------------------------------------------------R---G------------------G----F---R--G-------G---------F----------------S---S----P-----------------G-----------------R------------------------------------G------------G-----P---------------R-----G----G--------G---------R---G-------------G---F----------------------------------------------------------G----------------G----G--R---G-----G-----F----------G--A----G-R-------------------------------------------------------------------------------------------------------KV-IV-------------------------EPH--R-----H-E-GIFICRG--------K-----E-D-A----LVTKNLVP-G-----ES-VY-GE-KRI------------------S------V--E------D-----G-E-------------------------------V-----K--------------TEYRAWNPFRSK----IAAAI--------L----G--GVD-QIHIKPG--VKVLYLGAASGTTVSHVSD-VVGPE----GLVYAVEFSHRSGRDLI-N-VAKK--RTNIIPVIEDARHPHKYRMLV-G-MVDVVFADVAQPDQTRIVALNAHNFLKNGGHFVIS----IKANCIDSTAAP-E-AVFAA--------------------------------EVKKM--QQ---ENMKPQEQL-TLEPYERDHAVVVGIYR-PP-PKQKK------------
>Xenopus_tropicalis@CAJ81878
------------------------------------------------------------------------------M-----RP-G-F---S----P---R-G----G-------------------R---G---GY--GD----------------RGGF----GD--R--G---------GGRGR--G--G-FRG---RG----G---G-----------------G------------------D--------R---G-----G---------------------------------F----------G---------------------------------------G-------R-----------------G------G---F-------------G----------G----------------------------------------------R----G--------------G-------F-----G---------D---------------------------------------------R---G------------------G----F---R--G-------G---------F----------------K---S----P-----------------G-----------------R------------------------------------G------------G-----P---------------R-----G----G------------------R---G--------------------------------------------------------------------------------------------------G--R---G-----G-----F----------G--A----G-R-------------------------------------------------------------------------------------------------------KV-IV-------------------------EPH--R-----H-E-GIFICRG--------K-----E-D-A----LVTKNLVP-G-----ES-VY-GE-KRI------------------S------V--E------D-----G-E-------------------------------V-----K--------------TEYRAWNPFRSK----IAAAI--------L----G--GVD-QIHIKPG--AKVLYLGAASGTTVSHVSD-VVGPE----GLVYAVEFSHRSGRDLI-N-VAKK--RTNIIPVIEDARHPHKYRMLV-G-MVDVVFADVAQPDQTRIVALNAHNFLKNGGHFVIS----IKANCIDSTAAP-E-AVFAA--------------------------------EVKKM--QQ---ENMKPQEQL-TLEPYERDHAVVVGIYR-PP-AKQKK------------
>Monodelphis_domestica@XP_001369001
------------------------------------------------------------------------------M-----KP-G-F---S----P---R-G----G-------------------R---G---GF--GG----------------RGRG----GD--R--G---------G---R--G--G-F---------------G-----------------G------------------G--------R---G-----G---------------------------------F----------G---------------------------------------G-------R-----------------G------R---G-------------GF--G------D----------------------------------------------R----G--------------G---------------------------------------------------------------------R---G------------------G----G---R--G-------G---------F----------------H---S----P-----------------G-GRG-------------R------------------------------------G------------T-----P---------------R-----G----R--------G---------R---G-------------G---------------------------------------------------------------------------------------R---G-----G-----F----------Q--G----G-K-------------------------------------------------------------------------------------------------------KV-TV-------------------------EPH--R-----H-E-GVFICRG--------K-----E-D-A----LVTKNMVP-G-----ES-VY-GE-KRI------------------T------V--E------D-----G-E-------------------------------A-----K--------------LEYRAWNPFRSK----LAAAI--------L----G--GVD-QIHIRPG--AKVLYLGAASGTTVSHVSD-IVGPE----GLVYAVEFSHRSGRDLI-N-VAKK--RTNIIPVIEDARHPHKYRMLI-G-MVDVIFADVAQPDQSRIVALNAHNFLRNGGHFVIS----IKANCIDSTASP-E-AVFAS--------------------------------EVKKM--QQ---ENMKPQEQL-TLEPYERDHAVVVGVYR-PP-PKQKEAAAK--------
>Ornithorhynchus_anatinus@XP_001517295
-----------------------------------------------------------------------------------------------------------------------------------------------------------------------------------------------------------------------------------------------------------------------------------------------------------------------------------------------------------------------------------------------------------------------------------------------------------------------------------------------------------------------------------------------------------------------------------------------------------G-------G---------F----------------Q---S----P-----------------G-GRG-------------R------------------------------------G------------T-----P---------------R-----G----R--------G---------R---G-------------G---------------------------------------------------------------------------------------R---G-----G-----F----------Q--G----G-K-------------------------------------------------------------------------------------------------------KV-TV-------------------------EPH--R-----H-E-GVFICRG--------K-----E-D-A----LVTKNMVP-G-----ES-VY-GE-KRI------------------S------V--E------D-----G-E-------------------------------V-----K--------------LEYRAWNPFRSK----LAAAI--------L----G--GID-QIHIKPG--AKVLYLGAASGTTVSHVSD-IVGPD----GLVYAVEFSHRSGRDLI-N-VAKK--RTNVIPVIEDARHPHKYRMLI-G-MVDVIFADVAQPDQSRIVALNAHNFLRNGGHFVIS----IKANCIDSTAAP-E-AVFAS--------------------------------EIKKM--QQ---ENMKPQEQL-TLEPYERDHA----------------------------
>Branchiostoma_floridae@EEN66720
----------------------------------------------------------------------------------MGRP-G-F---S----P---R-G----G-------------------G---R---GF--SP----------------RGG-----GR--G--G---------GFSPR--G--G---------------------------------------------------------------G---G-----G---------------------------------FR---------G---------------------------------------G-------R-----------------G------G---F-------------G----------D----------------------------------------------R----G--------------G---------------------------------------------------------------------R---G------------------G----F---R--G-------G---------R----------------G---G----------------------G-----------------R------------------------------------G------------G-----G---------------R-----G----G--------F---------R---G-------------G---R----------------------------------------------------------G----------------G----G--R---G-----G-----F----------G--A----G-R-------------------------------------------------------------------------------------------------------KV-VV-------------------------EPH--R-----H-A-GVFISRG--------K-----E-D-A----LVTKNMVV-G-----ES-VY-GE-KRI------------------T------V--E------E-----G-E-------------------------------N-----K--------------LEYRVWNPFRSK----LAAAI--------L----G--GID-QIHMMPG--SKVLYLGAASGTTVSHVSD-LVGPE----GLVYAVEFSHRSGRDLL-N-VAKK--RTNIIPIIEDARHPHKYRMLV-G-MVDTIFADVAQPDQTRIVAINAHNFLKNDGHFVIS----IKANCIDSTASA-E-AVFAG--------------------------------EVKKM--KS---EKMHPKEQL-TLEPYERDHAVVVGVYR-PS-KK---------------
>Halocynthia_roretzi@DB589960.H1.1
-------------------------------------------------------------------------------------------------------------------------------------------------------------------------------------------------------------------------------------------------------------------------------------------------------------------------G---------------------------------------G-------R-----------------G------G----------------------------S----------------------------------------------R----G--------------G-------F-----G---------GRG------G---------------------------R-G-G--------SR-----------------G----G---F--G-------G--------------------------R---G----R-----------------G-----------------G------------------------------------G------------G-----R---------------------------------------------------------------G---G---------------------------------------------------------------------------R----G--V---G-----G-----F----------R--G----G-R-------------------------------------------------------------------------------------------------------TT-VV-------------------------EPH--R-----H-P-GVFISRG--------K-----D-D-A----LLTKNLVP-G-----NT-VY-GE-KKV------------------E------V--E------T-----D-G-------------------------------V-----K--------------IEYRAWNPYRSK----LAAAI--------L----G--GIG-EIHMKPG--AKVLYLGAASGTTVSHVSD-IVGPE----GLVYAVEFSHRSGRDLL-N-VAKK--RTNIIPIIEDARHPHKYRMLL-G-MVDTIFADVAQPDQTRIVAINAHQFL-----------------------------------------------------------------------------------------------------------------------------
>Styela_plicata@Spli92612.H1.1
---------------------------------------------------------------------------------------------------------------------------------------------------------------------------------------------------------------------------------------------------------------------------------------------------------------------------------------------------------------------------------------------------------------------------------------------------------------------------------------------------------------------------------------------------------------------------------------------------------------------------------------------------------------------------------------------------------------------------------------------------------------------------------------------------------------------------------------------------------------------------------------------------------------------------------------------------------------------------------------------------------------------------------------------------------------------------------------------------------------------------------------------------------------------------------------------------------------------------------------------------------------------------------------------------GIG-QIHMKPG--CKVLYLGAASGTTVSHVSD-IVGPE----GLVYAVEFSHRSGRDLL-N-VAKK--RTNIIPIIEDARHPHKYRMLV-D-MVDTIFADVAQPDQTRIVAINAHHFLKNGGNFVIS----IKAT------------------------------------------------------------------------------------------------------------
>Dendrodoa_grossularia@Dvar27075.H1.1
-----------------------------------------------------------------------------------------------------------------------------------------------------------------------------------------------------------------------------------------------------------------------------------------------------------------------------------------------------------------------------------------------------------------------------------------------------------------------------------------------------------------------------------------------------------------------------------------------------------------------------------------------------------------------------------------------------------------------------------------------------------------------------------------------------------------------------------------------------------------------------------------------------------------------------------------------------------------------------------------------------------------------------------------------------------------------------------------------------GIFVSRG--------K-----D-D-A----LLTKNLIP-G-----NT-VY-GE-RK--------------------------------------------------------------------------------------------------------------------------------------------------------LGAASGTTVSHVSD-IVGPE----GLVYAVEFSHRSGRDLL-N-VAKS--RTNIIPIIEDARHPHKYRMLV-G-MVDTIFADVAQPDQTRIVA------------------------------------------------------------------------------------------------------------------------------------
>Molgula_tectiformis@67790490.52
----------------------------------------------------------------------------G-------GG-G-R---G----F---X-G----G--------------------------------------------------------------------------------------------GR----G---G-----------------G---------------------------R---G------------------------------------------G-------G---------------------------------------D-------R-----------------G------G---G--------G----F----------RG---------------------R-------G-------G-------G----G--------------G-------R-----G-----------------------------------------------------------F------------------G----G---R--G-------G-----------------------------------------------------------------------------------------------------------------------------------------------G-----R----G--------R---------G---G-------------G---------------------------------------------------------GR---G----------------G-------R---G-----G-----F----------R--G----G-K-------------------------------------------------------------------------------------------------------QT-VV-------------------------EPH--R-----H-E-GVFIARG--------K-----E-D-A----LLTKNLVP-G-----HV-VY-GE-KKV------------------E------V--E------V-----D-G-------------------------------N-----K--------------IEYRAWNPYRSK----LAASI--------L----G--GVD-NIYMKPG--CKVLYLGAASGTTVSHVSD-IVGPE----GLVYAVEFSHRSGRDLI-N-VAKK--RTNIIPIIEDARHPHKYRMLV-G-MVDTIFADVAQPDQTRIVAINAHAFLKTGGNFVIS----IKASCIDSTAKP-E-AVFAS--------------------------------EVQKM--KG---EKMKPQEQL-TLEPYERDHAVVIGQYR-AP-KKM--------------
>Bostrichobranchus_pilularis@CT01091002.H1.3
---------------------------------------------------------------------------------------------------------------------------------------------------------------------------------------------------------------------------------------------------------------------------------------------------------------------------------------------------------------------------------------------------------------------------------------------------------------------------------------------------------------------------------------------------------------------------------------------------------------------------------------------------------------------------------------------------------------------------------------------------------------------------------------------------------------------------------------------------------------------------------------------------------------------------------------------------------------------------------------------------------------------------------------------------------------------------------------------------------ARG--------K-----E-D-A----LLTKNLVP-G-----NF-RFTEE-KKI------------------E------V--E------V-----D-G-------------------------------S-----K--------------IEYRAWNPYRTK----LAAGI--------L----G--GLD-KIHMKPG--AKVLYLGAASGTTVSHVSD-I------------AVEFSHRSGRDLI-N-VAKK--RTNIIPIIEDARHPHKYRMLV-G-MVDTIFADVAQPDQGRIVAINAHAFLKNGGNFVIS----IKASCIDSTAKP-E-AVFAA--------------------------------EVLKL--KQ---EKMKPQEQL-YL------------------------------------
>Ciona_savignyi@37865237.46
-------------------------------------------------------------------------------------G-G-F---G--------R-G----G--------------------------------------------------------------------------------------------------R---G-----------------G------------------G--------R---G-----G--------------------------------------------G---------------------------------------G-------R-----------------G------G----------------------------G----------------------------------------------G----G--------------G-------F-----G---------G------------------------------------R-G-G--------G------------------G----G---F--G-------G--------------------------R---G----R-----------------G-------------------------------------------------------------------------N---------------L-----H----L--------G---------R---G-------------G---G----G----------------------------------------------------------------------R----G--R---G-----G-----F----------R--G----G-R-------------------------------------------------------------------------------------------------------ST-MV-------------------------EPH--R-----L-S-GIFIARG--------K-----E-D-A----LVTKNLVP-G-----DT-VY-GE-KKI------------------E------V--E------L-----E-G-------------------------------A-----K--------------TEYRAWNPFRSK----LAAAV--------L----G--GVE-AIHIKPG--SKVLYLGAASGTTVSHVSD-IVGPE----GLVYAVEFSHRSGRDLI-N-VAKK--RTNIIPIIEDARHPHKYRMLV-G-MVDTIFADVAQPDQTRIVALNAHHFLKNAGHFVIS----IKASCIDSTAKP-E-SVFAS--------------------------------EVKKM--QG---EKMKPQEQM-TLEPYERDHAVVVGMYR-AP-PKNK-------------
>Ciona_intestinalis@XP_002131217
----------------------------------------------------------------------------------MGRP-G-F---S----P---R-G----G------G-------------------------------------------------------------------------------------------R---G-----------------G------------------G--------R---G-----G---GF-------G--RGG---------------R--G-------G---------------------------------------G-------R-----------------G------G----------------------------G----------------------------------------------R----G--------------G-------F-----G---------G--------G---------------------------R-G-G--------G------------------G----G---F--G-------G--------------------------R---G----R-----------------G-----------------G------------------------------------G------------R-----G---------------------------------------------R---G-------------G---G---------------------------------------------------------------------------R----G--R---G-----G-----F----------R--G----G-N-------------------------------------------------------------------------------------------------------ST-MV-------------------------EPH--R-----H-S-GIFIARG--------K-----E-D-A----LVTKNLVP-G-----DT-VY-GE-KKI------------------E------V--E------L-----E-G-------------------------------A-----K--------------TEYRAWNPFRSK----LAAAV--------L----G--GIE-AIHIKPG--SKVLYLGAASGTTVSHVSD-IVGPE----GLVYAVEFSHRSGRDLI-N-VAKK--RTNIIPIIEDARHPHKYRMLV-G-MVDTIFADVAQPDQTRIVALNAHHFLKNTGHFVIS----IKASCIDSTAKP-E-AVFAS--------------------------------EVKKM--QG---EKMKPQEQM-TLEPYERDHAVVVGIYR-PP-PKNKK------------
>Phallusia_mammilata@CT01091002.H1.1
---------------------------------------------------------------------------------------------------------------------------------------------------------------------------------------------------------------------------------------------------------------------------------------------------------------------------------------------------------------------------------------------------------------------------------------------------------------------------------------------------------------------------------------------------------------------------------------------------------------------------------------------------------------------------------------------------------------------------------------------------------------------------------------------------------------------------------------------------------------------------------------------------------------------------------------------------------------------------------------------------------------------------------------------------------------------------------------------------------------------------------------------------------------------------------------------------------------------------------------------------------------------------------------------------------------------------------------PE----GLVYAVEFSHRSGRDLI-N-VAKK--RTNIIPIIEDARHPHKYRMLV-G-MVDTIFADVAQPDQVRIVALNAHNFLK-----------------------------FAS--------------------------------EVKKM--QG---EKMKPQEQM-TLEPYERDHAVVVGIYR-LP-PKNK-------------
>Ascidia_gemmata@FS996482.H1.1
------------------------------------------------------------------------------------------------------------------------------------------------------------------------------------------------------------------------------------------------------------------------------------------------------------------------------------------------------------------------------------------------------------------------------------------------------------------------------------------------------------------------------------------------------------------------------------------------------------------------------------------------------------------------------------------------------------------------------------------------------------------------------------------------------------------------------------------------------------------------------------------------------------------------------------------------------------------------------------------------------------------------------------------------------------------------------------------------------------------------------------------------------------------------------------------------------------------------------------------------------------------------------------------------------------------------------------------------------------------------------------------------VDVIFADVAQPDQVRIVALNAHNFLKNSGHFVIS----IKASCIDSTAKP-E-AVFAS--------------------------------EVKKM--QS---EKMKPQEQM-TLEPYERDHAVVVGIYR-PP-PKNK-------------
>Oikopleura_dioica@CBY24017
----------------------------------------------------------------------------MAPAPLPAPA-P-F---G----D---R-G----R------G-------------------------------------------------------------------------------------------R---G-----------------R------------------G--------R---G-----G---G--------G--FGG---------------R--G-------G---------------------------------------G-------G-----------------F------G----------------------------G----------------------------------------------R----G--------------G-------G-----GRGGGF----G--------G---------------------------R-G-G--------SRGR---------------G----G---F--G-------D--------------------------R---G----R-----------------G-----------------G-------------------------------------------------R-----G---------------------------------------------R---G-------------G---P---------------------------------------------------------------------------G----G--R---G-----G-----R----------G--G----G-M-------------------------------------------------------------------------------------------------------KV-IV-------------------------EPH--R-----H-G-GVFIAKG--------K-----E-D-V----LVTKNLVP-G-----NT-VY-GE-KKI------------------E------V--E------VPAP--E-G-------------------------------SANPIQK--------------VEYRSWNPFRSK----LAAAI--------L----G--GVD-KIHIAPG--KRVLYLGAASGTTVSHVSD-IVGPE----GLVYAVEFSHRSGRDLL-N-VAKT--RTNIVPIIEDARHPHKYRMLV-G-MVDVVFADVAQPDQTRIVALNSHHFLKAEGHFVIS----IKASCIDSTAKP-E-AVFAS--------------------------------EVKKM--KA---EKMKPQEQL-TLEPYERDHAVVVGIYR-PP-PKK--------------
>Oikopleura_dioica@CBY38597
---------------------------------------------------------------------M--AP--MAPAPLPAPA-P-F---G----D---R-G----R------G-------------------------------------------------------------------------------------------R---G-----------------R------------------G--------R---G-----G---G--------G--FGG---------------R--G-------G---------------------------------------G-------G-----------------F------G----------------------------G----------------------------------------------R----G--------------G-------G-----GRGGGF----G--------G---------------------------R-G-G--------S------------------R----G---R--G-------G--------------------------F---G----D-----------------R-----------------G------------------------------------G------------R-----G---------------------------------------------R---G-------------G---P---------------------------------------------------------------------------G----G--R---G-----G-----R----------G--G----G-M-------------------------------------------------------------------------------------------------------KV-IV-------------------------EPH--R-----H-G-GVFIAKG--------K-----E-D-V----LVTKNLVP-G-----NT-VY-GE-KKI------------------E------V--E------VPAP--E-G-------------------------------SANPIQK--------------VEYRSWNPFRSK----LAAAI--------L----G--GVD-KIHIAPG--KRVLYLGAASGTTVSHVSD-IVGPE----GLVYAVEFSHRSGRDLL-N-VAKT--RTNIVPIIEDARHPHKYRMLV-G-MVDVVFADVAQPDQTRIVALNSHHFLKAEGHFVIS----IKASCIDSTAKP-E-AVFAS--------------------------------EVKKM--KA---EKMKPQEQL-TLEPYERDHAVVVGIYR-PP-PKK--------------
>Oikopleura_dioica@CBY24658
--------------------------------------------------------------------------------------------------------------------------------------------------------------------------------------------------------------------------------------------------------MA--------PIAFG-----G---------------------------------R--G-------G---------------------------------------G-------R-----------------G------G---------------------------------------------------------------------------R----G--------------G--------------------------------------------------------------------------------------------G----G---R--G-------G---------FTP--------------R---G----R-----------------G-----------------G------------------------------------S------------R-----G---------------G-----G----R--------G---------R---G-------------G---------------------------------------------------------PR---G----------------G----G--R---G-----G-----A----------R--G----G-CV------------------------------------------------------------------------------------------------------KV-IV-------------------------EPH--R-----H-G-GVFIAKG--------K-----E-D-V----LVTKNLVP-G-----NT-VY-GE-KKI------------------E------V--K------K-----H-I-------------------------------F-----K--------------VEYRSWNPFRSK----LAAAI--------L----G--GVD-KIHIAPG--KKVLYLGAASGTTVSHVSD-IVGPQ----GLVYAVEFSHRSGRDLL-N-VAKT--RTNIVPIIEDARHPHKYRILV-G-MVDCVFADVAQPDQTRIVALNSHHFLKAGGHFVIS----IKASCIDSTAKP-E-AVFAS--------------------------------EVKKM--KA---EKMKPQEQL-TLEPYERDHAVVVGIYR-PP-PKK--------------
>Saccoglossus_kowalevskii@XP_002730661
------------------------------------------------------------------M--R--P--------------G-F---S----P---R-G----G------G-----------------------------------------------------------------------G--R--G-----------------G-----------------G------------------G--------R---G-----G---------------------------------F--G-------G-----------------------------------------------R-----------------G------G-----------------R----------G---------------------------------------------------G--------------G-------F-----G---------G------------------------------------R-G-G----S---R------------------G----G---F--G-------G---------A----------------R---G----G-----------------G-----------------G------------------------------------R------------G-----R---------------G-----F----G--------G---------R---G-------------R---G----R----------------------------------------------------------------------G----G--R---G-----G-----M----------A--G----G-K-------------------------------------------------------------------------------------------------------QV-TI-------------------------EPH--R-----I-E-GVFIARG--------K-----E-D-A----LVTKNMVQ-G-----DS-VY-GE-KRI------------------S------V--E------A-----D-G-------------------------------D-----K--------------LEYRAWNPFRSK----LAAAI--------L----G--GVD-KTHITPG--SKVLYLGAASGTTVSHVSD-IVGPD----GIVYAVEFSHRSGRDLL-N-VAKK--RTNIIPIIEDARHPHKYRMLV-G-MVDTIFADVAQPDQARIVAINAHNFLKNEGHFVIS----IKANCIDSTAAP-E-AVFAG--------------------------------EVKKL--QS---ERLKPQEQL-TLEPYERDHAVVVGVYR-PQ-PKKK-------------
>Xenoturbella_bocki@CT02100805.H1.1
-----------------------------------------------------------------------------------------------------------------------------------------------------------------------------------------------------------------------------------------------------------------------------------------------------------------------------------------------------------------------------------------------------------------------------------------------------------------------------------------------------------------------------------------------------------------------------------------------------------------------------G----------------E---R----W-----------------R------------------------------------------------------P------------G-----G---------------A-----A----W--------G---------R---G-------------R---G----RGA------------------------------------------PR------------------------G----G--G---G-----M-----R----------G-----------------G-------------------------------------------------------------------------------------------R---QV-II-------------------------EPH--R-----H-E-GVFIARG--------K-----E-D-A----LVTKNLVP-G-----DA-VY-GE-KRM------------------S------V--E------E-----G-G-------------------------------D-----K--------------IEYRAWNPFRSK----LAAAI--------L----G--GVD-RIHMKPG--SKVLYLG------------------------------------------------------IIEDARHPHKYRMLV-G-MVDVIFADVAQPDQARIVAINAHSFLKNEGHFIIS----IKANCIDSTAPP-E-AVFAG--------------------------------EVKKL--QS---EKLKPQEQI-TLEPYERDHAVVVGMYR---------------------
>Strongylocentrotus_purpuratus@XP_796441
------------------------------------------M--GRP--GF-SPGS--R------G--G--F---R-G-----GG-D-R---G----G---R-G----G------R---------------------------------------------------------------------------------G---GF----G---S-----------------R------------------G--------G---G-----F------------------------------------G-------G---------------------------------------G-------R-----------------G------G------------G----G---------------------------------------------------------R----G--------------G---------------------------------------------------------------------G---F------------------G----G---R--G-------R-------------------------------------------------------------------------------------------------------------------------------G---------------G-----P----R--------G---------R---G-------------G--------------------------------------------------------------R----------------G----G--R---G-----G-----M----------R--G----G-F-------------------------------------------------------------------------------------------------------KV-AI-------------------------EPH--R-----L-E-GVFIARG--------K-----E-D-A----LVTKNLVP-G-----ES-VY-GE-KRI------------------S------I--E------E-----G-E-------------------------------K-----K--------------LEYRAWNPFRSK----LAAAI--------L----G--GVD-HIHMKPG--SKVLYLGAASGTTVSHVSD-LVGPE----GLVYAVEFSHRSGRDLM-N-VAKK--RTNIIPIIEDARHPHKYRMLV-G-MVDCVFADVAQPDQARIVAINAHNFLKNEGHFVIS----IKANCIDSTAQP-E-AVFAG--------------------------------EVKKL--IA---EKLKPQEQL-TLEPYERDHAVVVGVYR-AP-PKKK-------------
>Paracentrotus_lividus@CT01070710.H1.1
----------------------------------------------RP--GV-GFSP--R------G--V--F---R-G-----GG-D-R---G----G---R-G----G------R---------------------------------------------------------------------------------G---GF----G---G-G---------------R------------------G--------G---G--RGGF------------------------------------G-------G---------------------------------------G-------R-----------------G------GF-----------G----G---------------------------------------------------------R----G--------------G---------------------------------------------------------------------G---R------------------G----GP--R--G-------R-------------------------------------------------------------------------------------------------------------------------------G---------------G-----P----R--------G---------R---G-------------G---P----------------------------------------------------------R----------------G----G--R---G-----G-----F----------R--G----G-A-------------------------------------------------------------------------------------------------------RV-VI-------------------------EPH--R-----L-Q-GVFIARG--------K-----E-D-A----LVTKNLVP-G-----ES-VY-GE-KRI------------------S------I--E------E-----G-E-------------------------------K-----K--------------LEYRAWNPFRSK----LAAAI--------L----G--GVD-NIHMKPG--SKVLYLGAASGTTVSHVSD-LVGPD----GLVYAVEFSHRSGRDLM-N-VAKK--RTNIIPIIEDARHPHKYRMLV-G-MVDCVFADVAQPDQARIVAINAHNFLKNEGHFVIS----IKANCIDSTAQP-E-AVFAG--------------------------------EVKKL--QA---EKLKPQEQL-TLEPYERDHAVVVGTYR-AP-PKKK-------------
>Solaster_stimpsonii@EE123220.H1.1
---------------------------------------------------------------------------------------------------------------------------------------------------------------------------------------------------------------------------------------------------------------------------------------------------------------------------------------------------------------------------------------------------------------------------------------------------------------------------------------------------------------------------------------------------------------------------------------------------------------------------------------------------------------------------------------------------------------------------------------------------------------------------------------------------------------------------------------------------------------------------------------------------G----M--R---G-----G-----M----------R--G----G-K-------------------------------------------------------------------------------------------------------KV-II-------------------------EPH--R-----L-E-GVFIARG--------K-----E-D-A----LVTKNLVP-G-----ET-VY-GE-KKI------------------S------A--E------E-----G-E-------------------------------I-----K--------------TEYRAWNPFRSK----LAAAI--------L----G--GID-KIHIRPG--IKVLYLGAASGTTVSHVSD-IVGPD----GLVYAVEFSHRSGRDLL-N-VAKK--RTNIIPIIEDARHPHKYRMLV-G-MVDCIFADVAQPDQARIVAINAHSFLKNEGNFVIS----IKANCIDSTAQP-E-AVFAN--------------------------------EVKKL--IS---EKLKPQEQL-TLEPYERDHAVVVRVYR-PP-PKKK-------------
>Patiria_miniata@CT10100728.H1.1
-------------------------------------------------------GG--R------G--G--F---R-G-----GG-------G----G---G-G----F------R---------------------------------------------------------------------------------G---GG----G---F-----------------R------------------G--------G---G------------------------------------------E-------G---------------------------------------G-------R-----------------G------GFR----------G----G---------------------------------------------------------R----G--------------G---------------------------------------------------------------------S---R------------------G----G---R--G-------G-------------------------------------------------------------------------------------------------------------------------------F---------------T-----P----R--------G---------R---G-------------GMRGG----------------------------------------------------------R----------------G----GA-R---G-----G-----M----------R--G----G-R-------------------------------------------------------------------------------------------------------KV-II-------------------------EPH--R-----L-E-GVFIARG--------K-----E-D-A----LVTKNLVP-G-----ET-VY-GE-KKI------------------S------A--E------D-----G-D-------------------------------I-----K--------------TEYRAWNPFRSK----LAAAI--------L----G--GID-KIHMKPG--SKVLYLGAASGTTVSHVSD-LVGPE----GLVYAVEFSHRSGRDLI-N-VAKK--RTNIIPIIEDARHPHKYRMLV-G-MVDCIFADVAQPDQARIVAINAHSFLKNEGNFVIS----IKANCIDSTAQP-E-VVFAG--------------------------------EVKKL--IA---EKLKPQEQL-TLEPYERDHAVVVGVYR-AP-SKKK-------------
>Homo_sapiens@A6NHQ2
-----------------------------------------------------MKSA--A------S--S--R---G-G-----GG-G-G---R----G---G-G----G------W-------------------------------------------------------------------------------------------G---S-WGGGR-----------G------------------G--------G---G-----G---AG---------------------------------------K---------------------------------------G-------G-----------------G------G---D--------G----G----------G--------------------------------------Q-------G----G--------------K-------G-----G-----------------------------------------------------------F------------------G----A---R--A-------R---------G----------------F---G----G-----------------G-------------------------------------------------------------------G-----R---------------G-----R----G--------R---------G---G-------------G-------------------------------------------------------------------------------D----G--K---D-----R-----G----------G--G----G---------Q--R---RG-G-----V-----------AK-S-K-S---R---------R-------R------------K----------GA---------M---VV-SV-------------------------EPH--R-----H-E-GVFIYRG--------A-----E-D-A----LVTLNMVP-G-----QS-VY-GE-RRV------------------T------V--T------E-----G-G-------------------------------V-----K--------------QEYRTWNPFRSK----LAAAI--------L----G--GVD-QIHIKPK--SKVLYLGAASGTTVSHVSD-IIGPD----GLVYAVEFSHRAGRDLV-N-VAKK--RTNIIPVLEDARHPLKYRMLI-G-MVDVIFADVAQPDQSRIVALNAHTFLRNGGHFLIS----IKANCIDSTASA-E-AVFAS--------------------------------EVRKL--QQ---ENLKPQEQL-TLEPYERDHAVVVGVYR-PL-PKSSS------------
>Bos_taurus@DAA27197
-----------------------------------------------------MKSA--V------G--L--R---R-G-----GS-G-G---R----G---G-G----G------W-------------------------------------------------------------------------------------------G---G-----------------G------------------R--------G---G-----G---AG---------------------------------------K---------------------------------------G-------A-----------------G------G---D--------G----G----------G--------------------------------------P-------G----G--------------K-------G-----G-----------------------------------------------------------F------------------G----A---R--T-------R---------G----------------F---G----G-----------------G-----------------R-------------------------------------------------G-----R---------------G-----R----G--------G---------A---G-------------G-------------------------------------------------------------------------------D----G--R---G-----D-----R----------G--G----G-G-------Q--L---R--G-----V-----------AK-N-K-N---R---------R-------R------------K----------SV---------L---TV-SV-------------------------EPH--R-----H-E-GVFIYRG--------A-----E-D-A----LVTLNMVP-G-----QS-VY-GE-RRV------------------T------V--T------E-----G-G-------------------------------E-----K--------------LEYRTWNPFRSK----LAAAI--------L----G--GVD-QIHIKPK--SKVLYLGAASGTTVSHVSD-IIGPD----GLVYAVEFSHRAGRDLV-N-VAKK--RTNIIPVLEDARHPLKYRMLI-G-MVDVIFADVAQPDQSRIVALNAHTFLRNGGHFLIS----IKANCIDSTASA-E-AVFAS--------------------------------EVRKL--QQ---ENLKPQEQL-TLEPYERDHAVVVGVYR-PL-PKSSSK-----------
>Homo_sapiens@XP_293903
------------------------------------------------------------------------------M-----GK-G-Q---G----E---R-R----G-------------------------------------------------------------A--G---------------------------CV----C---T-----------------R------------------A--------G---K------------------------------------------R-------G---------------------------------------F-------R-----------------A------A---G--------S----R----------G----------------------------------------------R----G--------------G-------K-----G---------G--------FGAR-AR-------------GFGGGGR-G-R-G---RG---G------------------G----D---G--K-------D---------R----------------G---G----G-----------------G----------------------------------------------------------------------------------------------------Q--------R---------R---G-------------G---V----A-----------------------------------------------------K----------------S----K--S---R-----R-----R----------K--G----A-M-------------------------------------------------------------------------------------------------------VV-SV-------------------------EPH--R-----H-E-GVFIYRG--------A-----E-D-A----LVTLNMVP-G-----QS-VY-GE-RRV------------------T------V--T------E-----G-G-------------------------------V-----K--------------QEYRTWNPFRSK----LAAAI--------L----G--GVD-QIHIKPK--SKVLYLGAASGTTVSHVSD-IIGPD----GLVYAVEFSHRAGRDLV-N-VAKK--RTNIIPVLEDARHPLKYRMLI-G-MVDVIFADVAQPDQSRIVALNAHTFLRNGGHFLIS----IKANCIDSTASA-E-AVFAS--------------------------------EVRKL--QQ---ENLKPQEQL-TLEPYERDHAVVVGVYR-PL-PKSSSK-----------
>Pan_troglodytes@XP_527108
------------------------------------------------------------------------------M-----GK-G-Q---G----E---R-R----G-------------------------------------------------------------A--G---------------------------CV----C---T-----------------R------------------A--------G---K------------------------------------------R-------G---------------------------------------F-------R-----------------A------A---G--------S----R----------G----------------------------------------------R------------------------------------------------------------------------------------------------------------------------------------D---------R----------------G---G----G-----------------G----------------------------------------------------------------------------------------------------Q--------R---------R---A-------------G---V----A-----------------------------------------------------K----------------S----K--S---R-----R-----R----------K--G----A-M-------------------------------------------------------------------------------------------------------VV-SV-------------------------EPH--R-----H-E-GVFIYRG--------A-----E-D-A----LVTLNMVP-G-----QS-VY-GE-RRV------------------T------V--T------E-----G-G-------------------------------V-----K--------------QEYRTWNPFRSK----LAAAI--------L----G--GVD-QIHIKPK--SKVLYLGAASGTTVSHVSD-IIGPD----GLVYAVEFSHRAGRDLV-N-VAKK--RTNIIPVLEDARHPLKYRMLI-G-MVDVIFADVAQPDQSRIVALNAHTFLRNGGHFLIS----IKANCIDSTASA-E-AVFAS--------------------------------EVRKL--QQ---ENLKPQEQL-TLEPYERDHAVVVGVYR-PL-PKSSSK-----------
>Apostichopus_japonicus@CT01110417.H1.1
-----------------------------------------------------------------------------------------------------------------------------------------------------------------------------------------------------------------------------------------------------------------------------------------------------------------------------------------------------------------------------------------------------------------------------------------------------------------------------------------------------------------------------------------------------------------------------------------------------------------------------------------------------------------------------------------------------------------------------------------------------------------------------------------------------------------------------------------------------------------------------------------------------------------------------------------------------------------------------------------------------------------------------------------------------------------------------------------------------------------------------------------------------------------------------------------------------------------------------------------------------------------------------------------------------------KPG--SKVLYLGAASGTTVSHVAD-IVGPE----GLVYAVEFSHRSGRDLI-N-VAKK--RTNIIPIIEDARHPHKYRMLV-G-MVDTIFADVAQPDQARIVAINAHHFLKNLGHFVIS----MKANCIDSTAQP-E-AVFAG--------------------------------EVKKL--RS---EQLKPEEQL-TLEPYERDHAVVVGTYR-AP-AK---------------
>Anolis_carolinensis@XP_003224982
------------------------------------------------------------------------------M-----RP-G-F---S----P---R-G----G-------------------R---G---DR--GG----------------RGGF----GD--R--G-------------R--G--G-F---------------R-----------------G------------------G--------R---G-----GG--------------------------------F----------N---------------------------------------S-------P-----------------G------R---G-------------GG--P------F----------------------------------------------R----G--------------G---------------------------------------------------------------------R---G------------------G----S---R--G-------------------------------------------------------------------------------R------------------------------------G------------G-----P---------------R-----G----G--------G---------R---G-------------G---------------------------------------------------------------------------------------R---G-----G-----F----------R--G----G-K-------------------------------------------------------------------------------------------------------KV-TV-------------------------EPH--R-----H-E-GVFICRG--------K-----E-D-A----LVTKNLVP-G-----ES-VY-GE-KRI------------------S------V--E------D-----G-E-------------------------------I-----K--------------VEYRAWNPFRSK----LAAAI--------L----G--GID-QIHIKPG--AKVLYLGAASGTTVSHVSD-IVGPE----GLVYAVEFSHRSGRDLI-N-VAKK--RTNIIPVIEDARHPHKYRMLI-G-MVDVIFADVAQPDQSRIVALNAHNFLKNGGHFVIS----IKANCVDSTAAP-E-AVFAS--------------------------------EVKKM--QQ---ENMKPQEQL-TLEPYERDHAVVVGIYR-PA-PKQKK------------
>Eucidaris_tribuloides@CT02120330.H1.1
----------------------------------------------------------------------------------------------------------------------------------------------------------------------------------------------------------------------------------------------------------------------------------------------------------------------------------------------------------------------------------------------------------------------------------------------------------------------------------------------------------------------------------------------------------------------------------------------------------------------------------------------------------------------------------------------------------------------------------------------------------------------------------------------------------------------------------------------------------------------------------------------------------------------------------------------G-M-------------------------------------------------------------------------------------------------------KV-II-------------------------EPH--R-----L-Q-GVFIARG--------K-----E-D-A----LVTLNMVP-G-----DS-VY-GE-KRI------------------A------V--E------D-----G-E-------------------------------K-----K--------------VEYRAWNPFRSK----LAAAI--------L----G--GID-KIHMKPG--SKVLYLGEASGTTVSHVSD-LVGPE----GLVYAVEFSHRSGRDLI-N-VAKK--R------------------LV-G-MV----ADVAQPDQARIVAINAHNFLKNEG-----------------------------------------------------------------L--QA---EKLKPQEQL-TLEPYERDHAVVVGTYE-AP-TKKE-------------
>Lytechinus_variegatus@JI432699.H1.1
-----------------------------------------------------GFSP--R------G--S--F---R-G-----GGGD-R---G----G---R-G-----------R---------------------------------------------------------------------------------G---GF----G---G-G---------------R------------------G--------G---------F------------------------------------G-------G---------------------------------------G-------R-----------------G------GG-----------G----G---------------------------------------------------------R----G--------------GFG-------------------------------------------------------------------G---R------------------G----GP--R--G-------R-------------------------------------------------------------------------------------------------------------------------------G---------------G-----P----R--------G---------R---G-------------G--------------------------------------------------------------R----------------G----G--R---G-----G-----M----------R--G----G-A-------------------------------------------------------------------------------------------------------KV-VI-------------------------EPH--R-----L-Q-GVFIARG--------K-----E-D-A----LVTKNLVP-G-----ES-VY-GE-KRI------------------S------I--E------E-----G-E-------------------------------K-----K--------------LEYRAWNPFRSK----LAAAI--------L----G--GVD-HIHMKPG--SKVLYLGAASGTTVSHVSD-LVGPE----GLVYAVEFSHRSGRDLI-N-VAKK--RTNIIPIIEDARHPHKYRMLV-G-MVDCVFADVAQPDQARIVAINAHNFLKNEGHFVIS----IKANCIDSTAQP-E-AVFAG--------------------------------EVKKL--QA---EKLKPQEQL-TLEPYERDHAVVVGVYR-AP-PKKK-------------
>Pan_paniscus@XP_003810997
--------------------------------------------------------------------------------------------------------------------------------------------------------------------------------------------------------------------------------------------------------------------------------------------------------------------------------------------------------------------------------------------------------------------------------------------------------------------------------------------------------------------------------------------------------------------MS-MRREELWSRMEQKSYCTYQV----FSKCPD---L--Q-------D---------R----------------G---G----G-----------------G----------------------------------------------------------------------------------------------------Q--------R---------R---G-------------G---V----A-----------------------------------------------------K----------------S----K--S---R-----R-----R----------K--G----A-M-------------------------------------------------------------------------------------------------------VV-SV-------------------------EPH--R-----H-E-GVFIYRG--------A-----E-D-A----LVTLNMVP-G-----QS-VY-GE-RRV------------------T------V--T------E-----G-G-------------------------------V-----K--------------QEYRTWNPFRSK----LAAAI--------L----G--GVD-QIHIKPK--SKVLYLGAASGTTVSHVSD-IIGPD----GLVYAVEFSHRAGRDLV-N-VAKK--RTNIIPVLEDARHPLKYRMLI-G-MVDVIFADVAQPDQSRIVALNAHTFLRNGGHFLIS----IKANCIDSTASA-E-AVFAS--------------------------------EVRKL--QQ---ENLKPQEQL-TLEPYERDHAVVVGVYR-PL-HKSSSK-----------
>Sarcophilus_harrisii@XP_003766471
---------------------------------------------------------------------------------MGAFVGG-F---S----P---R-G----GG------------------R---G---GF--RG----------------RGRG----GD--R--G---------G---F--G--G---------------------------------------------------------------R---G-----G---------------------------------F----------G---------------------------------------G-------R-----------------G------R---G-------------GF--G------A----------------------------------------------R----G--------------G---------------------------------------------------------------------R---G------------------G----G---R--G-------G---------F----------------H---S----P-----------------G-GRG-------------R------------------------------------G------------T-----P---------------R-----G----R--------G---------R---G-------------G---------------------------------------------------------------------------------------R---G-----G-----F----------Q--G----G-K-------------------------------------------------------------------------------------------------------KV-TV-------------------------EPH--R-----H-E-GVFICRG--------K-----E-D-A----LVTKNMVP-G-----ES-VY-GE-KRI------------------T------V--E------D-----G-E-------------------------------V-----K--------------MEYRAWNPFRSK----LAAAI--------L----G--GVD-QIHIRPG--AKVLYLGAASGTTVSHVSD-IVGPE----GLVYAVEFSHRSGRDLI-N-VAKK--RTNIIPVIEDARHPHKYRMLI-G-MVDVIFADVAQPDQSRIVALNAHNFLRNGGHFVIS----IKANCIDSTASP-E-AVFAS--------------------------------EVKKM--QQ---ENMKPQEQL-TLEPYERDHAVVVGVYR-PP-PKQKEVAAK--------
>Oreochromis_niloticus@XP_003446214
------------------------------------------------------------------------------M-----VS-G-F---S----P---RMD------------------------------------------------------------------R--G---------GRGGG--R--G-GGR---G---------GF----------------G------------------D--------R---G-----G---------------------------------R--G-------G---------------------------------------F-------R-----------------G------GF--------------------------------------------------------------------------R----G--------------G-------R-----G---------G----------------------------------G-F-Q-S---P-----------------------D----G------G-------G---------F----------------R---G----R-----------------G-----------------G------------------------------------G------------R-----G---------------T-----P----R--------G---------R---G-------------G---------------------------------------------------------RG---G------------R---G----G--R---G-----G-----F----------G--G----G-K-------------------------------------------------------------------------------------------------------KV-LI-------------------------EPH--R-----H-E-GVFICRG--------K-----E-D-A----LVTKNMVV-G-----ES-VY-GE-KRI------------------S------V--E------E-----G-E-------------------------------T-----K--------------IEYRAWNPFRSK----LAAAI--------L----G--GVD-QIHIKPG--AKVMYLGAASGTTVSHVSD-IVGPE----GLVYAVEFSHRSGRDLL-N-VAKK--RTNIIPIIEDARHPHKYRMLV-G-MVDVIFADVAQPDQTRIVALNAHNFLKNGGHFVIS----IKANCIDSTAAP-E-AVFAS--------------------------------EVKKM--SA---ENMKPQEQL-TLEPYERDHAVVVGIYR-PP-PKQKK------------
>Bos_grunniens_mutus@ELR60148
-------------------------------------------------------------------------------------T-G-F---S----P---R-G----G--------------------------------------------------------------------------------------------GF----G---G-----------------R------------------G--------G---F-----G---------------------------------D--R-------G---------------------------------------G-------R-----------------G------G---G--------R----G----------G--------------------------------------------------------------------------F-----G------------------------------------------GGR-G-G-F---GG---G-----------------------R---G--R-------G---------G----------------G---G----G-----------------G-----------------FR--G----------R--GRG----G----G--G---R------------G-----G---------------G----------F--------Q---------S---G-------------G---N----RGR------------------------------------------G--------R----------------G----G--K---K-----G-----N----------P--S----G-K-------------------------------------------------------------------------------------------------------NV-MV-------------------------EPH--R-----H-E-GVFICRG--------K-----E-D-A----LVTKNLVP-G-----ES-VY-GE-KRV------------------S------I--S------E-----G-D-------------------------------D-----K--------------IEYRAWNPFRSK----LAAAI--------L----G--GVD-QIHIKPG--AKVLYLGAASGTTVSHVSD-IVGPD----GLVYAVEFSHRSGRDLI-N-LAKK--RTNIIPVIEDARHPHKYRMLI-A-MVDVIFADVAQPDQTRIVALNAHTFLRNGGHFVIS----IKANCIDSTASA-E-AVFAS--------------------------------EVKKM--QQ---ENMKPQEQL-TLEPYERDHAVVVGVYR-PP-PKVKN------------
>Gorilla_gorilla_gorilla@XP_004060777
------------------------------------------------------------------------------M-----KP-G-F---S----P---R-G----G--------------------------------------------------------------------------------------------GF----G---G-----------------R------------------G--------G---F-----G---------------------------------D--R-------G---------------------------------------G-------R-----------------G------G---------------------------------------------------------------------------R----G--------------G-------F-----G------------------------------------------GGR-G---R---GG---G------------------F----R---G--R-------G---------R----------------G---G----G-----------------G-----------------GG--G----------G--GGG----G------------R-------G---G-----G---------------G----------F--------H---------S---G-------------G---N----RGR------------------------------------------G--------R----------------G----G--K---R-----G-----N----------Q--S----G-K-------------------------------------------------------------------------------------------------------NV-MV-------------------------EPH--R-----H-E-GVFICRG--------K-----E-D-A----LVTKNLVP-G-----ES-VY-GE-KRV------------------S------I--S------E-----G-D-------------------------------D-----K--------------IEYRAWNPFRSK----LAAAI--------L----G--GVD-QIHIKPG--AKVLYLGAASGTTVSHVSD-IVGPD----GLVYAVEFSHRSGRDLI-N-LAKK--RTNIIPVIEDARHPHKYRMLI-A-MVDVIFADVAQPDQTRIVALNAHTFLRNGGHFVIS----IKANCIDSTASA-E-AVFAS--------------------------------EVKKM--QQ---ENMKPQEQL-TLEPYERDHAVVVGVYR-PP-PKVKN------------
>Clavelina_lepadiformis@CT01130508.H1.1
----------------------------------------------------------------------------------MGRP-G-F---T----P---R-G----G------R-------------------------------------------------------------------------------------------G---G-----------------G------------------G--------R---G-----G---G-----------GGF---------------R--G-------G---------------------------------------G-------R-----------------G------G----------------------------G----------------------------------------------G----G--------------F-------R-----G---------G--------G---------------------------R-G-G--------G------------------G----G---F--R-------G--------------------------G---G----R-----------------G-----------------G------------------------------------G------------R-----GGGGF-----------------------------------------R---G-------------G---G---------------------------------------------------------------------------R----GGGR---G-----G-----F----------R--G----G-R-------------------------------------------------------------------------------------------------------TT-VV-------------------------EPH--R-----H-N-GVFIARG--------K-----E-D-A----LVTKNLVP-G-----DT-VY-GE-KKI------------------E------V--E------L-----E-G-------------------------------T-----K--------------IEYRAWNPFRSK----LAAAI--------L----G--GIE-SIHMKPG--CKVLYLGAASGTTVSHVSD-IVGPE----GLVYAVEFSHRSGRDLI-N-VAKK--RTNIIPIIEDARHPHKYRMLV-G-MVDTIFADVAQPDQARIVAINAHQFLKNAGHFVIS----IKASCIDSTAKP-E-AVFAA--------------------------------EVKKM--QG---EKMKPQEQM-TLEPYERDHAVVVGVYR-PP-PKNKK------------
>Doliolum_nationalis@Dnat4804.H1.1
----------------------------------------------------------------------------------------------------------------------------------------------------------------------------------------------------------------------------------------------------------------------------------------------------------------------------------------------------------------------------------------------------------------------------------------------------------------------------------------------------------------------------------------------------------------------------G------------------G----G---R--G-------GGRG------F----------------G---G----------------------------------------R------------------------------------G------------G-----G---------------R-----G---------------------------------------------R----------------------------------------------------------G----------------G----G--R---G-----G-----F----------G--A----G-K-------------------------------------------------------------------------------------------------------KT-VV-------------------------EPH--R-----H-N-GVFISRG--------K-----E-D-A----LVTKNLVP-G-----DT-VY-GE-KKI------------------E------VV-Q------D-----D-A-------------------------------S-----K--------------IEYR----------------I--------L----G--GVE-SIHMKPG--AKVLYLGAASGTTVSHVSD-IVGPE----GLVYAVEFSHRSGRDLI-N-VAKK--RTNIIPIIEDARHPHKYRMLV-G-MVDTIFADVAQPDQARIVAINAHHFLKTGGHFVIS----IKASCIDSTAKP-E-AVFAA--------------------------------EVKKM--QG---EKMKPQEQM-TLEPYERDHAVVVGVYR-PP-PKNKK------------
>Salpa_fusiformis@Sfus8767.H1.1
----------------------------------------------------------------------------------MGRV-M-R---G----G---G-G----G------G-------------------------------------------------------------------------------------------R---GFG---------------G------------------G--------G---G-----R---GF-------G--GGG---------------R--G-------G---------------------------------------R-------G-----------------G------G----------------------------G----------------------------------------------R----G--------------G-------F-----G---------G--------G---------------------------R-G-G--------G------------------G----F---G--G-------G--------------------------R---G----T-----------------P-----------------R------------------------------------G------------R-----G---------------------------------------------R---G-------------G---F---------------------------------------------------------------------------G----G--R---G-----R-----G----------R--G----GPR-------------------------------------------------------------------------------------------------------AT-TI-------------------------EPH--R-----H-A-GVFIARG--------K-----E-D-M----LATKNLTP-G-----ET-VY-GE-KKI------------------E------V--E------E-----N-G-------------------------------T-----K--------------TEYRAWNPFRSK----LAASI--------L----G--GIR-SVHIAPG--SKVLYLGAASGTTVSHVSD-LVGPE----GKVYAVEFSHRSGRDLL-N-VAKK--RTNIVPIIEDARHPWKYRMLV-G-MVDTVFADVAQPDQARIVAINAHNFLKTEGHFVIS----IKASCIDSTAKP-E-VVFAS--------------------------------EVQKL--KA---EKLKPEEQM-TLEPYERDHAVVVGIYR-PP-PKNK-------------
>Ophionotus_victoriae@CT01130603.H1.1
------------------------------------------------------------------------------------------------------R-G----G------F-G-G------TRG---G---G-----------------------------------------------------------------V----R---G-----------------G------------------R--------G---GS----R--------------------------------------------G---------------------------------------G-------F-----------------G------D---R--------G----G----------S----------RGG---------F-------GDRG----G-------R----G--------------G-------G-----R---------G--------RGGF-SPR--G-RG---------------------------------------------------G---F--------------------G----------------D---R----G-----------------G-----------------GR--G----------G---------------------G------------R-----G---------------------------------------------R---G----------------------------------------------------------------------------G------------F---G----D------R-----G-----G------R------G----G-R-------G--GR--G--G-----------------RG-G-G-R---G---------G-------F------------G----------GG---------K---KV-YV-------------------------EPH--R-----L-E-GVFISRG--------R-----E-D-A----LVTKNLVP-G-----DS-VY-GE-KRI------------------T------V--E------E-----G-E-------------------------------N-----K--------------LEYRVWNPFRSK----LGAAI--------M----G--GID-NIYMPVG--SKVLYLGAASGTTVSHVSD-LVGPE----GLVYAVEFSHRSGRDLI-N-VAKK--RTNIIPIIEDARHPHKYRMLV-G-MVDCIFADVAQPDQARIVAINAHSFLKNEGHFVIS----IKANCIDSTAQP-E-AVFAA--------------------------------EVKKL--VA---ERL---------------------------------------------
>Chelonia_mydas@EMP27696
---------------------------------------------------------------------------------------------------------------------------------------------------------------------------------------------------------------------------------------------------------------------------------------------------------------------------------------------------------------------------------------------------------------------------------------------------------------------------------------------------------------------------------------------------------------------------------------------------------------------------------------------------------------------------------------------------------------------------------------------------------------------------------------------------------------------------------------------------------------------------------------------------------------------------------------------------------------------------------------------------------------------------------------------------------------------------------------------------X-GVFICRG--------K-----E-D-A----LVTKNLVP-G-----ES-VY-GE-KRI------------------S------V--E------D-----G-E-------------------------------L-----K--------------VEYRAWNPFRSK----LAAAI--------L----G--GID-QIHIKPG--AKVLYLGAASGTTVSHVSD-IVGPE----GLVYAVEFSHRSGRDLI-N-VAKK--RTNIIPVIEDARHPHKYRMLI-G-MVDVIFADVAQPDQSRIVALNAHNFLKNGGHFVIS----IKANCIDSTAAP-E-AVFAS--------------------------------EVKKM--QQ---ENMKPQEQL-TLEPYERDHAVVVGIYR-PA-PKQKK------------
>Botryllus_schlosseri@CT01131026.H1.1
----------------------------------------------------------------------------------MGRP-G-F---S----P---R-G----G------G-------------------------------------------------------------------------------------------R---G-----------------G------------------S--------R---G-----G---F-----------GGG---------------R--G-------G---------------------------------------S-------R-----------------G------G----------------------------F----------------------------------------------R----G--------------G-------R-----G---------GRGGFGDRGG---------------------------R-G-G--------G------------------R----G---F--G-------G--------------------------G---G----R-----------------G-----------------F------------------------------------G------------G-----GRGG----------------------------------------------G-------------R---G---------------------------------------------------------------------------R----GGGR---G-----G-----F----------R--G----G-R-------------------------------------------------------------------------------------------------------TT-IV-------------------------EPH--K-----H-P-GIFVARG--------K-----E-D-A----LLTKNLIP-G-----NT-VY-GE-KKV------------------E------V--E------N-----D-G-------------------------------T-----K--------------IEYRTWNPYRSK----LAAAI--------L----G--GIG-QIHMKPG--CKVLYLGAASGTTVSHVSD-IVGPE----GIVYAVEFSHRSGRDLL-N-VAKS--RTNIVPIIEDARHPHKYRMLV-G-MVDTIFADVAQPDQTRIVAINAHNFLKNGGNFVIS----IKASCIDSTAKP-E-AVFAA--------------------------------EVRKM--KE---EKMKPKEQL-TLEPYERDHAVVVGIYR-AP-PK---------------
>Alligator_sinensis@XM_006034485.H1.1
------------------------------------------------------------------------------------------------------------------------------------------------------------------------------------------------------------------------------------------------------------------------------------------------------------------------------------------------------------------------------------------------------------------------------------------------------------------------------------------------------------------------------------------------------------------------------------------------------------------------------------------------------------------------------------------------------------------------------------------------------------------------------------------------------------------------------------------------------------------------------------------------------------------------------------------------------------------------------------------------------------------------------------------------------------------------------------------------------------------------------------------------------------------------------------------Q------D-----G-E-------------------------------A-----K--------------VEYRAWNPFRSK----LAAAI--------L----G--GID-QIHIKPG--VRVLYLGAASGTTVSHVSD-IVGPE----GLVYAVEFSHRSGRDLI-N-VAKK--RTNIIPVIEDARHPHKYRMLI-G-MVDVIFADVAQPDQSRIVALNAHNFLKNGGHFVIS----IKANCIDSTAAP-E-AVFAA--------------------------------EVKKM--QQ---ENMKPQEQL-TLEPYERDHAVVVGIYR-PP-PKAKK------------
>Ambystoma_mexicanum@CT01131213.H1.1
------------------------------------------------------------------------------M-----RP-G-F---S----P---R-G------------------------R---G----------------------------F----GD--R--G---------GGRGR--G--G-FGD---R---------------------------G------------------G--------R---G-----G---------------------------------F----------G---------------------------------------D-------R-----------------G------G---F--------R----G----------G----------------------------------------------R----G--------------G-------F-----R---------S--------P------------------------------------E---G------------------G----F---R--R-------G------------------------------G----P-----------------P-----------------R------------------------------------G------------G---------------------R-----G----G------------------R---G--------------------------------------------------------------------------------------------------G--R---G-----G-----F----------G--A----G-R-------------------------------------------------------------------------------------------------------KV-TV-------------------------EPH--R-----H-E-GVFISRG--------K-----E-D-A----LVTKNMVP-G-----ES-VY-GE-KRI------------------S------V--E------D-----G-E-------------------------------N-----K--------------IEYRAWNPFRSK----LAAAI--------L----G--GID-QIHIKPG--MKVLYLGAASGTTVSHVSD-VVGPE----GLVYAVEFSHRSGRDLI-N-VAKK--RTNIIPVIEDARHPHKYRMLV-G-MVDVIFADVAQPDQTRIVALNAHNFLKNGGHFVIS----IKANCIDSTAAP-E-AVFAS--------------------------------EVKKM--QH---ENMKPQEQL-TLEPYERDHAVVVGIYR-PP-PKQK-------------
>Caiman_crocodilus@Contig3534.H1.1
---------------------------------------------------------------------------------------------------------------------------------------------------------------------------------------------------------------------------------------------------------------------------------------------------------------------------------------------------------------------------------------------------------------------------------------------------------------------------------------------------------------------------------------------------------------------------------------------------------------------------------------------------------------------------------------------------------------------------------------------------------------------------------------------------------------------------------------------------------------------------------------------------------------------------------------------------------------------------------------------------------------------------------------------------------------------------------------------------------------------------------------------------------------------------------------------------------------------------------------------------------------------------------------------------GID-QIHIKPG--VRVLYLGAASGTTVSHVSD-IVGPE----GLVYAVEFSHRSGRDLI-N-VAKK--RTNIIPVIEDARHPHKYRMLI-G-MVDVIFADVAQPDQSRIVALNAHNFLKNGGHFVIS----IKANCIDSTAAP-E-AVFAA--------------------------------EVKKM--QQ---ENMKPQEQL-TLEPYERDHAVVVGIYR---------------------
>Caretta_caretta@Contig6462.H1.1
-----------------------------------------------------------------------------------------------------------------------------------------------------------------------------------------------G--G-F---------------R-----------------G------------------G--------R---G-----GG--------------------------------G----------G---------------------------------------F-------R-----------------G------R---G-------------G---P------G----------------------------------------------W----G--------------G---------------------------------------------------------------------R---G------------------G----G---S--G-------------------------------------------------------------------------------------------------------------------------------------------------------------G----G--------S---------R---G-------------G---------------------------------------------------------------------------------------R---G-----G-----F----------K--G----G-K-------------------------------------------------------------------------------------------------------KV-TV-------------------------EPH--R-----H-E-GVFICRG--------K-----E-D-A----LVTKNLVP-G-----ES-VY-GE-KRI------------------S------V--E------D-----G-E-------------------------------L-----K--------------VEYRAWNPFRSK----LAAAI--------L----G--GID-QIHIKPG--AKVLYLGAASGTTVSHVSD-IVGPE----GLVYAVEFSHRSGRDLI-N-VAKK--RTNIIPVIEDARHPHKYRMLI-G-MVDVIFADVAQPDQSRIVALNAHNFLKNGGHFVIS----IKANCIDSTAAP-E-AVFAS--------------------------------EVKKM--QQ---ENMKP-------------------------------------------
>Chelonoidis_nigra@Contig141577.H1.1
-----------------------------------------------------------------------------------------------------------------------------------------------------------------------------------------------------------------------------------------------------------------------------------------------------------------------------------------------------------------------------------------------------------------------------------------------------------------------------------------------------------------------------------------------------------------------------------------------------------------------------------------------------------------------------------------------------------------------------------------------------------------------------------------------------------------------------------------------------------------------------------------------------------------------------------------------------------------------------------------------------------------------------------------------------------------------------------------------------------------------------------------------------------------------------------------------------------------------------------------------------------------------RSK----LAAAI--------L----G--GID-QIHIKPG--AKVLYLGAASGTTVSHVSD-IVG------GLVYAVEFSHRSGRDLI-N-VAKK--RTNIIPVIEDARHPHKYRMLI-G-MVDVIFADVAQPDQSRIVALNAHNFLKNGGHFVIS----IKANCIDSTAAP-E-AVFAS--------------------------------EVKKM--QQ---ENMKPQE-----------------------------------------
>Chrysemys_picta_bellii@CT01131213.H1.1
-------------------------------------------------------------------------------------P-G-F---S----P---R-G----G-------------------F---S---PR--GG----------------RGGF----GD--R--GGG-----------R--G--G-F---------------R-----------------G------------------G--------RVV-G-----GG--------------------------------F----------R---------------------------------------S-------P-----------------G------G---S-------------DG--G------F----------------------------------------------R----GRGG-----------G---------------------------------------------------------------------S---G------------------G----F---R--G-------------------------------------------------------------------------------R------------------------------------G------------G-----P---------------GRGGRGG----G--------G---------R---G-------------G---------------------------------------------------------------------------------------R---G-----G-----F----------R--G----G-K-------------------------------------------------------------------------------------------------------KV-TV-------------------------EPH--R-----H-E-GVFICRG--------K-----E-D-A----LVTKNLVP-G-----ES-VY-GE-KRI------------------S------V--E------D-----S-E-------------------------------L-----K--------------VEYRAWNPFRSK----LAAAI--------L----G--GID-QIHIKPG--AKVLYLGAASGTTVSHVSD-IVGPE----GLVYAVEFSHRSGRDLI-N-VAKK--RTNIIPVIEDARHPHKYRMLI-G-MVDVIFADVAQPDQSRIVALNAHNFLKNGGHFVIS----IKANCIDSTAAP-E-AVFAS--------------------------------EVKKM--QQ---ENMKPQEQL-TLEPYERDHAVVVGIYR-PA-PKQKK------------
>Crocodylus_niloticus@toto6690.H1.1
-------------------------------------------------------------------------------------------------------------------------------------------------------------------------------------------------------------------------------------------------------------------------------------------------------------------------------------------------------------------------------------------------------------------------------------------------------------------------------------------------------------------------------------------------------------------------------------------------------------------------------------------------------------------------------------------------------------------------------------------------------------------------------------------------------------------------------------------------------------------------------------------------------------------------------------------------------------------------------------------------------------------------------------------------------------------------------------------------------------------------------------------------------------------------------------------------------------------------------------------------------------------------------------------------------------------------------------------------------------------------------------------------------------------------KNGGHFVIS----IKANCIDSTAAP-E-AVFAA--------------------------------EVKKM--QQ---ENMKPQEQL-TLEPYERDHAVVVGIYR-PP-PKVKK------------
>Crotalus_adamanteus@Cada12817.H1.1
------------------------------------------------------------------------------M-----RP-G-F---T----S---R-G----G-------------------R---G---DR--GG----------------RGGFR---GG--R--GGG-----FIS---R--G--G-G---------------R-----------------G------------------G------------G-----GG--------------------------------F----------R---------------------------------------G-------G-----------------R------G---G-------------GG--S------F----------------------------------------------R----G--------------G---------------------------------------------------------------------R---G------------------G----G---------------------------------------------------------------------------------------------------------------------------G------------S-----F---------------R-----G----G--------G---------R---G-------------G---------------------------------------------------------------------------------------R---G-----G-----F----------K--G----G-K-------------------------------------------------------------------------------------------------------KV-TI-------------------------EPH--R-----H-E-GVFICRG--------K-----E-D-A----LVTLNLVP-G-----ES-VY-GE-KRI------------------S------V--E------E-----G-E-------------------------------T-----K--------------VEYRAWNPFRSK----LAAAI--------L----G--GID-QIHIKPG--AKVLYLGAASGTTVSHVSD-IVGSE----GLVYAVEFSHRSGRDLI-N-VAKK--RTNIIPVIEDARHPHKYRMLI-G-MVDVIFADVAQPDQSRIVALNAHNFLKNGGHFVIS----IKANCIDSTAAP-E-AVFAS--------------------------------EVKKM--QQ---ENMKPQEQL-TLEPYERDHAVVVGMYR-PP-PKPKK------------
>Cyclorana_alboguttata@Calb4903.H1.1
------------------------------------------------------------------------------M-----RP-G-F---S----P---R-G----G-------------------GRG-G---GF--GD----------------RGGG----GR--G--GF--------GDRGR--G--G-FRGGRGRG----G---F-----------------G------------------D--------R---G-----G------------------------------------------------------------------------------------G-------R-----------------G------G---F-------------G----------D----------------------------------------------R----G--------------G-------F-----G---------D---------------------------------------------R---R------------------G----GSRGR--G-------G---------F-------------------------------------------G-----------------R------------------------------------G------------G-----P---------------R-----G-----------------------R---G--------------------------------------------------------------------------------------------------G--R---G-----G-----F----------G--A----G-K-------------------------------------------------------------------------------------------------------KV-IV-------------------------EPH--R-----H-E-GVFICRG--------K-----E-D-A----LVTKNMVP-G-----ES-VY-GE-KRI------------------S------V--E------D-----G-E-------------------------------L-----K--------------TEYRAWNPFRSK----LAAAI--------L----G--GID-QIHIKPG--SKVLYLGAASGTTVSHVSD-LVGPE----GLVYAVEFSHRSGRDLI-N-VAKK--RTNIIPVIEDARHPHKYRMLI-G-MVDVIFADVAQPDQTRIVALNAHNFLKNGGHFVIS----IKANCIDSTAAP-E-AVFAS--------------------------------EVKKM--QQ---ENMKPQEQL-TLEPYERDHAVVVGIYR-PP-PKQKK------------
>Elaphe_guttata@CT01131213.H1.1
-----------------------------------------------------------------------------------------------------------------------------------------------------------------------------------------------G--G-W---------------V-----------------G------------------G--------S---G-----GR--------------------------------Y-------------------------------------------------------------------------------------------------------------------------------------------------------------------------------------------------------------------------------------------------------------G------------------G----G---R--R-------------------------------------------------------------------------------R------------------------------------X------------D-----E---------------E-----E----V--------D---------E---E-------------D---------------------------------------------------------------------------------------G---M-----G-----F----------K--G----G-K-------------------------------------------------------------------------------------------------------RV-TI-------------------------EPH--R-----H-E-GIFICRG--------K-----E-D-A----LVTLNLVP-G-----ES-VY-GE-KRI------------------S------V--E------E-----G-E-------------------------------T-----K--------------VEYRAWNPFRSK----LAAAI--------L----G--GID-QIHIKPG--AKVLYLGAASGTTVSHVSD-IVGSE----GLVYAVEFSHRSGRDLI-N-VAK-----------------------------------------------------KNGGHFVIS----IKANCIDSTAAP-E-AVFAS--------------------------------EVKKM--QQ---ENMKPQEQL-TLEPYERDHAVVVGIYR-PP-PKPKK------------
>Emys_orbicularis@Contig35660.H1.1
--------------------------------------------------------------------------------------------------------------------------------------------------------------------------------------------------------------------------------------G------------------G--------S---D-----GG--------------------------------F----------R---------------------------------------G-------R-----------------G------G---G-------------SG--G------F----------------------------------------------R----G------------------------------------------------------------------------------------R---G------------------G----P------G-------------------------------------------------------------------------------R------------------------------------G------------G-----R---------------G-----G----G--------G---------R---G-------------G---------------------------------------------------------------------------------------R---G-----G-----F----------R--G----G-K-------------------------------------------------------------------------------------------------------KV-TV-------------------------EPH--R-----H-E-GVFICRG--------K-----E-D-A----LVTKNLVP-G-----ES-VY-GE-KRI------------------S------V--E------D-----A-E-------------------------------L-----K--------------VEYRAWNPF-----------------------------------------------------------------E----GLVYAVEFSHRSGRDLI-N-VAKK--RTNIIPVIEDARHPHKYRMLI-G-MVDVIFADVAQPDQSRIVALNAHNFLKNGGHFVIS----IKANCIDSTAAP-E-AVFAS--------------------------------EVKKM--QQ---ENMKPQEQL-TLEPYERDHAVVVGIYR-PA-PKQKK------------
>Eublepharis_macularius@Emac7981.H1.1
------------------------------------------------------------------------------M-----RP-G-F---S----P---R-G----G-------------------R---G---------------------------GF----GD--R--GG------------R--G--G-F---------------R-----------------G------------------G--------R---G-----GG--------------------------------F----------K---------------------------------------S-------P-----------------G------G---G-------------GG--RGGFRGGF----------------------------------------------R----G--------------G---------------------------------------------------------------------R---G------------------G----G------G-------------------------------------------------------------------------------R------------------------------------G------------G---------------------------G----G--------G---------R---G-------------G---------------------------------------------------------------------------------------R---G-----G-----F----------R--G----G-K-------------------------------------------------------------------------------------------------------KV-TV-------------------------EPH--R-----H-E-GVFICRG--------K-----E-D-A----LVTRNLVP-G-----ES-VY-GE-KRI------------------S------V--E------D-----G-E-------------------------------L-----K--------------VEYRAWNPFRSK----LAAAI--------L----G--GID-QIHIKPG--AKVLYLGAASGTTVSHVSD-IVGPE----GLVYAVEFSHRSGRDLI-N-VAKK--RTNIIPVIEDARHPHKYRMLI-G-MVDVIFADVAQPDQSRIVALNAHNFLKNGGHFVIS----IKANCIDSTAAP-E-AVFAS--------------------------------EVKKM--QQ---ENMKPQEQL-TLEPYERDHAVVVGMYR-PP-PKQKK------------
>Lampropholis_coggeri@Lcog26674.H1.1
------------------------------------------------------------------------------------RG-G-F---G----D---R-G----G-------------------R---G---GR--GGFRGGRGGFGNRGSFGDRGGF----GD--R--GGR-----GG----R--G--G-F---------------R-----------------G------------------G--------R---G-----GG--------------------------------F----------S---------------------------------------S-------P-----------------G------G---G-------------RG--G------F----------------------------------------------Q----G--------------G---------------------------------------------------------------------R---G------------------R----G---G--G-------------------------------------------------------------------------------R------------------------------------G------------GF----G---------------R-----G----G--------G---------R---G-------------GGG-------------------------------------------------------------------------------------R---G-----G-----F----------R--G----G-R-------------------------------------------------------------------------------------------------------KV-TV-------------------------EPH--R-----H-E-GVFICRG--------K-----E-D-A----LVTRNMVP-G-----ES-VY-GE-KRI------------------A------V--E------D-----G-E-------------------------------I-----K--------------VEYRAWNPFRSK----LAAAI--------L----G--GID-QIHIKPG--TKVLYLGAASGTTVSHVSD-IVGPE----GLVYAVEFSHRSGRDLI-N-VAKK--RTNIIPVIEDARHPHKYRMLI-G-MVDVIFADVAQPDQSRIVALNAHNFLKNGGHFVIS----IKANCIDSTAAP-E-AVFAS--------------------------------EVKKM--QQ---ENMKPQEQL-TLEPYERDHAVVVGMYR-PP-PKQKK------------
>Latimeria_chalumnae@CT01131213.H1.1
-------------------------------------------------------------------------------------------------------GN------------------------------------------------------------------C--G---------GARGA--QV-G-GRG---T---------GF----------------S------------------P--------R---G-----G---------------------------------R--G-------G---------------------------------------FGDRGGG-R-----------------G------GF--------------------------------------------------------------------------R----G--------------G-------R-----G---------G----------------------------------G-F-R-S---P-----------------------G----G------D-------G------------------------------G----F-----------------G-----------------R------------------------------------G------------R-----G---------------T-----P----R--------GG--------R---G-------------G---------------------------------------------------------RG---GGGGRGGFKSPGGR---G----G------------------F----------K--G----G-K-------------------------------------------------------------------------------------------------------KV-VV-------------------------EPH--R-----H-E-GVFICRG--------K-----E-D-A----LVTKNMVP-G-----ES-VY-GE-KRM------------------A------V--E---------------------------------------------------------------------------------------------------------------------------------------------E----GLVYAVEFSHRSGRDLI-N-VAKK--RTNIIPIIEDARHPHKYRMLV-G-MVDVVFADVAQPDQTRIVALNSHNFLRNGGHFVIS----IKANCIDSTAAP-E-AVFAA--------------------------------EVKKM--QQ---ENMKPQEQL-TLEPYERDHAVVVGIYR---------------------
>Latimeria_menadoensis@GAPS01058736.H1.1
------------------------------------------------------------------------------M-----RP-G-F---S----P---R-G----G-------------------R---G---GF--GD----------------RGG------------G-------------R--G--G-F---------------R-----------------G------------------G--------R---G-----GG--------------------------------F----------R---------------------------------------S-------P-----------------GGDGGFGR---G-------------RG--T------P----------------------------------------------R----G--------------G---------------------------------------------------------------------R---G------------------G--------R--G-------------------------------------------------------------------------------G------------------------------------G------------G-----G---------------R-----G----G--------F---------KSP-G-------------G---------------------------------------------------------------------------------------R---G-----G-----F----------K--G----G-K-------------------------------------------------------------------------------------------------------KV-VV-------------------------EPH--R-----H-E-GVFICRG--------K-----E-D-A----LVTKNMVP-G-----ES-VY-GE-KRM------------------A------V--E------E-----G-E-------------------------------T-----K--------------IEYRAWNPFRSK----LAAAI--------L----G--GID-QIHIKPG--AKVLYLGAASGTTVSHVSD-IVGPE----GLVYAVEFSHRSGRDLI-N-VAKK--RTNIIPIIEDARHPHKYRMLV-G-MVDVVFADVAQPDQTRIVALNSHNFLRNGGHFVIS----IKANCIDSTAAP-E-AVFAA--------------------------------EVKKM--QQ---ENMKPQEQL-TLEPYERDHAVVVGIYR-PP-PKQKK------------
>Leucoraja_erinacea@toto70961.H1.1
-------------------------------------------------------------------------------------------------------------------------------------------------------------------------------------------------------------------------------------------------------------------------------------------------------------------------------------------------------------------------------------------------------------------------------------------------------------------------------------------------------------------------------------------------------------------------------------------------------------------------------------------------------------------------------------------------------------------------------------------------------------------------------------------------------------------------------------------------------------------------------------------------------------------------------------------------------------------------------------------------------------------------------------------------------------------------------------------------------------------------------------------------------------------------------------------------------------------------------------------------------------------------------------------------------------------------SGTTVSHVSD-IVGPE----GLVYAVEFSHRSGRDLI-N-VAKK--RTNIIPIIEDARHPHKYRMLL-G-MVDVIFADVAQPDQCRIVAINAHHFLKVGGHFVIS----IKANCIDSTAAP-E-AVFAA--------------------------------EVKKM--QQ---ENMKPQEQL-TLEPYERDHAVVVGIYR-PP-MKQKK------------
>Notophthalmus_viridescens@Nvir4420.H1.1
----------------------------------------------------------------------------------------------------------------------------------------------------------------------------------------GDRGX--G--G-----------------------------------R------------------G--------R---G-----G---------------------------------F----------G---------------------------------------D-------R-----------------G------G---F--------R----G----------G----------------------------------------------R----G--------------G-------F-----R---------S--------P------------------------------------E---G------------------G----F---R--R-------G------------------------------G----P-----------------P-----------------R------------------------------------G------------G---------------------R-----G----G------------------R---G--------------------------------------------------------------------------------------------------G--R---G-----G-----F----------G--A----G-R-------------------------------------------------------------------------------------------------------KV-TI-------------------------EPH--R-----H-E-GVFISRG--------K-----E-D-A----LVTKNMVP-G-----ES-VY-GE-KRI------------------S------V--E------D-----G-E-------------------------------Q-----K--------------IEYRAWNPFRSK----LAAAI--------L----G--GVD-QIHIKPG--SKVLYLGAASGTTVSHVSD-VVGPE----GLVYAVEFSHRSGRDLI-N-VAKK--RTNIIPVIEDARHPHKYRMLV-G-MVDVIFADVAQPDQTRIVALNAHNFLKNGGHFVIS----IKANCIDSTASP-E-AVFAS--------------------------------EVKKM--QQ---ENMKPQEQL-TLEPYERDHAVVVGIYR-PP-PKQK-------------
>Pelodiscus_sinensis@toto42886.H1.1
----------------------------------------------------------------------------------------------------------------------------------------------------------------------------------------------------------------------------------------------------------------------------------------------------------------------------------------------------------------------------------------------------------------------------------------------------------------------------------------------------------------------------------------------------------------------------------------------------------------------------------------------------------------------------------------------------------------------------------------------------------------------------------------------------------------------------------------------------------------------------------------------------------------------------------------------------------------------------------------------------------------------------------------------------------------------------------------------------------RG--------K-----E-D-A----LVTKNLVP-G-----ES-VY-GE-KRI------------------S------V--E------D-----G-E-------------------------------L-----K--------------IEYRAWNPFRSK----LAAAI--------L----G--GID-QIHIKPG--AKVLYLGAASGTTVSHVSD-IVGPE----GLVYAVEFSHRSGRDLI-N-VAKK--RTNIIPVIEDARHPHKYRMLI-G-MVDVIFADVAQPDQSRIVALNAHNFLKNGGHFVIS----IKANCIDSTAAP-E-AVFAS--------------------------------EVKKM--QQ---ENMKPQEQL-TLEPYERDHAVVVGIY----------------------
>Phrynops_hilarii@Contig1209.H1.1
---------------------------------------------------------------------------------------------------------------------------------------------------------------------------------------------------------------------------------------------------------------------------------------------------------------------------------------------------------------------------------------------------------------------------------------------------------------------------------------------------------------------------------------------------------------------------------------------------------------------------------------------------------------------------------------------------------------------------------------------------------------------------------------------------------------------------------------------------------------------------------------------------------------------------------------------------------------------------------------------------------------------------------------------------------------------------------------------------------------------------------------------------------------------------------------------------------------------------------------------------------------------------------------------------------------------------------------------------------------------------------------------------------------IVALNAHNFLKNGGHFVIS----IKANCIDSTAAP-E-AVFAS--------------------------------EVKKM--QQ---ENMKPQEQL-TLEPYERDHAVVVGIYR-PP-PKQKK------------
>Podarcis_sp.@Contig8867.H1.1
----------------------------------------------------------------------------------------------------------------------------------------------------------------------------------------GGRG------G-FRG---GR----G---G-----------------G------------------F--------KSPGG-----G--------------------------------------------------------------------------------------------E-----------------G------G---F--------R----G----------G----------------------------------------------R----G--------------G-------------G---------GF--------------------------------------------R---G------------------G----R---G--G-------G---------F----------------R---G----------------------G-----------------R------------------------------------G------------G---------------------------G----G------------------R---G-------------G---------------------------------------------------------------------------------------R---G-----G-----F----------R--G----G-K-------------------------------------------------------------------------------------------------------KV-TV-------------------------EPH--R-----H-E-GVFICRG--------K-----E-D-A----LVTRNMVP-G-----ES-VY-GE-KRI------------------S------V--E------D-----G-E-------------------------------L-----K--------------VEYRAWNPFRSK----LAAAI--------L----G--GID-QIHIKPG--AKVLYLGAASGTTVSHVSD-IVGPE----GLVYAVEFSHRSGRDLI-N-VAKK--RTNIIPVIEDARHPHKYRMLL-G-MVDVIFADVAQPDQSRIVALNAHNFLKNGGHFVIS----IKANCIDST-------------------------------------------------------------------------------------------------------
>Pogona_vitticeps@toto81425.H1.1
-----------------------------------------------------------------------------------------------------------------------------------------------------------------------------------------------------------------------------------------------------------------------------------------------------------------------------------------------------------------------------------------------------------------------------------------------------------------------------------------------------------------------------------------------------------------------------------------------------------------------------------------------------------------------------------------------------------------------------------------------------------------------------------------------------------------------------------------------------------------------------------------------------------------------------------------------------------------------------------------------------------------------------------------------------------------------------------------------------------G--------K-----E-D-A----LVTRNLVP-G-----ES-VY-GE-KRI------------------S------V--E------D-----S-E-------------------------------Q-----K--------------VEYRAWNPFRSK----LAAAI--------L----G--GID-QIHIKPG--AKVLYLGAASGTTVSHVSD-IVGPE----G-------SHRSGRDLI-N-VAKK--RTNIIPVIEDARHPHKYRMLI-G-MVDVIFADVAQPDQSRIVALXAHNFLKNGGHFVIS----IKANCIDSTAAP-E-AVFAS--------------------------------EVKKM--QQ---ENMKPQEQL-TLEPYERDHAVVVGIYR-PP-PKQKK------------
>Protopterus_annectens@Pann97782.H1.1
--------------------------------------------------------------------------------------------------------G------------------------------------------------------------------G--GRGYGGGYGGGRG-------------------------S-----------------G------------------GYGGGRGGYG---G-----G------------------------------------R-------G---------------------------------------G-------G-----------------FRG----GF--------------------------------------------------------------------------R----G--------------G-------R-----G---------GEGGFRGR---------------------------G-G-G-P---PR---G------------------G----R---G--G----------------------------------G---G----R-----------------G-----------------G------------------------------------G------------R-----G-------------------------------------------------G-------------F---R----S------------------------------------------------PR---G----------------G----G--R---G-----G-----F----------G--G----G-R-------------------------------------------------------------------------------------------------------KV-IV-------------------------EPH--R-----H-E-GVFICRG--------K-----E-D-A----LVTKNMVP-G-----ES-VY-GE-KRI------------------S------V--E------D-----G-E-------------------------------N-----K--------------IEYRAWNPFRSK----LAAAI--------L----G--GID-QIHMKPG--TKVLYLGAASGTTVSHVSD-IVGPE----GLVYAVEFSHRSGRDLI-N-VAKK--RTNIIPIIEDARHPHKYRMLV-G-MVDVVFADVAQPDQTRIVALNAHNFLKNGGHFVIS----IKANCIDSTAAP-E-AVFAS--------------------------------EVKKM--QQ---ENMKPQEQL-TLEPYERDHAVVVGMYR-PP-PKQKK------------
>Ptychodera_flava@CT01131213.H1.1
--------------------------------------------------------------------------------------------------------------------------------------------------------------------------------------------------------------------------------------------------------------------------------------------------------------------------------------------------------------------------------------------------------------------------------------------------------------------------------------------------------------------------------------------------------------------------------------------------------------------------------------------------------------------------------------------------------------------------------------------------------------------------------------------------------------------------------------------------------------------------------------------------------------------------------------------------------------------------------------------------------------------------------------------------------------------------------------------------------------------------E-D-A----LVTKNMVP-G-----ES-VY-GE-KRI------------------S------V--E------A-----E-G-------------------------------E-----K--------------IEYRAWNPFRSK----LAAAI--------L----G--GVD-KIHMPVG--SKVLYLGAASGTTVSHVSD-VVGPD----GVVYAVEFSHRSGRDLL-N-VAKK--RANIIPIIEDARHPHKYRMLV-G-MVDTIFADVAQPDQARIVAINAHNFLRNEGHFVIS----IKANCIDSTAAP-E-AVFAG--------------------------------EVKKL--QS---ERLKPQEQL-TLEPYERDHAVVVGVYR-PQ-PKKK-------------
>Python_regius@CT01131213.H1.1
------------------------------------------------------------------------------M-----RP-G-F---T----P---R-G----G-------------------R---G---DR--GG----------------RGGFR---GG--R--G----------------G--G-F---------------K-----------------S------------------G------------------GG--------------------------------F----------K---------------------------------------S-------P-----------------GGG----R---G-------------GG--G------F----------------------------------------------R----G--------------G---------------------------------------------------------------------R---G------------------G----G---G--F-------------------------------------------------------------------------------R------------------------------------G------------G-----R---------------G-----G----G--------G---------R---G-------------G---------------------------------------------------------------------------------------R---G-----G-----F----------K--G----G-K-------------------------------------------------------------------------------------------------------KV-TV-------------------------EPH--R-----H-E-GVFICRG--------K-----E-D-A----LVTQNLVP-G-----ES-VY-GE-KRI------------------S------V--E------D-----G-E-------------------------------A-----K--------------VEYRAWNPFRSK----LAAAI--------L----G--GID-QIHIKPG--AKVLYLGAASGTTVSHVSD-IVGPE----GLVYAVEFSHRSGRDLI-N-VAKK--RTNIIPVIEDARHPHKYRMLI-G-MVDVIFADVAQPDQSRIVALNAHNFLKNGGHFVIS----IKANCIDSTAAP-E-AVFAS--------------------------------EVKKM--QQ---ENMKPQEQL-TLEPYERDHAVVVGIYR-PP-PKPKK------------
>Rana_chensinensis@Rche73917.H1.1
---------------------------------------------------------------------------------------------------------------------------------------------------------------------------R--G---------GRGGF--G-----GR---GR--------GF----------------G------------------D--------R---G-----G---------------------------------R--G-------G---------------------------------------FGDRGG--R-----------------G---------------------------------------------------------------------------------------------------------------------------------------------------------------------------------------------------------------------------------F----------------G---G----R-----------------G-----------------G------------------------------------G------------R-----G---------------G-----P----R--------G---------R---G-------------G--------------------------------------------------------------R----------------G----G--F---G-----G-----F----------G--A----G-R-------------------------------------------------------------------------------------------------------KV-VV-------------------------EPH--R-----H-E-GXFICRG--------K-----E-D-A----LVTKNXVP-G-----ES-VY-GE-KRM------------------S------V--E------E-----G-E-------------------------------T-----K--------------IEYRTWNPFRSK----LAAAI--------L----G--GVD-QIHIKPG--AKVLYLGAASGTTVSHVSD-LVGPE----GLVYAVEFSHRSGRDLI-N-VAXK--RTNIIPIIEDARHPHKYRMLL-G-MVDVVFADVAQPDQTRXVALNAHNFLKNGGHFVIS----IKANCIDSTAAP-E-AVFAS--------------------------------EVKKM--QQ---ENMKPQEQL-TLEPYERDHAVVVGIYR-PA-PKQKK------------
>Scyliorhinus_canicula@toto75364.H1.1
----------------------------------------------------------------RPGF-SPRG-------------------GGFG--DRGGR-G----G--------F-G------GRG---S---F-----------------------------------------------------------------G----D----------------------------------------R--------G---G-----R--------------------------------------------G---------------------------------------G-------F-----------------G------D---R--------G----G---------------------RGG---------F-------G-------G------------------------------------------------------------RGGF-GDR--G-GR-----------------------G---G------------------F----G---G-----------------------------------------------------------------------------------R--G----------G--------------F--G---G------------R---------------------G-----SF---G--------D---------R---G----------------------------------------------------------------------------S------------R---G----G------------G-----G------F------R----S-P-------G--GR--G--G-----GGFRGRGGGRGGFR-G-G-R---G---------G-------F------------R----------GG---------A---KV-TV-------------------------EPH--R-----H-E-GVFICRG--------K-----E-D-A----LVTKNMVP-G-----ES-VY-GE-KRI------------------G------V--E------E-----A-E-------------------------------T-----K--------------IEYRAWNPFRSK----LAAAI--------L----G--GID-QIHIKPG--VKVLYLGAASGTTVSHVSD-IVGPE----GLVYAVEFSHRSGRDLI-N-VAKK--RTNIIPIIEDARHPHKYRMLL-G-MVDVIFADVAQPDQGRIVALNAHNFLKVGGHFVIS----IKANCIDSTAAP-E-AVFAA--------------------------------EVKKM--QQ---ENMKPQEQL-TLEPYERDHAVVVGTYR-PA-SKQK-------------
>Sphenodon_punctatus@toto31965.H1.1
------------------------------------------------------------------------------M-----RP-G-F---S----P---R-G----G-------------------R---G---GF--GG----------------RGGF----GD--R--GG------------R--G--G-F---------------R-----------------G------------------G--------R---G-----GG--------------------------------F----------R---------------------------------------S-------P-----------------G------G---G-------------DG--G------F----------------------------------------------R----G--------------R---------------------------------------------------------------------G---G------------------G----G---G--G-------------------------------------------------------------------------------G------------------------------------R------------G-----F---------------R-----G----G--------G---------------------------G---------------------------------------------------------------------------------------R---G-----G-----F----------R--G----G-K-------------------------------------------------------------------------------------------------------KV-TV-------------------------EPH--R-----H-E-GVFICRG--------K-----E-D-A----LVTRNMVP-G-----ES-VY-GE-KRI------------------S------V--E------D-----G-E-------------------------------L-----K--------------MEYRTWNPFRSK----LAAAI--------L----G--GID-QIHIKPG--AKVLYLGAASGTTVSHVSD-IVGQE----GLVYAVEFSHRSGRDLI-N-VAKK--RTNIIPVIEDARHPHKYRMLI-G-MVDVIFADVAQPDQSRIVALNAHNFLKNGGHFVIS----IKANCIDSTAAP-E-AVFAS--------------------------------EVKKM--QH---ENMKPQEQL-TLEPYERDHAVVVGIYR-PP-PKKK-------------
>Trachemys_scripta@toto17519.H1.1
--------------------------------------------------------------------------------------------------------------------------------------------------------------------------------------------------------------------R-----------------G------------------G--------G---S-----GG--------------------------------F----------R-----------------------------------------------------------------G------R---G-------------G---P------G----------------------------------------------R----G--------------G---------------------------------------------------------------------R---G------------------G------------------------------------------------------------------------------------------------------------------------------------------------------------------------------G--------G---------R---G-------------G---------------------------------------------------------------------------------------R---G-----G-----F----------R--G----G-K-------------------------------------------------------------------------------------------------------KV-TV-------------------------EPH--R-----H-E-GVFICRG--------K-----E-D-A----LVTKNLVP-G-----ES-VY-GE-KRI------------------S------V--------------------------------------------------------------------------------------------------------------------------------------------------------------------------------------------------------------------------------------------------------------------------------------------------------------------------------------------------------------
