# Supplementary material for: A phylogenomic framework and timescale for comparative studies of tunicates
Source: BMC Biol. 2018 Apr 13;16:39. doi: 10.1186/s12915-018-0499-2 (PMC5899321; doi:10.1186/s12915-018-0499-2)
Supplement: Supplementary file 4 — Supporting data. Transcriptome assemblies, alignments, and trees. (ZIP 38502 kb) [file 12915_2018_499_MOESM4_ESM.zip › 12915_2018_499_MOESM4_ESM/12915_2018_499 (Delsuc) Files Updated 23-03-2018/fpps.fasta]

>Strongylocentrotus_purpuratus@34747163.
------------------------------------------------------------------------------------------------------------------------------------------------------------D-------------------M---S-S--T---------------S---S-----------------A-----QD-P-----QTFE--------KV-------FH----E-LVD-E--L-T------D-D----A---A------N--PE-----V-I--D-A-A--A-----WFKE------------------------------MLVYT-VP-GGKRNRGLTV-----V-----NA------FR--Q---L----------------G--N---------------------------------------S--I---------Q----N--TE-------D-------------N--I-------------H-T---------A----M-V-----LGWCV--EWLQAYFLIADDMMDQSKTR-RGQPCWYK--------K---DG----------------V---GN-V-AIN-DSFYV-EACIYKLL-K--RYI-G----H--Q-P--Y-----Y------------VQVMELFHE-TT-YQTIMGQSLD-----------------------L-L--------T-----------------------S------------P-------E-N--DR-----------D--L-NR------------------------------FTEQR----YAAIVKWKTAFYSFYLPEA---LA----------M-----H---MV------G----------------I------------S-D---A---KS----------------------------------------HT----N---AKTIL----LQM-GHFFQVQDDYLD-CY-GEPE-VIGK----------I------G--TDIEENKCGWL-----VVQALQR--V-----------------------TP------------DQR----------------E-----ILEA-----N---YG---I----D-------D--S--E------KVAKVKDLYAT--LDLESVYRSYEES---S-----YNDL-----M-DTI---------------------------------N----S-H-----------S--------------E--T-----L-P-KDIFVAFAKRIYKRNK------------
>Paracentrotus_lividus@AM581762.H1.1
------------------------------------------------------------------------------------------------------------------------------------------------------------D-------------------M---T-S--T---------------S---S-----------------S-----QD-P-----QAFE--------KV-------FH----E-LVD-E--L-T----E-D-D----A---A------N--PE-----V-A--D-A-A--A-----WFKE------------------------------MLVYT-VP-GGKRNRGLTV-----V-----SA------FR--Q---L----------------A--N---------------------------------------S--V---------Q----T--TD-------E-------------N--I-------------H-I---------A----M-V-----LGWCV--EWLQAYFLIADDMMDQSKTR-RGLPCWYK--------K---EG----------------V---GN-V-AIN-DSFYV-EA-------------------------------------------------------------------------------------------------------------------------------------------------------------------------------------------------------------------------------------------------------------------------------------------------------------------------------------------------------------------------------------------------------------------------------------------------------------------------------------------------------------------------------------------------------------------------------------------------------------------------------------------------------------------------------------------------------------------------------
>Patiria_miniata@CT03100728.H1.1
-------------------------------------------------------------------------------------------------------------------------------------------------------------------------------------------------------------S-----------------K-----GD-A-----DRFN--------DV-------FQ----D-LVR-D--I-T----E-D-D----A---A------N--QE-----I-R--D-A-A--L-----RFEK------------------------------MMKYN-IP-HGKRNRGLTT-----V-----AS------FR--F---L----------------A--S---------------------------------------P--S---------Q----A--TD-------A-------------N--V-------------F-K---------A----M-V-----LGWCV--EWLQAYFLISDDIMDQSKTR-RGQPCWFR--------K---AD----------------V---GL-D-AIN-DSFFV-ESGIYKLL-K--KHI-A----G--E-P--Y-----Y------------VNVLELFHE-TN-YQTVVGQSLD-----------------------L-I--------T-----------------------S------------P-------E-G--NK-----------D--L-NR------------------------------FTQQR----YDAIVKWKTAFYSFYLPVA---LA----------M-----Y---MV------G----------------I------------S-D---P---ES----------------------------------------HK----N---AKTIL----LQM-GHFFQVQDDFLD-CY-GNPE-VIGK----------I------G--TDIEENKCSWL-----VVQALKS--A-----------------------TP------------EQR----------------E-----ILEE-----N---YG---I----D-------N--P--A------KVAMVKRLYKD--LDLETVYKNYEES---S-----YQDL-----M-TSI---------------------------------D----T-H-----------S--------------G--H-----L-P-KEMFVAYARKIFKRNK------------
>Saccoglossus_kowalevskii@CT01070711.H1.1
---------------------------------------------------------------------------------------------------------------------------------------------------------------------------------------------------------------------------------------------------------------------------------------------------------------------------------------------------------------------------------------------------------------------------------------------------------------------------------------------------------------------------------------------------------------------------------------------------------------------------------------------------------------------------------------------------------------------------------------------------------------------------------------------------------------------------------------------------------------------------------------------------------------------------------------------------------------------------------------------------------------------------------------------------------QDDFLD-CF-GDPS-VTGK----------I------G--TDIEDNKCGWL-----AVRALQK--A-----------------------TP------------EQK----------------K-----ILEE-----N---YG---V----D-------D--P--G------KVAIIKKLYDD--LNLKKLFYEFEEE---S-----YQTL-----M-KLI---------------------------------E----Q-C-----------H--------------G--E-----L-P-AEMFIDFAKRIYKRKK------------
>Branchiostoma_floridae@EEN58040
---------------------------------------------------------------------------------------------------------------------------------------------------------------------------------------------------MG----D---SSNK-----KLKM-----AS--HDGD-V-----KRFD--------EV-------FH----Q-LVT-E--L-I----D-E-D----A---K------N--PE-----I-S--D-A-M--V-----RFRQ------------------------------VLEYN-CP-GGKRNRGLSV-----I-----TS------YR--F---L----------------V--S---------------------------------------S--D---------Q----L--TE-------E-------------N--I-------------H-R---------A----M-V-----VGWCI--EWLQAFFLVLDDIMDQSQTR-RGQPCWYR--------V---EE----------------V---GN-M-AIN-DACYI-ESCIYRLL-R--RFC-R----G--Q-P--Y-----Y------------VDLLELFQG-TT-YKTIVGQSLD-----------------------L-I--------T-----------------------S------------P-------D-G--KV-----------N--L-SN------------------------------FTEER----YNAIVKYKTAFYSFHLPVA---AA----------M-----Y---MA------G----------------I------------T-S---K---ES----------------------------------------HE----N---AKTIL----LEM-GRFFQIQDDYLD-CY-GDPA-VTGK----------V------G--TDVEENKCSWL-----VVQALRL--V-----------------------DA------------RQR----------------A-----TLQE-----N---YG---Q----N-------D--P--A------KVAVVKQLYQE--LRLQDEFWKFEES---S-----YSQL-----M-QLI---------------------------------N----S-S-----------S--------------Q--D-----L-P-KDMFVEFARKIYKRQK------------
>Oikopleura_dioica@CBY12994
--------------------------------------------------------------------------------------------------------------------------------------------M------A-RR-S--ID-------------------L---K-R--F---------------S---K-----------------F------S-D-----NAIK--------IA-------LN----G-LYK-H--Q-Y----S-A-G----I---I------D--VD-----C-K--P-A-S--K-----QLEK------------------------------SLEYN-LS-GGKMSRGMVA-----S-----QV------FL--L---S----------------A--K---------------------------------------D--S---------R----V--SE-------E-------------D----------------------------A----L-V-----LGWAM--ECLQTCFLVVDDIMDSSVTR-RGRACWYK--------N---QD----------------V---GL-M-AIN-DALSI-EMCVYILL-R--SLP-D----Y--V-P--V-----D-------------KLVELFEW-AT-IITEMGQTLD-----------------------M-Q--------N-----------------------S------------E-------C-A--HV-----------D--L-SH------------------------------FTEDT----YSAIVKYKTSVYSFYLPIA---SG----------L-----V---AA------G----------------Q------------D---------SN----------------------------------------CS----Q---LKEIT----LQM-GHYFQAQDDFID-CF-GNPE-VTGK----------I------G--TDIQDNKCSWL-----VVEALKY--A-----------------------SQ------------KQR----------------Q-----LIKD-----N---YG---K----K-------N--E--I------CVERIKELYSE--LNLETCFKNYEQE---S-----LDQI-----N-DSI---------------------------------T----K-Y-----------S--------------G--P-----L-D-TVVFKTILKKLYKREC------------
>Oikopleura_dioica@CBY39100
--------------------------------------------------------------------------------------------------------------------------------------------M------A-RR-S--ID-------------------L---K-R--F---------------S---K-----------------F------S-D-----NAIK--------IA-------LN----G-LYK-H--Q-Y----S-A-G----I---I------D--VD-----C-K--P-A-S--K-----QLEK------------------------------SLEYN-LS-GGKMSRGMVA-----S-----QV------FL--L---S----------------A--K---------------------------------------D--S---------R----V--SE-------E-------------D----------------------------A----L-V-----LGWAM--ECLQTCFLVVDDIMDSSVTR-RGRACWYK--------N---QD----------------V---GL-M-AIN-DALSI-EMCVYILL-R--SLP-D----Y--V-P--V-----D-------------KLVELFEW-AT-IITEMGQTLD-----------------------M-Q--------N-----------------------S------------E-------C-A--HV-----------D--L-NH------------------------------FTEDT----YSAIVKYKTSVYSFYLPIA---SG----------L-----V---AA------G----------------Q------------D---------SN----------------------------------------CS----Q---LKEIT----LQM-GHYFQAQDDFID-CF-GNPE-VTGK----------I------G--TDIQDNKCSWL-----VVEALKY--A-----------------------SQ------------KQR----------------Q-----LIKD-----N---YG---K----K-------N--E--I------CVERIKELYSE--LNLETCFKNYEQE---S-----LDQI-----N-DSI---------------------------------T----K-Y-----------S--------------G--P-----L-D-TVVFKTILKKLYKREC------------
>Molgula_tectiformis@67805518.2
---------------------------------------------------------------------------------------------------------------------------------------------------------------------------------------------------------------------------------------------------------------------------------------------------------------------------------------------------------------------------------------------------------------------------------------------------------------------------------------------------------------------------------------------------------------------------------------------------------------------------------------------------------------------------------------------------------------------------------------------------------------------------------------------------------------------------------------------------------------------------------------------------------------------------------------------------------------------------------------------------------------------------------------------------------------------------------------------G--TDIEDNKCSWL-----IIKTLEK--C-----------------------NK------------KQR----------------Q-----TLED-----N---YA---R----S-------N--K--D------NVQVVKKLYTD--LKIKEAFHEFERS---S-----YKTT-----K-EKI---------------------------------L----K-F-----------K---H----------E--K-----I-P-NEIFHKLLETIYKRQK------------
>Bostrichobranchus_pilularis@CT01091006.H1.1
------------------------------------------------------------------------------------------------------------------------------------------------------------------------------------------------------------------------------------------------FD--------QH-------FP----S-VVE-F--LKA----C--------D---D------G--SS-----V-K--W-S-Y--D-----RLGE------------------------------VLEYN-VP-YGKKTRGITV-----V-----SS------YI--S---I----------------V--G---------------------------------------R--N---------N----L--TE-------E-------------D--L-------------N-I---------A----L-S-----LGWAT--EIMQASFLVADDVMDQSITR-RGKPCWYK--------V---DR----------------V---GL-Q-AIN-DSMLL-ESCIFRLI-R--GCC-R----N--K-P--Y-----Y------------TSLLELYRQ-VI-FETQLGQSLD-----------------------M-E--------T-----------------------S------------E-------Q-P--TV-----------D--F-TY------------------------------FTMQR----YISIVKNKTVVYSFYLPV------------------------------------------------------------------------------------------------------------------------------ACDIL----CDI-GILFQIQDDYLD-AY-GDTS-LTGK----------V------G--TDVEDNKCSWL-----IVKALEK--C-----------------------ND------------KQR----------------Q-----TLQE-----N---YG---K----K-------N--P--E------QVKIVKNVFNE--ICLKETFESFETE---T-----YKQI-----I-EKI---------------------------------A----G-L-----------N---G----------S--A-----V-P-HEVFRTLLDIIYQRKK------------
>Molgula_gulf@CT01091006.H1.2
--------------------------------------------------------------------------------------------------------------------------------------------------------------------------------------------------------------------------------------------------------------------------------------------------------------------------------------------------------------------------------------------------------------------------------------------------------------------------------------------------------------------------------------------------N-I---------A----M-S-----LGWAV--EIMQAAFLVADDIMDQSETR-RGKMCWYK--------N---NN----------------I---GL-Q-AIN-DSMIL-ESCIFFLI-K--SCC-R----D--M-S--Y-----Y------------TDIIELFHQ-VI-YNTEMGQSLD-----------------------M-E--------T-----------------------S------------E-------Q-P--TV-----------D--F-TK------------------------------FSLER----YLAIVKYKTVYYSFYLPVA---AA----------M-----I---MV------D----------------L------------K-D---K---KL----------------------------------------HN----D---VLNIL----RKI-GTLFQIQDDYLD-AY-G-----------------------------------------------------------------------------------------------------------------------------------------------------------------------------------------------------------------------------------------------------------------------------------------------------------------------------
>Phallusia_mammilata@CT01091006.H1.1
-------------------------------------------------------------------------------------------------------------------------------------------------------------------------------------------------------------------------------------------------------------------------------------------------------------------------------------------------------------------------------------------------------------------------------------------------------------------------------------------------------------------------------------------------------------------------------------------------------------------------------------------------------------------------R--LFC-R----K--K-S--F-----Y------------ADLVDLFHQ-VI-LNTEMGQSLD-----------------------M-L--------T-----------------------S------------E-------Q-P--TL-----------D--L-KE------------------------------FTPDR----YAAMIKYKTAYYSFYLPVA---VA----------M-----Y---MA------G----------------I------------S-D---A---ES----------------------------------------HE----Q---SCSIL----CKI-GSLFQIQDDYLD-LY-GDPA-VTGK----------I------G--TDIEESKCSWL-----VIEALKR--V-----------------------TD------------EQC----------------K-----VLET-----C---YG---Q----K-------D--P--E------KVQGVKDLYRN--LELEAAFKQFEEV---T-----YNGI-----C-SEV---------------------------------E----G-I-----------A---N----------S--S-----I-P-KRIYLNLLKKIYKRQK------------
>Ciona_intestinalis@XP_002128313
-------------------------------------------------------------------------------------------------------------------------------------------------------------------------------------------------------------------------------------MS-SKSELWDLFD--------KH-------FQ----E-IVR-E--LSI----S-P-V----N---G------G--NE-----I-C--W-S-F--E-----RIKD------------------------------LLEYN-AP-HGKRTRGLTV-----V-----AA------FK--T---I----------------A--G---------------------------------------D--G---------I----S--E--------D-------------E--M-------------K-L---------A----L-T-----MGWAV--EILQASFLVADDLMDQSKTR-RGQACWYL--------N---PN----------------V---GY-Q-AVN-DGMIL-ETCVFTLI-R--QHC-K----G--K-A--F-----Y------------ADIFDLFHK-VI-LNTLMGQSLD-----------------------M-E--------A-----------------------S------------E-------Q-P--TV-----------D--F-TL------------------------------FTETK----HAAIIKYKTAFYSFYLPVA---IA----------F-----Y---MA------G----------------I------------N-D---E---QC----------------------------------------HT----A---ACDIL----TKI-GCLFQIQDDYLD-CY-GDPE-VTGK----------I------G--TDIEDNKCSWL-----IIKAIQL--A-----------------------TP------------EQI----------------R-----ILQE-----N---YA---K----K-------D--P--E------KVAIVKRVFDD--INIKPIFLKHEEE---T-----YASI-----C-DEI---------------------------------N----K-F-----------S---D----------P--R-----V-P-HSIFLDLLNKIYRRKK------------
>Ciona_savignyi@37873865.24
------------------------------------------------------------------------------------------------------------------------------------------------------------------------------------------------------------------------------------------------FE--------KH-------FP----V-VVN-E--LCT----A-P-V----D---A------G--TE-----I-Q--W-S-F--D-----RIKD------------------------------LLEYN-VP-QGKRTRGLTV-----V-----AA------YK--A---L----------------A--G---------------------------------------E--N---------F----N--D--------E-------------S--L-------------N-L---------A----L-T-----MGWTV--EILQASFLVADDLMDQSKTR-RGQKCWYL--------K---PT----------------I---GY-Q-AVN-DSMIL-ESCVFTLL-R--NHC-R----G--K-A--F-----Y------------ADLFDLFHK-VI-LSTEMGQSLD-----------------------M-Q--------A-----------------------S------------E-------Q-P--TV-----------D--F-SL------------------------------FTEAK----HAAIIKYKTAYYSFYLPVA---TA----------M-----Y---LV------G----------------I------------R-D---D---EC----------------------------------------HT----A---ACNIL----TKI-GSLFQVQDDFLD-CY-GDPE-VTGK----------I------G--TDIEDNKCSWL-----IIKAVQL--A-----------------------SP------------EQT----------------C-----ALQE-----N---YA---K----K-------N--P--E------NVAVVKQIFNS--LDLKSLFLKYEED---T-----YKSI-----C-DDV---------------------------------N----N-F-----------Q---D----------S--R-----I-P-HSVFLNLLKKIYKRKK------------
>Cystodytes_dellechiajei@CT01091006.H1.2
----------------------------------------------------------------------------------------------------------------------------------------------------------------------------------------------------------------------------------------------------------------------------------------------------------------DD-----I-S--W-S-Y--S-----RIKE------------------------------LLEYN-VP-HGKRTRGLTV-----V-----SA------YQ--S---I-----------------------------------------------------------------------------S--S--------E-------------E--R-------------N-I---------S----L-S-----LGWAV--EILQAAFLVADDLMDQSETR-RGRECWYR--------R---DG----------------V---GF-Q-AVN-DCMIL-ESCVFELV-R--KRC-S----T--L-S--C-----H------------AD--------------------------------------------------------------------------------------------------------------------------------------------------------------------------------------A---VA----------M-----Y---LA------D----------------V------------S-N---V---DC----------------------------------------HK----N---ACDLL----TQI-GCLFQIQDDYLD-CF-GDPV-VTGK----------V------G--TDIEDNKCSWL-----V--------------------------------------------------------------------------------------------------------------------------------------------------------------------------------------------------------------------------------------------------------------------------------
>Dendrodoa_grossularia@CT01091006.H1.1
-----------------------------------------------------------------------------------------------------------------------------------------------------------------------------------------------------------------------------------------------------------------------------------------------------------------------------------------------------------------------------------------------------------------------------------------------------------------------------------------------------------------------------------------------------------------------------------------------------------------------------------------------------------------SLVFLLCXK--KYC-R----K--K-P--Y-----Y------------ADLADLFRE-VT-MLTELGQSLD-----------------------M-E--------T-----------------------S------------E-------K-P--EV-----------D--F-SC------------------------------FTNER----YISIVKYKTSFYTFYLPVA---IA----------L-----Y---IT------G----------------N------------A-D---D---ET----------------------------------------LN----K---TRAIL----TEM-GCYFQVQDDYLD-CY-GDPA-ITGK----------I------G--TDIESNKCSWL-----IIKALEH--C-----------------------TE------------QQR----------------E-----ILQN-----N---YG---K----C-------D--G--E------KRKAVEAVFKE--INLEQIYHTYEEE---T-----YAKL-----K-NTI---------------------------------N----D-F-----------R---H----------P--N-------------------------------------
>Petromyzon_marinus@ti.16
------------------------------------------------------------------------------------------------------------------------------------------------------M-S--ND-------------------K---K-Q--Q---------------A---K-----------------A------D-T-----QAFD--------QL-------FG----Q-LAA-D--L-T----Q-A-D----L---E------H--PE-----I-G--D-A-I--K-----RLKE------------------------------VLEYN-VP-GGKRNRGLSV-----I-----AS------FR--E---L----------------A--S---------------------------------------T--S---------Q----H--TE-------E-------------N--V-------------T-R---------A----L-V-----VGWCV--ELLQAFFLVADDLMDQSTTR-RGQLCWYK--------K---EN----------------V---GN-D-AVN-DSFLL-EATIYRLL-K--KYC-R----G--Q-P--Y-----Y------------LHLVELFLQ-TT-YQTELGQALD-----------------------L-M--------S-----------------------A------------Q-------P-N--KI-----------D--L-SI------------------------------FTEQR----YKSIVKYKTAFYSFYLPVA---AA----------M-----Y---IA------G----------------I------------E-S---E---EA----------------------------------------HE----N---AKAIL----LEM-GEFFQIQDDYLD-CF-GDPE-VTGK----------I------G--TDIEDNKCGWL-----VVQALKK--A-----------------------SP------------EQR----------------I-----ILEE-----N---YG---R----H-------D--A--E------QTARVKDVYTA--LELERVYHEYEDR---S-----YRTL-----T-ALI---------------------------------K----Q-H-----------A--------------G--S-----L-P-EEVFLAFARKIYKRQK------------
>Eptatretus_burgeri@53862482.2
-----------------------------------------------------------------------------------------------------------------------------------------------------KM-S--GT-------------------P---P-P--V---------------V---A-----------------A-----SD-A-----EVFM--------GL-------LN----Q-VKL-D--L-A----E-E-Q----K---K------D--VQ-----L-E--S-T-F--C-----RLKE------------------------------VLDYN-LT-GGKKNRGLSV-----I-----AS------YR--Q---L----------------A--S---------------------------------------P--S---------Q----Q--TE-------D-------------N--I-------------T-N---------A----M-I-----IGLCV--ELLQASLLVADDIMDKSTTR-RGKPCWYK--------N---EG----------------V---GL-F-AIN-DSFLL-KSMIYELL-K--KYC-T----E--K-P--F-----Y------------VNVLELFFQ----------------------------------------------------------------------------------------------------------------------------------------------------FTEER----YEAIAKYKTAFYSFYLPIA---AS----------M-----Y---MV------G----------------I------------V-S---K---EA----------------------------------------HA----S---AEAIL----XEM-GQFFQIQDDYLD-CF-GEPE-VTGK----------V------G--TDIEDNKCSWL-----IVQALKM--V-----------------------TP------------EQR----------------T-----LLEE-----N---YG---C----Q-------D--P--E------KVACVKAVYAE--LNLQTVYQQYEEK---S-----YARL-----I-SLV---------------------------------D----H-H-----------S--------------T--S-----L-P-KVIFLDLAKRIYKRQK------------
>Danio_rerio@AAI64398
-------------------------------------------------------------------------------------------------------------------------------------------------------------------M--G------D--S---S-C--S-------NGVQ----K---K-----------------M-----SD-P-----QLFD--------AE-------FE----K-LVC-E--L-T----E-Q-D----F---T------D--PV-----L-S--D-A-L--N-----RLRE------------------------------VLQYN-AP-GGKRNRGLSV-----I-----GS------LR--E---L----------------V--S---------------------------------------P--S---------E----L--PT-------E-------------E--V-------------H-R---------A----L-L-----VGWCI--ELLQAFFLVADDIMDSSVTR-RGQPCWYK--------K---EA----------------I---GL-D-AIN-DAFLL-EGSIYRLL-R--RHC-R----G--Q-P--Y-----Y------------VHLLELFTE-TS-FQTELGQALD-----------------------L-M--------T-----------------------A------------P-------P-H--KI-----------D--L-NR------------------------------FTMER----YKAIVKYKTAFYSFYLPVA---AA----------M-----Y---MA------G----------------I------------E-N---E---IE----------------------------------------HH----N---AKTIL----LEM-GEFFQIQDDYLD-CF-GDPA-VTGK----------I------G--TDIQDNKCSWL-----VVTALGI--M-----------------------TP------------EQR----------------A-----ELEA-----C---YG---R----S-------D--A--E------SVERVKALYDT--LEMPMRYHQHEEE---S-----YHRL-----Q-KLI---------------------------------Q----L-H-----------A--------------K--N-----L-P-HAVFLNFAKKIYKRNK------------
>Xenopus_laevis@AAH68912
--------------------------------------------------------------------------------------------------------------------------------------------------------------------------------M---K-S--Q---------------V---------------------S-----SE-R-----QEFS--------SY-------FE----Q-IVE-D--L-A----A-E-D----S---G------H--PE-----V-G--D-A-I--G-----RLKE------------------------------VLQYN-TL-GGKCNRGVTV-----L-----AS------YR--E---L----------------L--G---------------------------------------P--E---------L----H--KD-------G-------------N--L-------------Q-R---------A----L-A-----VGWCV--ELLQAFFLVADDIMDNSVTR-RGQPCWYR--------K---EG----------------I---GL-D-AVN-DSFLL-EACIYRIL-R--KYC-R----G--K-P--Y-----Y------------LSLLELFLE-TS-YQTELGQALD-----------------------L-I--------T-----------------------A------------Q-------P-G--KV-----------D--L-NR------------------------------YTEKR----YKAIVKYKTAFYSFYLPVA---AA----------M-----Y---MA------G----------------I------------D-G---E---EE----------------------------------------HK----N---AKTIL----LEM-GEFFQIQDDYLD-CY-GDPS-VTGK----------I------G--TDIQDNKCGWL-----VVEALKR--V-----------------------SP------------EQR----------------Q-----VLEE-----N---YG---R----D-------E--P--D------KVHRVKQLYDE--LDMAAVYQRYEEE---S-----YQRL-----Q-LLI---------------------------------S----Q-H-----------A--------------L--N-----L-S-REIFLSLAHKIYKRQK------------
>Xenopus_laevis@AAI06511
--------------------------------------------------------------------------------------------------------------------------------------------------------------------------------M---N-S--H---------------M---------------------G-----SE-R-----QEFS--------SY-------FE----Q-IVQ-D--L-T----S-E-D----L---G------H--PE-----V-G--D-A-I--T-----RLKE------------------------------VLEYN-TP-GGKCNRGVTV-----L-----AS------YK--E---L----------------V--G---------------------------------------P--E---------L----Q--KD-------G-------------N--L-------------Q-R---------A----L-A-----VGWCV--ELLQAFFLVADDIMDNSVTR-RGQPCWYR--------K---EG----------------I---GL-D-AVN-DSFLL-EAGIYRIL-R--KYC-R----G--K-P--Y-----Y------------LSLLELFLE-TS-YQTELGQALD-----------------------L-I--------T-----------------------A------------Q-------P-G--KV-----------D--L-NR------------------------------YTEKR----YKAIVKYKTAFYSFYLPVA---AA----------M-----Y---MA------G----------------I------------A-G---E---AE----------------------------------------HK----N---AKTIL----LEM-GEFFQIQDDYLD-CY-GDPS-VTGK----------I------G--TDIQDNKCGWL-----VVEALKR--V-----------------------SP------------EQR----------------Q-----VLEE-----N---YG---R----D-------E--P--D------KVQRVKQLYDE--LDMAAIYRRYEEE---S-----YQRL-----Q-LLI---------------------------------S----Q-H-----------A--------------L--N-----L-S-REIFLSLAHKIYKRQK------------
>Xenopus_tropicalis@34575978.34
--------------------------------------------------------------------------------------------------------------------------------------------N------L-RV-C--PT-------------------M---N-S--H---------------A---------------------G-----SE-R-----QEFS--------SY-------FE----Q-IVQ-D--L-T----A-E-D----S---G------H--PE-----V-G--D-A-I--T-----RLKE------------------------------VLEYN-TP-GGKCNRGVTV-----L-----AS------YK--E---L----------------V--G---------------------------------------P--E---------L----H--KD-------G-------------N--L-------------Q-R---------A----L-A-----VGWCV--ELLQAFFLVADDIMDNSVTR-RGQPCWYR--------K---EG----------------V---GL-D-AVN-DSFLL-EASIYRIL-R--KYC-R----G--K-P--Y-----Y------------LSLLELFLE-TS-YQTELGQALD-----------------------L-I--------T-----------------------A------------Q-------P-G--KV-----------D--L-NR------------------------------YTEKR----YKAIVKYKTAFYSFYLPVA---AA----------M-----Y---MA------G----------------I------------A-G---E---AE----------------------------------------HT----N---ARTIL----LEM-GEFFQIQDDYLD-CY-GDPS-VTGK----------I------G--TDIQDNKCGWL-----VVEALKR--V-----------------------SP------------EQR----------------R-----LLQE-----N---YG---R----E-------E--P--E------RVQRVKQLYEE--LDMAAVYARHEEE---S-----YQRL-----Q-LLI---------------------------------S----Q-H-----------A--------------H--S-----L-S-REIFLALARKIYKRQK------------
>Monodelphis_domestica@XP_001373435
------------------------------------------------------------------------------------------------------------------------------------------------------------------------------------------------------------------------------------------------------------------------------------------------------------------------------------------------------------------------------------------------------------------------------------------------------------------------------------------------------------------------------------------------------------------------------------VQAFFLVADDIMDSSLTR-RGQPCWYK--------S---PG----------------I---GL-D-AIN-DAMLL-EACVYRLL-K--HFC-R----G--Q-P--Y-----Y------------LNLIELFLQ-CT-YQTEIGQTLD-----------------------L-I--------T-----------------------A------------P-------Q-G--KV-----------D--L-TR------------------------------FEEKR----YKTIVKYKTAFYSFYLPFA---SA----------M-----Y---MA------G----------------I------------D-G---E---KE----------------------------------------HT----N---AKNIL----LEM-GEFFQIQDDYLD-LF-GDPS-MTGK----------I------G--TDIQDNKCSWL-----VVKSLQL--A-----------------------SP------------EQR----------------K-----ILEE-----N---YG---Q----N-------D--P--E------KIAKVKELYEK--LELPALFTKFEEE---S-----YSRL-----M-GLI---------------------------------E----K-Y-----------S--------------S--P-----L-P-SSIFLEMAKKIYKRQK------------
>Homo_sapiens@BAA03523
-------------RMPL--SRWLR-S-------V-G-V-------FLL-----PA-PYW------AP-RERW--LG-SL----R-RPSL--VH--GYPVL-AWH-S-ARC-WCQAW------T--EEPRAL--C-S----S------L-RM-N--GD-------------------Q---N-S--D---------------V---Y-----------------A-----QE-K-----QDFV--------QH-------FS----Q-IVR-V--L-T----E-D-E----M---G------H--PE-----I-G--D-A-I--A-----RLKE------------------------------VLEYN-AI-GGKYNRGLTV-----V-----VA------FR--E---L----------------V--E---------------------------------------P--R---------K----Q--DA-------D-------------S--L-------------Q-R---------A----W-T-----VGWCV--ELLQAFFLVADDIMDSSLTR-RGQICWYQ--------K---PG----------------V---GL-D-AIN-DANLL-EACIYRLL-K--LYC-R----E--Q-P--Y-----Y------------LNLIELFLQ-SS-YQTEIGQTLD-----------------------L-L--------T-----------------------A------------P-------Q-G--NV-----------D--L-VR------------------------------FTEKR----YKSIVKYKTAFYSFYLPIA---AA----------M-----Y---MA------G----------------I------------D-G---E---KE----------------------------------------HA----N---AKKIL----LEM-GEFFQIQDDYLD-LF-GDPS-VTGK----------I------G--TDIQDNKCSWL-----VVQCLQR--A-----------------------TP------------EQY----------------Q-----ILKE-----N---YG---Q----K-------E--A--E------KVARVKALYEE--LDLPAVFLQYEED---S-----YSHI-----M-ALI---------------------------------E----Q-Y-----------A--------------A--P-----L-P-PAVFLGLARKIYKRRK------------
>Mus_musculus@EDL15238
--------------MPL--SCWLR-S-------L-G-V-------FLL-----PA-PCW------AP-RERW--LG-FL----Q-RPSL--AY--GCPVLGAWH-S-ARW-WCQVW------T--EEPRAF--S-S----S------V-RM-N--GN-------------------Q---K-L--D---------------A---Y-----------------N-----QE-K-----QNFI--------QH-------FS----Q-IVK-V--L-T----E-K-E----L---G------H--PE-----I-G--D-A-I--A-----RLKE------------------------------VLEYN-AL-GGKYNRGLTV-----V-----QA------FQ--E---L----------------V--E---------------------------------------P--K---------K----Q--DA-------E-------------S--L-------------Q-R---------A----L-T-----VGWCV--ELLQAFFLVSDDIMDSSLTR-RGQICWYQ--------K---PG----------------I---GL-D-AIN-DALLL-EASIYRLL-K--FYC-R----E--Q-P--Y-----Y------------LNLLELFLQ-SS-YQTEIGQTLD-----------------------L-M--------T-----------------------A------------P-------Q-G--HV-----------D--L-GR------------------------------YTEKR----YKSIVKYKTAFYSFYLPIA---AA----------M-----Y---MA------G----------------I------------D-G---E---KE----------------------------------------HA----N---ALKIL----MEM-GEFFQVQDDYLD-LF-GDPS-VTGK----------V------G--TDIQDNKCSWL-----VVQCLLR--A-----------------------SP------------QQR----------------Q-----ILEE-----N---YG---Q----K-------D--P--E------KVARVKALYEA--LDLQSAFFKYEED---S-----YNRL-----K-SLI---------------------------------E----Q-C-----------S--------------A--P-----L-P-PSIFMELANKIYKRRK------------
>Bos_taurus@AAI20219
-------------------------------------------------------------------------------------------------------------------------------XRAF--Y-S----S------L-RV-N--GD-------------------Q---K-L--D---------------A---Y-----------------A-----QE-R-----QDFI--------QH-------FS----Q-IVK-V--L-T----E-E-D----I---G------H--PE-----I-G--D-A-I--T-----RLKE------------------------------VLEYN-AI-GGKYNRGLTV-----V-----IT------FR--E---L----------------V--E---------------------------------------P--G---------K----Q--DP-------D-------------S--L-------------Q-R---------A----L-T-----VGWCV--ELLQAFFLVSDDIMDSSLTR-RGQTCWYQ--------K---PG----------------I---GL-D-AIN-DAFLL-ESSIYRLL-K--LYC-R----E--Q-P--Y-----Y------------LDLIELFLQ-SS-YQTEIGQTLD-----------------------L-I--------T-----------------------A------------P-------Q-G--NV-----------D--L-GR------------------------------FTEKR----YKSIVKYKTAFYSFYLPVA---AA----------M-----Y---MA------G----------------I------------D-G---E---KE----------------------------------------HA----H---AKKIL----LEM-GEFFQIQDDYLD-LF-GDPS-MTGK----------I------G--TDIQDNKCSWL-----VVQCLQR--A-----------------------SP------------EQR----------------Q-----ILQE-----N---YG---Q----K-------E--A--E------KVARVKALYEE--MNLSAVYMQYEED---S-----YNHI-----M-GLI---------------------------------E----Q-Y-----------A--------------A--P-----L-P-PAIFLGLAQKIYKRKK------------
>Anolis_carolinensis@XP_003227779
-----------------------------------------------------------------------------------------------------------------------------------------------------------------------------------------------------------------------------------------------XFV--------AF-------FP----Q-IVK-D--L-I----E-D-E----L---H------Q--KD-----V-S--E-A-F--S-----RLKE------------------------------VVEYN-AI-GGKYNRGLTV-----V-----SA------FG--E---L----------------A--G---------------------------------------P--E---------Q----Q--DP-------K-------------N--F-------------Q-H---------A----M-V-----VGWCV--ELLQAFFLVADDIMDGSLTR-RGHPCWYK--------K---EG----------------V---GL-A-AVN-DSLLL-ESSIYRLL-K--RHC-R----G--Q-P--Y-----Y------------LNLLELFLQ-SA-YQTELGQTLD-----------------------L-I--------S-----------------------A------------P------------PV-----------D--L-DS------------------------------FTEER----YKAIVKYKTAFYSFYLPVA---AA----------M-----Y---MA------G----------------I------------D-S---E---EE----------------------------------------HS----H---ARTIL----LEM-GEFFQIQDDYLD-CF-GDPD-VTGK----------I------G--TDIEDNKCSWL-----VVQCLKR--A-----------------------SP------------EQK----------------Q-----ILEA-----N---YG---Q----N-------D--P--E------KVGRVKQLYEE--LDLKTVFQNYEES---S-----YQRL-----L-GLI---------------------------------S----Q-H-----------A--------------L--R-----L-P-AQIFLGLAQLIYKRQK------------
>Gallus_gallus@P08836
----------------------------------------------------------------------------------------------------------------------------------M--H-K----F------T-GV-N--AKFQ-Q--P--A------L--R---N-L--S-----P---V-----V---V-----------------E-----RE-R-----EEFV--------GF-------FP----Q-IVR-D--L-T----E-D-G----I---G------H--PE-----V-G--D-A-V--A-----RLKE------------------------------VLQYN-AP-GGKCNRGLTV-----V-----AA------YR--E---L----------------S--G---------------------------------------P--G---------Q----K--DA-------E-------------S--L-------------R-C---------A----L-A-----VGWCI--ELFQAFFLVADDIMDQSLTR-RGQLCWYK--------K---EG----------------V---GL-D-AIN-DSFLL-ESSVYRVL-K--KYC-R----Q--R-P--Y-----Y------------VHLLELFLQ-TA-YQTELGQMLD-----------------------L-I--------T-----------------------A------------P-------V-S--KV-----------D--L-SH------------------------------FSEER----YKAIVKYKTAFYSFYLPVA---AA----------M-----Y---MV------G----------------I------------D-S---K---EE----------------------------------------HE----N---AKAIL----LEM-GEYFQIQDDYLD-CF-GDPA-LTGK----------V------G--TDIQDNKCSWL-----VVQCLQR--V-----------------------TP------------EQR----------------Q-----LLED-----N---YG---R----K-------E--P--E------KVAKVKELYEA--VGMRAAFQQYEES---S-----YRRL-----Q-ELI---------------------------------E----K-H-----------S--------------N--R-----L-P-KEIFLGLAQKIYKRQK------------
>Taeniopygia_guttata@XP_002200183
---------------------------------------------------------------------------------------------------------------------------------------------------------------------------------------------------MN----G---A-----------------A-----AE-R-----DEFA--------AF-------FP----Q-IVR-D--L-T----E-D-M----L---G------H--PE-----V-G--D-A-V--A-----RLKQ------------------------------VLEYN-AP-GGKCNRGLTV-----V-----AA------FR--R---L----------------A---------------------------------------------E---------R----Q--EP-------E-------------S--L-------------R-C---------A----L-A-----VGWCI--ELFQAFFLVADDIMDASLTR-RGQLCWYK--------K---EG----------------I---GL-D-AIN-DAFLL-ESSVYRLL-R--RYC-G----Q--Q-P--Y-----Y------------LHLLELFLQ--------------------------------------------------------------------------------------------------------------------------------------------------------R----YKAIVKYKTAFYSFYLPVA---AA----------M-----Y---MA------G----------------I------------D-S---K---EE----------------------------------------HE----N---AKAIL----LEM-GEFFQIQDDFLD-CY-GDPA-LTGK----------V------G--TDIQDNKCSWL-----VVECLRR--A-----------------------TP------------EQR----------------Q-----ILEE-----N---YG---S----K-------E--P--Q------KVAKVKELYNA--LGMEAVFREYEES---S-----YRRL-----Q-ELI---------------------------------G----K-H-----------A--------------Q--R-----L-P-AEIFLDLAQKIYKRQK------------
>Eucidaris_tribuloides@CT01120329.H1.1
-----------------------------------------------------------------------------------------------------------------------------------------------------------------------------------------------------------------------------------------------------------------------------------------------------------------------------------------------------------------------------------------------------------------------------------------------------------------------------------------------------------------------------------------------------------------------------------------------MDQSKTR-RGKPCWYR--------R---EA----------------V---GN-V-AIN-DSFYT-EACIYKIL-K--KLI-R----N--Q-P--Y-----Y------------MNVMELFHE-TT-YQTIMGQALD-----------------------L-I--------T-----------------------S------------P-------E-G--NR-----------D--L-TR------------------------------FTEDR----YAAIVKWKTAFYSFYLPVA---LA----------M-----Y---MA------G----------------I------------D-D---A---KS----------------------------------------HA----N---AKVIL----LQM-GHFFQVQDDYLD-CY-GNPE-VIGK----------I------G--TDIEENKCGWL-----VVQALKI--V-----------------------DA------------EQR----------------K-----ILEE-----N---YG---I----D-------D--P--E------KVSKVKELYKT--LDLEAVYRQYEES---S-----YNHL-----M-DLI---------------------------------E----E-H-----------S--------------Q--T-----L-P-KDIFIAFAKRIYKRKK------------
>Halocynthia_roretzi@CT01120329.H2.1
----------------------------------------------------------------------------------------------------------------------------------------------------------------------------------------------------------------------------------------------------------------------------VK-E--LTS----V-P-P----SLSKA------D--TS-----I-N--W-S-Y--E-----RIKE------------------------------LLSYN-AR-SGKRMRGITV-----V-----QS------YI--D---I----------------L--GK--------------------------------------E--K---------I----T--K--------D-------------G--F-------------E-C---------A----M-S-----IGWAV--EILQASFLVADDVMDQSPMR-RGRPAWYK--------L---EG----------------I---GL-Q-AVN-DGMIL-ESCVYLII-T--RHC-R----K--Y-P--Y-----Y------------ADLVDLFRD-VT-MYTQLGQSLD-----------------------M-E--------T-----------------------S------------E-------K-P--DV-----------D--F-TI------------------------------FTDER----YNTIIKYKTSFYSFYLPVA---IS----------F-----Y---LV------G----------------V------------S-D---V---ET----------------------------------------LT----E---GRSIL----TEM-GIYFQIQDDYLD-AF-GDPE-VTGK----------I------G--TDIESNKCTWL-----IVNALKL--C-----------------------TQ------------EQR----------------D-----ILQN-----N---YG---Q----K-------D--P--S------KKAAVLQIYKD--LELPGHYKKYEEE---T-----NSRL-----C-RLI---------------------------------E----G-F-----------S---H----------P--N-----V-P-KSVFMTLLNRIYQRKK------------
>Lytechinus_variegatus@JH441266.H1.2
--------------------------------------------------------------------------------------------------------------------------------------------------------------------------------------------------------------------------------------------------------------------------------------------------------------------------------------------Q------------------------------MLVYN-VP-GGKRNRGLTV-----V-----NA------FR--Q---L----------------A--N---------------------------------------S--V---------Q----S--TE-------D-------------S--I-------------H-I---------A----M-V-----LGWCV--EWV--------------------------------------DG----------------V---GT-V-AIN-DSFYV-EACIYKIL-K--RFI-S----H--Q-P--Y-----Y------------VQIMELFHE-TT-YQTIMGQSLD-----------------------L-L--------T-----------------------S------------P-------E-N--DR-----------D--L-NR------------------------------FTEQR----YAAIVKWKTAFYSFYLPVA---LA----------M-----H---MV------G----------------I------------S-D---A---KS----------------------------------------HN----N---AKTIL----LQM-GHFFQVQDDYLD-CY-GAPE-VIGK----------I------G--TDIEENKCGWL-----VVQALKR--V-----------------------TP------------DQR----------------S-----IL-------N---YG---I----D-------D--A--E------KVVKVKELYAT--LDLEGVYRSYEES---S-----YNDL-----M-DTI---------------------------------N----S-H-----------S--------------E--T-----L-P-KDIFVAFAKRIYKRNK------------
>Pan_troglodytes@JAA09023
--------------MPL--SRWLR-S-------V-G-V-------FLL-----PA-PYW------AP-RERW--LG-SL----R-RPSL--VH--GYPVL-AWH-S-ARC-WCQAW------T--EEPRAL--C-S----S------L-RM-N--GD-------------------Q---N-S--D---------------V---Y-----------------A-----QE-K-----QDFV--------QH-------FS----Q-IVR-V--L-T----E-D-E----M---G------H--PE-----I-G--D-A-I--A-----RLKE------------------------------VLEYN-AI-GGKYNRGLTV-----V-----VA------FR--E---L----------------V--E---------------------------------------P--R---------K----Q--DA-------D-------------S--L-------------Q-R---------A----W-T-----VGWCV--ELLQAFFLVADDIMDSSLTR-RGQICWYQ--------K---PG----------------V---GL-D-AIN-DANLL-EACIYRLL-K--LYC-R----E--Q-P--Y-----Y------------LNLIELFLQ-SS-YQTEIGQTLD-----------------------L-L--------T-----------------------A------------P-------Q-G--NV-----------D--L-VR------------------------------FTEKR----YKSIVKYKTAFYSFYLPIA---AA----------M-----Y---MA------G----------------I------------D-G---E---KE----------------------------------------HA----N---AKKIL----LEM-GEFFQIQDDYLD-LF-GDPS-VTGK----------I------G--TDIQDNKCSWL-----VVQCLLR--A-----------------------TP------------EQY----------------Q-----ILKE-----N---YG---Q----K-------E--A--E------KVARVKALYEE--LDLPAVFLQYEED---S-----YSHI-----M-ALI---------------------------------E----Q-Y-----------A--------------A--P-----L-P-PAVFLGLARKIYKRRK------------
>Sarcophilus_harrisii@XP_003768123
------------------------------------------------------------------------------------------------------------------------------------------------------M-N--GD-------------------Q---K-S------------------V---F-----------------V-----QE-K-----QDFV--------QH-------FS----Q-IVK-I--L-T----E-D-G----M---G------H--PE-----V-G--D-A-I--T-----RLKE------------------------------VLEYN-AL-GGKYNRGLSV-----I-----MV------FR--E---L----------------V--E---------------------------------------P--Q---------K----Q--DA-------D-------------S--L-------------Q-R---------A----L-A-----VGWCV--ELLQAFFLVADDIMDSSLTR-RGQPCWYK--------K---PG----------------I---GL-D-AIN-DAMML-EACIYRLL-K--HYC-R----G--Q-P--Y-----Y------------LNLIELFLQ-TT-YQTEIGQTLD-----------------------L-I--------T-----------------------A------------P-------Q-D--KV-----------D--L-NR------------------------------FSEQR----YKTIVKYKTAFYSFYLPFA---AA----------M-----F---MA------G----------------I------------D-G---E---KE----------------------------------------HA----N---AKTIL----LEM-GEFFQIQDDYLD-LF-GDPS-VTGK----------I------G--TDIQDNKCSWL-----VVKCLQL--A-----------------------SS------------EQR----------------K-----MLEE-----S---YG---Q----K-------D--A--E------KVAKVKELYEK--LELPAIFTKFEEE---S-----YSRL-----M-GLI---------------------------------E----K-H-----------S--------------S--P-----L-P-PSIFLEMAKKIYKRQK------------
>Strongylocentrotus_purpuratus@XP_781908
-----------------------------------------------MQCRLPLLYNRLVLTVIPAYHATKV--RAHTKVIQGQRTRYS--TQFSQVSNLCGKNSS-FSPGTSLRST-----TPLRSLVLG--HTL-SCPFKQEPSTEHPWYI--SD-------------------M---S-S--T---------------S---S-----------------A-----QD-P-----QTFE--------KV-------FH----E-LVD-E--L-T------D-D----A---A------N--PE-----V-I--D-A-A--A-----WFKE------------------------------MLVYT-VP-GGKRNRGLTV-----V-----NA------FR--Q---L----------------A--N---------------------------------------S--V---------Q----N--TE-------D-------------N--I-------------H-T---------A----M-V-----LGWCV--EWLQAYFLIADDMMDQSKTR-RGQPCWYK--------K---DG----------------V---GN-V-AIN-DSFYV-EACIYKLL-K--RYI-G----H--Q-P--Y-----Y------------VQVMELFHE-TT-YQTIMGQSLD-----------------------L-L--------T-----------------------S------------P-------E-N--DR-----------D--L-NR------------------------------FTEQR----YAAIVKWKTAFYSFYLPEA---LA----------M-----H---MV------G----------------I------------S-D---A---KS----------------------------------------HT----N---AKTIL----LQM-GHFFQVQDDYLD-CY-GEPE-VIGK----------I------G--TDIEENKCGWL-----VVQALQR--V-----------------------TP------------DQR----------------E-----ILEA-----N---YG---I----D-------D--S--E------KVAKVKDLYAT--LDLESVYRSYEES---S-----YNDL-----M-DTI---------------------------------N----S-H-----------S--------------E--T-----L-P-KDIFVAFAKRIYKRNK------------
>Oreochromis_niloticus@XP_003450942
------------------------------------------------------------------------------------------------------------------MRR-----LLSWVSCAH--KII-RTVWLQPNMSPLRSRN--TSHLLCISSLQG------D--R---V-C----------NGTH----N---KKAL--------------L-----SD-P-----QLFE--------DQ-------FE----E-LVT-E--L-T----E-R-D----F---T------D--PV-----L-A--D-A-L--K-----RLRE------------------------------VLVYN-TP-GGKRNRGLSV-----I-----GS------LR--E---L----------------V--P---------------------------------------P--S---------Q----L--TQ-------D-------------T--V-------------Q-R---------A----L-L-----VGWCI--ELLQAFFLVADDIMDGSVTR-RGQPCWYK--------K---DG----------------I---GL-D-AIN-DSFLL-EGSIYRLL-R--RYC-R----D--Q-P--Y-----Y------------VHLLELFNE-VT-FQTELGQALD-----------------------L-M--------T-----------------------A------------P-------P-T--QI-----------D--L-NR------------------------------FTIER----YKAIVKYKTAFYSFYLPVA---AA----------M-----Y---MA------G----------------I------------S-S---E---EE----------------------------------------HN----N---AKHIL----LEM-GEFFQIQDDYLD-CY-GDPA-VTGK----------I------G--TDIQDNKCSWL-----VVTALEI--M-----------------------TP------------KQR----------------E-----ELEG-----C---YG---Q----H-------D--E--A------SVEKVKALYNS--LQMPSLYQKYEEE---S-----YQRL-----Q-KLI---------------------------------A----S-H-----------A--------------Q--N-----L-P-HSVFLNFAKKIYKRNK------------
>Bos_grunniens_mutus@ELR54258
-------------MLPL--SRWLR-S-------V-G-V-------FLL-----PA-SCW------VP-QDRL--LG-PL----Q-RPTL--GH--GCPVLGAWH-S-ARC-WRQAW------T--EEPRAF--Y-S-----------L-RM-N--GD-------------------Q---K-L--D---------------A---Y-----------------A-----QE-R-----QDFI--------QH-------FS----Q-IVK-V--L-T----E-E-D----I---G------H--PE-----I-G--D-A-I--T-----RLKE------------------------------VLEYN-AI-GGKYNRGLTV-----V-----IT------FR--E---L----------------V--E---------------------------------------P--G---------K----Q--DP-------D-------------S--L-------------Q-R---------A----L-T-----VGWCV--ELLQAFFLVSDDIMDSSLTR-RGQTCWYQ--------K---PG----------------I---GL-D-AIN-DAFLL-ESSIYRLL-K--LYC-R----E--Q-P--Y-----Y------------LDLIELFLQ-SS-YQTEIGQTLD-----------------------L-I--------T-----------------------A------------P-------Q-G--NV-----------D--L-GR------------------------------FTERR----YKSIVKYKTAFYSFYLPVA---AA----------M-----Y---MA------G----------------I------------D-G---E---KE----------------------------------------HA----H---AKKIL----LEM-GEFFQIQDDYLD-LF-GDPS-VTGK----------I------G--TDIQDNKCSWL-----VVQCLQR--A-----------------------SP------------EQR----------------Q-----ILQE-----N---YG---Q----K-------E--A--E------KVARVKALYEE--MNLSAVYMQYEED---S-----YNHI-----M-GLI---------------------------------E----Q-Y-----------A--------------A--P-----L-P-PAIFLGLAQKIYKRKK------------
>Clavelina_lepadiformis@CT01130511.H1.1
-------------------------------------------------------------------------------------------------------------------------------------------------------------------------------------------------------------------------------------------------------------------FE----E-IVA-D--LSL----P-P-S----S---S------G---------I-S--W-S-Y--Q-----RIKE------------------------------ILEYN-VP-DGKRTRGLTV-----V-----SC------YD--A---I----------------S--N---------------------------------------G--Q---------S----T--K--------A-------------G--R-------------K-L---------A----L-T-----LGWAV--EILQAAFLVADDLMDQSELR-RGKNCWYR--------K---NG----------------V---GY-Q-AVN-DCMVL-ESCVFTLL-R--KHF-R----S--L-P--C-----Y------------ADLVDLFHT-VL-LRTEMGQSLD-----------------------M-A--------T-----------------------S------------E-------Q-P--EV-----------D--F-SS------------------------------FTEEK----YSAIIQYKTAYYSFYLPIA---VA----------F-----Y---LT------G----------------I------------T-D---E---EC----------------------------------------HK----K---SCDIL----VKI-GSLFQIQDDYLD-VY-GDPE-ITGK----------I------G--TDIEDNKCSWL-----IVKAISI--A-----------------------SG------------EQL----------------K-----ILES-----C---YG---K----K-------N--G--E------SVKKVKEVFGD--LNLVFEFKKYENE---T-----YQEI-----K-LEI---------------------------------E----N-F-----------D---D----------T--R-----V-P-QSVFLSLLNKIYKRKK------------
>Salpa_fusiformis@Sfus4296.H1.1
------------------------------------------------------------------------------------------------------------------------------------------------------------------------------------------------------------------------------------------------FN--------NH-------FP----Y-VVQ-N--LVEHSEKS-A-S----S---I------S--TN-----I-K--W-A-L--D-----RLKT------------------------------SLEYN-VP-FGKQTRGLTV-----V-----KS------YY--A---I----------------C--G---------------------------------------N--D---------I----S--P--------E-------------L--E-------------R-T---------L----L-S-----LGWAV--ELLQASFLVADDVMDQSKTR-RGNLCWYK--------Q---PQ----------------I---GL-S-AIN-DAFLL-ESCVFTLL-K--LSS-K----D--Q-S--F-----Y------------LSLVDLFHS-TI-LNTQIGQTLD-----------------------T-AI-------T-----------------------S------------N-------E-N--RG-----------D--F-AM------------------------------FTEKY----YMDTITYKTSFYSFYLPVA---VA----------M-----Y---VA------G----------------Y------------N-D---E---TL----------------------------------------HG----K---VSDIL----VKI-GQLFQIQDDYLD-CF-GDAE-VMGK----------I------G--TDIEENKCTWL-----IVQALKV--A-----------------------KE------------EDV----------------K-----KLKA-----N---YG---R----D-------D--A--D------MVQVVKSIYSN--LELDAIYRRFEKE---T-----YEKI-----I-CDI---------------------------------S----E-F-----------K---E----------E--G-----I-P-GSIFIGLLEKIYQRKK------------
>Salpa_fusiformis@Sfus9759.H1.1
------------------------------------------------------------------------------------------------------------------------------------------------------------------------------------------------------------------------------------------------FG--------KH-------FC----Q-IVQ-R--IVEHVEKC-K-F----N---N------S--TS-----I-K--F-A-L--S-----KMKT------------------------------SLEYN-VP-YGKQTRGLSV-----V-----AS------YY--D---I----------------M--N---------------------------------------K--KQ--------V----N--A--------D-------------M--E-------------D-R---------I----M-T-----LGWAV--EMLQASFLVADDVMDQSDTR-RGRMCWYR--------K---PE----------------I---GL-S-AVN-DALLL-ESCVFVLL-K--MSC-R----D--Q-P--F-----Y------------ADLVDLFHG-VI-LKTELGQSMD-----------------------M-A--------T-----------------------T------------E-------N-PD-RE-----------D--F-SL------------------------------FTKEH----YINTITYKTSYYSFYLPVA---VA----------L-----Y---VA------G----------------H------------S-D---E---SL----------------------------------------HA----K---VSGIL----AKI-GQLFQIQDDYLD-CY-GDPE-VTGK----------I------G--TDIEDNKCSWL-----MVQAIKN--A-----------------------ND------------DQI----------------R-----TLKM-----C---YG---R----K-------D--K--E------MVARVKSLFQE--LNLEFIYKTHETK---M-----YEEI-----L-REV---------------------------------EES--E-L-----------E--------------K--I-----I-P-KSIFLNFLNKIYGRKK------------
>Ophionotus_victoriae@SRA65196.H1.1
----------------------------------------------------------------------------------------------------------------------------------------------------------------------------------------------------------------------------------------------------------------------------------------------------------------------------------------------------------------------------------------------------------------------------------------------------------------------------------------------------------------------------------------------------------------------------------------------------------------------------------------------------------------------------------------------------------------------------------------------------------------------------------------------------------------------------------------------------------------------------------------------------------------------------------------------------------------------------------------------------------------------------------------------------------------------------------------------------------------------------------------------------------------------------------K-----IIED-----N---YG---F----D-------D--P--S------KVALIKELYRD--LDLSTVYKDYEEQ---S-----YQDL-----M-KMI---------------------------------D----D-H-----------S--------------G--S-----L-P-KEMFIAYAKRIYKRKK------------
>Chelonia_mydas@EMP27999
---------------------------------------------------------------------------------------------------------------------------------------------------------------------------------------------------------------------------------------------------------------------------------------------------------------------------------------------------------------------------XLEYN-TP-GGKYNRGLTV-----L-----AA------FR--E---L----------------V--G---------------------------------------P--E---------Q----Q--DP-------E-------------S--F-------------Q-R---------A----L-T-----VGWCI--ELLQAFLLVADDIMDFSLTR-RGQPCWYK--------K---EG----------------I---GL-D-AVN-DSFLL-ESCIYQLL-K--KYC-R----Q--Q-P--Y-----Y------------VHLLELFLE-TT-YQTELGQTLD-----------------------L-I--------S-----------------------A------------P-------P-G--HV-----------D--L-SR------------------------------FTVER----YKAIVKYKTAFYSFYLPVA---AA----------M-----Y---MA------G----------------I------------D-S---E---EE----------------------------------------HA----N---AKAIL----LEM-GEFFQIQDDFLD-CF-GDPN-LTGK----------I------G--TDIQDNKCSWL-----VVECLHR--V-----------------------SP------------EQR----------------Q-----LLEE-----N---YG---Q----K-------E--P--E------KVATVKELYET--VGMRTAYHECEEI---S-----YCRL-----E-ELI---------------------------------E----K-H-----------A--------------N--H-----L-P-KAIFLGLAQKIYKRQK------------
>Columba_livia@EMC90336
-----------------------------------------------------------------------------------------------------------------------------------------------------------------------------------------------------------------------------------------------------------------------------------------------------------------------------------------RSPQ------------------------------VLEYN-AP-GGKCNRGLTV-----L-----AA------FR--E---L----------------A--T---------------------------------------P--A---------Q----Q--DP-------E-------------S--L-------------R-C---------A----L-A-----VGWCI--ELFQAFFLVADDIMDASLTR-RGQPCWYK--------K---EG----------------V---GL-D-AIN-DAFLL-ESSVYRLL-K--KYC-G----E--R-P--Y-----Y------------LHLLELFLQ-TA-YQTELGQMLD-----------------------L-L--------T-----------------------A------------P-------I-S--QV-----------D--L-NR------------------------------FSEQR----YKAIVKYKTAFYSFYLPVA---AA----------M-----Y---MT------G----------------I------------D-S---K---EE----------------------------------------HD----N---AKAIL----LEM-GEFFQIQDDYLD-CF-GDPA-LTGK----------V------G--TDIQDNKCSWL-----VVECLRR--V-----------------------TP------------EQR----------------R-----VLEE-----N---YG---R----K-------E--P--E------KVAKVKQLYET--LGMRAAFQEYEES---S-----YRRL-----Q-DLV---------------------------------A----K-H-----------A--------------N--Q-----L-P-REIFLGLAHKIYKRQK------------
>Alligator_sinensis@XM_006030984.H1.1
----------------------------------------------------------------------------------------------------------------------------------------------------------------------------------------------------------------------------------------------------------------------------------------------------------------------------------------------------------------------------LEYN-SP-GGKHTRGLTV-----L-----AA------FR--R---L----------------M--Q---------------------------------------P--E---------Q----Q--GP-------D-------------S--V-------------Q-R---------A----L-A-----VGWCI--ELLQAFFLVADDIMDSSLTR-RGQPCWYK--------K---EG----------------I---GL-D-AVN-DSFLL-ESSIYRLL-K--KYC-R----G--Q-P--Y-----Y------------LHLLELFLQ-TS-YQTELGQALD-----------------------L-I--------T-----------------------A------------P-------P-T--QV-----------D--L-AR------------------------------FTEQR----YKAIVKYKTAFYSFYLPVA---AA----------M-----Y---MA------G----------------I------------E-S---E---EE----------------------------------------HA----N---AKAIL----LEM-GEFFQIQDDFLD-CF-GDPS-LTGK----------I------G--TDIQDNKCSWL-----VVECLHR--A-----------------------SP------------EQR----------------Q-----LLEE-----N---YG---Q----K-------E--L--E------KVARVKELYEA--LGLRAVYQEYEDS---S-----FQHL-----Q-QLI---------------------------------E----A-H-----------T--------------H--C-----L-P-KEIFLDLAHIIYKRQK------------
>Ambystoma_mexicanum@CT01131209.H2.1
-----------------------------------------------------------------------------------------------------------------------------------------------------------------------------------------H---------------A---------------------S-----GD-R-----QEFV--------GF-------FA----Q-IVR-D--L-T----E-D-D----L---Q------H--PE-----V-G--D-A-I--A-----RLKE------------------------------VVEYT-TP-GGKNNRGLTV-----L-----AA------FR--E---L----------------A--G---------------------------------------P--E---------L----Q--KP-------G-------------N--L-------------E-P---------V----L-A-----VGWSV--ELLQAFFLVADDIMDSSVMR-RGQPCWYK--------K---DG----------------V---GL-D-AIN-DSFLL-ESCIYRLL-M--KYC-R----K--K-P--Y-----Y------------LNLLELFLQ-TS-YETELGQALD-----------------------L-I--------T-----------------------S------------R-------P-D--KI-----------D--L-SR------------------------------YTEQR----YKAIVKYKTAFYTFYLPVA---AA----------M-----Y---MA------G----------------I------------D-G---E---EE----------------------------------------HE----H---AKAIL----LEM-GEFFQIQDDFLD-CY-GDPT-VIGK----------I------G--TDIQVNKCSWL-----IVEALKR--V-----------------------SP------------DQR----------------K-----ILEE-----N---YG---Q----D-------N--P--E------KVSRVKLLYDD--IGMQEIYLAYEEQ---S-----YANL-----Q-QMI---------------------------------E----G-N-----------A--------------N--S-----L-S-KDFFLSLAAMIYKRQK------------
>Caiman_crocodilus@Contig5631.H1.1
-------------------------------------------------------------------------------------------------------------------------------------------------------------------------------------------------------------------------------------AD-R-----QAFE--------GF-------FL----Q-VVR-D--L-T----A-D-G----L---R------H--PE-----V-G--D-A-V--A-----RLKE------------------------------VLEYN-SP-GGKHTRGLTV-----V-----TA------FR--R---L----------------V--R---------------------------------------A--E---------Q----Q--SP-------D-------------S--I-------------Q-C---------A----L-A-----VGWCI--ELLQAFF--------------------------------------------------------------------------------------------------------------------------------------------------------------------------------------------------------------------------------------------------------------------------------------------------------------------------------------------------------------------------------------------------------------------------------------------------------------------------------------------------------------------------------------------------------------------------------------------------------------------------------------------------------------------------------------------------------------------------------------------------------------------------------------------------------
>Caretta_caretta@Contig10018.H1.1
---------------------------------------------------------------------------------------------------------------------------------------------------------------------------------------------------------------------------------------------------------------------------------------------------------------------------------------------------------------------------------------------------------------------------------------------------------------------------------------------------------------------------------------------------------------------------------------------------------------------------EG----------------I---GL-D-AVN-DSFLL-ESCIYQLL-K--KYC-R----Q--Q-P--Y-----Y------------VHLLELFLQ-TT-YQTELGQTLD-----------------------L-I--------T-----------------------A------------P-------S-G--HV-----------D--L-SR------------------------------FTVER----YKAIVKYKTAFYSFYLPVA---AA----------M-----Y---MA------G----------------I------------D-S---E---EE----------------------------------------HA----N---AKAIL----LEM-GEFFQIQDDFLD-CF-GDPN-LTGK----------I------G--TDIQDNKCSWL-----VVECLHR--V-----------------------SP------------EQR----------------Q-----LLEE-----N---YG------------------------------------------------------------------------------------------------------------------------------------------------------------------------------------------
>Chelonoidis_nigra@Contig44157.H1.1
-----------------------------------------------------------------------------------------------------------------------------------------------------------------------------------------------------------------------------------------------------------------------------------------------------------------------------------------------------------------------------------------------------------------------------------------------------------------------------------------------------------P-------E-------------S--F-------------Q-C---------A----L-T-----VGWCI--ELLQAFFLVADDIMDFSLTR-RGQPCWYK--------K---EG----------------I---GL-D-AVN-DSFLL-ESCIYRLL-K--KYC-R----G--Q-P--Y-----Y------------VHLLELFLE-TS-YQTELGQALD-----------------------L-I--------T-----------------------A------------P-------P-G--HV-----------D--L-SR------------------------------FTVQR----YKAIVKYKTAFYSFYLPVA---AA----------M-----Y---MA------G----------------L------------D-S---K---EE----------------------------------------HA----N---AKAIL----LEM-GEFFQIQDDFLD-CF-GDPN-LTGK----------I------G--TDIQDNKCSWL-----VVECLHR--V-----------------------SP------------EQR----------------Q-----LLEE-----N---YG---Q----K-------S--L--E------KVAKVKELYET--VGMREAYQECEES---S-----YRRL-----E-ELV---------------------------------E----K-H-----------A--------------N--H-----L-P-KAIFLGLAQKIYKRQK------------
>Crocodylus_niloticus@CT01131209.H1.1
----------------------------------------------------------------------------------------------------------------------------------------------------------------------------------------------------------------------------------------R-----QAFE--------GF-------FP----Q-VVR-D--L-T----A-D-G----L---R------H--PE-----V-G--D-A-V--A-----RLKE------------------------------VLEYN-SP-GGKHTRGLTV-----L-----AA------FR--R---L----------------V--R---------------------------------------P--E---------Q----Q--GP-------D-------------S--V-------------Q-C---------A----L-V-----VGWCI--ELLQAFFLVADDIMDSSLTR-RGRPCWYK--------K---EG----------------I---GL-D-AVN-DSFLL-ESSIYRLL-K--KYC-R----G--R-P--Y-----Y------------LHLLELFLQ-TS-YQTELGQALD-----------------------L-I--------T-----------------------A------------S-------P-Y--QV-----------D--L-AR------------------------------FTEQR--------VKYKTAFYSFYLPVA---AA----------M-----Y---MA------G----------------I------------E-S---E---EE----------------------------------------HA----N---AKAIL----LEM-GEFFQIQDDFLD-CF-GDPS-LTGK----------I------G--TDIQDNKCSWL-----VVECLRR--A-----------------------SP--------------R----------------Q-----LLEE-----N---YG---Q----K-------E--L--E------KVARVKELYET--LGLRAVYQEYEEC---S-----FQRL-----Q-QLI---------------------------------E----A-H-----------------------------------------IFLDLAHIIYKRQK------------
>Crotalus_adamanteus@Cada7976.H1.1
------------------------------------------------------------------------------------------------------------------------------------------------------------------------------------------------------------------------------------------------FV--------HF-------FP----Q-IVR-D--L-L----E-N-E----L---H------V--PE-----V-A--D-A-V--T-----RLKR------------------------------VIEYN-AV-GGKYNRGLTV-----V-----AA------LR--E---L----------------A--K---------------------------------------P--D---------Q----P--DP-------K-------------T--F-------------R-I---------A----L-V-----VGWCV--ELLQAYFLITDDIMDSSLTR-RGRPCWYR--------Q---EG----------------I---GL-D-AIN-DALLV-ESSVYQLL-R--RHC-R----E--Q-P--Y-----Y------------LNLMELFLQ-ST-YQTELGQTLD-----------------------L-F--------Q--------------------------------------------------I-----------N--L-DS------------------------------FTEER----YKAIVKHKTAYYSFYLPVA---AA----------M-----Y---MA------G----------------I------------D-S---E---EE----------------------------------------HT----H---AKAIL----VQM-GEFFQIQDDFLD-NF-GDPK-VTGK----------I------G--TDIQDNKCSWL-----VVQSLKL--A-----------------------SP------------EQR----------------K-----ILEE-----N---YG---Q----K-------E--A--E------KINRVKALYEE--QDLKAVYKNYEEN---S-----YQRI-----M-ALI---------------------------------A----Q-H-----------A--------------V--H-----L-P-GQIFLDLANKIYKRQK------------
>Cyclorana_alboguttata@CT01131209.H1.1
---------------------------------------------------------------------------------------------------------------------------------------------------------------------------------------------------------A---------------------A-----DE-R-----GEFC--------GF-------FH----Q-IVQ-D--L-T----A-E-D----W---G------H--PE-----V-G--D-A-I--L-----RLRQ------------------------------VLEYN-AA-GGKCNRGMTV-----L-----AA------FR--E---L----------------V--G---------------------------------------P--E---------L----Q--KD-------G-------------N--L-------------Q-R---------A----L-A-----VGWCV--ELLQAFFLVADDIMDNSVTR-RGQPCWYR--------R---AG----------------I---GL-D-AIN-DAFLL-ESCIYRVL-R--KYC-R----P--Q-P--Y-----Y------------LSLLELFLE-TS-YQTELGQALD-----------------------L-I--------T-----------------------A------------Q-------P-G--KV-----------D--L-DR------------------------------YTESR----YRSIVKYKTAFYSFYLPVA---AA----------M-----Y---MA------G----------------I------------D-G---E---DD----------------------------------------HR----N---AKTIL----LEM-GEFFQIQDDYLD-XY-GDPT-VTGK----------I------G--TDIQDNKCGWL-----VVEALKR--A-----------------------TP------------EQR----------------Q-----ILQE-----N---YG---R----D-------E--E--E------KVQRVKQLYED--LALSGVYARYEEE---S-----FQRL-----Q-TLI---------------------------------S----Q-H-----------A--------------N--G-----L-S-KEIFLALARKXYKRQK------------
>Cynops_pyrrhogaster@CT01131209.H1.1
--------------------------------------------------------------------------------------------------------------------------------------------------------------------------------------------------------------------------------------D-R-----QEFV--------GF-------FT----Q-ILQ-D--L-T----E-D-D----L---Q------H--PE-----I-G--D-A-I--V-----RLKE------------------------------VVEYT-TP-GGKNNRGLTV-----L-----AA------YR--E---L----------------A--G---------------------------------------P--E---------L----Q--KP-------G-------------N--L-------------Q-C---------V----L-A-----VGWCI--ELLQAFFLVSDDIMDYSVMR-RGKPCWYK--------K---GG----------------I---GL-S-AIN-DSFLL-EACIYRLL-K--KYC-R----Q--Q-P--Y-----Y------------LNLLELFLQ-TT-YNTEIGQSLD-----------------------L-T--------L-----------------------A------------E-------P-G--KV-----------D--F-TR------------------------------FTEQR----YKAIVKYKTAFYSFYLPVA---AA----------M-----Y---MA------S----------------I------------D-G---E---EE----------------------------------------HE----H---AKAIL----LEM-GEFFQIQDDFLD-CY-GDPT-VMGK----------I------G--TDIQENKCSWL-----VVEALKR--A-----------------------SP------------EQR----------------Q-----TLEE-----N---YG---R----D-------D--A--E------KISRVKQLYDD--LDMRTVYLAYE-------------------------------------------------------------------------------------------------------------------------------------
>Elaphe_guttata@toto18687.H1.1
----------------------------------------------------------------------------------------------------------------------------------------------------------------------------------------------------------------------------------------------------------------------------VR-D--L-L----E-N-E----L---H------V--PE-----L-S--D-A-V--N-----RLKR------------------------------VIEYN-AV-GGKYNRGLTV-----V-----AA------IR--E---L----------------A--K---------------------------------------P--N---------Q----P--DP-------K-------------T--F-------------R-I---------A----L-V-----VGWCV--ELLQAFFLIADD-------------------------------------------------------------------------------------------------------------------------------------------------------------------------------------------------------------------------------------------------------------------------------------------------------------------------------------------------------------------------------------------------------------------------------------------------------------------------------------------------------------------------------------------------------------------------------------------LEE-----N---YG---Q----K-------D--P--E------KINRVKALYEK--QDLKAVYKNYEEN---S-----YQQI-----V-GLI---------------------------------A----Q-H-----------A--------------I--R-----L-P-GQIFLDLANKLYKREK------------
>Emys_orbicularis@Contig7237.H1.1
-----------------------------------------------------------------------------------------------------------------------------------------------------------------------------------------------------------------------------------------------------------------------------------------------------------------------------------------------------------------------------------------------------------------------------------------------------------------------------------------------------------------------------------------------------------------------------------------------------------------------------------------------------------------------------------------------------------------------------YETELGQALD-----------------------L-I--------T-----------------------A------------P-------P-G--HV-----------D--L-SR------------------------------FTVQR----YKAIVKTRTAFYSFYLPVA---AA----------M-----Y---MA------G----------------I------------D-S---E---EE----------------------------------------HA----N---AKAIL----LEM-GEFFQIQDDFLD-CF-GDPN-LTGK----------F------G--TDIQDNKCSWL-----VVECLHR--V-----------------------SP------------EQR----------------Q-----LLEE-----N---YG---Q----K-------E--P--E------KVAKVKELYET--VGMRAAYQECEEI---S-----YRRL-----E-ELV---------------------------------E----K-H-----------A--------------N--R-----L-P-KAIFLGLAQKIYKRQK------------
>Eublepharis_macularius@Emac9670.H1.1
------------------------------------------------------------------------------------------------------------------------------------------------------------------------------------------------------------------------------------------------FV--------GF-------FP----Q-IVR-D--L-T----E-D-E----L---H------S--PE-----V-A--D-A-V--A-----RLKE------------------------------VIEYN-AV-GGKYNRGLTV-----V-----SA------FR--E---L----------------A--G---------------------------------------P--G---------Q----Q--DQ-------K-------------S--F-------------Q-R---------A----L-V-----VGWCV--ELLQAFFLVADDIMDSSLTR-RGHPCWYK--------K---EG----------------I---GL-D-AVN-DSFLI-ESSVYRLL-K--RYC-R----G--Q-P--F-----Y------------LNLLELFLQ-TS-YQTELGQALD-----------------------L-I--------T-----------------------A------------P-------Q-S--QV-----------D--L-NR------------------------------FTEQR----YKTIVKYKTAFYSFYLPVA---AA----------M-----Y---MV------G----------------I------------D-G---E---ED----------------------------------------HT----H---ARAIL----LEM-GEFFQIQDDFLD-CF-GDPD-VTGK----------I------G--TDIQDNKCSWL-----VVECLKR--A-----------------------SP------------EQR----------------Q-----LLEE-----N---YG---Q----K-------D--M--D------KVARVKQLYEE--LGLQSVYQEYEES---S-----YQRL-----S-ALI---------------------------------S----Q-H-----------A--------------V--R-----L-P-SQIFLGLAQKIYKRQK------------
>Lampropholis_coggeri@CT01131209.H1.1
------------------------------------------------------------------------------------------------------------------------------------------------------------------------------------------------------------------------------------------------FV--------GF-------FP----Q-IVK-D--V-V----D-D-E----L---H------S--VE-----V-E--D-A-F--D-----RVKT------------------------------VLEYN-VL-GGKYNRGLTV-----V-----AA------FQ--E---L----------------A--R---------------------------------------P--D---------Q----R--XE-------K-------------N--L-------------Q-R---------S----M-V-----VGWXV--ELLQSFFLVSDDIMDYSLTR-RGRTCWYK--------K---EG----------------I---GL-D-AVN-DALLI-ESSIYRLL-K--RHC-R----D--Q-P--Y-----Y------------LNLLELFLQ-TS-YQTELGQALD-----------------------L-I--------T-----------------------A------------P-------L-A--QV-----------D--L-NR------------------------------FTEER----YQAIVKYKTAYYSFYLPVA---AA----------M-----Y---MA------G----------------I------------E-D---E---KQ----------------------------------------HE----H---AKAIL----LEM-GXFFQIQDDFLD-CF-GDPK-VTGK----------I------G--TDIQDNKCSWL-----VVECLKR--A-----------------------SP------------EQR----------------R-----LLEE-----N---YG---Q----K-------D--P--E------KVSLVEQLYKQ--MXLPRVYKEYEEK---S-----YQRL-----T-ALV---------------------------------S----Q-Q-----------A--------------Q--Q-----L-P-SQIFLGLAQKIYKRQK------------
>Latimeria_chalumnae@Lcha36504.H1.1
--------------------------------------------------------------------------------------------------------------------------------------------------------------------------------------------------------------------------------------D-A-----QEFE--------RM-------FA----Q-IVK-D--L-T----E-R-D----L---H------H--AE-----I-G--D-A-V--A-----RLKQ------------------------------VIEYN-SP-GGKRNRGLSV-----V-----AS------FR--E---L----------------A--R---------------------------------------P--D---------Q----Q--NA-------D-------------N--H-------------Q-R---------A----L-V-----VGWCV--ELLQAFFLVADDIMDASITR-RGQPCWYK--------K---EG----------------V---GL-D-AIN-DSFLL-EASIYRLL-K--KYC-K----G--Q-P--Y-----Y------------FHLLELFLE-AS-YQTELGQALD-----------------------L-M--------T-----------------------A------------P-------P-N--EI-----------D--L-SR------------------------------FTESR----YKAIVKYKTAFYSFYLPVA---AA----------M-----Y---MA------G----------------I------------E-K---E---AE----------------------------------------HN----N---AKTIL----LEM-GEFFQIQDDYLD-CY-GDPA-VTGK----------I------G--TDIEDNKCSWL-----VVEALKR--G-----------------------TP------------EQK----------------L-----ILEE-----N---YG---K----N-------E--Q--E------KVAKVKALYED--LDLKVAYREYEEQ---S-----YQRL-----M-ALI---------------------------------N----R-H-----------A--------------G--N-----L-S-KDVFMLFAQKIYKRQK------------
>Latimeria_menadoensis@GAPS01051174.H1.1
------------------------------------------------------------------------------------------------------------------------------------------------------M-S--SE-------------------K---T-L--Q---------------A---Q-----------------Y------D-A-----QEFE--------RM-------FA----Q-IVK-D--L-T----E-R-D----L---H------H--AE-----I-G--D-A-V--A-----RLKQ------------------------------VIEYN-SP-GGKRNRGLSV-----V-----AS------FR--E---L----------------A--R---------------------------------------P--D---------Q----Q--NA-------D-------------N--H-------------Q-R---------A----L-V-----VGWCV--ELLQAFFLVADDIMDASITR-RGQPCWYK--------K---EG----------------V---GL-D-AIN-DSFLL-EASIYRLL-K--KYC-K----G--Q-P--Y-----Y------------FHLLELFLE-AS-YQTELGQALD-----------------------L-M--------T-----------------------A------------P-------P-N--EI-----------D--L-SR------------------------------FTESR----YKAIVKYKTAFYSFYLPVA---AA----------M-----Y---MA------G----------------I------------E-K---E---AE----------------------------------------HN----N---AKTIL----LEM-GEFFQIQDDYLD-CY-GDPA-VTGK----------I------G--TDIEDNKCSWL-----VVEALKR--G-----------------------TP------------EQK----------------L-----ILEE-----N---YG---K----N-------E--Q--E------KVAKVKALYED--LDLKVAYWEYEEQ---S-----YQRL-----M-ALI---------------------------------N----R-H-----------A--------------G--N-----L-S-KDVFMLFAQKIYKRQK------------
>Leucoraja_erinacea@toto66348.H1.1
------------------------------------------------------------------------------------------------------------------------------------------------------M-D--GD-------------------K---M-A--E---------------GGGGS-----------------G------D-G-----AEFE--------RV-------FA----Q-VVT-D--L-T----Q-D-H----L---R------H--PE-----I-G--D-A-I--A-----RLKQ------------------------------VLEYN-TP-GGKRNRGLSV-----I-----AS------FR--A---L----------------A--P---------------------------------------P--Q---------R----L--TD-------S-------------S--L-------------R-L---------T----L-I-----LGWCV--ELLQAFFLVADDIMDQSVTR-RGQPCWYR--------K---EG----------------I---GL-D-AIN-DSYLL-EASVYLLL-R--RHL-R----A--E-P--C-----Y------------VSLLELFLQ-TS-YQTELGQSLD-----------------------L-M--------T-----------------------A------------Q-------P-S--HV-----------N--L-EQ------------------------------FTETR----YKAIVKYKTAFYSFYLPVA---AA----------M-----Y---MA------G----------------I------------D-G---E---EE----------------------------------------HR----V---AQSIL----LEM-GEFFQIQDDFLD-CF-GDPE-VTGK----------V------G--TDIEDNKCSWL-----VVQALTR--A-----------------------SP------------AQR----------------R-----LLEE-----D---YG---R----R-------E--A--E------SVARVKALYGE--LGLRQAFHQYEEQ---S-----YQRL-----C-SMV---------------------------------T----Q-H-----------G--------------S--R-----L-P-PQVFLAFADRIYKRKK------------
>Notophthalmus_viridescens@Nvir14174.H1.1
------------------------------------------------------------------------------------------------------------------------------------------------------------------------------------------------------------------------------------------------------------------------------------T----E-D-D----L---Q------H--PE-----I-G--D-A-I--V-----RLKE------------------------------ALEYT-TP-GGKNHRGLTV-----L-----AA------YR--E---L----------------A--E---------------------------------------P--E---------L----Q--KP-------G-------------N--L-------------Q-C---------V----L-A-----VGWCT--ELLQAFFLVADDIMDYSLMR-RGKPCWYK--------K---GG----------------L---GL-S-AIN-DSFLL-EACIYRLL-K--KYC-R----Q--Q-P--Y-----Y------------LNLLELFLQ-TA-YNTELGQSLD-----------------------M-N--------T-----------------------T------------E-------P-G--KV-----------D--F-SQ------------------------------FTEQR----YKAIVKYKTAFYSFYLPVA---AA----------M-----Y---MA------G----------------I------------D-G---E---EE----------------------------------------HE----H---AKAIL----LEM-GEFFQIQDDFLD-CY-GDPT-LTGK----------I------G--TDIQENKCSWL-----VVEALKR--V-----------------------SX------------EQR----------------Q-----TLEE-----N---YG---R----X-------D--A--E------KISRVKQLYDD--LDMRTVYLAYEEQ---S-----YGXL-----Q-QLI---------------------------------Q----T-H-----------A--------------K--N-----L-S-KNIFQSLAASIYKRQK------------
>Pelodiscus_sinensis@toto40325.H1.1
----------------------------------------------------------------------------------------------------------------------------------------------------------------------------------------------------------------------------------------------------------------------------------------------------------------------------------------------------------------------------LEYN-AP-GGKYNRGLTL-----L-----AA------FR--E---L----------------V--E---------------------------------------P--E---------R----Q--DP-------E-------------S--F-------------Q-C---------A----L-T-----VGWCI--EL---------------------------------------EG----------------I---GL-D-AVN-DSFLL-EACIYQLL-K--KYC-R----G--R-P--Y-----Y------------LNLLELFLQ-EN-Y-----------------------------------------------------------------------------------------------------------------------------------------------------------------------------------------------------------------------------------------------------------------------------------------------------------------------------------------------------------------------------------------------------------------------------------------------------------LQE-----N---YG---Q----K-------D--A--A------KVAKVKELYEA--VGMRAAYQECEES---S-----YRRL-----E-GL-----------------------------------------------------------------------G-----L-P-RAIFLGLAQKIYKRSR------------
>Phrynops_hilarii@Contig18930.H1.1
------------------------------------------------------------------------------------------------------------------------------------------------------------------------------------------------------------------------------------------------------------------------------------------------------------------------------------------------------------------------------------------------------------------------------------------------------------------------------------------------------------------------------------------------------------------------------CT--ELLQAFFLMADDIMDFSLTR-RGQPCWYK--------K---EG----------------I---GL-D-AVN-DSFLL-ESCIYQLL-K--KYC-R----G--R-S--Y-----Y------------LHLLELFLQ-TS-YQTELGQALD-----------------------L-I--------T-----------------------A------------P-------L-G--HV-----------D--L-NR------------------------------FTMQR----YKAIVKYKTAFYSFYLPVA---AA----------M-----F---MA------G----------------I------------D-S---E---EE----------------------------------------HA----N---AK----------------------------------------------------------------------------------------------------------------------------------------------------------------------------------------------ARVKELYET--VGMKAAYQEYEES---S-----YHRL-----E-ELI---------------------------------E----K-H-----------A--------------S--R-----L-P-KGIFLGLAQKIYKRQK------------
>Podarcis_sp.@Contig19987.H1.1
---------------------------------------------------------------------------------------------------------------------------------------------------------------------------------------------------------------------------------------------------------------------------------------------------------------------------------------------------------------------------------------------------------------------------------------------------------------------------------------------------------------------------------------------------------------------------------------------------------------------------EG----------------I---GL-D-AVN-DAFLL-ESLIYRLL-K--RYC-R----G--Q-P--Y-----Y------------LNLLELFLQ-TS-YQTELGQALD-----------------------L-I--------T-----------------------A------------P-------P-S--KV-----------D--L-NR------------------------------FTEQR----YKTIVKYKTAFYSFYLPVA---AA----------M-----Y---MA------G----------------I------------D-S---E---EE----------------------------------------HA----H---ARTIL----LQM-GEFFQIQDDFLD-CF-GDPE-MTGK----------I------G---------------------------------------------------------------------------------------------------------------------------------------------------------------------------------------------------------------------------------------------------------------------------------------------------
>Pogona_vitticeps@CT01131209.H3.1
-----------------------------------------------------------------------------------------------------------------------------------------------------RM-S--SN-------------------S---K-Q--S---------------V---G-----------------A-----TD-K-----ERFV--------AF-------FP----Q-VVK-D--L-T----D-D-G----L---Q------Q--KE-----V-A--D-A-F--I-----RLKE------------------------------VLEYN-AI-GGKYNRGLTV-----V-----AA------Y-------L----------------V--G---------------------------------------P--E---------K----Q--DQ-------K-------------S--L-------------Q-Q---------A----T-V-----VGWCV--ELLQAFFLVADDIMDYSVTR-RGHLCWYK--------K---EG----------------I---GL-D-AVN-DSFLL-EASIYRLL-K--RYC-R----D--Q-P--F-----Y------------LNLLELFLE-MT-FHTEVGQTLD-----------------------L-I--------T-----------------------A------------P------------SV-----------D--L-DR------------------------------FTEER----YKTIVKYKTAFYSFYLPVA---AA----------X-----Y---MA------G----------------I------------D-G---E---QE----------------------------------------HA----H---AKAIL----LEM-GEFFQIQDDFLD-CF-GDPS-VTGK----------I------G--TDIEDNKCSWL-----VVQCLKR--A-----------------------SP------------EQR----------------Q-----ILEE-----N---YG---Q----K-------D--P--E------KVARVKQLYET--XDLXGVYRD---------------------------------------------------------------------------------------------------------------------------------------
>Protopterus_annectens@Contig5067.H1.1
-----------------------------------------------------------------------------------------------------------------------------------------------------------------------------------------------------------------------------------------------------------------------------------------------------------------------------------------------------------------------------------------------------------------------------------------------------------------------------------------------------------------------------------------------------------------------------------------------------------------------------------------------------------------------------------------------------------------------------------------------------------------------------------------------------------------------------------------------------------------------------------------------------------------------------------------------------------------------------------------------------------------------------------------------------------------------------------------------------NAAGWX-----X-KTIKQ--A-----------------------TA------------EQR----------------R-----ILED-----N---YG---R----T-------D--P--E------KVERVKALYHE--LDMKKLYKEYEEH---S-----YQRL-----M-SLI---------------------------------D----Q-H-----------A--------------N--N-----L-S-KDVFLMFAQKIYKRQK------------
>Ptychodera_flava@Pfla97266.H3.1
-------------------------------------------------------------------------------------------------------------------------------------------------------------------------------------------------------------------------------------------------------------------------------------------------------------------------------------------------------------------------------------------------------------------------I----------------I--G---------------------------------------K--E---------D----I--SD-------E-------------E--V-------------K-C---------A----M-V-----LGWCV--EWLQAFFLVADDIMDQSVTR-RGQPCWYR--------K---QG----------------V---GH-V-AVN-DSFYI-EACIYSLL-K--K--------------------------------------------------------------------------------------------------------------------------------------------------------------------------------------------------------------------------------------------------------------------------------------------------------------------------------------------------------------------------------------------------------------------------------------------------------------------------------------------------------------------------------------------------------------------------------------------------------------------------------------------------------------------------------------------------------------------
>Python_regius@CT01131209.H1.1
------------------------------------------------------------------------------------------------------------------------------------------------------------------------------------------------------------------------------------------------FV--------SF-------FP----Q-IVR-D--L-T----E-D-E----L---H------P--PE-----L-A--D-A-I--A-----RLKK------------------------------VLEYN-AI-GGKYNRGLTV-----V-----AA------SR--E---L----------------A--K---------------------------------------P--D---------Q----L--DP-------K-------------S--L-------------H-I---------A----L-V-----VGWCV--ELLQAFFLIVDDIMDYSTVR-RGRPCWYK--------Q---EG----------------I---GL-D-AVN-DSFLV-EACIYQLL-K--RHC-R----D--Q-P--Y-----Y------------LNLLELFHQ-IS-YQTELGQTLD-----------------------L-F--------Q--------------------------------------------------I-----------N--L-NC------------------------------FTEER----YKAIVKHKTAYYSFYLPVA---AA----------L-----Y---MA------G----------------I------------D-S---E---ED----------------------------------------HA----N---AKAIL----FEM-GEFFQIQDDFLD-SF-GDPQ-MTGK----------I------G--TDIQDSKCSWL-----VVQSLKL--A-----------------------SP------------EQR----------------K-----ILEE-----N---YG---Q----K-------D--P--V------KVARVKALYEE--QDLKAVYEAYEER---S-----YQQL-----L-GLI---------------------------------A----Q-H-----------A--------------V--H-----L-P-AQIFLALAEKIYKRQK------------
>Rana_chensinensis@Rche19755.H1.1
------------------------------------------------------------------------------------------------------------------------------------------------------------------------------------S-S--E---------------A---------------------S-----AN-L-----QEFS--------GF-------FQ----T-IVR-D--L-T----A-E-D----W---G------H--PE-----V-G--D-A-I--S-----RLRK------------------------------VLEYN-AP-GGKCNRGMTV-----L-----AA------FR--E---M----------------V--G---------------------------------------P--D---------L----Q--KD-------G-------------N--I-------------Q-R---------A----L-A-----VGWCV--ELLQAFFLVADDIMDNSVTR-RGQPCWYK--------Q---AG----------------I---GL-D-AVN-DSFLL-EACLYRVL-R--KYC-R----Q--Q-P--Y-----Y------------LNLLELFLE-TS-YQTELGQALD-----------------------L-I--------T-----------------------S------------Q-------P-G--KV-----------D--L-DR------------------------------YTETR----YKSIVKYKTAFYSFYLPVA---AA----------M-----Y---MA------G----------------I------------D-G---E---EE----------------------------------------HG----N---ARTIL----LEM-GEFFQIQDDYLD-CY-GDPS-VTGK----------I------G--TDIQDNKCGWL-----XVXALKR--V-----------------------SP------------XQR----------------K-----ILEE-----N---YG---Q----E-------G--A--E------KERRVKALYEE--LDLSAVYTRYEEE---S-----YQRL-----Q-TLI---------------------------------A----Q-H-----------A--------------N--G-----L-S-KEIFLGLARKIYKRQK------------
>Scyliorhinus_canicula@toto67557.H1.1
---------------------------------------------------------------------------------------------------------------------------------------------------------------------------------------------------------M---------------------P-----TD-V-----REFD--------RI-------FT----Q-IVE-D--L-T----Q-D-Q----L---L------H--PE-----I-G--D-A-M--K-----RLRE------------------------------VLEYN-AP-GGKRNRGLSV-----I-----AS------FR--E---L----------------A--G---------------------------------------P--K---------Q----E--TE-------E-------------N--F-------------K-R---------A----L-I-----IGWCV--ELLQAFFLVADDIMDQSVTR-RGQVCWYR--------R---EG----------------V---GL-D-AIN-DSYLL-EAAIYQLL-R--KYT-K----G--Q-P--Y-----Y------------INLLELFLQ-TS-YQTELGQALD-----------------------L-M--------T-----------------------A------------Q-------P-S--KI-----------T--L-DR------------------------------FTEQR----YKAIVKYKTAFYSFYLPVA---AA----------M-----Y---MA------E----------------I------------D-G---D---AE----------------------------------------HL----S---AKAIL----LEM-GEFFQIQDDYLD-CY-GDPV-VTGK----------I------G--TDIQDNKCSWL-----VVQALGR--V-----------------------NT------------AQR----------------Q-----LLED-----N---YG---R----D-------D--P--E------KSAKVKALYEE--LDMRGIYCQHEEQ---S-----YQRL-----L-ALI---------------------------------N----Q-H-----------C--------------T--K-----L-P-REVFLSFAQKIYKRDK------------
>Sphenodon_punctatus@toto20150.H1.1
---------------------------------------------------------------------------------------------------------------------------------------------------------------------------------------------------V-----A---A-----------------D-----DD-R-----QRFV--------EF-------FP----Q-VIQ-D--L-T----A-E-Q----L---H------H--PE-----V-G--D-A-V--A-----RLKE------------------------------VLEYT-VL-GGKNTRGLTV-----S-----AA------FK--E---L----------------V--E---------------------------------------P--A---------Q----Q--DA-------E-------------N--L-------------T-C---------A----V-V-----IGWCI--ELLQAFFLVADDIMDYSVTR-RGQPCWYK--------K---EG----------------I---GL-N-AVN-DAFLL-EACVYQLL-K--RYC-R----G--Q-P--Y-----Y------------LNLLELFLQ-TA-YQTELGQVLD-----------------------L-I--------T-----------------------A------------P-------P-A--RV-----------N--L-AA------------------------------FTEQR----YKAIVKYKTGFYSFYLPVA---AA----------M-----Y---MA------G----------------I------------D-S---E---EE----------------------------------------HA----H---AKAIL----LEM-GEFFQIQDDFLD-CF-GDPS-VTGK----------I------G--TDIQDNKCSWL-----VVECLCR--A-----------------------SP------------EQR----------------Q-----LLEE-----N---YG---Q----K-------E--P--E------KVERVKQLYET--LRLRDAYQACEES---S-----YRRL-----Q-ALI---------------------------------A----E-H-----------A--------------Q--H-----L-P-RQIFLGLTQKIYKRQK------------
>Trachemys_scripta@toto30588.H1.1
-------------------------------------------------------------------------------------------------------------------------------------------------------------------------------------------------------------------------------------------------------------------------------------------------------------------------------------------------------------------------------------------------------------------------------------------------------------------------------------------------------------------------------------------------------------------V-A-----VGWCI--ELLQAFFLVADDIMDFSLTR-RGQPCWYK--------K---EG----------------I---GL-D-AVN-D------------------------------------------------------------------------------------------------------------------------------------------------------------------------------------------------------------------------------------------------------------------------------------------------------------------------------------------------------------------A----N---AKAIL----LEM-GEFFQIQDDFLD-CF-GDPN-LTGK----------L------G--TDIQDNKCSWL-----VVECLHR--V-----------------------SP------------EQR----------------Q-----LLEE-----N---YG---Q----K-------E--P--E------KVAKVKELYET--VGMRAAYQECEEI---S-----YRRL-----E-ELV---------------------------------E----K-H-----------A--------------N--R-----L-P-KAIFLGLAQKIYKRQK------------
