# Supplementary material for: A phylogenomic framework and timescale for comparative studies of tunicates
Source: BMC Biol. 2018 Apr 13;16:39. doi: 10.1186/s12915-018-0499-2 (PMC5899321; doi:10.1186/s12915-018-0499-2)
Supplement: Supplementary file 4 — Supporting data. Transcriptome assemblies, alignments, and trees. (ZIP 38502 kb) [file 12915_2018_499_MOESM4_ESM.zip › 12915_2018_499_MOESM4_ESM/12915_2018_499 (Delsuc) Files Updated 23-03-2018/grc5.fasta]

>Patiria_pectinifera@93307086.1
---------------MGRRPARCYRY-----CKNKPYPK-------S-------R------FCRGVPDSKLRIYDLGRKKAR-V--DDFPLCIHLVSGEFEQLSSEALEAGR-ICANKYMVKHCG-K-DSFHIRIRLHPFHVVRINKMLSC-AGADRLQTGMRGAFGKPQGTVA-RV-RI-GQTILSIRTKD-S-NKA--SAIEAFRRAKFKFPGRQKIFISEKWGF-TKYTREKF-----------------------------EE----------LRS-EGRFIP--DGVG-VQYL-PNYGPLARWKQYQS---------------------
>Patiria_miniata@CT02100729.H1.1
---------------MGRRPARCYRY-----CKNKPYPK-------S-------R------FCRGVPDSKLRIYDLGRKKAR-V--DDFPLCIHLVSGEFEQLSSEALEAGR-ICANKYMVKHCG-K-DSFHIRIRLHPFHVVRINKMLSC-AGADRLQTGMRGAFGKPQGTVA-RV-RI-GQTILSIRTKD-S-NKA--SAIEAFRRAKFKFPGRQKIFISEKWGF-TKYTREKF-----------------------------EE----------LRS-EGRFIP--DGVG-VQYL-PNYGPLARWKQYQS---------------------
>Solaster_stimpsonii@CT01061031.H1.1
---------------MGRRPARCYRY-----CKNKPYPK-------S-------R------FCRGVPDSKLRIYDLGRKKAS-V--DDFPLCIHLVSDEFEQLSSEALEAGR-ICANKYMVKHCG-K-DSFHIRIRLHPFHVVRINKMLSC-AGADRLQTGMRGAFGKPQGTVA-RV-RI-GQTIVSIRTKD-S-NKA--SAIEAFRRAKFKFPGRQKIFTSENWGF-TKFTREKF-----------------------------EE----------LRS-EGRFIP--DGVG-VQYL-TNYGPLSRWKQYQS---------------------
>Strongylocentrotus_purpuratus@XP_787854
---------------MGRRPARCYRY-----CKNKPYPK-------S-------R------FCRGVPDPKIRIFDLGRKRAL-V--DEFPICIHLVSDEWEQLSSEALEAGR-ICANKYMVKNCG-K-DAFHIRIRLHPFHVIRINKMLSC-AGADRLQTGMRGAFGKPQGTVA-RV-KI-GQTIMSVRTKE-G-NKA--AAHEALRRAKFKFPGRQKIFDSNKWGF-TKWTREEY-----------------------------EK----------MRA-EGKLVP--DGVS-VQYH-PDHGPLNKWKARMLKN-------------------
>Holothuria_glaberrima@CT01070704.H1.1
---------------MGRRPARCYRY-----CKNKPYPK-------S-------R------FCRGVPDPKIRIFDLGRKKAG-V--DEFPLCVHLVSDEWEQLSSEALEAGR-ICANKYMVKTMG-K-DAFHLRIRLHPFHIIRINKMLSC-AGADRLQTGMRGAFGKPQGTVA-RV-HI-GQTIMSVRTKE-S-NKA--STIEALRRAKFKFPGRQKIFVSNKWGF-TKWTWEEY-----------------------------EK----------MRS-EGTLTP--DGVI-VKYH-PNHGPLQAWKDRM----------------------
>Paracentrotus_lividus@AM595201.H1.1
---------------MGRRPARCYRY-----CKNKPYPK-------S-------R------FCRGVPDPKIRIFDLGRKKAL-V--DEFPMCIHLVSDEWEQLSSEALEAGR-ICANKYMVRNCG-K-DAFHIRIRLHPFHVIRINKMLSC-AGADRLQTGMRGAFGKPQGTVA-RV-HI-GQTIMSVRTKE-G-NKA--SAIEAFRRAKFKFPGRQKIFLSNKWGF-TKWKREEY-----------------------------EE----------LRS-EGKLVG--DGVG-VQYH-PDHGPLQKWKDRMLRN-------------------
>Apostichopus_japonicus@CT01110417.H1.1
---------------MGRRPARCYRY-----CKNKPYPK-------S-------R------FCRGVPDPKIRIFDLGRKRAG-V--DEFPLCIHLVSDEWEQLSSEALEAGR-ICANKYMVKTMG-K-DAFHLRIRLHPFHIVRINKMLSC-AGADRLQTGMRGAFGKPQGTVA-RV-HI-GQTIMSVRTKE-G-NKA--NTIEALRRAKFKFPGRQKIHLSYKWGF-TKWTWEEY-----------------------------EQ----------MRA-DGTLTP--DGVT-VQYH-PKHGPLQMWKDRM----------------------
>Eucidaris_tribuloides@CT03120102.H1.1
---------------MGRRPARCYRY-----CKNKPYPK-------S-------R------FCRGVPDPKIRIFDLGRKKAL-V--DEFPLCIHLVSDEFEQLSSEALEAGR-ICANKYMVKHCG-K-DAFHLRIRLHPFHVIRINKMLSC-AGADRLQTGMRGAFGKPQGTVA-RV-RI-GQTIMSLRTKE-G-NKA--SAIEALRRAKFKYPGRQKIFVSNNWGF-TKWKKGVY-----------------------------EQ----------MRS-EGKLVV--DGVS-VQYH-PDHGPLVNWKNRMLR--------------------
>Lytechinus_variegatus@CT01120102.H1.1
---------------MGRRPARCYRY-----CKNKPYPK-------S-------R------FCRGVPDPKIRIFDLGRKKAL-V--DEFPLCIHLVSDEWEQLSSEALEAGR-ICANKYMVKNCG-K-DAFHIRIRLHPFHVIRINKMLSC-AGADRLQTGMRGAFGKPQGTVA-RV-HI-GQTIMSVRTKE-S-NKA--AAHEALRRAKFKFPGRQKIFLSNKWGF-TKWKKDDY-----------------------------ER----------LRS-EGKLVV--DGVS-VQYH-PEHGPLKKWKDRMLRN-------------------
>Balanoglossus_clavigerus@CT01101217.H1.1
---------------MGRRPARCYRY-----CKNKPYPK-------S-------R------FCRGVPDAKIRIFDLGRKRAR-V--DEFPLCVHMVSDEFEQLSSEALEAGR-ICANKYMVKNCG-K-DSFHIRMRVHPFHVVRINKMLSC-AGADRLQTGMRGAFGKPQGTVA-RV-RI-GQPIMSVRSKD-G-NKA--HVIEALRRAKFKFPGRQKIHISKKWGF-TKWNRGVY-----------------------------EE----------MRE-NKILIP--DGVS-VQYK-SEHGPLIKWK-------------------------
>Saccoglossus_kowalevskii@XP_002736314
---------------MGRRPARCYRY-----CKNKPYPK-------S-------R------FCRGVPDSKIRIFDLGRKKAR-V--DEFPLCIHMVSDEFEQLSSEALEAGR-ICANKYMVKNCG-K-DAFHIRMRVHPFHVVRINKMLSC-AGADRLQTGMRGAFGKPQGTVA-RV-KI-GQPIMSVRAKD-S-SRS--HVVEALRRAKFKFPGRQKIIFSKKWGF-TKWERX----------------------------------------------------------------------------------------------------
>Ptychodera_flava@CT01071219.H1.1
---------------MGRRPARCYRY-----CKNKPYPK-------S-------R------FCRGVPDPKIRIFDLGRKKAR-V--DEFPLCVHMVSDEFEQLSSEALEAGR-ICANKYMVKNCG-K-DAFHIRMRVHPFHVIRINKMLSC-AGADRLQTGMRGAFGKPQGTVA-RV-KI-GQPIMSVRSKE-G-NKA--HVIEALRRAKFKFPGRQKIYLSKKWGF-TKWNADVY-----------------------------EK----------MRE-EKRLIP--DGVS-VQYK-SEHGPLAAWKA------------------------
>Xenoturbella_bocki@CT01071002.H1.1
---------------MGRRPARCYRY-----CKNKPYPK-------S-------R------FCRGVPDAKIRIYDLGRKRAR-V--EEFPMCVHMLSDEYEQLSSEALEAAR-ICCNKYLVKTCG-K-DAFHIRVRVHPFHVIRINKMLSC-AGADRLQTGMRGAFGKPQGTVA-RV-DI-GQPIMSVRTKD-G-NVA--MAIEALRRAKFKFPGRQKIVVSKMWGF-TRYTRAVY-----------------------------EK----------MLE-ELRIVP--DGVN-VKYM-SCHGKLKDWK-------------------------
>Branchiostoma_floridae@EEN51789
---------------MGRRPARCYRY-----CKNKPYPK-------S-------R------FCRGVPDPKIRIFDLGRKKAK-V--DEFPLCIHLVSDEYEQVSSEALEAGR-ICCNKYLVKHCG-K-DAFHIRIRVHPFHVIRINKMLSC-AGADRLQTGMRGAFGKPQGTVA-RV-HI-GQPLISCRARE-A-NKA--HVIEALRRAKFKFPGRQKIYMSKKWGF-TKFDQPDY-----------------------------LE----------LKE-NDRFVA--DGVG-VKYL-PNHGPLAAWKKHVSSN-------------------
>Ciona_intestinalis@10110244.58_8
---------------MGRRPARCYRY-----CKNKPYPK-------S-------R------FCRGVPDPKIRIFDLGRKRAD-V--RDFPLCMHMVSDELEQLSSEALEAAR-ICANKYMVKYCG-K-DSFHLRVRVHPFHVVRINKMLSC-AGADRLQTGMRGAYGKPQGLVA-RV-KI-GQPIMSMRCKD-S-ARA--HAIEALRRAKFKFPGRQKIYDSPKWGF-TKWNREDY-----------------------------ER----------MLA-EGLLIP--DGVS-CQYK-PNKGKLDLWKKRQ----------------------
>Ciona_savignyi@51720633.40
---------------MGRRPARCYRY-----CKNKPYPK-------S-------R------FCRGVPDPKIRIFDLGRKRAD-V--RDFPLCLHMVSDELEQLSSEALEAAR-ICANKYMVKYCG-K-DSFHLRIRVHPFHVVRINKMLSC-AGADRLQTGMRGAYGKPQGLVA-RV-KI-GQPIMSMRCKD-N-SRG--HAIEALRRAKFKFPGRQKIYDSPKWGF-TKWNRDDY-----------------------------ER----------MLA-EGLLIP--DGVS-CQYK-PNKGKLSHWKA------------------------
>Clavelina_lepadiformis@CT01091002.H1.1
---------------MGRRPARCYRY-----CKNKPYPK-------S-------R------FCRGVPDPKIRIFDLGRKRAN-V--QDFPLCIHMVSDEIEQLSSEALEAAR-ICANKYMVKNCG-K-DSFHLRVRCHPFHVVRINKMLSC-AGADRLQTGMRGAYGKPQGLVA-RV-KI-GQPIMSMRCKD-N-NRA--HAIEALRRAKFKFPGRQKIYDSQKWGF-TKWKREDY-----------------------------ES----------MLA-DGFLIP--DGVT-CQYK-PNKGALSEWK-------------------------
>Diplosoma_listerianum@46826413.122
---------------MGRRPARCYRY-----CKNKPYPK-------S-------R------FCRGVPDPKIRIFDLGRKKAN-V--QDFPLCVHMVSDELEQLSSEALEAAR-ICANKYMAKFCG-K-DAFHLRVRCHPFHVVRINKMLSC-AGADRLQTGMRKAYGKPQGLVA-RV-RI-GQPIISIRCRD-G-SRA--HAFEAMRRAKFKFPGRQKLYESQKWGF-TKWNRDEY-----------------------------ES----------MLA-EGLLLP--DGVT-CQYK-PNKGPLRDWK-------------------------
>Cystodytes_dellechiajei@CT01091002.H1.1
---------------MGRRPARCYRY-----CKNKPYPK-------S-------R------FCRGVPDPKIRIYDLGRKKAN-V--QDFPLCIHMVSDELEQLSSEALEAAR-ICANKYMVKFCG-K-DSFHLRVRVHPFHVVRINKMLSC-AGADRLQTGMRGAYGKPQGLVA-RV-KI-GQTIMSIRCRD-A-IKN--HAIEAMRRAKFKFPGRQKIYESQKWGF-TKWNREDY-----------------------------ET----------MMA-EGILVP--DGVT-CQYK-PNKGRLSVWK-------------------------
>Phallusia_mammilata@CT01091002.H1.1
---------------MGRRPARCYRY-----CKNKPYPK-------S-------R------FCRGVPDPKIRIYDLGRKKAN-V--QDFPLCVHMVSDELEQLSAEALEAAR-ICANKYMVKYCG-K-DAFHLRIRVHPFHVVRINKMLSC-AGADRLQTGMRGAFGKPQGLVA-RV-KI-GQPIMSMRLKD-G-AKP--HAIEALRRAKFKFPGRQKIYESQKWGF-TKWNREDY-----------------------------ET----------MLA-DGFLIP--DGVT-CQYK-PNKGPLQAWK-------------------------
>Ascidia_gemmata@FS996969.H1.1
---------------MGRRPARCYRY-----CKNKPYPK-------S-------R------FCRGVPDPKIRIYDLGRKKAD-V--QDFALCVHMVSDELEQLSAEALEAAR-ICANKYMVKYCG-K-DAFHLRIRVHPFHVVRINKMLSC-AGADRLQTGMRGAFGKPQGLVA-RV-KI-GQPIMSMRCKD-G-ARS--HAIEALRRAKFKFPGRQKIYESQ---------------------------------------------------------------------------------------------------------------
>Dendrodoa_grossularia@CT01091002.H1.1
---------------MGRRPARCYRY-----CKNKPYPK-------S-------R------FCRGVPDPKIRIFDLGRKRAL-V--GEFPLCIHMVSDEYEQLSAEALEAAR-ICANKYMVKFCG-K-DAFHMRIRVHPFHVVRINKMLSC-AGADRLQTGMRGAFGKPQGQVA-RV-NI-GQSIISIRCKD-G-NKA--HTIEALRRAKFKFPGRQKIHISKKWGF-TKWEKGDF-----------------------------EK----------MLA-DGKLIP--DGVT-CQYK-PEKGPLAAWK-------------------------
>Styela_plicata@CT01091002.H1.1
---------------MGRRPARCYRY-----CKNKPYPK-------S-------R------FCRGVPDPKIRIYDLGRKKAN-V--QDFPLCIHMVSDEYEQLSAEALEAAR-ICANKYMVKFCG-K-DAFHMRIRAHPFHVVRINKMLSC-AGADRLQTGMRGAFGKPQGQVA-RV-NI-GQSIISIRCKD-S-NKA--HTIEALRRAKFKFPGRQKIHISKKWGF-TKWERPDY-----------------------------EK----------MLA-EGILIP--DGVT-CQYK-PDKGPLDAWR-------------------------
>Polyandrocarpa_maxima@CT02091002.H1.1
---------------MGRRPARCYRY-----CKNKPYPK-------S-------R------FCRGVPDPKIRIYDLGRKKAS-V--NDFPLCIHMVSDEYEQLSAEALEAAR-ICANKYMVKNCG-K-DSFHMRIRVHPFHVVRINKMLSC-AGADRLQTGMRGAFGKPQGQVA-RV-HI-GQSIMSIRCKD-G-NKA--HTIEALRRAKFKFPGRQKIHVSKKWGF-TKWERGDF-----------------------------EQ----------MLA-DGKLMP--DGVT-CQYL-PDKGPLDAWK-------------------------
>Microcosmus_squamiger@CBN08615
---------------MGRRPARCYRY-----CKNKPYPK-------S-------R------FCRGVPDPKIRIYDLGRKKAN-V--KDFPLCVHMVSDEYEQLSAEALEAAR-ICANKYMVKFCG-K-DAFHMRIRAHPFHVVRINKMLSC-AGADRLQTGMRGAFGKPQGQVA-RI-NI-GQPIISIRCKD-G-NKE--HTIEALRRAKFKFPGRQKIHVSKKWGF-TKWERGEF-----------------------------EN----------MLS-EGFLIP--DGVT-CQYK-PNKGPLDAWKQRQ----------------------
>Halocynthia_roretzi@EY457029.H1.1
------------------------RY-----CKNKPYPK-------S-------R------FCRGVPDPKIRIFDLGRKKAA-V--QDFPLCLHMVSDEYEQLSAEALEAAR-ICANKYMVKFCG-K-DAFHMRIRAHPFHVVRINKMLSC-AGADRLQTGMRGAFGKPQGQVA-RV-NI-GQPIVSIRCKE-A-NKE--HAVEALRRSKFKFPGRQKIHFSKKWGF-TKWEKDEY-----------------------------EQ----------MLA-DGILVP--DGVT-CQYH-PAKGPLAKWK-------------------------
>Molgula_tectiformis@67749127.23
---------------MGRRPARCYRY-----CKNKPYPK-------S-------R------FCRGVPDPKIRIFDLGRKRAL-V--HEFPLCVHMVSDEYEQLSSEALEAAR-ICANKYMVKYCG-K-DAFHLRIRVHPYHVVRINKMLSC-AGADRLQTGMRGAYGKPQGLVA-RV-NI-GQPIMSMRCKD-N-NLA--HTIEALRRAKFKFPGRQKIYKSKKWGF-TKWDRDDY-----------------------------QD----------KLA-NGFLVP--DGVS-CQYF-PNKGPLAKWK-------------------------
>Bostrichobranchus_pilularis@CT02091002.H1.1
---------------MGRRPARCYRY-----CKNKPYPK-------S-------R------FCRGVPDPKIRIYDLGRKRAF-V--QEFPLCVHMVSDEYEQLSSEALEAAR-ICANKYMTKYCG-K-DAFHMRIRAHPYHVVRINKMLSC-AGADRLQTGMRGAFGKPQGLVA-RV-NI-GQPIMSMRCKP-S-NKE--HMIEAFRRAKFKFPGRQKIYVSQKWGF-TKWDQEDY-----------------------------QR----------MLA-EGILVP--DGVT-CQYH-PNKGPLSAW--------------------------
>Molgula_gulf@CT01091002.H1.1
---------------MGRRPARCYRY-----CKNKPYPK-------S-------R------FCRGVPDPKIRIFDLGRKKAD-V--SEFPMCVHMVSDEYEQLSSEALEAAR-ICANKYMTKYCG-K-DAFHMRVRAHPYHVVRINKMLSC-AGADRLQTGMRGAYGKPQGLVA-RV-NI-GQPIMSIRCKD-S-NLN--HSIEALRRAKFKFPGRQKIYKSQKWGF-TKWDRPVY-----------------------------QE----------MLA-DGRLVP--DGVT-CQYY-PNKGPLASWK-------------------------
>Molgula_occidentalis@CT01091002.H1.1
---------------MGRRPARCYRY-----CKNKPYPK-------S-------R------FCRGVPDPKIRIFDLGRKKAV-V--NDFPLCVHMVSDEYEQLSSEALEAAR-ICANKYMVKFCG-K-DSFHLRIRVHPFHVVRINKMLSC-AGADRLQTGMRGAYGKPQGLVA-RV-NI-GQPIMSMRCKD-N-NLS--HCVEALRRAKFKFPGRQKIYKSQKWGF-TKWDREDY-----------------------------QQ----------MLA-DGILIP--DGVT-CQYF-PDKGKLADW--------------------------
>Oikopleura_dioica@CBY22692
---------------MGRRPARCYRY-----CKNKPYPK-------S-------R------FCRGVPDPKIRIYDLGSKKAS-V--LLFPRHIVMVSDELEQLSSEAMEAAR-ICANKYLVKTIG-K-DSFHLRMRIHPFHVVRINKMLSC-AGADRLQTGMRGAYGKPQGLVA-RV-RI-GQPLMSIRIKD-H-HEA--PAREALRRAKFKFPGRQKIFLSKKFGF-TKFDRPDF-----------------------------EA----------GIQ-DGSIVP--DGVT-CQYR-PNHGPLSKWKRQMA---------------------
>Botryllus_schlosseri@AFX64208
------------------RPARCYRY-----CKNKPYPK-------S-------R------FCRGVPDPKIRIFDLGRKRAS-V--HDFPLCIHMVSDELEQLSAEALEAAR-ICANKYMVKYCG-K-DAFHMRIRVHPFHVVRINKMLSC-AGADRLQTGMRGAFGKPQGQVA-RV-KI-GQSIISIRCKD-S-NKA--HTIEALRRAKFKFPGRQKIHISKKWGF-TKWERGNF-----------------------------EK----------MLA-EGILVP--DGVT-CQYH-PEKGPLSAWK-------------------------
>Doliolum_nationalis@Dnat1867.H1.1
---------------MGRRPARCYRY-----CKNKPYPK-------S-------R------FCRGVPDPKIRIYDLGRKKAN-V--QDFPFCLHMVSDELEQLSSEALEAAR-ICANKYMVKFCG-K-DAFHLRIRVHPFHVVRINKMLSC-AGADRLQTGMRGAYGKPQGLVA-RV-KI-GQPIMSMRTKD-A-NKA--HAIEAFRRAKFKFPGRQKIYDSQKWGF-TKWDREDY-----------------------------SR----------MLA-EGLLIP--DGVT-CQYK-PNKGPLAAWK-------------------------
>Salpa_fusiformis@Sfus33682.H1.1
---------------MGRRPARCYRY-----CKNKPYPK-------S-------R------FCRGVPDPKIRIYDLGRKRAN-V--QDFPLCVHMVSNEREQLSSEALEAAR-ICANKYMVKTCG-K-DSFHLRIRVHPFHVVRINKMLSC-AGADRLQTGMRGAYGKPQGLVA-RV-KI-GQPIMSMRCKD-S-NRP--HAIEALRRAKFKFPGRQKIYDSQKWGF-TKWDRELY-----------------------------EE----------WLE-QGILIP--DGVT-CQYK-PNQGPLDAWR-------------------------
>Petromyzon_marinus@AAN73368
---------------MGRRPARCYRY-----CKNKPYPK-------S-------R------FCRGVPDPKIRIFDLGRKKAR-V--EEFPLCAHMVSDECEQLSSEALEAAR-ICANKYMVKTCG-K-DGFHIRMRLHPFHVIRINKMLSC-AGADRLQTGMRGAFGKPQGTVA-RV-SI-GQPIMSVRTKP-N-NKE--HVVEAFRRAKFKFPGRQKIHVSKKWGF-TKFDSKDF-----------------------------EA----------MLA-EKTVMP--DGVG-VKYM-PNHGPLNKWRALHA---------------------
>Eptatretus_burgeri@53882899.1
---------------MGRRPARCYRY-----CKNKPYPK-------S-------R------FCRGVPDPKIRIFDLGRKRAT-V--DEFPLCAHMVSGEYEQLSSEALEAAR-ICANKYMVKMCG-K-DGFHIRVRLHPFHVIRINKMLSC-AGADRLQTGMRGAFGKPQGTVA-RV-HI-GQPIMSIRTKT-Q-NKE--HVIEALRRAKFKFPGRQKIHISKKWGF-TKWNISEF-----------------------------EG----------LLA-QKRIVP--DGVN-VKYI-SDHGPLTRWKAL-----------------------
>Myxine_glutinosa@AAN73367
-------------------------------CKYKPYPK-------S-------R------FCRGVPDAKIRIFDLGRKRAT-V--DEFPLCAHMVSGEYGQLSSEALEAAR-ICANKYMVKMCG-K-DGFHIRVRLHPFHVIRINKMLSC-AGADRLQTGMRGAFGKPQGTVA-RV-HI-GQPIMSIRTKA-P-NKE--HVIEALRRAKFKFPGRQKIHISKKWGF-TKWDIAEF-----------------------------EV----------LLA-KKRIVP--DGVN-VKYI-SDHG-------------------------------
>Squalus_acanthias@CT01080111.H2.1
--------------------------------------------------------------------------DLGRKKAK-V--DEFPLCGHMVSDEYEQLSSEALEAAR-ICANKYMVKTCG-K-DGFHIRMRLHPFHVIRINKMLSC-AGADRLQTGMRGAFGKPQGTVA-RV-NI-GQVIMSVRTKT-Q-NKE--HVIEALRRAKFKFPGRQKIHISKKWGF-TKFNTEDF-----------------------------DD----------MVA-EKRLVP--DGCG-VKYI-PRRGPLNVWRALHA---------------------
>Leucoraja_erinacea@CT02080729.H1.1
---------------MGRRPARCYRY-----CKNKPYPK-------S-------R------FCRGVPDPKIRIFDLGRKKAK-V--DEFPLCGHMVSDEYEQLSSEALEAAR-ICANKYMVKTCG-K-DGFHIRMRLHPFHVIRINKMLSC-AGADRLQTGMRGAFGKPQGTVA-RV-NI-GQVIMSVRTKV-Q-NKE--HVIEALRRAKFKFPGRQKIHISKKWGF-TKFNTEDF-----------------------------DE----------MLA-DKRLVP--DGCG-VKYI-PNRGPLSIWRALH----------------------
>Callorhinchus_milii@AFM90321
---------------MGRRPARCYRY-----CKNKPYPK-------S-------R------FCRGVPDPKIRIFDLGRKKAK-V--DEFPLCGHMVSDEYEQLSSEALEAAR-ICANKYMVKTCG-K-DGFHIRMRLHPFHVIRINKMLSC-AGADRLQTGMRGAFGKPQGTVA-RV-NI-GQVIMSVRTKV-Q-NKE--HVIEALRRAKFKFPGRQKIHISKKWGF-TKFNTEDF-----------------------------EG----------MLA-EKRLVP--DGCG-VKYI-PNRGPLSGWKVIHAVQN------------------
>Danio_rerio@AAI64313
---------------MGRRPARCYRY-----CKNKPYPK-------S-------R------FCRGVPDPKIRIFDLGRKKAK-V--DEFPLCAHMVSDEYEQLSSEALEAAR-ICANKYMVKTCG-K-DGFHIRVRLHPFHVIRINKMLSC-AGADRLQTGMRGAFGKPQGTVA-RV-HI-GQVIMSVRTKA-Q-NKE--HVIEALRRAKFKFPGRQKIHVSKKYGF-TKFNTCDF-----------------------------DN----------MLA-EKRLIP--DGCG-VKYI-PSRGPLSRWKALHAN--------------------
>Oreochromis_niloticus@XP_003454286
---------------MGRRPARCYRY-----CKNKPYPK-------S-------R------FCRGVPDPKIRIFDLGRKKAK-V--DEFPLCGHMVSDEYEQLSSEALEAAR-ICANKYMVKTCG-K-DGFHIRMRLHPFHVIRINKMLSC-AGADRLQTGMRGAFGKPQGTVA-RV-HI-GQVIMSVRTKA-Q-NKE--HVVEALRRAKFKFPGRQKIHISKKYGF-TKFNACDF-----------------------------DD----------MMA-EKRLIP--DGCG-VKYI-PSRGPLARWKALHAV--------------------
>Xenopus_laevis@AAH44716
---------------MGRRPARCYRY-----CKNKPYPK-------S-------R------FCRGVPDPKIRIFDLGRKKAK-V--DEFPLCGHMVSDEYEQLSSEALEAAR-ICANKYMVKSCG-K-DGFHIRVRLHPFHVIRINKMLSC-AGADRLQTGMRGAFGKPQGTVA-RV-NI-GQVIMSIRTKT-Q-NKE--HVIEALRRAKFKFPGRQKIHISKKFGF-TKFNADNF-----------------------------ES----------MLA-EKRLIP--DGCG-VKYI-PNSGPLDKWRAIHAV--------------------
>Xenopus_tropicalis@AAI58398
---------------MGRRPARCYRY-----CKNKPYPK-------S-------R------FCRGVPDPKIRIFDLGRKKAK-V--DEFPLCGHMVSDEYEQLSSEALEAAR-ICANKYMVKSCG-K-DGFHIRVRLHPFHVIRINKMLSC-AGADRLQTGMRGAFGKPQGTVA-RV-HI-GQVIMSIRTKT-Q-NKE--HVIEALRRAKFKFPGRQKIHISKKWGF-TKFNADEF-----------------------------ES----------LLA-EKRLIP--DGCG-VKYI-PNRGPLDKWRAIHAV--------------------
>Ambystoma_mexicanum@45803395.1
---------------MGRRPARCYRY-----CKNKPYPK-------S-------R------FCRGVPDAKIRIFDLGRKKAK-V--DEFPLCGHMVSDECEQLSSEALEAAR-ICCNKYMVKSCG-K-DGFHIRVRLHPFHVIRINKMLSC-AGADRLQTGMRGAFGKPQGTVA-RV-NI-GQVIMSVRTKA-S-NKE--HVIEALRRAKFKFPGRQKIHISKKWGF-TKFNADEF-----------------------------ES----------MCA-EKRLVP--DGCG-VKYI-PTKGPLNRWRALHA---------------------
>Ornithorhynchus_anatinus@XP_001508298
---------------MGRRPARCYRY-----CKNKPYPK-------S-------R------FCRGVPDAKIRIFDLGRKKAK-V--DEFPLCGHMVSDEYEQLSSEALEAAR-ICANKYMVKSCG-K-DGFHIRVRLHPFHVIRINKMLSC-AGADRLQTGMRGAFGKPQGTVA-RV-HI-GQVIMSIRTKV-Q-NKE--HVIEALRRAKFKFPGRQKIHISKKWGF-TKFNADEF-----------------------------ED----------MVS-QKRLIP--DGCG-VKYI-PSRGPLDKWRALHSA--------------------
>Monodelphis_domestica@XP_001362654
---------------MGRRPARCYRY-----CKNKPYPK-------S-------R------FCRGVPDAKIRIFDLGRKKAK-V--DEFPLCGHMVSDEYEQLSSEALEAAR-ICANKYMVKSCG-K-DGFHIRVRLHPFHVIRINKMLSC-AGADRLQTGMRGAFGKPQGTVA-RV-HI-GQVIMSIRTKV-Q-NKE--HVIEALRRAKFKFPGRQKIHISKKWGF-TKFNADEF-----------------------------ED----------MVA-EKRLIP--DGCG-VKYI-PNRGPLDKWRALHS---------------------
>Sarcophilus_harrisii@XP_003774703
----------------------XYRY-----CKNKPYPK-------S-------R------FCRGVPDAKIRIFDLGRKKAK-V--DEFPLCGHMVSDEYEQLSSEALEAAR-ICANKYMVKSCG-K-DGFHIRVRLHPFHVIRINKMLSC-AGADRLQTGMRGAFGKPQGTVA-RV-HI-GQVIMSIRTKV-Q-NKE--HVIEALRRAKFKFPGRQKIHISKKWGF-TKFNADEF-----------------------------ED----------MIA-EKRLIP--DGCG-VKYI-PSRGPLDKWRALHS---------------------
>Pan_troglodytes@XP_003316186
---------------MGRRPARCYRY-----CKNKPYPK-------S-------C------FCRGVPDAKIRIFDLGRKKAK-V--DEFPLCGHMVSDEYEQLSSEALEAAR-ICANKYMVKSCG-K-DGFHIRVRLHPFHVIRINKMLSC-AGADRLQTGMRGAFGKPQGTVA-RV-HI-GQVIMSIRTKL-Q-NKE--HVIEALRRAKFKFPGRQKIHISKKWGF-TKFNADEF-----------------------------ED----------MVA-EKRLIP--DGCG-VKYI-PNRGPLDKWRALHS---------------------
>Homo_sapiens@XP_001726696
---------------MGRRPARCYRY-----CKNKPYPK-------S-------R------FCRGVPDAKIRIFDLGRKKAK-V--DEFPLCGHMVSDEYEQLSSEALEAAR-ICANKYMVKSCG-K-DGFHIRVRLHPFHVIRINKMLSC-AGADRLQTGMRGAFGKPQGTVA-RV-HI-GQVIMSIRTKL-Q-NKE--HVIEALRRAKFKFPGRQKIHISKKWGF-TKFNADEF-----------------------------ED----------MVA-EKRLIP--DGCG-VKYI-PNRGPLDKWRALHS---------------------
>Pan_paniscus@XP_003831799
------------XXXMGRRPACCYRY-----CKNKPYPK-------S-------R------FCRGVPDAKIRIFDLGRKKAK-V--DEFPLCGHMVSDEYEQLSSEALEAAR-ICANKYMVKSCG-R-DGFHMRVRLHPFHVIRINKMLSC-AGADRLQTGMRGAFGKPQGTVA-RV-HI-GQVIMSIRTKL-Q-NKE--HVIEALRRAKFKFPGHQKIHISKKWGF-TKFNADEF-----------------------------ED----------MVA-KKCLIP--DGCG-VKYV-PSHGPLDKWRVLHS---------------------
>Gorilla_gorilla_gorilla@XP_004055173
------MRRRGSCVAMGRRPARCYRY-----CKNKPYPK-------S-------R------FCRGVPDAKIRIFDLGRKKAK-V--DEFPLCGHMVSDEYEQLSSEALEAAR-ICANKYMVKSCG-R-DGFHMRVRLHPFHVIRINKMLSC-AGADRLQTGMRGAFGKPQGTVA-RV-HI-GQVIMSIRTKL-Q-NKE--HVIEALRRAKFKFPGRQKIHISKKWGF-TKFNADEF-----------------------------ED----------MVA-KKRLIP--DGCG-VKYV-PSHGPLDKWRVLHS---------------------
>Mus_musculus@EDL18685
---------------MGRRPARCYRY-----CKNKPYPK-------S-------R------FCRGVPDAKIRIFDLGRKKAK-V--DEFPLCGHMVSDEYEQLSSEALEAAR-ICANKYMVKSCG-K-DGFHIRVRLHPFHVIRINKMLSC-AGADRLQTGMRGAFGKPQGTVA-RV-HI-GQVIMSIRTKL-Q-NKE--HVIEALRRAKFKFPGRQKIHISKKWGF-TKFNADEF-----------------------------ED----------MVA-EKRLIP--DGCG-VKYI-PNRGPLDKWRALHS---------------------
>Bos_taurus@ABV64839
---------------MGRRPARCYRY-----CKNKPYPK-------S-------R------FCRGVPDAKIRIFDLGRKKAK-V--DEFPLCGHMVSDEYEQLSSEALEAAR-ICANKYMVKSCG-K-DGFHIRVRLHPFHVIRINKMLSC-AGADRLQTGMRGAFGKPQGTVA-RV-HI-GQVIMSIRTKL-Q-NKE--HVIEALRRAKFKFPGRQKIHISKKWGF-TKFNADEF-----------------------------EN----------MVA-EKRLIP--DGCG-VKYI-PNRGPLDKWRALHS---------------------
>Bos_grunniens_mutus@ELR45816
------------GVAMGRRPARCYRY-----CKNKPYPK-------S-------R------FCRGVPDAKIRIFDLGRKKAK-V--DEFPLCGHMVSDEYEQLSSEALEAAR-ICANKYMVKSCG-K-DGFHIRVRLHPFHVIRINKMLSC-AGADRLQTGMRGAFGKPQGTVA-RV-HI-GQVIMSIRTKL-Q-NKE--HVIEALRRAKFKFPGRQKIHISKKWGF-TKFNADEF-----------------------------EN----------MVA-EKRLIP--DGCG-VKYI-PNRGPLDKWRALHS---------------------
>Chelonia_mydas@EMP41497
---------------------------------------------------------------XXXPDAKIRIFDLGRKKAK-V--DEFPLCGHMVSDEYEQLSSEALEAAR-ICADKYMVKSCG-K-DGFHIRVRLHPFHVIRINKML---------QTGMRGAFGKPQGTVA-RV-HI-GQVIMSIRTKA-Q-NKE--HVVEALRRAKFKFPGRQKIHISKKWGF-TKFNADEF-----------------------------ED----------MVA-EKRLGP--DGX------------------------------------------
>Anolis_carolinensis@XP_003216937
---------------MGRRPARCYRY-----CKNKPYPK-------S-------R------FCRGVPDPKIRIFDLGRKKAK-V--DEFPLCGHMVSDEYEQLSSEALEAAR-ICANKYMVKSCG-K-DGFHIRVRLHPFHVIRINKMLSC-AGADRLQTGMRGAFGKPQGTVA-RV-HI-GQVIMSIRTKV-Q-NKE--HVIEALRRAKFKFPGRQKIHISKKWGF-TKFNADEF-----------------------------EE----------MVA-EKRLIP--DGCG-VKYI-PSRGPLDKWRALHAA--------------------
>Crotalus_adamanteus@AFJ51236
---------------MGRRPARCYRY-----CKNKPYPK-------S-------R------FCRGVPDPKIRIFDLGRKKAK-V--DEFPLCGHMVSDEYEQLSSEALEAAR-ICANKYMVKSCG-K-DGFHIRVRLHPFHVIRINKMLSC-AGADRLQTGMRGAFGKPQGTVA-RV-HI-GQVIMSIRTKV-Q-NKE--HVIEALRRAKFKFPGRQKIHISKKWGF-TKFNADQF-----------------------------EE----------MVS-EKRLIP--DGCG-VKYI-PNRGPLDKWRALHAA--------------------
>Gallus_gallus@AAA48928
--------------------PRCYRY-----CKNKPYPK-------S-------R------FCRGVPDPKIRIFDLGRKKAK-V--DEFPLCGHMVSDEYEQLSSEALEAAR-ICANKYMVKSCG-K-DGFHIRVRLHPFHVIRINKMLSC-AGADRLQTGMRGAFGKPQGTVA-RV-HM-GQVIMSIRTKA-Q-NKE--HVVEALRRAKFKFPGRQKIHISKKWGF-TKFNADAF-----------------------------EE----------MVA-QKRLIP--DGCG-VKYV-PGRGPLDRWRALHAA--------------------
>Meleagris_gallopavo@XP_003214002
-----------------------YRY-----CKNKPYPK-------S-------R------FCRGVPDPKIRIFDLGRKKAK-V--DEFPLCGHMVSDEYEQLSSEALEAAR-ICANKYMVKSCG-K-DGFHIRVRLHPFHVIRINKMLSC-AGADRX--------------------------------------------------------------------------------------------------------------------------------------------------------------------------------
>Ophionotus_victoriae@CT01130528.H1.1
---------------MGRRPARCYRY-----CKNKPYPK-------S-------R------FCRGVPDPKIRIFDLGRKKAR-V--DDFPLCIHLVSDEFEQLSAEALEAGR-ICANKYMVKYCG-K-DSFHMRIRLHPFHVVRINKMLSC-AGADRLQTGMRGAFGKPQGLVA-RV-NI-GQTILSVRTKE-A-HKA--HAIEAIRRCKFKFPGRQKIHISKKWGF-TKYNVQEF-----------------------------EE----------LRA-KGMFES--DGVG-VQYM-PNHGPLDAWKKRQ----------------------
>Parastichopus_parvimensis@SRA24666687.H1.1
----------------GRRPARCYRY-----CKNKPYPK-------S-------R------FCRAVP-------------------------------------------------------------------------------KMLSC-AGADRLQTGMRGAFGKPQG-------------------------------------------------------------------------------------------------------------------------------------------------------------------
>Botryllus_schlosseri@CT01131025.H1.1
------------------RPARCYRY-----CKNKPYPK-------S-------R------FCRGVPDPKIRIFDLGRKRAS-V--HDFPLCIHMVSDELEQLSAEALEAAR-ICANKYMVKYCG-K-DAFHMRIRVHPFHVVRINKMLSC-AGADRLQTGMRGAFGKPQGQVA-RV-KI-GQSIISIRCKD-S-NKA--HTIEALRRAKFKFPGRQKIHISKKWGF-TKWERGNF-----------------------------EK----------MLA-EGILVP--DGVT-KQYH-PGKGPLSAWK-------------------------
>Alligator_sinensis@CT01131211.H1.1
---------------MGRRPARCYRY-----CKNKPYPK-------S-------R------FCRGVPDAKIRIFDLGRKKAK-V--DEFPLCGHMVSDEYEQLSSEALEAAR-ICANKYMVKSCG-K-DGFHIRVRLHPFHVIRINKMLSC-AGADRLQTGMRGAFGKPQGTVA-RV-HI-GQVIMSIRTKA-Q-NKE--HVVEALRRAKFKFPGRQKIHISKKWGF-TKFNADQF-----------------------------ED----------MVA-QKRLVP--DGCG-VKYI-PGRGPLDKWRALHAA--------------------
>Caiman_crocodilus@Contig30.H1.1
---------------MGRRPARCYRY-----CKNKPYPK-------S-------R------FCRGVPDAKIRIFDLGRKKAK-V--DEFPLCGHMVSDEYEQLSSEALEAAR-ICANKYMVKSCG-K-DGFHIRVRLHPFHVIRINKMLSC-AGADRLQTGMRGAFGKPQGTVA-RV-HI-GQVIMSIRTKA-Q-NKE--HVVEALRRAKFKFPGRQKIHISKKWGF-TKFNADQF-----------------------------ED----------MVA-QKRLVP--DGCG-VKYI-PGRGPLDKWRALHAA--------------------
>Caretta_caretta@Contig3926.H1.1
---------------------------------NKPYPK-------S-------R------FCRGVPDAKIRIFDLGRKKAK-V--DEFPLCGHMVSDEYEQLSSEALEAAR-ICANKYMVKSCG-K-DGFHIRVRLHPFHVIRINKMLSC-AGADRLQTGMRGAFGKPQGTVA-RV-HI-GQVIMSIRTKA-Q-NKE--HVVEALRRAKFKFPGRQKIHISKKWGF-TKFNADEF-----------------------------ED----------MVA-EKRLLP--DGCG-VKYI-PSRGPLDKWRALHA---------------------
>Chelonoidis_nigra@CT01131211.H1.1
------------GAAMGRRPARCYRY-----CKNKPYPK-------S-------R------FCRGVPDAKIRIFDLGRKKAK-V--DEFPLCGHMVSDEYEQLSSEALEAAR-ICANKYMVKSCG-K-DGFHIRVRLHPFHVIRINKMLSC-AGADRLQTGMRGAFGKPQGTVA-RV-HI-GKVNMSIRTKA-Q-NKE--HVVEALRRAKFKFPGRQKIHISKKWGF-TKFNADEF-----------------------------ED----------MVA-EKRLLP--DGCG-VKYI-PSRGPLDKWRALHAA--------------------
>Chrysemys_picta_bellii@CT01131211.H1.1
-----------------------YRY-----CKNKPYPK-------S-------R------FCRGVPDAKIRIFDLGRKKAK-V--DEFPLCGHMVSDEYEQLSSEALEAAR-ICANKYMVKSCG-K-DGFHIRVRLHPFHVIRINKMLSC-AGADRLQTGMRGAFGKPQGTVA-RV-HI-GQVIMSIRTKA-Q-NKE--HVVEALRRAKFKFPGRQKIHISKKWGF-TKFNADEF-----------------------------ED----------MVA-EKRLLP--DGCG-VKYI-PSRGPLDKWRALHA---------------------
>Crocodylus_niloticus@CT01131211.H1.1
------------------------------------------------------------------------------------------------------LSSEALEAAR-ICANKYMVKSCG-K-DGFHIRVRLHPFHVIRINKMLSC-AGADRLQTGMRGAFGKPQGTVA-RV-HI-GQVIMSIRTKA-Q-NKE--HVVEALRRAKFKFPGRQKIHISKKWGF-TKFNADQF-----------------------------ED----------MVA-QKRLVP--DGCG-VKYI-PGRGPLDKWRALHAA--------------------
>Cyclorana_alboguttata@CT01131211.H1.1
---------------MGRRPARCYRY-----CKNKPYPK-------S-------R------FCRGVPDPKIRIFDLGRKKAK-V--DEFPLCGHMVSDEYEQLSSEALEAAR-ICANKYMVKSCG-K-DGFHIRVRLHPFHVIRINKMLSC-AGADRLQTGMRGAFGKPQGTVA-RV-HI-GQVIMSIRTKA-S-NKE--HVVEALRRAKFKFPGRQKIHISKKWGF-TKFNAEDF-----------------------------EN----------MCA-EKRLIP--DGCG-VKYI-P----------------------------------
>Cynops_pyrrhogaster@CT01131211.H1.1
---------------MGRRPARCYRY-----CKNKPYPK-------S-------R------FCRGVPDPKIRIFDLGRKKAK-V--DEFPLCGHMVSDECEQLSSEALEAAR-ICCNKYMVKSCG-K-DGFHIRVRLHPFHVIRINKMLSC-AGADRLQTGMRGAFGKPQGTVA-RV-NI-GQVIMSVRTKA-S-NKE--HVIEALRRAKFKFPGRQKIHISKKWGF-TKFNADEF-----------------------------ES----------MCA-EKRLVP--DGCG-VKYI-PTKGPLNRWRALHA---------------------
>Elaphe_guttata@CT01131211.H1.1
---------------MGRRPARCYRY-----CKNKPYPK-------S-------R------FCRGVPDPKIRIFDLGRKKAK-V--DEFPLCGHMVSDEYEQLSSEALEAAR-ICANKYMVKSCG-K-DGFHIRVRLHPFHVIRINKMLSC-AGADRLQTGMRGAFGKPQGTVA-RV-HI-GQVIMSIRTKV-Q-NKE--HVIEALRRAKFKFPGRQKIHISKKWGF-TKFNADMF-----------------------------ED----------MVS-EKRLIP--DGCG-VKYI-PNRGPLDKWRALHAA--------------------
>Emys_orbicularis@Contig12202.H1.1
------------GAAMGRRPARCYRY-----CKNKPYPK-------S-------R------FCRGVPDAKIRIFDLGRKKAK-V--DEFPLCGHMVSDEYEQLSSEALEAAR-ICANKYMVKSCG-K-DGFHIRVRLHPFHVIRINKMLSC-AGADRLQTGMRGAFGKPQGTVA-RV-HI-GQVIMSIRTKA-Q-NKE--HVVEALRRAKFKFPGRQKIHISKKWGF-TKFNADEF-----------------------------ED----------MVA-EKRLLP--DGCG-VKYI-PSRGPLDK---------------------------
>Eublepharis_macularius@CT01131211.H1.1
-----------------------YRY-----CKNKPYPK-------S-------R------FCRGVPDAKIRIFDLGRKKAK-V--DEFPLCGHMVSDEYEQLSSEALEAAR-ICANKYMVKSCG-K-DGFHIRVRLHPFHVIRINKMLSC-AGADRLQTGMRGAFGKPQGTVA-RV-HI-GQVIMSIRTKV-Q-NKE--HVVEALRRAKFKFPGRQKIHISKKWGF-TKFNADEF-----------------------------EE----------MVA-EKRLIP--DGCG-VKYI-PNKGPLDKWRVLHAA--------------------
>Lampropholis_coggeri@CT02131211.H1.1
-----------------------YRY-----CKNKPYPK-------S-------R------FCRGVPDPKIRIFDLGRKKAK-V--DEFPLCGHMVSDEYEQLSSEALEAAR-IXANKYMVKSCG-K-DGFHIRVRLHPFHVIRINKMLSC-AGADRLQTGMRGAFGKPQGTVA-RV-HI-GQVIMSIRTKV-Q-NKE--HVIEALRRAKFKFPGRQKIHISKKWGF-TKFNADEF-----------------------------EE----------MVA-EKRLIP--DGCG-VKYI-PSRGPLDKWRALHTA--------------------
>Latimeria_chalumnae@CT01131211.H1.1
---------------MGRRPARCYRY-----CKNKPYPK-------S-------R------FCRGVPD--------------------------------------ALEAAR-ICCNKYMVKTCG-K-DGFHIRVRLHPFHVIRINKMLSC-AGADRLQTGMRGAFGKPQGTVA-RV-HI-GQVIMSVRTKV-Q-NKE--YVIEALRRAKFKFPGRQKIHISKKWGF-TKFNADDF-----------------------------EE----------MCA-QKRLIP--DGCG-VKYI-PNRGPLSKWRSLHA---------------------
>Latimeria_menadoensis@GAPS01064331.H1.1
---------------MGRRPARCYRY-----CKNKPYPK-------S-------R------FCRGVPDPKIRIFDLGRKKAK-V--DEFPLCGHMVSDEYEQLSSEALEAAR-ICCNKYMVKTCG-K-DGFHIRVRLHPFHVIRINKMLSC-AGADRLQTGMRGAFGKPQGTVA-RV-HI-GQVIMSVRTKV-Q-NKE--YVIEALRRAKFKFPGRQKIHISKKWGF-TKFNADDF-----------------------------EE----------MCA-QKRLIP--DGCG-VKYI-PNRGPLSKWRSLHAA--------------------
>Notophthalmus_viridescens@Nvir2440.H1.1
---------------MGXRXXRCYRY-----CKNKPYPK-------S-------R------FCRGVPDPKIRIFDLGRKKAK-V--DEFPLCGHXVSDECEQLSSEALEAAR-ICCNKYMVKSCG-K-DGFHIRVXLHPFHVIRINKMLSC-AGADRLQTGMRGAFGKPQGTVA-RV-NI-GQVIMSVRTKA-S-NKE--HVIEALRRAKFKFPGRQKIHISKKWGF-TKFXADEF-----------------------------EN----------MCS-EKRLVP--DGCG-VXXI-PTKGPXNRWRALHA---------------------
>Pelodiscus_sinensis@toto20917.H1.1
---------------------------------------------------------------------KIRIFDLGRKKAK-V--DEFPLCGHMVSDEYEQLSSEALEAAR-ICANKYMVKSCG-K-DGFHIRVRLHPFHVIRINKMLSC-AGADRLQTGMRGAFGKPQGTVA-RV-HI-GQVIMSIRTKA-Q-NKE--HVVEALRRAKFKFPGRQKIHISKKWGF-TKFNADEF-----------------------------EE----------MVA-EKRLLP--DGCG-VKYI-PSRGPLDKWRALHAA--------------------
>Phrynops_hilarii@Contig2985.H1.1
------------GAAMGRRPARCYRY-----CKNKPYPK-------S-------R------FCRGVPDAKIRIFDLGRKKAK-V--DEFPLCGHMVSDEYEQLSSEALEAAR-ICANKYMVKSCG-K-DGFHIRVRLHPFHVIRINKMLSC-AGADRLQTGMRGAFGKPQGTVA-RV-HI-GQVIMSIRTKA-Q-N----HVVEALRRAKFKFPGRQKIHISKKWGF-TKFNADEF-----------------------------EE----------MVA-EKRLLP--D--------------------------------------------
>Podarcis_sp.@CT02131211.H1.1
-------------------------------------------------------------------DPKIRIFDLGRKKAK-V--DEFPLCGHMVSDEYEQLSSEALEAAR-ICANKYMVKSCG-K-DGFHIRVRLHPFHVIRINKMLSC-AGADRLQTGMRGAFGKPQGTVA-RV-HI-GQVIMSIRTKV-Q-NKE--HVIEALRRAKFKFPGRQKIHISKKWGF-TKFNADEF-----------------------------ED----------MVA-EKRLIP--DGCG-VKYI-PNRGPLDKWRALHA---------------------
>Pogona_vitticeps@CT01131211.H1.1
---------------MGRRPARCYRY-----CKNKPYPK-------S-------R------FCRGVPDPKIRIFDLGRKKAK-V--DEFPLCGHMVSDEYEQLSSEALEAAR-ICANKYMVKSCG-K-DGFHIRVRLHPFHVIRINKMLSC-AGADRLQTGMRGAFGKPQGTVA-RV-HI-GQVIMSIRTKV-Q-NKE--HVIEALRRAKFKFPGRQKIHISKKWGF-TKFNADKF-----------------------------EE----------MVA-EKRLIP--DGCG-VKYI-PNRGPLDKWRALHAA--------------------
>Protopterus_annectens@CT01131211.H1.1
---------------MGRRPARCYRY-----CKNKPYPK-------S-------R------FCRGVPDPKIRIFDLGRKKAK-V--DEFPLCGHMVSDEYEQLSSEALEAAR-ICCNKYMVKTCG-K-DGFHIRVRLHPFHVIRINKMLSC-AGADRLQTGMRGAFGKPQGTVA-RV-HI-GQVIMSVRTKV-Q-NKE--HVIEALRRAKFKFPGRQKIHISKKWGF-TKFNSVDF-----------------------------EE----------MIN-EKRLIP--DGCG-VKYI-PDRGPLNKWRAVHA---------------------
>Python_regius@CT01131211.H1.1
-----------------------YRY-----CKNKPYPK-------S-------R------FCRGVPDPKIRIFDLGRKKAK-V--DEFPLCGHMVSDEYEQLSSEALEAAR-ICANKYMVKSCG-K-DGFHIRVRLHPFHVIRINKMLSC-AGADRLQTGMRGAFGKPQGTVA-RV-HI-GQVIMSIRTKV-Q-NKE--HVIEALRRAKFKFPGRQKIHISKKWGF-TKFNADQF-----------------------------EE----------MVS-EKRLIP--DGCG-VKYI-PNRGPLDKWRALHAA--------------------
>Rana_chensinensis@Rche224473.H1.1
----------------------------------------------------------------------------------------------MVSDEYEQLSSEALEAAR-ICANKYMVKSCG-K-DGFHIRXXLHPFHVIRINKMLSC-AGADRLQ-----------------------------------------------------------IHISKKWGF-TKFNADEF-----------------------------ED----------MVA-EKRLIP--DGCG-VKYI-PSRGPLDKWRALHS---------------------
>Sphenodon_punctatus@CT01131211.H1.1
---------------MGRRPARCYRY-----CKNKPYPK-------S-------R------FCRGVPDAKIRIFDLGRKKAK-V--DEFPLCGHMVSDEYEQLSSEALEAAR-ICANKYMVKSCG-K-DGFHIRVRLHPFHVIRINKMLSC-AGADRLQTGMRGAFGKPQGTVA-RV-HI-GQVIMSIRTKV-Q-NKE--HVIEALRRAKFKFPGRQKIHISKKWGF-TKFNADEF-----------------------------ED----------MVT-QKRLIP--DGCG-VKYI-PNRGPLDKWRALHA---------------------
>Trachemys_scripta@CT01131211.H1.1
------------GAAMGRRPARCYRY-----CKNKPYPK-------S-------R------FCRGVPDAKIRIFDLGRKKAK-V--DEFPLCGHMVSDEYEQLSSEALEAAR-ICANKYMVKSCG-K-DGFHIRVRLHPFHVIRINKMLSC-AGADRLQTGMRGAFGKPQGTVA-RV-HI-GQVIMSIRTKA-Q-NKE--HVVEALRRAKFKFPGRQKIHISKKWGF-TKFNADEF-----------------------------ED----------MVA-EKRLLP--DGCG-VKYI-PSRGPLDKWRALHA---------------------
