# Supplementary material for: A phylogenomic framework and timescale for comparative studies of tunicates
Source: BMC Biol. 2018 Apr 13;16:39. doi: 10.1186/s12915-018-0499-2 (PMC5899321; doi:10.1186/s12915-018-0499-2)
Supplement: Supplementary file 4 — Supporting data. Transcriptome assemblies, alignments, and trees. (ZIP 38502 kb) [file 12915_2018_499_MOESM4_ESM.zip › 12915_2018_499_MOESM4_ESM/12915_2018_499 (Delsuc) Files Updated 23-03-2018/hsp70-E.fasta]

>Paracentrotus_lividus@CT03070821.H1.1
----------------------------------------------------------------------------------------------------MRK-L---L-MC---M--C---V---M--------A----L-------S-------A-S-----L---TI---A----E---D------D-----------D--------------------D----S-----K---------K---------------------------------------------------------------------------------------------------------------------------------D---------V-------G------------TV-IGIDLGTTY--------SCVGVF-K-N----GR-V--EII-ANDQG---NRITPSYVAF--T-AD--N--E---RLIGDAAKNQLTSNPENTVFDAK---RLIGRTWDDSSVQHDLKYFPFKV-E-N-KN--S---KPHVRV--QV----D---G-K--A--KI-------------FAAEEISAMVLVKMKETAEAYLGKKVTHAVVTVPAYFNDAQRQATKDAGVIAGLNVMRIINEPTAAAIAYGM--D-K---K----E-----G-------EK-NILVFDLGG-GTFDVSL-L-TI-DHGVFEVISTNGDTHLGGEDFDQRVMEHFIKLYKKK----K---G-----K---D-----V--RK-DN-----------RAVQKLRREVEKAKRALSSQHQARIEIESFYDGEDF-SETLTRARFEELNMDLFRSTIKPVQRV-MDDA-GLKKEEIHEIVLVGGSTRIPKIQQLVKQYFNDKEPS--RGINPDEAVAYGAAVQGGVL--------S---G---E----AE--TS--D---------LVL---LDVNPLTMGIETVGGVMTKLIGRNTVV----PTKKSQIFSTAADNQPTVTIQVFEGERSMTKDNHLLGKFDLNGIPPAPRGVPQIEVTFE-IDVNGILRVSAEDKGT-G-NKEKITITND-Q-N-RL--TPEDIERMVNEAERFAEEDKKTKERVEARNDLESYSYS--------LKN-QVN---D--EEK-L---------GG------KLSEDEKDTIMSAVDE-QIEWL--D--AN------P---D--ADT---E----------DYQ--EHKKDLEGIVQPIVS----------K---------L----Y------------E--------G------A-----------G----------G-------------------T---P------P-------E------------------------G-------G-------E-----------E-----------------------D-E------G------YD---DEEHDEL-----------------
>Strongylocentrotus_purpuratus@CD295458.H1.1
----------------------------------------------------------------------------------------------------MRK-L---L-LC---M--C---L---V--------A----L-------S-------A-S-----L---TF---A---AE---D------E-----------E--------------------D----T-----K---------K---------------------------------------------------------------------------------------------------------------------------------D---------I-------G------------TV-IGIDLGTTY--------SCVGVF-K-N----GR-V--EII-ANDQG---NRITPSYVAF--T-SD--G--E---RLIGDAAKNQLTSNPENTVFDAK---RLIGRTWDDPAVKHDLKYFPFKV-E-N-KN--S---KPHVRV--NV----G---A-D--S--KI-------------FAAEEISAMVLVKMKETAEAYLGKKVTHAVVTVPAYFNDAQRQATKDAGVIAGLNVMRIINEPTAAAIAYGM--D-K---K----E-----G-------EK-NILVFDLGG-GTFDVSL-L-TI-DNGVFEVISTNGDTHLGGEDFDQRVMEHFIKLYKKK----K---G-----K---D-----V--RK-DN-----------RAVQKLRREVEKAKRALSSQHQTRIEIESFFDGEDF-SETLTRARFEELNMDLFRSTMKPVQRV-MDDA-GIKKEELDEIVLVGGSTRIPKIQQLVKDFFNKKEPS--RGINPDEAVAYGAAVQGGVL--------S---G---E----AE--TS--D---------LVL---LDVNPLTMGIETVGGVMTKLIGRNTVV----PTKKSQIFSTAADNQPTVTIQVFEGERSMTKDNHLLGKFDLNGIPPAPRGVPQIEVTFE-IDVNGILRVSAEDKGT-G-NKEKITITND-Q-N-RL--TPEDIERMVNEAERFAEDDKLMKEKVEARNDLESYSYS--------LKN-QVN---D--EEK-L---------GG------KLSEDEKETIMSAVDE-QIEWL--D--AN------P---D--AET---E----------DYQ--EHKKELEAIVQPIVS----------K---------L----Y------------E--------G------A-----------G----------G-------------------A---P------P-------P------------------------G-------G-------E-----------E----------------E-----GD-E------E------Y----EEDHDEL-----------------
>Patiria_pectinifera@DB412991.H1.1
------------------------------------------------------------------------------------------------------------I-LC---F--V---V---F--------T----L-------N-------A-L-----S---MV---RADEEE---E------E-----------D--------------------D----D-----K---------D---------------------------------------------------------------------------------------------------------------------------------K---------V-------G------------TV-VGIDLGTTY--------SCVGIF-K-N----GR-V--EII-ANDQG---NRITPSYVAF--T-AE--G--E---RLIGDAAKNQLTSDPENTVFDAK---RLIGRTWEDKSVQSDIKYFPFTV-K-N-KS--N---KPHIEV--VV----N---D-Q--X--KL-------------FAAEEISAMVLSKM--------------------------------------------------------------------------------------------------------------------------------------------------------------------------------------------------------------------------------------------------------------------------------------------------------------------------------------------------------------------------------------------------------------------------------------------------------------------------------------------------------------------------------------------------------------------------------------------------------------------------------------------------------------------------------------------------------------------------------------------------------------------------------------------------------------------------------------------------------------------------------------------------------------------------
>Patiria_miniata@CT18100919.H1.1
--------------------------------------------------------------------------------------------------------------------------------------------MKKAFYI-LCF-----VVFTLNAL-SMVRA---DEEEEE---D------D-----------D--------------------KD---------K-----------------------------------------------------------------------------------------------------------------------------------------------------V-------G------------TV-VGIDLGTTY--------SCVGIF-K-N----GR-V--EII-ANDQG---NRITPSYVAF--T-AE--G--E---RLIGDAAKNQLTSNPENTVFDAK---RLIGRTWEDKSVQSDIKYFPFTV-K-N-KS--N---KPHIEV--LV----N---D-Q--K--KL-------------FAAEEISAMVLSKMKETAEAYLGKTIGNAVVTVPAYFNDAQRQATKDAGVIAGLNVMRIINEPTAAAIAYGL--D-K---R----E-----G-------EK-NILVFDLGG-GTFDVSI-L-TI-DNGVFEVVATNGDTHLGGEDFDQRVMEHFIKMYKKK----K---G-----K---D-----V--RK-DN-----------RAVQKLRREVEKAKRALSSQHQARVEIESFFEGEDF-SETLTRAKFEELNNDLFKSTLKPVKQV-LDDS-GLKKIEIHEIVLVGGSTRIPKVQSLVKDFFNGKEPS--RGINPDEAVAYGAAVQAGVL--------S---G---D----ED--TG--E---------LVL---LDVNPLTLGIETVGGVMTKLITRNSVV----PTKKSQIFSTAADNQPTVTIQVFEGERPMTKDNHLLGKFDLNDIPPAPRGVPQIEVSFE-IDVNGILRVSAEDKGT-G-NKEKITITND-Q-N-RL--TPEDIERMINDAEKFADEDKKVKERVESRNELESYAYS--------LKN-QIK---D--EEK-L---------GG------KLSEEEKETISTALDE-QIEWL--D--AN------Q---D--AEK---E----------DFD--AHKKELEDIVTPIVS----------K---------L----Y------------E--------G------A-----------E----------R-------------------A---A------P-------A------------------------E-------E-------G-----------G-------------DE----------E------D------Y----D--RDEL-----------------
>Apostichopus_japonicus@CT02110418.H2.1
-----------------------------------------------------------------------------------------------------------------------------------------------------------------------------------------------------------------------------------------------------------------------------------------------------------------------------------------------------------------------------------------------------------------------IGIDLGTTY--------SCVGVF-K-G----GR-V--EII-ANDQG---NRITPSYVAF--T-AE--G--E---RLIGDAAKNQLTSNPENTVFDAK---RLIGRNWDDPAVQKDIKYLPFKV-I-K-KN--D---KPHIEV--DV----K---G-K--R--QL-------------FAAEEISAMVLVKMKGTAEAYLGHPITHAVVTVPAYFNDAQRQATKDAGVIAGLNVMRIINEPTAAAIAYGM--D-K---K----E-----G-------ER-NILVFDLGG-GTFDVSL-L-TI-DNGVFEVVSTNGDTHLGGEDFDQRVMEHFLKLYKKK----T---G-----K---D-----V--RK-DN-----------RAVQKLRREVEKAKRALSSQHQARVEIESFFDGEDF-SETLTRAKFEELNMELFRSTLKPVKQV-IDDA-EMDKSEVDEIVLVGGSTRIPKVQQLVKGHFDGKEPS--RGINPDEAVAYGAAVQGG-L--------S---G---E----AE--TS--D---------LVL---LDVNPLTLGIETVGGVMTKLIGRNTVV----PTKKSQIFSTAADNQPTVTIQVFEGERPMTKDNHLLGKFDLNGIPPAPRGVPQIEVTFE-IDVNGILRVSAEDKGT-G-NKEKITITND-Q-N-RL--TPEDIEKMVADAEKFAEEDKIVRERVEARNDLEGFA---------------------------------------------------------AVDE-QIEWL--D--AN------Q---D--ADK---E----------EYE--EHKKELEEIVQPIVS----------K---------L----Y------------D--------G------A-----------D----------G-------------------A---A------P-------E------------------------G-------G-------G-----------R----------------G-----G---------------------------------------------
>Eucidaris_tribuloides@CT05120409.H1.1
----------------------------------------------------------------------------------------------------LRK-L---F-WC---M--C---V---V--------A----L-------S-------A-T-----V---IR---A----EADDD------D-----------D--------------------D----E-----K---------A---------------------------------------------------------------------------------------------------------------------------------K---------V-------G------------TV-IGIDLGTTY--------SCVGVF-K-N----GR-V--EII-ANDQG---NRITPSYVAF--T-TD--G--E---RLIGDAAKNQLTSNPENTIFDAK---RLIGRNWDDSSVQHDLKYFPFKV-E-N-KN--N---KPHVRV--NV----G---E-S--S--KL-------------FAAEEISAMVLTKMKETAEAYLGKKVTHAVVTVPAYFNDAQRQATKDAGVIAGLNVMRIINEPTAAAIAYGM--D-K---K----E-----G-------EK-NILVFDLGG-GTFDVSL-L-TI-DNGVFEVVSTNGDTHLGGEDFDQRVMEHFIKLYKKK----K---G-----K---D-----V--RK-DN-----------RAVQKLRREVEKAKRALSSQHQARIEIESFYDGEDF-SETLTRARFEELNMDLFRSTMKPVQRV-LDDS-GLQKNEIHEIVLVGGSTRIPKIQQLVKDFFNGKEPS--RGINPDEAVAYGAAVQGGVL--------S---G---E----AE--TS--D---------LVL---LDVNPLTLGIETVGGVMTKLIGRNTVV----PTKKSQIFSTAADNQPTVTIQVYEGERTMTKDNHLLGKFDLNGIPPAPRGVPQIEVTFE-IDVNGILRVSAEDKGT-G-NKEKITITND-Q-N-RL--TPEDIERMVNDAEKFAEEDKKVKERVESRNELESYAYS--------LKT-QIG---D--EEK-L---------GG------KLSEDEKETISNAVDE-KIEWL--D--AN------P---D--AET---E----------DYK--EQKKELEGIVSPIVS----------K---------L----Y------------E--------G------A-----------G----------G-------------------R---P------P-------S------------------------G-------E-------E-----------D-----------------------G-T------D------Y----DEDHDEL-----------------
>Lytechinus_variegatus@CT01120409.H1.1
----------------------------------------------------------------------------------------------------MRK-L---V-WC---I--C---L---V--------A----L-------S-------A-S-----L---AV---N---AD---D------D-----------E--------------------D----A-----K---------K---------------------------------------------------------------------------------------------------------------------------------E---------V-------G------------TV-IGIDLGTTY--------SCVGVF-K-N----GR-V--EII-ANDQG---NRITPSYVAF--T-GE--G--E---RLIGDAAKNQLTSNPENTVFDAK---RLIGRNWDDSSVQHDLKYFPFKL-E-N-KN--S---KPHVRV--NI----G---S-D--S--KL-------------FAAEEISAMVLTKMKETAEAYLGKKVTHAVVTVPAYFNDAQRQATKDAGVIAGLNVMRIINEPTAAAIAYGM--D-K---K----E-----G-------EK-NILVFDLGG-GTFDVSL-L-TI-DNGVFEVISTNGDTHLGGEDFDQRVMEHFIKLYKKK----K---G-----K---D-----V--RK-DN-----------RAVQKLRREVEKAKRALSSQHQARIEIESFYDGEDF-SETLTRARFEELNMDLFRSTMKPVQRV-LDDA-GLKKQEIHEIVLVGGSTRIPKIQQLVKEFFNNKEPS--RGINPDEAVAYGAAVQGGVL--------S---G---E----AE--TS--D---------LVL---LDVNPLTMGIETVGGVMTKLIGRNTVV----PTKKSQIFSTAADNQPTVTIQVFEGERAMTKDNHLLGKFDLNGIPPAPRGVPQIEVTFE-IDVNGILRVSAEDKGT-G-NKEKITITND-Q-N-RL--TPEDIERMVNEAERFAEEDKKTKEKVEARNELESYSYS--------LKN-QVN---D--EEK-L---------GG------KLSDDEKDTIMSAVDE-QIEWL--D--AN------P---D--ADT---E----------EYQ--EHKKELEAVVNPIVS----------K---------L----Y------------D--------G------A----------------------G-------------------A---P------P-------P------------------------G-------G-------D-----------D----------------D-----AD-E------E------Y----DEDHDEL-----------------
>Ophionotus_victoriae@CT03130604.H1.1
--------------------------------------------------------------------------------------------------------------------------------------------MKKAFVV-LFY-----VVFILGTL-AAVRAEDDDEDEEE---E------E-----------E--------------------RS---------E-----------------------------------------------------------------------------------------------------------------------------------------------------Y-------G------------TV-VGIDLGTTY--------SCVGIF-K-N----GR-V--EII-ANDQG---NRITPSYVAF--T-AE--G--E---RLIGDAAKNQLTSNPENTIFDAK---RLIGRNWNDKSVQHDKKFFPFTL------------------------------------------------------------------KMKETAEAYLGKKVTHAVVTVPAYFNDAQRQATK-AGVIAGLIVMRIINEPTAAAIAYGL--D-K---K----E-----G-------EK-NILVFDLGG-GTFDVSL-L-TI-DNGVFEVVSTNGDTHLGGEDFDQRVMDHFIKLYKKK----K---G-----K---D-----V--RK-DN-----------RAVQKLRREVEKAKRTLSSQHQARVDIESFFDGEDF-SETLTRAKFEELNMDLFRSTMNPVKKV-IDDS-DFKIHEIDEIVLVGGSTRIPKVQQLVKEYFKGKEPS--RGINPDEAVAYGAAVQAGVL--------S---G---E----DQ--TG--D---------LVL---LDVNPLTMGIETVGGVMTTLISRNTVV----PTKKSQIFSTAADNQPTVTIQVFEGERP---------KFDLNGIPPSPRGVP------------------------------KDTISND-Q-N-RL--TPEDIERMINDAEKFADEDAKLKERVESRNDLESYSYS--------LKN-QIK---D--EEK-L---------GG------KLTEEQKDTIMSAVDE-QIEWL--D--AN------P---D--ADK---E----------DYE--EHKKELEDIVQPIVS----------K---------L----Y------------E--------G------A-----------G----------G-------------------A---P------PG------E------------------------D-------G-------E-----------D-----------------------E-E------D------EE---DYDRDEL-----------------
>Parastichopus_parvimensis@SRA86522525.H1.1
-------------------------------------------------------------------------------------------------------------------------------------------------------------------------------------------------------------------------------------------------------------------------------------------------------------------------------------------------------------------------------------------------------------------------------------------------------------------------------------------------------------------------------------------------------------------------------------------------------------------------------------------------------------------------------------------------------------------------------------------------DTHLGGEDFDQRVMEHFLKLYKKK----T---G-----K---D-----V--RK-DN-----------RAV-------------------------------------------------------------------------------------------------------------------------------------------------------------------------------------------------------------------------------------------------------------------------------------------------------------------------------------------------------------------------------------------------------------------------------------------------------------------------------------------------------------------------------------------------------------------------------------------------------------------------------------------------------------------------------------------------------------------------
>Saccoglossus_kowalevskii@CT29070821.H1.1
------------------------------------------------------------------------------------------------------------------------------------------------------------------------------------------------------------------------------------------------------------------------------------------------------------------------------------------------------------------------------------------------------------------------------------------VGVY-K-N----GH-V--EII-ANDQG---NRITPSYVAF--T-AD--R--G---RLIGDAAKNQLTSNPENTVFDVK---RLIGRTWDDPSVQRDIKYFPFKV-I-N-KH--D---KPQIEV--SI----G---N-V--S--KI-------------LTAEEITAMVLGKMKEIAEGYLGETVHSAVVTVPTYFNNAQRQATKDAGTIAGLNVMRIINGPTAAAIAYGM--D-K---M----E-----D-------EK-NIMVFDLGG-GTFDVSL-L-TI-DNGVFEVLATNGDTHLGGEDFDHRVMEHFLKLYKKK----T---G-----N---D-----V--RK-DT-----------RAMQKLRREVERAKRALSSNHQTRLYIESFYKGNRF-SETLTRAKFEELNMDLFRSTLKPVQSV-IDDS-GLQKQDINEIVLIGGSTRIPKIQQLVRDFFDGKEPS--RGINPDEAVAYGAAVQGGIL--------G---G---D----TE--AS--D---------IVV---LDITSLALGIEIVGGELTKLIPKNTPI----PTKKSKIFSTAADNQPTVTIRVFEGERPMTKDNHLLGTFDLNGIPPAPRGVPQIEVMFE-VDVNGILRVTAEDKGT-G-HKEKITIDTD-Q-N-RL--SPGDIQRMVGEAKQFADEDIKRKERGEASNELEGYAYS--------LKK-QVN---D--EKK-L---------GG------KLIGEQKNVITRSCDN-VIEWL--E--YN------P---D--ANT---E----------SIK--ARQKELEDTVRSIIS----------G---------I----Y------------E---------------------------------------------------------------------P-------P------------------------S-------G-------E---------------E---------EE-----------------Y------W----D--RDEL-----------------
>Saccoglossus_kowalevskii@XP_002732307
------------------------------------------------------------------------------------------------------------------------------------------------------------------------------------------------------------------------------------------------------------------------------------------------------------------------------------------------------------------------------------MMFSAKILF--VIFCVVTVTDAIGSD-AQKRETV-IGIDLGTTY--------SCVGVY-K-N----GH-V--III-ANDQG---NRITPSYVAF--T-AD--R--G---RLIGDDAKNQLQSNPENTVFGVK---RLIGRTWNDPSVQHVVNFSPFKV-V-N-IN--D---KPIIKV--ST----G---N-M--S--KQ-------------FKAEEISAMVLGKMKEIAEGYLGETVGKAVVTVPTYFNSSHRQATKDAGAIAGLNVIRIINEPTAAAMAYAM--N-K---M----E-----D-------EN-NIMVFDLGV-ETFGVSL-L-TI-DNGTSEVLATDGDIHLGGEHFDHRVIKHFVKLYKEK----T---G-----N---D-----V--SK-DT-----------RAMQKLHREVERAKCALSSNHQTLLYIESFYKGNDF-SEILTRAKFEELNLDLFRSTLKPVQSV-IDDS-GLQRQDINEIVLIGGSTRIPKIQQLVTEFFGGKEPS--RGINPDEAVAYGAAVQGGIL--------G---R---D----MW--TK--D---------FAV---LDITSLSLGIETAGGVLTKLIPRNTPI----PTRKSRIFSTVAQNQPLVSIRVFEGERPMTKDNHLLGTFVFNGIPPAPRGVPRIKVMFE-VDVNGILRVTVNDKGT-G-YKDKITIDND-Q-N-RL--SPRDIQRMVEEAEQFAKEDIKLKERIEARNELEGYAYS--------LKK-QVN---D--ELK-F---------GG------KLTGEQKNIIARSCDD-QIEWL--E--YN------P---S--ANT---E----------SIK--ARQKELEDTVRPIIS----------G---------I----Y------------A---------------------------------------------------------------------PT------P------------------------F-------G-------E---------------E---------EE-----------------Y------W----N--RDEL-----------------
>Saccoglossus_kowalevskii@XP_002731791
-------------------------------------------------------------------------------------------------MGTYWL-F---V-LC---L--V---T---S--------L----N-------D-------V-I---------S-------------S------T-----------E--------------------T----N---------------------------------------------------------------------------------------------------------------------------------------------------------------------------------V-IGIDLGTIY--------SCVGIY-R-ELQEFGR-V--DII-ANNQG---NRITPSYVSF--T-TL--G--D---RLVGDGAHNQLTLNPKNTIFNVK---RLIGRLWDDSSVQEDIKHLPFKV-I-N-QQ--N---KPHIEV--KV----G---D-E--I--KV-------------FAAEEISAMVLGEMKQIAESYIGKSVRDAVVTVPAYFTDAQRMATIHAGKIAGLRIARLVNEPTAAAIAYGL--D-K---K----E-----G-------VK-NIFVFDLGG-GTFDVSI-L-TI-SHSEFTVLATNGNTHLGGEDFDQRVVKHFLNVYQKK----T---G-----H---D-----V--SS-DQ-----------RAIQKLRRAVEKGKRMLSNALQTRIDIDSFHKGEDF-SETLTRSKFEELNKDLFLSTTSPVKQA-IDDS-GLTATEIDEIVLVGGSTRIPKIQQLVEDFFDGRKAS--RDINPDEAVAYGAAVLGGAM--------S------------DK--IR--D---------LVL---VDVTPLSLGIETIGGVMSNLIQRNTVI----PARKSHFFTTTYDYQTTVTIKVFEGERSMTEENHLLGSFDLNGITPAPRFVPQIEVTFD-IDINNILFVSAEDKST-G-IKNEITITKD-Q-N-TL--TPEDIERMIEVAATFAEKDNQFKVRIETRNNLEAYIYS--------LKN-------G--KAA-S---------VG------KLTKNQKDAVVKACNE-HSEWL--E--YN------Q---E--AET---A----------VLN--ARKKMLEDVVQRIVG----------K---------T----R------------V--------E------L---------------------------------------------------------------------------------------------------------------------------------------------------------------------------------------
>Balanoglossus_clavigerus@CT01101212.H1.1
--------------------------------------------------------------------------------------------------------------------------------------------MKRLLVG-SLF-----LVVFMYGIFTQVRA---DDDEEN---K------K-----------D--------------------SS---------------------------------------------------------------------------------------------------------------------------------------------------------------I-------G------------TV-IGIDLGTTY--------SCVGVY-K-N----GR-V--EII-ANDQG---NRITPSYVAF--T-EE--G--E---RLIGDAAKNQLTSNPTNTVFDAK---RLIGRNWNDASVQQDVKFFPFKV-K-E-KN--G---KPHVEV--NV----G---D-E--R--KI-------------FAAEEISAMVLGKMKETAEAYLGTTVINAVVTVPAYF---------------------------------------------------------------------------------------------------------------------------------------------------------------------------------------------------------------------------------------------------------------------------------------------------------------------------------------------------------------------------------------------------------FEGERPMTKDNHLLGKFDLNGIPPAPRGVPQIEVTFE-IDVNGILRVSAEDKGT-G-NKEKITITND-Q-N-RL--TPEDIEKMINDAEKFADEDKKIKERVEAKNELEGYAYS--------LKN-QVG---D--EEK-L---------GG------KLTDEQKEQITSACDE-QIEWL--E--EN------Q---E--ADT---E----------DLK--AHKKQLEDIVQPIVS----------K---------L----Y------------E--------Q------A-----------G----------G-------------------A---P------P-------T-G----------------------E-------E-------G-------------------------EE----------D------E------W----D--RDEL-----------------
>Saccoglossus_kowalevskii@XP_002735722
--------------------------------------------------------------------------------------------------------------------------------------------MKRFAVG-LLF-----LAFFMFAIFTQIGA---DEEEAD---E------E-----------D--------------------AEDS-K-----K-----------------------------------------------------------------------------------------------------------------------------------------------------I-------G------------TV-IGIDLGTTY--------SCVGVY-K-N----GR-V--EII-ANDQG---NRITPSYVAF--T-SE--G--E---RLIGDAAKNQLTSNPENTVFDAK---RLIGRNWADSSVQHDVKFFPFKV-K-N-KN--S---KPHVEV--SI----G---E-E--K--KL-------------FAAEEISAMVLGKMKETAEAYLGKSIKNAVVTVPAYFNDAQRQATKDAGVIAGLNVMRIINEPTAAAIAYGL--D-K---K----E-----G-------EK-NILVFDLGG-GTFDVSL-L-TI-DNGVFEVIATSGDTHLGGEDFDQRVMEHFIKLYKKK----K---G-----K---D-----V--RK-DN-----------RAVQKLRREVEKAKRALSSGHQARVEIESFFDGEDF-SETLTRAKFEELNMDLFRSTMKPVQKV-IDDS-DLQKHEIHEIVLVGGSTRIPKVQQLVKDLFNGKEPS--RGINPDEAVAYGAAVQGGVL--------G---G---E----DE--AS--D---------LVL---LDVNPLTMGIETVGGVMTKLISRNTVI----PTKKSQIFSTAADNQPTVTIQVFEGERPMTKDNHLLGKFDLNGIPPAPRGVPQIEVTFE-IDVNGILRVSAEDKGT-G-NKEKITITND-Q-N-RL--TPEDIEKMIQDAELFADEDKKLKERVEARNELEGYAYS--------LKN-QIA---D--EEK-L---------GG------KLTEEEKDTISKACEE-QIEWL--E--EN------Q---D--ADT---E----------DFK--EHRSVLEEIIKPIVS----------K---------L----Y------------E--------G------A-----------G----------G-------------------A---P------P-------P------------------------E-------E-------G-----------A---P---------DE----------D------D------W----D--RDEL-----------------
>Xenoturbella_bocki@CT01061123.H1.1
--------------------------------------------------------------------------------------------------------------LT---L--A---V---L--------A----V-------V-------L-S-----T---C-------------V------A-----------Q--------------------D----G-----K---------E---------------------------------------------------------------------------------------------------------------------------------D---------V-------G------------TV-IGIDLGTTY--------SCVGVF-K-N----GR-V--EII-ANDQG---NRITPSYVAF--T-AD--G--E---RLIGDAAKNQLTSNPENTVFDVK---RLIGRNWEDKTVQGDVKYFPFTV-M-E-KN--Q---KPHIKV--EV----E---G-T--Q--KM-------------FAPEEISAMVLGKMREVAEAYLGKTVTHAVVTVPAYFNDAQRQATKDAGTIAGLNVMRIINEPTAAAIAYGL--D-K---K----E-----G-------EK-NILVFDLGG-GTFDVSI-L-TI-DNGVFEVVATNGDTHLGGEDFDLRVMEHFMKLYKKK----K---G-----K---D-----I--RS-DN-----------RAVQKLRREVEKAKRALSSQHQARIEIESLYDGDDF-SETLTRAKFEELNMDLFRSTMKPLQQV-IDDA-GLQKNEIHEIVLVGGSTRIPKVQQLVKEMFNGKEPT--RGINPDEAVAYGAAVQAGVL--------G---G---E----ED--TG--D---------LVL---LDVCPLTLGIETVGGVMTKLIPRNSVI----PTKKSQIFSTAADQQPTVTIQVYEGERPMTKDNHILGKFDLNNIPPAPRGVPQIEVTFE-IDVNGILRVSAEDKGT-G-IKEKITITND-K-N-RL--TPEDIERMIQDAERFAEEDKKVKEKVEARNELEGYAYS--------LKN-QIG---D--TEK-L---------GG------KLSDEEKQTIEAAIDE-KIEWL--E--SN------Q---D--AEL---E----------EYQ--TQKKQLDDIVQPIIS----------K---------L----Y------------E--------Q------T-----------GG--DEA----G-------------------T---P------P-------P------------------------T-------Q-------H-----------D---E----------------------------------------------------------------
>Branchiostoma_floridae@EEN44206
------------------------------------------------------------------------------------------------MKTYMFA-V---L-AV---A--L---V---A--------N----I-------A-------H-I-----R---A-------------D------D-----------D--------------------DEDS-K-----K---------D---------------------------------------------------------------------------------------------------------------------------------S---------V-------G------------TV-VGIDLGTTY--------SCVGVY-K-N----GR-V--DII-ANDQG---NRITPSYVAF--T-AE--G--E---RLVGDAAKNQLTTNPENTVFDVK---RLIGRTWDDPSVQHDLKYFPFRV-K-S-KN--S---KPHIFV--DI----GD--D-K--D--HM-------------FAPEELSAMILGKMKETAEAYLGKTVTHAVVTVPAYFNDAQRQATKDAGVIAGLNVMRIINEPTAAAIAYGL--D-K---K----E-----G-------EK-NILVFDLGG-GTFDVSL-L-TI-DNGVFEVVATNGDTHLGGEDFDQRVMEHFIKLFKKK----K---G-----K---D-----I--RK-DN-----------RAVQKLRREVEKAKRALSAQHQTRIEIESFFDGEDF-SESLTRAKFEELNMDLFRSTMKPVQKV-LEDS-DLSKSEVHEIVLVGGSTRIPKIQQLVKEFFNGKEPS--RGINPDEAVAYGAAVQAGVL--------S---G---E----EE--TG--D---------LVL---LDVNPLTMGIETVGGVMTKLIPRNSVI----PTKKSQIFSTAADNQPTVTIQVFEGERPMTKDNHLLGKFDLNGIPPAPRGVPQIEVTFE-IDVNGILKVSAEDKGT-G-NKEKITITND-Q-N-RL--SPEDIERMVSDAERFAEDDKKVKEKVEARNELESYAYS--------LKN-QIG---D--SEK-L---------GG------KLEDDDKEKISEAIED-KISWL--E--SN------Q---D--ADT---E----------DFK--AKKKELEEVVTPIIS----------K---------L----Y------------E--------G------Q-----------G----------G-------------------A---P------P-------P------------------------T-------G-------E---------------E---------EE----------D------D------S----E--RDEL-----------------
>Molgula_tectiformis@CT05061123.H1.1
------------------------------------------------------------------------------------------------------------S-LL---L--I---F---ALLSLGYCEE----E-------E-------A-T-----E---E-------------K------E-----------K--------------------D----D-------------------------------------------------------------------------------------------------------------------------------------------------G---------V-------G------------TV-IGIDLGTTY--------SCVGVF-K-N----GR-V--EII-ANDQG---NRITPSYVAF--T-SD--G--E---RLIGDAAKNQLTSNPENTVFDAK---RLIGRLWSDSAVQSDIKYFPFKV-I-E-KN--K---KPHIRV--ET----S---K-G--Q--KT-------------FAAEEISAMVLVKMKEIAEAYLGKEVTHAVVTVPAYFNDAQRQATKDAGTIAGLNVMRIINEPTAAAIAYGL--D-K---K----E-----G-------EK-NILVFDLGG-GTFDVSL-L-TI-DNGVFEVVATNGDTHLGGEDFDQRVMDYMMKLYKKK----K---G-----K---D-----V--RK-DH-----------RAVQKLRREVEKAKRVLSSQHTARVEIESFFEGEDF-SETLTRAKFEELNMDLFKNTMKPVKKV-MDDS-DLQKSEVDEVVLVGGSTRIPKIQKHVEEFFK-KTPN--RGINPDEAVAFGAAVQAGVL--------G---G---E----SD--TN--D---------LVL---LDVCPLTLGIETVGGVMTKLIGRNSVV----PTKKSQIFSTASDNQPTVTINVLEGERPMSKDNHHLGKFDLTGIPPAPRGVPQIEVTFE-IDVNGILRVSAEDKGT-G-KKEKITIKND-D-N-RL--SKEDIERMVQDAEKFAEDDQKVKERVEARNELESYTYS--------MKN-QIG---D--KEK-L---------GG------KLSDEDKEVITKAVDE-SIAWL--D--DN------Q---D--AEK---E----------DCD--AQKKKLEEVVQPIVS----------K---------L----Y------------Q--------Q------A-----------G----------G---------------E---G---G------E-------A-------------G--G-------D-------E-------E-----------E---G---------AD-----------------------------D--KDEL-----------------
>Bostrichobranchus_pilularis@CT04091006.H1.2
--------------------------------------------------------------------------------------------------------------------------------------------------------------------------------------K------R-----------K--------------------K----D-------------------------------------------------------------------------------------------------------------------------------------------------D---------I-------G------------TV-IGIDLGTTY--------SCVGVF-K-N----GR-V--EII-ANDQG---NRITPSYVAF--T-QD--N--E---RLIGDAAKNQLTSNPENTVFDAK---RLIGREWTDKTVQSDVKFFPFKV-V-E-KN--K---KPHVKV--NT----G---S-G--E--KI-------------FAAEEISAMVLTKMKEIAEAYLGKPVTHAVVTVPAYFNDAQRQATKDAGIIAGLNVMRIINEPTAAAIAYGL--D-K---K----E-----G-------EK-NILVFDLGG-GTFDVSL-L-TI-DNGVFEVIATNGDTHLGGEDFDQRVMDYMMKIFKKK----T---G-----K---D-----I--RK-DR-----------RAVQKLRREVEKAKRALSSQHSARIEIESIYDGQDL-SETLTRAKFEELNIDLFRSTMKPVKQV-MDDS-DLQKSEVDEVVLVGGSTRIPKIQQLVKEFFNGKEPN--RGINPDEAVAFGAAVQAGVL--------G---G---E----SS--TN--D---------VVL---LDVCPLTLGIETVGGVMTKLIARNSVV----PTKKSQIFSTASDNQPTVTISVLEGERPMSKDNHQLGKFDLTGIPPAPRGVPQIEVTFE-IDVNGILRVSAEDKGT-G-KKEKITIKND-D-N-RL--SKEDIERMVEDAEKFAEDDKKVKERVEARNELESYTYS--------MKN-QVG---D--KEK-L---------GG------KLSDEDKEVVTKAVDE-TIAWL--D--EH--------------------------------------------VQPIVS----------K---------L----Y------------Q--------Q------A-----------G----------G---------------E---P---G------E---------------------G--G-------E-------A-------E-----------E---E---------DS-----------------------------E--KDEL-----------------
>Ciona_savignyi@CT04061123.H1.2
------------------------------------------------------------------------------------------------------------------------------------------------------------------------------------------------------------------------------ADDD-T-----K---------D-------------------------------------------------------------------------------------------------------------------------------------------M-------G------------TV-IGIDLGTTY--------SCVGVF-K-N----GR-V--EII-ANDQG---NRITPSYVAF--T-SD--G--E---RLIGDAAKNQLTSNPDNTVFDAK---RLIGRQWSEKGVQSDLKYFPFKV-V-E-KN--T---KPHVQV--TV----K---G-E--K--KI-------------FAAEEISAMVLGKMKDIAEAYLGK-VTHAVVTVPAYFNDAQRTATKDAGIIAGLNVMRIINEPTAAAIAYGI--N-K---K----E-----D-------EK-NVLVFDLGG-GTFDVSL-L-TI-DSGVFEVVSTNGDTHLGGEDFDQRVMSYFMKVYKKK----K---G-----K---D-----V--RK-DV-----------RAVQKLRREVEKAKRTLSSQHSTRIEIENFHEGADF-SEPLSRAKFEELNMDLFRSTIQPVKKV-LEDA-DLTTKDVDEVVLVGGSTRIPKIQQLVKEYFKGKEPN--RGINPDEAVAFGAAVQAGVL--------G---G---E----SD--TG--D---------LVL---LDVCPLTLGIETVGGVMTKLISRNTVV----PTKKSQIFSTASDNQPTVTINVLEGERAMTKDNHHLGKFDLTGIPPAPRGVPQIEVTFE-IDVNGILRVSAEDKGT-G-NKEKITIKND-D-N-RL--SKEDIDRMVQDAEKFASEDQKVKEKVDAKNELESYAYS--------LKN-QVG---D--KEK-L---------GG------KLSDEDKSTVTAAVEE-TIKWL--D--DH------Q---D--AEK---E----------EYD--AQKKKMEEVVQPIVS----------K---------I----Y------------Q--------G------E-----------G----------G-------------------A---P------P-------P------------------------P-------G-------G-----------D-------------------------S------D-----------E--KDEL-----------------
>Clavelina_lepadiformis@CT06091006.H1.1
-------------------------------------------------------------------------------------------------------------------------------------------------------------------------------------------------------------------------------DED-T-----R---------D-------------------------------------------------------------------------------------------------------------------------------------------L-------G------------TV-IGIDLGTTY--------SCVGVF-K-N----GR-V--EII-ANDQG---NRITPSYVAF--T-AE--G--D---RLIGDAAKNQLTSNPENTVFDAK---RLIGRTWNDPGVQSDKKYFPFAV-I-D-KK--S---KPHVQV--NV----K---G-E--K--KT-------------FAPEEISAMVLNKMKEIAEAYLGKEVTHAVVTVPAYFNDAQRQATKDAGTIAGLNVMRIINEPTAAAIAYGL--D-K---K----E-----G-------EK-NILVFDLGG-GTFDVSM-L-TI-DNGVFEVIATNGDTHLGGEDFDQIVMDHFMKVYKKK----T---G-----K---D-----I--RK-DN-----------RAVQKLRREVEKAKRALSSQQTTRVEIESFFEGDDF-SESLSRAKFEELNMKLFRSTMTPVKKV-LEDS-DLDIKDVDEVVLVGGSTRIPKIQSLVKEFFKGKEPN--RGINPDEAVAYGAAVQAGIL--------G---G---E----SD--TG--D---------VVL---LDVCPLTLGIETVGGVMTKLIPRNTVV----PTKKSQIFSTASDNQPTVTINVLEGERAMVKDNHHLGKFDLTGIPAAPRGVPQIEVTFE-IDVNGILRVSAEDKGT-G-NKEKITIKND-D-N-RL--SEEDIQRMVNDAEKFAADDQKTKERVDARNDLEGYAYS--------LKN-QVK---D--KEK-L---------GG------KLSEDDKETINKAVEE-TISWL--E--DH------Q---EG-TEK---E----------EYE--TQKKKMEEVVQPIVS----------K---------L----Y------------Q--------G--S---E-----------G----------G-------------------A-----------------------------------------------------------G-----------G-------------------------A------E-----------D--KDEL-----------------
>Cystodytes_dellechiajei@Cdel86520.H1.1
-----------------------------------------------------------------------------------------------------------------------------------------------------------------------------------------------------------------------------------V---------------T---K------G---------G---K-----K-QK------P----------------------------------------------------------------------------------------E---------I-------G------------SV-IGIDLGTTY--------SCVGVF-R-N----GR-V--EII-ANAQG---NRITPSYVAF--T-ND--N--E---RLIGDAAKNQL----------------------------------------------------------------------------------------------------------------------------------------------------------------------------------------------------------------------------------------------------------KKK----T---G-----K---D-----V--RK-DN-----------RAVQKLRREVEKAKRALSSQQTARVEIESFFEGEDF-SETLTRAKFEELNMKLFRSTMVPVKKV-LDDS-DLQIKDVDEVVLVGGSTRIPKIQSLVKEHFKGKEPN--RGINPDEAVAYGAAVQAGVL--------G---G---E----SD--TG--D---------LVL---LDVCPLTLGIETVGGVMTKLIPRNTVV----PTKKSQIFSTASDNQPTVTINVLEGERAMVKDNHHLGKFDLTGIPAAPRGVPQIEVTFE-IDVNGILRVSAEDKGT-G-NKEKITIKND-D-N-RL--SKEDIERMVQDAEKFAADDQKLKERVDARNELESYAYS--------LKN-QIN---D--KEK-L---------GA------KLAEDDKTTIQKAIDE-TIAWL--D--EH------Q---EG-TEK---D----------EYE--AQKKKMEEVVHPIIS----------K---------L----Y------------P--------G------G-----------E----------G-------------------G---PGAG-GEE-------G------------------------A-------G-------G-----------A-------------------------T------D-----------D--KDEL-----------------
>Dendrodoa_grossularia@CT23091006.H1.2
------------------------------------------------------------------------------------------------------------------------------------------------------------------------D-------------D------E-----------K--------------------D----------------------------------------------------------------------------------------------------------------------------------------------------------------I-------G------------TV-IGIDLGTTY--------SCVGVF-Q-N----GR-V--EII-ANEQG---NRITPSYVAF--T-AE--G--D---RLIGDAAKNQLTSNPENTVFDVK---RLIGRSWDEKTVQSDIKFFPFAV-V-E-KN--K---KPHVRV--NT----Q---T-G--E--KT-------------FASEEISAMVLGKMRDIAEAYLGKKVTHAVVTVPAYFNDAQRQATKDAGVIAGLIVMRIINEPTAAAIAYGL--D-K---K----E-----G-------EK-NILVFDLGG-GTFDVSL-L-TI-DNGVFEVVATNGDTHLGGEDFDQRVMDYFLKLYKKK----K---G-----K---D-----V--RK-DN-----------RAVQKLRREVEKAKRTLSSQHTARVEIESFYEGEDF-SETLTRAKFEELNMDLFRSTMRPVQKV-LEDS-DLQKKEVDEVVLVGGSTRIPKVQQLVKEFFNGREPN--RGINPDEAVAFGAAVQAGVL--------G---G---E----SN--TG--D---------LVL---LDVCPLTLGIETVGGVMTKLISRNTVV----PTKKSQIFSTASDNQPTVTINVLEGERPMSKDNHHLGKFDLTGIPPAPRGVPQIEVTFE-IDVNGILRVSAEDKGT-G-NKEKITIKND-D-N-RL--SKEDIDRMIKDAEIFASDDQKVKERVEAKNELESYAYS--------LKN-QIG---D--KEK-L---------GG------KLSDEDKEAVTNAVEE-TIKWL--D--EH------Q---E--SEK---D----------DFE--AQKKKLEEVVQPIVS----------K---------I----Y------------Q--------G------A-----------G----------GGE-------------E---G---G------A-------G-------------G--E-------E-------D-------G-----------A---G---------GD-----------------------------D--KDEL-----------------
>Styela_plicata@CT13091006.H1.3
---------------------------------------------------------------------------------------------------------------------------------------------------------------------------------------------------------------------------------------------------------------------------------------------------------------------------------------------------------------------------------------------------------------------------------------------------------------------------TPSYVAF--T-ED--G--S---RLIGDAAKNQLTSNPENTIFDAK---RLIGRSWDEKTVQSDIKFFPFKV-V-E-KN--K---KPHV-----------------------------------------------LVKMKDIAEAYLGKKVTHAVVTVPAYFNDAQRQATKDAGVISGLTVMRIINEPTAAAIAYGL--D-K---R----E-----G-------EK-NILVFDLGG-GTFDVSL-L-TI-DNGVFEVVATNGDTHLGGEDFDQRVMDYFVKLYKKR----K---G-----K---D-----V--RK-DN-----------RAVQKLRREVEKAKRTLSTQHSVKVEIESFYEGDDF-SETLTRAKFEELNMDLFRNTMKPVAKV-LEDS-DLKKSEVDEVVLVGGSTRIPKIQELVKEQFNGKEPN--RGINPDEAVAFGAAVQAGVL--------G---G---E----QD--TG--D---------LVL---LDVCPLTLGIETVGGVMTKLIPRNTVV----PTKKSQIFSTASDNQPTVTINVLEGERSMVKDNHHLGKFDLTGIPPAPRGVPQIEVTFE-IDVNGILRVSAEDKGT-G-NKEKITIKND-D-N-RL--SKEDIDRMIKDAEIYASDDQKVKEKVDAKNEIEGYAYS--------LKN-QIG---D--KEK-L---------GG------KLSDEDKEKLSAAVEE-TIKWV--D--EH------P---D--SEK---E----------EYE--AQRKKLEEIAQPIVS----------------------------------------------------------------------------------------------------------------------------------------------------------------------------------------------------------------------------------------------
>Molgula_gulf@CT02091006.H1.1
--------------------------------------------------------------------------------------------------------------------------------------------------------------------------------------------------------------------------------------------------------------------------------------------------------------------------------------------------------------------------------------------------------------------------------------------------------------------------------------------------------------------------------------------------------------------------------------------------------------------------------------------------------------------NEPTAAAIAYGL--D-K---K----E-----G-------EK-NILVFDLGG-GTFDVSL-L-TI-DNGVFEVVATNGDTHLGGEDFDQRVMDYMMKISKRK----L---G-----K-------------------------------QKLRREVEKAKRVLSSKHTTRIDIESFIDGEDF-SETLTRAKFEDLNIDLFRSTMKPVKQV-MEDA-DLKKTEVDEIVLVGGSTRIPKVQQLVKEFFNGKEPN--RGINPDEAVAFGAAVQAGVL--------G---G---E----SN--TG--D---------LVL---LDVCPLTLGIETVGGVMTKLIGRNSVV----PTKKSQIFSTASDNQPTVTINVLEGERAMSKDNHHLGKFDLTGIPPAPRGVPQIEVTFE-IDVNGILRVSAEDKGT-G-NKEKITIKND-D-N-RL--SKEDIERMVNDAEKFAEDDQKLKEKVDAKNELEGYAYS--------MKN-QVN---D--KEK-L---------GG------KLSDEDKQTITTAVEE-TISWL--D--EN------A---EG-ADK---E----------ELE--AQKKKLEEVVQPIVS----------K---------L----Y--------------------------------------------------------------------------------------------------------------------------------------------------------------------------------------------------------------------
>Oikopleura_dioica@CBY24005
----------------------------------------------------------------------------------------------------MKL-F---N-FF---LG-L---L---A--------S----S-------V-------R-A------------------------------------------D--------------------D----K-----K---------D---------------------------------------------------------------------------------------------------------------------------------D---------V-------G------------TV-IGIDLGTTY--------SCVGVF-K-G----GR-V--EII-ANDQG---NRITPSYVAF--T-SE--G--E---RLIGDSAKNQLTTNPTNTVFDAK---RLIGRTWSDPAVQSDKKFFPFSV-I-E-SK--A---KPAIKI--NT----G---S-G--D--KT-------------FTPEEISAMILGKMKKIAEDYLGTPVTHAVVTVPAYFSDAQRQATKDAGVISGMTVMRIINEPTAAAIAYGM--D-K---D---KE-----G-------EK-NILVFDLGG-GTFDVSL-L-TI-DSGVFEVVATNGDTHLGGEDFDQRVMDHFMKLYKKK----S---G-----K---D-----I--RK-DN-----------RAVQKLRREVEKAKRALSSTHSARIEIESFFDGEDF-SETLTRAKFEELNNDLFRGTLKPVQKV-MEDG-EMKKNEIDEIVLVGGSTRIPKVQQLVKEFFNGKEPS--KGINPDEAVAYGAAVQAGVL--------S---G---E-----D--NV--D---------VVL---LDVCPLTLGIETVGGVMTKIIPRNSVV----PTKKQQIFSTAADNQQTVTIQVFEGERPMTKDNHILGKFDLNGIPPAARGVPQIEVTFE-IDVNGILRVSAEDKGT-G-TKEKIEIKND-S-N-RL--SPEDVERMIKDAEMFAEEDAKVAARATAKNELEQYAYG--------LKN-QVGND-D--PEKGL---------GS------KLSDEDKEEINTAVEN-TIEWL--D--EN------G---ET-AEA---E----------DIK--EMKEKLEGIVKPIID----------A---------L----Y---------------------------------------------------A------------------------------D-------Q------------------------------------------------------------G--------G---------A-----D------E----D--HDEL-----------------
>Halocynthia_roretzi@CT01120409.H1.1
----------------------------------------------------------------------------------------------------------------------V---L---C--------T----L-------I-------S-------L---C-------------S------S-----------A--------------------E----D-----S---------G---K-----------------------------------------------------------------------------------------------------------------------------D---------V-------G------------TV-IGIDLGTTY--------SCVGVF-Q-N----GR-V--EII-ANDQG---NRITPSYVAF--T-ED--G--D---RLIGDAAKNQLTSNPENTVFDAK---RLIGRTWDEKTVQSDIKFFPFKV-I-E-KS--K---KPHIQV--NT----K---D-G--I--KA-------------FAAEEISAMVLGKMKEIAEEYLGKKVTHAVVTVPAYFNDAQRQATKDAGVISGMTVMRIINEPTAAAIAYGL--D-K---K----E-----G-------EK-NILVFDLGG-GTFDVSL-L-TI-DNGVFEVVATNGDTHLGGEDFDQRVMDYFMKLYKKK----K---G-----K---D-----V--RK-DN-----------RAVQKLRREVEKAKRALSSQHNVRVEIESFFDGEDF-SEALTRAKFEELNMDLFRSTMKPVQKV-MEDS-DLQKNELHEVVLVGGSTRIPKIQELVKEHFNGKEPN--RGINPDEAVAFGAAVQAGVL--------G---G---E----SN--TG--D---------LVL---LDVCPLTLGIETVGGVMTKLISRNTVV----PTKKSQIFSTASDNQPTVTINVLEGERSMSKDNHHLGKFDLTGIPPAPRGIPQIEVTFE-IDVNGILRVSAEDKGT-G-NKEKITIKND-D-N-RL--SKEDIDRMVKDAEMYASDDAKVKERVEARNELESYAYS--------LKN-QVN---D--KEK-L---------GG------KLSDEDKETVLGAVEE-SIKWL--E--EH------Q---EG-TEK---E----------EYD--AQKKKMEGVVQPIVS----------K---------L----Y------------Q--------G------A-----------G----------G---------------G---G---E------G-------G-------------A--E-------G-------G-------A-----------E---G---------GA----------E------------------D--KDEL-----------------
>Clavelina_lepadiformis@CT02130511.H1.1
----------------------------------------------------------------------------------------------------MKR-F---I-LR---S--A---L---L--------LWT--I-------S-------V-T-----S---A-------------D------E-----------K--------------------TNNETE-----S---------K---P-----------------------------------------------------------------------------------------------------------------------------E---------I-------G------------NV-IGIDLGTTY--------SCVGIF-K-N----GR-V--EII-ANDQG---NRITPSYVAF--T-AD--N--E---RLIGDAAKNQLTTNPTNTVFDVK---RLMGRAWEDSNVQKDIKVFPFGV-V-E-QQ--G---KPYIQV--EV----K---D-K--K--KT-------------FSPEEISGMVLSKMKETAEAYLGKKVTHAVVTVPAYFNDAQRKATKDAGTIAGLNVMRIINEPTAAAIAYGM--D-K---H----K-----G-------EE-NILVFDLGG-GTFDVSL-L-SI-DSGVFEVIATNGDTHLGGEDFDHRVMDYYMKVYKKK----T---G-----K---D-----V--RK-DN-----------RAVQKLRREVEKAKRTLSSKQTARVEIENFFDGNDF-SETLSRAKFEELNIDLFRSTLKPVDRV-LEDA-DLTIKEIDQIILVGGSTRIPKIQKLVQDYFKGKEPN--RGVNPDEAVAYGAAVQGGIL--------S---G---D----KS--TG--N---------IVL---LDVCPLTLGIETMGGVMAKLIPRNTVI----PAKKSQIFSTASDNQPMVTIAVLEGERPMSKDNHLLGKFDLTGLPAAPRGIPQIEVTFQ-IDANGILQVSAEDKAT-G-NKEKIVIKND-D-N-RL--TQEQIEKMVKDAEKFAEEDEKVRLRNEALTSFEGYMYS--------TKN-DIS---D--PKK-L---------GG------TLSEKAKTELMALIVT-NIKWL--DMLEN------R---E--LDP---S----------EYQ--KREKGFENLVKEKME----------E---------S----R------------K--------A------K-----------S----------E-------------------G---D------G-------K------------------------D-------V-------DR----------D-------------------------N------D------E----S--KSEL-----------------
>Doliolum_nationalis@Dnat1433.H1.1
--------------------------------------------------------------------------------------------------------------------------------------------------------------K-----A---D-------------E---------------------------------------K----A-------------------------------------------------------------------------------------------------------------------------------------------------D---------Y-------G------------TV-IGIDLGTTY--------SCVGVF-K-N----GR-V--EII-ANDQG---NRITPSYVAF--T-PD--G--E---RLIGDAAKNQLTSNPENTVFDAK---RLIGRQWKDKSVQSDLKYFPFTL-V-E-KK--D---KPHISV--SV----K---G-E--Q--KT-------------FAAEEISAMVLSKMKEVAEDYLGTTVTHAVVTVPAYFNDAQRQATKDAGTISGLQVLRIINEPTAAAIAYGL--D-K---K----E-----G-------EK-NILVFDLGG-GTFDVSL-L-TI-DNGVFEVIATNGDTHLGGEDFDQRVMDYFMKLYKKK----K---G-----K---D-----V--RK-DN-----------RAVQKLRREVEKAKRALSSQHTTRVEIESFFEGEDF-SETLTRAKFEELNLDLFRNTMKPVKKV-LEDA-DLTKKEVDEVVLVGGSTRIPKIQALVKEFFDGKEPN--RGINPDEAVAYGAAVQAGVL--------G---G---E----DG--GN--D---------LVL---LDVCPLTLGIETVGGVMTKLIPRNSVV----PT----------DNQPTVTINVMEGERSMVKDNHHLGKFDLTDIPPAPRGVPQIEVTFE-IDVNGILRVSAEDKGT-G-KVEKITIKND-D-N-RL--SKEDIDRMVQDAEKFAAEDQKAKEKVDAKNELEGYAYS--------LKN-QVS---D--KEK-L---------GG------KLSDEDKEAINTAVEE-TISWL--D--DN------A---D--ADK---D----------DYE--AQKKKLEEVVHPIVS----------K---------V----Y--------------------------------------------------------------------------------------------------------------------------------------------------------------------------------------------------------------------
>Salpa_fusiformis@CT01130511.H1.1
-------------------------------------------------------------------------------------------------------------------------------------------------------------------------------------------------------------------------------DDE-G-----K---------D-------------------------------------------------------------------------------------------------------------------------------------------V-------G------------TV-IGIDLGTTY--------SCVGVY-K-N----GR-V--EII-ANDQG---NRITPSYVAF--T-AE--G--D---RLIGDAAKNQLTSNPENTVFDAK---RLIGRQWSDKGVQSDLKYFPFTV-K-K-NN--D---KPFIHL--TV----K---G-E--K--KM-------------FAAEEISAMVLSKMKEIAEAYLGKTVTHAVVTVPAYFTDGQRQATKDAGTISGLQVMRIINEPTAAAIAYGL--D-K---K----E-----G-------EK-NILVFDLGG-GTFDVSL-L-TI-DNGVFEVIATNGDTHLGGEDFDQRVMDYFMKLYKRK----K---G-----K---D-----V--RK-DN-----------RAVQKLRREVEKAKRALSSQQTTRVEIESFFEGDDF-SETLTRAKFEELNMDLFRSTLKPVKQV-LEDA-DISKKEVDEVVLVGGSTRIPKVQNLVKEFFNDKEPN--RGINPDEAVAYGAAVQAGVL--------G---G---E----ST--TA--D---------LVL---LDVCPLTLGIETVGGVMTKLIARNSVV----PTKKSQIFSTASDNQPTVTINVLEGERAMVKDNHHLGKFDLTGIPPAPRGVPQIEVTFE-IDVNGILRVSAEDKGT-G-NKEKITINND-D-K-RL--SQEEIDRMVQDAEKFASEDQKLKERVDARNELEGYAYS--------LKN-QVA---D--KEK-L---------GA------KLSDDDKAEINKAVDE-TIAWL--E--EN------Q---DA-SDK---E----------DYD--KQKKKLEEVAHPIIS----------K---------V----YPN----------A--------G--G---E-----------G----------G-------------------AE----------------------------------------------------------G-----------G-------------------------A------E-----------E--KDEL-----------------
>Salpa_fusiformis@Sfus22204.H1.1
-------------------------------------------------------------------------------------------------------------------------------------------------------------------------------------------------------------------------------DDE-G-----K---------D-------------------------------------------------------------------------------------------------------------------------------------------V-------G------------TV-IGIDLGTTY--------SCVGVY-K-N----GR-V--EII-ANDQG---NRITPSYVAF--T-AE--G--D---RLIGDAAKNQLTSNPENTVFDAK---RLIGRQWSDKGVQSDLKYFPFTV-K-K-NN--D---KPFIHL--TV----K---G-E--K--KM-------------FAAEEISAMVLSKMKEIAEAYLGKTVTHAVVTVPAYFTDGQRQATKDAGTISGLQVMRIINEPTAAAIAYGL--D-K---K----E-----G-------EK-NILVFDLGG-GTFDVSL-L-TI-DNGVFEVIATNGDTHLGGEDFDQRVMDYFMKLYKRK----K---G-----K---D-----V--RK-DN-----------RAVQKLRREVEKAKRALSSQQTTRVEIESFFEGEDF-SETLTRAKFEELNMDLFRSTLKPVKQV-LEDA-DISKKEVDEVVLVGGSTRIPKVQNLVKEFFNDKEPN--RGINPDEAVAYGAAVQAGVL--------G---G---E----ST--TA--D---------LVL---LDVCPLTLGIETVGGVMTKLIARNSVV----PTKKSQIFSTASDNQPTVTINVLEGERAMVKDNHHLGKFDLTGIPPAPRGVPQIEVTFE-IDVNGILRVSAEDKGT-G-NKEKITIKND-N-N-RL--TKEEIEKMVQNAEKFAAEDELVRQKVEARNDLEGFAYN--------LKN-QIN---D--KEK-L---------GA------KLNSTDKDKIEDAIKN-TIGWL--E--TN------P---E--ADK---E----------ECD--KQKQKLEEVSNPIIS----------R---------V----Y------------N--------A--D---D---------------------------------------------------------------------------------------------------------------------------------------------------------------------------------------
>Petromyzon_marinus@CT25061123.H1.2
-----------------------------------------------------------------------------------------------------RV-A---L-VV---A--V---A---V--------C----CV------A-------L-C-----R---A-------------A------E-----------D--------------------D----KE----K---------E---------------------------------------------------------------------------------------------------------------------------------N---------M-------G------------TV-IGIDLGTTY--------SCVGVF-K-N----GR-V--EII-ANDQG---NRITPSYVAF--T-AE--G--E---RLIGDAAKNQLTSNPENTVFDAK---RLIGRSWTDPTVQHDIKFWPFTV-L-E-KK--G---KPHIQV--EV----IA--G-E--S--KT-------------FAPEEISAMVLTKMKETAEAYLGKKVTHAVVTVPAYFNDAQRQATKDAGTIAGLNVLRIINEPTAAAIAYGL--D-K---K----E-----G-------EK-NILVFDLGG-GTFDVSL-L-TI-DHGVFEVVATNGDTHLGGEDFDQRVMEHFIKLYKKK----T---G-----K---D-----V--RK-DH-----------RAVQKLRREVEKAKRTLSTQHQARIDIESFYDGDDF-SETLTRAKFEELNMDLFRSTMKPVQKV-MEDS-DLKKTDIDEIVLVGGSTRIPKIQQLVKELFNGKEPS--RGINPDEAVAYGAAVQAGVL--------S---G---E----DN--TG--D---------LVL---LDVCPLTLGIETVGGVMTKLIPRNTVV----PTKKSQIFSTAADNQPTVTIQVFEGERPMTKDNHLLGKFDLTGIPPAPRGVPQIEVTFE-IDVNGILRVSAEDKGT-G-NKNKITITND-Q-N-RL--TPEEIERMVSDAERFADDDKRVKERVEARNELESYAYS--------LKN-QIG---D--KEK-L---------GG------KLSDEDRETVEKAVED-KIAWL--E--GH------Q---E--ADT---D----------DFK--AQKKELEEVVQPIVS----------K---------L----Y------------G--------G------A-----------G----------A------------------------------G-------P------------------------------------------------------------G--------G---------E-D---E--GGEEGG---D--KDEL-----------------
>Eptatretus_burgeri@BJ651870.H1.1
------------------------------------------------------------------------------------------------------------------------------------------------------------------------------------------------------------------------------------------------------------------------------------------------------------------------------------------------------------------------------------------------------------------------------------------------------------------------------------------------------------------------------------------------------------------------------------------------------------------------------------------------------------------------------------------------------------------------------------------------------------------------------------------------------------------------------------------------------------------------------------------------------------------------------------------------------------------------------------------------------------------------------------------------------------------------------------------E-IDVNGILRVSAEDKGT-G-KKNKITITND-Q-N-RL--TPDEIKRMVDDAERFADDDKRVKERVEARNELESYAYS--------LKN-QVG---D--KEK-L---------GG------KLSPEDKETIEKALDE-KIQWL--E--SH------Q---D--ADV---E----------AFN--AQKKELEEAVQPIVG----------K---------L----Y------------S--------G------A-----------G----------T------------------------------P-------A----------------------------------------P-------------------------------------E------E------S----D--KDEL-----------------
>Callorhinchus_milii@CT14070821.H1.2
-----------------------------------------------------------------------------------------------------------------------------------------------------------------------------------------------------------------------------------------------------------------------------------------------------------------------------------------------------------------------------------------------------------------------------------------------------------------------------------------------------------------------------------------------------------------------------------------------------------------------------------------------------------------------TAAAIAYGL--D-K---R----E-----G-------EK-NILVFDLGG-GTFDVSL-L-TI-DNGVFEVVATNGDTHLGGEDFDQRVMEHFFKLYKKK----T---G-----K---D-----V--RK-DK-----------RSMQKLRREVEKAKRALSAQHQARIEIESFFEGEDF-SETLTRAKFEELNMDLFRSTMKPVQKV-LEDS-DLKKLEIDEIVLVGGSTRIPKIQQLVKEFFNGKEPS--RGINPDEAVAYGAAVQGGVL--------S---G---D----ED--TG-----------------------------------------------------------------------------------------------------------------------------------------------------------------------------------------------------------------------------------------------------------------------------------------------------------------------------------------------------------------------------------------------------------------------------------------------------------------------------------------------------------------------------------------------------------------
>Squalus_acanthias@EG026955.H1.1
-------------------------------------------------------------------------------------------------------------------------------------------------------------------------------------------------------------------------------------------------------------------------------------------------------------------------------------------------------------------------------------------------------------------------------------------------------------------------------------------------------------------------------------------------------------------------------------------------------------------------------------------------------------------------------------------------------------------------TFDVSL-L-TI-DNGVFEVVATNGDTHLGGEDFDQRVMEHFIKLYKKK----T---G-----K---D-----V--RK-DN-----------RAVQKLRREVEKAKRGLSAQHQARIEIESFFEGEDF-SETLTRAKFEELNMDLFRSTMKPVQKV-MEDA-DLKKTEIDEIVLVGGSTRIPKIQQLVKEFFNGKEPS--RGINPDEAVAYGAAVQAGVL--------S---G---E----ED--TG--D---------LVL---LDVCPLTLGIETVGGVMTKLIPRNTVV----PTK-------------------------------------------------------------------------------------------------------------------------------------------------------------------------------------------------------------------------------------------------------------------------------------------------------------------------------------------------------------------------------------------------------------------------------------------------------------------------------------------------------------
>Danio_rerio@AAT68067
----------------------------------------------------------------------------------------------------MRL-L---C-LF---L--L---V---A--------G----S-------V-------F-A-----E---E-------------D------D-----------K--------------------K----E-------------------------------------------------------------------------------------------------------------------------------------------------S---------V-------G------------TV-IGIDLGTTY--------SCVGVY-K-N----GR-V--EII-ANDQG---NRITPSYVAF--T-TE--G--E---RLIGDAAKNQLTSNPENTVFDAK---RLIGRTWGDSSVQQDIKYFPFKV-I-E-KK--N---KPHIQL--DI----GS--G-Q--M--KT-------------FAPEEISAMVLTKMKETAEAYLGKKVTHAVVTVPAYFNDAQRQATKDAGTIAGLNVMRIINEPTAAAIAYGL--D-K---R----D-----G-------EK-NILVFDLGG-GTFDVSL-L-TI-DNGVFEVVATNGDTHLGGEDFDQRVMEHFIKLYKKK----T---G-----K---D-----V--RK-DN-----------RAVQKLRREVEKAKRALSAQHQARIEIESFFEGEDF-SETLTRAKFEELNMDLFRSTMKPVQKV-LEDS-DLKKPDIDEIVLVGGSTRIPKIQQLVKEFFNGKEPS--RGINPDEAVAYGAAVQAGVL--------S---G---E----EE--TG--D---------LVL---LDVCPLTLGIETVGGVMTKLIPRNTVV----PTKKSQIFSTASDNQPTVTIKVYEGERPLTKDNHLLGTFDLTGIPPAPRGVPQIEVTFE-IDVNGILRVTAEDKGT-G-NKNKITITND-Q-N-RL--TPEDIERMVNEAERFADEDKKLKERIDSRNELESYAYS--------LKN-QIG---D--KEK-L---------GG------KLSSEDKEAIEKAVEE-KIEWL--E--AH------Q---D--ADL---E----------EFQ--AKKKELEEVVQPIVS----------K---------L----Y------------G--------S------A-----------G----------G------------------------------P-------P----------------------------------------P-----------E-------------------------E------A------E----E--KDEL-----------------
>Oreochromis_niloticus@XP_003459659
----------------------------------------------------------------------------------------------------MKL-L---W-VV---M--L---L---V--------D----T-------V-------F-GV----A---A-------------D------N-----------K--------------------K----K-------------------------------------------------------------------------------------------------------------------------------------------------N---------I-------G------------TV-IGIDLGTTY--------SCVGVF-R-N----GR-V--EII-PNDQG---GRITPSYVAF--T-SE--G--E---RLIGDAAKNQLTSNPENTIFDAK---RLIGRTWGDWSVQQDIKYLPFKV-T-E-KK--R---KPHIQV--DI----GG--G-Q--V--KT-------------FVPEEVCAMVLTKMKETAEAYLGEKVTHAVVTVPTYFNDAQRLATKNAVTIAGLNVMRIINEATAAGIAYGL--D-K---K----D-----G-------VK-NILVFDLGG-GSFDVSI-L-TI-DNGAFQVVATNGDTHLGGEDFDQRVMEHFIELYKNK----T---G-----K---D-----V--RK-DN-----------RAVQKLRREVEKAKRALSAQHQARIEIEYFFKGQDF-SETLTRAKFEELNMDLFRSTLKPVQKV-LEDA-ELKKSDIDEIVLVGGSTRIPKIQQLVKEFFNGKEPC--RGINPDEAVAYGTAVQAGVL--------S---G---V----VD--TG--N---------VLL---MDVCPMTLGIETVGGVMTKLIPRNTVV----PIKESKMFTTPSDDQTTVAIKVYEGEHPLTKDNHFLATFDLTGIPPAPRGVPQIEVTFE-ININGILCVTAEDKAT-G-NKNK--IITD-Q-N-WL--TPEDIKRMVNDAEHFAEEDRKLKERINAHNELEGYAYS--------LKN-QI------------------------------------ESIENAVEE-KIEWL--E--SH------Q---D--AEL---D----------DVQ--TKKKELEEVVQSIIS----------K---------I----C------------G--------S------A-----------G----------G------------------------------P-------P----------------------------------------A-----------EG-------------S----------K------Q------N----E--KDEL-----------------
>Oreochromis_niloticus@XP_003455889
--------------------------------------------------------------------------------------------------------------------------------------------------------------------------------------------------------------------------------------------------------------------------------------------------------------------------------------------------------------------------------------------------------------------------------------------------------------------------ITPSYVAF--T-SE--G--E---RLIGDAAKNQLTSNPENTIFDAK---RLIGRTWGDWSVQQDIKYLPFKV-T-E-KK--R---KPHIQV--DI----GG--G-Q--V--KT-------------FAPEEVCAMVLTKMKETAEAYLGKKVTHAVITVPTYFNDAQRQATKDAGTIAGLNVKQIINEAAAAGIAYGL--D-K---K----D-----G-------VK-NILVFDLGG-GSFDVSI-L-TI-DNGVFEVVATNGDTHLGGEDFDQRVMEHFIKLYKKK----T---G-----K---D-----V--SK-NN-----------RAVQKLRREVEKAKRELSAQHQTHIEIESFFKGEDF-SETLTRAKFEELNMDLFRSTLKPVQKV-LEDA-DLRKFDIDEIVLVGGSSRIPKIQQLVKEFFNGKEPS--TGINPDEAVAYGAAVQAGVL--------S---G---E----ED--TG--D---------VVL---MDVCPMTLGVETVGGVMTKLIPRNTVV----PTKKAQMFTTASDNQTTVAIKVYEGEHPLTKDNHFLATFDLTSIPPAPRGVPQIEVTFE-INFTGILRVTAEDKAT-G-KKNK--ITTN-Q-N-WL--TPEDIKRMVNDAKRFAEEDKKVKDRINAHNELEGYAYS--------LKN-QI------------------------------------ESIEKAVEE-KIEWL--E--SH------Q---D--ADL---N----------DFQ--TKQKELEEVIQSTIS----------K---------T----C------------G--------S------A-----------G----------G------------------------------P-------P----------------------------------------A-----------VG-------------S----------K------Q------N----E--KDEL-----------------
>Oreochromis_niloticus@XP_003455883
----------------------------------------------------------------------------------------------------MKL-L---W-FG---M--L---L---V--------C----T-------V-------F-G-----A---A-------------D------Y-----------K--------------------R----I-------------------------------------------------------------------------------------------------------------------------------------------------T---------G-------K------------TV-IGIDLGTTY--------SCVGVF-K-N----GR-V--EII-PNDQG---SRITPSYVAF--T-SE--G--X---RLIGDAAKNQLTSNPENTIFDAK---RLIGRTWGDWSVQEDIKYLPFKV-T-E-KK--R---KPHIQV--DI----GG--G-Q--V--KT-------------FVPEEVSAMVLTKMKETAEAYLGEKVTHAVVTVPTYFNDAQRLATKDAGTIAGLNVIEVINFRTAAGIAYGL--D-K---K----D-----G-------VK-NILVFDLGG-GSFDVSL-L-KI-DDGVFEVVATNGDTHLGGEDFDQRIMEHFIELYKKK----T---G-----K---D-----V--RK-DN-----------RAVQKLRREVEKAKRALSAQHQVHIEIENFFKGQDF-SETLTRAKFEELNMDLFRSTLKPVQKV-LEDA-ELKKSDIDEIVLVGGSTRIPKIQQLVKEFFNGKEPC--RGINPDEAVAYGTAVQAGVL--------S---G--------ED--TG--D---------VVL---LDVCPMTLGIETVGGVMTKLIPRNTVV----PIKKAQMFTTPSDNQPIVTIKVCEGEHPLTKDNHFLGTFDLTGIPLAPREVPQIVVTFE-ININGILCVTAEDKAT-G-NKNE--IITD-Q-N-WL--TPEDIKRMVNDGEHFAEEDKKLKDRINAHNELEGYAYS--------LKN-QI------------------------------------ESIEKAVEE-KIEWL--E--SH------Q---D--ADL---D----------DFR--AKKKELEEVVQSTIS----------K---------T----C------------G--------S------A-----------G----------G------------------------------P-------P----------------------------------------A-----------EG-------------S----------K------Q------N----E--KDEL-----------------
>Oreochromis_niloticus@XP_003455881
----------------------------------------------------------------------------------------------------MKL-L---W-DV---M--L---L---V--------G----T-------M-------FRA-----A---D-------------D------N-----------R--------------------K----E-------------------------------------------------------------------------------------------------------------------------------------------------N---------I-------G------------TV-IGIDLGTTY--------SCVGVF-K-N----GR-V--EII-PNDQG---NRITPSYVAF--T-SE--G--E---RLIGDAAKNQLTSNPENTIFDAK---RLIGRTWDDWSVQQDIKYLPFKV-T-E-KK--S---KPHIQV--DI----GG--G-Q--V--KT-------------FAPEEVCAMVLTKMKETAEAYLGKKVTHAVVTVPTYFNDAQRQATKDAGTIAGLNVMRIINEATAAGIAYGL--D-K---K----D-----R-------VK-NIVVFDLGG-GSFDVSI-L-TI-DNGVFEVVATNGDTHLGGEDFDQRIMEHFIELYKKK----T---G-----K---D-----V--SK-NH-----------RAVQKLRREAEKAKRTLSTQYQAHVEIENFFKGQDF-SETLTRAKFEELNMDLFRSTLKPVQKV-LEDA-KLMKSEIDEIVLVGGSTRIPKIQQLVKEFFNGKEPC--RGINPDEAVAYGTAVQAGVL--------S-------R----ED--TG--D---------VVL---LDVCPMTLGIETVGGVMNKLIHKNTVV----STKKAQMFTTASDNQHTVTIKVYEGEHPSTKDNRLLATFDLTGIPPAPHGVPRIEVTFE-IDVNGILCVTAEDKAT-G-NKNK--ITTD-Q-K-WL--TSEDIKRMVDDAKHFAEKDKKLKERINAHNELEGYAYS--------LKN-QI------------------------------------ESIEKAVEE-KIEWL--E--SH------Q---D--ADL---D----------NLQ--TKKKELEEVVQSIII----------K---------L----Y------------D--------S------A-----------G----------G------------------------------P-------P----------------------------------------P-----------EG-------------S----------E------Q------N----E--KDEL-----------------
>Oreochromis_niloticus@XP_003455879
----------------------------------------------------------------------------------------------------MEK-I---W-VG---M--L---L---V--------C----T-------V-------F-G-----A---T-------------D------Y-----------K--------------------R----I-------------------------------------------------------------------------------------------------------------------------------------------------T---------G-------K------------TV-IGIDLGTTY--------SCVGVF-R-N----GR-V--EII-PNDQG---SRITPSYVAF--T-SE--G--E---RLIGDAAKNQLTSNPENTIFDAK---RLIGRTWGDWSVQEDIKYLPFEV-T-E-KK--R---KPHIQV--DI----GG--G-Q--V--KT-------------FAPEEVCAMVLTKMKETAEAYLGEKVTHAVVTVPTYFNDAQRLATKDAGTIAGLNVVRIINEATAAGIAYGL--D-K---K----D-----G-------VK-NILVFDLGG-GSFDVSI-L-TI-ENAAFQVVATNGDTHLGGEDFDQRVMEHFIELYKKK----T---G-----K---D-----V--RK-DN-----------CAVQKLRREVEKAKRALSAQHQAHIEIENFFKGQDF-SETLTRAKFEELNMDLFWSTLKPVQKV-LEDA-ELKKSDIHEIVLVGGSTRIPKIQQLVKEFFNGKEPC--RGINPDEAVAYGTAVQAGVL--------S---G---E----ED--TG--H---------VVL---LDVCPMTLGVETVGGVMTKLIPRNTVV----PFKESKVFTTPSDDQTTVAIKVYEGEHPLTKDNHFLATFDLTGIPPAPHGVPQIEVTFE-INVNGILCVTAEDKAT-G-NKNE--IITD-Q-N-WL--TPEDIKHMVNNAEHFAEEDRKLKERINAHNELEGYAYT--------LKN-QI------------------------------------ESIEKAVED-KIEWL--E--SH------Q---N--ADL---D----------DFQ--TKKKELEEVVQSIIS----------K---------I----C------------G--------S------A-----------G----------G------------------------------P-------P----------------------------------------A-----------EG-------------S----------K------Q------N----E--KDEL-----------------
>Oreochromis_niloticus@XP_003455882
----------------------------------------------------------------------------------------------------MKL-L---W-FV---I--L---L---V--------C----P-------V-------FGA-----A---D-------------D------D-----------K--------------------E----E-------------------------------------------------------------------------------------------------------------------------------------------------N---------I-------W------------TV-IGIDLGTTY--------SSVGVF-K-N----GR-V--EII-PNDQG---SRITPSYVAF--T-SE--G--E---RLIGDTAKNQLTSNPENTIFDAK---RLIGRTWGDWSVQEDIKYLPFKV-T-E-KK--S---KPHIQV--DI----GG--G-Q--M--KT-------------FAPEEVCAMVLTKMKETAEAYLGKKVTHAVVTVPTYFNDAQRLATKDAGTIAGLNVIEVINEATAAGIAYGL--D-K---K----D-----G-------VK-NILVFDLGG-GSFDVSL-L-TI-DNGVFEVVATNGDTHLGGEDFDQRVMEHFIKLYKNK----T---G-----K---D-----V--SK-NN-----------RAVQKLRREVEKAKRALSAQHQTHIEIEYFFNGEDF-SETLTRAKFEELNMDLFRSTLKPVQKV-LEDA-DLKKSDIDEIVLVGGSTRIPKIQQLVKEFFNGKEPC--RGINPDEAVAYGAAVQAGVL--------S---G--------ED--TG--D---------VVL---LDVCPMTLGIETVGGVMTKLIPRNSWV----LTKKARIFTTVSDNQDTVTINVYEGEHPLTKDNHFLGTFDLTGIPPAPRGVPQIEVTFE-ININGILRVTAEDKAT-G-NKNKI-ITN--Q-N-WL--MPEDIKRMVNDAKRFAEEDKKLKDRINAHNELEGYAYS--------LKN-QI------------------------------------ESIEKAVEE-KIEWL--D--SH------Q---D--ADL---D----------DFR--AKKKELEEVVQSTIS----------K---------T----C------------G--------S------A-----------G----------G------------------------------P-------P----------------------------------------A-----------VG-------------S----------K------Q------N----E--KDEL-----------------
>Oreochromis_niloticus@XP_003455880
----------------------------------------------------------------------------------------------------MKL-L---W-VV---I--L---L---V--------G----T-------V-------F-G-----A---T-------------D------D-----------D-------------------------E-------------------------------------------------------------------------------------------------------------------------------------------------N---------T-------G------------TV-IGIDLGTTY--------SCVGVF-K-N----GR-V--EII-PNDQG---NRITPSYVAF--T-SE--G--E---RLIGDAAKNQLTSNPENTIFDAK---RLIGRTWGDWSVQQDIKYLPFKV-T-E-KK--S---KPHIQV--DI----GG--G-Q--M--KT-------------FAPEEVCAMVLTKMKETAEAYLGKKVTHAVVTVPTYFNDAQRLATKDAGTIAGLNVIQVINEATAAGIAYGL--D-K---K----D-----G-------VK-NILVFDLGG-GSFDVSL-L-II-DNGVFEVVATNGDTHLGGEDFDQRVMEHFIKLYKNK----T---G-----K---D-----V--RK-DN-----------RAVQKLRREVEKAKRALSAQHQTHIEIESFFKGEDF-SETLTRAKFEELNMDLFRSTLKPVQKV-LEDA-DLKKSDIDEIVLVGGSTRVPKIQQLVKEFFNGKEPC--RGINPDEAVAYGAAVRAGGF--------S---G---E----ED--IG--D---------VVL---LDVCPMTLGIETVGGVMTKLIRRNRLV----PTKEARIFSTVSDNQHTVTINVYEGERPLTKDNHFLATFDLTGIPPAPRGVPQIEVTFE-IDINGILRVTAEDKDT-G-NKNKI-ITN--Q-N-WL--TPEDIKRMVNDAKRFAEEDKKVKDRINAHNELEGYAYS--------LKN-QI------------------------------------ESIEKAVEE-KIEWL--D--SH------Q---D--ADL---D----------DFQ--AKKKELEEVVQSTIS----------K---------T----C------------G--------S------A-----------G----------S------------------------------P-------S----------------------------------------A-----------VG-------------S----------K------Q------N----E--KDEL-----------------
>Xenopus_tropicalis@XP_002941690
-------------------------------------------------------------------------------------------------MVTMKL-F---A-LV---L--L---V---S--------A----S-------V-------F-A---------A-------------D------D-----------D--------------------D----K-----R---------E---------------------------------------------------------------------------------------------------------------------------------D---------V-------G------------TV-VGIDLGTTY--------SCVGVF-K-N----GR-V--EII-ANDQG---NRITPSYVAF--T-PE--G--E---RLIGDAAKNQLTSNPENTVFDAK---RLIGRTWNDPSVQQDIKYLPFKV-I-E-RK--T---KPYIQV--DI----G---D-Q--M--KT-------------FAPEEISAMVLVKMKETAEAYLGKKVTHAVVTVPAYFNDAQRQATKDAGTIAGLNVMRIINEPTAAAIAYGL--D-K---K----E-----G-------EK-NILVFDLGG-GTFDVSL-L-TI-DNGVFEVVATNGDTHLGGEDFDQRVMEHFIKLYKKK----T---G-----K---D-----V--RK-DN-----------RAVQKLRREVEKAKRALSSQHQSRIEIESFFEGEDF-SETLTRAKFEELNMDLFRSTMKPVQKV-LDDA-DLKKSDIDEIVLVGGSTRIPKIQQLVKEFFNGKEPS--RGINPDEAVAYGAAVQAGVL--------S---G---D----QD--TG--D---------LVL---LDVCPLTLGIETVGGVMTKLIPRNTVV----PTKKSQIFSTASDNQPTVTIKVYEGERPLTKDNHLLGTFDLTGIPPAPRGVPQIEVTFE-IDVNGILRVTAEDKGT-G-NKNKITITND-Q-N-RL--TPEEIERMVTDAEKFAEEDKKLKERIDTRNELESYAYS--------LKN-QIG---D--KEK-L---------GG------KLSSEDKETIEKAVEE-KIEWL--E--SH------Q---D--SDI---E----------EFK--AKKKELEEIVQPIVG----------K---------L----Y------------G--------G------A-----------G----------A------------------------------P-------P----------------------------------------P-----------E---G---------A-----------E------E------T----E--KDEL-----------------
>Xenopus_laevis@AAH41200
-------------------------------------------------------------------------------------------------MVTMKL-F---A-LV---L--L---V---S--------A----S-------V-------F-A---------A-------------D------D-----------D--------------------D----K-----K---------E---------------------------------------------------------------------------------------------------------------------------------D---------V-------G------------TV-VGIDLGTTY--------SCVGVF-K-N----GR-V--EII-ANDQG---NRITPSYVAF--T-PE--G--E---RLIGDAAKNQLTSNPENTVFDAK---RLIGRTWNDPSVQQDIKYLPFKV-I-E-KK--T---KPYIQV--NI----G---D-Q--M--KT-------------FAPEEISAMVLVKMKETAEAYLGKKVTHAVVTVPAYFNDAQRQATKDAGVIAGLNVMRIINEPTAAAIAYGL--D-K---R----E-----G-------EK-NILVFDLGG-GTFDVSL-L-TI-DNGVFEVVATNGDTHLGGEDFDQRVMEHFIKLYKKK----T---G-----K---D-----V--RK-DN-----------RAVQKLRREVEKAKRALSAQHQSRIEIESFFEGEDF-SETLTRAKFEELNMDLFRSTMKPVQKV-LDDA-DLKKSDIDEIVLVGGSTRIPKIQQLVKEFFNGKEPS--RGINPDEAVAYGAAVQAGVL--------S---G---D----QD--TG--D---------LVL---LDVCPLTLGIETVGGVMTKLIPRNTVV----PTKKSQIFSTASDNQPTVTIKVYEGERPLTKDNHLLGTFDLTGIPPAPRGVPQIEVTFE-IDVNGILRVTAEDKGT-G-NKNKITITND-Q-N-RL--TPEEIERMVTDAEKFAEEDKKLKERIDTRNELESYAYS--------LKN-QIG---D--KEK-L---------GG------KLSSEDKETIEKAVEE-KIEWL--E--SH------Q---D--ADI---E----------DFK--AKKKELEEIVQPIVG----------K---------L----Y------------G--------G------A-----------G----------A------------------------------P-------P----------------------------------------P-----------E---G---------A-----------E------E------T----E--KDEL-----------------
>Xenopus_laevis@AAH77757
-------------------------------------------------------------------------------------------------MVTMKL-F---A-LV---L--L---V---S--------A----S-------V-------F-A---------S-------------D------D-----------D--------------------D----K-----K---------D---------------------------------------------------------------------------------------------------------------------------------D---------I-------G------------TV-VGIDLGTTY--------SCVGVF-K-N----GR-V--EII-ANDQG---NRITPSYVAF--T-PE--G--E---RLIGDAAKNQLTSNPENTVFDAK---RLIGRTWNDPSVQQDIKYLPFKV-I-E-KK--T---KPYIEV--DI----G---D-Q--M--KT-------------FAPEEISAMVLVKMKETAEAYLGRKVTHAVVTVPAYFNDAQRQATKDAGTIAGLNVMRIINEPTAAAIAYGL--D-K---K----E-----G-------EK-NILVFDLGG-GTFDVSL-L-TI-DNGVFEVVATNGDTHLGGEDFDQRVMEHFIKLYKKK----T---G-----K---D-----V--RA-DK-----------RAVQKLRREVEKAKRALSAQHQSRIEIESFFEGEDF-SETLTRAKFEELNMDLFRSTMKPVQKV-LDDS-DLKKSDIDEIVLVGGSTRIPKIQQLVKEFFNGKEPS--RGINPDEAVAYGAAVQAGVL--------S---G---D----QD--TG--D---------LVL---LDVCPLTLGIETVGGVMTKLIPRNTVV----PTKKSQIFSTASDNQPTVTIKVYEGERPLTKDNHLLGTFDLTGIPPAPRGVPQIEVTFE-IDVNGILRVTAEDKGT-G-NKNKITITND-Q-N-RL--TPEEIERMVTDAEKFAEEDKKLKERIDTRNELESYAYS--------LKN-QIG---D--KEK-L---------GG------KLSSEDKETIEKAVEE-KIEWL--E--SH------Q---D--ADI---E----------DFK--AKKKELEEIVQPIVG----------K---------L----Y------------G--------G------A-----------G----------A------------------------------P-------P----------------------------------------P-----------E---G---------AE-------G-AE------E------T----E--KDEL-----------------
>Ornithorhynchus_anatinus@XP_003431001
----------------------------------------------------------------------------------------------------MKP-SGPLL-LL---L--L---L---L--------L----V-------G-------P-A-----R---P-------------D------D-----------D--------------------D----K-----K---------E---------------------------------------------------------------------------------------------------------------------------------D---------V-------G------------TV-VGIDLGTTY--------SCVGVF-K-N----GR-V--EII-ANDQG---NRITPSYVAF--T-PE--G--E---RLIGDAAKNQLTSNPENTVFDAK---RLIGRTWNDPSVQQDIKYLPFKV-I-E-KK--T---KPYIQV--DI----GG--G-Q--T--KT-------------FAPEEISAMVLTKMKETAEAYLGKKVTHAVVTVPAYFNDAQRQATKDAGTIAGLNVMRIINEPTAAAIAYGL--D-K---R----E-----G-------EK-NILVFDLGG-GTFDVSL-L-TI-DNGVFEVVATNGDTHLGGEDFDQRVMEHFIKLYKKK----T---G-----K---D-----V--RK-DN-----------RAVQKLRREVEKAKRALSSQHQARIEIESFFEGEDF-SETLTRAKFEELNMDLFRSTMKPVQKV-LEDS-DLKKSEIHEIVLVGGSTRIPKIQQLVKEFFNGKEPS--RGINPDEAVAYGAAVQAGVL--------S---G---D----QD--TG--D---------LVL---LDVCPLTLGIETVGGVMTKLIPRNTVV----PTKKSQIFSTASDNQPTVTIKVYEGERPLTKDNHLLGTFDLTGIPPAPRGVPQIEVTFE-IDVNGILRVTAEDKGT-G-NKNKITITND-Q-N-RL--TPEEIERMVNDAEKFAEEDKKLKERIDTRNELESYAYS--------LKN-QIG---D--KEK-L---------GG------KLSPEDKEIVEKAVEE-KIEWL--E--SH------Q---D--ADI---E----------DFK--AKKKELEEIVQPIVS----------K---------L----Y------------G--------S------A-----------G----------P------------------------------P-------P------------------------G-------A-------E-----------E-------------------------E------T------A----E--KDEL-----------------
>Monodelphis_domestica@XP_001365714
--------------------------------------------------------------------------------------------------MRRSL-V---A-VA---A--A---L---L--------F----L-------A-------A-AGA---R---A-------------E------E-----------D--------------------D----K-----K---------E---------------------------------------------------------------------------------------------------------------------------------D---------V-------G------------TV-VGIDLGTTY--------SCVGVF-K-N----GR-V--EII-ANDQG---NRITPSYVAF--T-PE--G--E---RLIGDAAKNQLTSNPENTVFDAK---RLIGRTWNDPSVQQDIKYLPFKV-V-E-KK--T---KPYIQV--DV----GG--G-Q--T--KT-------------FAPEEISAMVLTKMKETAEAYLGKKVTHAVVTVPAYFNDAQRQATKDAGTIAGLNVMRIINEPTAAAIAYGL--D-K---R----E-----G-------EK-NILVFDLGG-GTFDVSL-L-TI-DNGVFEVVATNGDTHLGGEDFDQRVMEHFIKLYKKK----T---G-----K---D-----V--RK-DN-----------RAVQKLRREVEKAKRALSSQHQARIEIESFFEGEDF-SETLTRAKFEELNMDLFRSTMKPVQKV-LEDS-DLKKSDIDEIVLVGGSTRIPKIQLLVKEFFNGKEPS--RGINPDEAVAYGAAVQAGVL--------S---G---D----QD--TG--D---------LVL---LDVCPLTLGIETVGGVMTKLIPRNTVV----PTKKSQIFSTASDNQPTVTIKVYEGERPLTKDNHLLGTFDLTGIPPAPRGVPQIEVTFE-IDVNGILRVTAEDKGT-G-NKNKITITND-Q-N-RL--TPEEIERMVNDAEKFAEEDKKLKERIDSRNELESYAYS--------LKN-QIG---D--KEK-L---------GG------KLSSEDKEIVEKAVEE-KIEWL--E--SH------Q---D--AEI---E----------DFK--AKKKELEEIVQPIVS----------K---------L----Y------------G--------G------A-----------G----------P------------------------------P-------P--------------------------------G-------S-----------E-------------------------E------T------V----E--KDEL-----------------
>Sarcophilus_harrisii@XP_003757187
-----------------------------------------------------------------------------------------------XXXMRRSL-V---A------A--A---L---L--------L----L-------V-------A-MGA---R---A-------------D------E-----------D--------------------D----K-----K---------E---------------------------------------------------------------------------------------------------------------------------------D---------V-------G------------TV-VGIDLGTTY--------SCVGVF-K-N----GR-V--EII-ANDQG---NRITPSYVAF--T-PE--G--E---RLIGDAAKNQLTSNPENTVFDAK---RLIGRTWNDPSVQQDIKYLPFKV-V-E-KK--T---KPYIQV--DV----GG--G-Q--T--KT-------------FAPEEISAMVLTKMKETAEAYLGKKVTHAVVTVPAYFNDAQRQATKDAGTIAGLNVMRIINEPTAAAIAYGL--D-K---R----E-----G-------EK-NILVFDLGG-GTFDVSL-L-TI-DNGVFEVVATNGDTHLGGEDFDQRVMEHFIKLYKKK----T---G-----K---D-----V--RK-DN-----------RAVQKLRREVEKAKRALSSQHQARIEIESFFEGEDF-SETLTRAKFEELNMDLFRSTMKPVQKV-LEDS-DLKKSDIDEIVLVGGSTRIPKIQLLVKEFFNGKEPS--RGINPDEAVAYGAAVQAGVL--------S---G---D----QD--TG--D---------LVL---LDVCPLTLGIETVGGVMTKLIPRNTVV----PTKKSQIFSTASDNQPTVTIKVYEGERPLTKDNHLLGTFDLTGIPPAPRGVPQIEVTFE-IDVNGILRVTAEDKGT-G-NKNKITITND-Q-N-RL--TPEEIERMVNDAEKFAEEDKKLKERIDSRNELESYAYS--------LKN-QIG---D--KEK-L---------GG------KLSSEDKEIVEKAVEE-KIEWL--E--SH------Q---D--AEI---E----------DFK--AKKKELEEIVQPIVS----------K---------L----Y------------G--------G------A-----------G----------P------------------------------P-------P--------------------------------G-------S-----------E-------------------------E------T------G----E--KDEL-----------------
>Homo_sapiens@P11021
----------------------------------------------------------------------------------------------------MKL-S---L-VA---A--M---L---L--------L----L-------S-------A-A-----R---A-------------E------E-----------E--------------------D----K-----K---------E---------------------------------------------------------------------------------------------------------------------------------D---------V-------G------------TV-VGIDLGTTY--------SCVGVF-K-N----GR-V--EII-ANDQG---NRITPSYVAF--T-PE--G--E---RLIGDAAKNQLTSNPENTVFDAK---RLIGRTWNDPSVQQDIKFLPFKV-V-E-KK--T---KPYIQV--DI----GG--G-Q--T--KT-------------FAPEEISAMVLTKMKETAEAYLGKKVTHAVVTVPAYFNDAQRQATKDAGTIAGLNVMRIINEPTAAAIAYGL--D-K---R----E-----G-------EK-NILVFDLGG-GTFDVSL-L-TI-DNGVFEVVATNGDTHLGGEDFDQRVMEHFIKLYKKK----T---G-----K---D-----V--RK-DN-----------RAVQKLRREVEKAKRALSSQHQARIEIESFYEGEDF-SETLTRAKFEELNMDLFRSTMKPVQKV-LEDS-DLKKSDIDEIVLVGGSTRIPKIQQLVKEFFNGKEPS--RGINPDEAVAYGAAVQAGVL--------S---G---D----QD--TG--D---------LVL---LDVCPLTLGIETVGGVMTKLIPRNTVV----PTKKSQIFSTASDNQPTVTIKVYEGERPLTKDNHLLGTFDLTGIPPAPRGVPQIEVTFE-IDVNGILRVTAEDKGT-G-NKNKITITND-Q-N-RL--TPEEIERMVNDAEKFAEEDKKLKERIDTRNELESYAYS--------LKN-QIG---D--KEK-L---------GG------KLSSEDKETMEKAVEE-KIEWL--E--SH------Q---D--ADI---E----------DFK--AKKKELEEIVQPIIS----------K---------L----Y------------G--------S------A-----------G----------P------------------------------P-------P------------------------T-------G-------E-----------E-------------------------D------T------A----E--KDEL-----------------
>Mus_musculus@P20029
---------------------------------------------------------------------------------------------------MMKF-T---V-VA---A--A---L---L--------L----L-------G-------A-V-----R---A-------------E------E-----------E--------------------D----K-----K---------E---------------------------------------------------------------------------------------------------------------------------------D---------V-------G------------TV-VGIDLGTTY--------SCVGVF-K-N----GR-V--EII-ANDQG---NRITPSYVAF--T-PE--G--E---RLIGDAAKNQLTSNPENTVFDAK---RLIGRTWNDPSVQQDIKFLPFKV-V-E-KK--T---KPYIQV--DI----GG--G-Q--T--KT-------------FAPEEISAMVLTKMKETAEAYLGKKVTHAVVTVPAYFNDAQRQATKDAGTIAGLNVMRIINEPTAAAIAYGL--D-K---R----E-----G-------EK-NILVFDLGG-GTFDVSL-L-TI-DNGVFEVVATNGDTHLGGEDFDQRVMEHFIKLYKKK----T---G-----K---D-----V--RK-DN-----------RAVQKLRREVEKAKRALSSQHQARIEIESFFEGEDF-SETLTRAKFEELNMDLFRSTMKPVQKV-LEDS-DLKKSDIDEIVLVGGSTRIPKIQQLVKEFFNGKEPS--RGINPDEAVAYGAAVQAGVL--------S---G---D----QD--TG--D---------LVL---LDVCPLTLGIETVGGVMTKLIPRNTVV----PTKKSQIFSTASDNQPTVTIKVYEGERPLTKDNHLLGTFDLTGIPPAPRGVPQIEVTFE-IDVNGILRVTAEDKGT-G-NKNKITITND-Q-N-RL--TPEEIERMVNDAEKFAEEDKKLKERIDTRNELESYAYS--------LKN-QIG---D--KEK-L---------GG------KLSSEDKETMEKAVEE-KIEWL--E--SH------Q---D--ADI---E----------DFK--AKKKELEEIVQPIIS----------K---------L----Y------------G--------S------G-----------G----------P------------------------------P-------P------------------------T-------G-------E-----------E-------------------------D------T------S----E--KDEL-----------------
>Bos_taurus@ABS45042
----------------------------------------------------------------------------------------------------MKL-S---L-VA---A--V---L---L--------L----LL------G-------T-A-----R---A-------------E------E-----------E--------------------D----K-----K---------E---------------------------------------------------------------------------------------------------------------------------------D---------V-------G------------TV-VGIDLGTTY--------SCVGVF-K-N----GR-V--EII-ANDQG---NRITPSYVAF--T-PE--G--E---RLIGDAAKNQLTSNPENTVFDAK---RLIGRTWNDPSVQQDIKFLPFKV-V-E-KK--T---KPYIQV--DV----GG--G-Q--T--KT-------------FAPEEISAMVLTKMKETAEAYLGKKVTHAVVTVPAYFNDAQRQATKDAGTIAGLNVMRIINEPTAAAIAYGL--D-K---R----E-----G-------EK-NILVFDLGG-GTFDVSL-L-TI-DNGVFEVVATNGDTHLGGEDFDQRVMEHFIKLYKKK----T---G-----K---D-----V--RK-DN-----------RAVQKLRREVEKAKRALSSQHQARIEIESFYEGEDF-SETLTRAKFEELNMDLFRSTMKPVQKV-LEDS-DLKKSDIDEIVLVGGSTRIPKIQQLVKEFFNGKEPS--RGINPDEAVAYGAAVQAGVL--------S---G---D----QD--TG--D---------LVL---LDVCPLTLGIETVGGVMTKLIPRNTVV----PTKKSQIFSTASDNQPTVTIKVYEGERPLTKDNHLLGTFDLTGIPPAPRGVPQIEVTFE-IDVNGILRVTAEDKGT-G-NKNKITITND-Q-N-RL--TPEEIERMVNDAEKFAEEDKKLKERIDTRNELESYAYS--------LKN-QIG---D--KEK-L---------GG------KLSSEDKETMEKAVEE-KIEWL--E--SH------Q---D--ADI---E----------DFK--AKKKELEEIVQPIIS----------K---------L----Y------------G--------S------A-----------G----------P------------------------------P-------P------------------------T-------S-------E-----------E-------------------------E------A------A----D--KDEL-----------------
>Pelodiscus_sinensis@ADW08701
------------------------------------------------------------------------------------------------------M-AVRGLAQGVRWA--L---L---A--------L----LL------G-------X-A-----R---A-------------E------E-----------D--------------------E----K-----K---------E---------------------------------------------------------------------------------------------------------------------------------D---------V-------G------------TV-VGIDLGTTY--------SCVGVF-K-N----GR-V--EII-ANDQG---NRITPSYVAF--T-PE--G--E---RLIGDAAKNQLTSNPENTVFDAK---RLIGRTWNDPSVQQDIKYLPFKV-I-E-KK--T---KPYIQV--DV----GG--G-Q--M--KT-------------FAPEEISAMVLTKMKETAEAYLGKKVTHAVVTVPAYFNDAQRQATKDAGTIAGLNVMRIINEPTAAAIAYGL--D-K---R----E-----G-------EK-NILVFDLGG-GTFDVSL-L-TI-DNGVFEVVATNGDTHLGGEDFDQRVMEHFIKLYKKK----T---G-----K---D-----V--RK-DN-----------RSVQKLRREVEKAKRALSSQHQARIEIESFFEGEDF-SETLTRAKFEELNMDLFRSTMKPVQKV-LEDS-DLKKSDIDEIVLVGGSTRIPKIQQLVKEFFNGKEPS--RGINPDEAVAYGAAVQAGVL--------S---G---D----QD--TG--D---------LVL---LDVCPLTLGIETVGGVMTKLIPRNTVV----PTKKSQIFSTASDNQPTVTIKVYEGERPLTKDNHLLGTFDLTGIPPAPRGVPQIEVTFE-IDVNGILRVTAEDKGT-G-NKNKITITND-Q-N-RL--TPEEIERMVNDAEKFAEEDKKLKERIDTRNELESYAYS--------LKN-QIG---D--KEK-L---------GG------KLSPEDKETIEKAVEE-KIEWL--E--SH------Q---D--AEI---E----------DFK--AKKKELEEVVQPIVS----------K---------L----Y------------G--------S------A-----------G----------P------------------------------P-------P--------------------------------G-------E-----------E-------------------------E------A------G----E--KDEL-----------------
>Anolis_carolinensis@XP_003230508
---------------------------------------------------------------------------------------------------MKYN-M---L-VC---L--L---L---V--------G----S-------V-------F-T-----------------------Q------D-----------E--------------------D----K-----K---------E---------------------------------------------------------------------------------------------------------------------------------E---------V-------G------------TV-VGIDLGTTY--------SCVGVF-K-N----GR-V--EII-ANDQG---NRITPSYVAF--T-PE--G--E---RLIGDAAKNQLTSNPENTVFDAK---RLIGRTWNDPSVQQDVKYLPFKV-L-E-KK--A---KPHIQV--DI----GG--G-Q--M--KT-------------FAPEEISAMVLTKMKETAEAYLGKKVTHAVVTVPAYFNDAQRQATKDAGTIAGLNVMRIINEPTAAAIAYGL--D-K---R----E-----G-------EK-NILVFDLGG-GTFDVSL-L-TI-DNGVFEVVATNGDTHLGGEDFDQRVMEHFIKLYKKK----A---G-----K---D-----V--RK-DN-----------RAVQKLRREVEKAKRALSSQHQSRIEIESFFEGEDF-SETLTRAKFEELNMDLFRSTMKPVQKV-LEDA-DLKKTDIDEIVLVGGSTRIPKIQQLVKEFFNGKEPS--RGINPDEAVAYGAAVQAGVL--------S---G---D----QD--TG--D---------LVL---LDVCPLTLGIETVGGVMTKLIPRNTVV----PTKKSQIFSTASDNQPTVTIKVCEGERPLTKDNHLLGTFDLTGIPPAPRGVPQIEVTFE-IDVNGILRVTAEDKGT-G-NKNKITITND-Q-N-RL--TPEEIERMVNDAEKFAEEDKKLKERIDSRNELESYAYS--------LKN-QIG---D--KEK-L---------GG------KLSAEDKEIMEKAVEE-KIEWL--E--SH------Q---D--ADI---E----------DFK--AQKKALEEVVQPIVT----------K---------L----Y------------G--------G------A-----------G----------P------------------------------P-------P------------------------T-------E-------E-----------E-------------------------E------AGA----G----E--RDEL-----------------
>Crotalus_adamanteus@AFJ50327
----------------------------------------------------------------------------------------------------MKY-A---I-VC----------L---L--------L----V-------G-------S-VF----A---A-------------E------D-----------D--------------------D----K-----K---------E---------------------------------------------------------------------------------------------------------------------------------D---------V-------G------------TV-VGIDLGTTY--------SCVGVF-K-N----GR-V--EII-ANDQG---NRITPSYVAF--T-PE--G--E---RLIGDAAKNQLTSNPENTVFDAK---RLIGRTWNDPSVQQDIKYLPFKV-M-E-KK--T---KPYIQV--DI----GG--G-Q--T--KT-------------FAPEEISAMVLTKMKETAEAYLGKKVTHAVVTVPAYFNDAQRQATKDAGTIAGLNVMRIINEPTAAAIAYGL--D-K---R----E-----G-------EK-NILVFDLGG-GTFDVSL-L-TI-DNGVFEVVATNGDTHLGGEDFDQRVMEHFIKLYKKK----T---G-----K---D-----V--RK-DN-----------RAVQKLRREVEKAKRALSSQHQARIEIESFFEGEDF-SETLTRAKFEELNMDLFRSTMKPVQKV-LEDA-DLKKPDIDEIVLVGGSTRIPKIQQLVKEFFNGKEPS--RGINPDEAVAYGAAVQAGVL--------S---G---D----QD--TG--D---------LVL---LDVCPLTLGIETVGGVMTKLIPRNTVV----PTKKSQIFSTASDNQPTVTIKVYEGERPLTKDNHLLGTFDLTGIPPAPRGVPQIEVTFE-IDVNGILRVTAEDKGT-G-NKNKITITND-Q-N-RL--TPEEIERMVNDAEKFAEEDKKLKERIDARNELESYAYS--------LKN-QIG---D--KEK-L---------GG------KLSSEEKETIEKAVEE-KIEWL--E--SH------Q---E--ADI---E----------DFK--AQKKELEEVVQPIVG----------K---------L----Y------------G--------G------A-----------G----------P------------------------------P-------P------------------------G-------G-------E-----------E-------------------------E------T------G----E--KDEL-----------------
>Gallus_gallus@BAF37040
----------------------------------------------------------------------------------------------------MRH-L---L-LA---L--L---L---L--------G----G-------A-------R-A-----D---D-------------E------E-----------K--------------------K----E-------------------------------------------------------------------------------------------------------------------------------------------------D---------V-------G------------TV-VGIDLGTTY--------SCVGVF-K-N----GR-V--EII-ANDQG---NRITPSYVAF--T-PE--G--E---RLIGDAAKNQLTSNPENTVFDAK---RLIGRTWNDPSVQQDIKYLPFKV-V-E-KK--A---KPHIQV--DV----GG--G-Q--T--KT-------------FAPEEISAMVLTKMKETAEAYLGKKVTHAVVTVPAYFNDAQRQATKDAGTIAGLNVMRIINEPTAAAIAYGL--D-K---R----E-----G-------EK-NILVFDLGG-GTFDVSL-L-TI-DNGVFEVVATNGDTHLGGEDFDQRVMEHFIKLYKKK----T---G-----K---D-----V--RK-DN-----------RAVQKLRREVEKAKRALSSQHQARIEIESFFEGEDF-SETLTRAKFEELNMDLFRSTMKPVQKV-LEDS-DLKKSDIDEIVLVGGSTRIPKIQQLVKEFFNGKEPS--RGINPDEAVAYGAAVQAGVL--------S---G---D----QD--TG--D---------LVL---LDVCPLTLGIETVGGVMTKLIPRNTVV----PTKKSQIFSTASDNQPTVTIKVYEGERPLTKDNHLLGTFDLTGIPPAPRGVPQIEVTFE-IDVNGILRVTAEDKGT-G-NKNKITITND-Q-N-RL--TPEEIERMVNDAEKFAEEDKKLKERIDARNELESYAYS--------LKN-QIG---D--KEK-L---------GG------KLSSEDKETIEKAVEE-KIEWL--E--SH------Q---D--ADI---E----------DFK--SKKKELEEVVQPIVS----------K---------L----Y------------G--------S------A-----------G----------P------------------------------P-------P------------------------T-------G-------E-----------E-------------------------E------A------A----E--KDEL-----------------
>Taeniopygia_guttata@XP_002192655
----------------------------------------------------------------------------------------------------MRL-L---L-LT---L--L---A---L--------G----A-------V-------R-A-----D---D-------------E------E-----------K--------------------K----E-------------------------------------------------------------------------------------------------------------------------------------------------D---------V-------G------------TV-VGIDLGTTY--------SCVGVF-K-N----GR-V--EII-ANDQG---NRITPSYVAF--T-PE--G--E---RLIGDAAKNQLTSNPENTVFDAK---RLIGRTWNDPSVQQDIKYLPFKV-V-E-KK--A---KPHIQV--DV----GG--G-Q--T--KT-------------FAPEEISAMVLTKMKETAEAYLGKKVTHAVVTVPAYFNDAQRQATKDAGTIAGLNVMRIINEPTAAAIAYGL--D-K---R----E-----G-------EK-NILVFDLGG-GTFDVSL-L-TI-DNGVFEVVATNGDTHLGGEDFDQRVMEHFIKLYKKK----T---G-----K---D-----V--RK-DN-----------RAVQKLRREVEKAKRALSSQHQARIEIESFFEGEDF-SETLTRAKFEELNMDLFRSTMKPVQKV-LEDS-DLKKSDIDEIVLVGGSTRIPKIQQLVKEFFNGKEPS--RGINPDEAVAYGAAVQAGVL--------S---G---D----QD--TG--D---------LVL---LDVCPLTLGIETVGGVMTKLIPRNTVV----PTKKSQIFSTASDNQPTVTIKVYEGERPLTKDNHLLGTFDLTGIPPAPRGVPQIEVTFE-IDVNGILRVTAEDKGT-G-NKNKITITND-Q-N-RL--TPEEIERMVNDAEKFAEEDKKLKERIDARNELESYAYS--------LKN-QIG---D--KEK-L---------GG------KLSSEDKETIEKAVEE-KIEWL--E--SH------Q---D--GDI---E----------DFK--AQKKELEEVVQPIVS----------K---------L----Y------------G--------S------A-----------G----------P------------------------------P-------P--------------------------------G-------E-----------E-------------------------E------A------A----E--KDEL-----------------
>Chelonia_mydas@EMP34580
-------------------------------------------------------------------------------------------------------------------LL-V---V---L--------V----LL------G-------S-G-----R---G-------------E------E-----------E--------------------E----K-----K---------E---------------------------------------------------------------------------------------------------------------------------------D---------V-------G------------TV-VGIDLGTTY--------SCVGVF-K-N----GR-V--EII-ANDQG---NRITPSYVAF--T-PE--G--E---RLIGDAAKNQLTSNPENTVFDAK---RLIGRTWNDPSVQQDIKYLPFKV-L-E-KK--T---KPYIQV--DV----GG--G-Q--T--KT-------------FAPEEISAMVLTKMKETAEAYLGKKVTHAVVTVPAYFNDAQRQATKDAGTIAGLNVMRIINEPTAAAIAYGL--D-K---R----E-----G-------EK-NILVFDLGG-GTFDVSL-L-TI-DNGVFEVVATNGDTHLGGEDFDQRVMEHFIKLYKKK----T---G-----K---D-----V--RK-DN-----------RSVQKLRREVEKAKRALSSQHQARIEIESFFEGEDF-SETLTRAKFEELNMDLFRSTMKPVQKV-LEDS-DLKKSDIDEIVLVGGSTRIPKIQQLVKEFFNGKEPS--RGINPDEAVAYGAAVQAGVL--------S---G---D----QD--TG--D---------LVL---LDVCPLTLGIETVGGVMTKLIPRNTVV----PTKKSQIFSTASDNQPTVTIKVYEGERPLTKDNHLLGTFDLTGIPPAPRGVPQIEVTFE-IDVNGILRVTAEDKGT-G-NKNKITITND-Q-N-RL--TPEEIERMVNDAEKFAEEDKKLKERIDTRNELESYAYS--------LKN-QIG---D--KEK-L---------GG------KLSSEDKETIEKAVEE-KIEWL--E--SH------Q---D--AEI---E----------DFK--AKKKELEEVVQPIVS----------K---------L----Y------------G--------S------A-----------G----------P------------------------------P-------P----------------------------------------E-----------E-------------------------E------A------G----E--KDEL-----------------
>Columba_livia@EMC79442
------------------------------------------------------------------------------------------------------------------------------------------------------------------------------------------------------------------------------------------------------------------------------------------------------------------------------------------------------------------------------------------------------------------------------------------------------------EII-ANDQG---NRITPSYVAF--T-PE--G--E---RLIGDAAKNQLTSNPENTVFDAK---RLIGRTWNDPSKQQDIKYLPFKV-V-E-KK--A---KPHIQV--DV----GG--G-Q--T--KT-------------FAPEEISAMVLTKMKETAEAYLGKKVTHAVVTVPAYFNDAQRQATKDAGTIAGLNVMRIINEPTAAAIAYGL--D-K---R----E-----G-------EK-NILVFDLGG-GTFDVSL-L-TI-DNGVFEVVATNGDTHLGGEDFDQRVMEHFIKLYKKK----T---G-----K---D-----V--RK-DN-----------RAVQKLRREVEKAKRALSSQHQARIEIESFFEGEDF-SETLTRAKFEELNMDLFRSTMKPVQKV-LEDS-DLKKSDIDEIVLVGGSTRIPKIQQLVKEFFNGKEPS--RGINPDEAVAYGAAVQAGVL--------S---G---D----QD--TG--D---------LVL---LDVCPLTLGIETVGGVMTKLIPRNTVV----PTKKSQIFSTASDNQPTVTIKVYEGERPLTKDNHLLGTFDLTGIPPAPRGVPQIEVTFE-IDVNGILRVTAEDKGT-G-NKNKITITND-Q-N-RL--TPEEIERMVNDAEKFAEEDKKLKERIDARNELESYAYS--------LKN-QIG---D--KEK-L---------GG------KLSSDDKETIEKAVEE-KIEWL--E--SH------Q---D--ADI---E----------DFK--AKKKELEEVVQPIVS----------K---------L----Y------------G--------S------A-----------G----------P------------------------------P-------P--------------------------------G-------E-----------E-------------------------E------A------A----E--KDEL-----------------
>Ciona_intestinalis@XP_004226462
---------------------------------------------------------------------------------------------------------------------------------------------------------------------------------------------------------MRVFQNILLAIAGFCLVSAVFGDEE-S-----K---------D-------------------------------------------------------------------------------------------------------------------------------------------V-------G------------TV-IGIDLGTTY--------SCVGVF-K-N----GR-V--EII-ANDQG---NRITPSYVAF--T-AE--G--D---RLIGDAAKNQLTSNPENTVFDAK---RLIGRAWSEKGVQSDLKYFPFTV-K-N-KN--S---KPHVEV--NV----K---G-Q--K--KV-------------FAAEEISAMVLGKMKEIAEAYLGKTVTHAVVTVPAYFNDAQRTATKDAGVIAGLNVMRIINEPTAAAIAYGL--D-K---K----E-----G-------EK-NILVFDLGG-GTFDVSM-L-TI-DNGVFEVISTNGDTHLGGEDFDQRVMDYFMKLYKKK----R---G-----K---D-----M--RR-DN-----------RAVQKLRREVEKAKRALSSSQVATVEIESFFEGEDF-SETLTRAKFEELNMDLFRSTMVPVKKV-LEDA-DLTVKDVDEVVLVGGSTRIPKIQQLVKDHFKGKEPN--RGINPDEAVAFGAAVQAGVL--------G---G---E----SD--TG--D---------LVL---LDVCPLTLGIETVGGVMTKLIGRNTVV----PTKKSQIFSTASDNQPTVTINVLEGERAMTKDNHHLGKFDLTGIPPAPRGVPQIEVTFE-IDVNGILRVSAEDKGT-G-NKEKITIKND-D-N-RL--SKEDIERMVQDAEKFASEDQKLKEKVDAKNELESYAYS--------LKN-QVG---D--KEK-L---------GG------KLSDEDKETVTKAVEE-TIKWL--D--DH------Q---EG-AEK---E----------DYE--AQKKKMEEVVQPIVS----------K---------I----Y------------QG-------G------E-----------G----------G-------------------A---P------P-------P------------------------P-------G-------G-----------E-------------------------T------E-----------D--KDEL-----------------
>Ciona_intestinalis@XP_002127103
--------------------------------------------------------------------------------------------------------------------M-VLAIL---F--------VST--L-------A-------K-T-----S---K-------------K------E-----------S--------------------KDDDDE-----K---------E---K-----------------------------------------------------------------------------------------------------------------------------ENDATD----Y-------G------------NV-IGIDLGTTY--------SCVGVF-K-N----GR-V--EII-ANDQG---NRITPSYVAF--T-EN--D--E---RLIGDAAKNQLTSNPTNTIFDVK---RLIGRDWDDENVKKDIPHYPFKV-V-N-RS--S---RPFVQV--KV----K---G-Q--D--KA-------------FSPEEISAMVLGKMKETAEAYLGKKVTHAVVTVPAYFNDAQRKATKDAGTIAGLTVMRIINEPTAAAIAYGI--N-K---K----G-----E-------ES-NVLVFDLGG-GTFDVSL-L-TI-DSGVFEVVSTNGDTHLGGEDFDQRVMEYFLKVYKKK----K---G-----K---D-----V--RK-DV-----------RAVQKLRREVEKAKRTLSSQQSTRVEIENFHKGDDF-SETLSRAKFEELNMDLFRSTMKPVKRV-LEDA-DLSITEVDEIVLVGGSTRIPKIQQLVKEFFNGKEPN--RGINPDEAVAYGAAVQGGVL--------T---G---D----ES--TG--N---------IVL---LDVCPLTLGIETMGGVMAKLLPRNTVI----PAKKSSVFTTAADNQPMVTISVYEGERAMTKDNHVLGKFDLTGIAPAPRGMPQIEVTFQ-IDANGILQVSAEDKAS-G-NKEKITIKND-D-N-RL--SQQQIDKMVKDAEKFAEDDKKVQERVGAINDLESYLYT--------IKN-QIS---D---QK-L---------SK------GMPEAVKTKINEKLDA-EIKWL--DSPGN------K---D--LTT---D----------EYK--RRKEGVVEFLKTYMQQGGENK----E---------N----K------------K--------E------K-----------N----------Q-------------------K---H------E-------KNE----------------------E-------E-------EK----------N-------------------------N------E------D----E--KTEL-----------------
>Botryllus_schlosseri@CT07131028.H1.1
--------------------------------------------------------------------------------------------------------------------------------------------------------------------------------------D------T-----------K--------------------D----------------------------------------------------------------------------------------------------------------------------------------------------------------V-------G------------TV-IGIDLGTTY--------SCVGVF-Q-N----GR-V--EII-ANDQG---NRITPSYVAF--T-AE--G--E---RLIGDAAKNQLTSNPENTVFDAK---RLIGRAWDEKSVQSDIKYFPFAV-V-E-KN--K---KPHIRV--NT----G---S-G--D--KV-------------FAAEEISAMVLGKMKEIAEAYLGKEVSHAVVTVPAYFNDAQRQATKDAGVISGLNVMRIINEPTAAAIAYGL--D-K---K----E-----G-------EK-NILVFDLGG-GTFDVSI-L-TI-DNGVFEVVATNGDTHLGGEDFDQRVMDYFLKLYKKK----K---G-----K---D-----V--RK-DN-----------RAVQKLRREVEKAKRALSSQHTARVEIESFFEGDDF-SETLTRAKFEELNMDLFRSTMKPVQRV-LDDS-DLEKKEIDEVVLVGGSTRIPKIQALVKEFFNGKEPN--RGINPDEAVAFGAAVQAGVL--------G---G---E----SN--TG--D---------LVL---LDVCPLTLGIETVGGVMTKLIPRNTVV----PTKKSQIFSTASDNQPTVTINVLEGERPMSKDNHHLGKFDLTGIPPAPRGVPQIEVTFE-IDVNGILRVSAEDKGT-G-NKEKIEIKND-D-N-RL--SKDDIDRMIKDAETYAADDAKVKERVEAKNELESYAYS--------LKN-QVG---D--KEK-L---------GG------KLSDEDKTTVTNAVEE-SIKWL--D--EH------Q---E--SDK---E----------EYE--AQKKKLEEVVQPIVS----------K---------I----Y------------Q--------G------A-----------G----------G---------------E---G---A------A-------G-------------D--S-------E---------------------------S---E---------SH-----------------------------D--KDEL-----------------
>Alligator_sinensis@XM_006016960.H1.1
------------------------------------------------------------------------------------------------------------------------------------------------------------------------------------------------------------------------------------------------------------------------------------------------------------------------------------------------------------------------------------------------------------------------------------------VGVF-K-N----GR-V--EII-ANDQG---NRITPSYVAF--T-PE--G--E---RLIGDAAKNQLTSNPENTVFDAK---RLIGRTWNDPSVQQDIKYLPFKV-I-E-KK--A---KPYIQV--DI----GG----Q--M--KT-------------FAPEEISAMVLTKMKETAEAYLGKKVTHAVVTVPAYFNDAQRQATKDAGTIAGLNVMRIINEPTAAAIAYGL--D-K---R----E-----G-------EK-NILVFDLGG-GTFDVSL-L-TI-DNGVFEVVATNGDTHLGGEDFDQRVMEHFIKLYKKK----T---G-----K---D-----V--RK-DN-----------RAVQKLRREVEKAKRALSSQHQARIEIESFFEGEDF-SETLTRAKFEELNMDLFRSTMKPVQKV-LEDS-DLKKSDIDEIVLVGGSTRIPKIQQLVKEFFNGKEPS--RGINPDEAVAYGAAVQAGVL--------S---G---D----QD--TG--D---------LVL---LDVCPLTLGIETVGGVMTKLIPRNTVV----PTKKSQIFSTASDNQPTVTIKVYEGERPLTKDNHLLGTFDLTGIPPAPRGVPQIEVTFE-IDVNGILRVTAEDKGT-G-NKNKITITND-Q-N-RL--TPEEIERMVTDAEKFAEEDKKLKERIDARNELESYAYS--------LKN-QIG---D--KEK-L---------GG------KLSSEDKETIEKAVEE-KIEWL--E--SH------Q---D--ADI---E----------DFK--AKKKELEEVVQPIVS----------K---------L----Y------------G--------S------A-----------G----------P------------------------------P-------P--------------------------------G-------E-----------E-------------------------E------AGE----G----E--KDEL-----------------
>Ambystoma_mexicanum@CT08131213.H1.1
-------------------------------------------------------------------------------------------------MNKMKL-F---L-IA---V--L---V---V--------T----S-------V-------F-A-----------------------D------E-----------D--------------------D----K-----K---------E---------------------------------------------------------------------------------------------------------------------------------E---------V-------G------------TV-VGIDLGTTY--------SCVGVF-K-N----GR-V--EII-ANDQG---NRITPSYVAF--T-PE--G--E---RLIGDAAKNQLTSNPENTVFDAK---RLIGRTWNDPSVQQDIKYLPFKV-I-E-KK--T---KPYIQV--DI----A---D-Q--S--KS-------------FAPEEISAMVLTKMKETAEAYLGRKVTHAVVTVPAYFNDAQRQATKDAGTIAGLNVMRIINEPTAAAIAYGL--D-K---K----D-----G-------EK-NILVFDLGG-GTFDVSL-L-TI-DNGVFEVVATNGDTHLGGEDFDQRVMEHFIKLYKKK----T---G-----K---D-----V--RK-DN-----------RAVQKLRREVEKAKRALSAQHQARIEIESFFEGEDF-SETLTRAKFEELNMDLFRSTMKPVQKV-LEDS-DLKKTDIDEIVLVGGSTRIPKIQQLVKEFFNGKEPS--RGINPDEAVAYGAAVQAGVL--------S---G---D----QD--TG--D---------LVL---LDVCPLTLGIETVGGVMTKLIPRNTVV----PTKKSQIFSTASDNQPTVTIKVYEGERPLTKDNHLLGTFDLTGIPPAPRGVPQIEVTFE-IDVNGILRVTAEDKGT-G-NKNKITITND-Q-N-RL--TPDEIERMVNDAEKFAEEDKKLKERIDTRNELESYAYS--------LKN-QIG---D--KEK-L---------GG------KLSSEDKETIEKAVEE-KIEWL--E--SH------Q---D--ADI---E----------EFK--TQKKELEDTVQPIVS----------K---------L----Y------------G--------S------A-----------G----------P------------------------------P-------P----------------------------------------P-----------G---G---------E-----------E------E------A----E--KDEL-----------------
>Caiman_crocodilus@Contig251.H1.1
--------------------------------------------------------------------------------------------------------V---L-VV---L--A---A---L--------G----G-------A-------R-A-----D---E-------------D------D-----------K--------------------K----E-------------------------------------------------------------------------------------------------------------------------------------------------D---------V-------G------------TV-VGIDLGTTY--------SCVGVF-K-N----GR-V--EII-ANDQG---NRITPSYVAF--T-PE--G--E---RLIGDAAKNQLTSNPENTVFDAK---RLIGRTWNDPSVQQDIKYLPFKV-I-E-KK--A---KPHIQV--DI----GG----Q--M--KT-------------FAPEEISAMVLTKMKETAEAYLGKKVTHAVVTVPAYFNDAQRQATKDAGTIAGLNVMRIINEPTAAAIAYGL--D-K---R----E-----G-------EK-NILVFDLGG-GTFDVSL-L-TI-DNGVFEVVATNGDTHLGGEDFDQRVMEHFIKLYKKK----T---G-----K---D-----V--RK-DN-----------RAVQKLRREVEKAKRALSSQHQARIEIESFFEGEDF-SETLTRAKFEELNMDLFRSTMKPVQKV-LEDS-DLKKSDIDEIVLVGGSTRIPKIQQLVKEFFNGKEPS--RGINPDEAVAYGAAVQAGVL--------S---G---D----QD--TG--D---------LVL---LDVCPLTLGIETVGGVMTKLIPRNTVV----PTKKSQIFSTASDNQPTVTIKVYEGERPLTKDNHLLGTFDLTGIPPAPRGVPQIEVTFE-IDVNGILRVTAEDKGT-G-NKNKITITND-Q-N-RL--TPEEIERMVTDAEKFAEEDKKLKERIDARNELESYAYS--------LKN-QIG---D--KEK-L---------GG------KLSSEDKETIEKAVEE-KIEWL--E--SH------Q---D--ADI---E----------DFK--AKKKELEEVVQPIVS----------K---------L----Y------------G--------S------A-----------G----------P------------------------------P-------P--------------------------------G-------E-----------E-------------------------E------AGE----G----E--KDEL-----------------
>Caretta_caretta@Contig240.H1.1
-------------------------------------------------------------------------------------------------------------------LL-V---V---L--------L----LL------G-------S-G-----R---G-------------E------E-----------E--------------------E----K-----K---------E---------------------------------------------------------------------------------------------------------------------------------D---------V-------G------------TV-VGIDLGTTY--------SCVGVF-K-N----GR-V--EII-ANDQG---NRITPSYVAF--T-PE--G--E---RLIGDAAKNQLTSNPENTVFDAK---RLIGRTWNDPSVQQDIKYLPFKV-L-E-KK--T---KPYIQV--DV----GG--G-Q--T--KT-------------FAPEEISAMVLTKMKETAEAYLGKKVTHAVVTVPAYFNDAQRQATKDAGTIAGLNVMRIINEPTAAAIAYGL--D-K---R----E-----G-------EK-NILVFDLGG-GTFDVSL-L-TI-DNGVFEVVATNGDTHLGGEDFDQRVMEHFIKLYKKK----T---G-----K---D-----V--RK-DN-----------RSVQKLRREVEKAKRALSSQHQARIEIESFFEGEDF-SETLTRAKFEELNMDLFRSTMKPVQKV-LEDS-DLKKSDIDEIVLVGGSTRIPKIQQLVKEFFNGKEPS--RGINPDEAVAYGAAVQAGVL--------S---G---D----QD--TG--D---------LVL---LDVCPLTLGIETVGGVMTKLIPRNTVV----PTKKSQIFSTASDNQPTVTIKVYEGERPLTKDNHLLGTFDLTGIPPAPRGVPQIEVTFE-IDVNGILRVTAEDKGT-G-NKNKITITND-Q-N-RL--TPEEIERMVNDAEKFAEEDKKLKERIDTRNELESYAYS--------LKN-QIG---D--KEK-L---------GG------KLSSEDKETIEKAVEE-KIEWL--E--SH------Q---D--AEI---E----------DFK--AKKKELEEVVQPIVS----------K---------L----Y------------G--------S------A-----------G----------P------------------------------P-------P----------------------------------------E-----------E-------------------------E------A------G----E--KDEL-----------------
>Chelonoidis_nigra@Contig17304.H1.1
-------------------------------------------------------------------------------------------------------------------LL-V---L---A--------L----LA------G-------S-V-----R---G-------------E------E-----------E--------------------E----K-----K---------E---------------------------------------------------------------------------------------------------------------------------------D---------V-------G------------TV-VGIDLGTTY--------SCVGVF-K-N----GR-V--EII-ANDQG---NRITPSYVAF--T-PE--G--E---RLIGDAAKNQLTSNPENTVFDAK---RLIGRTWNDPSVQQDIKYLPFKV-L-E-KK--T---KPYIQV--DV----GG--G-Q--T--KT-------------FAPEEISAMVLTKMKETAEAYLGKKVTHAVVTVPAYFNDAQRQATKDAGTIAGLNVMRIINEPTAAAIAYGL--D-K---R----E-----G-------EK-NILVFDLGG-GTFDVSL-L-TI-DNGVFEVVATNGDTHLGGEDFDQRVMEHFIKLYKKK----T---G-----K---D-----V--RK-DN-----------RSVQKLRREVEKAKRALSSQHQARIEIESFFEGEDF-SETLTRAKFEELNMDLFRSTMKPVQKV-LEDS-DLKKSDIDEIVLVGGSTRIPKIQQLVKEFFNGKEPS--RGINPDEAVAYGAAVQAGVL--------S---G---D----QD--TG--D---------LVL---LDVCPLTLGIETVGGVMTKLIPRNTVV----PTKKSQIFSTASDNQPTVTIKVYEGERPLTKDNHLLGTFDLTGIPPAPRGVPQIEVTFE-IDVNGILRVTAEDKGT-G-NKNKITITND-Q-N-RL--TPEEIERMVNDAEKFAEEDKKLKERIDTRNELESYAYS--------LKN-QIG---D--KEK-L---------GG------KLSSEDKETIEKAVEE-KIEWL--E--SH------Q---D--AEI---E----------DFK--AKKKELEEVVQPIVS----------K---------L----Y------------G--------S------A-----------G----------P------------------------------P-------P----------------------------------------E-----------E-------------------------E------A------G----E--KDEL-----------------
>Chrysemys_picta_bellii@CT01131213.H1.1
--------------------------------------------------------------------------------------------------------------------L-L---V---L--------V----LL------G-------S-A-----R---G-------------E------E-----------D--------------------D----K-----K---------E---------------------------------------------------------------------------------------------------------------------------------D---------V-------G------------TV-VGIDLGTTY--------SCVGVF-K-N----GR-V--EII-ANDQG---NRITPSYVAF--T-PE--G--E---RLIGDAAKNQLTSNPENTVFDAK---RLIGRTWNDPSVQQDIKYLPFKV-V-E-KK--T---KPYIQV--DV----GG--G-Q--T--KT-------------FAPEEISAMVLTKMKETAEAYLGKKVTHAVVTVPAYFNDAQRQATKDAGTIAGLNVMRIINEPTAAAIAYGL--D-K---R----E-----G-------EK-NILVFDLGG-GTFDVSL-L-TI-DNGVFEVVATNGDTHLGGEDFDQRVMEHFIKLYKKK----T---G-----K---D-----V--RK-DN-----------RSVQKLRREVEKAKRALSSQHQARIEIESFFEGEDF-SETLTRAKFEELNMDLFRSTMKPVQKV-LEDS-DLKKSDIDEIVLVGGSTRIPKIQQLVKEFFNGKEPS--RGINPDEAVAYGAAVQAGVL--------S---G---D----QD--TG--D---------LVL---LDVCPLTLGIETVGGVMTKLIPRNTVV----PTKKSQIFSTASDNQPTVTIKVYEGERPLTKDNHLLGTFDLTGIPPAPRGVPQIEVTFE-IDVNGILRVTAEDKGT-G-NKNKITITND-Q-N-RL--TPEEIERMVNDAEKFAEEDKKLKERIDTRNELESYAYS--------LKN-QIG---D--KEK-L---------GG------KLSSEDKETIEKAVEE-KIEWL--E--SH------Q---D--AEI---E----------DFK--AKKKELEEIVQPIVS----------K---------L----Y------------G--------S------A-----------G----------P------------------------------P-------P----------------------------------------E-----------E-------------------------E------A------G----E--KDEL-----------------
>Crocodylus_niloticus@CT01131213.H1.1
----------------------------------------------------------------------------------------------------MRL-P---L-VL---L--L---L---V--------A----L-------G-------G-A-----R---A-------------D------E-----------D--------------------D----K-----K---------E---------------------------------------------------------------------------------------------------------------------------------D---------V-------G------------TV-VGIDLGTTY--------SCVGVF-K-N----GR-----II-ANDQG---NRITPSYVAF--T-PE--G--E---RLIGDAAKNQLTSNPENTVFDA------------DPSVQQDIKYLPFKV-I--------------IQV--DI----GG----Q--M--KT-------------FAPEEISAMVLTKMKETAEAYLGKKVTHAVVTVPAYFNDAQRQATKDAGTIAGLNVMRIINEPTAAAIAYGL--D-K---R----E-----G------------------G-GTFDVSL-L-TI-DNGVFEVVATNGDTHLGGEDFDQRVMEHFIKLYKKK----T---G-----K---D-----V--RK-DN-----------RAVQKLRREVEKAKRALSSQHQARIEIESFFEGEDF-SETLTRAKFEELNMDLFRSTMKPVQKV-LEDS-DLKKSDIDEIVLVGGSTRIPKIQQLVKEFFNGKEPS--RGINPDEAVAYGAAVQAGVL--------S---G---D----QD--TG--D---------LVL---LDVCPLTLGIETVGGVMTKLIPRNTVV----PTKKSQIFSTASDNQPTVTIKVYEGERPLTKDNHLLGTFDLTGIPPAPRGVPQIEVTFE-IDVNGILRVTAEDKGT-G-NKNKITITND-Q-N-RL--TPEEIERMVTDAEKFAEEDKKLKERIDARNELESYAYS--------LKN-QIG---D--KEK-L---------GG------KLSSEDKETIEKAVEE-KIEWL--E--SH------Q---D--ADI---E----------DFK--AKKKELEEVVQPIVS----------K---------L----Y------------G--------S------A-----------G----------P------------------------------P-------P--------------------------------G-------E-----------E-------------------------E------AGE----G----E--KDEL-----------------
>Cyclorana_alboguttata@Calb3133.H1.1
-------------------------------------------------------------------------------------------------MVTMKL-L---A-VV---L--L---V---V--------A----S-------T-------Y-A-----------------------D------D-----------D--------------------D----K-----K---------E---------------------------------------------------------------------------------------------------------------------------------E---------V-------G------------TV-IGIDLGTTY--------SCVGVF-K-N----GR-V--EII-ANDQG---NRITPSYVAF--T-PE--G--E---RLIGDAAKNQLTSNPENTVFDAK---RLIGRTWNDPSVQQDIKYLPFKV-K-E-KK--T---KPYIEV--DI----G---D-Q--M--KT-------------FAPEEISAMVLTKMKETAEDYLGKKVTHAVVTVPAYFNDAQRQATKDAGTIAGLNVMRIINEPTAAAIAYGL--D-K---K----E-----G-------EK-NILVFDLGG-GTFDVSL-L-TI-DNGVFEVVATNGDTHLGGEDFDQRVMEHFIKLYKKK----T---G-----K---D-----V--RK-DN-----------RAVQKLRREVEKAKRALSSQHQARIEIESFFEGEDF-SETLTRAKFEELNMDLFRSTMKPVQKV-LEDA-DLKKSDIDEIVLVGGSTRIPKIQQLVKEFFNGKEPS--RGINPDEAVAYGAAVQAGVL--------S---G---D----QD--TG--D---------LVL---LDVCPLTLGIETVGGVMTKLIPRNTVV----PTKKSQIFSTASDNQPTVTIKVYEGERPLTKDNHLLGTFDLTGIPPAPRGVPQIEVTFE-IDVNGILRVTAEDKGT-G-NKNKITITND-Q-N-RL--TPEEIERMVNDAEKFAEDDKKLKERIDSRNELESYAYS--------LKN-QIG---D--KEK-L---------GG------KLSSEDKETIEKAVEE-KIEWL--E--SH------Q---D--ADI---E----------EFK--AKKKELEEIVQPIVG----------K---------L----Y------------G--------G------A-----------G----------A------------------------------P-------P----------------------------------------P-----------E---G---------------------E------E------T----E--KDEL-----------------
>Cynops_pyrrhogaster@FS295716.H1.1
-----------------------------------------------------------------------------------------------------------------------------------------------------------------------------------------------------------------------------------------------------------------------------------------------------------------------------------------------------------------------------------------------------------------------------------------------------------------------------------------------------------------------------------------------------------------------------------------------------------------------------------------------------------------------------------------------------------------------------------------------------------------------------------------------------------------------------------------------------------------------------------------------------------------------------------------------------------------------------------------------------------------MTKLIPRNTVV----PTKKSQIFSTASDNQPTVTIKVYEGERPLTKDNHLLGTFDLTGIPPAPRGVPQIEVTFE-IDVNGILRVSAEDKGT-G-NKNRITITND-Q-N-RL--TPDEIERMVNDAEKFAEEDKKLKERIDTRNELESYAYS--------LKN-QIG---D--KEK-L---------GG------KLSSEDKETVEKAVEE-KIEWL--E--SH------Q---D--ADI---E----------DFK--AKKKELEEIVQPIVS----------K---------L----Y------------G--------S------A-----------G----------P------------------------------P-------P----------------------------------------P-----------G---G---------E-----------E------E------A----E--KDEL-----------------
>Elaphe_guttata@toto1571.H1.1
---------------------------------------------------------------------------------------------------------------------------------------------------------------------------------------------------------------------------------------------------------------------------------------------------------------------------------------------------------------------------------------------------------------------------------------------------------------------------------------E--G--E---RLIGDAAKNQLTSNPENTVFDAK---RLIGRTWNDPSVQQDIKYLPFKV-I-E-KK--T---KPYIQV--DI----GG--G-Q--T--KT-------------FAPEEISAMVLTKMKETAEAYLGKKVTHAVVTVPAYFNDAQRQATKDAGTIAGLNVMR-------------------------------------------------DLGG-GTFDVSL-L-TI-DNGVFEVVATNGDTHLGGEDFDQRVMEHFIKLYKKK----T---G-----K---D-----V--RK-DN-----------RAVQKLRREVEKAKRALSSQHQARIEIESFFEGEDF-SETLTRAKFEELNMDLFRSTMKPVQKV-LEDA-DLKKS---------------------------------------------AAVQAGVL--------S---G---D----QD--TG--D---------LVL---LDVCPLTLGIETVGGVMTKLIPRNTVV----PTKKSQIFSTASDNQPTVTIKVYEGERPLTKDNHLLGT----------------------------------------------------------------------------------KERIDARNELESYAYS--------LKN-QIG---D--KEK-L---------GG------KLSSEDKETIEKAVEE-KIEWL--E--SH------Q---D--GDI---E----------EFK--AQKKELEEVVQPIVG----------K---------L----Y------------G--------G------A-----------G----------P------------------------------P-------P--------------------------------S-------G-----------E-------------------------E------A------G----E--KDEL-----------------
>Emys_orbicularis@Contig9509.H1.1
--------------------------------------------------------------------------------------------------------------------------------------------------------------------------------------------------------------------------------------------------------------------------------------------------------------------------------------------------------------------------------------------------------------------------------------------------------------------------------------------------------------------------------------------------------------------------------------------------------FAPEEISAMVLTKMKETAEAYLGKKVTHAVVTVPAYFNDAQRQATKDAGTIAGLNVMRIINEPTAAAIAYGL--D-K---R----E-----G-------EK-NILVFDLGG-GTFDVSL-L-TI-DNGVFEVVATNGDTHLGGEDFDQRVMEHFIKLYKKK----T---G-----K---D-----V--RK-DN-----------RSVQKLRREVEKAKRALSSQHQARIEIESFFEGEDF-SETLTRAKFEELNMDLFRSTMKPVQKV-LEDS-DLKKSDIDEIVLVGGSTRIPKIQQLVKEFFNGKEPS--RGINPDEAVAYGAAVQAGVL--------S---G---D----QD--TG--D---------LVL---LDVCPLTLGIETVGGVMTKLIPRNTVV----PTKKSQIFSTASDNQPTVTIKVYEGERPLTKDNHLLGTFDLTGIPPAPRGVPQIEVTFE-IDVNGILRVTAEDKGT-G-NKNKITITND-Q-N-RL--TPEEIERMVNDAEKFAEEDKKLKERIDTRNELESYAYS--------LKN-QIG---D--KEK-L---------GG------KLSSEDKETIEKAVEE-KIEWL--E--SH------Q---D--AEI---E----------DFK--AKKKELEEVVQPIVS----------K---------L----Y------------G--------S------A-----------G----------P------------------------------P-------P----------------------------------------E-----------E-------------------------E------A------G----E--KDEL-----------------
>Eublepharis_macularius@Emac6821.H1.1
----------------------------------------------------------------------------------------------------MKY-I---L-VC----------L---L--------L----A-------S-------S-VF----A-----------------E------D-----------D--------------------D----K-----K---------E---------------------------------------------------------------------------------------------------------------------------------D---------V-------G------------TV-VGIDLGTTY--------SCVGVF-K-N----GR-V--EII-ANDQG---NRITPSYVAF--T-PE--G--E---RLIGDAAKNQLTSNPENTVFDAK---RLIGRTWNDPSVQQDIKYLPFKV-L-E-KK--A---KPHIQV--DI----GG--G-Q--T--KT-------------FAPEEISAMVLTKMKETAEAYLGKKVTHAVVTVPAYFNDAQRQATKDAGTIAGLNVMRIINEPTAAAIAYGL--D-K---R----E-----G-------EK-NILVFDLGG-GTFDVSL-L-TI-DNGVFEVVATNGDTHLGGEDFDQRVMEHFIKLYKKK----T---G-----K---D-----V--RK-DN-----------RAVQKLRREVEKAKRALSSQHQARIEIESFFEGEDF-SETLTRAKFEELNMDLFRSTMKPVQKV-LEDA-DLKKSDIDEIVLVGGSTRIPKIQQLVKEFFNGKEPS--RGINPDEAVAYGAAVQAGVL--------S---G---D----QD--TG--D---------LVL---LDVCPLTLGIETVGGVMTKLIPRNTVV----PTKKSQIFSTASDNQPTVTIKVYEGERPLTKDNHLLGTFDLTGIPPAPRGVPQIEVTFE-IDVNGILRVTAEDKGT-G-NKNKITITND-Q-N-RL--TPEEIERMVNDAEKFAEEDKKLKERIDARNELESYAYS--------LKN-QIG---D--KEK-L---------GG------KLSSEDKDTIEKAVEE-KIEWL--E--SH------Q---D--ADI---E----------DFK--AQKKELEEVVQPIVG----------K---------L----Y------------G--------G------A-----------G----------P------------------------------P-------P------------------------G-------E-------E-----------E-------------------------A------A------G----E--KDEL-----------------
>Lampropholis_coggeri@CT03131213.H1.1
----------------------------------------------------------------------------------------------------MKF-V---L-IS----------L---L--------L----X-------G-------S-VF----A-----------------D------E-----------D--------------------D----K-----K---------E---------------------------------------------------------------------------------------------------------------------------------E---------V-------G------------TV-VGIDLGTTY--------SCVGVF-K-N----GR-V--EII-ANDQG---NRITPSYVAF--T-PE--G--E---RLIGDAAKNQLTSNPENTVFDAK---RLIGRTWNDPSVQQDIKYLPFKV-I-E-KK--T---KPYIQV--DV----GG--G-Q--T--KT-------------FAPEEISAMVLTKMKETAEAYLGKKVTHAVVTVPAYFNDAQRQATKDAGTIAGLNVMRIINEPTAAAIAYGL--D-K---R----E-----G-------EK-NILVFDLGG-GTFDVSL-L-TI-DNGVFEVVATNGDTHLGGEDFDQRVMEHFIKLYKKK----T---G-----K---D-----V--RK-DN-----------RAVQKLRREVEKAKRALSSQHQSRIEIESFFEGEDF-SESLTRAKFEELNMDLFRSTMKPVQKV-LEDA-DLKKSDIDEIXLVGGSTRIPKIQQLVKEFFNGKEPS--RGINPDEAVAYGAAVQAGVL--------S---G---D----QD--TG--D---------LVL---LDVCPLTLGIETVGGVMTKLIPRNTVV----PTKKSQIFSTASDNQPTVTIKVYEGERPLTKDNHLLGTFDLTGIPPAPRGVPQIEVTFE-IDVNGILRVTAEDKGT-G-NKNKITITND-Q-N-RL--TPEEIERMVNDAEKFAEEDKKLKERIDARNELESYAYS--------LKN-QIG---D--KEK-L---------GG------KLSSEDKDTIEKAVEE-KIEWL--E--GH------Q---D--ADI---E----------DFK--AQKKELEEIVQPIVG----------K---------L----Y------------G--------S------A-----------G----------P------------------------------P-------P------------------------SEGE----G-------D-----------E-------------------------S------A------G----E-----------------------
>Latimeria_chalumnae@CT01131213.H1.1
----------------------------------------------------------------------------------------------------MKL-S---L-L-------V---L---L--------V----I-------S-------S-V-----F---A-------------D------E-----------E--------------------D----K-----K---------E---------------------------------------------------------------------------------------------------------------------------------S---------V-------G------------TV-VGIDLGTTY--------SCVGVF-K-N----GR-V--EII-ANDQG---NRITPSYVAF--T-PE--G--E---RLIGDAAKNQLTSNPENTVFDAK---RLIGRTWNDPSVQQDIKYLPFKV-I-E-KK--N---KPYVQV--DI----G---G-Q--T--KT-------------FAPEEISAMVLTKMKETAEAYLGKKVTHAVVTVPAYFNDAQRQATKDAGTIAGLNVMRIINEPTAAAIAYGL--D-K---K----E-----G-------EK-NILVFDLGG-GTFDVSL-L-TI-DNGVFEVVATNGDTHLGGEDFDQRVMEHFIKLYKKK----T---G-----K---D-----V--RK-DN-----------RAVQKLRREVEKAKRALSAQHQARIEIESFFEGEDF-SETLTRAKFEELNMDLFRSTMKPVQKV-LEDS-DLKKSEIDEIVLVGGSTRIPKIQQLVKELFNGKEPS--RGINPDEAVAYGAAVQAGVL--------S---G---E----DD--TG--D---------LVL---LDVCPLTLGIETVGGVMTKLIPRNTVV----PTKKSQIFSTASDNQPTVTIKVYEGERPLTKDNHLLGTFDLTGIPPAPRGVPQIEVTFE-IDVNGILRVTAEDKGT-G-NKNKITITND-Q-N-RL--TPEEIERMVTDAEKFAEEDKKLKERIDSRNELESYAYS--------LKN-QIG---D--KEK-L---------GG------KLSSEDKETIEKAVEE-KIEWL--E--SH------Q---D--ADI---E----------EFT--AKKKELEEIVQPIIT----------K---------L----Y------------G--------S------A-----------G----------V------------------------------P-------P------------------------T-------G-------G-----------E-------------------------E------E------Y----E--KDEL-----------------
>Latimeria_menadoensis@CT01131213.H1.1
----------------------------------------------------------------------------------------------------MKL-S---L-L-------V---L---L--------V----I-------S-------S-V-----F---A-------------D------E-----------E--------------------D----K-----K---------E---------------------------------------------------------------------------------------------------------------------------------S---------V-------G------------TV-VGIDLGTTY--------SCVGVF-K-N----GR-V--EII-ANDQG---NRITPSYVAF--T-PE--G--E---RLIGDAAKNQLTSNPENTVFDAK---RLIGRTWNDPSVQQDIKYLPFKV-I-E-KK--N---KPYVQV--DI----G---G-Q--T--KT-------------FAPEEISAMVLTKMKETAEAYLGKKVTHAVVTVPAYFNDAQRQATKDAGTIAGLNVMRIINEPTAAAIAYGL--D-K---K----E-----G-------EK-NILVFDLGG-GTFDVSL-L-TI-DNGVFEVVATNGDTHLGGEDFDQRVMEHFIKLYKKK----T---G-----K---D-----V--RK-DN-----------RAVQKLRREVEKAKRALSAQHQARIEIESFFEGEDF-SETLTRAKFEELNMDLFRSTMKPVQKV-LEDS-DLKKSEIDEIVLVGGSTRIPKIQQLVKELFNGKEPS--RGINPDEAVAYGAAVQAGVL--------S---G---E----DD--TG--D---------LVL---LDVCPLTLGIETVGGVMTKLIPRNTVV----PTKKSQIFSTASDNQPTVTIKVYEGERPLTKDNHLLGTFDLTGIPPAPRGVPQIEVTFE-IDVNGILRVTAEDKGT-G-NKNKITITND-Q-N-RL--TPEEIERMVTDAEKFAEEDKKLKERIDSRNELESYAYS--------LKN-QIG---D--KEK-L---------GG------KLSSEDKETIEKAVEE-KIEWL--E--SH------Q---D--ADI---E----------EFT--AKKKELEEIVQPIIT----------K---------L----Y------------G--------S------A-----------G----------V------------------------------P-------P------------------------T-------G-------G-----------E-------------------------E------E------Y----E--KDEL-----------------
>Leucoraja_erinacea@toto70338.H1.1
------------------------------------------------------------------------------------------------------------------------------------------------------------------------------------------------------------------------------------------------------------------------------------------------------------------------------------------------------------------------------------------------------------------------GIDLGTTY--------SCVGVY-K-N----GR-V--EII-ANDQG---NRITPSYVAF--T-QE--G--E---RLIGDAAKNQLTSNPENTVFDAK---RLIGRIYNDPAVQQDLKYLPFKI-I-D-KK--N---KPHVQV--DI----S---D-Q--V--KT-------------FAPEEISAMVLTKMKETAEAYLGKKVTHAVVTVPAYFNDAQRQATKDAGTIAGLNVMRIINEPTAAAIAYGL--D-K---R----E-----G-------EK-NILVFDLGG-GTFDVSL-L-TI-DNGVFEVVATNGDTHLGGEDFDQRVMEHFIKLYKKK----T---G-----K---D-----V--RK-DN-----------RAVQKLRREVEKAKRGLSAQHQARIEIESFFEGEDF-SETLTRAKFEELNMDLFRSTMKPVQKV-MEDA-DLKKSEIDEIVLVGGSTRIPKIQQLVKEFFNGKEPS--RGINPDEAVAYGAAVQAGVL--------S---G---E----ED--TG--D---------LVL---LDVCPLTLGIETVGGVMTKLIPRNTVV----PTKKSQIFSTASDNQPTVTIKVYEGERPLTKDNHLLGTFDLTGIPPAPRGVPQIEVTFE-IDVNGILRVTAEDKGT-G-NKNKITITND-Q-N-RL--TP--IERMVNDAEKFAEEDVKLKDRIDARNDLESYSYS--------LKN-QIG---D--KEK-L---------GG------KLSSEDKEIIEKAVEE-KIEWL--E--SH------Q---D--AET---E----------DFK--AKKK---------------------------------------------------------------------------------------------------------------------------------------------------------------------------------------------------------------------------------------------------------
>Notophthalmus_viridescens@Nvir185.H1.1
-------------------------------------------------------------------------------------------------MIRMKX-F---L-IA---L--L---V---V--------T----S-------V-------F-A-----------------------D------E-----------D--------------------D----K-----K---------E---------------------------------------------------------------------------------------------------------------------------------D---------V-------G------------TV-VGIDLGTTY--------SCVGVF-K-N----GR-V--EII-ANDQG---NRITPSYVXF--T-PE--G--E---XLIGDAAKNQLTSNPENTVFDAK---RLIGRTWNDPSVQQDIKYLPFKV-I-E-KK--T---KPYIQV--DI----A---D-Q--S--KS-------------FAPEEISAMVLTKMKETAEAYLGKKVTHAVVTVPAYFNDAQRQATKDAGTIAGLNVMRIINEPTAAAIAYGL--D-K---K----D-----G-------EK-NILVFDLGG-GTFDVSL-L-TI-DXXXXXVVATNGDTHLGGEDFDQRVMXHFIKLYKKK----T---G-----K---D-----V--RK-DN-----------RAXQKLRRXVEKAKRALSAQHQARIEIESFFEGEDF-SETLTRAKFEELNMDLFRSTMKPVQKV-LEDS-DLKKTDIDEIVLVGGSTRIPKIQQLVKEFFNGKEPS--RGINPDEAVAYGAAVQAGVL--------S---G---D----QD--TG--D---------LVL---LDVCPLTLGIETVGGVMTKLIPRNTVV----PTKKSQIFSTASDNQPTVTIKVYEGERPLTKDNHLLGTFDLTGIPPAPRGVPQIEVTFE-IDVNGILRVSAEDKGT-G-NKNRITITND-Q-N-RL--TPDEIERMVNDAEKFAEEDKKLKERIDTRNELESYAYS--------LKN-QIG---D--KEK-L---------GG------KLSSEDKETIEKAVEE-KIEWL--E--SH------Q---D--ADI---E----------EFK--AKKKDLEEIVQPIVS----------K---------L----Y------------G--------S------A-----------G----------P------------------------------P-------P----------------------------------------P-----------G---G---------E-----------E------E------A----E--KDEL-----------------
>Phrynops_hilarii@Contig11928.H1.1
---------------------------------------------------------------------------------------------------------------------------------------------------------------------------------------------------------------------------------------------------------------------------------------------------------------------------------------------------------------------------------------------------------------------------------------------------------------------------TPSYVAF--T-PE--G--E---RLIGDATKNQLTSNPENTVFDAK---RLIGRTWNDPSVQQDIKYLPFKV-V-E-KK--T---KPYIQV--DV----GS--G-Q--M--KT-------------FAPEEISAMVLTKMKETAEAYLGKKVTHAVVTVPAYFNDAQRQATKDAGTIAGLNVMRIINEPTAAAIAYGL--D-K---R----E-----G-------EK-NILVFDLGG-GTFDVSL-L-TI-DNGVFEVVATNGDTHLGGEDFDQRVMEHFIKLYKKK----T---G-----K---D-----V--RK-DN-----------RSVQKLRREVEKAKRALSSQHQARIEIESFFEGEDF-SETLTRAKFEELNMDLFRSTMKPVQKV-LEDS-DLKKSDIDEIVLVGGSTRIPKIQQLVKEFFNGKEPS--RGINPDEAVAYGAAVQAGVL--------S---G---D----QD--TG--D---------LVL---LDVCPLTLGIETVGGVMTKLIPRNLFV----PTKKSQIFSTASDNQPTVTIKVYEGERPLTKDNHLLGTFDLTGIPPAPRGVPQIEVTFE-IDVNGILRVTAEDKGT-G-NKNKITITND-Q-N-RL--TPEEIERMVNDAEKFAEEDKKLKERIDTRNELESYAYS--------LKN-QIG---D--KEK-L---------GG------KLSSEDKETIEKAVEE-KIEWL--E--SH------Q---D--AEI---E----------DFK--AKKKELEEVVQPIVS----------K---------L----Y------------G--------S------A-----------G----------P------------------------------P-------P--------------------------------G-------E-----------E-------------------------E------P------G----E--KDEL-----------------
>Podarcis_sp.@CT01131213.H1.1
------------------------------------------------------------------------------------------------------------------------------------------------------------------------------------------------------------------------------------------------------------------------------------------------------------------------------------------------------------------------------------------------------------------------------------------------------------EII-ANDQG---NRITPSYVAF--T-PE--G--E---RLIGDAAKNQLTSNPENTVFDAK---RLIGRTWNDPSVQQDIKYLPFKV-I-E-KK--S---KPHIQV--DI----GG--G-Q--M--KT-------------FAPEEISAMVLTKMKETAEAYLGKKVTHAVVTVPAYFNDAQRQATKDAGTIAGLNVMRIINEPTAAAIAYGL--D-K---R----E-----G-------EK-NILVFDLGG-GTFDVSL-L-TI-DNGVFEVVATNGDTHLGGEDFDQRVMEHFIKLYKKK----T---G-----K---D-----V--RK-DN-----------RAVQKLRREVEKAKRALSSQHQSRIEIESFFEGEDF-SETLTRAKFEELNMDLFRSTMKP------------------------------------------------------------------------------------------------------------VL---LDVCPLTLGIETVGGVMTKLIPRNTVV----PTKKSQIFSTASDNQPTVTIKVYEGERPLTKDNHLLGTFDLTGIPPAPRGVPQIEVTFE-IDVNGILRVTAEDKGI-G-NKNKITITND-Q-N-RL--TPEEIERMVNDAEKFAEEDKKLKERIDARNELESYAYS--------LKN-QIG---D--KEK-L---------GG------KLSSEDKETIEKAVEE-KIEWL--E--SH------Q---D--SDI---E----------EFK--AQKKELEEVVQPIVG----------K---------L----Y------------G--------S------A-----------G----------P------------------------------P-------P--------------------------------T-------E-----------E-------------------------E------AAG----G----D--KDEL-----------------
>Pogona_vitticeps@CT01131213.H1.2
----------------------------------------------------------------------------------------------------MKF-V---L-VC---L--L---L---V--------G----S-------V-------F-A-----D---E-------------E------E-----------K--------------------R----E-------------------------------------------------------------------------------------------------------------------------------------------------D---------V-------G------------TV-VGIDLGTTY--------SCVGVF-K-N----GR-V--EII-ANDQG---NRITPSYVAF--T-PE--G--E---RLIGDAAKNQLTSNPENTVFDAK---RLIGRTWNDPSVQQDIKYLPFKV-L-E-RK--A---KPHIQV--DI----GG--G-Q--T--KT-------------FAPEEISAMVLTKMKETAEAYLGKKVTHAVVTVPAYFNDARRQA--------------------------------------------------------------------------------------------------------------------------------------------------------------------------------------------------------------------------KPVQKV-LEDA-DLKKSDIDEIVLVGGSTRIPKIQQLVKEFFNGKEPS--RGINPDEAVAYGAAVQAGVL--------------------------G--D---------LVL---LDVCPLTLGIETXGGVMTKLIPRNTVV----PTKKSQIFSTASDNQPTVTIKVYEGERPLTKDNHLLGTFDLTGIPPAPRGVPQIEVTFE-IDVNGILRVTAEDKGT-G-NKNKITITND-Q-N-RL--TPEEIERMVNDAEKFAEEDKKLKERIDARNELESYAYS--------LKN-QIG---D--KEK-L---------GG------KLSSEDKETMEKAVEE-KIEWL--E--SH------Q---D--ADI---E----------DFK--AQKKELEEVVQPIVS----------K---------L----Y------------G--------S------A-----------G----------P------------------------------P-------P--------------------------------S-------E-----------E-------------------------E------A------G----E--KDEL-----------------
>Protopterus_annectens@CT01131213.H1.1
----------------------------------------------------------------------------------------------------MKF-R---I-SC---A--F---L---L--------L----L-------G-------S-V-----L---S-------------A------D-----------D--------------------D----K-----R---------E---------------------------------------------------------------------------------------------------------------------------------D---------V-------G------------TV-VGIDLGTTY--------SCVGVF-K-N----GR-V--EII-ANDQG---NRITPSYVAF--T-PE--G--E---RLIGDAAKNQLTSNPENTIFDAK---RLIGRNWNDPAVQHDLKYFPFKV-V-E-KK--S---KPHVQV--DV----G---G-H--M--KT-------------FAPEEISAMVLTKMKETAEAYLGRKVTHAVVTVPAYFNDAQRQATKDAGTIAGLNVMRIINEPTAAAIAYGL--D-K---K----E-----G-------EK-NILVFDLGG-GTFDVSL-L-TI-DNGVFEVVATNGDTHLGGEDFDQRVMEHFIKLYKKK----T---G-----K---D-----V--RK-DN-----------RAVQKLRREVEKAKRALSSQHQARIEIESFFEGEDF-SETLTRAKFEELNMDLFRSTMKPVQKV-LEDS-DLKKSDINEIVLVGGSTRIPKIQQLVKEFFNGKEPS--RGINPDEAVAYGAAVQAGVL--------S---G---D----ED--IS--D---------VVL---LDVCPLTLGIETVGGVMTKLIPRNTVV----PTKKSQIFSTASDNQPTVTIKVYEGERPLTKDNHLLGTFDLTGIPPAPRGVPQIEVTFE-IDVNGILRVTAEDKGT-G-NKNKITITND-Q-N-RL--TPEEIDRMVNDAEKFAEEDRKLKERIDARNELESYAYS--------LKN-QIG---D--KEK-L---------GG------KLSSDDKDTIEKAVEE-KIEWL--E--SH------Q---E--ADT---E----------EFK--AKKKELEEIVQPIVS----------K---------L----Y------------G--------G------A-----------G----------G-------------------A----------P-------P------------------------E-------G-------E-----------D---------------------------------------T----E--KDEL-----------------
>Ptychodera_flava@CT03131213.H1.1
--------------------------------------------------------------------------------------------------------------------------------------------MKKYLAGSLLL-----LVVFMYGIFTQVKA---DDD--D---E------S-----------D--------------------KKDS-------------------------------------------------------------------------------------------------------------------------------------------------------------I-------G------------TV-IGIDLGTTY--------SCVGVY-K-N----GR-V--EII-ANDQG---NRITPSYVAF--T-EE--G--E---RLIGDAAKNQLTSNPTNTVFDAK---RLIGRNWDDKSVQHDVKYFPFKV-K-E-KN--G---KPHVEV--SV----G---E-E--R--KI-------------FAAEEISAMVLGKMKETAEAYLGTDVANAVVTVPAYFNDAQRQATKDAGIIAGLNVMRIINEPTAAAIAYGL--D-K---K----E-----G-------EK-NILVFDLGG-GTFDVSL-L-TI-DNGVFEVVATNGDTHLGGEDFDQRVMEHFIKLYKKK----K---G-----K---D-----V--RK-DN-----------RAVQKLRREVEKAKRALSAQHQARVEIESFYDGEDF-SEVLTRAKFEELNMDLFRSTMKPVQKV-MEDA-GMSKSEIHEIVLVGGSTRIPKVQQLVKDYFNGKEPS--RGINPDEAVAYGAAVQAGVL--------S---G---E----EE--TG--D---------LVL---LDVNPLTMGIETVGGVMTKLISRNTVI----PTKKSQIFSTAADNQPTVTIQVFEGERPMTKDNHLLGKFDLNGIPPAPRGVPQIEVTFE-IDVNGILRVSAEDKGT-G-NKEKITITND-Q-N-RL--TPEDIEKMIQDAEKFADEDKKVKERVEAKNELEGYAYS--------LKN-QVG---D--EEK-L---------GG------KLTDEQKEQITSACDE-QIEWL--E--EN------Q---D--ADT---E----------DLK--AHKKQLEDIVQPIVS----------K-----------------------------------------------------------------------------------------------------------------------------------------------------------------------------------------------------------------------------------
>Python_regius@CT01131213.H1.1
----------------------------------------------------------------------------------------------------MKY-A---L-VC----------L---L--------L----V-------S-------S-VF----A-----------------D------E-----------D--------------------E----K-----K---------E---------------------------------------------------------------------------------------------------------------------------------D---------V-------G------------TV-VGIDLGTTY--------SCVGVF-K-N----GR-V--EII-ANDQG---NRITPSYVAF--T-PE--G--E---RLIGDAAKNQLTSNPENTVFDAK---RLIGRTWNDPSVQQDIKYLPFKV-I-E-KK--A---KPHIQV--DI----GG--G-Q--T--KT-------------FAPEEISAMVLTKMKETAEAYLGKKVTHAVVTVPAYFNDAQRQATKDAGIIAGLNVMRIINEPTAAAIAYGL--D-K---R----E-----G-------EK-NILVFDLGG-GTFDVSL-L-TI-DNGVFEVVATNGDTHLGGEDFDQRVMEHFIKLYKKK----T---G-----K---D-----V--RK-DN-----------RAVQKLRREVEKAKRALSSQHQARIEIESFFEGEDF-SETLTRAKFEELNMDLFRSTMKPVQKV-LEDA-DLKKSDIDEIVLVGGSTRIPKIQQLVKEFFNGKEPS--RGINPDEAVAYGAAVQAGVL--------S---G---D----QD--TG--D---------LVL---LDVCPLTLGIETVGGVMTKLIPRNTVV----PTKKSQIFSTASDNQPTVTIKVYEGERPLTKDNHLLGTFDLTGIPPAPRGVPQIEVTFE-IDVNGILRVTAEDKGT-G-NKNKITITND-Q-N-RL--TPEEIERMVNDAEKFAEEDKKLKERIDARNELESYAYS--------LKN-QIG---D--KEK-L---------GG------KLSSEDKDTIEKAVEE-KIEWL--E--SH------Q---D--ADI---E----------DFK--AQKKELEEVVQPIVG----------K---------L----Y------------G--------G------A-----------G----------P------------------------------P-------P--------------------------------G-------E-----------E-------------------------E------A------G----E--KDEL-----------------
>Rana_chensinensis@Rche5197.H1.1
-------------------------------------------------------------------------------------------------MVAMKL-L---G-IL---L--L---V---V--------A----S-------T-------F-A-----------------------D------D-----------D--------------------D----K-----K---------E---------------------------------------------------------------------------------------------------------------------------------E---------V-------G------------TV-IGIDLGTTY--------SCVGVX-K-N----GR-V--EII-ANDQG---NRITPSYVAF--T-PE--G--E---RLIGDAAKNQLTSNPENTVFDAK---RLIGRTWNDPSVQQDVKYLPFKV-V-E-KK--T---KPYIEA--DV----N---N-Q--R--KT-------------FAPEEISAMVLTKMKETAEAYLGKKVTHAVVTVPAYFNDAQRQATKDAGTIAGLNVMRIINEPTAAAIAYGL--D-K---K----E-----G-------EK-NILVFDLGG-GTFDVSL-L-TI-DNGVFEVVATNGDTHLGGEDFDQRVMEHFIKLYKKK----T---G-----K---D-----V--RR-DN-----------RAVQKLRREVEKAKRALSSQHQVKIEIESFFEGEDF-SETLTRAKFEELNMDLFRSTMKPVQKV-LEDA-DL-------IVLVGGSTRIPKIQQLVKEFFNGKEPS--RGINPDEAVAYGAAVQAGXL--------S---X---X----XD--TG--D---------LVL---LDVCPLTLGIETVGGVMTKLIPRNTVV----PTKKSQIFSTASDNQPTVTIKVYEGERPLTKDNHLLGTFDLTGIPPAPRGVPXIEVTFE-IDVNGILXXTAEDKGT-G-NKNKITITND-Q-N-RL--TPEDIERMXTDXEXFAEDDKKLKXRIXXRXELESYTYS--------LKN-QIG---D--KEK-L---------GG------KLXSEXXETIEXXVEE-KIEWL--E--SH------------------------------------------------------------------------------------------------------------------------------------------------------------------------------------------------------------------------------------------------------------------------------------------------
>Scyliorhinus_canicula@toto94576.H1.1
--------------------------------------------------------------------------------------------------------------LL---L--L---L---V--------S----S-------V-------L-A-----D---E-------------D------D-----------K--------------------R----E-------------------------------------------------------------------------------------------------------------------------------------------------S---------V-------G------------TV-VGIDLGTTY--------SCVGVY-K-N----GR-V--EII-ANDQG---NRITPSYVAF--T-FD--G--E---RLIGDAAKNQLTSNPENTVFDAK---RFIGRTWGDPAVQQDLKYLPFTV-I-E-KK--N---KPHVQV--DV-----S--G-E--V--KT-------------FAPEEISAMVLTKMKETAEAYLGKKVTHAVV----------------------LNVMRIINEPTAAAIAYGL--D-K---R----E-----G-------EK-NILVFDLGG-GTFDVSL-L-TI-DNGVFEVVATNGDTHLGGEDFDQRVMEHFIKLYKKK----T---G-----K---D-----V--RK-DN-----------RSMQKLRREVEKAKRGLSAQHQARIEIESFFEGEDF-SETLTRAKFEELNMDLFRSTMKPVQKV-MEDA-DLKKTEIDEIVLVGGSTRIPKIQQLVKEFFNGKEPS--RGINPDEAVAYGAAVQAGVL--------S---G---E----ED--AG--D---------LVL---LDVCPLTLGIETVGGVMTKLIPRNTVV----PTKKSQIFSTASDNQPTVTIKVYEGERPMTKDNHLLGTFDLTGIPPAPRGVPQIEVTFE-IDVNGILRVTAEDKGT-G-NKNKITITND-Q-N-RL--TPEEIDRMVVDAEKFAEEDQKLKERIDARNDLESYAYS--------LKN-QIG---D--KEK-L---------GG------KLSTEDKETIEKAVEE-KIEWL--E--GH------Q---D--SEI---E----------DFK--AKKKELEEIVQPIVS----------K---------L----Y------------G--------S------AG----------G----------S------------------------------P-------P----------------------------------------E-----------E-------------------------E------E------T----E--KDEL-----------------
>Trachemys_scripta@toto2478.H1.1
----------------------------------------------------------------------------------------------------------------------V---L---L--------L----L-------G-------S-A-----R---G-------------E------E-----------D--------------------D----K-----K---------E---------------------------------------------------------------------------------------------------------------------------------D---------V-------G------------TV-VGIDLGTTY--------SCVGVF-K-N----GR-V--EII-ANDQG---NRITPSYVAF--T-PE--G--E---RLIGDAAKNQLTSNPENTVFDAK---RLIG----------------------------------------------------------------------------------------------------------------------------------------------------------------------------EK-NILVFDLGG-GTFDVSL-L-TI-DNGVFEVVATNGDTHLGGEDFDQRVMEHFIKLYKKK----T---G-----K---D-----V--RK-DN-----------RSVQKLRREVEKAKRALS----------SFFEGEDF-SETLTRAKFEELNMDLFRSTMKPVQKV-LEDS-DLKKSDIDEIVLVGGSTRIPKIQQLVKEFFNGKEPS--RGINPDEAVAYGAAVQAGVL--------S---G---D----QD--TG--D---------LVL---LDVCPLTLGIETVGGVMTKLIPRNTVV----PTKKSQIFSTASDNQPTVTIKVYEGERPLTKDNHLLGTFDLTGIPPAPRGVPQIEVTFE-IDVNGILRVTAEDKGT-G-NKNKITITND-Q-N-RL--TPEEIERMVNDAEKFAEEDKKLKERIDTRNELESYAYS--------LKN-QIG---D--KEK-L---------GG------KLSSEDKETIEKAVEE-KIEWL--E--SH------Q---D--AEI---E----------DFK--AKKKELEEVVQPIVS----------K---------L----Y------------G--------S------A-----------G----------P------------------------------P-------P----------------------------------------E-----------E-------------------------E------A------G----E--KDEL-----------------
