# Supplementary material for: A phylogenomic framework and timescale for comparative studies of tunicates
Source: BMC Biol. 2018 Apr 13;16:39. doi: 10.1186/s12915-018-0499-2 (PMC5899321; doi:10.1186/s12915-018-0499-2)
Supplement: Supplementary file 4 — Supporting data. Transcriptome assemblies, alignments, and trees. (ZIP 38502 kb) [file 12915_2018_499_MOESM4_ESM.zip › 12915_2018_499_MOESM4_ESM/12915_2018_499 (Delsuc) Files Updated 23-03-2018/hsp90-C.fasta]

>Paracentrotus_lividus@CT02061123.H1.1
------------------------------------------------------------------------------------------------------------------------------------------------------------------------------------------------------------------------------------------------------------------------------------------------------------------------------------------------------------------------------------------------------------------------------------------------------------------------------------------------------------------------------------------------------K---I---------------------I----M-S---T-------E--T------Q--R--------P----Q-----------------------E-------P----M-------------E----------------S------------------E--------E-------------------A-----E---T-----------------F-A-----------------------------------------------------------------------------------------------------------------FQAEI-----AQLMSLI--INTFYSNKEIFLRELISNSSDALDK--IRYK-S--L-----T-----D-P----------------------------------------S----E---------V---E---G-----------E--K-D----F---------------------------------------KIQIIP------NK---------D---D---N------------T--LTIMDTGIGMTKADMINNLGTIA-RSGTRNF----ME---A-------------------------------L------------Q-------------------------------------------------------------------A-------G---------------A---------------------------------------------------------------------------------------------------D---------------I------------------S-----------------MIGQFGVGFYSAYLVAETV------TVYS--K---H--N-----------D-----------D-------E------T-Y-----M-WQ-S-----SA-GG-SFTV-----------HR----------I--------P---------N--------------S-------D----D--LK----------------------------------------------------R-GT--KIVLTM-K----------E----D------Q-------------------------T-E-YLEEKKV-KE-IVKKHSQFIG-Y---P-I-----------T-L--------------Q---------------------------V--------E-----K---------------E----REV----D-------------------------------------------------------------------------------------K-------P-------------------V-------S--------------------------D--------D-----------E-----------------------------------------A--------------E--------------E--------K-------K----------E----------------------E------------------------------E------N-------------------E-----------------A-------------------------------E-------------S--------------------------------------------H------V------------------E------E---S---E------------------------------------------------------------------------------------------------------------------------------------------------------------------------------------------X----------G---------X------------R------E----------E--------E----------------------------------R-----G------X-------------------------------------------E---------------E-----D------K-------ED--------------------------------------------------------------------------------------------------------------E----------------------K---K-----T------K---------K---I---K------E--------------K----------Y------------T------E------D--------E-------------V-------------LNKTKP-IWTRNPD-D--ISQEEYGEFYK--------S-LT------------------N-D--W----E--D-HL-AVKH-F-SVE-G--Q-L--EFRA-LLFIP-K--R-A-P--F--D--MF--E----N----------K-K-K--K-N------N--IK-------------L-------------Y-VR--RVFI-MDNC--E--D-LIPEYLNFIKGVVDSEDLP--------LNISRSI--------------------------------------------------------------------------------------------------------------------------------------------------------------------------------------------------------------------------------------------------------------------------------------------------------------------------------------------------------------------------------------------------D-----------K------------------------------------E------------N-------------------Y----K----------K------L-YEQFSKNLK-LGIH--E-D---S----------Q--N-----R-S---K--IAD-LLRY-H---T------S----------------------------------H----S---------------------------------------------------------------------------------------------------------------------------------G----------D----------E-------------------M-----------------T--TLKE---Y--------------------V-------------------------------------------------------------------------------------------------------------------------S-------------------------------------------------------------------------------------------------------------------------------------R-----------------M---------------------------------------------------------------------------------K----------------------------------------------E-----------N----Q-------------------------T--------------Q------------------------------------------------IYY--I--TG-E-----S-RDLVAN--SAFVERV-KKR--GFEV---------LYM-TE-P-ID-EYCI--QQ-L-K-EY----------------------------------------------------------D--------------G-----------K----------------T----L--V---SV--T---------K-E---G---------------L-------E----L-----P------------E-----------------------------------------D-------------------E---------------------------------------E----E---------------K-------------------K-------R---M------E-----------------E------A-----K-----A------------------------------------------------------------------------------------------------------------------------------------------------K--------F----E-----N------L---C-K-V---V------KE----IL------------D------K-----------K-V---------E-KVV--V-S------NR-L---V---S---SPC-C--I-V---T--S-Q---Y-GWTA-N---MER---I---M-----K-------------A----Q-----A-----L---R------D-------T--S----T---M--G---Y---M----------------A----A-----K---K---H-LEINPDHPIID-TL------R---------------------------------------------------------------------------------------------------------------------------------------Q-K---A-----D-------A----D-----K-----N----D---K------S----------------------------VK---DL---V--MLLYETSLMSS-G-------FSLE--E-P--Q----T--HAGRIYR-MI-K---L----------G--L-----G--------I----D-------------E-----------D-------------------D---------------I------------------------P-----------------------------------------------------------------E-----E------------------------------------------------------------------------------------------------------T------A----------------------------D-----------E---------D-------M--------P-----------------P-----------------L--------E--------------G----------------------------------------------------------D-----------------------D------------------------------------------------------------------D----------------------------------------------------D--------A----S----R--------------------M--E----E--------V---------D------------------------------------------------------------------------------------------------------------------------------------------------------------------------------------------
>Strongylocentrotus_purpuratus@CT01061123.H1.2
---------------------------------------------------------------------------------------------------------------------------------------------------------------------------------------------------------------------------------------------------------------------------------------------------------------------------------------------------------------------------------------------------------------------------------------------------------------------------------------------------------------------------------------------------------------------------------------------------------------------------------------------MSTDTKRPEE-------P----M-------------E----------------A------------------E--------E-------------------A-----E---T-----------------F-A-----------------------------------------------------------------------------------------------------------------FQAEI-----AQLMSLI--INTFYSNKEIFLRELISNSSDALDK--IRYK-S--L-----T-----D-P----------------------------------------S----E---------I---E---A-----------E--K-D----F---------------------------------------HIRIIP------NK---------D---E---K------------T--LTLIDTGIGMTKADMINNLGTIA-RSGTKNF----ME---A-------------------------------L------------Q-------------------------------------------------------------------A-------G---------------A---------------------------------------------------------------------------------------------------D---------------I------------------S-----------------MIGQFGVGFYSAYLVAETV------TVYS--K---H--N-----------D-----------D-------E------T-Y-----M-WQ-S-----SA-GG-SFTV-----------HR----------I--------P---------N--------------S-------D----D--LK----------------------------------------------------R-GT--KIILTM-K----------E----D------Q-------------------------T-E-YLDEKKI-KE-VIKKHSQFIG-Y---P-I-----------G-L--------------Q---------------------------V--------E-----K---------------E----R------E-------------------------------------------------------------------------------------K-------E-------------------V-------S--------------------------D--------D-----------E-----------------------------------------D--------------E--------------E--------E-------K----------K----------------------E------------------------------E------E-------------------D-----------------E-------------------------------E-------------N--------------------------------------------K------E------------------D------E---D---K------------------------------------------------------------------------------------------------------------------------------------------------------------------------------------------P----------K---------I------------E------D----------L--------D----------------------------------E-----D------E-------------------------------------------E---------------K-----K------K-------EE--------------------------------------------------------------------------------------------------------------K----------------------K---I-----K------K---------K---I---K------E--------------K----------Y------------T------E------D--------E-------------V-------------LNKTKP-IWTRNPD-D--ISQDEYGEFYK--------S-LT------------------N-D--W----E--D-HL-AVKH-F-SVE-G--Q-L--EFRA-LLFIP-K--R-A-P--F--D--MF--E----N----------K-K-K--K-N------N--IK-------------L-------------Y-VR--RVFI-MDNC--E--D-IIPEYLNFIKGVVDSEDLP--------LNISREMLQ-Q-------SK-ILKVIRKNIVKKCMELF-QE---L------------C------------------------------------------------------------------------------------------------------------------------------------------------------------------------------------------------------------------------------------------------------------------------------------------------------------------------------------E----------D-----------R------------------------------------E------------N-------------------Y----K----------K------L-YEQFSKNLK-LGIH--E-D---S----------Q--N-----R-S---K--IAD-FLRY-Y---T------S----------------------------------H----S---------------------------------------------------------------------------------------------------------------------------------G----------D----------D-------------------L-----------------T--TLKD---Y--------------------V-------------------------------------------------------------------------------------------------------------------------S-------------------------------------------------------------------------------------------------------------------------------------R-----------------M---------------------------------------------------------------------------------K----------------------------------------------E-----------N----Q-------------------------T--------------Q------------------------------------------------IYY--I--TG-E-----S-REQVAN--SAFVERV-KKR--GFEV---------LYM-TE-P-ID-EYCV--QQ-L-K-EY----------------------------------------------------------D--------------G-----------K----------------T----L--V---SV--T---------K-E---G---------------L-------E----L-----P------------E-----------------------------------------D-------------------E---------------------------------------D----E---------------K-------------------K-------K---R------E-----------------E------A-----K-----A------------------------------------------------------------------------------------------------------------------------------------------------K--------F----E-----N------L---C-K-V---V------KE----IL------------D------K-----------K-V---------E-KVV--V-S------NR-L---V---S---SPC-C--I-V---T--G-Q---Y-GWTA-N---MER---I---M-----K-------------A----Q-----A-----L---R------D-------T--S----T---M--G---Y---M----------------A----A-----K---K---H-MEVNPDHPIID-SL------R---------------------------------------------------------------------------------------------------------------------------------------Q-K---A-----D-------A----D-----K-----N----D---K------S----------------------------VK---DL---V--MLLYETSLMAS-G-------FSLE--E-P--M----T--HASRIYR-MI-K---L----------G--L-----G--------I----D-------------E-----------D-------------------D---------------V------------------------P-----------------------------------------------------------------E-----E------------------------------------------------------------------------------------------------------T------A----------------------------D-----------E---------D-------M--------P-----------------P-----------------L--------E--------------G----------------------------------------------------------D-----------------------D------------------------------------------------------------------D----------------------------------------------------D--------S----A----R--------------------M--E----E--------V---------D------------------------------------------------------------------------------------------------------------------------------------------------------------------------------------------
>Solaster_stimpsonii@CT01061123.H1.1
----------------------------------------------------------------------------------------------------------------------------------------------------------------------------------------------------------------------------------------------------------------------------------------------------------------------------------------------------------------------------------------------------------------------------------------------------------------------------------------------------------------------------------------------------------------------------------------------------------------------------------------------------------------------------------------------------------------------------------------------------------------------------------------------------------------------------------------------------------------------------------------------------------------------------------------------------------------------------------------------------------------------------------------------------------------------------------------------------------------------------------------------------------------------------------------------------------------------------------------------------------------------------------------------------------------------------------------------------------------------------------------------------------------------------------------------------------------------------------------------------------------------------------------------------------------------------------------------------------------------------------------------------------------------------------------------------------------------------------------------------------------------------------------------------------------------------------------------------------------------------------------------------------------------------------------------------------------------------------------------------------------------------------------------------------------------------------------------------------------------------------------------------------------------------------------------------------------------------------------------------------------------------------------------------------------------------------------------------------------------------------------------------------------------------------------------------------------------------------------------------------------------------------------------------------------------------------------------------------------------------------------------------------------------------------------------------------------------------------------------------------------------------------------------------------------------------------------------------------------------------------------------------------------------------------------------------------------------------------------------------------------------------------------------------------------------------------------------------------------------------------------------------------------------------------------------------------------------------------------------------------------------------------------------------------------------------------------------------------------------------------------------------------------------------------------------------------------------------------------------------------------------------------------------------------------------------------------------------------------------------------------------------------------------------------------------------------------------------------------------------------------------------------------------------------------------------------------------------------------------------------------------------------------GIH--E-D---S----------Q--N-----R-T---K--LAN-FLRY-H---T------S----------------------------------H----S---------------------------------------------------------------------------------------------------------------------------------G----------D----------E-------------------V-----------------T--SLKD---Y--------------------V-------------------------------------------------------------------------------------------------------------------------S-------------------------------------------------------------------------------------------------------------------------------------R-----------------M---------------------------------------------------------------------------------K----------------------------------------------E-----------N----Q-------------------------T--------------Q------------------------------------------------IYY--I--TG-E-----T-RDQVAN--SSFVEGV-KKR--GFEV---------LHM-TE-P-ID-EYCV--QQ-L-K-EY----------------------------------------------------------E--------------G-----------K----------------T----L--V---SI--T---------K-E---G---------------L-------E----F-----P------------E-----------------------------------------D-------------------E---------------------------------------E----E---------------K-------------------K-------N---R------E-----------------E------L-----K-----A------------------------------------------------------------------------------------------------------------------------------------------------K--------F----E-----N------L---C-K-V---M------KD----IL------------D------K-----------K-V---------E-KVV--V-S------NR-L---V---T---SPC-C--I-V---T--S-Q---Y-GWTA-N---MER---I---M-----K-------------A----Q-----A-----L---R------D-------T--S----T---M--G---Y---M----------------A----A-----K---K---H-LEINPTHSIME-TL------R---------------------------------------------------------------------------------------------------------------------------------------Q-K---A-----D-------A----D-----K-----N----D---K------S----------------------------VK---DL---V--MLLFETSLLSS-G-------FSLE--D-P--Q----T--HAGRIHR-MI-K---L----------G--L-----G--------I----D-------------E-----------D-------------------D-----------------------------------------------------------------------------A---------A------------------------A----------------------------------------------------------A--V------------------E---------------------E------M----------------------------P-----------E---------E-------M--------P-----------------P-----------------L--------E--------------G----------------------------------------------------------A-----------------------------------------------------------------------------D------------D----------------------------------------------------D--------A----S----R--------------------M--E----E--------V---------D------------------------------------------------------------------------------------------------------------------------------------------------------------------------------------------
>Patiria_miniata@CT13100919.H1.1
-------------------------------------------------------------------------------------------------------------------------------------------------------------------------------------------------------------------------------------------------------------------------------------------------------------------------------------------------------------------------------------------------------------------------------------------------------------------------------------------------------------------------------------------------------------------------------------------M-------S--E------V--E--------Q----Q-----------------------Q-------P----M-------------E----------------E------------------G--------E-------------------V-----E---T-----------------F-A-----------------------------------------------------------------------------------------------------------------FQAEI-----AQLMSLI--INTFYSNKEIFLRELVSNASDALDK--IRYE-S--L-----T-----D-P----------------------------------------A----R---------V---E---A-----------GG-K-D----F---------------------------------------EIQIIP------NK---------D---E---K------------T--LTIIDTGIGMTKADLVNNLGTIA-KSGTKAF----ME---A-------------------------------L------------E-------------------------------------------------------------------A-------G---------------A---------------------------------------------------------------------------------------------------D---------------I------------------S-----------------MIGQFGVGFYSAYLVADRV------TVYS--K---H--T-----------D-----------D-------E------S-Y-----I-WE-S-----SA-GG-SFTV-----------KS----------V--------P---------T--------------I-------D----T--LK----------------------------------------------------R-GT--MIVLHM-K----------E----D------Q-------------------------V-E-YTEEKRI-RE-IVKKHSQFIG-Y---P-I-----------A-L--------------Q---------------------------V--------E-----K---------------E----R------E-------------------------------------------------------------------------------------K-------E-------------------V-------S--------------------------D--------D-----------E-----------------------------------------EEE-EK---------E--------------E--------E-------K----------K----------------------E------------------------------E------E-------------------A-----------------A-------------------------------E-------------D--------------------------------------------G------E------------------D------K---E---K------------------------------------------------------------------------------------------------------------------------------------------------------------------------------------------P----------K---------I------------E------D----------L--------E----------------------------------E-----D------E-------------------------------------------EA--------------D-----S------K-------DK--------------------------------------------------------------------------------------------------------------D----------------------K---K-----K------K---------K---I---K------E--------------K----------Y------------T------E------N--------E-------------V-------------LNKTKP-LWTRNPD-D--ISPEEYGEFYK--------S-LT------------------N-D--W----E--D-HL-AVKH-F-SVE-G--Q-L--EFRA-LLFVP-K--R-A-P--F--D--MF--E----N----------K-K-K--K-N------N--IK-------------L-------------Y-VR--RVFI-MDNC--E--D-IIPEYLNFVKGVVDSEDLP--------LNISRETLQ-Q-------SK-ILKVIRKNIVKKCMELF-IE---F------------A------------------------------------------------------------------------------------------------------------------------------------------------------------------------------------------------------------------------------------------------------------------------------------------------------------------------------------E----------E-----------K------------------------------------D------------D-------------------F----K----------K------F-YEQFSKNLK-LGIH--E-D---S----------Q--N-----R-T---K--LAN-FLRY-H---T------S----------------------------------H----S---------------------------------------------------------------------------------------------------------------------------------G----------D----------E-------------------M-----------------S--SLKE---Y--------------------V-------------------------------------------------------------------------------------------------------------------------S-------------------------------------------------------------------------------------------------------------------------------------R-----------------M---------------------------------------------------------------------------------K----------------------------------------------E-----------N----Q-------------------------T--------------Q------------------------------------------------IYY--I--TG-E-----S-RDQVAN--SSFVEGV-KKR--GFEV---------LYM-TE-P-ID-EYCV--QQ-L-K-EY----------------------------------------------------------E--------------G-----------K----------------T----L--V---SI--T---------K-E---G---------------L-------E----L-----P------------E-----------------------------------------D-------------------E---------------------------------------E----E---------------K-------------------K-------K---R------E-----------------E------L-----K-----A------------------------------------------------------------------------------------------------------------------------------------------------K--------F----E-----N------L---C-K-V---M------KD----IL------------D------K-----------K-V---------E-KVV--V-S------NR-L---V---V---SPC-C--I-V---T--S-Q---Y-GWTA-N---MER---I---M-----K-------------A----Q-----A-----L---R------D-------T--S----T---M--G---Y---M----------------A----A-----K---K---H-LEINPTHSIME-TL------R---------------------------------------------------------------------------------------------------------------------------------------Q-K---A-----D-------A----D-----K-----N----D---K------S----------------------------VK---DL---V--MLLFETSLLSS-G-------FSLE--D-P--Q----T--HAGRIHR-MI-K---L----------G--L-----G--------I----D-------------E-----------D-------------------D-------------------------------------------------------------A---------------A---------V------------------V-----E--------------------------------------------------------------------------------E---------------------M-----------------------------------P-----------E---------Q-------M--------P-----------------P-----------------L--------E--------------G----------------------------------------------------------A-----------------------------------------------------------------------------D------------D----------------------------------------------------D--------A----S----R--------------------M--E----E--------V---------D------------------------------------------------------------------------------------------------------------------------------------------------------------------------------------------
>Patiria_pectinifera@CT01061123.H1.1
-------------------------------------------------------------------------------------------------------------------------------------------------------------------------------------------------------------------------------------------------------------------------------------------------------------------------------------------------------------------------------------------------------------------------------------------------------------------------------------------------------------------------------------------------------------------------------------------M-------S--E------V--E--------Q----Q-----------------------Q-------P----M-------------E----------------E------------------G--------E-------------------L-----E---T-----------------F-A-----------------------------------------------------------------------------------------------------------------FQAEI-----AQLMSLI--INTFYSNKEIFLRELVSNASDALDK--IRYE-S--L-----T-----D-P----------------------------------------A----R---------V---E---A-----------GG-K-D----F---------------------------------------EIQIIP------NK---------E---E---K------------T--LTIIDTGIGMTKADLVNNLGTIA-KSGTKAF----ME---A-------------------------------L------------E-------------------------------------------------------------------A-------G---------------A---------------------------------------------------------------------------------------------------D---------------I------------------S-----------------MIGQFGVGFYSAYLVADRV------TVYS--K---H--T-----------D-----------D-------E------S-Y-----I-WE-S-----SA-GG-SFTV-----------KS----------V--------P---------T--------------I-------D----T--LK----------------------------------------------------R-GT--MIVLHM-K----------E----D------Q-------------------------V-E-YTEEKRI-RE-IIKKHSQFIG-Y---P-I-----------A-L--------------Q---------------------------V--------E-----K---------------E----R------E-------------------------------------------------------------------------------------K-------E-------------------V-------S--------------------------D--------D-----------E-----------------------------------------E--------------E--------------E--------E-------K----------E----------------------E------------------------------E------K-------------------K-----------------E-------------------------------E-------------E--------------------------------------------A-------------------------A---E---------------------------------------------------------------------------------------------------------------------------------------------------------------------------------------------------------------------------------------------------------------------------------------------------------------------------------------------------------------------------------------------------------------------------------------------------------------------------------------------------------------------------------------------------------------------------------------------------------------------------------------------------------------------------------------------------------------------------------------------------------------------------------------------------------------------------------------------------------------------------------------------------------------------------------------------------------------------------------------------------------------------------------------------------------------------------------------------------------------------------------------------------------------------------------------------------------------------------------------------------------------------------------------------------------------------------------------------------------------------------------------------------------------------------------------------------------------------------------------------------------------------------------------------------------------------------------------------------------------------------------------------------------------------------------------------------------------------------------------------------------------------------------------------------------------------------------------------------------------------------------------------------------------------------------------------------------------------------------------------------------------------------------------------------------------------------------------------------------------------------------------------------------------------------------------------------------------------------------------------------------------------------------------------------------------------------------------------------------------------------------------------------------------------------------------------------------------------------------------------------------------------------------------------------------------------------------------------------------------------------------------------------------------------------------------------------------------------------------------------------------------------------------------------------------------------------------------------------------------------------------------------------------------------------------------------------------------------------------------------------------------------------------------------------------------------------------------------------------------------------------------------------------------------------------------------------------------------------------------------------------------------------------------------------------------------------------------------------------------------------------------------------------------------------------------------------------------------------------------------------------------------------------------------------------------------------------------------------------------------------------------------------------------------------------------------------------------------------------------------------------------------------------------------------------------------------------------------------------------------------------------------------------------------------------------------------------------------------------------------------------------------------------------------------------------------------------------------------------------------------------------------------------------------------------------------------------------------------------------------------------------------------------------------------------------------------------------------------------------------------------------------------------------------------------------------------------------------------------------------------
>Apostichopus_japonicus@CT01090527.H2.1
----------------------------------------------------------------------------------------------------------------------------------------------------------------------------------------------------------------------------------------------------------------------------------------------------------------------------------------------------------------------------------------------------------------------------------------------------------------------------------------------------------------------------------------------------------------------------------------------------------------M--------P----E-----I--------------T--EN-----VP----M---------E---E----------------E------------------A--------E-------------------P-----E---T-----------------F-A-----------------------------------------------------------------------------------------------------------------FQAEI-----AQLMSLI--INTFYSNKEIFLRELISNSSDALDK--IRYE-S--L-----T-----D-P----------------------------------------S----K---------L---D---S-----------G--K-E----F---------------------------------------FIKIIP------NA---------E---E---K------------T--ITIQDSGIGMTKAHLINNLGTIA-KSGTKAF----ME---A-------------------------------L------------Q-------------------------------------------------------------------A-------G---------------A---------------------------------------------------------------------------------------------------D---------------I------------------S-----------------MIGQFGVGFYSAYLVAEKV------SVIS--K---H--N-----------D-----------D-------E------C-Y-----R-WE-S-----AA-GG-SFTV-----------KP----------I--------P---------T--------------P-------E----D--FG----------------------------------------------------R-GT--QIVLTL-K----------E----D------M-------------------------V-E-YTEEKRI-KD-IVKKHSQFIG-Y---P-I-----------K-L--------------Q---------------------------L--------E-----K---------------E----R------E-------------------------------------------------------------------------------------K-------E-------------------V-------S--------------------------D--------D-----------E-----------------------------------------EEEKEE---------E--------------K--------E-------E----------K----------------------E------------------------------E------K-------------------E-----------------G-------------------------------E-------------E--------------------------------------------K------K------------------D------E---D---T------------------------------------------------------------------------------------------------------------------------------------------------------------------------------------------P----------E---------I------------E------D----------V--------E----------------------------------D-----D------E-------------------------------------------DG--------------K-----K------K-------EK--------------------------------------------------------------------------------------------------------------E----------------------K---K-----T------K---------K---I---K------E--------------K----------Y------------I------D------E--------E-------------E-------------LNKTKP-IWTRNAD-D--ITSEEYGEFYK--------S-LT------------------N-D--W----E--E-HL-AVKH-F-SVE-G--Q-L--EFRA-LLFVP-K--R-A-P--F--D--LF--E----N----------K-K-K--K-N------N--IK-------------L-------------Y-VR--RVFI-MDNC--E--D-LIPEYLNFVKGVVDSEDLP--------LNISRETLQ-Q-------SK-ILKVIRKNIVKKCMELI-VE---L------------S------------------------------------------------------------------------------------------------------------------------------------------------------------------------------------------------------------------------------------------------------------------------------------------------------------------------------------E----------D-----------N------------------------------------D------------N-------------------Y----K----------K------F-YEQFSKNLK-LGIH--E-D---S----------Q--N-----R-S---K--LAS-FLRY-H---S------S----------------------------------S----S---------------------------------------------------------------------------------------------------------------------------------G----------D----------E-------------------L-----------------T--SLKD---Y--------------------V-------------------------------------------------------------------------------------------------------------------------S-------------------------------------------------------------------------------------------------------------------------------------R-----------------M---------------------------------------------------------------------------------K----------------------------------------------E-----------N----Q-------------------------T--------------Q------------------------------------------------IYY--I--TG-E-----T-RDQVAN--SAFVERV-KKR--GFEV---------LYM-VE-P-ID-EYCV--QQ-L-K-EF----------------------------------------------------------D--------------G-----------K----------------T----L--V---SV--T---------K-E---G---------------L-------E----L-----P------------E-----------------------------------------D-------------------E---------------------------------------E----E---------------K-------------------K-------K---R------E-----------------E------A-----N-----A------------------------------------------------------------------------------------------------------------------------------------------------K--------L----E-----N------L---C-K-V---I------KD----IL------------D------K-----------K-I---------E-KVT--V-S------NR-L---V---S---SPC-C--I-V---T--S-Q---Y-GWTA-N---MER---I---M-----K-------------A----Q-----A-----L---R------D-------T--S----T---M--G---Y---M----------------S----A-----K---K---H-LEVNPDHPIIE-TL------R---------------------------------------------------------------------------------------------------------------------------------------K-K---V-----D-------A----D-----K-----N----D---K------S----------------------------VK---DF---V--MLLFETALLSS-G-------FSLE--D-P--Q----T--HTGRIYR-MI-K---L----------G--L-----G--------I----D-------------E-----------E-------------------D-------------------------------------------------------------P---------------T---------M------------------E-----E--------------------------------------------------------------------------------P---------------------A-----------------------------------T-----------E---------E-------L--------P-----------------P-----------------L--------E--------------G----------------------------------------------------------D-----------------------------------------------------------------------------E------------E----------------------------------------------------D--------V----S----R--------------------M--E----E--------V---------D------------------------------------------------------------------------------------------------------------------------------------------------------------------------------------------
>Eucidaris_tribuloides@CT10120409.H1.1
---------------------------------------------------------------------------------------------------------------------------------------------------------------------------------------------------------------------------------------------------------------------------------------------------------------------------------------------------------------------------------------------------------------------------------------------------------------------------------------------------------------------------------------------------------------------------------------------------------------------------------------------------------------------------------E----------------E------------------A--------E-------------------T-----E---T-----------------F-A-----------------------------------------------------------------------------------------------------------------FQAEI-----AQLMSLI--INTFYSNKEIFLRELISNSSDALDK--VRYQ-S--L-----T-----D-P----------------------------------------T----V---------L---E---S-----------G--K-D----F---------------------------------------HIQIIP------NK---------D---E---K------------T--LTIIDTGVGMTKADLINNLGTIA-RSGTKAF----ME---A-------------------------------L------------Q-------------------------------------------------------------------A-------G---------------A---------------------------------------------------------------------------------------------------D---------------I------------------S-----------------MIGQFGVGFYSAYLVAETV------TVTS--K---H--N-----------D-----------D-------E------A-Y-----Q-WQ-S-----SA-GG-SFTV-----------HR----------L--------P---------E----------------------D----E--AV----------------------------------------------------R-GT--KIVLLL-K----------E----D------Q-------------------------S-E-YLDEKRL-KD-IVKKHSQFIG-Y---P-I-----------Q-L--------------Q---------------------------V--------E-----K---------------E----R------E-------------------------------------------------------------------------------------K-------E-------------------V-------S--------------------------D--------D-----------E-----------------------------------------E--------------E--------------E--------E-------E----------K----------------------K------------------------------E------E-------------------EAA---------------E-------------------------------A-------------E--------------------------------------------G------E------------------D------A---E---K------------------------------------------------------------------------------------------------------------------------------------------------------------------------------------------P----------K---------I------------E------D----------L--------G----------------------------------D-----D------D-------------------------------------------E---------------E-----S------K-------KD--------------------------------------------------------------------------------------------------------------K----------------------K---------K------K---------K---I---K------E--------------K----------Y------------F------E------N--------E-------------E-------------LNKTKP-IWTRNPD-D--ISQDEYGEFYK--------S-LT------------------N-D--W----E--D-HL-AVKH-F-SVE-G--Q-L--EFRA-LLFIP-K--R-A-P--F--D--LF--E----N----------K-K-K--K-N------N--IK-------------L-------------Y-VR--RVFI-MDNC--E--E-LIPEYLNFIKGVVDSEDLP--------LNISREMLQ-Q-------SK-ILKVIRKNIVKKCMELI-TD---L------------S------------------------------------------------------------------------------------------------------------------------------------------------------------------------------------------------------------------------------------------------------------------------------------------------------------------------------------E----------D-----------K------------------------------------D------------N-------------------F----K----------K------F-YEQFAKNLK-LGIH--E-D---S----------Q--N-----R-T---K--LAG-FLRY-H---T------S----------------------------------H----S---------------------------------------------------------------------------------------------------------------------------------G----------D----------E-------------------M-----------------S--SLKE---Y--------------------V-------------------------------------------------------------------------------------------------------------------------S-------------------------------------------------------------------------------------------------------------------------------------R-----------------M---------------------------------------------------------------------------------K----------------------------------------------E-----------N----Q-------------------------T--------------Q------------------------------------------------IYY--I--TG-E-----S-KELVAN--SAFVERV-RKR--GFEV---------LYM-TE-P-ID-EYCV--QQ-L-K-EF----------------------------------------------------------D--------------G-----------K----------------T----L--V---SV--T---------K-E---G---------------L-------D----L-----P------------E-----------------------------------------D-------------------E---------------------------------------E----E---------------K-------------------K-------K---R------E-----------------E------D-----K-----A------------------------------------------------------------------------------------------------------------------------------------------------K--------F----E-----N------M---C-K-V---I------KE----IL------------D------K-----------K-V---------E-KVV--V-S------NR-L---V---S---SPC-C--I-V---T--S-Q---Y-GWTA-N---MER---I---M-----K-------------A----Q-----A-----L---R------D-------T--S----T---M--G---Y---M----------------A----A-----K---K---H-LEINPDHPIIE-SL------R---------------------------------------------------------------------------------------------------------------------------------------E-K---A-----D-------A----D-----K-----N----D---K------S----------------------------VK---DL---V--MLLYETSLMSS-G-------FSLE--E-P--Q----T--HASRIYR-MI-K---L----------G--L-----G--------I----D-------------E-----------D-------------------D---------------V------------------------PV----------------------------------------------------------------D-----E------------------------------------------------------------------------------------------------------P------A----------------------------E-----------E---------E-------M--------P-----------------P-----------------L--------E--------------G----------------------------------------------------------D-----------------------D------------------------------------------------------------------D----------------------------------------------------D--------A----S----R--------------------M--E----E--------V---------D------------------------------------------------------------------------------------------------------------------------------------------------------------------------------------------
>Lytechinus_variegatus@CT01120409.H1.1
------------------------------------------------------------------------------------------------------------------------------------------------------------------------------------------------------------------------------------------------------------------------------------------------------------------------------------------------------------------------------------------------------------------------------------------------------------------------------------------------------------------------------------------------------------------------------------------------------------------------------------------------------E-------P----M-------------E----------------A------------------E--------E-------------------A-----E---T-----------------F-A-----------------------------------------------------------------------------------------------------------------FQAEI-----AQLMSLI--INTFYSNKEIFLRELISNSSDALDK--IRYK-S--L-----T-----D-P----------------------------------------S----E---------I---E---A-----------E--K-D----F---------------------------------------SIKIVP------NK---------D---E---K------------S--LTIIDTGIGMTKADMINNLGTIA-RSGTRNF----ME---A-------------------------------L------------Q-------------------------------------------------------------------A-------G---------------A---------------------------------------------------------------------------------------------------D---------------I------------------S-----------------MIGQFGVGFYSAYLVAETV------TVYS--K---N--N-----------D-----------D-------E------T-Y-----M-WQ-S-----SA-GG-SFTV-----------HR----------I--------P---------N--------------S-------D----D--LK----------------------------------------------------R-GT--KIVLSM-K----------E----D------Q-------------------------T-E-YLEEKKL-KE-IVKKHSQFIG-Y---P-I-----------G-L--------------Q---------------------------V--------E-----K---------------E----R------E-------------------------------------------------------------------------------------K-------E-------------------V-------S--------------------------D--------D-----------E-----------------------------------------E--------------E--------------E--------E-------E----------K----------------------K------------------------------E------E-------------------------------------E-------------------------------E-------------N--------------------------------------------K------E------------------S------E---D---E------------------------------------------------------------------------------------------------------------------------------------------------------------------------------------------P----------K---------I------------E------D----------LG-------D----------------------------------D-----D------D-------------------------------------------E---------------K-----K------K-------DE--------------------------------------------------------------------------------------------------------------K----------------------K---------K------K---------K---I---K------E--------------K----------Y------------T------E------D--------E-------------I-------------LNKTKP-IWTRNPD-D--ISQEEYGEFYK--------S-LT------------------N-D--W----E--D-HL-AVKH-F-SVE-G--Q-L--EFRA-LLFIP-K--R-A-P--F--D--MF--E----N----------K-K-K--R-N------N--IK-------------L-------------Y-VR--RVFI-MENC--E--E-LIPEYLNFVKGVVDSEDLP--------LNISREMLQ-Q-------SK-ILKVIRKNIVKKCMELF-QE---L------------S------------------------------------------------------------------------------------------------------------------------------------------------------------------------------------------------------------------------------------------------------------------------------------------------------------------------------------E----------D-----------K------------------------------------E------------N-------------------Y----K----------K------L-YEQFSKNLK-LGIH--E-D---S----------Q--N-----R-S---K--IAD-FLRY-Y---T------S----------------------------------H----S---------------------------------------------------------------------------------------------------------------------------------G----------D----------D-------------------M-----------------T--TLKD---Y--------------------V-------------------------------------------------------------------------------------------------------------------------S-------------------------------------------------------------------------------------------------------------------------------------R-----------------M---------------------------------------------------------------------------------K----------------------------------------------E-----------N----Q-------------------------T--------------Q------------------------------------------------IYY--I--TG-E-----S-KDKVAH--SAFVERV-KKR--GFEV---------LYM-TE-P-ID-EYCV--QQ-L-K-EY----------------------------------------------------------D--------------G-----------K----------------T----L--V---SV--T---------K-E---G---------------L-------E----L-----P------------E-----------------------------------------D-------------------E---------------------------------------D----E---------------K-------------------K-------K---R------E-----------------E------A-----K-----A------------------------------------------------------------------------------------------------------------------------------------------------K--------F----E-----N------L---C-K-V---V------KE----IL------------D------K-----------K-V---------E-KVV--V-S------NR-L---V---S---SPC-C--I-V---T--G-Q---Y-GWTA-N---MER---I---M-----K-------------A----Q-----A-----L---R------D-------T--S----T---M--G---Y---M----------------A----A-----K---K---H-LEINPDHPIID-TL------R---------------------------------------------------------------------------------------------------------------------------------------Q-K---A-----D-------A----D-----K-----N----D---K------S----------------------------VK---DL---V--MLLYETSLMAS-G-------FSLE--E-P--Q----T--HASRIYR-MI-K---L----------G--L-----G--------I----D-------------E-----------D-------------------D---------------V------------------------P-----------------------------------------------------------------E-----E------------------------------------------------------------------------------------------------------T------A----------------------------D-----------E---------D-------M--------P-----------------P-----------------L--------E--------------G----------------------------------------------------------D-----------------------D------------------------------------------------------------------D----------------------------------------------------D--------A----S----R--------------------M--E----E--------V---------D------------------------------------------------------------------------------------------------------------------------------------------------------------------------------------------
>Ophionotus_victoriae@CT06130604.H1.1
-------------------------------------------------------------------------------------------------------------------------------------------------------------------------------------------------------------------------------------------------------------------------------------------------------------------------------------------------------------------------------------------------------------------------------------------------------------------------------------------------------------------------------------------------------------------------------------------M-------T--E------V--T--------E----Q-----------------------P-------M-----------------------------------D------------------Q--------E-------------------V-----E---T-----------------F-A-----------------------------------------------------------------------------------------------------------------FQAEI-----AQLMSLI--INTFYSNKEIFLRELISNASDALDK--IRYE-S--L-----T-----D-P----------------------------------------S----R---------L---D---T-----------G--K-D----F---------------------------------------YIRIIP------NK---------E---E---K------------T--L-------------LINNLGTI--------------------------------------------------------------------------------------------------------------------------------------------------------------------------------------------------------------------------------------------------------------------------------------------------------------------------------------------------------------------------------------------------------------------------------------------------------------------------------------------------------------------------------------------------------------------------------------------------------------------------------------------------------------------------------------------------------------------------------------------------------------------------------------------------------------------------------------------------------------------------------------------------------------------------------------------------------------------------------------------------------------------------------------------------------------------------------------------------------------------------------------------------------------------------------------------------------------------------------------------------------------------------------------------------------------------------------------------------------------------------------------------------------------------------------------------------------------------------------------------------------------------------------------------------------------------------------------------------------------------------------------------------------------------------------------------------------------------------------------------------------------------------------------------------------------------------------------------------------------------------------------------------------------------------------------------------------------------------------------------------------------------------------------------------------------------------------------------N----------K-K-K--K-N------N--IK-------------L-------------Y-VR--RVFI-MDNC--E--D-LIPEYLNFVKGVVDSEDLP--------LNISREMLQ-Q-------SK-ILKVIRKNIVKKCMELL-LE---L------------A------------------------------------------------------------------------------------------------------------------------------------------------------------------------------------------------------------------------------------------------------------------------------------------------------------------------------------E----------D-----------T------------------------------------E------------N-------------------Y----K----------K------L-YEQFSKNLK-LGIH--E-D---S----------Q--N-----R-T---K--IAD-LLRY-H---T------S----------------------------------H----S---------------------------------------------------------------------------------------------------------------------------------G----------D----------E-------------------L-----------------C--SLKD---Y--------------------I-------------------------------------------------------------------------------------------------------------------------S-------------------------------------------------------------------------------------------------------------------------------------R-----------------M---------------------------------------------------------------------------------K----------------------------------------------E-----------N----Q-------------------------T--------------Q------------------------------------------------IYY--I--TG-E-----S-KEQVAN--SAFVEGV-KKR--GFEV---------LYM-TE-P-ID-EYCV--QQ-L-K-EH----------------------------------------------------------D--------------G-----------K----------------T----L--V---SI--T---------K-E---G---------------L-------E----L-----P------------E-----------------------------------------D-------------------E---------------------------------------E----E---------------K-------------------K-------A---R------E-----------------E------Q-----K-----A------------------------------------------------------------------------------------------------------------------------------------------------K--------F----E-----N------L---C-K-V---V------KD----IL------------D------K-----------K-V---------E-KVT--V-S------NR-L---T---V---SPC-C--I-V---T--S-T---Y-GWTA-N---MER---I---M-----K-------------A----Q-----A-----L---R------D-------T--S----T---M--G---Y---M----------------A----A-----K---K---H-LEINPDHSIME-SL------R---------------------------------------------------------------------------------------------------------------------------------------L-K---V-----E-------A----D-----K-----N----D---K------S----------------------------VK---DL---V--MLLYETSLLSS-G-------FSLE--E-P--Q----T--HAGRIHR-MI-K---L----------G--L-----G--------I----D-------------E-----------D-------------------EP--------------A------------------------A-----------------------------------------------------------------E-----D------------------------------------------------------------------------------------------------------A------G----------------------------D-----------E---------E-------M--------P-----------------P-----------------L--------E--------------G----------------------------------------------------------D-----------------------A------------------------------------------------------------------E----------------------------------------------------D--------A----S----R--------------------M--E----E--------V---------D------------------------------------------------------------------------------------------------------------------------------------------------------------------------------------------
>Parastichopus_parvimensis@CT01130604.H1.1
--------------------------------------------------------------------------------------------------------------------------------------------------------------------------------------------------------------------------------------------------------------------------------------------------------------------------------------------------------------------------------------------------------------------------------------------------------------------------------------------------------------------------------------------------------------------------------------------------------------------------------------------------------------------------------------------------------------------------------------------------------------------------------------------------------------------------------------------------------------------------------------------------------------------------------------------------------------------------------------------------------------------------------------------------------------------------------------------------------------------------------------------------------------------NLGTIA-KSGTKAF----ME---A-------------------------------L------------Q-------------------------------------------------------------------A-------G---------------A---------------------------------------------------------------------------------------------------D---------------I------------------S-----------------MIGQFGVGFYSAYL-----------------------------------------------------------------------------------------------------------------------------------------------------------------------------------------------------------------------------------------------------------------------------------------------------------------------------------------------------------------------------------------------------------------------------------------------------------------------------------------------------------------------------------------------------------------------------------------------------------------------------------------------------------------------------------------------------------------------------------------------------------------------------------------------------------------------------------------------------------------------------------------------------------------------------------------------------------------------------------------------------------------------------------------------------------------------------------------------------------------------------------------------------------------------------------------------------------------------------------------------------------------------------------------------------------------------------------------------------------------------------------------------------------------------------------------------------------------------------------------------------------------------------------------------------------------------------------------------------------------------------------------------------------------------------------------------------------VE-G--Q-L--EFRA-LLFVP-K--R-A-P--F--D--LF--E----N----------------------------------------------------------------RVFI-MDNC--E--D-LIPEYLNFVKGVVDS---------------------------------------------------------------------------------------------------------------------------------------------------------------------------------------------------------------------------------------------------------------------------------------------------------------------------------------------------------------------------------------------------------------------------------------------------------------------------------------------------------------------------------------------------------------------------------------------------------------------------------------------------------------------------------------------------------------------------------------------------------------------------------------------------------------------------------------------------------------------------------------------------------------------------------------------------------------------------------------------------------------------------------------------------------------------------------------------------------------------------------------------------------------------------------------------------------------------------------------------------------------------------------------------------------------------------------------------------------------------------------------------------------------------------------------------------------------------------------------------------------------------------------------------------------------------------------------------------------------------------------------------------------------------------------------------------------------------------------------------------------------------------------------------------------------------------------------------------------------------------------------------------------------------------------------------------------------------------------------------------------------------------------------------------------------------------------------------------------------------------------------------------------------------------------------------------------------------------------------------------------------------------------------------------------------------------------------------------------------------------------------------------------------------------------------------------------------------------------------------------------------------------------------------------------------------------------------------------------------------------------------------------------------------------------------------------------------------------------------------------------------------------------------------------------------------------------------------------------------------------------------------------------------------------------------------------------------------------------------------------------------------------------------------------------------------------------------------------------------------------------------------------------------------------------------------------------------------------------------------------------------------------------------------------------------------------------------------------------------------------------------------------------------------------------------------------------------------------------------------------------------------------------------------------------------------------------
>Saccoglossus_kowalevskii@ADB22423
---------------------------------------------------------------------------------------------------------------------------------------------------------------------------------------------------------------------------------------------------------------------------------------------------------------------------------------------------------------------------------------------------------------------------------------------------------------------------------------------------------------------------------------------------------------------------------------------------------------MPELT--EVPQ----D-----------------------TA------P----M---------E---E----------------E------------------A--------E-------------------L-----E---T-----------------F-A-----------------------------------------------------------------------------------------------------------------FQAEI-----AQLMSLI--INTFYSNKEIFLRELISNSSDALDK--IRYE-S--L-----T-----D-P----------------------------------------T----K---------L---E---S-----------G--K-D----L---------------------------------------FIKLIP------NK---------E---E---R------------T--ITIIDTGIGMTKADLVNNLGTIA-KSGTKAF----ME---A-------------------------------L------------Q-------------------------------------------------------------------A-------G---------------A---------------------------------------------------------------------------------------------------D---------------I------------------S-----------------MIGQFGVGFYSAYLVADKV------TVTS--K---H--N-----------D-----------D-------E------Q-Y-----I-WE-S-----SA-GG-SFTV-----------K-----------Q--------D---------M--------------G-------E----P--IG----------------------------------------------------R-GT--KIVLFL-K----------E----D------Q-------------------------T-E-YIEEKRM-KE-IIKKHSQFIG-Y---P-I-----------R-L--------------L---------------------------V--------E-----K---------------E----R------D-------------------------------------------------------------------------------------K-------E-------------------I-------S--------------------------D--------D-----------E-----------------------------------------E--------------E--------------E--------E-------K----------------------------------------------------------------D--------------------------E-----------------K-------------------------------K-------------E--------------------------------------------E--------------------------------G---D----------------------------------------------------------------------------------------------------------------------------------------------------------------------------------------------D----------K---------P------------K------I----------E--------E----------------------------------L-----G------E--------------------------D----------------E---------------E-----A------D-------S----------------------------------------E------------------------K-----K-------P-------------------------------E----------------------K---K-----K------K---------T---I---K------E--------------K----------Y------------T------E------D--------E-------------E-------------LNKTKP-IWTRNPD-D--ISQEEYGEFYK--------S-LT------------------N-D--W----E--D-HL-AVKH-F-SVE-G--Q-L--EFRA-LLFVP-K--R-A-P--F--D--LF--E----N----------K-K-K--K-N------N--IK-------------L-------------Y-VR--RVFI-MDNC--E--D-LIPEYLNFIKGVVDSEDLP--------LNISREMLQ-Q-------SK-ILKVIRKNIVKKCMELF-AD---L------------A------------------------------------------------------------------------------------------------------------------------------------------------------------------------------------------------------------------------------------------------------------------------------------------------------------------------------------E----------D-----------K------------------------------------D------------N-------------------F----K----------K------F-YEQFSKNLK-LGIH--E-D---S----------T--N-----R-N---K--LAD-MMRF-Y---S------S----------------------------------Q----S---------------------------------------------------------------------------------------------------------------------------------G----------D----------E-------------------L-----------------T--SLKD---Y--------------------C-------------------------------------------------------------------------------------------------------------------------T-------------------------------------------------------------------------------------------------------------------------------------R-----------------M---------------------------------------------------------------------------------K----------------------------------------------E-----------N----Q-------------------------T--------------H------------------------------------------------IYY--I--TG-E-----S-RDQVAN--SAFVERL-RKR--GYEV---------LYM-VE-P-ID-EYCV--QQ-L-K-EY----------------------------------------------------------D--------------G-----------K----------------T----L--T---SV--T---------K-E---G---------------L-------E----L-----P------------E-----------------------------------------D-------------------E---------------------------------------D----E---------------K-------------------K-------K---A------E-----------------E------D-----K-----A------------------------------------------------------------------------------------------------------------------------------------------------K--------F----E-----N------L---C-K-I---I------KD----IL------------D------K-----------K-V---------E-KVV--V-S------SR-L---V---T---SPC-C--I-V---T--S-Q---F-GWTA-N---MER---I---M-----K-------------A----Q-----A-----L---R------D-------N--S----T---M--G---Y---M----------------A----A-----K---K---H-LEINPDHSIME-TL------R---------------------------------------------------------------------------------------------------------------------------------------Q-K---A-----D-------A----D-----K-----N----D---K------S----------------------------VK---DL---V--MLLYETALLSS-G-------FSLE--E-P--Q----T--HAGRIHR-MI-K---L----------G--L-----G--------I----D-------------E-----------D-------------------D-------------------------------------------------------------A---------------I---------V------------------T-----E--------------------------------------------------------------------------------P---------------------V------A----------------------------A-----------E---------E-------M--------P-----------------P-----------------L--------E--------------G----------------------------------------------------------D-----------------------------------------------------------------------------D------------E----------------------------------------------------D--------A----S----R--------------------M--E----E--------V---------D------------------------------------------------------------------------------------------------------------------------------------------------------------------------------------------
>Balanoglossus_clavigerus@CT01101213.H1.1
------------------------------------------------------------------------------------------------------------------------------------------------------------------------------------------------------------------------------------------------------------------------------------------------------------------------------------------------------------------------------------------------------------------------------------------------------------------------------------------------------------------------------------------------------------------------------------------------------------------------------N-----------------------TQ------P----T---------DA--E----------------E------------------V--------E-------------------A-----E---T-----------------F-A-----------------------------------------------------------------------------------------------------------------FQAEI-----AQLMSLI--INTFYSNKEIFLRELISNSSDALDK--IRYE-S--L-----T-----D-P----------------------------------------S----K---------L---E---S-----------G--K-D----L---------------------------------------FIKMIP------NK---------D---E---R------------T--LTLIDSGIGMTKADMVNNLGTIA-KSGTKAF----ME---A-------------------------------L------------Q-------------------------------------------------------------------A-------G---------------A---------------------------------------------------------------------------------------------------D---------------I------------------S-----------------MIGQFGVGFYSAYLVADRV------TVYS--K---H--N-----------D-----------D-------E------Q-Y-----I-WE-S-----SA-GG-SFTV-----------R-----------P--------D---------L--------------G-------E----P--IG----------------------------------------------------R-GT--KIILHL-K----------E----D------Q-------------------------T-E-YV----------------------------------------------------------------------------------------------------------------------------------------------------------------------------------------------------------------------------------------------------------------------------------------------------------------------------------------------------------------------------------------------------------------------------------------------------------------------------------------------------------------------------------------------------------------------------------------------------------------------------------------------------------------------------------------------------------------------------------------------------------------------------------------------------------------------------------------------------------------------------------------------------------------------------------------------------------------------------------------------------------------------------------------------------------------------------------------------------------------------------------------------------------------------------------------------------------------------------------------------------------------------------------------------------------------------------------------------------------------------------------------------------------------------------------------------------------------------------------------------------------------------------------------------------------------------------------------------------------------------------------------------------------------------------------------------------------------------------------------------------------------------------------------------------------------------------------------------------------------------------------------------------------------------------------------------------------------------------------------------------------------------------------------------------------------------------------------------------------------------------------------------------------------------------------------------------------------------------------------------------------------------------------------------------------------------------------------------------------------------------------------------------------------------------------------------------------------------------------------------------------------------------------------------------------------------------------------------------------------------------------------------------------------------------------------------------------------------------------------------------------------------------------------------------------------------------------------------------------------------------------------------------------------------------------------------------------------------------------------------------------------------------------------------------------------------------------------------------------------------------------------------------------------------------------------------------------------------------------------------------------------------------------------------------------------------------------------------------------------------K-------------------K-------K---F------E-----------------E------E-----K-----A------------------------------------------------------------------------------------------------------------------------------------------------K--------F----E-----N------L---C-K-V---M------KD----IL------------D------K-----------K-V---------E-KVT--V-S------NR-L---V---S---SPC-C--I-V---T--S-Q---F-GWTA-N---MER---I---M-----K-------------A----Q-----A-----L---R------D-------N--S----T---M--G---Y---M----------------A----A-----K---K---H-LEINPDHSIMD-NL------R---------------------------------------------------------------------------------------------------------------------------------------Q-K---A-----D-------A----D-----K-----N----D---K------S----------------------------VK---DL---V--MLLYETALLAS-G-------FSLE--E-P--Q----T--HAGRIHR-MI-K---L----------G--L-----G--------I----D-------------E-----------D-------------------D-------------------------------------------------------------T---------------P---------V------------------G-----D--------------------------------------------------------------------------------A---------------------D------A----------------------------AATT--------E---------D-------M--------P-----------------P-----------------L--------E--------------G----------------------------------------------------------D-----------------------------------------------------------------------------D------------E----------------------------------------------------D--------A----S----R--------------------M--E----E--------V---------D------------------------------------------------------------------------------------------------------------------------------------------------------------------------------------------
>Xenoturbella_bocki@CT01061123.H1.1
-------------------------------------------------------------------------------------------------------------------------------------------------------------------------------------------------------------------------------------------------------------------------------------------------------------------------------------------------------------------------------------------------------------------------------------------------------------------------------------------------------------------------------------------------------------------------------------M-P---E-------D--T------A--A--------A----S-----------------------M------------M-------------D----------------E------------------S--------E-------------------P-----E---T-----------------F-A-----------------------------------------------------------------------------------------------------------------FQAEI-----AQLMSLI--INTFYSNKEIFLRELISNASDALDK--IRYE-S--L-----T-----D-A----------------------------------------S----K---------L---D---S-----------G--K-E----L---------------------------------------IISITP------DP---------D---G---K------------T--LTLVDTGIGMTKTDLINNLGTIA-KSGTKAF----ME---A-------------------------------L------------Q-------------------------------------------------------------------A-------G---------------A---------------------------------------------------------------------------------------------------D---------------I------------------S-----------------MIGQFGVGFYSAYLVADRV------QVIS--K---H--N-----------D-----------D-------D------Q-Y-----I-WE-S-----SA-GG-SFTI-----------R-----------P--------D---------T--------------G-------E----P--IG----------------------------------------------------R-GT--VIKLTL-K----------E----D------L-------------------------L-E-YTEERRI-KE-VVKKHSQFVG-Y---P-I-----------K-L--------------F---------------------------V--------E-----K---------------E----R------D-------------------------------------------------------------------------------------K-------E-------------------I-------S--------------------------D--------D-----------E-----------------------------------------A--------------E--------------A--------T-------E----------E----------------------K------------------------------E------E-------------------E-----------------E-------------------------------E-----------------------------------------------------------------------------------------------D---K------------------------------------------------------------------------------------------------------------------------------------------------------------------------------------------D----------K---------P------------K------I----------E--------D----------------------------------V------------T--------------------------D----------------E---------------D-----T------A-------A----------------------------------------A------------------------K------------------------------------------------------------------------K-----K------K---------T---I---K------E--------------K----------Y------------T------D------E--------E-------------E-------------LNKTKP-IWMRNAD-S--IKSEEYGEFYK--------S-LT------------------N-D--W----E--D-HL-GVKH-F-SVE-G--Q-L--EFRA-LLYVP-K--R-A-P--F--D--LF--E----N----------K-K-M--K-N------N--IK-------------L-------------Y-VR--RVFI-MDNC--E--D-LIPEYLNFIKGVVDSEDLP--------LNISREMLQ-Q-------NK-ILKVIRKNIVKKCMELF-TE---I------------E------------------------------------------------------------------------------------------------------------------------------------------------------------------------------------------------------------------------------------------------------------------------------------------------------------------------------------E----------D-----------K------------------------------------D------------M-------------------Y----K----------K------F-YEQFSKNLK-LGIH--E-D---S----------T--N-----R-K---K--LAD-FMRY-F---T------S----------------------------------S----S---------------------------------------------------------------------------------------------------------------------------------G----------D----------E-------------------L-----------------T--SLKE---Y--------------------T-------------------------------------------------------------------------------------------------------------------------S-------------------------------------------------------------------------------------------------------------------------------------R-----------------M---------------------------------------------------------------------------------K----------------------------------------------E-----------N----Q-------------------------K--------------S------------------------------------------------IYY--I--TG-E-----N-KEQVAN--SAFVERL-RKR--GFEV---------IYM-TE-P-ID-EYCV--QQ-L-K-EY----------------------------------------------------------D--------------G-----------K----------------T----L--V---SV--T---------K-E---G---------------L-------E----L-----P------------D-----------------------------------------D-------------------E---------------------------------------E----E---------------K-------------------K-------L---Y------E-----------------E------N-----K-----A------------------------------------------------------------------------------------------------------------------------------------------------K--------F----E-----N------L---C-T-V---M------KE----IL------------D------K-----------K-V---------E-KVT--V-S------NR-L---V---S---SPC-C--I-V---T--S-Q---Y-GWTA-N---MER---I---M-----K-------------A----Q-----A-----L---R------D-------T--S----T---M--G---Y---M----------------A----A-----K---K---H-LEINPDHSIVE-AL------R---------------------------------------------------------------------------------------------------------------------------------------G-K---A-----E-------A----D-----K-----N----D---K------S----------------------------VK---DL---V--ILLFETALMAS-G-------FALD--N-S--Q----E--YAGRIHR-MV-K---L----------G--L-----G--------I----D-------------E-----------D-------------------E----------------------------------------Q--------------------P---------------T---------E------------------E-------------------------------------------------------------------------------------------------------------------L----------------------------D-----------E---------D-------M--------P-----------------P-----------------L--------E--------------E----------------------------------------------------------Q-----------------------E-----------------------------------------------------D------------D----------------------------------------------------D--------A----S----R--------------------M--E----E--------V---------D------------------------------------------------------------------------------------------------------------------------------------------------------------------------------------------
>Branchiostoma_floridae@CT04061123.H1.1
-------------------------------------------------------------------------------------------------------------------------------------------------------------------------------------------------------------------------------------------------------------------------------------------------------------------------------------------------------------------------------------------------------------------------------------------------------------------------------------------------------------------------------------------------------------------------------------M-T---E-------A--E------Q--A--------Q----Q-----------------------ET------P----M-------------E----------------D------------------D--S-----E-------------------V-----E---T-----------------F-A-----------------------------------------------------------------------------------------------------------------FQAEI-----AQLMSLI--INTFYSNKEIFLRELISNSSDALDK--IRYE-S--L-----T-----D-P----------------------------------------S----K---------L---E---S-----------G--K-D----L---------------------------------------EIKIIP------NK---------E---E---N------------T--LTIMDTGIGMTKADLVNNLGTIA-RSGTKAF----ME---A-------------------------------L------------Q-------------------------------------------------------------------A-------G---------------A---------------------------------------------------------------------------------------------------D---------------I------------------S-----------------MIGQFGVGFYSAYLVADKV------EVVT--K---H--N-----------D-----------D-------E------Q-Y-----R-WE-S-----SA-GG-SFTV-----------C-----------P--------D---------P--------------G-------D----S--IG----------------------------------------------------R-GT--RIVLYL-K----------E----D------Q-------------------------A-E-YIEEKRV-KE-VVKKHSQFIG-Y---P-I-----------K-L--------------L---------------------------V--------Q-----K---------------E----R------N-------------------------------------------------------------------------------------K-------E-------------------V-------S--------------------------D--------D-----------E-----------------------------------------E--------------E--------------E--------E-------E----------E----------------------K------------------------------E------K-------------------------------------K-------------------------------E-------------G--------------------------------------------E-------------------------E---G--E---E---E------------------------------------------------------------------------------------------------------------------------------------------------------------------------------------------D----------K---------P------------K------I----------E--------D----------------------------------V-----D------E--------------------------D----------------E---------------E-----G------E------------------------------------------------K------------------------K-----E--------------------------------------------------------------K---K-----K------K---------V---I---K------E--------------T----------Y------------L------E------D--------E-------------E-------------LNKTKP-IWTRNPD-D--ISQEEYGEFYK--------S-LT------------------N-D--W----E--D-HL-AVKH-F-SVE-G--Q-L--EFRA-LLFVP-R--R-A-P--F--D--LF--E----N----------R-K-K--K-N------N--IK-------------L-------------Y-VR--RVFI-MDNC--E--E-LIPEWLNFIKGVVDSEDLP--------LNISREMLQ-Q-------SK-ILKVIRKNLVKKCLELF-GD---L------------S------------------------------------------------------------------------------------------------------------------------------------------------------------------------------------------------------------------------------------------------------------------------------------------------------------------------------------E----------D-----------K------------------------------------E------------N-------------------Y----K----------K------F-YEHFSKNLK-LGIH--E-D---T----------Q--N-----R-K---K--VAD-LLRY-H---S------S----------------------------------T----T---------------------------------------------------------------------------------------------------------------------------------G----------D----------E-------------------L-----------------T--SLKD---Y--------------------V-------------------------------------------------------------------------------------------------------------------------A-------------------------------------------------------------------------------------------------------------------------------------R-----------------M---------------------------------------------------------------------------------K----------------------------------------------E-----------N----Q-------------------------K--------------D------------------------------------------------IYY--I--TG-E-----S-KAAVEN--SAFVERV-KRA--GLEV---------LYM-VE-P-ID-EYAT--QQ-L-K-EY----------------------------------------------------------E--------------G-----------K----------------K----L--V---SV--T---------K-E---G---------------L-------E----L-----P------------Q-----------------------------------------T-------------------D---------------------------------------E----E---------------K-------------------K-------A---W------E-----------------E------L-----K-----A------------------------------------------------------------------------------------------------------------------------------------------------K--------F----E-----P------L---C-K-V---M------KD----IL------------D------K-----------K-V---------E-KVV--V-S------NR-L---V---S---SPC-C--I-V---T--S-Q---Y-GWSA-N---MER---I---M-----K-------------A----Q-----A-----L---R------D-------N--S----S---L--G---Y---M----------------A----A-----K---K---H-LEINPDHPIID-SL------R---------------------------------------------------------------------------------------------------------------------------------------E-K---A-----D-------A----D-----K-----N----D---K------S----------------------------VK---DL---C--MLLYETSLMAS-G-------FTLE--D-P--Q----V--HAGRIYR-MI-R---L----------G--L-----G--------I----D-------------E-----------E-------------------E-------------------------------------------------T-----------P---------------A---------E------------------E------------------------------------------------------------------------------------------------------------D------V----------------------------T-----------D---------E-------M--------P-----------------P-----------------L--------E--------------G----------------------------------------------------------D-----------------------------------------------------------------------------D------------D----------------------------------------------------D--------T----S----R--------------------M--E----E--------V---------D------------------------------------------------------------------------------------------------------------------------------------------------------------------------------------------
>Branchiostoma_floridae@EEN69221
----------------------------------------------------------------------------------------------------------------------------------------------------------------------------------------------------------------------------------------------------------------------------------------------------------------------------------------------------------------------------------------------------------------------------------------------------------------------------------------------------------------------------------------------------------------------------------------------------------------------MPEE-T--Q-----------------------AA------E----V-------------M----------------D------------------D--S-----E-------------------V-----E---T-----------------F-A-----------------------------------------------------------------------------------------------------------------FQAEI-----AQLMSLI--INTFYSNKEIFLRELISNSSDALDK--IRYE-S--L-----T-----D-P----------------------------------------S----K---------L---E---S-----------G--K-D----L---------------------------------------EIKIIP------NK---------E---E---N------------T--LTIMDTGIGMTKADLVNNLGTIA-RSGTKAF----ME---A-------------------------------L------------Q-------------------------------------------------------------------A-------G---------------A---------------------------------------------------------------------------------------------------D---------------I------------------S-----------------MIGQFGVGFYSAYLVADKV------EVVT--K---H--N-----------D-----------D-------E------Q-Y-----R-WE-S-----SA-GG-SFTV-----------C-----------P--------D---------P--------------G-------D----S--IG----------------------------------------------------R-GT--RIVLYL-K----------E----D------Q-------------------------A-E-YIEEKRV-KE-VVKKHSQFIG-Y---P-I-----------K-L--------------L---------------------------V--------Q-----K---------------E----R------N-------------------------------------------------------------------------------------K-------E-------------------V-------S--------------------------D--------D-----------E-----------------------------------------E--------------E--------------E--------E-------E----------E----------------------K------------------------------E------K-------------------------------------K-------------------------------E-------------G--------------------------------------------E-------------------------E---G--E---E---E------------------------------------------------------------------------------------------------------------------------------------------------------------------------------------------D----------K---------P------------K------I----------E--------D----------------------------------V-----D------E--------------------------D----------------E---------------E-----G------E------------------------------------------------K------------------------K-----E--------------------------------------------------------------K---K-----K------K---------V---I---K------E--------------T----------Y------------L------E------D--------E-------------E-------------LNKTKP-IWTRNPD-D--ISQEEYGEFYK--------S-LT------------------N-D--W----E--D-HL-AVKH-F-SVE-G--Q-L--EFRA-LLFVP-R--R-A-P--F--D--LF--E----N----------R-K-K--K-N------N--IK-------------L-------------Y-VR--RVFI-MDNC--E--E-LIPEWLNFIKGVVDSEDLP--------LNISREMLQ-Q-------SK-ILKVIRKNLVKKCLELF-GD---L------------S------------------------------------------------------------------------------------------------------------------------------------------------------------------------------------------------------------------------------------------------------------------------------------------------------------------------------------E----------D-----------K------------------------------------E------------N-------------------Y----K----------K------F-YEHFSKNLK-LGIH--E-D---T----------Q--N-----R-K---K--VAD-LLRY-H---S------S----------------------------------T----T---------------------------------------------------------------------------------------------------------------------------------G----------D----------E-------------------L-----------------T--SLKD---Y--------------------V-------------------------------------------------------------------------------------------------------------------------A-------------------------------------------------------------------------------------------------------------------------------------R-----------------M---------------------------------------------------------------------------------K----------------------------------------------E-----------N----Q-------------------------K--------------D------------------------------------------------IYY--I--TG-E-----S-KAAVEN--SAFVERV-KRA--GLEV---------LYM-VE-P-ID-EYAT--QQ-L-K-EY----------------------------------------------------------E--------------G-----------K----------------K----L--V---SV--T---------K-E---G---------------L-------E----L-----P------------Q-----------------------------------------T-------------------D---------------------------------------E----E---------------K-------------------K-------A---W------E-----------------E------L-----K-----A------------------------------------------------------------------------------------------------------------------------------------------------K--------F----E-----P------L---C-K-V---M------KD----IL------------D------K-----------K-V---------E-KVE--C-S------RR-L---V---S---SPC-C--I-V---T--S-Q---Y-GWSA-N---MER---I---M-----K-------------A----Q-----A-----L---R------D-------N--S----S---L--G---Y---M----------------A----A-----K---K---H-LEVNPEHPIID-SL------R---------------------------------------------------------------------------------------------------------------------------------------V-K---A-----D-------A----D-----K-----N----D---K------S----------------------------VK---DL---C--MLLYETSLMAS-G-------FTLE--E-P--Q----I--HAGRIYR-MI-K---L----------G--L-----G--------I----D-------------E-----------D-------------------E-------------------------------------------------A-----------E---------------V---------E------------------E------------------------------------------------------------------------------------------------------------Q------L----------------------------A-----------D-----------------M--------P-----------------P-----------------L--------E--------------G----------------------------------------------------------D-----------------------------------------------------------------------------D-E----------D----------------------------------------------------D--------T----S----R--------------------M--E----E--------V---------D------------------------------------------------------------------------------------------------------------------------------------------------------------------------------------------
>Branchiostoma_floridae@CT02070821.H1.1
-------------------------------------------------------------------------------------------------------------------------------------------------------------------------------------------------------------------------------------------------------------------------------------------------------------------------------------------------------------------------------------------------------------------------------------------------------------------------------------------------------------------------------------------------------------------------------------M-T---E-------A--E------Q--A--------Q----Q-----------------------ET------P----M-------------E----------------D------------------E--S-----E-------------------V-----E---T-----------------F-A-----------------------------------------------------------------------------------------------------------------FQAEI-----AQLMSLI--INTFYSNKEIFLRELISNSSDALDK--IRYE-S--L-----T-----D-P----------------------------------------G----K---------L---D---S-----------G--K-D----L---------------------------------------SIRIIP------NK---------E---D---N------------T--LTIMDTGIGMTKADLVNNLGTIA-RSGTKAF----ME---A-------------------------------L------------Q-------------------------------------------------------------------A-------G---------------A---------------------------------------------------------------------------------------------------D---------------I------------------S-----------------MIGQFGVGFYSAYLVADKV------EVVT--K---H--N-----------D-----------D-------E------Q-Y-----R-WE-S-----SA-GG-SFTV-----------C-----------M--------D---------A--------------G-------E----P--IG----------------------------------------------------R-GT--KIILHL-K----------E----D------Q-------------------------A-E-YIEEKRI-KE-VVKKHSQFIG-Y---P-I-----------N-L--------------E---------------------------V--------T-----K---------------E----R------N-------------------------------------------------------------------------------------K-------E-------------------V-------S--------------------------D--------D-----------E-----------------------------------------D--------------D--------------E--------EDA-----E----------E----------------------A------------------------------A------K-------------------------------------K-------------------------------E-------------E--------------------------------------------G-------------------------E---G--D---Q---E------------------------------------------------------------------------------------------------------------------------------------------------------------------------------------------E----------K---------P------------K------I----------E--------D----------------------------------I-----D------E--------------------------E----------------E---------------E-----E------S------------------------------------------------KA-----------------------K-----D--------------------------------------------------------------K---K-----K------K---------T---I---K------E--------------K----------Y------------K------E------D--------E-------------E-------------LNKTKP-IWTRNPD-D--ISQEEYGEFYK--------S-LT------------------N-D--W----E--D-HL-AVKH-F-SVE-G--Q-L--EFRA-LLFVP-R--R-A-P--F--D--LF--E----N----------K-K-K--K-N------N--IK-------------L-------------Y-VR--RVFI-MDNC--E--E-LIPEYLNFMKGVVDSEDLP--------LNISREMLQ-Q-------SK-ILKVIRKNLVKKCLELF-AD---L------------H------------------------------------------------------------------------------------------------------------------------------------------------------------------------------------------------------------------------------------------------------------------------------------------------------------------------------------E----------D-----------K------------------------------------D------------N-------------------Y----K----------K------F-YESFSKNLK-LGIH--E-D---G----------Q--N-----R-K---K--LSD-LLKY-H---S------S----------------------------------A----A---------------------------------------------------------------------------------------------------------------------------------G----------E----------D-------------------M-----------------T--TLKD---Y--------------------V-------------------------------------------------------------------------------------------------------------------------S-------------------------------------------------------------------------------------------------------------------------------------R-----------------M---------------------------------------------------------------------------------K----------------------------------------------D-----------N----Q-------------------------K--------------D------------------------------------------------IYY--I--TG-E-----S-KASVEH--SAFVERV-TKR--GFEV---------LYM-VE-P-ID-EYAV--QQ-L-K-EY----------------------------------------------------------D--------------G-----------K----------------K----L--I---SV--T---------K-E---G---------------L-------E----L-----P------------E-----------------------------------------E-------------------E---------------------------------------E----E---------------K-------------------K-------R---R------E-----------------E------L-----K-----A------------------------------------------------------------------------------------------------------------------------------------------------K--------F----E-----P------L---C-K-V---M------KD----IL------------D------K-----------K-V---------E-KVV--V-S------NR-L---V---S---SPC-C--I-V---T--S-Q---Y-GWSA-N---MER---I---M-----K-------------A----Q-----A-----L---R------D-------N--S----S---L--G---Y---M----------------A----A-----K---K---H-LEINPDHPIID-SL------R---------------------------------------------------------------------------------------------------------------------------------------E-K---A-----D-------A----D-----K-----N----D---K------S----------------------------VK---DL---C--MLLYETSLMAS-G-------FTLE--D-P--Q----V--HAGRIYR-MI-R---L----------G--L-----G--------I----D-------------E-----------E-------------------E-------------------------------------------------T-----------P---------------A---------E------------------E------------------------------------------------------------------------------------------------------------D------V----------------------------T-----------D---------E-------M--------P-----------------P-----------------L--------E--------------G----------------------------------------------------------D-----------------------------------------------------------------------------D------------D----------------------------------------------------D--------T----S----R--------------------M--E----E--------V---------D------------------------------------------------------------------------------------------------------------------------------------------------------------------------------------------
>Branchiostoma_floridae@CT05080308.H1.1
-------------------------------------------------------------------------------------------------------------------------------------------------------------------------------------------------------------------------------------------------------------------------------------------------------------------------------------------------------------------------------------------------------------------------------------------------------------------------------------------------------------------------------------------------------------------------------------M-T---E-------A--E------Q--A--------Q----Q-----------------------ET------P----M-------------E----------------D------------------E--L-----E-------------------V-----E---T-----------------F-A-----------------------------------------------------------------------------------------------------------------FQAEI-----AQLMSLI--INTFYSNKEIFLRELISNSSDALDK--IRYE-S--L-----T-----D-P----------------------------------------G----K---------L---D---S-----------G--K-D----L---------------------------------------NIRIIP------NK---------E---D---N------------T--LTIMDTGIGMTKADLVNNLGTIA-RSGTKAF----ME---A-------------------------------L------------Q-------------------------------------------------------------------A-------G---------------A---------------------------------------------------------------------------------------------------D---------------I------------------S-----------------MIGQFGVGFYSAYLVADKV------EVVT--K---H--N-----------D-----------D-------E------Q-Y-----R-WE-S-----SA-GG-SFTV-----------C-----------M--------D---------A--------------G-------E----P--IG----------------------------------------------------R-GT--KIILHL-K----------E----D------Q-------------------------A-E-YIEEKRI-KE-VVKKHSQFIG-Y---P-I-----------N-L--------------E---------------------------V--------T-----K---------------E----R------N-------------------------------------------------------------------------------------K-------E-------------------V-------S--------------------------D--------D-----------E-----------------------------------------D--------------D--------------E--------EDA-----E----------E----------------------A------------------------------A------K-------------------------------------K-------------------------------E-------------E--------------------------------------------G-------------------------E---G--D---T---E------------------------------------------------------------------------------------------------------------------------------------------------------------------------------------------E----------K---------P------------K------I----------E--------D----------------------------------I-----D------E--------------------------E----------------E---------------E-----E------S------------------------------------------------KA-----------------------K-----D--------------------------------------------------------------K---K-----K------K---------T---I---K------E--------------K----------Y------------K------E------D--------E-------------E-------------LNKTKP-IWTRNPD-D--ISQEEYGEFYK--------S-LT------------------N-D--W----E--D-HL-AVKH-F-SVE-G--Q-L--EFRA-LLFVP-R--R-A-P--F--D--LF--E----N----------K-K-K--K-N------N--IK-------------L-------------Y-VR--RVFI-MDNC--E--E-LIPEYLNFMKGVVDSEDLP--------LNISREMLQ-Q-------SK-ILKVIRKNLVKKCLELF-AD---L------------H------------------------------------------------------------------------------------------------------------------------------------------------------------------------------------------------------------------------------------------------------------------------------------------------------------------------------------E----------D-----------K------------------------------------D------------N-------------------Y----K----------K------F-YESFSKNLK-LGIH--E-D---G----------Q--N-----R-K---K--LSD-LLMY-H---S------S----------------------------------A----A---------------------------------------------------------------------------------------------------------------------------------G----------E----------D-------------------M-----------------T--TLKD---Y--------------------V-------------------------------------------------------------------------------------------------------------------------S-------------------------------------------------------------------------------------------------------------------------------------R-----------------M---------------------------------------------------------------------------------K----------------------------------------------D-----------N----Q-------------------------K--------------D------------------------------------------------IYY--I--TG-E-----S-KASVEH--SAFVERV-TKR--GFEV---------LYM-VE-P-ID-EYAV--QQ-L-K-EY----------------------------------------------------------D--------------G-----------K----------------K----L--V---SV--T---------K-E---G---------------L-------E----L-----P------------E-----------------------------------------D-------------------E---------------------------------------E----E---------------K-------------------K-------R---R------E-----------------E------L-----K-----A------------------------------------------------------------------------------------------------------------------------------------------------K--------F----E-----P------L---C-K-V---M------KD----IL------------D------K-----------K-V---------E-KVV--V-S------NR-L---V---S---SPC-C--I-V---T--S-Q---Y-GWSA-N---MER---I---M-----K-------------A----Q-----A-----L---R------D-------N--S----S---L--G---Y---M----------------A----A-----K---K---H-LEVNPEHPIID-SL------R---------------------------------------------------------------------------------------------------------------------------------------E-K---A-----D-------A----D-----K-----N----D---K------S----------------------------VK---DL---C--MLLYETSLMAS-G-------FTLE--D-P--Q----V--HAGRIYR-MI-R---L----------G--L-----G--------I----D-------------E-----------E-------------------E-------------------------------------------------T-----------A---------------A---------E------------------E------------------------------------------------------------------------------------------------------------D------V----------------------------T-----------D---------E-------M--------P-----------------P-----------------L--------E--------------G----------------------------------------------------------D-----------------------------------------------------------------------------D------------D----------------------------------------------------D--------T----S----R--------------------M--E----E--------V---------D------------------------------------------------------------------------------------------------------------------------------------------------------------------------------------------
>Branchiostoma_floridae@XP_002248833
-------------------------------------------------------------------------------------------------------------------------------------------------------------------------------------------------------------------------------------------------------------------------------------------------------------------------------------------------------------------------------------------------------------------------------------------------------------------------------------------------------------------------------------------------------------------------------------------------------------------------------------------------------------------M-------------E----------------D------------------D--S-----E-------------------V-----E---T-----------------F-A-----------------------------------------------------------------------------------------------------------------FQAEI-----AQLMSLI--INTFYSNKEIFLRELISNSSDALDK--IRYE-S--L-----T-----D-P----------------------------------------G----K---------L---D---S-----------G--K-D----L---------------------------------------SIRIIP------NK---------E---D---N------------T--LTIVDTGIGMTKADLVNNLGTIA-RSGTKAF----ME---A-------------------------------L------------Q-------------------------------------------------------------------A-------G---------------A---------------------------------------------------------------------------------------------------D---------------I------------------S-----------------MIGQFGVGFYSAYLVADKV------EVVT--K---H--N-----------D-----------D-------E------Q-Y-----R-WE-S-----SA-GG-SFTV-----------C-----------M--------D---------A--------------G-------E----P--IG----------------------------------------------------R-GT--KIILHL-K----------E----D------Q-------------------------A-E-YIEEKRI-KE-VVKKHSQFIG-Y---P-I-----------N-L--------------E---------------------------V--------T-----K---------------E----R------N-------------------------------------------------------------------------------------K-------E-------------------V-------S--------------------------D--------D-----------E-----------------------------------------D--------------D--------------E--------EDA-----E----------E----------------------A------------------------------A------K-------------------------------------K-------------------------------E-------------E--------------------------------------------G-------------------------E---G--D---Q---E------------------------------------------------------------------------------------------------------------------------------------------------------------------------------------------E----------K---------P------------K------I----------E--------D----------------------------------I-----D------E--------------------------E----------------E---------------E-----E------S------------------------------------------------KA-----------------------K-----D--------------------------------------------------------------K---K-----K------K---------T---I---K------E--------------K----------Y------------K------E------D--------E-------------E-------------LNKTKP-IWTRNPD-D--ISQEEYGEFYK--------S-LT------------------N-D--W----E--D-HL-AVKH-F-SVE-G--Q-L--EFRA-LLFVP-R--R-A-P--F--D--LF--E----N----------K-K-K--K-N------N--IK-------------L-------------Y-VR--RVFI-MDNC--E--E-LIPEYLNFMKGVVDSEDLP--------LNISREMLQ-Q-------SK-ILKVIRKNLVKKCLELF-AD---L------------H------------------------------------------------------------------------------------------------------------------------------------------------------------------------------------------------------------------------------------------------------------------------------------------------------------------------------------E----------D-----------K------------------------------------D------------N-------------------Y----K----------K------F-YESFSKNLK-LGIH--E-D---G----------Q--N-----R-K---K--LSD-LLMY-H---S------S----------------------------------A----A---------------------------------------------------------------------------------------------------------------------------------G----------E----------D-------------------M-----------------T--TLKD---Y--------------------V-------------------------------------------------------------------------------------------------------------------------S-------------------------------------------------------------------------------------------------------------------------------------R-----------------M---------------------------------------------------------------------------------K----------------------------------------------D-----------N----Q-------------------------K--------------D------------------------------------------------IYY--I--TG-E-----S-KASVEH--SAFVERV-TKR--GFEV---------LYM-VE-P-ID-EYAV--QQ-L-K-EY----------------------------------------------------------D--------------G-----------K----------------K----L--I---SV--T---------K-E---G---------------L-------E----L-----P------------E-----------------------------------------E-------------------E---------------------------------------E----E---------------K-------------------K-------R---R------E-----------------E------L-----K-----A------------------------------------------------------------------------------------------------------------------------------------------------K--------F----E-----P------L---C-K-V---M------KD----IL------------D------K-----------K-V---------E-KVV--V-S------NR-L---V---S---SPC-C--I-V---T--S-Q---Y-GWSA-N---MER---I---M-----K-------------A----Q-----A-----L---R------D-------N--S----S---L--G---Y---M----------------A----A-----K---K---H-LEVNPEHPIID-SL------R---------------------------------------------------------------------------------------------------------------------------------------E-K---A-----D-------A----D-----K-----N----D---K------S----------------------------VK---DL---C--MLLYETSLMAS-G-------FTLE--D-P--Q----V--HAGRIYR-MI-R---L----------G--L-----G--------I----D-------------E-----------E-------------------E-------------------------------------------------T-----------A---------------A---------E------------------E------------------------------------------------------------------------------------------------------------D------V----------------------------T-----------D---------E-------M--------P-----------------P-----------------L--------E--------------G----------------------------------------------------------D-----------------------------------------------------------------------------D------------D----------------------------------------------------D--------T----S----R--------------------M--E----E--------V---------D------------------------------------------------------------------------------------------------------------------------------------------------------------------------------------------
>Oikopleura_dioica@CT96100401.H1.1
---------------------------------------------------------------------------------------------------------------------------------------------------------------------------------------------------------------------------------------------------------------------------------------------------------------------------------------------------------------------------------------------------------------------------------------------------------------------------------------------------------------------------------------------------------------------------------------------------P--D------K--M--------V----E-----------------------V-------E----V-------------Q----------------D------------------E--------E-------------------I-----E---T-----------------F-A-----------------------------------------------------------------------------------------------------------------FQAEI-----AQLMSLI--INTFYSNKEIFLRELISNSSDALDK--IRYS-S--L-----T-----D-P----------------------------------------T----A---------L---D---S-----------K--K-E----L---------------------------------------EIEIIP------DT---------D---G---K------------K--LTLFDSGVGMTKADLINNLGTIA-KSGTKAF----ME---A-------------------------------L------------S-------------------------------------------------------------------A-------G---------------A---------------------------------------------------------------------------------------------------D---------------I------------------S-----------------MIGQFGVGFYSAYLVADTV------RVTS--K---H--N-----------E-----------D-------E------Q-Y-----V-WE-S-----SA-GG-SFTI-----------K-----------V--------D---------D--------------G-------P----S--IG----------------------------------------------------R-GT--RIELFM-K----------E----D------Q-------------------------T-E-YCEEKKI-KE-IVKKHSQFIG-Y---P-I-----------K-L--------------H---------------------------V--------E-----K---------------E----R----------------------------------------------------------------------------------------------------E-------------------V-------E--------------------------T--------N-----------A-----------------------------------------D--------------E--------------E--------V-------K----------------------------------------------------------------D--------------------------E---------------------------------------------------------------E--------------------------------------------E--------------------------------D---S----------------------------------------------------------------------------------------------------------------------------------------------------------------------------------------------D----------K---------P------------K------I----------E--------E----------------------------------I-----D------E--------------------------N----------------E---------------E--------------------------------------------------------------------------------------------K-------K---------------------E---------E----------------------K---K-----E------A-------------V---K------E--------------K----------Y------------T------E------L--------E-------------E-------------LNKTKP-IWTRNPD-D--ISNEEYAEFYK--------S-LT------------------N-D--W----E--D-HL-AVKH-F-SVE-G--Q-L--EFRA-LLFLP-K--R-S-P--F--D--LF--E----N----------K-K-Q--K-N------S--IK-------------L-------------Y-VR--RVFI-MDNC--E--E-IIPEYLNFVKGVVDSEDLP--------LNISRETLQ-Q-------SK-ILKVIRKNLVKKCVELF-EE---L------------A------------------------------------------------------------------------------------------------------------------------------------------------------------------------------------------------------------------------------------------------------------------------------------------------------------------------------------E----------D-----------K------------------------------------D------------N-------------------Y----K----------T------F-YEQFGRNIK-LGIH--E-D---S----------N--N-----R-T---K--IAK-LLRW-K---S------SF---------------------------------D----G---------------------------------------------------------------------------------------------------------------------------------G----------E----------E-------------------L-----------------T--NLTD---Y--------------------V-------------------------------------------------------------------------------------------------------------------------S-------------------------------------------------------------------------------------------------------------------------------------R-----------------M---------------------------------------------------------------------------------K----------------------------------------------D-----------G----Q-------------------------K--------------D------------------------------------------------IYF--I--TG-E-----S-IDIVKS--SAFVERV-TKR--GFEV---------MYM-CE-P-ID-EYCV--QQ-L-R-EF----------------------------------------------------------D--------------G-----------K----------------N----L--V---SV--T---------K-E---G---------------L-------E----L-----P------------E-----------------------------------------D-------------------E---------------------------------------E----E---------------K-------------------K-------K---F------E-----------------E------T-----K-----A------------------------------------------------------------------------------------------------------------------------------------------------K--------F----S-----S------L---C-D-T---M------KN----IL------------D------K-----------K-V---------E-KVV--V-S------NR-M---V---S---SPC-C--I-V---T--S-Q---Y-GWSA-N---MER---I---M-----K-------------A----Q-----A-----L---K------D-------T--S----T---M--G---Y---M----------------A----A-----K---K---H-LEINPDHVIVE-QL------R---------------------------------------------------------------------------------------------------------------------------------------Q-K---V-----E-------A----D-----K-----N----D---K------S----------------------------VK---DL---V--MLLYETSLLTS-G-------FSLE--D-P--G----T--HATRIHR-MI-K---L----------G--L-----G--------F--------------------------------------------------D----------------------------------------G--------E-----------D---------------D---------S------------------A-----D------------------------------------------------------------------------------------------------------Q------E----------------------------A-----------E---------E-------M--------P-----------------E-----------------L--------E--------------N----------------------------------------------------------DD----------------------G-----------------------------------------------------E------------D----------------------------------------------------D--------S----S----R--------------------M--E----E--------V---------D------------------------------------------------------------------------------------------------------------------------------------------------------------------------------------------
>Molgula_tectiformis@paris
---------------------------------------------------------------------------------------------------------------------------------------------------------------------------------------------------------------------------------------------------------------------------------------------------------------------------------------------------------------------------------------------------------------------------------------------------------------------------------------------------------------------------------------------------------------------------------------------------------------------------------------------------------------------------------------------------------------------E--------S-------------------A-----E---T-----------------F-M-----------------------------------------------------------------------------------------------------------------FQAEI-----AQLMSLI--INTFYSNKEIFLRELISNSSDALDK--IRYE-S--L-----T-----D-A----------------------------------------T----K---------L---D---S-----------C--K-E----L---------------------------------------KIELIP------NK---------E---E---G------------T--LTIWDTGVGMTKSDMVNNLGTIA-KSGTKSF----ME---A-------------------------------L------------Q-------------------------------------------------------------------T-------G---------------A---------------------------------------------------------------------------------------------------D---------------I------------------S-----------------MIGQFGVGFYSAYLVAARV------RVIS--K---H--N-----------D-----------D-------E------Q-Y-----C-WE-S-----SG-GG-SFSI-----------T-----------T--------D---------D--------------S-------E----M--LG----------------------------------------------------R-GT--KIILYL-K----------D----D------Q-------------------------L-E-YIEEKTI-KE-IVKKHSQFIG-Y---P-I-----------C-L--------------H---------------------------V--------E-----K---------------E----R------E-------------------------------------------------------------------------------------K-------E-------------------V-------S--------------------------D--------D-----------E-----------------------------------------A--------------E--------------E--------D-------D----------K----------------------K------------------------------E------E---------------------------------------------------------------------N-------------K--------------------------------------------E------E------------------Q---A--E---D---E------------------------------------------------------------------------------------------------------------------------------------------------------------------------------------------D----------K---------P------------K------I----------E--------D----------------------------------L-----D------E--------------------------G----------------D---------------D-----E------S-------KD---D----------------------------------------------------------------------------------------------------------K----------------------K---K-----T------K---------K---I---K------E--------------K----------Y------------L------D------K--------E-------------E-------------LNKTKP-IWTRNPE-D--ISQDEYGDFYK--------N-LT------------------N-D--W----E--E-HL-AVKH-F-SVE-G--Q-L--EFRA-ILFIP-K--R-A-P--F--D--LF--E----N----------R-K-M--K-N------N--IK-------------L-------------Y-VR--RVFI-MDNC--A--D-LIPEYLNFVKGVVDSEDLP--------LNISRETLQ-Q-------SK-ILKVIRKNLVKKCIELF-TE---L------------S------------------------------------------------------------------------------------------------------------------------------------------------------------------------------------------------------------------------------------------------------------------------------------------------------------------------------------E----------D-----------K------------------------------------E------------Q-------------------Y----Q----------K------F-YEQFSKNIK-LGIH--E-D---S----------Q--Q-----R-K---K--IAD-LIRY-H---T------S----------------------------------N--------------------------------------------------------------------------------------------------------------------------------------G----------E----------E-------------------M-----------------T--SLKD---Y--------------------V-------------------------------------------------------------------------------------------------------------------------A-------------------------------------------------------------------------------------------------------------------------------------R-----------------M---------------------------------------------------------------------------------K----------------------------------------------E-----------N----Q-------------------------K--------------D------------------------------------------------IYY--I--TG-E-----S-LDQVAN--SAFVERV-KKR--GFEV---------LYM-IE-P-ID-EYCV--QQ-L-K-EY----------------------------------------------------------D--------------G-----------K----------------T----L--V---SI--T---------K-E---G---------------L-------Q----L-----P------------E-----------------------------------------D-------------------E---------------------------------------D----E---------------K-------------------K-------K---F------E-----------------E------A-----K-----A------------------------------------------------------------------------------------------------------------------------------------------------K--------F----E-----N------L---C-K-V---I------KD----IL------------D------K-----------K-V---------E-KVV--V-S------NR-L---V---H---SPC-C--I-V---T--S-Q---Y-GWSA-N---MER---I---M-----K-------------A----Q-----A-----L---R------D-------S--S----T---M--G---Y---M----------------A----A-----K---K---H-LEINPDHSILE-TL------R---------------------------------------------------------------------------------------------------------------------------------------E-R---A-----E-------E----D-----K-----N----D---K------S----------------------------VK---DL---V--MLLYETALLAS-G-------FSLE--D-P--S----T--HASRIHR-MI-K---L----------G--L-----G--------I----D-------------D-----------D-------------------G-------------------------------------------------A-----------E---------------E---------Q------------------Q-----K------------------------------------------------------------------------------------------------------E------D----------------------------D-----------T---------D-------M--------P-----------------P-----------------L--------E--------------G----------------------------------------------------------D-----------------------G-------------D----------------------------------E----D------------D----------------------------------------------------D--------A----N----R--------------------M--E----E--------V---------D------------------------------------------------------------------------------------------------------------------------------------------------------------------------------------------
>Molgula_occidentalis@CT05091006.H1.1
---------------------------------------------------------------------------------------------------------------------------------------------------------------------------------------------------------------------------------------------------------------------------------------------------------------------------------------------------------------------------------------------------------------------------------------------------------------------------------------------------------------------------------------------------------------------------------------------------------------------------------------------------------------------------------------------------------------------D--------S-------------------K-----E---T-----------------F-A-----------------------------------------------------------------------------------------------------------------FQAEI-----AQLMSLI--INTFYSNKEIFLRELISNASDALDK--IRYE-S--L-----T-----D-P----------------------------------------S----K---------L---D---S-----------G--K-E----L---------------------------------------KIEIET------NK---------E---E---N------------T--LTIHDTGIGMTKADMINSLGTIA-RSGTKAF----ME---A-------------------------------L------------Q-------------------------------------------------------------------S-------G---------------A---------------------------------------------------------------------------------------------------D---------------I------------------S-----------------MIGQFGVGFYSAYLVAENV------RVVS--R---H--N-----------D-----------D-------E------Q-Y-----V-WE-S-----CG-GG-SFSI-----------T-----------P--------D---------T--------------S-------E----N--LG----------------------------------------------------R-GT--KIVLKL-K----------E----D------Q-------------------------L-E-YLEEKTI-KD-IVKKHSQFIG-Y---P-I-----------S-L--------------Q---------------------------V--------E-----K---------------E----R------E-------------------------------------------------------------------------------------K-------E-------------------V-------S--------------------------D--------D-----------E-----------------------------------------D--------------E--------------E--------E-------E----------K----------------------K------------------------------E------E---------------------------------------------------------------------T-------------E--------------------------------------------E------------------------------------G---D------------------------------------------------------------------------------------------------------------------------------------------------------------------------------------------D----------K---------P------------K------I----------E--------D----------------------------------L-----D------E--------------------------G----------------D---------------E-----E------S-------KS---E----------------------------------------------------------------------------------------------------------KT---------------------K---K-----T------Q---------K---I---K------E--------------K----------Y------------L------E------R--------E-------------E-------------LNKTKP-IWTRNPE-D--ISQEEYGEFYK--------N-LT------------------N-D--W----E--D-HL-AVKH-F-SVE-G--Q-L--EFRA-ILFIP-K--R-A-P--F--D--LF--E----N----------R-K-M--K-N------N--IK-------------L-------------Y-VR--RVFI-MDNC--E--E-LIPEYLNFVKGVVDSEDLP--------LNISRETLQ-Q-------SK-ILKVIRKNLVKKCIELF-TE---L------------S------------------------------------------------------------------------------------------------------------------------------------------------------------------------------------------------------------------------------------------------------------------------------------------------------------------------------------E----------D-----------K------------------------------------E------------Q-------------------Y----Q----------K------F-YEQFSKNIK-LGIH--E-D---S----------Q--Q-----R-K---K--IAD-LIRY-H---S------S----------------------------------N----S---------------------------------------------------------------------------------------------------------------------------------A----------E----------E-------------------M-----------------T--SLKD---Y--------------------V-------------------------------------------------------------------------------------------------------------------------T-------------------------------------------------------------------------------------------------------------------------------------R-----------------M---------------------------------------------------------------------------------K----------------------------------------------E-----------N----Q-------------------------K--------------D------------------------------------------------IYY--I--TG-E-----S-KEQVAN--SAFVERV-KKR--GFEV---------LYM-VE-P-ID-EYCV--QQ-L-K-EY----------------------------------------------------------D--------------G-----------K----------------T----L--V---SI--T---------K-E---G---------------L-------Q----L-----P------------E-----------------------------------------D-------------------E---------------------------------------D----E---------------K-------------------K-------K---F------E-----------------E------A-----K-----A------------------------------------------------------------------------------------------------------------------------------------------------K--------F----E-----N------L---C-K-V---I------KD----IL------------D------K-----------K-V---------E-KVV--V-S------NR-L---V---H---SPC-C--I-V---T--S-Q---Y-GWSA-N---MER---I---M-----K-------------A----Q-----A-----L---R------D-------S--S----T---M--G---Y---M----------------A----A-----K---K---H-LEINPDHSIVE-TL------R---------------------------------------------------------------------------------------------------------------------------------------E-R---A-----E-------E----D-----K-----N----D---K------S----------------------------VK---DL---V--MLLYETALLAS-G-------FSLE--D-P--S----T--HASRIHR-MI-K---L----------G--L-----G--------I----D-------------E-----------D-------------------D-------------------------------------------------A-----------A---------------E---------D------------------T-----K------------------------------------------------------------------------------------------------------D------A----------------------------D-----------S---------D-------M--------P-----------------P-----------------L--------E--------------G----------------------------------------------------------DA----------------------G-------------D----------------------------------D----D------------D----------------------------------------------------D--------A----S----R--------------------M--E----E--------V---------D------------------------------------------------------------------------------------------------------------------------------------------------------------------------------------------
>Molgula_gulf@CT05091006.H1.1
--------------------------------------------------------------------------------------------------------------------------------------------------------------------------------------------------------------------------------------------------------------------------------------------------------------------------------------------------------------------------------------------------------------------------------------------------------------------------------------------------------------------------------------------------------------------------------------------------------------------------------------------------------------------------------------------------------------------------------------------------------------------------------------------------------------------------------------------------------------------------------------------------FQAEI-----AQLMSLI--INTFYSNKEIFLRELISNASDALDK--IRYE-S--L-----T-----D-A----------------------------------------S----K---------L---D---S-----------G--K-E----L---------------------------------------KIEIIP------NK---------E---D---N------------T--LTIWDTGIGMTKTDMINSLGTIA-KSGTKAF----ME---A-------------------------------L------------Q-------------------------------------------------------------------A-------G---------------A---------------------------------------------------------------------------------------------------D---------------I------------------S-----------------MIGQFGVGFYSAYLVAENV------KVIS--K---H--N-----------D-----------D-------E------Q-Y-----M-WE-S-----NG-TG-SFDV-----------T-----------P--------D---------T--------------S-------E----N--LG----------------------------------------------------R-GT--KIILYL-K----------E----D------Q-------------------------L-E-YVEEKTI-KD-IIKKHSQFIG-Y---P-I-----------S-L--------------E---------------------------V--------E-----K---------------E----R------D-------------------------------------------------------------------------------------R-------E-------------------V-------S--------------------------D--------D-----------E-----------------------------------------E--------------G--------------E--------E-------E----------E----------------------K------------------------------K------E--------------------------------------------------------------------------------------------------------------------------------E------E------------------N---K--E---E---E------------------------------------------------------------------------------------------------------------------------------------------------------------------------------------------D----------K---------P------------K------V----------E--------D----------------------------------L-----D------E--------------------------G----------------D---------------D-----E------S-------KT---E----------------------------------------------------------------------------------------------------------K----------------------K---T-----K------K---------K---I---K------E--------------K----------Y------------R------E------K--------E-------------V-------------LNKTKP-IWTRNPE-D--ISQEEYGEFYK--------N-LT------------------N-D--W----E--D-HL-AVKH-F-SVE-G--Q-L--EFRA-ILFIP-K--R-A-P--F--D--LF--E----N----------R-K-M--K-N------N--IK-------------L-------------Y-VR--RVFI-MDNC--E--E-LIPEYLNFVKGVVDSEDLP--------LNISRETLQ-Q-------SK-ILKVIRKNLVKKCIELF-TE---L------------S------------------------------------------------------------------------------------------------------------------------------------------------------------------------------------------------------------------------------------------------------------------------------------------------------------------------------------E----------D-----------K------------------------------------E------------Q-------------------Y----Q----------K------F-YEQFSKNIK-LGIH--E-D---S----------Q--Q-----R-K---K--IAD-LIRY-H---S------S----------------------------------N----S---------------------------------------------------------------------------------------------------------------------------------G----------E----------E-------------------M-----------------T--SLKD---Y--------------------V-------------------------------------------------------------------------------------------------------------------------S-------------------------------------------------------------------------------------------------------------------------------------R-----------------M---------------------------------------------------------------------------------K----------------------------------------------E-----------N----Q-------------------------K--------------D------------------------------------------------IYY--I--TG-E-----S-KDQVAN--SAFVERV-KKR--GFEV---------LYM-VE-P-ID-EYCV--QQ-L-K-EY----------------------------------------------------------D--------------G-----------K----------------N----L--V---SI--T---------K-E---G---------------L-------E----L-----P------------E-----------------------------------------D-------------------E---------------------------------------D----E---------------K-------------------K-------K---F------E-----------------E------A-----K-----A------------------------------------------------------------------------------------------------------------------------------------------------K--------F----E-----N------L---C-K-V---I------KD----VL------------D------K-----------K-V---------E-KVV--V-S------NR-L---V---N---SPC-C--I-V---T--S-Q---Y-GWSA-N---MER---I---M-----K-------------A----Q-----A-----L---R------D-------S--S----T---M--G---Y---M----------------A----A-----K---K---H-LEINPDHAIIE-TL------R---------------------------------------------------------------------------------------------------------------------------------------E-R---S-----E-------E----D-----K-----N----D---K------S----------------------------VK---DL---V--MLLYETSLLAS-G-------FSLE--D-P--S----T--HATRIHR-MI-K---L----------G--L-----G--------I----D-------------E-----------D-------------------D-------------------------------------------------V-----------A---------------E---------D------------------S-----K------------------------------------------------------------------------------------------------------E------P----------------------------D-----------V---------D-------M--------P-----------------P-----------------L--------E--------------G----------------------------------------------------------D-----------------------G-------------D----------------------------------D----D------------DN---------------------------------------------------E--------A----N----R--------------------M--E----E--------V---------D------------------------------------------------------------------------------------------------------------------------------------------------------------------------------------------
>Bostrichobranchus_pilularis@CT07091006.H1.1
------------------------------------------------------------------------------------------------------------------------------------------------------------------------------------------------------------------------------------------------------------------------------------------------------------------------------------------------------------------------------------------------------------------------------------------------------------------------------------------------------------------------------------------------------------------------------------------------------------------------------D-----D-----------------V-------Q----V-------------Q----------------D------------------E--------T-------------------T-----E---T-----------------F-A-----------------------------------------------------------------------------------------------------------------FQAEI-----AQLMSLI--INTFYSNKEIFLRELISNASDALDK--IRYQ-S--L-----T-----D-A----------------------------------------S----K---------L---D---N-----------C--K-E----L---------------------------------------KIDVIP------NK---------E---D---N------------T--LTLIDTGIGMTKADMINSLGTIA-KSGTKAF----ME---A-------------------------------L------------Q-------------------------------------------------------------------A-------G---------------A---------------------------------------------------------------------------------------------------D---------------I------------------S-----------------MIGQFGVGFYSAYLVAENV------RVIS--K---H--N-----------D-----------D-------E------Q-Y-----C-WE-S-----AG-GG-SFSI-----------T-----------P--------D---------T--------------N-------E----P--LG----------------------------------------------------R-GT--KIILYL-K----------E----D------M-------------------------Q-D-YLEEKTI-KD-IVKKHSQFIG-Y---P-I-----------S-L--------------Q---------------------------V--------E-----K---------------E----R------E-------------------------------------------------------------------------------------K-------E-------------------V-------S--------------------------D--------D-----------E-----------------------------------------A--------------E--------------D--------K-------E----------E----------------------K------------------------------E------E-----------------------------------------------------------------------------------------------------------------------------------------------------------------E---G---D------------------------------------------------------------------------------------------------------------------------------------------------------------------------------------------D----------K---------P------------K------V----------E--------D----------------------------------L-----D------E--------------------------G----------------D---------------E-----E------K-------KE---E----------------------------------------------------------------------------------------------------------K----------------------K---K-----T------K---------K---I---K------E--------------K----------Y------------I------D------K--------E-------------E-------------LNKTKP-LWTRNPE-D--ISQEDYGEFYK--------N-LS------------------N-D--W----E--D-HL-AVKH-F-SVE-G--Q-L--EFRA-ILFIP-K--R-A-P--F--D--LF--E----N----------R-K-M--K-N------N--IK-------------L-------------Y-VR--RVFI-MDNC--E--E-LIPEYLNFIKGVVDSEDLP--------LNISRETLQ-Q-------SK-ILKVIRKNLVKKCVELF-TE---L------------S------------------------------------------------------------------------------------------------------------------------------------------------------------------------------------------------------------------------------------------------------------------------------------------------------------------------------------E----------D-----------K------------------------------------E------------Q-------------------Y----T----------K------F-YEQFSKNMK-LGIH--E-D---S----------Q--H-----R-K---K--IAD-LLRY-H---S------S----------------------------------N----S---------------------------------------------------------------------------------------------------------------------------------A----------D----------E-------------------M-----------------T--SLKD---Y--------------------V-------------------------------------------------------------------------------------------------------------------------T-------------------------------------------------------------------------------------------------------------------------------------R-----------------M---------------------------------------------------------------------------------K----------------------------------------------E-----------N----Q-------------------------K--------------D------------------------------------------------IYY--I--TG-E-----S-KDQVAN--SAFVERV-RKR--GFEV---------LYM-VE-P-ID-EYCV--QQ-L-K-EY----------------------------------------------------------D--------------G-----------N----------------N----L--V---SI--T---------K-E---G---------------L-------E----L-----P------------E-----------------------------------------D-------------------E---------------------------------------D----E---------------K-------------------K-------K---F------E-----------------E------A-----K-----A------------------------------------------------------------------------------------------------------------------------------------------------K--------F----E-----N------L---C-K-V---I------KD----IL------------D------K-----------K-V---------E-KVV--V-S------NR-L---V---N---SPC-C--I-V---T--S-Q---Y-GWSA-N---MER---I---M-----K-------------A----Q-----A-----L---R------D-------S--S----T---M--G---Y---M----------------A----A-----K---K---H-LEINPDHAILE-TL------R---------------------------------------------------------------------------------------------------------------------------------------E-R---A-----E-------A----D-----K-----N----D---K------S----------------------------VK---DL---V--MLLYETALLAS-G-------FSLE--D-P--S----T--HASRIHR-MI-K---L----------G--L-----G--------I----D-------------E-----------E-------------------D-------------------------------------------------P-----------V---------------E---------E------------------P-----K------------------------------------------------------------------------------------------------------V-----------------------------------D-----------T---------D-------M--------P-----------------A-----------------L--------E-------------------------------------------------------------------------------------------------G-------------E----------------------------------E----D------------E----------------------------------------------------D--------A----S----R--------------------M--E----E--------V---------D------------------------------------------------------------------------------------------------------------------------------------------------------------------------------------------
>Halocynthia_roretzi@CT01061123.H1.1
---------------------------------------------------------------------------------------------------------------------------------------------------------------------------------------------------------------------------------------------------------------------------------------------------------------------------------------------------------------------------------------------------------------------------------------------------------------------------------------------------------------------------------------------------------------------------------------------------------------------------------------------------------------------------------------------------------------------E--------P-------------------K-----E---T-----------------F-A-----------------------------------------------------------------------------------------------------------------FQAEI-----AQLMSLI--INTFYSNKEIFLRELISNASDALDK--IRYE-S--L-----T-----D-P----------------------------------------S----K---------L---D---S-----------G--K-E----L---------------------------------------KIEIIP------NK---------E---E---N------------T--LTIIDTGIGMTKADLINNLGTIA-KSGTKAF----ME---A-------------------------------L------------Q-------------------------------------------------------------------A-------G---------------A---------------------------------------------------------------------------------------------------D---------------I------------------S-----------------MIGQFGVGFYSAFLVADNV------RVIS--K---H--N-----------D-----------D-------E------Q-Y-----T-WE-S-----SA-GG-SFVV-----------S-----------N--------D---------A--------------S-------E----E-MVG----------------------------------------------------R-GT--KIILHF-K----------E----D------Q-------------------------R-D-YLETKTI-KD-IVKKHSQFIG-Y---P-I-----------C-L--------------H---------------------------V--------E-----K---------------E----R------E-------------------------------------------------------------------------------------K-------E-------------------V-------S--------------------------D--------D-----------E-----------------------------------------A--------------E--------------E--------E-------E----------E----------------------K------------------------------K------A---------------------------------------------------------------------E-------------G--------------------------------------------E------E------------------E---G--E---K---EE-GE--------------------------------------------------------------------------------------------------------------------------------------------------------------------------------------D----------K---------P------------K------I----------E--------D----------------------------------L-----D------E--------------------------E----------------E---------------G-----E------D-------S-----------------------------------------------------------------K-----T-------E---------------------K---------D----------------------K---K-----K------K---------K---I---K------E--------------K----------Y------------I------E------K--------E-------------E-------------LNKTKP-LWTRNPD-D--ISQEEYGEFYK--------N-LT------------------N-D--W----E--D-HL-AVKH-F-SVE-G--Q-L--EFRA-LLFVP-K--R-A-P--F--D--LF--E----N----------K-K-M--K-N------N--IK-------------L-------------Y-VR--RVFI-MDNC--E--E-LIPEYLNFIKGVVDSEDLP--------LNISRETLQ-Q-------SK-ILKVIRKNLVKKCLELF-GE---L------------V------------------------------------------------------------------------------------------------------------------------------------------------------------------------------------------------------------------------------------------------------------------------------------------------------------------------------------E----------D-----------K------------------------------------E------------Q-------------------Y----Q----------K------F-YEQFSKNIK-LGIH--E-D---S----------Q--H-----R-K---K--IAE-LIRY-Y---S------S----------------------------------T----S---------------------------------------------------------------------------------------------------------------------------------G----------D----------E-------------------F-----------------T--SLKD---Y--------------------V-------------------------------------------------------------------------------------------------------------------------T-------------------------------------------------------------------------------------------------------------------------------------R-----------------M---------------------------------------------------------------------------------K----------------------------------------------D-----------N----Q-------------------------K--------------D------------------------------------------------IYY--I--TG-E-----S-KEQVSN--SAFVERV-RKR--GFEV---------LYM-VE-P-ID-EYCV--QQ-L-K-EY----------------------------------------------------------E--------------G-----------K----------------N----L--V---SV--T---------K-E---G---------------L-------Q----L-----P------------E-----------------------------------------D-------------------D---------------------------------------E----E---------------K-------------------K-------R---F------E-----------------E------A-----K-----A------------------------------------------------------------------------------------------------------------------------------------------------K--------F----E-----N------L---C-K-V---I------KE----IL------------D------K-----------K-V---------E-KVV--V-S------NR-L---V---Q---SPC-C--I-V---T--S-Q---Y-GWSA-N---MER---I---M-----K-------------A----Q-----A-----L---R------D-------S--S----T---M--G---Y---M----------------A----A-----K---K---H-LEINPEHSIVE-AL------R---------------------------------------------------------------------------------------------------------------------------------------Q-K---A-----E-------A----D-----K-----N----D---K------S----------------------------VK---DL---V--MLLYETSLLAS-G-------FSLE--D-P--S----T--HATRIHR-MI-K---L----------G--L-----G--------I----D-------------E-----------E-------------------D---------------L---------------------------------V-----------E---------------E---------P------------------G-----K------------------------------------------------------------------------------------------------------T------E----------------------------D-----------E---------D-------M--------P-----------------P-----------------L--------E--------------G----------------------------------------------------------D-----------------------A-----------------------------------------------------D------------D----------------------------------------------------D--------A----S----R--------------------M--E----E--------V---------D------------------------------------------------------------------------------------------------------------------------------------------------------------------------------------------
>Dendrodoa_grossularia@CT01091006.H1.1
---------------------------------------------------------------------------------------------------------------------------------------------------------------------------------------------------------------------------------------------------------------------------------------------------------------------------------------------------------------------------------------------------------------------------------------------------------------------------------------------------------------------------------------------------------------------------------------------------------------------------------------------------------------------------------------------------------------------E--------P-------------------K-----E---T-----------------F-A-----------------------------------------------------------------------------------------------------------------FQAEI-----AQLMSLI--INTFYSNKEIFLRELISNSSDALDK--IRYE-S--L-----T-----D-P----------------------------------------S----K---------L---D---S-----------G--K-E----L---------------------------------------KIEIIP------NR---------E---E---G------------T--LTIIDTGIGMTKADLINNLGTIA-KSGTKAF----ME---A-------------------------------L------------Q-------------------------------------------------------------------A-------G---------------A---------------------------------------------------------------------------------------------------D---------------I------------------S-----------------MIGQFGVGFYSAFLVADHV------RVVS--K---H--N-----------D-----------D-------E------Q-Y-----V-WE-S-----SA-GG-SFVV-----------A-----------H--------D---------S--------------G-------E----E--IG----------------------------------------------------R-GT--KITLWL-K----------E----D------Q-------------------------K-E-YLEDKSV-KE-IVKKHSQFIG-Y---P-I-----------S-L--------------Y---------------------------V--------E-----K---------------E----R------E-------------------------------------------------------------------------------------K-------E-------------------V-------S--------------------------D--------D-----------E-----------------------------------------A--------------D--------------E--------E-------D----------E----------------------A------------------------------K------E---------------------------------------------------------------------E----------------------------------------------------------K------K------------------E---G--E---E---D------------------------------------------------------------------------------------------------------------------------------------------------------------------------------------------D----------K---------P------------K------I----------E--------D----------------------------------I-----D------D--------------------------D----------------D---------------------E------E-------S-----------------------------------------------------------------K-----G-------D---------------------K---------D----------------------K---K-----KT-----K---------K---I---K------E--------------K----------Y------------I------D------K--------E-------------E-------------LNKTKP-LWTRNPD-D--ISQEEYGEFYK--------N-LT------------------N-D--W----E--D-HL-AVKH-F-SVE-G--Q-L--EFRA-LLFVP-K--R-A-A--F--D--LF--E----N----------K-K-L--K-N------N--IK-------------L-------------Y-VR--RVFI-MDNC--E--E-LIPEYLNFVKGVVDSEDLP--------LNISRETLQ-Q-------SK-ILKVIRKNLVKKCLELF-ME---I------------M------------------------------------------------------------------------------------------------------------------------------------------------------------------------------------------------------------------------------------------------------------------------------------------------------------------------------------E----------D-----------K------------------------------------E------------L-------------------Y----Q----------K------F-YEQFSKNIK-LGIH--E-D---S----------Q--H-----R-K---K--VAD-LLRY-H---S------S----------------------------------T----S---------------------------------------------------------------------------------------------------------------------------------G----------D----------E-------------------M-----------------T--SLKD---Y--------------------V-------------------------------------------------------------------------------------------------------------------------T-------------------------------------------------------------------------------------------------------------------------------------R-----------------M---------------------------------------------------------------------------------K----------------------------------------------D-----------N----Q-------------------------K--------------E------------------------------------------------VYY--I--TG-E-----S-KEQVSN--SAFVERV-RKR--GFEV---------LYM-VE-P-ID-EYCV--QQ-L-K-EF----------------------------------------------------------D--------------G-----------K----------------T----L--V---SV--T---------K-E---G---------------L-------Q----L-----P------------E-----------------------------------------D-------------------D---------------------------------------E----E---------------K-------------------K-------R---F------E-----------------E------A-----K-----A------------------------------------------------------------------------------------------------------------------------------------------------K--------F----E-----N------L---C-K-V---I------KE----IL------------D------K-----------K-V---------E-KVV--V-S------NR-L---V---Q---SPC-C--I-V---T--S-Q---Y-GWSA-N---MER---I---M-----K-------------A----Q-----A-----L---R------D-------S--S----T---M--G---Y---M----------------A----A-----K---K---H-MEINPDHSIME-TL------R---------------------------------------------------------------------------------------------------------------------------------------E-K---A-----E-------A----D-----K-----N----D---K------S----------------------------VK---DL---V--MLLYETSLLAS-G-------FSLE--D-P--S----T--HASRIHR-MI-K---L----------G--L-----G--------I----D-------------E-----------D-------------------D---------------A---------------------------------P-----------E---------------S---------Q------------------E-----K------------------------------------------------------------------------------------------------------V------E----------------------------D-----------E---------D-------M--------P-----------------P-----------------L--------E--------------G----------------------------------------------------------D-----------------------G-----------------------------------------------------D------------D----------------------------------------------------D--------A----S----R--------------------M--E----E--------V---------D------------------------------------------------------------------------------------------------------------------------------------------------------------------------------------------
>Styela_plicata@CT05091006.H1.1
---------------------------------------------------------------------------------------------------------------------------------------------------------------------------------------------------------------------------------------------------------------------------------------------------------------------------------------------------------------------------------------------------------------------------------------------------------------------------------------------------------------------------------------------------------------------------------------------------------------------------------------------------------------------------------Q----------------D------------------E--------Q-------------------K-----E---T-----------------F-A-----------------------------------------------------------------------------------------------------------------FQAEI-----AQLMSLI--INTFYSNKEIFLRELISNSSDALDK--IRYE-S--L-----T-----D-P----------------------------------------T----K---------L---D---S-----------G--K-E----L---------------------------------------KIEIIP------NK---------E---E---G------------T--LTLIDTGIGMTKADLINNLGTIA-KSGTKAF----ME---A-------------------------------L------------Q-------------------------------------------------------------------A-------G---------------A---------------------------------------------------------------------------------------------------D---------------I------------------S-----------------MIGQFGVGFYSAFLVADKV------KVIS--K---H--N-----------D-----------D-------E------Q-Y-----A-WE-S-----SA-GG-SFEI-----------A-----------H--------D---------S--------------G-------E----E--IG----------------------------------------------------R-GT--KIILTL-K----------E----D------Q-------------------------K-E-YLETKSI-KD-TVKKHSQFIG-Y---P-I-----------S-L--------------Y---------------------------V--------E-----K---------------E----R------E-------------------------------------------------------------------------------------K-------E-------------------V-------S--------------------------D--------D--------------------------------------------------------------------E--------------E--------E-------E----------E----------------------E------------------------------S------K-------------------E-----------------E-------------------------------K-------------K--------------------------------------------E-------------------------G---E--E---E---E------------------------------------------------------------------------------------------------------------------------------------------------------------------------------------------D----------K---------P------------K------I----------E--------D----------------------------------V-----E------D--------------------------D----------------D---------------D-----E------S-------K-----------------------------------------------------------------A-----D-------K---------------------D---------K----------------------K---K-----K------K---------K---I---K------E--------------K----------Y------------I------D------K--------E-------------E-------------LNKTKP-LWTRNPD-D--ISQEEYGEFYK--------N-LT------------------N-D--W----E--D-HL-AVKH-F-SVE-G--Q-L--EFRA-LLFIP-K--R-A-P--F--D--LF--E----N----------K-K-M--K-N------N--IK-------------L-------------Y-VR--RVFI-MDNC--E--E-LIPEYLNFVKGVVDSEDLP--------LNISRETLQ-Q-------SK-ILKVIRKNLVKKCMELF-CE---L------------V------------------------------------------------------------------------------------------------------------------------------------------------------------------------------------------------------------------------------------------------------------------------------------------------------------------------------------E----------D-----------K------------------------------------E------------Q-------------------Y----Q----------K------F-YEQFSKNIK-LGIH--E-D---S----------Q--H-----R-K---K--IAD-FLRY-H---S------S----------------------------------T----S---------------------------------------------------------------------------------------------------------------------------------G----------D----------E-------------------M-----------------T--SLKD---Y--------------------T-------------------------------------------------------------------------------------------------------------------------T-------------------------------------------------------------------------------------------------------------------------------------R-----------------M---------------------------------------------------------------------------------K----------------------------------------------E-----------N----Q-------------------------K--------------D------------------------------------------------IYY--I--TG-E-----S-REQVSN--SAFVERV-RKR--GFEV---------LYM-VE-P-ID-EYCV--QQ-L-K-EY----------------------------------------------------------D--------------G-----------K----------------T----L--V---SV--T---------K-E---G---------------L-------Q----L-----P------------E-----------------------------------------D-------------------D---------------------------------------E----E---------------K-------------------K-------R---F------E-----------------E------S-----K-----A------------------------------------------------------------------------------------------------------------------------------------------------K--------F----E-----N------L---C-K-V---I------KE----IL------------D------K-----------K-V---------E-KVV--V-S------NR-L---V---Q---SPC-C--I-V---T--S-Q---Y-GWSA-N---MER---I---M-----K-------------A----Q-----A-----L---R------D-------S--S----T---M--G---Y---M----------------A----A-----K---K---H-LEINPDHSIME-TL------R---------------------------------------------------------------------------------------------------------------------------------------E-K---A-----E-------A----D-----K-----N----D---K------S----------------------------VK---DL---V--MLLYETSLLAS-G-------FSLE--D-P--S----L--HASRIHR-MI-K---L----------G--L-----G--------I----D-------------E-----------D-------------------D---------------A---------------------------------P-----------E---------------S---------Q------------------E-----K------------------------------------------------------------------------------------------------------A------D----------------------------D-----------E---------D-------M--------P-----------------P-----------------L--------E--------------G----------------------------------------------------------D-----------------------G-----------------------------------------------------D------------E----------------------------------------------------D--------D----S----R--------------------M--E----E--------V---------D------------------------------------------------------------------------------------------------------------------------------------------------------------------------------------------
>Polyandrocarpa_maxima@CT01091006.H1.1
--------------------------------------------------------------------------------------------------------------------------------------------------------------------------------------------------------------------------------------------------------------------------------------------------------------------------------------------------------------------------------------------------------------------------------------------------------------------------------------------------------------------------------------------------------------------------------------------------------------------------------------------------------------------------------------------------------------------------------------------------------------------------------A-----------------------------------------------------------------------------------------------------------------FQAEI-----AQLMSLI--I-----------RELISNASDALDK--IRYE-S--L-----T-----D-P----------------------------------------S----K---------L---D---S-----------G--K-E----L---------------------------------------KIELIP------NK---------E---E---G------------T--LTIVDTGIGMTKADMINNLGTIA-KSGTKAF----ME---A-------------------------------L------------Q-------------------------------------------------------------------A-------G---------------A---------------------------------------------------------------------------------------------------D---------------I------------------S-----------------MIGQFGVGFYSAFLVADNV------RVVS--K---H--N-----------D-----------D-------E------Q-Y-----C-WE-S-----SA-GG-SFVV-----------S-----------H--------D---------S--------------G-------E----E--LG----------------------------------------------------R-GT--K----------------------------------------------------------------------------------------------------------------------------------------------------------------------------------------------------------------------------------------------------------------------------------------------------------------------------------------------------------------------------------------------------------------------------------------------------------------------------------------------------------------------------------------------------------------------------------------------------------------------------------------------------------------------------------------------------------------------------------------------------------------------------------------------------------------------------------------------------------------------------------------------------------------------------------------------------------------------------------------------------------------------------------------------------------------------------------------------------------------------------------------------------------------------------------------------------------------------------------------------------------------------------------------------------------------------------------------------------------------------------------------------------------------------------------------------------------------------------------------------------------------------------------------------------------------------------------------------------------------------------------------------------------------------------------------------------------------------------------------------------------------------------------------------------------------------------------------------------------------------------------------------------------------------------------------------------------------------------------------------------------------------------------------------------------------------------------------------------------------------------------------------------------------------------------------------------------------------------------------------------------------------------------------------------------------------------------------------------------------------------------------------------------------------------------------------------------------------------------------------------V-------------------------------------------------------------------------------------------------------------------------T-------------------------------------------------------------------------------------------------------------------------------------R-----------------M---------------------------------------------------------------------------------K----------------------------------------------D-----------N----Q-------------------------K--------------D------------------------------------------------IYY--I--TG-E-----S-KEQVSN--SA-VERV-RKR--GFEV---------LYM-VE-P-ID-EYCV--QQ-L-K-EY----------------------------------------------------------D--------------G-----------K----------------T----L--V---SV--T---------K-E---G---------------L-------Q----L-----P------------E-----------------------------------------D-------------------D---------------------------------------E----E---------------K-------------------K-------R---F------E-----------------E------A-----K-----A------------------------------------------------------------------------------------------------------------------------------------------------K--------F----E-----N------L---C-K-V---I------KD----IL------------D------K-----------K-V---------E-KVV--V-S------NR-L---V---Q---SPC-C--I-V---T--S-Q---Y-GWSA-N---MER---I---M-----K-------------A----Q-----A-----L---R------D-------S--S----T---M--G---Y---M----------------A----A-----K---K---H-LEINPDHSIME-TL------R---------------------------------------------------------------------------------------------------------------------------------------E-K---A-----E-------A----D-----K-----N----D---K------S----------------------------VK---DL---V--MLLYETSLLAS-G-------FSLE--D-P--S----T--HASRIHR-MI-K---L----------G--L-----G--------I----D-------------E-----------D-------------------E---------------A---------------------------------P-----------E---------------S---------Q------------------E-----K------------------------------------------------------------------------------------------------------A------D----------------------------D-----------E---------E-------M--------P-----------------P-----------------L--------E--------------G----------------------------------------------------------D-----------------------A-----------------------------------------------------D------------D----------------------------------------------------D--------A----S----R--------------------M--E----E--------V---------D------------------------------------------------------------------------------------------------------------------------------------------------------------------------------------------
>Ciona_intestinalis@paris
----------------------------------------------------------------------------------------------------------------------------------------------------------------------------------------------------------------------------------------------------------------------------------------------------------------------------------------------------------------------------------------------------------------------------------------------------------------------------------------------------------------------------------------------------------------------------------------------------------------M--------E----Q-----E-----------------H-------E----V-------------Q----------------E------------------D--------S-------------------G-----E---V-----------------F-A-----------------------------------------------------------------------------------------------------------------FQAEI-----AQLMSLI--INTFYSNKEIFLRELISNASDALDK--IRYE-S--L-----T-----D-P----------------------------------------S----K---------L---D---S-----------G--K-E----L---------------------------------------KIEIIP------NK---------D---D---Y------------T--LTLIDTGVGMTKSDLINNLGTIA-KSGTKAF----ME---A-------------------------------L------------Q-------------------------------------------------------------------S-------G---------------E---------------------------------------------------------------------------------------------------D------------------------------------------------------------------------------VVS--K---H--N-----------D-----------D-------E------A-Y-----A-WE-S-----SA-GG-SFTV-----------A-----------S--------M---------D--------------G-------D----T--LT----------------------------------------------------R-GT--KIVLHL-K----------E----D------Q-------------------------R-E-YLEEKKI-KD-IVKKHSQFIG-Y---P-I-----------S-L--------------H---------------------------V--------E-----K---------------E----R------E-------------------------------------------------------------------------------------K-------E-------------------I-------S--------------------------D--------D-----------E-----------------------------------------E--------------D--------------E--------E-------E----------K----------------------K------------------------------E------E-------------------T-----------------A-------------------------------E-------------T--------------------------------------------E------E------------------Q---K--E---D---D------------------------------------------------------------------------------------------------------------------------------------------------------------------------------------------D----------K---------P------------K------V----------E--------D----------------------------------L-----D------E--------------------------E----------------G---------------E-----E------A-------KD---D----------------------------------------------------------------------------------------------------------K----------------------K---K-----T------K---------K---I---K------E--------------K----------Y------------T------E------L--------E-------------E-------------LNKTKP-LWTRNPD-D--ISQDEYGEFYK--------S-LS------------------N-D--W----E--D-HL-AVKH-F-SVE-G--Q-L--EFRA-LLFVP-K--R-A-P--F--D--LF--E----N----------R-K-M--K-N------N--IK-------------L-------------Y-VR--RVFI-MDNC--E--D-LIPEYLNFVKGVVDSEDLP--------LNISRETLQ-Q-------SK-ILKVIRKNIVKKCVELI-GE---I------------A------------------------------------------------------------------------------------------------------------------------------------------------------------------------------------------------------------------------------------------------------------------------------------------------------------------------------------E----------D-----------K------------------------------------E------------Q-------------------Y----K----------K------F-YEQFGKNLK-LGIH--E-D---S----------Q--N-----R-K---K--LAG-FLQY-H---S------S----------------------------------Q----S---------------------------------------------------------------------------------------------------------------------------------G----------D----------E-------------------M-----------------T--SLEN---Y--------------------V-------------------------------------------------------------------------------------------------------------------------T-------------------------------------------------------------------------------------------------------------------------------------R-----------------M---------------------------------------------------------------------------------K----------------------------------------------E-----------N----Q-------------------------K--------------D------------------------------------------------IYY--I--TG-E-----S-RDQVSN--SAFVERV-TKR--GFEV---------LYM-VE-P-ID-EYCV--QQ-L-K-EF----------------------------------------------------------D--------------G-----------K----------------N----L--V---SI--T---------K-E---G---------------L-------E----L-----P------------E-----------------------------------------D-------------------E---------------------------------------D----D---------------K-------------------K-------K---F------E-----------------E------A-----K-----A------------------------------------------------------------------------------------------------------------------------------------------------K--------F----E-----N------L---C-K-V---V------KE----IL------------D------K-----------K-V---------E-KVV--V-S------NR-L---V---Q---SPC-C--I-V---T--S-Q---Y-GWSA-N---MER---I---M-----K-------------A----Q-----A-----L---R------D-------T--S----T---M--G---Y---M----------------A----A-----K---K---H-LEINPDHSIME-QL------R---------------------------------------------------------------------------------------------------------------------------------------Q-K---A-----E-------A----D-----K-----N----D---K------S----------------------------VK---DL---V--MLLYETSLLAS-G-------FSLE--D-P--S----T--HATRIHR-MI-K---L----------G--L-----G--------I----D-------------E-----------V-------------------D----------------------------------------G--------E-----------E---------------T---------T------------------A-----A------------------------------------------------------------------------------------------------------E------E----------------------------I-----------D---------D-------M--------P-----------------P-----------------L--------E--------------G----------------------------------------------------------D-----------------------G-----------------------------------------------------D------------D----------------------------------------------------D--------A----S----R--------------------M--E----E--------V---------D------------------------------------------------------------------------------------------------------------------------------------------------------------------------------------------
>Ciona_savignyi@CT02061123.H1.1
---------------------------------------------------------------------------------------------------------------------------------------------------------------------------------------------------------------------------------------------------------------------------------------------------------------------------------------------------------------------------------------------------------------------------------------------------------------------------------------------------------------------------------------------------------------------------------------------------------------------------------------------------------------------------------------------------------------------D--------V-------------------A-----E---V-----------------F-A-----------------------------------------------------------------------------------------------------------------FQAEI-----AQLMSLI--INTFYSNKEIFLRELISNSSDALDK--IRYE-S--L-----T-----D-P----------------------------------------S----K---------L---D---S-----------G--K-E----L---------------------------------------KIEIIP------NK---------D---D---H------------T--LTLIDTGVGMTKSDLINNLGTIA-KSGTKAF----ME---A-------------------------------L------------Q-------------------------------------------------------------------S-------G---------------A---------------------------------------------------------------------------------------------------D---------------I------------------S-----------------MIGQFGVGFYSAFLVADKV------KVVS--K---H--N-----------D-----------D-------E------Q-Y-----V-WE-S-----SA-GG-SFTV-----------S-----------N--------V---------V--------------D-------D----V--PV----------------------------------------------------R-GT--KIVLYM-K----------E----D------Q-------------------------R-E-YLEEKKI-KD-IVKKHSQFIG-Y---P-I-----------S-L--------------H---------------------------V--------E-----K---------------E----R------E-------------------------------------------------------------------------------------K-------E-------------------I-------S--------------------------D--------D-----------E-----------------------------------------E--------------E--------------E--------E-------E----------K----------------------K------------------------------E------E-------------------A-----------------A-------------------------------E----------------------------------------------------------E------V------------------Q---Q--E---N---D------------------------------------------------------------------------------------------------------------------------------------------------------------------------------------------D----------K---------P------------K------V----------E--------D----------------------------------L-----D------E--------------------------E----------------N---------------E-----E------A-------KD---D----------------------------------------------------------------------------------------------------------K----------------------K---K-----K------K---------K---I---K------E--------------K----------Y------------T------E------L--------E-------------E-------------LNKTKP-LWTRNPD-D--ISQDEYGEFYK--------S-LS------------------N-D--W----E--D-HL-AVKH-F-SVE-G--Q-L--EFRA-LLFVP-K--R-A-P--F--D--LF--E----N----------R-K-L--K-N------N--IK-------------L-------------Y-VR--RVFI-MDNC--E--D-LIPEYLNFVKGVVDSEDLP--------LNISRETLQ-Q-------SK-ILKVIRKNIVKKCVELI-GE---I------------V------------------------------------------------------------------------------------------------------------------------------------------------------------------------------------------------------------------------------------------------------------------------------------------------------------------------------------E----------D-----------K------------------------------------E------------Q-------------------Y----K----------K------F-YEQFGKNLK-LGIH--E-D---S----------Q--N-----R-K---K--LAG-FLQY-H---S------S----------------------------------Q----S---------------------------------------------------------------------------------------------------------------------------------G----------D----------E-------------------M-----------------T--TLEN---Y--------------------V-------------------------------------------------------------------------------------------------------------------------T-------------------------------------------------------------------------------------------------------------------------------------R-----------------M---------------------------------------------------------------------------------K----------------------------------------------E-----------N----Q-------------------------K--------------D------------------------------------------------IYY--I--TG-E-----S-RDQVSN--SAFVERV-TKR--GFEV---------LYM-VE-P-ID-EYCV--QQ-L-K-EF----------------------------------------------------------D--------------G-----------K----------------N----L--V---SI--T---------K-E---G---------------L-------E----L-----P------------E-----------------------------------------D-------------------E---------------------------------------D----E---------------K-------------------K-------K---L------E-----------------E------A-----K-----A------------------------------------------------------------------------------------------------------------------------------------------------K--------F----E-----N------L---C-K-V---I------KE----IL------------D------K-----------K-V---------E-KVV--V-S------NR-L---V---Q---SPC-C--I-V---T--S-Q---Y-GWSA-N---MER---I---M-----K-------------A----Q-----A-----L---R------D-------T--S----T---M--G---Y---M----------------A----A-----K---K---H-LEINPDHSIME-QL------R---------------------------------------------------------------------------------------------------------------------------------------Q-K---A-----E-------A----D-----K-----N----D---K------S----------------------------VK---DL---V--MLLYETSLLAS-G-------FSLE--D-P--S----T--HATRIHR-MI-K---L----------G--L-----G--------I----D-------------D-----------V-------------------D----------------------------------------G--------E-----------D---------------A---------A------------------T-----G------------------------------------------------------------------------------------------------------D------D----------------------------V-----------D---------D-------M--------P-----------------P-----------------L--------E--------------G----------------------------------------------------------D-----------------------A-----------------------------------------------------D------------D----------------------------------------------------D--------A----S----R--------------------M--E----E--------V---------D------------------------------------------------------------------------------------------------------------------------------------------------------------------------------------------
>Clavelina_lepadiformis@CT16091006.H1.1
---------------------------------------------------------------------------------------------------------------------------------------------------------------------------------------------------------------------------------------------------------------------------------------------------------------------------------------------------------------------------------------------------------------------------------------------------------------------------------------------------------------------------------------------------------------------------------------------------------------------------------------------------------------------------------------------------------------------D--------A-------------------P-----E---T-----------------F-A-----------------------------------------------------------------------------------------------------------------FQAEI-----AQLMSLI--INTFYSNKEIFLRELISNSSDALDK--IRYQ-S--L-----T-----D-P----------------------------------------S----K---------L---D---S-----------G--K-E----L---------------------------------------KIEIIP------NK---------D---E---N------------T--LTLIDTGCGMTKSDLINNLGTIA-KSGTKAF----ME---A-------------------------------L------------Q-------------------------------------------------------------------S-------G---------------A---------------------------------------------------------------------------------------------------D---------------I------------------S-----------------MIGQFGVGFYSAFLVADNV------RVVS--K---H--N-----------D-----------D-------D------C-Y-----S-WE-S-----SA-GG-SFTV-----------I-----------P--------D---------V--------------T-------D----S--LT----------------------------------------------------R-GT--KIILHL-K----------E----D------Q-------------------------T-E-YLEEKKI-KE-IVKKHSQFIG-Y---P-I-----------S-L--------------H---------------------------V--------E-----K---------------E----R------E-------------------------------------------------------------------------------------K-------E-------------------I-------S--------------------------D--------D-----------E-----------------------------------------E--------------E--------------E--------E-------K----------T----------------------E------------------------------E------K-------------------M-------------------------------------------------------------------------------------------------------------------------------------------------D---D------------------------------------------------------------------------------------------------------------------------------------------------------------------------------------------D----------K---------P------------K------V----------E--------D----------------------------------I-----E------D--------------------------A----------------E---------------E-----E------S-------KDE--D----------------------------------------------------------------------------------------------------------K----------------------K---K-----K------K---------K---I---K------E--------------K----------Y------------I------D------L--------E-------------E-------------LNKTKP-LWTRNPD-D--ISQDEYGEFYK--------S-LT------------------N-D--W----E--D-HL-GVKH-F-SVE-G--Q-L--EFRA-LLFIP-K--R-A-P--F--D--LF--E----N----------R-K-M--K-N------N--IK-------------L-------------Y-VR--RVFI-MDNC--E--D-LIPEYLNFVKGVVDSEDLP--------LNISRETLQ-Q-------SK-ILKVIRKNIVKKCVELF-TE---I------------T------------------------------------------------------------------------------------------------------------------------------------------------------------------------------------------------------------------------------------------------------------------------------------------------------------------------------------E----------D-----------K------------------------------------E------------Q-------------------F----K----------K------F-YEQFGKNLK-LGIH--E-D---S----------Q--N-----R-K---K--LAG-FLRY-H---S------S----------------------------------Q----S---------------------------------------------------------------------------------------------------------------------------------G----------D----------E-------------------L-----------------T--SMED---Y--------------------V-------------------------------------------------------------------------------------------------------------------------T-------------------------------------------------------------------------------------------------------------------------------------R-----------------M---------------------------------------------------------------------------------K----------------------------------------------E-----------N----Q-------------------------K--------------D------------------------------------------------IYY--I--TG-E-----S-KDQVSH--SVFVERV-TKR--GFEV---------LYM-VE-P-ID-EYCV--QQ-L-K-EF----------------------------------------------------------D--------------G-----------K----------------T----L--V---SV--T---------K-E---G---------------L-------E----L-----P------------E-----------------------------------------D-------------------E---------------------------------------D----E---------------K-------------------K-------K---F------E-----------------E------A-----K-----A------------------------------------------------------------------------------------------------------------------------------------------------K--------Y----D-----N------L---C-K-V---I------KE----IL------------D------K-----------K-V---------E-KVV--V-S------NR-L---V---S---SPC-C--I-V---T--S-Q---Y-GWSA-N---MER---I---M-----K-------------A----Q-----A-----L---R------D-------T--S----T---M--G---Y---M----------------A----A-----K---K---N-LEINPEHLIME-QL------R---------------------------------------------------------------------------------------------------------------------------------------E-K---C-----E-------V----D-----K-----N----D---K------S----------------------------VK---DL---V--LLLFETSLLSS-G-------FSLE--D-P--S----T--HATRIHR-MI-K---L----------G--L-----G--------I----D-------------D-----------T-------------------E----------------------------------------E--------E-----------Q---------------A---------A------------------P------------------------------------------------------------------------------------------------------------E------E----------------------------P-----------E---------D-------M--------P-----------------P-----------------L--------E--------------G----------------------------------------------------------E-----------------------G------------------------------------------------E----D------------D----------------------------------------------------D--------A----S----R--------------------M--E----E--------V---------D------------------------------------------------------------------------------------------------------------------------------------------------------------------------------------------
>Cystodytes_dellechiajei@CT07091006.H1.1
---------------------------------------------------------------------------------------------------------------------------------------------------------------------------------------------------------------------------------------------------------------------------------------------------------------------------------------------------------------------------------------------------------------------------------------------------------------------------------------------------------------------------------------------------------------------------------------------------------------------------------------------------------------------------------------------------------------------D--------A-------------------P-----E---T-----------------F-A-----------------------------------------------------------------------------------------------------------------FQAEI-----AQLMSLI--INTFYSNKEIFLRELISNSSDALDK--IRYE-S--L-----T-----D-P----------------------------------------S----K---------L---D---S-----------G--K-E----L---------------------------------------KIEIIP------NK---------D---D---N------------T--LTIIDTGCGMTKSDLINNLGTIA-KSGTKAF----ME---A-------------------------------L------------Q-------------------------------------------------------------------S-------G---------------A---------------------------------------------------------------------------------------------------D---------------I------------------S-----------------MIGQFGVGFYSAFLVADNV------RVIS--K---H--N-----------D-----------D-------E------A-H-----V-WE-S-----SA-GG-SFTV-----------V-----------Q--------D---------P--------------A-------D----S--IS----------------------------------------------------R-GT--KIILHL-K----------E----D------Q-------------------------R-E-YLEEKKI-KD-IVKKHSQFIG-Y---P-I-----------S-L--------------H---------------------------V--------E-----K---------------E----R------E-------------------------------------------------------------------------------------K-------E-------------------I-------S--------------------------D--------D-----------E-----------------------------------------E--------------E--------------E--------E-----------------------------------------K------------------------------E------E-------------------A-----------------M-------------------------------D----------------------------------------------------------E-------------------------Q---K--E---E---E------------------------------------------------------------------------------------------------------------------------------------------------------------------------------------------D----------K---------P------------K------V----------E--------D----------------------------------V---------------------------------------E----------------D---------------E-----E------S-------KP---D----------------------------------------------------------------------------------------------------------KD---------------------K---K-----K------K---------K---I---K------E--------------K----------Y------------I------D------L--------E-------------E-------------LNKTKP-IWTRNPD-D--ISQDEYGEFYK--------S-LT------------------N-D--W----E--D-HL-AVKH-F-SVE-G--Q-L--EFRA-LLYIP-K--R-A-P--F--D--LF--E----N----------R-K-M--K-N------N--IK-------------L-------------Y-VR--RVFI-MDNC--E--D-LIPEYLNFIKGVVDSEDLP--------LNISRETLQ-Q-------SK-ILKVIRKNIVKKCMELF-AE---V------------S------------------------------------------------------------------------------------------------------------------------------------------------------------------------------------------------------------------------------------------------------------------------------------------------------------------------------------E----------D-----------K------------------------------------E------------L-------------------F----K----------K------F-YEQFGKNLK-LGIH--E-D---S----------Q--N-----R-K---K--LAN-YLRY-Y---S------S----------------------------------Q----S---------------------------------------------------------------------------------------------------------------------------------G----------D----------E-------------------Q-----------------T--SLAD---Y--------------------L-------------------------------------------------------------------------------------------------------------------------T-------------------------------------------------------------------------------------------------------------------------------------R-----------------M---------------------------------------------------------------------------------K----------------------------------------------E-----------S----Q-------------------------K--------------D------------------------------------------------IYY--I--TG-E-----S-KEQVAH--SAFVERV-TKR--GFEV---------LYM-VE-P-ID-EYCV--QQ-L-K-EY----------------------------------------------------------E--------------G-----------K----------------N----L--V---SV--T---------K-E---G---------------L-------E----L-----P------------E-----------------------------------------D-------------------E---------------------------------------D----E---------------K-------------------K-------R---F------E-----------------E------A-----K-----A------------------------------------------------------------------------------------------------------------------------------------------------K--------F----E-----S------L---C-K-V---I------KE----IL------------D------K-----------K-V---------E-KVV--V-S------NR-L---V---S---SPC-C--I-V---T--S-Q---Y-GWSA-N---MER---I---M-----K-------------A----Q-----A-----L---R------D-------T--S----T---M--G---Y---M----------------A----A-----K---K---H-LEINPDHSIME-RL------R---------------------------------------------------------------------------------------------------------------------------------------Q-K---A-----E-------E----D-----K-----N----D---K------S----------------------------VK---DL---V--MLLYETSLLAS-G-------FSLE--D-P--S----T--HATRIHR-MI-K---L----------G--L-----G--------I----D-------------D-----------T-------------------E----------------------------------------E--------Q-----------Q---------------A---------A-------------------------------------------------------------------------------------------------------------------------------D------E----------------------------V-----------E---------D-------M--------P-----------------P-----------------L--------E--------------G----------------------------------------------------------E-----------------------A------------------------------------------------D----E------------D----------------------------------------------------D--------A----S----R--------------------M--E----E--------V---------D------------------------------------------------------------------------------------------------------------------------------------------------------------------------------------------
>Phallusia_mammilata@CT01091006.H1.1
-------------------------------------------------------------------------------------------------------------------------------------------------------------------------------------------------------------------------------------------------------------------------------------------------------------------------------------------------------------------------------------------------------------------------------------------------------------------------------------------------------------------------------------------------------------------------------------------------------------------------------------------------------------------------------------------------------------------------------------------------------------------------------------------------------------------------------------------------------------------------------------------------------------------------------------------LDK--IRYE-S--L-----T-----E-P----------------------------------------S----K---------L---D---S-----------G--K-E----L---------------------------------------KIEIVP------NK---------D---D---N------------T--LTIFDTGVGMTKTDLVNNLGTIA-KSGTKAF----ME---A-------------------------------L------------Q-------------------------------------------------------------------S-------G---------------A---------------------------------------------------------------------------------------------------D---------------I------------------S-----------------MIGQFGVGFYSAFLVADKV------RVVS--K---H--N-----------D-----------D-------E------Q-Y-----V-WE-S-----SA-GG-SFTV-----------S-----------G--------D---------T--------------V-------D----M--IG----------------------------------------------------R-GT--KIVLYM-K----------D----D----------------------------------------------------------------------------------------------------------------------------------------------------------------------------------------------------------------------------------------------------------------------------------------------------------------------------------------------------------------------------------------------------------------------------------------------------------------------------------------------------------------------------------------------------------------------------------------------------------------------------------------------------------------------------------------------------------------------------------------------------------------------------------------------------------------------------------------------------------------------------------------------------------------------------------------------------------------------------------------------------------------------------------------------------------------------------------KE---D----------------------------------------------------------------------------------------------------------K----------------------K---K-----T------K---------K---I---K------E--------------K----------Y------------I------D------L--------E-------------E-------------LNKTKP-LWTRNPD-D--ISQDEYGEFYK--------S-LT------------------N-D--W----E--D-HL-AVKH-F-SVE-G--Q-L--EFRA-LLFVP-K--R-A-P--F--D--LF--E----N----------R-K-M--K-N------N--IK-------------L-------------Y-VR--RVFI-MDNC--E--D-LIPEYLNFVKGVVDSEDLP--------LNISRETLQ-Q-------SK-ILKVIRKNIVKKCVELF-TE---I------------C------------------------------------------------------------------------------------------------------------------------------------------------------------------------------------------------------------------------------------------------------------------------------------------------------------------------------------E----------D-----------K------------------------------------E------------Q-------------------F----K----------K------F-FEQFSKNLK-LGIH--E-D---S----------Q--N-----R-K---K--LAS-FLRY-H---S------S----------------------------------Q----S---------------------------------------------------------------------------------------------------------------------------------G----------E----------E-------------------M-----------------T--SLGD---Y--------------------V-------------------------------------------------------------------------------------------------------------------------T-------------------------------------------------------------------------------------------------------------------------------------R-----------------M---------------------------------------------------------------------------------K----------------------------------------------E-----------N----Q-------------------------K--------------D------------------------------------------------IYY--I--TG-E-----S-KDQVAN--SAFVERV-TKR--GFEV---------LYM-VE-P-ID-EYCV--QQ-L-K-EY----------------------------------------------------------E--------------G-----------K----------------N----L--V---SI--T---------K-E---G---------------L-------E----L-----P------------E-----------------------------------------D-------------------E---------------------------------------D----E---------------K-------------------K-------K---F------E-----------------E------S-----K-----A------------------------------------------------------------------------------------------------------------------------------------------------K--------F----E-----N------L---C-K-I---I------KE----IL------------D------K-----------K-V---------E-KVV--V-S------NR-L---V---Q---SPC-C--I-V---T--S-Q---Y-GWSA-N---MER---I---M-----K-------------A----Q-----A-----L---R------D-------T--S----T---M--G---Y---M----------------A----A-----K---K---H-LEINPDHSIME-QM------R---------------------------------------------------------------------------------------------------------------------------------------Q-K---A-----E-------A----D-----K-----N----D---K------S----------------------------VK---DL---V--MLLYETALLAS-G-------FSLE--E-P--S----I--HAARIHR-MI-K---L----------G--L-----G--------I----D-------------D-----------S-------------------E-------------------------------------------------E-----------E---------------V---------Q------------------A-----A------------------------------------------------------------------------------------------------------D------D----------------------------T-----------E---------D-------M--------P-----------------E-----------------L--------E--------------G----------------------------------------------------------DE----------------------N-----------------------------------------------------E------------D----------------------------------------------------D--------Q----S----K--------------------M--E----E--------V---------D------------------------------------------------------------------------------------------------------------------------------------------------------------------------------------------
>Microcosmus_squamiger@CT01091006.H1.1
---------------------------------------------------------------------------------------------------------------------------------------------------------------------------------------------------------------------------------------------------------------------------------------------------------------------------------------------------------------------------------------------------------------------------------------------------------------------------------------------------------------------------------------------------------------------------------------------------------------------------------------------------------------------------------------------------------------------E--------P-------------------K-----E---T-----------------F-A-----------------------------------------------------------------------------------------------------------------FQAEI-----AQLMSLI--INTFYSNKEIFLRELISNASDALDK--IRYE-S--L-----T-----D-P----------------------------------------S----K---------L---D---S-----------G--K-E----L---------------------------------------KIEIIP------NK---------E---E---G------------T--LTILDTGVGMTKADMVNNLGTIA-KSGTKTF----ME---A-------------------------------L------------Q-------------------------------------------------------------------A-------G---------------A---------------------------------------------------------------------------------------------------D---------------I------------------S-----------------MIGQFGVGFYSAFLVADNV------KVIS--K---H--N-----------D-----------D-------E------Q-Y-----Y-WE-S-----SA-GG-SFIV-----------G-----------H--------D---------A--------------T-------E----E--VG----------------------------------------------------R-GT--KIILRL-K----------E----D------Q-------------------------K-E-YLEDKTI-KD-IVKKHSQFIG-Y---P-I-----------S-L--------------Y---------------------------V--------E-----K---------------E----R------D-------------------------------------------------------------------------------------K-------E-------------------V-------S--------------------------D--------D-----------E-----------------------------------------A--------------E--------------A--------E-------E----------E----------------------E------------------------------K-------------------------------------------------------------------------------------------------------------------------------------------------------------------------------------------------------------------------------------------------------------------------------------------------------------------------------------------------------------------------------------------------------------------------------------------------------------------------------------------------------------------------------------------------------------------------------------------------------------------------------------------------------------------------------------------------------------------------------------------------------------------------------------------------------------------------------------------------------------------------------------------------------------------------------------------------------------------------------------------------------------------------------------------------------------------------------------------------------------------------------------------------------------------------------------------------------------------------------------------------------------------------------------------------------------------------------------------------------------------------------------------------------------------------------------------------------------------------------------------------------------------------------------------------------------------------------------------------------------------------------------------------------------------------------------------------------------------------------------------------------------------------------------------------------------------------------------------------------------------------------------------------------------------------------------------------------------------------------------------------------------------------------------------------------------------------------------------------------------------------------------------------------------------------------------------------------------------------------------------------------------------------------------------------------------------------------------------------------------------------------------------------------------------------------------------------------------------------------------------------------------------------------------------------------------------------------------------------------------------------------------------------------------------------------------------------------------------------------------------------------------------------------------------------------------------------------------------------------------------------------------------------------------------------------------------------------------------------------------------------------------------------------------------------------------------------------------------------------------------------------------------------------------------------------------------------------------------------------------------------------------------------------------------------------------------------------------------------------------------------------------------------------------------------------------------------------------------------------------------------------------------------------------------------------------------------------------------------------------------------------------------------------------------------------------------------------------------------------------------------------------------------------------------------------------------------------------------------------------------------------------------------------------------------------------------------------------------------------------------------------------------------------------------------------------------------------------------------------------------------------------------------------------------------------------------------------------------------------------------------------------------------------------------------------------------------------------------------------------------------------------------------------------------------------------------------------------------------------------------------------------------------------------------------------------------------------------------------------------------------------------------------------------------------
>Doliolum_nationalis@CT01130511.H1.1
--------------------------------------------------------------------------------------------------------------------------------------------------------------------------------------------------------------------------------------------------------------------------------------------------------------------------------------------------------------------------------------------------------------------------------------------------------------------------------------------------------------------------------------------------------------------------------------------------------------------------------------------------------------------------------------------------------------------------------------------------A-----E---T-----------------F-A-----------------------------------------------------------------------------------------------------------------FQAEI-----AQLMSLI--INTFYSNKEIFLRELISNSSDALDK--IRYE-S--L-----T-----D-P----------------------------------------T----K---------L---D---S-----------G--K-E----L---------------------------------------KIEVIP------NK---------E---N---N------------T--LTLIDTGVGMTKSDLINNLGTIA-KSGTKAF----ME---A-------------------------------L------------Q-------------------------------------------------------------------S-------G---------------A---------------------------------------------------------------------------------------------------D---------------I------------------S-----------------MIGQFGVGFYSAFLVADKV------QVVS--K---H--N-----------D-----------D-------E------I-Y-----C-WN-S-----SA-GG-SFTV-----------S-----------S--------D---------V--------------A-------D----E--LT----------------------------------------------------R-GT--KIILHM-K----------E----D------Q-------------------------L-E-YLEEKRI-KD-IIKKHSQFIG-Y---P-I-----------S-L--------------H---------------------------V--------E-----K---------------E----R------E-------------------------------------------------------------------------------------K-------E-------------------I-------E--------------------------D--------D-----------E-----------------------------------------E--------------D--------------E--------E-------E----------E--------------------------------------------------------------------------------------------------A-------------------------------K----------------------------------------------------------E------D------------------K---P--E---D---D------------------------------------------------------------------------------------------------------------------------------------------------------------------------------------------D----------K---------P------------K------V----------E--------D----------------------------------L-----D------D--------------------------E--------------------------------A-----E------G-------EE---S----------------------------------------------------------------------------------------------------------K----------------------K---K-----K------K---------T---I---K------E--------------K----------Y------------I------E------L--------E-------------E-------------LNKTKP-LWTRNPD-D--ISVDEYGEFYK--------S-LT------------------N-D--W----E--D-HL-AVKH-F-SVE-G--Q-L--EFRA-LLFVP-K--R-A-P--F--D--LF--E----N----------R-K-M--K-N------N--IK-------------L-------------Y-VR--RVFI-MDNC--E--D-LIPEYLNFIRGVVDSEDLP--------LNISRETLQ-Q-------SK-ILKVIRKNIVKKCLELI-SE---I------------A------------------------------------------------------------------------------------------------------------------------------------------------------------------------------------------------------------------------------------------------------------------------------------------------------------------------------------E----------D-----------K------------------------------------E------------Q-------------------M----N----------K------F-YEQFGKNLK-LGIH--E-D---S----------T--N-----R-K---K--LAS-FLRY-H---S------S----------------------------------Q----S---------------------------------------------------------------------------------------------------------------------------------G----------E----------D-------------------M-----------------T--TLGD---Y--------------------V-------------------------------------------------------------------------------------------------------------------------T-------------------------------------------------------------------------------------------------------------------------------------R-----------------M---------------------------------------------------------------------------------K----------------------------------------------E-----------N----Q-------------------------K--------------D------------------------------------------------IYY--I--TG-E-----S-KDQVSN--SAFVERV-SKR--GFEV---------LYM-VE-P-ID-EYCV--QQ-L-K-EY----------------------------------------------------------E--------------G-----------K----------------T----L--V---SI--T---------K-E---G---------------L-------E----L-----P------------E-----------------------------------------D-------------------E---------------------------------------E----E---------------K-------------------K-------K---F------E-----------------E------A-----K-----A------------------------------------------------------------------------------------------------------------------------------------------------K--------F----E-----S------L---C-K-L---I------KE----IL------------D------K-----------K-V---------E-KVT--V-S------NR-L---V---Q---SPC-C--I-V---T--S-Q---Y-GWSA-N---MER---I---M-----K-------------A----Q-----A-----L---R------D-------T--S----T---M--G---Y---M----------------A----A-----K---K---H-LEINPDHSIVE-QL------R---------------------------------------------------------------------------------------------------------------------------------------Q-K---A-----D-------A----E-----K-----N----D---K------S----------------------------VR---DL---V--MLLYETALLSS-G-------FSLE--D-P--S----T--HAARIHR-MI-K---L----------G--L-----G--------I----D-------------E-----------A-------------------D----------------------------------------E--------E-----------L---------------P---------E------------------E-----P------------------------------------------------------------------------------------------------------L------E----------------------------N-----------D---------E-------M--------P-----------------P-----------------L--------E--------------G----------------------------------------------------------D-----------------------------------------------------------------------------D------------E----------------------------------------------------D--------A----S----R--------------------M--E----E--------V---------D------------------------------------------------------------------------------------------------------------------------------------------------------------------------------------------
>Salpa_fusiformis@CT01130511.H1.1
-------------------------------------------------------------------------------------------------------------------------------------------------------------------------------------------------------------------------------------------------------------------------------------------------------------------------------------------------------------------------------------------------------------------------------------------------------------------------------------------------------------------------------------------------------------------------------------------------------------------------I----N-----N-----------------M-------S----A-------------EV---------------Q------------------D--------D-------------------A-----E---T-----------------F-A-----------------------------------------------------------------------------------------------------------------FQAEI-----AQLMSLI--INTFYSNKEIFLRELISNSSDALDK--IRYE-S--L-----T-----D-P----------------------------------------S----K---------L---D---S-----------G--K-E----L---------------------------------------KIEIIP------NK---------E---E---N------------T--LTLIDTGIGMTKSDLINNLGTIA-KSGTKAF----ME---A-------------------------------L------------Q-------------------------------------------------------------------S-------G---------------A---------------------------------------------------------------------------------------------------D---------------I------------------S-----------------MIGQFGVGFYSAFLIADNV------RVIS--K---H--N-----------D-----------D-------E------L-Y-----C-WE-S-----SA-GG-SFTI-----------T-----------D--------Q---------C--------------N-------D----P--LT----------------------------------------------------R-GT--KIILHI-K----------E----D------Q-------------------------K-E-YLEEKRI-KD-IVKKHSQFIG-Y---P-I-----------S-L--------------H---------------------------V--------E-----K---------------E----R------E-------------------------------------------------------------------------------------K-------E-------------------V-------S--------------------------D--------D-----------E-----------------------------------------E--------------D--------------E--------E-------E----------E----------------------K------------------------------K------E-------------------E-----------------T-------------------------------E-----------------------------------------------------------------A------------------K---E--E---E---A------------------------------------------------------------------------------------------------------------------------------------------------------------------------------------------D----------K---------P------------K------V----------E--------D----------------------------------L-----D------E--------------------------N----------------E---------------E-----S------E-------AA---D----------------------------------------------------------------------------------------------------------K----------------------K---E-----K------K---------K---I---K------E--------------K----------Y------------I------D------Q--------E-------------E-------------LNKTKP-LWTRNAD-D--ISQDEYGEFYK--------S-LT------------------N-D--W----E--D-HL-AVKH-F-SVE-G--Q-L--EFRA-LLFVP-K--R-A-P--F--D--LF--E----N----------R-K-M--K-N------N--IK-------------L-------------Y-VR--RVFI-MDNC--E--D-LIPEYLNFVKGVVDSEDLP--------LNISRETLQ-Q-------SK-ILKVIRKNIVKKCMELF-SE---I------------A------------------------------------------------------------------------------------------------------------------------------------------------------------------------------------------------------------------------------------------------------------------------------------------------------------------------------------E----------D-----------K------------------------------------E------------Q-------------------F----N----------K------L-YEQFGKNLK-LGIH--E-D---S----------Q--N-----R-K---K--LAS-FLRY-Y---S------S----------------------------------Q----S---------------------------------------------------------------------------------------------------------------------------------G----------E----------A-------------------V-----------------T--SLAD---Y--------------------V-------------------------------------------------------------------------------------------------------------------------T-------------------------------------------------------------------------------------------------------------------------------------R-----------------M---------------------------------------------------------------------------------K----------------------------------------------E-----------N----Q-------------------------K--------------D------------------------------------------------IYY--I--TG-E-----S-RDQVAN--SVFVEQV-TKR--GFEV---------LYM-TE-P-ID-EYCV--QQ-L-K-EF----------------------------------------------------------E--------------G-----------K----------------N----L--V---SI--T---------K-E---G---------------L-------E----L-----P------------E-----------------------------------------D-------------------E---------------------------------------D----E---------------K-------------------K-------K---F------E-----------------E------A-----K-----A------------------------------------------------------------------------------------------------------------------------------------------------K--------F----E-----N------L---C-T-V---V------KE----IL------------D------K-----------K-V---------E-KVV--V-S------NR-L---V---Q---SPC-C--I-V---T--S-Q---Y-GWSA-N---MER---I---M-----K-------------A----Q-----A-----L---R------D-------T--S----T---M--G---Y---M----------------A----A-----K---K---N-LEINPDHAIME-QL------R---------------------------------------------------------------------------------------------------------------------------------------Q-K---A-----E-------A----D-----K-----N----D---K------S----------------------------VK---DL---V--MLLYETSLLAS-G-------FSLE--D-P--S----T--HASRIHR-MI-K---L----------G--L-----G--------I----DI------------D-----------V-------------------N----------------------------------------E--------E-----------D---------------N---------E------------------A-----A------------------------------------------------------------------------------------------------------E-----------------------------------------------E---------D-------M--------P-----------------P-----------------L--------E--------------G----------------------------------------------------------E-----------------------A-----------------------------------------------------E------------D----------------------------------------------------D--------A----S----R--------------------M--E----E--------V---------D------------------------------------------------------------------------------------------------------------------------------------------------------------------------------------------
>Petromyzon_marinus@CT17061123.H1.1
-------------------------------------------------------------------------------------------------------------------------------------------------------------------------------------------------------------------------------------------------------------------------------------------------------------------------------------------------------------------------------------------------------------------------------------------------------------------------------------------------------------------------------------------------------------------------------------M-P---G-------E---------------------T----T-----G-----------------P-------T----M-------------D-----------------------------------E--------E-------------------T-----E---T-----------------F-A-----------------------------------------------------------------------------------------------------------------FQAEI-----AQLMSLI--INTFYSNKEIFLRELISNSSDALDK--IRYE-S--L-----T-----D-P----------------------------------------S----K---------M---D---S-----------G--K-E----L---------------------------------------KIDVIP------NR---------N---E---R------------T--LTISDTGIGMTKADLINNLGTIA-KSGTKAF----ME---A-------------------------------L------------Q-------------------------------------------------------------------A-------G---------------A---------------------------------------------------------------------------------------------------D---------------I------------------S-----------------MIGQFGVGFYSAYLIAERV------SVVT--K---H--N-----------D-----------D-------E------Q-Y-----L-WE-S-----SA-GG-SFTV-----------R-----------L--------D---------N--------------G-------E----S--IG----------------------------------------------------R-GT--KIVLHL-K----------E----D------Q-------------------------S-E-YLEEKRI-KD-IVKKHSQFIG-Y---P-I-----------T-L--------------F---------------------------V--------E-----K---------------E----R------D-------------------------------------------------------------------------------------K-------E-------------------V-------S--------------------------D--------D-----------E-----------------------------------------A--------------E--------------E--------E-------K----------E----------------------E------------------------------K------K-------------------E-----------------E-------------------------------E-------------K--------------------------------------------E-------------------------A---E--T---D---D------------------------------------------------------------------------------------------------------------------------------------------------------------------------------------------D----------K---------P------------K------I----------E--------D----------------------------------V-----G------S--------------------------D----------------D---------------E-----A------D-------K----------------------------------------E------------------------G-----D-------K---------------------D---------K----------------------K---K-----K------K---------K---I---K------E--------------K----------Y------------V------D------K--------E-------------E-------------LNKTKP-LWTRNPD-D--ISQEEYGEFYK--------S-LT------------------N-D--W----E--D-HL-AVKH-F-SVE-G--Q-L--EFRA-LLFVP-R--R-A-P--F--D--LF--E----N----------K-K-K--K-N------N--IK-------------L-------------Y-VR--RVFI-MDNC--E--D-LIPEYLNFIKGVVDSEDLP--------LNISREMLQ-Q-------SK-ILKVIRKNIVKKCMELF-TG---L------------A------------------------------------------------------------------------------------------------------------------------------------------------------------------------------------------------------------------------------------------------------------------------------------------------------------------------------------E----------D-----------K------------------------------------E------------N-------------------Y----K----------K------F-YEQFSKNMK-LGIH--E-D---S----------Q--N-----R-K---R--LSE-MLRY-H---T------S----------------------------------V----T---------------------------------------------------------------------------------------------------------------------------------G----------E----------D-------------------V-----------------C--SLKE---Y--------------------V-------------------------------------------------------------------------------------------------------------------------S-------------------------------------------------------------------------------------------------------------------------------------R-----------------M---------------------------------------------------------------------------------K----------------------------------------------E-----------N----Q-------------------------K--------------H------------------------------------------------IYY--I--TG-E-----S-KEQVSN--SAFVERV-RKR--GLEV---------VYM-TE-P-ID-EYCV--QQ-L-K-EF----------------------------------------------------------D--------------G-----------K----------------T----L--V---SV--T---------K-E---G---------------L-------E----L-----P------------E-----------------------------------------D-------------------E---------------------------------------D----E---------------K-------------------K-------K---Q------E-----------------E------A-----K-----A------------------------------------------------------------------------------------------------------------------------------------------------K--------Y----E-----N------L---C-K-V---V------KE----IL------------D------K-----------K-V---------E-KVT--V-S------NR-L---V---A---SPC-C--I-V---T--S-T---Y-GWTA-N---MER---I---M-----K-------------A----Q-----A-----L---R------D-------S--S----T---M--G---Y---M----------------A----A-----K---K---H-LEINPEHPIVE-TL------R---------------------------------------------------------------------------------------------------------------------------------------Q-K---A-----E-------A----D-----K-----N----D---K------S----------------------------VK---DL---I--ILLFETALLSS-G-------FSLD--D-P--Q----T--HSNRIYR-MI-K---L----------G--L-----G--------I----D-------------D-----------D-------------------E-------------------------------------------------------------P---------------I---------P------------------D-----E----------------------------------------------------------S--T------------------P---------------------T------V----------------------------T-----------E---------E-------M--------P-----------------P-----------------L--------E--------------G-----------------------------------------------------------------------------------------------------------------------------------------------------E----------------------------------------------------D--------A----S----R--------------------M--E----E--------V---------D------------------------------------------------------------------------------------------------------------------------------------------------------------------------------------------
>Lethenteron_japonicum@CT02080930.H1.1
-------------------------------------------------------------------------------------------------------------------------------------------------------------------------------------------------------------------------------------------------------------------------------------------------------------------------------------------------------------------------------------------------------------------------------------------------------------------------------------------------------------------------------------------------------------------------------------M-P---G-------E---------------------T----T-----G-----------------P-------T----M-------------D-----------------------------------E--------E-------------------T-----E---T-----------------F-A-----------------------------------------------------------------------------------------------------------------FQAEI-----AQLMSLI--INTFYSNKEIFLRELISNSSDALDK--IRYE-S--L-----T-----D-P----------------------------------------S----K---------M---D---S-----------G--K-E----L---------------------------------------KIDVIP------NR---------N---E---R------------T--LTINDTGIGMTKADLINNLGTIA-KSGTKAF----ME---A-------------------------------L------------Q-------------------------------------------------------------------A-------G---------------A---------------------------------------------------------------------------------------------------D---------------I------------------S-----------------MIGQFGVGFYSAYLIAERV------SVVT--K---H--N-----------D-----------D-------E------Q-Y-----L-WE-S-----SA-GG-SFTV-----------R-----------L--------D---------N--------------G-------E----S--IG----------------------------------------------------R-GT--KITLHL-K----------E----D------Q-------------------------S-E-YLEEKRI-KD-IVKKHSQFIG-Y---P-I-----------T-L--------------F---------------------------V--------E-----K---------------E----R------D-------------------------------------------------------------------------------------K-------E-------------------V-------S--------------------------D--------D-----------E-----------------------------------------A--------------E--------------E--------E-------K----------E----------------------E------------------------------K------K-------------------E-----------------E-------------------------------E-------------K--------------------------------------------E-------------------------A---E--T---E---D------------------------------------------------------------------------------------------------------------------------------------------------------------------------------------------D----------K---------P------------K------I----------E--------D----------------------------------V-----G------S--------------------------D----------------D---------------E-----A------D-------K----------------------------------------E------------------------G-----D-------K---------------------D---------K----------------------K---K-----K------K---------K---I---K------E--------------K----------Y------------V------D------K--------E-------------E-------------LNKTKP-LWTRNPD-D--ISQEEYGEFYK--------S-LT------------------N-D--W----E--D-HL-AVKH-F-SVE-G--Q-L--EFRA-LLFVP-R--R-A-P--F--D--LF--E----N----------K-K-K--K-N------N--IK-------------L-------------Y-VR--RVFI-MDNC--E--D-LIPEYLNFIKGVVDSEDLP--------LNISREMLQ-Q-------SK-ILKVIRKNIVKKCMELF-TG---L------------A------------------------------------------------------------------------------------------------------------------------------------------------------------------------------------------------------------------------------------------------------------------------------------------------------------------------------------E----------D-----------K------------------------------------E------------N-------------------Y----K----------K------F-YEQFSKNMK-LGIH--E-D---S----------Q--N-----R-K---R--LSE-MLRY-H---T------S----------------------------------V----T---------------------------------------------------------------------------------------------------------------------------------G----------E----------D-------------------V-----------------C--SLKE---Y--------------------V-------------------------------------------------------------------------------------------------------------------------S-------------------------------------------------------------------------------------------------------------------------------------R-----------------M---------------------------------------------------------------------------------K----------------------------------------------E-----------N----Q-------------------------K--------------H------------------------------------------------IYY--I--TG-E-----S-----------------------------------------------------------------------------------------------------------------------------------------------------------------------------------------------------------------------------------------------------------------------------------------------------------------------------------------------------------------------------------------------------------------------------------------------------------------------------------------------------------------------------------------------------------------------------------------------------------------------------------------------------------------------------------------------------------------------------------------------------------------------------------------------------------------------------------------------------------------------------------------------------------------------------------------------------------------------------------------------------------------------------------------------------------------------------------------------------------------------------------------------------------------------------------------------------------------------------------------------------------------------------------------------------------------------------------------------------------------------------------------------------------------------------------------------------------------------------------------------------------------------------------------------------------------------------------------------------------------------------------------------------------------------------------------------------------------------------------------------------------------------------------------------------------------------------------------------------------------------------------------------------------------------------------------------------------------------------------------------------------------------------------------------------------------------------------------------------------------------------------------------------
>Petromyzon_marinus@CT15061123.H1.2
-------------------------------------------------------------------------------------------------------------------------------------------------------------------------------------------------------------------------------------------------------------------------------------------------------------------------------------------------------------------------------------------------------------------------------------------------------------------------------------------------------------------------------------------------------------------------------------------M-------P--E------VSET--------T----Q-----------------------P-------M-----------------------------------A-G--------------SGE--------E-------------------A-----E---T-----------------F-A-----------------------------------------------------------------------------------------------------------------FQAEI-----AQLMSLI--INTFYSNKEIFLRELISNSSDALDK--IRYE-S--L-----T-----D-P----------------------------------------S----K---------L---D---T-----------G--K-E----L---------------------------------------KIDIIP------NK---------I---D---R------------T--LTLVDTGIGMTKADLVNNLGTIA-KSGTKAF----ME---A-------------------------------L------------Q-------------------------------------------------------------------A-------G---------------A---------------------------------------------------------------------------------------------------D---------------I------------------S-----------------MIGQFGVGFYSAYLVAERV------TVVT--K---H--N-----------D-----------D-------E------Q-Y-----V-WE-S-----SA-GG-SFTV-----------R-----------P--------D---------ND-------------G-------E----P--LG----------------------------------------------------R-GT--KIVLHI-K----------E----D------Q-------------------------T-E-YLEERSI-KD-IVKKHSQFIG-Y---P-I-----------T-L--------------Y---------------------------V--------E-----K---------------E----R------N-------------------------------------------------------------------------------------K-------E-------------------V-------S--------------------------D--------D-----------E-----------------------------------------H--------------S--------------Q--------------------------------------------------N------------------------------R------R-------------------R-----------------R-------LRX----------GGGQGQGL---G-------------Q--------------------------------------------E-------------------------E---E--K---E---E------------------------------------------------------------------------------------------------------------------------------------------------------------------------------------------D----------K---------P------------K------I----------E--------D----------------------------------V-----G------S--------------------------D----------------E---------------E-----E------D------------------------------------------------K---A--------------------K-----D-------S---------------------D---------K----------------------K---K-----K------K---------KK--I---K------E--------------K----------Y------------T------D------K--------E-------------E-------------LNKTKP-LWTRNPD-D--ITQEEYGEFYK--------S-LT------------------N-D--W----E--D-HL-AVKH-F-SVE-G--Q-L--EFRA-LLFVP-R--R-A-P--F--D--LF--E----N----------K-K-K--K-N------N--IK-------------L-------------Y-VR--RVFI-MDNC--E--D-LIPEYLNFIKGVVDSEDLP--------LNISREMLQ-Q-------SK-ILKVIRKNIVKKCMELF-TG---L------------A------------------------------------------------------------------------------------------------------------------------------------------------------------------------------------------------------------------------------------------------------------------------------------------------------------------------------------E----------D-----------K------------------------------------E------------N-------------------Y----K----------K------F-YEQFSKNMK-LGIH--E-D---S----------Q--N-----R-K---R--LSE-MLRY-H---T------S----------------------------------V----T---------------------------------------------------------------------------------------------------------------------------------G----------E----------D-------------------V-----------------C--SLKE---Y--------------------V-------------------------------------------------------------------------------------------------------------------------S-------------------------------------------------------------------------------------------------------------------------------------R-----------------M---------------------------------------------------------------------------------K----------------------------------------------E-----------N----Q-------------------------K--------------H------------------------------------------------IYY--I--TG-E-----S-KEQVSN--SAFVERV-RKR--GLEV---------VYM-VE-P-ID-EYCV--QQ-L-K-EF----------------------------------------------------------D--------------G-----------K----------------T----L--V---SV--T---------K-E---G---------------M-------E----L-----P------------E-----------------------------------------D-------------------E---------------------------------------E----E---------------K-------------------K-------R---Q------E-----------------E------A-----K-----A------------------------------------------------------------------------------------------------------------------------------------------------K--------F----E-----N------L---C-K-V---V------KE----IL------------E------K-----------K-V---------E-KVT--V-S------NR-L---V---S---SPC-C--I-V---T--S-T---Y-GWTA-N---MER---I---M-----K-------------A----Q-----A-----L---R------D-------S--S----T---M--G---Y---M----------------A----A-----K---K---H-LEINHDHPIVE-TL------R---------------------------------------------------------------------------------------------------------------------------------------Q-K---V-----E-------V----D-----K-----N----D---K------S----------------------------VK---DL---V--ILLFETALLSS-G-------FTLE--D-P--Q----T--HASRIYR-MI-K---L----------G--L-----G---------------------------------------------------------------------------------------------------------------------------------------------------------------------------------------------------------------------------------------------------------------------------------------------------------------------------------------------------------------------------------------------------------------------------------------------------------------------------------------------------------------------------------------------------------------------------------------------------------------------------------------------------------------------------------------------------------------------------------------------------------------------------------------------------------------------------------------------------------------------------------------------------
>Lethenteron_japonicum@CT04080930.H1.1
-------------------------------------------------------------------------------------------------------------------------------------------------------------------------------------------------------------------------------------------------------------------------------------------------------------------------------------------------------------------------------------------------------------------------------------------------------------------------------------------------------------------------------------------------------------------------------------------------------------------------------------------------------------------------------------------------------------------------------------------------------------------------------------------------------------------------------------------------------------------------------------------------------------------------------------------------------------------------------------------------------------------------------------------------------------------------------------------------------------------------------------------------------------------------------------------------------------------------------------------------------------------------------------------------------------------------------------------------------------------------------------------------------------------------------------------------------------------------------------------------------------------------------------------------------------------------------------------------------------------------------------------------------------------------------------------------------------------------------------------------------------------------------------------------------------------------------------------------------------------------------------------------------------------------------------------------------------------------------------------------------------------------------------------------------------------------------------------------------------------------------------------------------------------------------------------------------------------------------------------------------------------------------------------------------------------------------------------------------------------------------------------------------------------------------------------------------------------------------------------------------------------------------------------------------------------------------------------------------------------------------------------------------------------------------------------------------------------------------------------------------------------------------------------------------------------------------------------------------------------------------------------------------------------------------------------------------------------------------------------------------------------------------------------------------------------------------------------------------------------------------------------------------------------------------------------------------------------------------------------------------------------------------------------------------------------------------------------------------------------------------------------------------------------------------------------------------------------------------------------------------------------------------------------------------------------------------------------------------------------------------------------------------------------------------------------------------------------------------------------------------------------------------------------------------------------------------------------------------------------------------------------------------------------------------------------------------------------------------------------------------------------------------------------------------------------------------------------------------------------------------------------------------------------------------------------------------------------------------------------------------------------------------------------------------------------------------------------------------------------------------------------------------------------------------------------------------------------------------------------------------------------------------------------------------------------------------------------------------------------------------------------------------------------------------------------------------------------------------------------------------------------------------------------------------------------------------------------------YCV--QQ-L-K-EF----------------------------------------------------------D--------------G-----------K----------------T----L--V---SV--T---------K-E---G---------------L-------E----L-----P------------E-----------------------------------------D-------------------E---------------------------------------D----E---------------K-------------------K-------K---Q------E-----------------E------A-----K-----A------------------------------------------------------------------------------------------------------------------------------------------------K--------Y----E-----N------L---C-K-V---V------KE----IL------------D------K-----------K-V---------E-KVT--V-S------NR-L---V---A---SPC-C--I-V---T--S-T---Y-GWTA-N---MER---I---M-----K-------------A----Q-----A-----L---R------D-------S--S----T---M--G---Y---M----------------A----A-----K---K---H-LEINPEHPIVE-TL------R---------------------------------------------------------------------------------------------------------------------------------------Q-K---A-----E-------A----D-----K-----N----D---K------S----------------------------VK---DL---I--ILLFETALLSS-G-------FSLD--D-P--Q----T--HSNRIYR-MI-K---L----------G--L-----G--------I----D-------------D-----------D-------------------E-------------------------------------------------------------P---------------I---------P------------------D-----E----------------------------------------------------------S--T------------------P---------------------T------V----------------------------T-----------E---------E-------M--------P-----------------P-----------------L--------E--------------G-----------------------------------------------------------------------------------------------------------------------------------------------------E----------------------------------------------------D--------A----S----R--------------------M--E----E--------V---------D------------------------------------------------------------------------------------------------------------------------------------------------------------------------------------------
>Eptatretus_burgeri@CT01061123.H1.1
----------------------------------------------------------------------------------------------------------------------------------------------------------------------------------------------------------------------------------------------------------------------------------------------------------------------------------------------------------------------------------------------------------------------------------------------------------------------------------------------------------------------------------------------------------I---------------------I----M-P---E-------D--T------Q-----------------------------------------------------V-------------E----------------M------------------E--------D-------------------M-----E---T-----------------F-A-----------------------------------------------------------------------------------------------------------------FQAEI-----AQLMSLI--INTFYSNKEIFLRELISNSSDALDK--IRYE-S--L-----T-----D-A----------------------------------------S----K---------M---D---S-----------G--K-E----L---------------------------------------KIDVIP------NK---------H---D---R------------T--LTVIDTGVGMTKADLVNNLGTIA-KSGTKAF----ME---A-------------------------------L------------Q-------------------------------------------------------------------A-------G---------------A---------------------------------------------------------------------------------------------------D---------------I------------------S-----------------MIGQFGVGFYSAYLVAERV------TVIS--K---H--N-----------D-----------D-------E------Q-Y-----A-WE-S-----SA-GG-SFTI-----------R-----------P--------D---------N--------------S-------E----P--LG----------------------------------------------------R-GT--KVIMLM-K----------E----D------Q-------------------------T-E-YLEDRRV-KE-VVKKHSQFIG-Y---P-I-----------T-L--------------Y---------------------------V--------E-----K---------------E----R------D-------------------------------------------------------------------------------------K-------E-------------------V-------S--------------------------D--------D-----------E-----------------------------------------A--------------E--------------E--------E-------E----------K----------------------A------------------------------K------E-------------------D-----------------G-------------------------------E-------------K--------------------------------------------E-------------------------Q---G--K---G---EG-DE--------------------------------------------------------------------------------------------------------------------------------------------------------------------------------------D----------K---------P------------K------I----------E--------D----------------------------------V-----G------S--------------------------D----------------E---------------D-----E------D-------T----------------------------------------E------------------------A-----S-------S---------------------K---------D----------------------K---K-----K------K---------K---I---K------E--------------K----------Y------------I------D------K--------E-------------E-------------LNKTKP-IWTRNPD-D--ITQEEYGEFYK--------S-LT------------------N-D--W----E--D-HL-AVKH-F-SVE-G--Q-L--EFRA-LLFVP-R--R-A-P--F--D--LF--E----N----------K-K-K--K-N------N--IK-------------L-------------Y-VR--RVFI-MDNC--E--D-LIPEYLNFIKGVVDSEDLP--------LNISREMLQ-Q-------SK-ILKVIRKNIVKKCLELF-TE---L------------A------------------------------------------------------------------------------------------------------------------------------------------------------------------------------------------------------------------------------------------------------------------------------------------------------------------------------------E----------D-----------K------------------------------------D------------N-------------------Y----K----------K------F-YEQFSKNMK-LGIH--E-D---S----------Q--N-----R-K---R--LSE-LLRY-H---T------S----------------------------------A----T---------------------------------------------------------------------------------------------------------------------------------G----------D----------E-------------------M-----------------V--SLKD---Y--------------------I-------------------------------------------------------------------------------------------------------------------------G-------------------------------------------------------------------------------------------------------------------------------------R-----------------M---------------------------------------------------------------------------------K----------------------------------------------D-----------N----Q-------------------------K--------------H------------------------------------------------IYY--I--TG-E-----S-KEQVSN--SAFVERV-RGR--GLEV---------VYM-VE-P-ID-EYCV--QQ-L-K-EF----------------------------------------------------------E--------------G-----------K----------------S----L--V---SV--T---------K-E---G---------------L-------E----L-----P------------E-------------------------------------------------------------------------------------------------------------------------------------------------------------------------------------------------------------------------------------------------------------------------------------------------------------------------------------------------------------------------------------------------------------------------------------------------------------------------------------------C--I-V---T--S-T---Y-GWTA-N---MER---I---M-----K-------------A----P-----A-----L---R------D-------N--S----T---M--G---Y---M----------------A----A-----K---K---H-LEINPVHPIVE-SL------R---------------------------------------------------------------------------------------------------------------------------------------C-K---A-----E-------A----D-----K-----N----D---K------S----------------------------VK---DL---V--ILLYETALLFS-G-------FSLE--E-P--Q----T--HANCIYR-MV-K---L----------G--F-----G--------I----E-------------D-----------D-------------------D-------------------------------------------------------------G---------------V---------P------------------E-----S-------------------M--------------------------------------T--G------------------Q---------------------E------F----------------------------T-----------G---------D-------M--------P-----------------P-----------------L--------E--------------G----------------------------------------------------------D------------------------------------------------------------------------------------------D----------------------------------------------------D--------A----S----R--------------------M--E----E--------V---------D------------------------------------------------------------------------------------------------------------------------------------------------------------------------------------------
>Leucoraja_erinacea@CT01080730.H1.1
----------------------------------------------------------------------------------------------------------------------------------------------------------------------------------------------------------------------------------------------------------------------------------------------------------------------------------------------------------------------------------------------------------------------------------------------------------------------------------------------------------------------------------------------------------------------------------------------------------------M--------P----E-----E-----------------I-------R------------------T----------------D------------------D--------E-------------------L-----E---T-----------------F-A-----------------------------------------------------------------------------------------------------------------FQAEI-----AQLMSLI--INTFYSNKEIFLRELISNASDALDK--IRYE-S--L-----T-----D-P----------------------------------------S----K---------M---E---S-----------C--K-D----L---------------------------------------KIEIIP------NI---------R---E---R------------T--LTVIDTGIGMTKADLINNLGTIA-KSGTKAF----ME---A-------------------------------L------------Q-------------------------------------------------------------------A-------G---------------A---------------------------------------------------------------------------------------------------D---------------I------------------S-----------------MIGQFGVGFYSAYLVAEKV------TVFT--K---H--N-----------D-----------D-------E------S-Y-----C-WE-S-----SA-GG-SFTV-----------K-----------T--------H---------S--------------GKGDAGVPD----T--IT----------------------------------------------------R-GT--TVILQL-K----------E----D------Q-------------------------A-E-YLEEKRI-KE-VVKKHSQFIG-Y---P-I-----------T-L--------------F---------------------------V--------E-----K---------------E----R------E-------------------------------------------------------------------------------------K-------E-------------------I-------S--------------------------D--------D-----------E-----------------------------------------A--------------E--------------P--------E-------D----------K----------------------A------------------------------E------K-------------------E-----------------E-------------------------------G-------------V-----------------------------------------------------------------------------E---A---E------------------------------------------------------------------------------------------------------------------------------------------------------------------------------------------EGE--------K---------P------------K------I----------E--------D----------------------------------V-----G------S--------------------------D----------------E---------------E-----E------D-------G----------------------------------------E------------------------K-----K-------D---------------------K---------K----------------------K---------T------K---------K---I---K------E--------------K----------Y------------I------D------Q--------E-------------E-------------LNKTKP-IWTRNPD-D--ITQEEYGEFYK--------S-LT------------------N-D--W----E--D-HL-AVKH-F-SVE-G--Q-L--EFRA-LLFLP-R--R-A-P--F--D--LF--E----N----------K-K-K--K-N------N--IK-------------L-------------Y-VR--RVFI-MDSC--E--E-LIPEYLNFVRGVVDSEDLP--------LNISREMLQ-Q-------SK-ILKVIRKNIVKKCMELF-GE---L------------S------------------------------------------------------------------------------------------------------------------------------------------------------------------------------------------------------------------------------------------------------------------------------------------------------------------------------------E----------D-----------K------------------------------------E------------N-------------------Y----K----------K------F-YEQFSKNLK-LGIH--E-D---S----------Q--N-----R-K---K--LSE-MLRY-H---T------S----------------------------------Q----S---------------------------------------------------------------------------------------------------------------------------------G----------D----------E-------------------L-----------------T--PLSD---Y--------------------V-------------------------------------------------------------------------------------------------------------------------S-------------------------------------------------------------------------------------------------------------------------------------R-----------------M---------------------------------------------------------------------------------K----------------------------------------------E-----------N----Q-------------------------K--------------C------------------------------------------------IYY--I--TG-E-----S-KDQVAN--SAFVERV-RKR--GFEV---------VYM-TE-P-ID-EYCV--QQ-L-K-EF----------------------------------------------------------D--------------G-----------K----------------Q----L--V---SV--T---------K-E---G---------------L-------E----L-----P------------E-----------------------------------------D-------------------D---------------------------------------D----E---------------K-------------------K-------K---R------E-----------------T------D-----R-----T------------------------------------------------------------------------------------------------------------------------------------------------K--------Y----D-----G------L---C-K-L---M------KE----IL------------D------K-----------K-V---------E-KVT--V-S------NR-L---V---S---SPC-C--I-V---T--S-T---Y-GWTA-N---MER---I---M-----K-------------A----Q-----A-----L---R------D-------N--S----T---M--G---Y---M----------------M----A-----K---K---H-LEINPDHPIVD-TL------R---------------------------------------------------------------------------------------------------------------------------------------Q-K---A-----D-------A----D-----K-----N----D---K------A----------------------------VK---DL---V--ILLFETALLSS-G-------FSLD--D-P--Q----T--HSNRIYR-MI-K---L----------G--L-----G--------L----D-------------E-----------E-------------------E----------------------------------------V--------------------I---------------V---------D------------------E-----V----------------------------------------------------------T--P------------------Q---------------------P------A----------------------------------------E---------E-------I--------P-----------------P-----------------L--------E--------------G----------------------------------------------------------D------------------------------------------------------------------------------------------E----------------------------------------------------D--------A----S----R--------------------M--E----E--------V---------D------------------------------------------------------------------------------------------------------------------------------------------------------------------------------------------
>Callorhinchus_milii@CT12070821.H1.5
---------------------------------------------------------------------------------------------------------------------------------------------------------------------------------------------------------------------------------------------------------------------------------------------------------------------------------------------------------------------------------------------------------------------------------------------------------------------------------------------------------------------------------------------------------------------------------------------------------------------------------------------------------------------------------E-----------------------------------E--------E-------------------V-----E---T-----------------F-A-----------------------------------------------------------------------------------------------------------------FQAEI-----AQLMSLI--INTFYSNKEIFLREIISNSSDALDK--IRYE-S--L-----T-----D-P----------------------------------------S----K---------L---D---S-----------G--K-E----L---------------------------------------KIDITP------NQ---------K---E---R------------T--LTIWDTGIGMTKADLINNLGTIA-KSGTKAF----ME---A-------------------------------L------------Q-------------------------------------------------------------------A-------G---------------A---------------------------------------------------------------------------------------------------D---------------I------------------S-----------------MIGQFGVGFYSAYLVAEKV------TVIT--K---H--C-----------D-----------D-------E------Q-Y-----I-WE-S-----SA-GG-SFTV-----------R-----------L--------D---------Q--------------G-------E----P--LG----------------------------------------------------R-GT--KITLHL-K----------E----D------Q-------------------------M-E-YIEEKRV-KE-VVKKHSQFIG-Y---P-I-----------T-L--------------Y---------------------------V--------E-----K---------------E----R------D-------------------------------------------------------------------------------------K-------E-------------------I-------S--------------------------D--------D-----------E-----------------------------------------A--------------E--------------E----------------------------------------------------------------------------------------K-------------------E-----------------E-------------------------------K-------------K--------------------------------------------E-------------------------D---A--S---E---E------------------------------------------------------------------------------------------------------------------------------------------------------------------------------------------D----------K---------P------------K------I----------E--------D----------------------------------V-----G------S--------------------------D----------------E---------------E-----E------D-------E----------------------------------------K------------------------K-----E-------G---------------------E---------K----------------------K---K-----K------K---------K---I---K------E--------------K----------Y------------I------D------Q--------E-------------E-------------LNKTKP-LWTRNPE-D--ITTEEYGEFYK--------S-LT------------------N-D--W----E--E-HL-AVKH-F-SVE-G--Q-L--EFRA-LLFVP-R--R-A-P--F--D--LF--E----N----------R-K-K--K-N------N--IK-------------L-------------Y-VR--RVFI-MDNC--D--E-LIPEYLDFVRGVVDSEDLP--------LNISREMLQ-Q-------SK-ILKVIRKNIVKKCLELF-GE---L------------A------------------------------------------------------------------------------------------------------------------------------------------------------------------------------------------------------------------------------------------------------------------------------------------------------------------------------------E----------D-----------K------------------------------------D------------N-------------------Y----K----------K------F-YEQFSKNLK-LGIH--E-D---S----------Q--N-----R-K---K--LSE-LLRY-H---T------S----------------------------------Q----S---------------------------------------------------------------------------------------------------------------------------------G----------D----------E-------------------L-----------------T--PLSD---Y--------------------I-------------------------------------------------------------------------------------------------------------------------S-------------------------------------------------------------------------------------------------------------------------------------R-----------------M---------------------------------------------------------------------------------K----------------------------------------------E-----------N----Q-------------------------K--------------C------------------------------------------------IYY--I--TG-Q-----------------------------------------------------------------------------------------------------------------------------------------------------------------------------------------------------------------------------------------------------------------------------------------------------------------------------------------------------------------------------------------------------------------------------------------------------------------------------------------------------------------------------------------------------------------------------------------------------------------------------------------------------------------------------------------------------------------------------------------------------------------------------------------------------------------------------------------------------------------------------------------------------------------------------------------------------------------------------------------------------------------------------------------------------------------------------------------------------------------------------------------------------------------------------------------------------------------------------------------------------------------------------------------------------------------------------------------------------------------------------------------------------------------------------------------------------------------------------------------------------------------------------------------------------------------------------------------------------------------------------------------------------------------------------------------------------------------------------------------------------------------------------------------------------------------------------------------------------------------------------------------------------------------------------------------------------------------------------------------------------------------------------------------------------------------------------------------------------------------------------------------------------------
>Squalus_acanthias@CT02070821.H1.1
-------------------------------------------------------------------------------------------------------------------------------------------------------------------------------------------------------------------------------------------------------------------------------------------------------------------------------------------------------------------------------------------------------------------------------------------------------------------------------------------------------------------------------------------------------------------------------------M-P---E-------E--T------P--T--------A----T-----Q-----------------D-------M----P-------------M----------------E------------------E--------D-------------------G-----E---T-----------------F-A-----------------------------------------------------------------------------------------------------------------FQAEI-----AQLMSLI--INTFYSNKEIFLRELISNSSDALDK--IRYE-S--L-----T-----D-P----------------------------------------C----K---------L---D---S-----------G--K-E----L---------------------------------------KIDIVP------NQ---------K---E---H------------T--LTIQDTGIGMTKADLINNLGTIA-KSGTKAF----ME---A-------------------------------L------------Q-------------------------------------------------------------------A-------G---------------A---------------------------------------------------------------------------------------------------D---------------I------------------S-----------------MIGQFGVGFYSAYLVAEKV------TVIT--K---H--N-----------D-----------D-------D------Q-Y-----V-WE-S-----SA-GG-SFTV-----------R-----------L--------D---------H--------------G-------E----E--IG----------------------------------------------------R-GT--KVMLHL-K----------E----D------Q-------------------------I-E-YVEEKRV-KE-IVKKHSQFIG-Y---P-I-----------T-L--------------F---------------------------V--------E-----K---------------E----R------D-------------------------------------------------------------------------------------K-------E-------------------I-------S--------------------------D--------D-----------E-----------------------------------------G--------------E--------------E---------------------------------------------------------------------------------K------E-------------------E-----------------K-------------------------------K-------------E--------------------------------------------D-------------------------D---A--T---E---E------------------------------------------------------------------------------------------------------------------------------------------------------------------------------------------D----------K---------P------------K------I----------E--------D----------------------------------V-----G------S--------------------------D----------------E---------------E-----E------D------------------------------------------------E------------------------------------------------------------------------------------------------------------------------------------------------------------------------------------------------------------------------------------------------------------------------------------------------------------------------------------------------------------------------------------------------------------------------------------------------------------------------------------------------------------------------------------------------------------------------------------------------------------------------------------------------------------------------------------------------------------------------------------------------------------------------------------------------------------------------------------------------------------------------------------------------------------------------------------------------------------------------------------------------------------------------------------------------------------------------------------------------------------------------------------------------------------------------------------------------------------------------------------------------------------------------------------------------------------------------------------------------------------------------------------------------------------------------------------------------------------------------------------------------------------------------------------------------------------------------------------------------------------------------------------------------------------------------------------------------------------------------------------------------------------------------------------------------------------------------------------------------------------------------------------------------------------------------------------------------------------------------------------------------------------------------------------------------------------------------------------------------------------------------------------------------------------------------------------------------------------------------------------------------------------------------------------------------------------------------------------------------------------------------------------------------------------------------------------------------------------------------------------------------------------------------------------------------------------------------------------------------------------------------------------------------------------------------------------------------------------------------------------------------------------------------------------------------------------------------------------------------------------------------------------------------------------------------------------------------------------------------------------------------------------------------------------------------------------------------------------------------------------------------------------------------------------------------------------------------------------------------------------------------------------------------------------------------------------------------------------------------------------------------------------------------------------------------------------------------------------------------------------------------------------------------------------------------------------------------------------------------------------------------------------------------------------------------------------------------------------------------------------------------------------------------------------------------------------------------------------------------------------------------------------------------------------------------------------------------------------------------------------------------------------------------------------------------------
>Squalus_acanthias@CT01070821.H1.1
----------------------------------------------------------------------------------------------------------------------------------------------------------------------------------------------------------------------------------------------------------------------------------------------------------------------------------------------------------------------------------------------------------------------------------------------------------------------------------------------------------------------------------------------------------------------------------------------------------------M--------P----E-----E-----------------I-------R----T-------------A----------------D------------------D--------E-------------------V-----E---T-----------------F-A-----------------------------------------------------------------------------------------------------------------FQAEI-----AQLMSLI--INTFYSNKEIFLRELISNASDALDK--IRYE-S--L-----T-----D-P----------------------------------------S----K---------L---E---S-----------G--K-D----L---------------------------------------KIEIIP------NI---------R---E---R------------T--LTIIDTGIGMTKADLINNLGTIA-KSGTKAF----ME---A-------------------------------L------------Q-------------------------------------------------------------------A-------G---------------A---------------------------------------------------------------------------------------------------D---------------I------------------S-----------------MIGQFGVGFYSAYLVAEKV------TVLT--K---H--N-----------D-----------D-------E------E-Y-----A-WE-S-----SA-GG-SFTV-----------K-----------T--------------------------------------------------------------------------------------------------------------------------------------------------------------------------------------------------------------------------------------------------------------------------------------------------------------------------------------------------------------------------------------------------------------------------------------------------------------------------------------------------------------------------------------------------------------------------------------------------------------------------------------------------------------------------------------------------------------------------------------------------------------------------------------------------------------------------------------------------------------------------------------------------------------------------------------------------------------------------------------------------------------------------------------------------------------------------------------------------------------------------------------------------------------------------------------------------------------------------------------------------------------------------------------------------------------------------------------------------------------------------------------------------------------------------------------------------------------------------------------------------------------------------------------------------------------------------------------------------------------------------------------------------------------------------------------------------------------------------------------------------------------------------------------------------------------------------------------------------------------------------------------------------------------------------------------------------------------------------------------------------------------------------------------------------------------------------------------------------------------------------------------------------------------------------------------------------------------------------------------------------------------------------------------------------------------------------------------------------------------------------------------------------------------------------------------------------------------------------------------------------------------------------------------------------------------------------------------------------------------------------------------------------------------------------------------------------------------------------------------------------------------------------------------------------------------------------------------------------------------------------------------------------------------------------------------------------------------------------------------------------------------------------------------------------------------------------------------------------------------------------------------------------------------------------------------------------------------------------------------------------------------------------------------------------------------------------------------------------------------------------------------------------------------------------------------------------------------------------------------------------------------------------------------------------------------------------------------------------------------------------------------------------------------------------------------------------------------------------------------------------------------------------------------------------------------------------------------------------------------------------------------------------------------------------------------------------------------------------------------------------------------------------------------------------------------------------------------------------------------------------------------------------------------------------------------------------------------------------------------------K---A-----D-------A----D-----K-----N----D---K------A----------------------------VK---DL---V--ILLFETALLSS-G-------FSLD--D-P--Q----T--HSNRIYR-MI-K---L----------G--L-----G--------I----D-------------D-----------D-------------------E-------------------------------------------------------------V---------------I---------V------------------E-----E----------------------------------------------------------P--T------------------P---------------------Q------A----------------------------A-----------E---------E-------I--------P-----------------P-----------------L--------E--------------G----------------------------------------------------------D------------------------------------------------------------------------------------------E----------------------------------------------------D--------A----S----R--------------------M--E----E--------V---------D------------------------------------------------------------------------------------------------------------------------------------------------------------------------------------------
>Callorhinchus_milii@CT06070821.H1.2
------------------------------------------------------------------------------------------------------------------------------------------------------------------------------------------------------------------------------------------------------------------------------------------------------------------------------------------------------------------------------------------------------------------------------------------------------------------------------------------------------------------------------------------------------------------------------------------------------------------------------------------------------------------------------------------------------------------------------------------------------------------------------------------------------------------------------------------------------------------------------------------------------------------------------------------------------------------------------------------------------------------------------------------------------------------------------------------------------------------------------------------------------------------------------------------------------------------------------------------------------------------------------------------------------------------------------------------------------------------------------------------------------------------------------------------------------------------------------------------------------------------------------------------------------------------------------------------------------------------------------------------------------------------------------------------------------------------------------------------------------------------------------------------------------------------------------------------------------------------------------------------------------------------------------------------------------------------------------------------------------------------------------------------------------------------------------------------------------------------------------------------------------------------------------------------------------------------------------------------------------------------------------------------------------------------------------------------------------------------------------------------------------------------------------------------------------------------------------------------------------------------------------------------------------------------------------------------------------------------------------------------------------------------------------------------------------------------------------------------------------------------------------------------------------------------------------------------------------------------------------------------------------------------------------------------------------------------------------------------------------------------------------------------------------------------------------------------------------------------------------------------------------------------------------------------------------------------------------------------------------------------------------------------------------------------------------------------------------------DFMKGVVDSEDLP--------LNISRETLQ-Q-------SK-ILKVIRKNLVKKCMELF-IE---L------------S------------------------------------------------------------------------------------------------------------------------------------------------------------------------------------------------------------------------------------------------------------------------------------------------------------------------------------E----------D-----------K------------------------------------D------------N-------------------Y----K----------K------L-YDQFSKNLK-LGIH--E-D---S----------Q--N-----R-K---K--LSE-LLRY-H---T------S----------------------------------V----S---------------------------------------------------------------------------------------------------------------------------------G----------D----------E-------------------M-----------------V--SLKD---Y--------------------V-------------------------------------------------------------------------------------------------------------------------S-------------------------------------------------------------------------------------------------------------------------------------R-----------------M---------------------------------------------------------------------------------K----------------------------------------------D-----------N----Q-------------------------K--------------H------------------------------------------------IYY--I--TG-E-----T-KDQVAN--SAFVEWL-RKH--GLEV---------IYM-TE-P-ID-EYCV--QQ-L-K-EF----------------------------------------------------------D--------------G-----------K----------------T----L--V---SV--T---------K-E---G---------------L-------E----L-----P------------E-----------------------------------------D-------------------E---------------------------------------E----E---------------K-------------------K-------K---Q------E-----------------E------K-----R-----S------------------------------------------------------------------------------------------------------------------------------------------------S--------Y----E-----N------L---C-K-I---M------KD----IL------------E------K-----------K-I---------E-KV------------------------------------------------------------------------------------------------------------------------------------------------------------------------------------------------------------------------------------------------------------------------------------------------------------------------------------------------------------------------------------------------------------------------------------------------------------------------------------------------------------------------------------------------------------------------------------------------------------------------------------------------------------------------------------------------------------------------------------------------------------------------------------------------------------------------------------------------------------------------------------------------------------------------------------------------------------------------------------------------------------------------------------------------------------------------------------------------------------------------------------------------------------------------------------------------------------------------------------------------------------------------------------------------------------------------------------------------------------------------------------------------------------------------------------
>Squalus_acanthias@CT03070821.H1.2
---------------------------------------------------------------------------------------------------------------------------------------------------------------------------------------------------------------------------------------------------------------------------------------------------------------------------------------------------------------------------------------------------------------------------------------------------------------------------------------------------------------------------------------------------------------------------------------------------------------------------------------------------------------------------------------------------------------------------------------------------------------------------------------------------------------------------------------------------------------------------------------------------------------------------------------------------------------------------------------------------------------------------------------------------------------------------------------------------------------------------------------------------------------------------------------------------------------------------------------------------------------------------------------------------------------------------------------------------------------------------------------------------------------------------------------------------------------------------------------------------------------------------------------------------------------------------------------------------------------------------------------------------------------------------------------------------------------------------------------------------------------------------------------------------------------------------------------------------------------------------------------------------------------------------------------------------------------------------------------------------------------------------------------------------------------------------------------------------------------------------------------------------------------------------------------------------------------------------------------------------------------------------------------------------------------------------------------------------------------------------------------------------------------------------------------------------------------------------------------------------------------------------------------------------------------------------------------------------------------------------------------------------------------------------------------------------------------------------------------------------------------------------------------------------------------------------------------------------------------------------------------------------------------------------------------------------------------------------------------------------------------------------------------------------------------------------------------------------------------------------------------------------------------------------------------------------------------------------------------------------------------------N----------R-K-K--K-N------N--IK-------------L-------------Y-VR--RVFI-MDNC--E--E-LIPEYLDFIKGVVDSEDLP--------LNISREMLQ-Q-------SK-ILKVIRKNLVKKCLELF-IE---L------------S------------------------------------------------------------------------------------------------------------------------------------------------------------------------------------------------------------------------------------------------------------------------------------------------------------------------------------E----------D-----------K------------------------------------E------------N-------------------Y----K----------K------L-YEQFSKNLK-LGIH--E-D---S----------Q--N-----R-K---K--LSE-LLRY-H---T------S----------------------------------V----T---------------------------------------------------------------------------------------------------------------------------------G----------D----------E-------------------M-----------------V--SLKD---Y--------------------V-------------------------------------------------------------------------------------------------------------------------S-------------------------------------------------------------------------------------------------------------------------------------R-----------------M---------------------------------------------------------------------------------K----------------------------------------------D-----------N----Q-------------------------K--------------H------------------------------------------------IYY--I--TG-E-----T-KDQVAN--SAFVERL-RKH--GLEV---------IYM-TE-P-ID-EYCV--QQ----------------------------------------------------------------------------------------------------------------------------------------------------------------------------------------------------------------------------------------------------------------------------------------------------------------------------------------------------------------------------------------------------------------------------------------------------------------------------------------------------------------------------------------------------------------------------------------------------------------------------------------------------------------------------------------------------------------------------------------------------------------------------------------------------------------------------------------------------------------------------------------------------------------------------------------------------------------------------------------------------------------------------------------------------------------------------------------------------------------------------------------------------------------------------------------------------------------------------------------------------------------------------------------------------------------------------------------------------------------------------------------------------------------------------------------------------------------------------------------------------------------------------------------------------------------------------------------------------------------------------------------------------------------------------------------------------------------------------------------------------------------------------------------------------------------------------------------------------------------------------------------------------------------------------------------------------------------------------------------------------------------------------------------------------------------------------------------------
>Callorhinchus_milii@CT05070821.H1.1
----------------------------------------------------------------------------------------------------------------------------------------------------------------------------------------------------------------------------------------------------------------------------------------------------------------------------------------------------------------------------------------------------------------------------------------------------------------------------------------------------------------------------------------------------------------------------------------------------------------------------------------------------------------------------------------------------------------------------------------------------------------------------------------------------------------------------------------------------------------------------------------------------------------------------------------------------------------------------------------------------------------------------------------------------------------------------------------------------------------------------------------------------------------------------------------------------------------------------------------------------------------------------------------------------------------------------------------------------------------------------------------------------------------------------------------------------------------------------------------------------------------------------------------------------------------------------------------------------------------------------------------------------------------------------------------------------------------------------------------------------------------------------------------------------------------------------------------------------------------------------------------------------------------------------------------------------------------------------------------------------------------------------------------------------------------------------------------------------------------------------------------------------------------------------------------------------------------------------------------------------------------------------------------------------------------------------------------------------------------------------------------------------------------------------------------------------------------------------------------------------------------------------------------------------------------------------------------------------------------------------------------------------------------------------------------------------------------------------------------------------------------------------------------------------------------------------------------------------------------------------------------------------------------------------------------------------------------------------------------------------------------------------------------------------------------------------------------------------------------------------------------------------------------------------------------------------------------------------------------------------------------------------------------------------------------------------------------------------------------------------------------------------------------------------------------------------------------------------------------------------------------------------------------------------------------------------------------------------------------------------------------------------------------------------------------------------------------------------------------------------------------------------------------------------------------------------------------------------------------------------------------------------------------------------------------------------------------------------------------------------------------------------------------------------------------------------------------------------------------------------------------------------------------------------------------------------------------------------------------------------------------------------------------------------------------------------------------------------------------------------------------------------------------------------------------------------------------------------------------------------------------------------------------------------------------------------------------------------------------------------------------------------------------------------------------------------------------------------------------------------------------------------------------------------------------------------------------------------------------------------------------------------------------------------------------------------------------------------------------------------------------------------------------------------------------------------------------------------------------------------------------------------------------------------------------------------------------------------------------------------------------------------------------------------------------------------------------------------------------------------------------------------------------------------------------------------------------------------------------------------------------QVT--V-S------NR-L---V---S---SPC-C--I-V---T--S-T---Y-GWTA-N---MER---I---M-----K-------------A----Q-----A-----L---R------D-------N--S----T---M--G---Y---M----------------A----A-----K---K---H-LEINPDHPIIA-TL------K---------------------------------------------------------------------------------------------------------------------------------------Q-K---A-----E-------D----D-----K-----N----D---K------S----------------------------VK---DL---V--ILLFETALLSS-G-------FSLE--D-P--Q----T--HANRIYR-MI-K---L----------G--L-----G--------I----D-------------E-----------E-------------------D----------------------------------------L--------------------V---------------A---------E------------------D-----A----------------------------------------------------------V--Q------------------P---------------------A------T----------------------------------------E---------E-------M--------P-----------------P-----------------L--------E--------------D----------------------------------------------------------D------------------------------------------------------------------------------------------D----------------------------------------------------D--------A----S----R--------------------M--E----E--------V---------D------------------------------------------------------------------------------------------------------------------------------------------------------------------------------------------
>Danio_rerio@AAH65359
----------------------------------------------------------------------------------------------------------------------------------------------------------------------------------------------------------------------------------------------------------------------------------------------------------------------------------------------------------------------------------------------------------------------------------------------------------------------------------------------------------------------------------------------------------------------------------------------------------------M--------P----E-----E-----------------M-------R------------------Q----------------E------------------E--------E-------------------A-----E---T-----------------F-A-----------------------------------------------------------------------------------------------------------------FQAEI-----AQLMSLI--INTFYSNKEIFLRELVSNASDALDK--IRYE-S--L-----T-----D-P----------------------------------------T----K---------L---D---S-----------G--K-D----L---------------------------------------KIDIIP------NV---------Q---E---R------------T--LTLIDTGIGMTKADLINNLGTIA-KSGTKAF----ME---A-------------------------------L------------Q-------------------------------------------------------------------A-------G---------------A---------------------------------------------------------------------------------------------------D---------------I------------------S-----------------MIGQFGVGFYSAYLVAEKV------TVIT--K---H--N-----------D-----------D-------E------Q-Y-----A-WE-S-----SA-GG-SFTV-----------K-----------V--------D---------H--------------G-------E----P--IG----------------------------------------------------R-GT--KVILHL-K----------E----D------Q-------------------------T-E-YIEEKRV-KE-VVKKHSQFIG-Y---P-I-----------T-L--------------Y---------------------------V--------E-----K---------------E----R------D-------------------------------------------------------------------------------------K-------E-------------------I-------S--------------------------D--------D-----------E-----------------------------------------A--------------E--------------E--------E-------K----------A----------------------E------------------------------K------E-------------------E-----------------K-------------------------------E-------------E-----------------------------------------------------------------------------E---G---E------------------------------------------------------------------------------------------------------------------------------------------------------------------------------------------D----------K---------P------------K------I----------E--------D----------------------------------V-----G------S--------------------------D----------------D---------------E-----E------D-------T----------------------------------------K------------------------D-----K-------D---------------------K---------K----------------------K---------K------K---------K---I---K------E--------------K----------Y------------I------D------Q--------E-------------E-------------LNKTKP-IWTRNPD-D--ISNEEYGEFYK--------S-LT------------------N-D--W----E--D-HL-AVKH-F-SVE-G--Q-L--EFRA-LLFIP-R--R-A-P--F--D--LF--E----N----------K-K-K--K-N------N--IK-------------L-------------Y-VR--RVFI-MDNC--E--E-LIPEYLNFIRGVVDSEDLP--------LNISREMLQ-Q-------SK-ILKVIRKNIVKKCLELF-AE---L------------A------------------------------------------------------------------------------------------------------------------------------------------------------------------------------------------------------------------------------------------------------------------------------------------------------------------------------------E----------D-----------K------------------------------------D------------N-------------------Y----K----------K------F-YDAFSKNLK-LGIH--E-D---S----------Q--N-----R-K---K--LSE-LLRY-Q---S------S----------------------------------Q----S---------------------------------------------------------------------------------------------------------------------------------G----------D----------E-------------------M-----------------T--SLTE---Y--------------------V-------------------------------------------------------------------------------------------------------------------------S-------------------------------------------------------------------------------------------------------------------------------------R-----------------M---------------------------------------------------------------------------------K----------------------------------------------E-----------N----Q-------------------------K--------------S------------------------------------------------IYY--I--TG-E-----S-KDQVAH--SAFVERV-CKR--GFEV---------LYM-TE-P-ID-EYCV--QQ-L-K-DF----------------------------------------------------------D--------------G-----------K----------------S----L--V---SV--T---------K-E---G---------------L-------E----L-----P------------E-----------------------------------------D-------------------E---------------------------------------D----E---------------K-------------------K-------K---M------E-----------------E------D-----K-----A------------------------------------------------------------------------------------------------------------------------------------------------K--------F----E-----N------L---C-K-L---M------KE----IL------------D------K-----------K-V---------E-KVT--V-S------NR-L---V---S---SPC-C--I-V---T--S-T---Y-GWTA-N---MER---I---M-----K-------------A----Q-----A-----L---R------D-------N--S----T---M--G---Y---M----------------M----A-----K---K---H-LEINPDHPIME-TL------R---------------------------------------------------------------------------------------------------------------------------------------Q-K---A-----E-------A----D-----K-----N----D---K------A----------------------------VK---DL---V--ILLFETALLSS-G-------FSLD--D-P--Q----T--HSNRIYR-MI-K---L----------G--L-----G--------I----D-------------E-----------D-------------------E---------------D------------------------V--------------------P---------------V---------E------------------E-----P----------------------------------------------------------S--S------------------A---------------------A------A----------------------------P-----------E---------D-------I--------P-----------------P-----------------L--------E--------------G----------------------------------------------------------D------------------------------------------------------------------------------------------D----------------------------------------------------D--------A----S----R--------------------M--E----E--------V---------D------------------------------------------------------------------------------------------------------------------------------------------------------------------------------------------
>Danio_rerio@Q90474
-------------------------------------------------------------------------------------------------------------------------------------------------------------------------------------------------------------------------------------------------------------------------------------------------------------------------------------------------------------------------------------------------------------------------------------------------------------------------------------------------------------------------------------------------------------------------------------M-P---E-------K---------------------S----A-----Q-----------------P-------V----M-------------E-----------------------------------E--------E-------------------V-----E---T-----------------F-A-----------------------------------------------------------------------------------------------------------------FQAEI-----AQLMSLI--INTFYSNKEIFLRELISNSSDALDK--IRYE-S--L-----T-----D-P----------------------------------------S----K---------L---D---S-----------C--K-D----L---------------------------------------KIELIP------DQ---------K---E---R------------T--LTIIDTGIGMTKADLINNLGTIA-KSGTKAF----ME---A-------------------------------L------------Q-------------------------------------------------------------------A-------G---------------A---------------------------------------------------------------------------------------------------D---------------I------------------S-----------------MIGQFGVGFYSAYLVAEKV------TVIT--K---H--N-----------D-----------D-------E------Q-Y-----I-WE-S-----AA-GG-SFTV-----------K-----------P--------D---------F--------------G-------E----S--IG----------------------------------------------------R-GT--KVILHL-K----------E----D------Q-------------------------S-E-YVEEKRI-KE-VVKKHSQFIG-Y---P-I-----------T-L--------------Y---------------------------I--------E-----K---------------Q----R------E-------------------------------------------------------------------------------------K-------E-------------------V-------D--------------------------L--------E-----------E-----------------------------------------G--------------E--------------K--------Q------------------------------------------------------------------------E------E-------------------E-----------------E-------------------------------V-------------A----------------------------------------------------------------------A---G--E---D---K------------------------------------------------------------------------------------------------------------------------------------------------------------------------------------------D----------K---------P------------K------I----------E--------D----------------------------------L-----G------A--------------------------D----------------E---------------D-----E------D-------S-----------------------------------------------------------------K-----D-------G---------------------K---------N----------------------K---R-----K------K---------K---V---K------E--------------K----------Y------------I------D------A--------Q-------------E-------------LNKTKP-IWTRNPD-D--ITNEEYGEFYK--------S-LS------------------N-D--W----E--D-HL-AVKH-F-SVE-G--Q-L--EFRA-LLFVP-R--R-A-A--F--D--LF--E----N----------K-K-K--R-N------N--IK-------------L-------------Y-VR--RVFI-MDNC--E--E-LIPEYLNFIKGVVDSEDLP--------LNISREMLQ-Q-------SK-ILKVIRKNLVKKCLDLF-TE---L------------A------------------------------------------------------------------------------------------------------------------------------------------------------------------------------------------------------------------------------------------------------------------------------------------------------------------------------------E----------D-----------K------------------------------------D------------N-------------------Y----K----------K------Y-YEQFSKNIK-LGIH--E-D---S----------Q--N-----R-K---K--LSD-LLRY-Y---T------S----------------------------------A----S---------------------------------------------------------------------------------------------------------------------------------G----------D----------E-------------------M-----------------V--SLKD---Y--------------------V-------------------------------------------------------------------------------------------------------------------------S-------------------------------------------------------------------------------------------------------------------------------------R-----------------M---------------------------------------------------------------------------------K----------------------------------------------D-----------T----Q-------------------------K--------------H------------------------------------------------IYY--I--TG-E-----T-KDQVAN--SAFVERL-RKA--GLEV---------IYM-IE-P-ID-EYCV--QQ-L-K-EY----------------------------------------------------------D--------------G-----------K----------------N----L--V---SV--T---------K-E---G---------------L-------E----L-----P------------E-----------------------------------------D-------------------E---------------------------------------E----E---------------K-------------------K-------K---Q------D-----------------E------L-----K-----A------------------------------------------------------------------------------------------------------------------------------------------------K--------Y----E-----N------L---C-K-I---M------KD----IL------------D------K-----------K-I---------E-KVT--V-S------NR-L---V---S---SPC-C--I-V---T--S-T---Y-GWTA-N---MER---I---M-----K-------------S----Q-----A-----L---R------D-------N--S----T---M--G---Y---M----------------T----A-----K---K---H-LEINPAHPIVE-TL------R---------------------------------------------------------------------------------------------------------------------------------------E-K---A-----E-------A----D-----K-----N----D---K------A----------------------------VK---DL---V--ILLFETALLSS-G-------FTLD--D-P--Q----T--HANRIYR-MI-K---L----------G--L-----G--------I----D-------------D-----------D-------------------D-------------------------------------------------------------S---------------V---------V------------------E-----E----------------------------------------------------------I--S------------------Q---------------------P------A----------------------------E-----------E---------D-------M--------P-----------------V-----------------L--------E--------------G----------------------------------------------------------D------------------------------------------------------------------------------------------D----------------------------------------------------D--------T----S----R--------------------M--E----E--------V---------D------------------------------------------------------------------------------------------------------------------------------------------------------------------------------------------
>Danio_rerio@AAI63166
-------------------------------------------------------------------------------------------------------------------------------------------------------------------------------------------------------------------------------------------------------------------------------------------------------------------------------------------------------------------------------------------------------------------------------------------------------------------------------------------------------------------------------------------------------------------------------------------M-------P--E------A--H--------E----Q-----------------------Q-------M----M-------------E----------------D------------------E--------E-------------------V-----E---T-----------------F-A-----------------------------------------------------------------------------------------------------------------FQAEI-----AQLMSLI--INTFYSNKEIFLRELISNSSDALDK--IRYE-S--L-----T-----D-P----------------------------------------S----K---------L---D---S-----------G--K-D----L---------------------------------------KIEIIP------NK---------E---E---R------------T--LTIIDTGIGMTKADLINNLGTIA-KSGTKAF----ME---A-------------------------------L------------Q-------------------------------------------------------------------A-------G---------------A---------------------------------------------------------------------------------------------------D---------------I------------------S-----------------MIGQFGVGFYSAYLVAEKV------TVIT--K---H--L-----------D-----------D-------E------Q-Y-----A-WE-S-----SA-GG-SFTV-----------K-----------V--------D---------N--------------S-------E----P--IG----------------------------------------------------R-GT--KVILHL-K----------E----D------Q-------------------------T-E-YIEERRI-KE-IVKKHSQFIG-Y---P-I-----------T-L--------------F---------------------------V--------E-----K---------------E----R------D-------------------------------------------------------------------------------------K-------E-------------------V-------S--------------------------D--------D-----------E-----------------------------------------A--------------E--------------E--------E-------K----------E----------------------K------------------------------E------K-------------------E-----------------E-------------------------------E-------------E--------------------------------------------E-------------------------G---E--K---D---E------------------------------------------------------------------------------------------------------------------------------------------------------------------------------------------D----------K---------P------------E------I----------E--------D----------------------------------V-----G------S--------------------------D----------------E---------------D-----D------H-------DH---GD----------------------------------K------------------------C-----G-------D---------------------K---------K----------------------K---K-----K------K---------K---I---K------E--------------K----------Y------------I------D------Q--------E-------------E-------------LNKTKP-LWTRNPD-D--ITNEEYGEFYK--------S-LT------------------N-D--W----E--D-HL-AVKH-F-SVE-G--Q-L--EFRA-LLFVP-R--R-A-P--F--D--LF--E----N----------K-K-K--K-N------N--IK-------------L-------------Y-VR--RVFI-MDNC--D--E-LIPEYLNFIKGVVDSEDLP--------LNISREMLQ-Q-------SK-ILKVIRKNLVKKCLELF-TE---L------------A------------------------------------------------------------------------------------------------------------------------------------------------------------------------------------------------------------------------------------------------------------------------------------------------------------------------------------E----------D-----------K------------------------------------D------------N-------------------Y----K----------K------Y-YEQFSKNIK-LGIH--E-D---S----------Q--N-----R-K---K--LSE-LLRY-Y---T------S----------------------------------A----S---------------------------------------------------------------------------------------------------------------------------------G----------D----------E-------------------M-----------------V--SLKD---Y--------------------V-------------------------------------------------------------------------------------------------------------------------T-------------------------------------------------------------------------------------------------------------------------------------R-----------------M---------------------------------------------------------------------------------K----------------------------------------------D-----------T----Q-------------------------K--------------H------------------------------------------------IYY--I--TG-E-----T-KDQVAN--SAFVERL-RKA--GLEV---------IYM-IE-P-ID-EYCV--QQ-L-K-EF----------------------------------------------------------E--------------G-----------K----------------N----L--V---SV--T---------K-E---G---------------L-------E----L-----P------------E-----------------------------------------D-------------------E---------------------------------------E----E---------------K-------------------K-------K---Q------E-----------------E------K-----K-----S------------------------------------------------------------------------------------------------------------------------------------------------K--------F----E-----N------L---C-K-I---M------KD----IL------------E------K-----------K-V---------E-KVT--V-S------NR-L---V---S---SPC-C--I-V---T--S-T---Y-GWTA-N---MER---I---M-----K-------------A----Q-----A-----L---R------D-------N--S----T---M--G---Y---M----------------A----A-----K---K---H-LEINPDHPIVE-TL------R---------------------------------------------------------------------------------------------------------------------------------------Q-K---A-----E-------A----D-----K-----N----D---K------S----------------------------VK---DL---V--ILLFETALLSS-G-------FTLD--D-P--Q----T--HSNRIYR-MI-K---L----------G--L-----G--------I----D-------------E-----------D-------------------D-------------------------------------------------------------L---------------S---------A------------------E-----E----------------------------------------------------------P--S------------------S---------------------A------P----------------------------I-----------E---------E-------M--------P-----------------P-----------------L--------E--------------G----------------------------------------------------------D------------------------------------------------------------------------------------------D----------------------------------------------------D--------T----S----R--------------------M--E----E--------V---------D------------------------------------------------------------------------------------------------------------------------------------------------------------------------------------------
>Oreochromis_niloticus@XP_003446339
----------------------------------------------------------------------------------------------------------------------------------------------------------------------------------------------------------------------------------------------------------------------------------------------------------------------------------------------------------------------------------------------------------------------------------------------------------------------------------------------------------------------------------------------------------------------------------------------------------------M--------P----E-----E-----------------M-------H------------------Q----------------E------------------E--------E-------------------A-----E---T-----------------F-A-----------------------------------------------------------------------------------------------------------------FQAEI-----AQLMSLI--INTFYSNKEIFLRELISNASDALDK--IRYE-S--L-----T-----D-P----------------------------------------S----K---------L---D---S-----------G--K-D----L---------------------------------------KIDIIP------NK---------A---E---R------------T--LTLVDTGIGMTKADLINNLGTIA-KSGTKAF----ME---A-------------------------------L------------Q-------------------------------------------------------------------A-------G---------------A---------------------------------------------------------------------------------------------------D---------------I------------------S-----------------MIGQFGVGFYSAYLVAEKV------VVIT--K---H--N-----------D-----------D-------E------Q-Y-----A-WE-S-----SA-GG-SFTV-----------K-----------V--------D---------N--------------S-------E----P--IG----------------------------------------------------R-GT--KIILYL-K----------E----D------Q-------------------------T-E-YVEEKRV-KE-IVKKHSQFIG-Y---P-I-----------T-L--------------F---------------------------V--------E-----K---------------E----R------D-------------------------------------------------------------------------------------K-------E-------------------V-------S--------------------------D--------D-----------E-----------------------------------------A--------------E--------------E--------E-------K----------A----------------------E------------------------------K------E-------------------E-----------------K-------------------------------E-------------E---------------------------------------------------------------------------------G---E------------------------------------------------------------------------------------------------------------------------------------------------------------------------------------------D----------K---------P------------K------I----------E--------D----------------------------------V-----G------S--------------------------D----------------D---------------E-----E------D-------S----------------------------------------K------------------------D-----K-------D---------------------K---------K----------------------K---------K------K---------K---I---K------E--------------K----------Y------------I------D------Q--------E-------------E-------------LNKTKP-IWTRNPD-D--ITNEEYGEFYK--------S-LT------------------N-D--W----E--D-HL-AVKH-F-SVE-G--Q-L--EFRA-LLFIP-R--R-A-P--F--D--LF--E----N----------K-K-K--K-N------N--IK-------------L-------------Y-VR--RVFI-MDNC--E--E-LIPEYLNFIRGVVDSEDLP--------LNISREMLQ-Q-------SK-ILKVIRKNIVKKCLELF-AE---L------------G------------------------------------------------------------------------------------------------------------------------------------------------------------------------------------------------------------------------------------------------------------------------------------------------------------------------------------E----------D-----------K------------------------------------E------------N-------------------Y----K----------K------F-YEAFSKNLK-LGVH--E-D---S----------Q--N-----R-K---K--LSE-LLRY-H---S------S----------------------------------Q----S---------------------------------------------------------------------------------------------------------------------------------G----------D----------E-------------------T-----------------T--SLSE---Y--------------------V-------------------------------------------------------------------------------------------------------------------------T-------------------------------------------------------------------------------------------------------------------------------------R-----------------M---------------------------------------------------------------------------------K----------------------------------------------E-----------N----Q-------------------------K--------------S------------------------------------------------IYY--I--TG-E-----S-KDQVAN--SAFVERV-RKR--GFEV---------LYM-TE-P-ID-EYCV--QQ-L-K-EF----------------------------------------------------------D--------------G-----------K----------------T----L--V---SV--T---------K-E---G---------------L-------E----L-----P------------E-----------------------------------------D-------------------E---------------------------------------E----E---------------K-------------------K-------K---M------E-----------------D------D-----K-----A------------------------------------------------------------------------------------------------------------------------------------------------K--------F----E-----N------L---C-K-L---M------KE----IL------------D------K-----------K-V---------E-KVT--V-S------NR-L---V---S---SPC-C--I-V---T--S-T---Y-GWTA-N---MER---I---M-----K-------------A----Q-----A-----L---R------D-------N--S----T---M--G---Y---M----------------M----A-----K---K---H-LEINPDHPIME-TL------R---------------------------------------------------------------------------------------------------------------------------------------Q-K---A-----E-------A----D-----K-----N----D---K------A----------------------------VK---DL---V--ILLFETALLSS-G-------FSLD--D-P--Q----T--HSNRIYR-MI-K---L----------G--L-----G--------I----D-------------D-----------D-------------------D----------------------------------------I--------------------P---------------A---------E------------------E-----T----------------------------------------------------------T--T------------------T---------------------A------V----------------------------P-----------D---------E-------M--------P-----------------P-----------------L--------E--------------G----------------------------------------------------------E-----------------------A-----------------------------------------------------E------------D----------------------------------------------------D--------A----S----R--------------------M--E----E--------V---------D------------------------------------------------------------------------------------------------------------------------------------------------------------------------------------------
>Oreochromis_niloticus@XP_003440693
-------------------------------------------------------------------------------------------------------------------------------------------------------------------------------------------------------------------------------------------------------------------------------------------------------------------------------------------------------------------------------------------------------------------------------------------------------------------------------------------------------------------------------------------------------------------------------------M-P---E-------S---------------------S----A-----H-------------------------I----M-------------E-----------------------------------E--------E-------------------V-----E---T-----------------F-A-----------------------------------------------------------------------------------------------------------------FQAEI-----AQLMSLI--INTFYSNKEIFLRELISNSSDALDK--IRYE-S--L-----T-----D-P----------------------------------------T----K---------L---E---S-----------C--K-D----L---------------------------------------KIEIRP------DL---------H---A---R------------T--LTILDTGIGMTKADLINNLGTIA-KSGTKAF----ME---A-------------------------------L------------Q-------------------------------------------------------------------A-------G---------------A---------------------------------------------------------------------------------------------------D---------------I------------------S-----------------MIGQFGVGFYSAYLVAEKV------TVIT--K---H--N-----------D-----------D-------E------Q-Y-----M-WE-S-----AA-GG-SFTV-----------R-----------P--------D---------T--------------G-------E----P--IG----------------------------------------------------R-GT--KVILHL-K----------E----D------Q-------------------------T-E-YCEEKRV-KE-VVKKHSQFIG-Y---P-I-----------T-L--------------F---------------------------V--------E-----K---------------T----R------E-------------------------------------------------------------------------------------K-------E-------------------V-------D--------------------------L--------E-----------E-----------------------------------------G--------------E--------------K--------E------------------------------------------------------------------------E------E-------------------V-----------------E-------------------------------K-------------E----------------------------------------------------------------------A---A--E---D---K------------------------------------------------------------------------------------------------------------------------------------------------------------------------------------------D----------K---------P------------K------I----------E--------D----------------------------------V-----G------S--------------------------D----------------E---------------D-----E------D-------T-----------------------------------------------------------------K-----D-------G---------------------K---------N----------------------K---R-----K------K---------K---V---K------E--------------K----------Y------------I------D------A--------Q-------------E-------------LNKTKP-IWTRNPD-D--ITNEEYGEFYK--------S-LT------------------N-D--W----E--D-HL-AVKH-F-SVE-G--Q-L--EFRA-LLFVP-R--R-A-A--F--D--LF--E----N----------K-R-K--R-N------N--IK-------------L-------------Y-VR--RVFI-MDNC--E--E-LIPEYLNFIKGVVDSEDLP--------LNISREMLQ-Q-------SK-ILKVIRKNLVKKCLELF-SE---L------------A------------------------------------------------------------------------------------------------------------------------------------------------------------------------------------------------------------------------------------------------------------------------------------------------------------------------------------E----------D-----------K------------------------------------D------------N-------------------Y----K----------K------F-YEQFSKNIK-LGIH--E-D---S----------Q--N-----R-K---K--LSE-LLRY-Y---T------S----------------------------------A----S---------------------------------------------------------------------------------------------------------------------------------G----------D----------E-------------------M-----------------V--SLKD---Y--------------------V-------------------------------------------------------------------------------------------------------------------------S-------------------------------------------------------------------------------------------------------------------------------------R-----------------M---------------------------------------------------------------------------------K----------------------------------------------D-----------N----Q-------------------------K--------------H------------------------------------------------IYY--I--TG-E-----T-KDQVAN--SAFVERL-RKA--GLEV---------IYM-IE-P-ID-EYCV--QQ-L-K-EY----------------------------------------------------------D--------------G-----------K----------------N----L--V---SV--T---------K-E---G---------------L-------E----L-----P------------E-----------------------------------------D-------------------E---------------------------------------E----E---------------K-------------------K-------K---Q------E-----------------E------L-----K-----T------------------------------------------------------------------------------------------------------------------------------------------------K--------F----E-----E------L---C-K-I---M------KD----IL------------D------K-----------K-I---------E-KVV--V-S------NR-L---V---A---SPC-C--I-V---T--S-T---Y-GWTA-N---MER---I---M-----K-------------S----Q-----A-----L---R------D-------N--S----T---L--G---Y---M----------------T----A-----K---K---H-LEINPLHPIIE-TL------R---------------------------------------------------------------------------------------------------------------------------------------E-K---A-----E-------A----D-----K-----N----D---K------A----------------------------VK---DL---V--ILLFETALLSS-G-------FTLE--D-P--Q----T--HANRIYR-MI-K---L----------G--L-----G--------I----D-------------D-----------D-------------------D-------------------------------------------------------------S---------------A---------V------------------E-----D----------------------------------------------------------I--I------------------Q---------------------P------A----------------------------D-----------E---------D-------M--------P-----------------V-----------------L--------E--------------G----------------------------------------------------------D------------------------------------------------------------------------------------------D----------------------------------------------------D--------T----S----R--------------------M--E----E--------V---------D------------------------------------------------------------------------------------------------------------------------------------------------------------------------------------------
>Oreochromis_niloticus@XP_003440692
-------------------------------------------------------------------------------------------------------------------------------------------------------------------------------------------------------------------------------------------------------------------------------------------------------------------------------------------------------------------------------------------------------------------------------------------------------------------------------------------------------------------------------------------------------------------------------------------M-------P--E------M--H--------D----Q-----------------------P-------M-----------------------------------E------------------E--------E-------------------A-----E---T-----------------F-A-----------------------------------------------------------------------------------------------------------------FQAEI-----AQLMSLI--INTFYSNKEIFLRELISNSSDALDK--IRYE-S--L-----T-----D-P----------------------------------------S----K---------L---E---T-----------G--K-D----L---------------------------------------KIEIIP------NK---------E---E---R------------T--LTLVDTGIGMTKADLINNLGTIA-KSGTKAF----ME---A-------------------------------L------------Q-------------------------------------------------------------------A-------G---------------A---------------------------------------------------------------------------------------------------D---------------I------------------S-----------------MIGQFGVGFYSAYLVAEKV------TVVT--K---H--N-----------D-----------D-------E------Q-Y-----A-WE-S-----SA-GG-SFTV-----------K-----------V--------D---------N--------------S-------E----P--LG----------------------------------------------------R-GT--KVILHL-K----------E----D------Q-------------------------T-E-YLEERRV-KE-IVKKHSQFIG-Y---P-I-----------T-L--------------F---------------------------V--------E-----K---------------E----R------D-------------------------------------------------------------------------------------K-------E-------------------V-------S--------------------------D--------D-----------E-----------------------------------------A--------------E--------------E--------E-------K----------E----------------------K------------------------------E--------------------------E-----------------K-------------------------------E-------------K--------------------------------------------D-------------------------E---E--K---D---E------------------------------------------------------------------------------------------------------------------------------------------------------------------------------------------D----------K---------P------------E------I----------E--------D----------------------------------V-----G------S--------------------------D----------------E---------------E------------Q-------DH---EK----------------------------------S--------------------------------------D---------------------K---------K----------------------K---K-----K------K---------K---I---K------E--------------K----------Y------------I------D------Q--------E-------------E-------------LNKTKP-LWTRNPD-D--ITNEEYGEFYK--------S-LT------------------N-D--W----E--D-HL-AVKH-F-SVE-G--Q-L--EFRA-LLFVP-R--R-A-P--F--D--LF--E----N----------K-K-K--K-N------N--IK-------------L-------------Y-VR--RVFI-MDNC--E--E-LIPEYLNFIKGVVDSEDLP--------LNISREMLQ-Q-------SK-ILKVIRKNLVKKCLELF-TE---L------------A------------------------------------------------------------------------------------------------------------------------------------------------------------------------------------------------------------------------------------------------------------------------------------------------------------------------------------E----------D-----------K------------------------------------D------------N-------------------Y----K----------K------F-YEQFSKNIK-LGIH--E-D---S----------Q--N-----R-K---K--LSE-LLRY-Y---T------S----------------------------------A----S---------------------------------------------------------------------------------------------------------------------------------G----------D----------E-------------------M-----------------V--SLKD---Y--------------------V-------------------------------------------------------------------------------------------------------------------------T-------------------------------------------------------------------------------------------------------------------------------------R-----------------M---------------------------------------------------------------------------------K----------------------------------------------D-----------N----Q-------------------------K--------------H------------------------------------------------IYY--I--TG-E-----T-KDQVAN--SAFVERL-RKA--GLEV---------IYM-IE-P-ID-EYCV--QQ-L-K-EF----------------------------------------------------------E--------------G-----------K----------------N----L--V---SV--T---------K-E---G---------------L-------E----L-----P------------E-----------------------------------------D-------------------E---------------------------------------E----E---------------K-------------------K-------K---Q------E-----------------E------K-----K-----S------------------------------------------------------------------------------------------------------------------------------------------------Q--------F----E-----N------L---C-K-I---M------KD----IL------------E------K-----------K-V---------E-KVT--V-S------NR-L---V---S---SPC-C--I-V---T--S-T---Y-GWTA-N---MER---I---M-----K-------------A----Q-----A-----L---R------D-------N--S----T---M--G---Y---M----------------A----A-----K---K---H-LEINPDHPIME-TL------R---------------------------------------------------------------------------------------------------------------------------------------Q-K---A-----E-------A----D-----K-----N----D---K------S----------------------------VK---DL---V--ILLFETALLSS-G-------FTLD--D-P--Q----T--HSNRIYR-MI-K---L----------G--L-----G--------I----D-------------E-----------D-------------------D-------------------------------------------------------------V---------------T---------S------------------D-----D----------------------------------------------------------N--T------------------S---------------------A------P----------------------------T-----------E---------D-------M--------P-----------------P-----------------L--------E--------------G----------------------------------------------------------E-----------------------D------------------------------------------------------------------D----------------------------------------------------D--------T----S----R--------------------M--E----E--------V---------D------------------------------------------------------------------------------------------------------------------------------------------------------------------------------------------
>Xenopus_laevis@AAV41061
----------------------------------------------------------------------------------------------------------------------------------------------------------------------------------------------------------------------------------------------------------------------------------------------------------------------------------------------------------------------------------------------------------------------------------------------------------------------------------------------------------------------------------------------------------------------------------------------------------------M--------P----E-----V-----------------A-------H----N-------------G----------------E------------------E--------E-------------------V-----E---T-----------------F-A-----------------------------------------------------------------------------------------------------------------FQAEI-----AQLMSLI--INTFYSNKEIFLRELISNASDALDK--IRYE-S--L-----T-----D-P----------------------------------------S----K---------L---D---S-----------G--K-D----L---------------------------------------KIDIIP------NR---------L---E---R------------T--LTMIDTGIGMTKADLINNLGTIA-KSGTKAF----ME---A-------------------------------L------------Q-------------------------------------------------------------------A-------G---------------A---------------------------------------------------------------------------------------------------D---------------I------------------S-----------------MIGQFGVGFYSAYLVAEKV------VVIT--K---H--N-----------D-----------D-------E------Q-Y-----A-WE-S-----SA-GG-SFTV-----------K-----------V--------D---------T--------------G-------E----P--IG----------------------------------------------------R-GT--KVILHL-K----------E----D------Q-------------------------T-E-YLEEKRV-KE-TVKKHSQFIG-Y---P-I-----------T-L--------------Y---------------------------L--------E-----K---------------E----R------E-------------------------------------------------------------------------------------K-------E-------------------I-------S--------------------------D--------D-----------E-----------------------------------------A--------------E--------------E--------E-------K---------------------------------E------------------------------E------K-------------------K-----------------E-------------------------------E-------------E-----------------------------------------------------------------------------G---E---N------------------------------------------------------------------------------------------------------------------------------------------------------------------------------------------D----------K---------P------------K------I----------E--------D----------------------------------V-----G------S--------------------------D----------------E---------------E-----E------E------------------------------------------------G------------------------K-----D-------K---------------------K---------K----------------------K---------T------K---------K---I---K------E--------------K----------Y------------I------D------Q--------E-------------E-------------LNKTKP-IWTRNPD-D--ITQEEYGEFYK--------S-LT------------------N-D--W----E--D-HL-AVKH-F-SVE-G--Q-L--EFRA-LLFIP-R--R-A-P--F--D--LF--E----N----------K-K-K--K-N------N--IK-------------L-------------Y-VR--RVFI-MDSC--D--E-LIPEYLNFVRGVVDSEDLP--------LNISREMLQ-Q-------SK-ILKVIRKNIVKKCLELF-CE---L------------A------------------------------------------------------------------------------------------------------------------------------------------------------------------------------------------------------------------------------------------------------------------------------------------------------------------------------------E----------D-----------K------------------------------------E------------N-------------------Y----K----------K------F-YEGFSKNLK-LGIH--E-D---S----------T--N-----R-K---K--LSE-LLRY-H---T------S----------------------------------Q----T---------------------------------------------------------------------------------------------------------------------------------G----------D----------E-------------------M-----------------A--SLTE---Y--------------------V-------------------------------------------------------------------------------------------------------------------------S-------------------------------------------------------------------------------------------------------------------------------------R-----------------M---------------------------------------------------------------------------------K----------------------------------------------E-----------N----Q-------------------------K--------------S------------------------------------------------IYY--I--TG-E-----S-KDQVAN--SAFVERV-RKR--GFEV---------VYM-TE-P-ID-EYCV--QQ-L-K-EF----------------------------------------------------------D--------------G-----------K----------------T----L--V---SV--T---------K-E---G---------------L-------E----L-----P------------E-----------------------------------------D-------------------E---------------------------------------E----E---------------K-------------------K-------T---M------E-----------------E------N-----K-----T------------------------------------------------------------------------------------------------------------------------------------------------K--------F----E-----S------L---C-K-L---M------KE----IL------------D------K-----------K-V---------E-KVT--V-S------NR-L---V---S---SPC-C--I-V---T--S-T---Y-GWTA-N---MER---I---M-----K-------------A----Q-----A-----L---R------D-------N--S----T---M--G---Y---M----------------M----A-----K---K---H-LEINPEHPIVE-TL------R---------------------------------------------------------------------------------------------------------------------------------------Q-K---A-----D-------T----D-----K-----N----D---K------A----------------------------VK---DL---V--VLLFETALLSS-G-------FSLD--D-P--Q----T--HSNRIYR-MI-K---L----------G--L-----G--------I----D-------------D-----------D-------------------D-------------------------------------------------------------A---------------P---------I------------------E-----E----------------------------------------------------------A--S------------------P---------------------S------V----------------------------P-----------D---------D-------I--------P-----------------P-----------------L--------E--------------G----------------------------------------------------------E------------------------------------------------------------------------------------------E----------------------------------------------------D--------A----S----R--------------------M--E----E--------V---------D------------------------------------------------------------------------------------------------------------------------------------------------------------------------------------------
>Xenopus_tropicalis@AAH90610
----------------------------------------------------------------------------------------------------------------------------------------------------------------------------------------------------------------------------------------------------------------------------------------------------------------------------------------------------------------------------------------------------------------------------------------------------------------------------------------------------------------------------------------------------------------------------------------------------------------M--------P----E-----V-----------------A-------H----N-------------G----------------E------------------E--------E-------------------V-----E---T-----------------F-A-----------------------------------------------------------------------------------------------------------------FQAEI-----AQLMSLI--INTFYSNKEIFLRELISNASDALDK--IRYE-S--L-----T-----D-P----------------------------------------S----K---------L---D---S-----------G--K-D----L---------------------------------------KIDIIP------NR---------Q---E---R------------T--LTVIDTGIGMTKADLINNLGTIA-KSGTKAF----ME---A-------------------------------L------------Q-------------------------------------------------------------------A-------G---------------A---------------------------------------------------------------------------------------------------D---------------I------------------S-----------------MIGQFGVGFYSAYLVAEKV------LVIT--K---H--N-----------D-----------D-------E------Q-Y-----A-WE-S-----SA-GG-SFTV-----------K-----------T--------D---------H--------------G-------E----P--IG----------------------------------------------------R-GT--KVILYL-K----------E----D------Q-------------------------T-E-YLEEKRV-KE-TVKKHSQFIG-Y---P-I-----------T-L--------------Y---------------------------L--------E-----K---------------E----R------E-------------------------------------------------------------------------------------K-------E-------------------I-------S--------------------------D--------D-----------E-----------------------------------------A--------------E--------------E--------E-------K----------E----------------------E------------------------------E------K-------------------K-----------------E-------------------------------E-------------E-----------------------------------------------------------------------------G---E---N------------------------------------------------------------------------------------------------------------------------------------------------------------------------------------------D----------K---------P------------K------I----------E--------D----------------------------------V-----G------S--------------------------D----------------E---------------E-----E------E------------------------------------------------G------------------------K-----D-------K---------------------K---------K----------------------K---------T------K---------K---I---K------E--------------K----------Y------------I------D------Q--------E-------------E-------------LNKTKP-IWTRNPD-D--ITQEEYGEFYK--------S-LT------------------N-D--W----E--D-HL-AVKH-F-SVE-G--Q-L--EFRA-LLFIP-R--R-A-P--F--D--LF--E----N----------K-K-K--K-N------N--IK-------------L-------------Y-VR--RVFI-MDSC--D--E-LIPEYLNFIRGVVDSEDLP--------LNISREMLQ-Q-------SK-ILKVIRKNIVKKCLELF-TE---L------------A------------------------------------------------------------------------------------------------------------------------------------------------------------------------------------------------------------------------------------------------------------------------------------------------------------------------------------E----------D-----------K------------------------------------E------------N-------------------Y----K----------K------F-YEAFSKNLK-LGIH--E-D---S----------T--N-----R-K---K--LSE-LLRY-H---T------S----------------------------------Q----T---------------------------------------------------------------------------------------------------------------------------------G----------D----------E-------------------M-----------------A--SLTE---Y--------------------V-------------------------------------------------------------------------------------------------------------------------S-------------------------------------------------------------------------------------------------------------------------------------R-----------------M---------------------------------------------------------------------------------K----------------------------------------------E-----------N----Q-------------------------K--------------S------------------------------------------------IYY--I--TG-E-----S-KDQVAN--SAFVERV-RKR--GFEV---------VYM-TE-P-ID-EYCV--QQ-L-K-EF----------------------------------------------------------D--------------G-----------K----------------T----L--V---SV--T---------K-E---G---------------L-------E----L-----P------------E-----------------------------------------D-------------------E---------------------------------------E----E---------------K-------------------K-------M---M------E-----------------E------N-----K-----T------------------------------------------------------------------------------------------------------------------------------------------------K--------F----E-----S------L---C-K-L---M------KE----IL------------D------K-----------K-V---------E-KVT--V-S------NR-L---V---S---SPC-C--I-V---T--S-T---Y-GWTA-N---MER---I---M-----K-------------A----Q-----A-----L---R------D-------N--S----T---M--G---Y---M----------------M----A-----K---K---H-LEINPEHPIVE-TL------R---------------------------------------------------------------------------------------------------------------------------------------Q-K---A-----E-------T----D-----K-----N----D---K------A----------------------------VK---DL---V--VLLFETALLSS-G-------FSLD--D-P--Q----T--HSNRIYR-MI-K---L----------G--L-----G--------I----D-------------D-----------D-------------------D-------------------------------------------------------------A---------------T---------V------------------E-----E----------------------------------------------------------T--S------------------P---------------------S------V----------------------------A-----------D---------E-------I--------P-----------------P-----------------L--------E--------------G----------------------------------------------------------D------------------------------------------------------------------------------------------E----------------------------------------------------D--------A----S----R--------------------M--E----E--------V---------D------------------------------------------------------------------------------------------------------------------------------------------------------------------------------------------
>Xenopus_tropicalis@NP_001016282
-------------------------------------------------------------------------------------------------------------------------------------------------------------------------------------------------------------------------------------------------------------------------------------------------------------------------------------------------------------------------------------------------------------------------------------------------------------------------------------------------------------------------------------------------------------------------------------M-P---E-------E--V------Q--T--------T----T-----Q-----------------D-------Q----Q-------------M----------------E------------------E--------D-------------------V-----E---T-----------------F-A-----------------------------------------------------------------------------------------------------------------FQAEI-----AQLMSLI--INTFYSNKEIFLRELISNSSDALDK--IRYE-S--L-----T-----D-P----------------------------------------S----K---------L---D---S-----------G--K-E----L---------------------------------------KIYLIP------NK---------Q---D---R------------T--LTIIDTGIGMTKADLINNLGTIA-KSGTKAF----ME---A-------------------------------L------------Q-------------------------------------------------------------------A-------G---------------A---------------------------------------------------------------------------------------------------D---------------I------------------S-----------------MIGQFGVGFYSAYLVAEKV------TVIT--K---H--N-----------D-----------D-------E------Q-Y-----A-WE-S-----SA-GG-SFTV-----------K-----------V--------D---------N--------------G-------E----P--LG----------------------------------------------------R-GT--KVILYL-K----------E----D------Q-------------------------S-E-YFEEKRI-KE-TVKKHSQFIG-Y---P-I-----------T-L--------------F---------------------------V--------E-----K---------------E----R------D-------------------------------------------------------------------------------------K-------E-------------------I-------S--------------------------D--------D-----------E-----------------------------------------A--------------E--------------E---------------------------------------------------------------------------------E------K-------------------E-----------------E-------------------------------K-------------K--------------------------------------------E-------------------------E---A--K---D---E------------------------------------------------------------------------------------------------------------------------------------------------------------------------------------------E----------K---------P------------E------I----------E--------D----------------------------------V-----G------S--------------------------D----------------E---------------E-----D------D------------------------------------------------K------------------------K-----E-------G---------------------D---------K----------------------K---K-----K------K---------K---I---K------E--------------K----------Y------------I------D------Q--------E-------------E-------------LNKTKP-IWTRNPD-D--ITNEEYGEFYK--------S-LT------------------N-D--W----E--D-HL-AVKH-F-SVE-G--Q-L--EFRA-LLFVP-R--R-A-P--F--D--LF--E----N----------R-K-K--K-N------N--IK-------------L-------------Y-VR--RVFI-MDNC--E--E-LIPEYLNFIRGVVDSEDLP--------LNISREMLQ-Q-------SK-ILKVIRKNLVKKCLELF-TE---L------------S------------------------------------------------------------------------------------------------------------------------------------------------------------------------------------------------------------------------------------------------------------------------------------------------------------------------------------E----------D-----------K------------------------------------E------------N-------------------Y----K----------K------F-YEQFSKNIK-LGIH--E-D---S----------Q--N-----R-N---K--LSE-LLRY-Y---T------S----------------------------------A----S---------------------------------------------------------------------------------------------------------------------------------G----------D----------E-------------------M-----------------V--SLKD---Y--------------------C-------------------------------------------------------------------------------------------------------------------------T-------------------------------------------------------------------------------------------------------------------------------------R-----------------M---------------------------------------------------------------------------------K----------------------------------------------E-----------S----Q-------------------------K--------------H------------------------------------------------IYY--I--TG-E-----T-KEQVAH--SAFVERL-RKH--GLEV---------IYM-IE-P-ID-EYCV--QQ-L-K-EF----------------------------------------------------------E--------------G-----------K----------------T----L--V---SV--T---------K-E---G---------------L-------E----L-----P------------E-----------------------------------------D-------------------E---------------------------------------E----E---------------K-------------------K-------K---Q------E-----------------E------K-----K-----S------------------------------------------------------------------------------------------------------------------------------------------------K--------F----E-----N------L---C-K-I---M------KD----IL------------E------K-----------K-V---------E-KVV--V-S------NR-L---V---T---SPC-C--I-V---T--S-T---Y-GWTA-N---MER---I---M-----K-------------A----Q-----A-----L---R------D-------N--S----T---M--G---Y---M----------------A----A-----K---K---H-LEINPDHSIIE-TL------R---------------------------------------------------------------------------------------------------------------------------------------Q-K---A-----D-------S----D-----K-----N----D---K------S----------------------------VK---DL---V--ILLFETALLSS-G-------FSLE--D-P--Q----T--HANRIYR-MI-K---L----------G--L-----G--------I----D-------------E-----------D-------------------D-------------------------------------------------------------T---------------A---------T------------------E-----D----------------------------------------------------------L--S------------------A---------------------P------A----------------------------T-----------E---------E-------M--------P-----------------P-----------------L--------E--------------G----------------------------------------------------------D------------------------------------------------------------------------------------------E----------------------------------------------------D--------S----S----R--------------------M--E----E--------V---------D------------------------------------------------------------------------------------------------------------------------------------------------------------------------------------------
>Xenopus_laevis@AAH72998
-------------------------------------------------------------------------------------------------------------------------------------------------------------------------------------------------------------------------------------------------------------------------------------------------------------------------------------------------------------------------------------------------------------------------------------------------------------------------------------------------------------------------------------------------------------------------------------M-P---D-------E--V------Q--T--------A----T-----Q-----------------E-------Q----Q-------------M----------------E------------------E--------D-------------------V-----E---T-----------------F-A-----------------------------------------------------------------------------------------------------------------FQAEI-----AQLMSLI--INTFYSNKEIFLRELISNSSDALDK--IRYE-S--L-----T-----D-P----------------------------------------S----K---------L---D---S-----------G--K-E----L---------------------------------------KIELIP------NK---------Q---D---R------------S--LTIIDTGIGMTKADLINNLGTIA-KSGTKAF----ME---A-------------------------------L------------Q-------------------------------------------------------------------A-------G---------------A---------------------------------------------------------------------------------------------------D---------------I------------------S-----------------MIGQFGVGFYSAYLVAEKV------TVIT--K---H--I-----------D-----------D-------E------Q-Y-----A-WE-S-----SA-GG-SFTV-----------R-----------V--------D---------N--------------S-------E----P--LG----------------------------------------------------R-GT--KVILHL-K----------E----D------Q-------------------------S-E-YFEEKRI-KE-IVKKHSQFIG-Y---P-I-----------T-L--------------F---------------------------V--------E-----K---------------E----R------D-------------------------------------------------------------------------------------K-------E-------------------I-------S--------------------------D--------D-----------E-----------------------------------------A--------------E--------------E---------------------------------------------------------------------------------E------K-------------------E-----------------E-------------------------------K-------------K--------------------------------------------D-------------------------E---P--K---D---E------------------------------------------------------------------------------------------------------------------------------------------------------------------------------------------E----------K---------P------------E------I----------E--------D----------------------------------V-----G------S--------------------------D----------------D---------------E-----E------D------------------------------------------------K------------------------K-----E-------G---------------------D---------K----------------------K---K-----K------K---------K---I---K------E--------------K----------Y------------I------D------Q--------E-------------E-------------LNKTKP-IWTRNPD-D--ITNEEYGEFYK--------S-LT------------------N-D--W----E--D-HL-AVKH-F-SVE-G--Q-L--EFRA-LLFVP-R--R-A-P--F--D--LF--E----N----------R-K-K--K-N------N--IK-------------L-------------Y-VR--RVFI-MDNC--D--E-LIPEYLNFMRGVVDSEDLP--------LNISREMLQ-Q-------SK-ILKVIRKNLVKKCLELF-TE---L------------S------------------------------------------------------------------------------------------------------------------------------------------------------------------------------------------------------------------------------------------------------------------------------------------------------------------------------------E----------D-----------K------------------------------------E------------N-------------------Y----K----------M------F-YEHFSKNIK-LGIH--E-D---S----------Q--N-----R-N---K--LSE-LLRY-H---T------S----------------------------------A----S---------------------------------------------------------------------------------------------------------------------------------G----------G----------E-------------------M-----------------V--SLKD---Y--------------------C-------------------------------------------------------------------------------------------------------------------------T-------------------------------------------------------------------------------------------------------------------------------------R-----------------M---------------------------------------------------------------------------------K----------------------------------------------E-----------N----Q-------------------------K--------------H------------------------------------------------IYY--I--TG-E-----T-KEQVAH--SAFVERL-RKH--GLEV---------IYM-IE-P-ID-EYCV--QQ-L-K-EF----------------------------------------------------------E--------------G-----------K----------------T----L--V---SV--T---------K-E---G---------------L-------E----L-----P------------E-----------------------------------------D-------------------E---------------------------------------E----E---------------K-------------------K-------R---Q------E-----------------E------K-----K-----S------------------------------------------------------------------------------------------------------------------------------------------------K--------F----E-----N------L---C-K-I---M------KD----IL------------E------K-----------K-V---------E-KVV--V-S------NR-L---V---T---SPC-C--I-V---T--S-T---Y-GWTA-N---MER---I---M-----K-------------A----Q-----A-----L---R------D-------N--S----T---M--G---Y---M----------------A----A-----K---K---Q-LEINPDHSIIE-TL------R---------------------------------------------------------------------------------------------------------------------------------------Q-K---A-----D-------A----D-----K-----N----D---K------S----------------------------VK---DL---V--ILLFETALLSS-G-------FSLE--D-P--Q----T--HSNRIYR-MI-R---L----------G--L-----G--------I----D-------------E-----------D-------------------D-------------------------------------------------------------D---------------A---------T------------------E-----D----------------------------------------------------------L--S------------------A---------------------P------A----------------------------T-----------E---------E-------M--------P-----------------P-----------------L--------E--------------G----------------------------------------------------------D------------------------------------------------------------------------------------------G----------------------------------------------------D--------S----S----R--------------------M--E----E--------V---------D------------------------------------------------------------------------------------------------------------------------------------------------------------------------------------------
>Xenopus_tropicalis@AAI25799
-------------------------------------------------------------------------------------------------------------------------------------------------------------------------------------------------------------------------------------------------------------------------------------------------------------------------------------------------------------------------------------------------------------------------------------------------------------------------------------------------------------------------------------------------------------------------------------------------------------------------------------------------------------------M------------------------------E------------------D--------E-------------------V-----E---T-----------------F-A-----------------------------------------------------------------------------------------------------------------FQAEI-----AQLMSLI--INTFYSNKEIFLREIISNSSDALDK--IRYE-S--L-----T-----D-P----------------------------------------S----K---------L---D---S-----------G--K-E----L---------------------------------------KIDLIP------NR---------R---D---R------------T--LTIIDTGIGMTKADLINNLGTIA-KSGTKAF----ME---A-------------------------------L------------Q-------------------------------------------------------------------A-------G---------------A---------------------------------------------------------------------------------------------------D---------------I------------------S-----------------MIGQFGVGFYSAYLVAEKV------TVIT--K---H--S-----------D-----------D-------E------Q-Y-----A-WE-S-----SA-GG-SFTV-----------R-----------A--------D---------N--------------T-------E----P--LG----------------------------------------------------R-GT--KVILHL-K----------E----D------Q-------------------------T-E-YLEERRI-KE-IVKRHSQFIG-Y---P-I-----------T-L--------------Y---------------------------M--------E-----K---------------E----R------D-------------------------------------------------------------------------------------K-------E-------------------I-------S--------------------------D--------D-----------E-----------------------------------------S--------------E--------------E------------------------------------------------------------------------------------------------------------Q-----------------I-------------------------------D-------------E--------------------------------------------K-------------------------K---D--E---K---K------------------------------------------------------------------------------------------------------------------------------------------------------------------------------------------D----------K---------T------------E------I----------E--------D----------------------------------V-----G------S--------------------------D----------------E---------------E-----E------D-------A----------------------------------------K------------------------K-----G-------D---------------------K---------K----------------------K---K-----T------K---------K---I---K------E--------------K----------Y------------I------D------Q--------E-------------E-------------LNKTKP-IWTRNPD-D--ITNEEYGEFYK--------S-LT------------------N-D--W----E--D-HL-AVKH-F-SIE-G--Q-L--EFRA-LLFVP-R--R-A-P--F--D--LF--E----S----------K-K-K--K-N------N--IK-------------L-------------Y-VR--RVFI-MDNC--E--E-LIPEYLNIIKGVVDSEDLP--------LNISREMLQ-Q-------SK-ILKVIRKNLVKKCLELF-TE---L------------S------------------------------------------------------------------------------------------------------------------------------------------------------------------------------------------------------------------------------------------------------------------------------------------------------------------------------------E----------D-----------K------------------------------------E------------N-------------------Y----K----------K------L-YEQFSKNIK-LGIH--E-D---S----------Q--N-----R-K---K--LSE-LLRY-Y---S------S----------------------------------A----S---------------------------------------------------------------------------------------------------------------------------------G----------D----------E-------------------M-----------------I--SLSE---Y--------------------V-------------------------------------------------------------------------------------------------------------------------S-------------------------------------------------------------------------------------------------------------------------------------R-----------------M---------------------------------------------------------------------------------K----------------------------------------------E-----------N----Q-------------------------K--------------H------------------------------------------------IYY--I--TG-E-----T-KDQVSH--SAFVEGL-RKH--GLEV---------IYM-TE-P-ID-EYCV--QQ-L-K-EF----------------------------------------------------------D--------------G-----------K----------------T----L--V---SV--T---------K-E---G---------------L-------E----L-----P------------E-----------------------------------------D-------------------E---------------------------------------E----E---------------K-------------------K-------K---Q------E-----------------E------K-----K-----T------------------------------------------------------------------------------------------------------------------------------------------------K--------F----E-----N------L---C-K-V---I------KE----IL------------D------K-----------K-V---------E-KVL--L-S------NR-L---V---E---SPC-C--I-V---T--S-T---Y-GWSA-N---MER---I---M-----K-------------A----Q-----A-----L---R------D-------N--S----T---M--G---Y---M----------------A----A-----K---K---H-LEINCDHPIIE-TL------R---------------------------------------------------------------------------------------------------------------------------------------Q-K---A-----E-------A----D-----K-----N----D---K------S----------------------------VK---DL---V--NLLFETALLSS-G-------FSLD--D-P--Q----T--HSNRIYR-MI-K---L----------G--L-----G--------I----D-------------E-----------D-------------------S-------------------------------------------------------------F---------------A---------E------------------E-----E----------------------------------------------------------E--S----------------------------------------P------A----------------------------I-----------Q---------D-------M--------P-----------------P-----------------L--------E--------------G----------------------------------------------------------D------------------------------------------------------------------------------------------E----------------------------------------------------D--------A----S----R--------------------M--E----E--------V---------D------------------------------------------------------------------------------------------------------------------------------------------------------------------------------------------
>Ornithorhynchus_anatinus@XP_001518700
-------------------------------------------------------------------------------------------------------------------------------------------------------------------------------------------------------------------------------------------------------------------------------------------------------------------------------------------------------------------------------------------------------------------------------------------------------------------------------------------------------------------------------------------------------------------------------------------------------------X--M--------P----E-----E-----------------V-------H----H-------------G----------------E------------------E--------E-------------------V-----E---T-----------------F-A-----------------------------------------------------------------------------------------------------------------FQAEI-----AQLMSLI--INTFYSNKEIFLREIISNASDALDK--IRYE-S--L-----T-----D-P----------------------------------------S----K---------L---D---S-----------G--K-E----L---------------------------------------KIDIIP------NP---------Q---E---R------------T--LTLVDTGIGMTKADLINNLGTIA-KSGTKAF----ME---A-------------------------------L------------Q-------------------------------------------------------------------A-------G---------------A---------------------------------------------------------------------------------------------------D---------------I------------------S-----------------MIGQFGVGFYSAYLVAEKV------VVIT--K---H--N-----------D-----------D-------E------Q-Y-----A-WE-S-----SA-GG-SFTV-----------R-----------A--------D---------H--------------G-------E----P--IG----------------------------------------------------R-GT--KVILHL-K----------E----D------Q-------------------------T-E-YLEERRV-KE-VVKKHSQFIG-Y---P-I-----------T-L--------------Y---------------------------L--------E-----K---------------E----R------E-------------------------------------------------------------------------------------K-------E-------------------I-------S--------------------------D--------D-----------E-----------------------------------------A--------------E--------------E--------E-------K----------G----------------------D------------------------------K------E-------------------E-----------------E-------------------------------E-------------P--------------------------------------------A-------------------------S------K---D---E------------------------------------------------------------------------------------------------------------------------------------------------------------------------------------------E----------K---------P------------K------I----------E--------D----------------------------------V-----G------S--------------------------D----------------E---------------E-----D------E-------G----------------------------------------G------------------------K-----D-------K---------------------K---------K----------------------K---------T------K---------K---I---K------E--------------K----------Y------------I------D------Q--------E-------------E-------------LNKTKP-IWTRNPD-D--ISQEEYGEFYK--------S-LT------------------N-D--W----E--D-HL-AVKH-F-SVE-G--Q-L--EFRA-LLFIP-R--R-A-P--F--D--LF--E----N----------K-K-K--K-N------N--IK-------------L-------------Y-VR--RVFI-MDSC--D--E-LIPEYLNFIRGVVDSEDLP--------LNISREMLQ-Q-------SK-ILKVIRKNIVKKCLELF-SE---L------------A------------------------------------------------------------------------------------------------------------------------------------------------------------------------------------------------------------------------------------------------------------------------------------------------------------------------------------E----------D-----------K------------------------------------E------------N-------------------Y----K----------K------F-YEAFSKNLK-LGIH--E-D---S----------T--N-----R-R---R--LSE-LLRY-H---T------S----------------------------------Q----S---------------------------------------------------------------------------------------------------------------------------------G----------D----------E-------------------M-----------------T--SLSE---Y--------------------V-------------------------------------------------------------------------------------------------------------------------S-------------------------------------------------------------------------------------------------------------------------------------R-----------------M---------------------------------------------------------------------------------K----------------------------------------------E-----------T----Q-------------------------K--------------C------------------------------------------------IYY--I--TG-E-----S-KEQVAN--SAFVERV-RKR--GFEV---------VYM-TE-P-ID-EYCV--QQ-L-K-EF----------------------------------------------------------D--------------G-----------K----------------T----L--V---SV--T---------K-E---G---------------L-------E----L-----P------------E-----------------------------------------D-------------------E---------------------------------------E----E---------------K-------------------K-------K---M------E-----------------E------S-----K-----A------------------------------------------------------------------------------------------------------------------------------------------------K--------F----E-----N------L---C-K-L---M------KE----IL------------D------K-----------K-V---------E-KVT--I-S------NR-L---V---S---SPC-C--I-V---T--S-T---Y-GWTA-N---MER---I---M-----K-------------A----Q-----A-----L---R------D-------N--S----T---M--G---Y---M----------------M----A-----K---K---H-LEINPDHPIVE-TL------R---------------------------------------------------------------------------------------------------------------------------------------Q-K---A-----E-------A----D-----K-----N----D---K------A----------------------------VK---DL---V--VLLFETALLSS-G-------FSLE--D-P--Q----T--HSNRIYR-MI-K---L----------G--L-----G--------I----D-------------E-----------D-------------------E-------------------------------------------------------------V---------------T---------A-----------------------------------------------------------------------------------------------------------------------------------------------------------------------------------------------------------------------------------------------------------------------------------------------------------------------------------------------------------------------------------------------------------------------------------------------------------------------------------------------------------------------------------------------------------------------------------------------------------------------------------------------------------------------------------------------------------------------------------------------
>Ornithorhynchus_anatinus@XP_001512830
[truncated: 563,868 more chars]
