# Supplementary material for: A phylogenomic framework and timescale for comparative studies of tunicates
Source: BMC Biol. 2018 Apr 13;16:39. doi: 10.1186/s12915-018-0499-2 (PMC5899321; doi:10.1186/s12915-018-0499-2)
Supplement: Supplementary file 4 — Supporting data. Transcriptome assemblies, alignments, and trees. (ZIP 38502 kb) [file 12915_2018_499_MOESM4_ESM.zip › 12915_2018_499_MOESM4_ESM/12915_2018_499 (Delsuc) Files Updated 23-03-2018/hsp90-E.fasta]

>Strongylocentrotus_purpuratus@AAO21341
-------------------------------------------------------------------------------------------------------------------------------------------------------------------------------------------------------------M---AN--K--F----WLL--A--------I--V----GV---L-L---F--A--A-C---A-------------S-------------A--A---------D----------E-----D--------------E--G-------E------A----I------V----E----D----D----I------G--K-----S-R---D------------------------G-----S--K------T---------D--D--------E---------------V-------V------A----------------------R---E-E---E---------------------A----I-K---L-------D--G------L--N--------V----S-----Q-----------------M-------K----E-------------L----------------R------------------D--------S-------------------A-----E---K-----------------H-V-----------------------------------------------------------------------------------------------------------------FQAEV-----NRMMKLI--INSLYRNKEIFLRELISNASDALDK--IRLT-S--L-----T-----D-K----------------------------------------A----A---------L---D---A-----------T--E-E------------------------------------------L-SIKIKA------DK---------D---N---H------------M--LHITDTGVGMTKNDLINNLGTIA-KSGTSEF----FE---K-------------------------------L------------S-------------------------------------------------------------------D-------M---------------D--------------------------------------------------------------------------------------S---S--------E---------------A------------------T---------------D-LIGQFGVGFYSSFLVAERV------IVTS--K---H--N-----------D-----------D-------E------Q-Y-----I-WE-S-DS------A-EFSI-----------N-----------K--------D-------P-R---G-----D----T-------L----K--------------------------------------------------------R-GT--TISLLL-K----------E----E------A-------------------------Y-D-FLEADTI-EN-LVKKYSQFIN-F---P-I-----------Y-L--------------W---------------------------G--------S-----K---------------T----E------S-------------------------------------------------------------------------------------V-------E-------------------E-------P--------------------------I--------E-----------E-----------------------------------------D--------------E--------------A--------A-------E----------A----------------------E------------------------------E------D-------------------K-----------------T-------------------------------E-------------D--------------------------------------------------------------------------------------------------------------------------------------------------------------------------------------------------------------------------------------------------------------------------------E----------D---------V------------E------V----------E--------E----------------------------------E-----T------D--------------------------E----------------E---------------E------------------------------------------------------------------------------------------------------------------------------------K----------------------P---K-----T------K---------K---V---E------K--------------T----------T------------W------D------W--------R-------------L-------------MNENKP-IWTRAPR-D--ITDEEYEEFYK--------S-FT------------------K-E--T----D--A-PM-AKTH-F-SAE-G--E-V--TFRS-ILFIP-S--K-A-P--N--Q--MF--Q-D--Y----------G---K--K-F--D---N--IK-------------L-------------Y-VR--RVFI-THDF--E--D-MMPKYLSFVKGVVDSDDLP--------LNVSRETLQ-Q-------HK-LLKVIKKKLVRKTLDML-KK---M------------D-----------------------------------------------------------------------------------------------------------------------------------------------------------------------------------------------------------------------------------------------------------------------------------------------------------------------------------------------------------P------------------------------------E------------E-------------------Y----M----------E-----KF-YKEYGVNVK-LGII--E-D--------------H--S-----N-R---SR-LAK-LVRF-F---S------S----------------------------------N----S-----------E------T------------------------------------------------------------------------------------------------------------------------------------E-------------------Q-----------------T--SLQD---Y--------------------L-------------------------------------------------------------------------------------------------------------------------E-------------------------------------------------------------------------------------------------------------------------------------R-----------------M---------------------------------------------------------------------------------K----------------------------------------------E-----------K----Q-------------------------E--------------V------------------------------------------------IYF--V--AG-T-----S-RKEVES--SPFVERL-LKK--GYEV---------IFL-TE-P-VD-EYCI--QS-L-P-EF----------------------------------------------------------E--G-K--------------------------------------K----F--Q---NV--A---------K-E---G---------------L-------K----I-----D------------G-----------------------------------------E-------------------D---------------------------------------S----E---------------A--------A-----K----E-------R---K------E-----------------E------L-----E-----A------------------------------------------------------------------------------------------------------------------------------------------------K--------F----E-----P------L---L-K-W---L------KD----AA------------L--G---D-----------E-I---------K-DAK--L-S------NR-L---S---D---SPC-A--L-V---A--S-Q---Y-GWSG-N---MER---I---M-----K-------------A----Q-----A-----Y---A------Q-------A--N----N---P--N---T---E--YY-A----------S----Q-----K---K---T-LEVNPRHPLIK-TL------L---------------------------------------------------------------------------------------------------------------------------------------E-K---V-----E-------A----D---------A-E----D---E------T----------------------------AK---DL---A--VVMFETATLRS-G-------FALP--D-S--A----A--FAGRIER-ML-K---I----------S--M-----N--------L----D-------------P-----------N-------------------E---------------K------------------------V--------E-----------E---------------E---------P------------------E-----Y-------------------E----------D------E--------E-----------E--V------------------E---------------------E------E-------------------------------------------------------------------E-----------------E-----------------E--------E--------------D----------------------------------------------------------E-----------------------E-------------E----------------------------------E----L------------S----------------------------------------------------D--------D----D----E--------------------Y--D----D--------S---------V-E-------E--L-----V--E-E---------D-----I------E--SHDE-----------L-------------------------------------------------------------------------------------------------------------------------
>Paracentrotus_lividus@CT03061123.H1.1
-------------------------------------------------------------------------------------------------------------------------------------------------------------------------------------------------------------M---VK--K--F----WIL--A--------V--I----GV---L-L---F--S--A-C---V-------------S-------------A--A---------E----------E-----D--------------E--G-------E------A----T------I----E----D----D----I------G--K-----S-R---D------------------------G-----S--K------T---------D--D--------E---------------V-------V------A----------------------R---E-E---E---------------------A----I-K---L-------D--G------L--N--------V----A-----Q-----------------M-------K----E-------------L----------------R------------------E--------S-------------------A-----E---K-----------------H-I-----------------------------------------------------------------------------------------------------------------FQAEV-----NRMMKLI--INSLYRNKEIFLRELISNASDALDK--IRLT-S--L-----T-----D-T----------------------------------------S----A---------L---D---A-----------T--E-E------------------------------------------L-SIKIKA------DK---------D---N---H------------M--LHVTDTGVGMTKNDLINNLGTIA-KSGTSEF----FE---K-------------------------------L------------S-------------------------------------------------------------------E-------M---------------D--------------------------------------------------------------------------------------S---S--------E---------------A------------------T---------------D-LIGQFGVGFYSSFLVAERV------IVTS--K---H--N-----------D-----------D-------E------Q-Y-----I-WE-S-DS------A-EFTI-----------N-----------K--------D-------P-R---G-----D----T-------L----K--------------------------------------------------------R-GT--TISLLL-K----------E----E------A-------------------------Y-D-FLEADTI-EN-LVKKYSQFIN-F---P-I-----------Y-L--------------W---------------------------A--------S-----K---------------T----E------T-------------------------------------------------------------------------------------V-------E-------------------E-------P--------------------------L--------X-----------X-----------------------------------------X--------------X--------------X--------X-------X----------X----------------------X------------------------------X------X-------------------X-----------------X-------------------------------X-------------X--------------------------------------------------------------------------------------------------------------------------------------------------------------------------------------------------------------------------------------------------------------------------------X----------X---------X------------X------X----------X--------X----------------------------------X-----XX-----X--------------------------E----------------E---------------E------------------------------------------------------------------------------------------------------------------------------------K----------------------P---K-----T------K---------K---V---E------K--------------T----------T------------W------D------W--------R-------------L-------------MNENKP-IWTRMPK-D--ITDEEYEEFYK--------S-FT------------------K-E--S----D--G-PM-SKTH-F-SAE-G--E-V--TFRS-ILFVP-K--K-A-P--N--Q--MF--Q-D--Y----------G---K--K-F--D---N--IK-------------L-------------F-VR--RVFI-THDF--E--D-MMPKYLSFIKGVVDSDDLP--------LNVSRETLQ-Q-------HK-LLKVIKKKLVRKTLDML-KK---M------------D-----------------------------------------------------------------------------------------------------------------------------------------------------------------------------------------------------------------------------------------------------------------------------------------------------------------------------------------------------------P------------------------------------D------------E-------------------Y----M----------E-----SF-YKEYGVNVK-LGII--E-D--------------H--S-----N-R---SR-LAK-LVRF-Y---S------S----------------------------------N----S-----------D------T------------------------------------------------------------------------------------------------------------------------------------E-------------------L-----------------T--SLQD---Y--------------------M-------------------------------------------------------------------------------------------------------------------------E-------------------------------------------------------------------------------------------------------------------------------------R-----------------M---------------------------------------------------------------------------------K----------------------------------------------E-----------K----Q-------------------------E--------------V------------------------------------------------IYF--V--AG-T-----S-RKEVEA--SPFVERL-LKK--GYEV---------LYL-TE-P-VD-EYCI--QS-L-P-EF----------------------------------------------------------E--G-K--------------------------------------K----F--Q---NV--A---------K-E---G---------------L-------K----I-----D------------G-----------------------------------------E-------------------D---------------------------------------S----E---------------A--------A-----K----E-------R---K------E-----------------E------L-----E-----A------------------------------------------------------------------------------------------------------------------------------------------------K--------F----E-----P------L---L-Q-W---L------KD----TA------------L--G---D-----------E-I---------K-DAK--I-S------NR-L---S---D---SPC-A--L-V---A--S-Q---Y-GWSG-N---MER---I---M-----K-------------A----Q-----A-----Y---A------Q-------A--N----N---P--N---T---E--YY-A----------S----Q-----K---K---T-LEVNPRHPLIK-TL------L---------------------------------------------------------------------------------------------------------------------------------------E-R---V-----E-------A----D---------A-E----D---E------T----------------------------AK---DL---A--IVMYETATLRS-G-------FVLA--D-S--A----A--FAGRIER-ML-K---I----------S--M-----N--------L----D-------------P-----------N-------------------E---------------K------------------------V----------------------------------------------X------------------X-----X-------------------X----------X------X--------X-----------X--X------------------X---------------------X------X-------------------------------------------------------------------X-----------------X-----------------X--------X--------------X----------------------------------------------------------X-----------------------X-------------X----------------------------------X----L------------S----------------------------------------------------D--------D----K----E--------------------Y--D----D--------S---------T-D-------D--A-----V--E-Q---------D-----I-D----E--THDE-----------L-------------------------------------------------------------------------------------------------------------------------
>Patiria_miniata@CT09100919.H1.1
-------------------------------------------------------------------------------------------------------------------------------------------------------------------------------------------------------------M---SA--K--F----WVF--G--------L--F----AV---L-L---A--T--S-F---V-------------S-------------A--A---------D----------EA----E--------------D--G-------D------V----V------V----E----E----D----I------G--K-----S-R---D------------------------A-----S--K------T---------D--D--------E---------------T-------V------E----------------------R---E-E---E---------------------A----I-K---L-------D--G------L--N--------V----A-----Q-----------------M-------K----E-------------L----------------R------------------E--------S-------------------A-----E---K-----------------H-V-----------------------------------------------------------------------------------------------------------------FQAEV-----NRMMKLI--INSLYRNKEIFLRELISNASDALDK--IRLL-S--L-----T-----D-K----------------------------------------S----A---------L---D---A-----------T--E-E------------------------------------------L-VIKIKA------DK---------D---N---H------------M--LHITDTGIGMTKKDLITNLGTIA-KSGTSEF----FE---K-------------------------------L------------T-------------------------------------------------------------------E-------V---------------N--------------------------------------------------------------------------------------S---N--------D---------------A------------------G---------------D-LIGQFGVGFYSSFLVADTV------IVTS--K---H--N-----------E-----------D-------K------Q-Y-----I-WE-S-NA------G-EFTV-----------T-----------E--------D-------P-R---G-----D----T-------L----K--------------------------------------------------------R-GT--TVSLHL-K----------E----E------A-------------------------Y-D-FLEPDTI-EK-LVKKYSQFIN-F---P-I-----------Y-L--------------W---------------------------S--------S-----K---------------T----E------T-------------------------------------------------------------------------------------V-------E-------------------E-------P--------------------------V--------E-----------D-----------------------------------------D--------------D--------------E--------E-------EP---------T----------------------E------------------------------K------P-------------------E-----------------G-------------------------------E-------------D--------------------------------------------------------------------------------------------------------------------------------------------------------------------------------------------------------------------------------------------------------------------------------D----------D---------V------------E------V----------E--------D----------------------------------E-----E------E--------------------------K----------------E---------------P------------------------------------------------------------------------------------------------------------------------------------K----------------------R---K-----T------K---------S---V---E------K--------------T----------T------------W------D------W--------V-------------L-------------MNVNKP-IWTRQAK-E--ITDEEYNEFYK--------S-FT------------------K-A--S----D--E-PL-AKTH-F-TAE-G--E-V--TFKS-ILFVP-P--T-A-P--P--Q--MF--A-D--Y----------G---K--K-F--D---H--IS-------------L-------------F-VR--RVFI-THDF--E--D-MMPKYLNFVKGVVDSDDLP--------LNVSREMLQ-Q-------HK-LLKVIKKKLVRKTLDMI-KK---I------------S-----------------------------------------------------------------------------------------------------------------------------------------------------------------------------------------------------------------------------------------------------------------------------------------------------------------------------------------------------------D------------------------------------E------------D-------------------Y----I----------D-----KF-WKEYGTNIK-LGII--E-D--------------H--S-----N-R---SR-LAK-LVRF-Q---S------S----------------------------------N----S-----------E------D------------------------------------------------------------------------------------------------------------------------------------G-------------------V-----------------T--SLAD---Y--------------------L-------------------------------------------------------------------------------------------------------------------------E-------------------------------------------------------------------------------------------------------------------------------------R-----------------M---------------------------------------------------------------------------------K----------------------------------------------D-----------K----Q-------------------------E--------------H------------------------------------------------IYF--M--AG-S-----S-RKEVES--SPFTERL-LKK--GYEV---------LYL-TE-A-VD-EYTI--QS-L-P-EF----------------------------------------------------------E--G-K--------------------------------------K----F--Q---NV--A---------K-E---G---------------L-------K----I------------------G-----------------------------------------E-------------------E---------------------------------------S----D---------------K--------A-----K----E-------R---R------E-----------------E------L-----E-----E------------------------------------------------------------------------------------------------------------------------------------------------K--------F----E-----P------L---T-N-W---L------KE----TA------------L--K---D-----------E-I---------K-EAK--I-S------QR-L---T---E---SPC-A--L-V---A--S-Q---Y-GWSG-N---MER---I---M-----K-------------S----Q-----A-----Y---A------K-------T--G----D---S--S---N---S--YY-A----------S----Q-----K---K---T-LEINPRHPLTK-KL------L---------------------------------------------------------------------------------------------------------------------------------------E-K---V-----E-------A----D---------P-E----D---P------T----------------------------AT---DL---A--MVMFETAVLRS-G-------FSLP--D-S--A----G--FAGRIER-ML-R---L----------G--M-----N--------V----D-------------L-----------A-------------------E---------------K------------------------V--------E-----------E---------------E---------P------------------E-----E-------------------E----------E------E--------E-----------D--A------------------E---------------------E------P-------------------------------------------------------------------A-----------------A-----------------E--------E--------------E----------------------------------------------------------D-------------------------------------------------------------------------------------------------------------------------------------------------------------------------------------------------------------------------------------------------------------------------------------------------------------------------------------------------------------------------------------------------------------
>Amphiura_filiformis@CT01120409.H1.1
--------------------------------------------------------------------------------------------------------------------------------------------------------------------------------------------------------------------------------------------------------------------------------------------------------------------------------------------------------------------------------------------------------------------------------------------------------------------------------------------------------------------------------------------------------------------------------------------------------------------------------------------------------------------------------------------------------------------------------------------------------------------------------------------------------------------------------------------------------------------------------------------------------------------------------------------------------------------------------------------------------------------------------------------------------------------------------------------------------------------------------------------------------------------------------------------------------------------------------------------------------------------------------------------------------------------------------------------------------------------------------------------------------------------------------------------------------------------------------------------------------------------------------------------------------------------------------------------------------------------------------------------------------------------------------------------------------------------------------------------------------------------------------------------------------------------------------------------------------------------------------------------------------------------------------------------------------------------------------------------------------------------------------------------------------------------------------------------------------------------------------------------------------------------------------------------------------------------------------------------------------------------------------------------------------------------------------------------------------------------------------------------------------------------------------------------------------------------------------------------------------------------------------------------------------------------------------------------------------------------------------------------------------------------------------------------------------------------------------------------------------------------------------------------------------------------------------------------------------------------------------------------------------------------------------------------------------------------------------------------------------------------------------------------------------------------------------------------------------------------------------------------------------------------------------------------------------------------------------------------------------------------------------------------------------------------------------------------------------------------------------------------------------------------------------------------------------------------------------------------------------------------------------------------------------------------------------------------------------------------------------------------------------------------------------------------------------------------------------------------------------------------------------------------------------------------------------------------------------------------------------------------------------------------------------------------------------------------------------------------------------------------------------------------------------------------------------------------------------------------------------------------------------------------------------------------------------------------------------------------------------------------------------------------------------------------------------------------------------------------------------------------------------------------------------------------------------------------------------------------------------------------------------------------------------------------------------------------------------------------------------------------------------------------------------------------------------------------------------------------------------------------------------------------------------------------------------------------------------------------------------------------------------------------------------------------------------------------------------------------------------------------------------------------------------------------------------------------------------------------------------------------------------------------------------------------------------------------------------------------------------------------------------------------------------------------------------------------------------------------------------------------------------------------------------------------------------------------------------------------------------------K-DAK--V-S------DR-L---T---N---SPM-A--L-V---A--S-S---Y-GWSG-N---MER---I---M-----K-------------A----Q-----A-----Y---A------Q-------S--K----D---S--N---T---D--FY-S----------T----Q-----K---K---V-LEINPKHPLMG-EL------L---------------------------------------------------------------------------------------------------------------------------------------S-K---V-----E-------A----D---------E-E----D---P------V----------------------------AH---DL---A--RVMYETATLRS-G-------YLLQ--D-S--A----G--FATRIER-ML-K---L----------S--M-----N--------I----D-------------I-----------D-------------------A---------------Q------------------------A--------E-----------E---------------W---------PEFEE--------------D-----E-------------------A----------D------E--------G-----------D--E------------------E---------------------E------E-------------------------------------------------------------------E-----------------E-----------------E--------E--------------E----------------------------------------------------------D-----------------------E-------------E----------------------------------I----D------------V----------------------------------------------------E--------EL---E----E--------------------M--A----Q--------S---------L-D-------D-----------E-E---------K-----T------E--DHDE-----------L-------------------------------------------------------------------------------------------------------------------------
>Eucidaris_tribuloides@CT04120409.H1.1
------------------------------------------------------------------------------------------------------------------------------------------------------------------------------------------------------------------------F----W----S--------I--V----GV---L-L---F--T--A-C---V-------------S-------------A--A---------D----------G-----E--------------E--G-------D------A----T------V----E----D----D----V------G--K-----S-R---D------------------------G-----S--R------T---------D--D--------E---------------V-------V------E----------------------R---E-E---E---------------------A----I-K---L-------D--G------L--N--------V----A-----Q-----------------M-------K----E-------------L----------------R------------------D--------T-------------------A-----E---K-----------------H-I-----------------------------------------------------------------------------------------------------------------FXAEV-----NRMMKLI--INSLYRNKE----------------------------------------------------------------------------------------------------------------------------------------------------------------------SIKIKA------DK---------D---S---H------------M--LHITDTGVGMTKNDLINNLGTIA-KSGTSEF----FE---K-------------------------------L------------S-------------------------------------------------------------------E-------M---------------D--------------------------------------------------------------------------------------S---S--------E---------------A------------------N---------------D-LIGQFGVGFYSSFLVSERV------IVTS--K---H--N-----------E-----------D-------E------Q-Y-----I-WE-S-DS------A-EFTV-----------N-----------K--------D-------P-R---G-----N----T-------L----K--------------------------------------------------------R-GT--TISLLL-K----------E----E------A-------------------------Y-D-FLEPDTV-EK-LVKKYSQFIN-F---P-I-----------Y-L--------------W---------------------------A--------S-----K-----------------------------------------------------------------------------------------------------------------------------------------------------------------------------------------E-----------E-----------------------------------------E--------------E--------------A--------T-------D----------E----------------------E------------------------------K------P-------------------E-----------------G-------------------------------E-------------D--------------------------------------------------------------------------------------------------------------------------------------------------------------------------------------------------------------------------------------------------------------------------------E----------D---------V------------E------V----------E--------D----------------------------------E-----E------A--------------------------E----------------E---------------D------------------------------------------------------------------------------------------------------------------------------------K----------------------P---K-----T------K---------S---V---E------K--------------T----------T------------W------D------W--------R-------------L-------------MNENKP-IWTRNPK-D--ITDEEYEEFYK--------S-FA------------------K-E--S----D--S-PL-AKTH-F-TAE-G--E-V--TFRS-ILFVP-K--K-A-P--G--Q--MF--Q-E--Y----------G---K--K-M--D---H--IK-------------L-------------Y-VR--RVFI-THDF--E--D-MMPKYLSFIKGVVDSDDLP--------LNVSRET------------------IKRKLVRKTLDML-KK---M------------D-----------------------------------------------------------------------------------------------------------------------------------------------------------------------------------------------------------------------------------------------------------------------------------------------------------------------------------------------------------A------------------------------------E------------E-------------------Y----M----------E-----SF-YKEFGVNIK-LGII--E-D--------------H--S-----N-R---SR-LAK-LVRF-F---S------S----------------------------------N----S-----------D------T------------------------------------------------------------------------------------------------------------------------------------E-------------------Q-----------------T--SLQD---Y--------------------V-------------------------------------------------------------------------------------------------------------------------E-------------------------------------------------------------------------------------------------------------------------------------R-----------------M---------------------------------------------------------------------------------K----------------------------------------------E-----------K----Q-------------------------E--------------T------------------------------------------------IYF--M--AG-N-----G-RKEVEN--SPFVERL-LKK--GYEV---------LYL-TE-P-VD-EYCI--QS-L-P-EF----------------------------------------------------------E--G-K--------------------------------------K----F--Q---NV--A---------K-E---G---------------L-------K----I-----G------------G-----------------------------------------E-------------------E---------------------------------------S----E---------------A--------A-----K----E-------R---R------E-----------------E------M-----E-----A------------------------------------------------------------------------------------------------------------------------------------------------K--------F----E-----P------L---L-K-W---L------KD----TA------------L--G---E-----------ELI---------K-DAK--L-S------NR-L---A---D---SPC-A--L-V---A--S-Q---Y-GWSG-N---MER---I---M-----K-------------A----Q-----A-----Y---A------Q-------A--N----N---P--N---T---N--YY-A----------S----Q-----K---K---T-LEVNPRHPLVK-EL------L---------------------------------------------------------------------------------------------------------------------------------------T-R---V-----E-------A----D---------K-E----D---E------T----------------------------AK---DL---A--VVMYETAVLRS-G-------FSLP--D-S--A----S--FATRIER-ML-K---L----------S--M-----N--------L----D-------------V-----------N-------------------A---------------K------------------------V--------E-----------E---------------E---------P------------------E-----Y-------------------D----------D------E--------D-----------A--E------------------E---------------------P------E-------------------------------------------------------------------E-----------------D-----------------E--------E--------------E----------------------------------------------------------E-----------------------E-------------E----------------------------------E----I------------L----------------------------------------------------DEDF-----D----D----A--------------------Q--D----D--------S---------A-E-------E--T-----A--D-T---------D------------S--DHDE-----------L-------------------------------------------------------------------------------------------------------------------------
>Lytechinus_variegatus@CT04120409.H1.1
------------------------------------------------------------------------------------------------------------------------------------------------------------------------------------------------------------------------------------------------------------------------------------------------------------------------------------------------------------------------------------------------------------------------------------------------------------------------------D--D--------E---------------V-------V------A----------------------R---E-E---E---------------------A----I-K---L-------D--G------L--N--------V----A-----Q-----------------M-------K----E-------------L----------------R------------------D--------S-------------------A-----E---K-----------------H-I-----------------------------------------------------------------------------------------------------------------FQAEV-----NRMMKLI--INSLYRNKEIFLRELISNASDALDK--IRLT-S--L-----T-----D-K----------------------------------------S----A---------L---D---A-----------T--E-E------------------------------------------L-SIKIKA------DK---------D---N---H------------M--LHVTDTGVGMTKNDLINNLGTIA-KSGTSEF----FE---K-------------------------------L------------S-------------------------------------------------------------------E-------M---------------D--------------------------------------------------------------------------------------S---S--------E---------------A------------------T---------------D-LIGQFGVGFYSSFLVAERV------IVTS--K---H--N-----------D-----------D-------E------Q-Y-----I-WE-S-DS------A-EFSI-----------N-----------K--------D-------P-R---G-----D----T-------L----K--------------------------------------------------------R-GT--TISLLL-K----------E----E------A-------------------------Y-D-FLEADTI-EK-LVKKYSQFIN-F---P-I-----------Y-L--------------W---------------------------A--------S-----K--------------------------------------------------------------------------------------------------------------------------------------------------------------------------------------------------------------------------------------------------------------------------------------------------------------------------------------------------------------------------------------------------------------------------------------------------------------------------------------------------------------------------------------------------------------------------------------------------------------------------------------------------------------------------------------------------------------------------------------------------------------------------------------------------------------------------------------------------------------------------------------------------------------------------------------------------------------------------------------------------------------------------------------------------------------------------------------------------------------------------------------------------------------------------------------------------------------------------------PK-D--ITDDEYEEFYK--------S-FT------------------K-E--S----D--A-PM-SKTH-F-SAE-G--E-V--TFRS-ILFVP-K--K-A-P--N--Q--MF--Q-D--Y----------G---K--K-F------------------------L-------------Y-VR--RVFI-THDF--E--D-MMPKYLSFIKGVVDSDDLP--------LNVSRETLQ-Q-------HK-LLKVIKKKLVRKTLDML-KK---M------------D-----------------------------------------------------------------------------------------------------------------------------------------------------------------------------------------------------------------------------------------------------------------------------------------------------------------------------------------------------------P------------------------------------D------------E-------------------Y----L----------E-----SF-YKEYGVNVK-LGII--E-D--------------H--S-----N-R---SR-LAK-LVRF-Y---S------S----------------------------------N----S-----------D------T------------------------------------------------------------------------------------------------------------------------------------E-------------------L-----------------T--SLQD---Y--------------------L-------------------------------------------------------------------------------------------------------------------------E-------------------------------------------------------------------------------------------------------------------------------------R-----------------M---------------------------------------------------------------------------------K----------------------------------------------E-----------K----Q-------------------------E--------------V------------------------------------------------IYF--V--AG-T-----S-RKEVES--SPFVERL-LKK--GYEV---------LYL-TE-P-VD-EYCI--QS-L-P-EF----------------------------------------------------------E--G-K--------------------------------------K----F--Q---NV--A---------K-E---G---------------L-------K----I-----D------------G-----------------------------------------E-------------------D---------------------------------------S----E---------------A--------A-----K----E-------R---R------E-----------------E------M-----E-----A------------------------------------------------------------------------------------------------------------------------------------------------K--------F----E-----P------L---L-K-W---L------KD----TA------------L--G---D-----------Q-I---------K-DAK--L-S------NR-L---S---D---SPC-A--L-V---A--S-Q---Y-GWSG-N---MER---I---M-----K-------------A----Q-----A-----Y---A------Q-------A--N----N---P--N---T---E--YY-A----------S----Q-----K---K---T-LEVNPRHPLIK-TL------L---------------------------------------------------------------------------------------------------------------------------------------E-K---V-----E-------A----D---------A-E----D---E------T----------------------------AK---DL---A--VVMFETATLRS-G-------FVLP--D-S--A----A--FAGRIER-ML-K---M----------S--M-----N--------L----D-------------P-----------N-------------------E---------------K------------------------V--------E-----------E---------------E---------P------------------E-----Y-------------------E----------D------E------------------------------------------E---------------------A------E-------------------------------------------------------------------E-----------------E-----------------E--------E--------------D----------------------------------------------------------E-----------------------E-------------E----------------------------------E----L------------S----------------------------------------------------D--------D----DE---E--------------------Y--D----D--------S---------Q-E-------E--------T--G-E---------D-----I------E--THDE-----------L-------------------------------------------------------------------------------------------------------------------------
>Apostichopus_japonicus@AER60491
-------------------------------------------------------------------------------------------------------------------------------------------------------------------------------------------------------------M---TK--W--L----FFV--G--------L--L----GI---L-L---C--T--G-L---V-------------P-------------A--E---------T----------D-----V--------------D--G-------D------AP---V------V----D----E----D----I------G--K-----S-R---D------------------------G-----S--K------T---------D--D--------E---------------V-------V------E----------------------R---E-E---E---------------------A----I-K---L-------D--G------L--N--------V----S-----Q-----------------M-------K----E-------------L----------------R------------------E--------Q-------------------S-----E---K-----------------H-V-----------------------------------------------------------------------------------------------------------------FQAEV-----NRMMKLI--INSLYRNKEIFLRELISNASDALDK--IRLL-S--L-----T-----D-K----------------------------------------T----A---------L---D---A-----------T--E-E------------------------------------------L-SIKIKA------DK---------E---N---H------------M--LHITDTGIGMTKADLVNNLGTIA-KSGTSEF----FE---K-------------------------------L------------A-------------------------------------------------------------------S-------V---------------D--------------------------------------------------------------------------------------A---G--------E---------------A------------------N---------------D-LIGQFGVGFYSSFLVSETV------IVTS--K---H--N-----------S-----------D-------K------Q-Y-----I-WE-S-NS------A-EYSI-----------A-----------D--------D-------P-R---G-----D----T-------L----L--------------------------------------------------------R-GT--TVSLLL-K----------E----E------A-------------------------Y-D-YLEADTI-EQ-LVKKYSQFIN-F---P-I-----------Y-L--------------W---------------------------S--------S-----K---------------T----E------T-------------------------------------------------------------------------------------V-------E-------------------E-------P--------------------------I--------E-----------D-----------------------------------------D--------------E--------------E-EAEAVEDTKEE----D----------T----------------------K------------------------------E------E-------------------G-----------------E-------------------------------E-------------D--------------------------------------------------------------------------------------------------------------------------------------------------------------------------------------------------------------------------------------------------------------------------------E----------D---------V------------E------V----------E--------E----------------------------------E------------E--------------------------E----------------E--E------------D------------------------------------------------------------------------------------------------------------------------------------K----------------------P---K-----T------K---------S---V---E------K--------------T----------T------------W------D------W--------A-------------L-------------MNGNKP-IWTRNAR-E--IENEEYSEFYK--------S-FT------------------K-D--S----D--D-PL-TKTH-F-NVE-G--E-V--TFKS-ILFVP-G--K-A-P--S--E--MF--K-D--Y----------G---K--H-F--D---S--IK-------------L-------------Y-VR--RVFI-TEDF--E--D-MMPKYLSFIKGVVDSDDLP--------LNVSRETLQ-Q-------HK-LLKVIKKKLVRKTLDMI-KK---I------------D-----------------------------------------------------------------------------------------------------------------------------------------------------------------------------------------------------------------------------------------------------------------------------------------------------------------------------------------------------------A------------------------------------D------------D-------------------Y----I----------E-----KF-WKEFGTNIK-LGVI--E-D--------------H--S-----N-R---TR-LAK-LVRF-Q---S------S----------------------------------N----S-----------D------T------------------------------------------------------------------------------------------------------------------------------------E-------------------Y-----------------T--SLEE---Y--------------------V-------------------------------------------------------------------------------------------------------------------------E-------------------------------------------------------------------------------------------------------------------------------------R-----------------M---------------------------------------------------------------------------------K----------------------------------------------E-----------K----Q-------------------------E--------------H------------------------------------------------IYF--M--AG-S-----S-RQEVES--SPFSEKL-LKK--GYEV---------LYL-TE-P-VD-EYCI--QS-L-P-EF----------------------------------------------------------E--G-K--------------------------------------K----F--Q---NI--A---------K-E---G---------------L-------V----L-----D--------------------------------------------------------------------------E---------------------------------------S----E---------------K--------A-----K----E-------R---K------E-----------------E------L-----E-----K------------------------------------------------------------------------------------------------------------------------------------------------E--------Y----E-----G------L---T-E-W---L------KE----TA------------L--K---D-----------K-I---------K-DAK--I-S------SR-L---T---E---TPC-A--L-V---A--G-T---Y-GWSG-N---MER---I---M-----L-------------S----Q-----A-----Y---S------Q-------P--G----S---D--S---S---S--FY-K----------G----Q-----K---K---T-LEINVRHPLIK-KL------A---------------------------------------------------------------------------------------------------------------------------------------A-Q---V-----E-------E----D---------G-E----S---Q------T----------------------------AK---DL---A--EVLFETAVLRS-G-------FMLE--D-S--A----A--FAGRIER-ML-R---L----------S--M-----D--------I----D-------------L-----------D-------------------E---------------K------------------------I--------E-----------E---------------E---------P------------------E-----E-------------------E----------D------D--------E-----------D--E------------------D---------------------E------E-------------------------------------------------------------------E-----------------E-----------------E--------E--------------E----------------------------------------------------------EDEE-----------EEDDDEE-EE-GDGEVEG----------------------------------------------------------------------------------------------------------------------------------------------------------------------------------------------------------E---------E-----D------A--DHDE-----------L-------------------------------------------------------------------------------------------------------------------------
>Ophionotus_victoriae@CT02130604.H1.2
-----------------------------------------------------------------------------------------------------------------------------------------------------------------------------------------------------------------------------------------------------------------------------------------------------------------------------------------------------------------------------------------------------------------------------------------------------------------------------------------------------------------------------------------------------------------------------------------------------------------------------------------------------------------------------------------------------------------------------------------------------------------------------------------------------------------------------------------------------------------------------------------------------------------------------------------------------------------------------------------------------------------------------------------------------------------------------------------------------IKIKA------DK---------D---N---H------------M--LHITDSGIGMTKKDLISNLGTIA-KSGTSEF----FE---K-------------------------------L------------S-------------------------------------------------------------------D-------M---------------S--------------------------------------------------------------------------------------S---T--------E---------------A------------------N---------------D-LIGQFG-GFYSAFLVSDRV------IVTT--K---H--N-----------D-----------D-------V------Q-Y-----I-WE-S-DS------A-EYTV-----------S-----------E--------D-------P-R---G-----N----T-------L----G--------------------------------------------------------R-GT--TVSLLL-K----------E----E------A-------------------------F-D-FLEPDTI-AN-LVKKYSQFIN-F---P-I-----------Y-L--------------W---------------------------T--------S-----K---------------T----E------Q-------------------------------------------------------------------------------------V-------D-------------------X-------A--------------------------I--------E-----------D-----------------------------------------D--------------E--------------EADAEATEE-------------------------------------------------------------------------E------K-------------------T-----------------D-------------------------------E-------------D--------------------------------------------------------------------------------------------------------------------------------------------------------------------------------------------------------------------------------------------------------------------------------G----------D---------V------------E------V----------E--------D----------------------------------D------------E--------------------------A----------------A--E------------D-----------------------------------------------------------------------------------------------------------------------------------------------------------P---K-----T------R---------K---V---D------K--------------T----------T------------W------D------W--------D-------------L-------------MNGNKP-IWTRSPK-E--IEDGEYTEFFK--------A-FS------------------K-E--E----K--D-PL-TRTH-F-TAE-G--E-V--TFRS-ILYIP-E--K-A-P--S--Q--MF--S-D--Y----------G---K--K-F--D---H--IK-------------L-------------F-VR--RVFI-TDDF--E--D-MM-----FVKGVVDSDDLP--------LNVSRETLQ-Q-------HK-LLKVIKKKLVRKALDMI-KK---M------------D-----------------------------------------------------------------------------------------------------------------------------------------------------------------------------------------------------------------------------------------------------------------------------------------------------------------------------------------------------------D------------------------------------E------------E-------------------F----M----------E-----KF-W------------------------------------------------------------------------------------------------------------------------------------------------------------------------------------------------------------------------------------------------------------------------------------------------------------------------------------------------------------------------------------------------------------------------------------------------------------------------------------------------------------------------------------------------------------------------------------------------------------------------------------------------------------------------------------------------------------------------------------------------------------------------------------------------------------------------------------------------------------------------------------------------------------------------------LYL-TE-A-VD-EYCV--QS-L-P-E----------------------------------------------------------------K--------------------------------------K----F--A---NV--A---------K-E---G---------------L-------K----I-----G------------G-----------------------------------------E-------------------E---------------------------------------S----D---------------A--------A-----K----T-------Y---R------E-----------------E------L-----E-----A------------------------------------------------------------------------------------------------------------------------------------------------K--------F----E-----P------L---V-T-W---L------KD----NA------------L--K---D-----------E-I---------K-EAK--V-S------ER-L---T---S---SPM-A--L-V---A--S-S---Y-GWSG-N---MER---I---M-----K-------------A----Q-----A-----Y---A------Q-------A--K----D---S--N---T---D--FY-S----------G----Q-----K---K---L-LEINPKHPLTK-EL------L---------------------------------------------------------------------------------------------------------------------------------------L-R---V-----E-------A----D---------E-D----D---P------V----------------------------AI---DL---A--KVMFETATLRS-G-------FLLE--D-S--Q----G--FAGRIER-ML-K---L----------S--M-----N--------V----D-------------L-----------E-------------------E---------------Q------------------------P--------E-----------E---------------W---------P------------------E-----F-------------------E----------E------E--------E-----------E--E------------------E---------------------E------G-------------------------------------------------------------------D-----------------E-----------------D--------E--------------E----------------------------------------------------------E-----------------------E-------------E----------------------------------E-----------------E----------------------------------------------------D--------E----D----E--------------------V--DVEDLE--------A---------M-A-------Q--A-----L--D-D---------DDEDTMT------E--DHDE-----------L-------------------------------------------------------------------------------------------------------------------------
>Saccoglossus_kowalevskii@CT03080516.H1.1
-------------------------------------------------------------------------------------------------------------------------------------------------------------------------------------------------------------M---KS--Q--F----WLL--A--------L--F----GL---L-L---A--S--T-C---V-------------L-------------A--E---------G----------A-----E--------------D--A-------T------V----E------L----D----D----D----I------G--S-----S-R---D------------------------G-----S--K------T---------D--D--------E---------------V-------V------M----------------------R---E-E---E---------------------A----I-K---L-------D--G------L--S--------V----A-----Q-----------------M-------K----E-------------L----------------R------------------D--------K-------------------S-----E---K-----------------H-I-----------------------------------------------------------------------------------------------------------------FKAEV-----DRMMKLI--INSLYKNKEIFLRELISNASDALDK--IRLL-S--L-----T-----D-K----------------------------------------S----A---------L---D---A-----------T--D-E------------------------------------------F-SIRIKA------DK---------D---N---H------------M--LHVTDTGIGMTKEDLKNNLGTIA-KSGTSEF----LN---K-------------------------------I------------S-------------------------------------------------------------------E-------V---------------Q-----------------------------------------------------------------------------------S--A---D--------E---------------M------------------S---------------D-MIGQFGVGFYSSFLVSDTV------IVTS--K---N--N-----------D-----------D-------K------Q-Y-----I-WE-S-DA------S-EFSV-----------V-----------E--------D-------P-R---G-----D----T-------L----K--------------------------------------------------------R-GT--TVSLLL-K----------E----E------A-------------------------Y-D-FLEPGTI-RE-LVKKYSQFIN-F---P-I-----------Y-L--------------W---------------------------A--------S-----K---------------T----E------M-------------------------------------------------------------------------------------V-------D-------------------E-------P--------------------------L--------E-----------E-----------------------------------------D--------------E--------------I-EAQEMEDA-------D----------E----------------------T------------------------------E------E-------------------G-----------------D-------------------------------E-------------D--------------------------------------------------------------------------------------------------------------------------------------------------------------------------------------------------------------------------------------------------------------------------------E----------E---------A------------Q------V----------E--------E----------------------------------E-----A------E--------------------------E----------------E--E------------E------------------------------------------------------------------------------------------------------------------------------------K----------------------P---K-----T------K---------Q---V---E------K--------------T----------T------------W------D------W--------E-------------L-------------MNANKP-IWTRNPK-E--ITDEEYNDFFK--------Q-FT------------------K-E--V----E--D-PL-AKTH-F-TAE-G--E-V--TFKS-ILYVP-K--T-A-P--S--G--MF--N-D--Y----------G---K--K-T--D---F--IK-------------M-------------Y-VR--RVFI-TDDF--E--D-MMPKYLSFVKGIVDSDDLP--------LNVSRETLQ-Q-------HK-LLKVIKKKLVRKTLDMI-KK---L------------D-----------------------------------------------------------------------------------------------------------------------------------------------------------------------------------------------------------------------------------------------------------------------------------------------------------------------------------------------------------I------------------------------------E------------E-------------------Y----N----------E-----KF-WKEFGTNIK-LGII--E-D--------------H--S-----N-R---TR-LAK-LVRF-F---S------S----------------------------------N----S-----------D------T------------------------------------------------------------------------------------------------------------------------------------E-------------------F-----------------T--SLAE---Y--------------------V-------------------------------------------------------------------------------------------------------------------------E-------------------------------------------------------------------------------------------------------------------------------------R-----------------M---------------------------------------------------------------------------------K----------------------------------------------D-----------K----Q-------------------------E--------------H------------------------------------------------IYF--M--GG-A-----S-RKEVES--TPFVERL-LKK--GYEV---------LYL-IE-P-VD-EYCI--QS-L-P-EF----------------------------------------------------------D--G-K--------------------------------------K----F--Q---NV--A---------K-E---G---------------L-------K----L-----D--------------------------------------------------------------------------E---------------------------------------S----E---------------S--------A-----K----E-------R---F------E-----------------E------I-----E-----K------------------------------------------------------------------------------------------------------------------------------------------------E--------Y----E-----P------L---M-K-W---M------KD----AA------------L--T---D-----------K-I---------K-EAV--I-S------KR-L---T---D---SPC-A--L-V---A--S-S---Y-GWSG-N---MER---I---M-----R-------------A----Q-----A-----Y---A------Q-------A--K----D---S--Q---T---S--YY-A----------G----Q-----K---K---I-LEVNPRHPLIQ-EL------K---------------------------------------------------------------------------------------------------------------------------------------S-K---V-----E-------A----D---------E-E----D---Q------T----------------------------AK---DL---A--MVMFETAVLRS-G-------FNLE--D-S--A----A--FASRIEK-ML-K---L----------S--M-----D--------I----D-------------P-----------D-------------------T---------------K------------------------V--------E-----------E---------------W---------PE-DL--------------E-----E-------------------A----------D------E--------E-----------D--E------------------E---------------------E------D-------------------------------------------------------------------D-----------------D-----------------D--------E--------------E----------------------------------------------------------E-----------------------E-------------E----------------------------------E----E------------I----------------------------------------------------E--------D----E----E--------------------P--G----A--------G---------E-D-------E--I-----L--E-P---------E-----V------E--DHDE-----------L-------------------------------------------------------------------------------------------------------------------------
>Balanoglossus_clavigerus@CT02101213.H1.1
---------------------------------------------------------------------------------------------------------------------------------------------------------------------------------------------------------------------------------------------------------------------------------------------------------------------------------------------------------------------------------------------------------------------------------------------------------------------------------------------------------------------------------------------------------------------------------------------------------------------------------------------------------------------------------------------------------------------------------------------------------------------------------------------------------------------------------------------------------------------------------------------------------------------------------------------------------------------------------------------------------------------------------------------------------------------------------------------------------------------------------------------------------------------------------------------------------------------------------------------------------------------------------------------------------------------------------------------------------------------------------------------------------------------------------------------------------------------------------------------------------------------------------------------------------------------------------------------------------------------------------------------------------------------------------------------------------------------------------------------------------------------------------------------------------------------------------------------------------------------------------------------------------------------------------------------------------------------------------------------------------------------------------------------------------------------------------------------------------------------------------------------------------------------------------------------------------------------------------------------------------------------------------------------------------------------------------------------------------------------------------------------------------------------------------------------------------------------------------------------------------------------------------------------------------------------------------------------------------------------------------------------------------------------------------------------------------------------------------------------------------------------------------------------------------------------------------------------------------------------------------------------------------------------------------------------------------------------------------------------------------------------------------------------------------------------------------------------------------------------------------------------------------------------------------------------------------------------------------------------------------------------------------------------------------------------------------------------------------------------------------------------------------------------------------------------------------------------------------------------------------------------------------------------------------------------------------------------------------------------------------------------------------------------------------------------------------------------------------------------------------------------------------------------------------------------------------------------------------------------------------------------------------------------------------------------------------------------------------------------------------------N----S-----------D------A------------------------------------------------------------------------------------------------------------------------------------E-------------------V-----------------T--GLAD---Y--------------------V-------------------------------------------------------------------------------------------------------------------------E-------------------------------------------------------------------------------------------------------------------------------------R-----------------T---------------------------------------------------------------------------------K----------------------------------------------D-----------K----Q-------------------------E--------------H------------------------------------------------IYF--M--AG-T-----S-RKEVEN--SPFVERL-LKK--GYEV---------LYL-TE-P-VD-EYCI--QS-L-P-EF----------------------------------------------------------E--G-K--------------------------------------K----F--Q---NV--A---------K-E---G---------------L-------K----M-----D--------------------------------------------------------------------------E---------------------------------------S----D---------------K--------A-----K----E-------R---R------E-----------------E------T-----E-----K------------------------------------------------------------------------------------------------------------------------------------------------E--------Y----E-----P------L---M-K-R---L------KE----GA------------L--K---D-----------K-I---------K-EAV--I-S------QR-L---T---D---SPC-A--L-V---A--S-S---Y-GWSG-N---MER---I---M-----K-------------A----Q-----A-----Y---A------Q-------A--K----D---T--Q---S---S--FY-S----------G----Q-----K---K---I-LEVNPRHPLVK-EL------K---------------------------------------------------------------------------------------------------------------------------------------S-R---V-----E-------D----D---------G-E----D---Q------K----------------------------AQ---DL---A--------------------------------------------------------------------------------------------------------------------------------------------------------------------------------------------------------------------------------------------------------------------------------------------------------------------------------------------------------------------------------------------------------------------------------------------------------------------------------------------------------------------------------------------------------------------------------------------------------------------------------------------------------------------------------------------------------------------------------------------------------------------------------------------------------------------------------------------------------------------------------------------------------------------------------------------------------------------------------
>Xenoturbella_bocki@CT03071004.H1.1
--------------------------------------------------------------------------------------------------------------------------------------------------------------------------------------------------------------------------------------------------------------------------------------------------------------------------------------------------------------------------------------------------------------------------------------------------------------------------------------------------------------------------------------------------------------------------------------------------------------------------------------------------------------------------------------------------R------------------E--------E-------------------S-----E---H-----------------H-V-----------------------------------------------------------------------------------------------------------------FQAEV-----NKMMTLI--INSLYKNKEIFLRELISNASDALDK--IRFL-A--L-----T-----D-T----------------------------------------N----S---------L---S---A-----------T--E-E------------------------------------------M-SIKIKA------DK---------E---N---N------------M--LHI--------------------------------------------------------------------------------------------------------------------------------------------------------------------------------------------------------------------------------------------------------------------------------------------------------------------------------------------------------------------------------------------------------------------------------------------------------------------------------------------------------------------------------------------------------------------------------------------------------------------------------------------------------------------------------------------------------------------------------------------------------------------------------------------------------------------------------------------------------------------------------E-------------------E-------P--------------------------E--------E-----------E-----------------------------------------T--------------T--------------G--------E-------D----------A----------------------I------------------------------V------D---------------------------------------------------------------------E-------------D--------------------------------------------------------------------------------------------------------------------------------------------------------------------------------------------------------------------------------------------------------------------------------E----------E---------A------------M------V----------E--------E----------------------------------E-----S------E--------------------------E----------------E---------------A------------------------------------------------------------------------------------------------------------------------------------G----------------------P---K-----M--------------------V---E------R--------------T----------V------------W------D------W--------V-------------L-------------MNENKP-LWTRSPK-E--ITDEEYNDFYK--------S-FA------------------K-E--T----D--D-PM-GKIH---------------------------------------------------------------------------------------------------------------------------------------------------------------------------------------------------------------------------------------------------------------------------------------------------------------------------------------------------------------------------------------------------------------------------------------------------------------------------------------------------------------------------------------------------------------------------------------------------------------------------------------------------------------------------------------------------------------------------------------------------------------------------------------------------------------------------------------------------------------------------------------------------------------------------------------------------------------------------------------------------------------------------------------------------------------------------------------------------------------------------------------------------------------------------------------------------------------------------------------------------------------------------------------------------------------------------------------------------------------------------------------------------------------------------------------------------------------------------------------------------------------------------------------------------------------------------------------------------------------------------------------------------------------------------------------------------------------------------------------------------------------------------------------------------------------------------------------------------------------------------------------------------------------------------------------------------------------------------------------------------------------------------------------------------------------------------------------------------------------------------------------------------------------------------------------------------------------------------------------------------------------------------------------------------I-T------ER-L---T---T---TPC-A--L-V---A--G-L---S-AWSG-N---MER---L---N-----M-------------A----N-----A-----Y---R------N-------P--D----D---P--T---Y---Q--YY-M----------T----Q-----K---K---T-LEINPRHPLIK-EL------N---------------------------------------------------------------------------------------------------------------------------------------R-R---I-----K-------S----D---------P-D----D---S------T----------------------------TL---DM---A--LVMFETATLRS-G-------FVLQ--D-T--V----G--FANRIEK-ML-R---L----------G--V-----N--------I----D-------------L-----------S-------------------E---------------P------------------------I--------E-----------E---------------E---------E------------------D--------------------------------------------------------------------------------------L---------------------D------E-------------------------------------------------------------------I-----------------I-----------------T--------S--------------E----------------------------------------------------------E-----------------------T-------------E----------------------------------E----E------------Y----------------------------------------------------I--------D----D----D----------------EII-D--D----F--------DM--------Q-D-------L--E-----E--A-E---------E-----T------I--LRDE-----------L-------------------------------------------------------------------------------------------------------------------------
>Branchiostoma_floridae@CT03070821.H1.1
-------------------------------------------------------------------------------------------------------------------------------------------------------------------------------------------------------------M---SG--K--Y----WLF--G--------V--L----CL---F-L---A--T--A-T---V-------------Y-------------A------------D----------D--------------------Y--A-------D------A----T------V----E----D----D----I------G--D-----H-A---E------------------------G-----S--R------T---------D--D--------E---------------A-------V------K----------------------R---E-E---E---------------------A----I-K---L-------D--G------L--N--------V----A-----Q-----------------I-------K----E-------------M----------------R------------------D--------R-------------------A-----E---K-----------------H-E-----------------------------------------------------------------------------------------------------------------FQAEV-----SRMMKLI--INSLYKNKEIFLRELISNSSDALDK--IRFL-S--L-----T-----D-K----------------------------------------D----V---------L---S---A-----------N--E-E------------------------------------------L-TIKIKA------DK---------E---N---G------------V--LHVTDTGIGMTKSELVNNLGTIA-RSGTSEF----LK---K-------------------------------L------------A-------------------------------------------------------------------E-------G---------------T-----------------------A-----------------------------------------------------------E--E---Q--------S---------------A------------------------------------LIGQFGVGFYSSFLVSDRV------VVTS--K---N--N-----------D-----------D-------I------Q-H-----I-WE-S-DA------G-SFSV-----------V-----------E--------D-------P-R---G-----N----T-------L----G--------------------------------------------------------R-GT--TVSLHL-K----------E----E------A-------------------------Q-D-FLEPHTI-KE-LVRKYSQFIN-F---P-I-----------Y-L--------------W---------------------------T--------S-----K---------------T----E------T-------------------------------------------------------------------------------------V-------E-------------------E-------P--------------------------IDDEEA--EE-----------E-----------------------------------------A--------------D--------------E---------------------------E----------------------K------------------------------K------E-------------------E-----------------E-------------------------------E-------------D--------------------------------------------------------------------------------------------------------------------------------------------------------------------------------------------------------------------------------------------------------------------------------E----------D---------A------------K------V----------E--------E----------------------------------D-----D------E--------------------------EE---------------E---------------K------------------------------------------------------------------------------------------------------------------------------------K----------------------P---K-----T------K---------S---V---E------K--------------T----------T------------W------D------W--------E-------------L-------------MNENKP-LWTRPPK-E--VTEEEYKEFYK--------S-FS------------------K-D--S----D--D-PL-AHTH-F-VAE-G--E-V--TFRS-ILFVP-K--T-G-P--R--D--MF--Q-E--Y----------G---K--K-V--D---Y--IK-------------L-------------F-VR--RVFI-TDDF--Q--D-MMPKYLSFVKGMVDSDDLP--------LNVSRETLQ-Q-------HK-LLKVIKKKLVRKTLDMI-KK---I------------D-----------------------------------------------------------------------------------------------------------------------------------------------------------------------------------------------------------------------------------------------------------------------------------------------------------------------------------------------------------N------------------------------------E------------E-------------------Y----L----------E-----KF-WKEYSTSIK-LGVI--E-D--------------H--S-----N-R---TR-LAK-LLRF-Q---S------S----------------------------------H----S-----------E------G------------------------------------------------------------------------------------------------------------------------------------E-------------------V-----------------T--SLAD---Y--------------------V-------------------------------------------------------------------------------------------------------------------------E-------------------------------------------------------------------------------------------------------------------------------------R-----------------M---------------------------------------------------------------------------------K----------------------------------------------E-----------K----Q-------------------------E--------------A------------------------------------------------IFF--M--AG-T-----S-RKEAES--SPFVERL-LKK--GYEV---------LYL-VE-P-VD-EYCI--QS-L-P-EF----------------------------------------------------------D--G-K--------------------------------------K----F--Q---NV--A---------K-D---G---------------L-------K----I-----N--------------------------------------------------------------------------E---------------------------------------S----E---------------K--------V-----K----E-------Q---R------E-----------------E------M-----E-----K------------------------------------------------------------------------------------------------------------------------------------------------E--------Y----E-----T------L---L-T-W---L------KD----SA------------L--K---D-----------Q-I---------E-KAR--L-S------ER-L---T---E---SPC-A--L-V---A--S-S---Y-GWSG-N---MER---I---M-----K-------------A----Q-----A-----Y---A------R-------S--K----D---S--S---Q---D--FY-G----------S----Q-----K---K---T-LELNPHHPLVQ-EL------K---------------------------------------------------------------------------------------------------------------------------------------N-R---V-----A-------T----D---------Q-E----D---Q------T----------------------------TK---EL---A--QVLYDTAVLRS-G-------FMLQ--D-S--A----D--FANRIER-ML-R---L----------S--M-----N--------V----D-------------L-----------N-------------------A---------------K------------------------A-------------------------------------------------------------------------------------------E----------G------W--------E-----------E--D------------------E---------------------E------E-------------------------------------------------------------------E-----------------E-----------------E--------G--------------D----------------------------------------------------------E-----------------------E-------------E-----------------------------------------------------------------------------------------------------------------------------------------------------------------------------------------------------------------------------------------------------------------------------------------------------------------------------------------------------------------------
>Branchiostoma_floridae@XP_002245555
-------------------------------------------------------------------------------------------------------------------------------------------------------------------------------------------------------------M---SG--K--Y----WLF--G--------V--L----CL---F-L---A--T--A-T---V-------------Y-------------A------------D----------D--------------------D--A-------D------A----T------V----E----D----D----I------G--D-----H-A---E------------------------G-----S--R------T---------D--D--------E---------------A-------V------K----------------------R---E-E---E---------------------A----I-K---L-------D--G------L--N--------V----A-----Q-----------------I-------K----E-------------M----------------R------------------D--------R-------------------A-----E---K-----------------H-E-----------------------------------------------------------------------------------------------------------------FQAEV-----SRMMKLI--INSLYKNKEIFLRELISNSSDALDK--IRFL-S--L-----T-----D-K----------------------------------------D----V---------L---S---A-----------N--E-E------------------------------------------L-TIKIKA------DK---------E---N---G------------V--LHVTDTGIGMTKSELVNNLGTIA-RSGTSEF----LN---K-------------------------------L------------A-------------------------------------------------------------------E-------G---------------T-----------------------A-----------------------------------------------------------E--E---Q--------S---------------A------------------------------------LIGQFGVGFYSSFLVSDRV------VVTS--K---N--N-----------D-----------D-------I------Q-H-----I-WE-S-DA------G-SFSV-----------V-----------E--------D-------P-R---G-----N----T-------L----G--------------------------------------------------------R-GT--TVSLHL-K----------E----E------A-------------------------Q-D-FLEPHTI-KE-LVRKYSQFIN-F---P-I-----------Y-L--------------W---------------------------T--------S-----K---------------T----E------T-------------------------------------------------------------------------------------V-------E-------------------E-------P--------------------------IDDEEA--EE-----------E-----------------------------------------A--------------D--------------E---------------------------E----------------------K------------------------------K------E-------------------E-----------------E-------------------------------E-------------D--------------------------------------------------------------------------------------------------------------------------------------------------------------------------------------------------------------------------------------------------------------------------------E----------D---------A------------K-------------------------------------------------------------D-----D------E--------------------------EE---------------E---------------K------------------------------------------------------------------------------------------------------------------------------------K----------------------P---K-----T------K---------S---V---E------K--------------T----------T------------W------D------W--------E-------------L-------------MNENKP-LWTRPPK-E--VTEEEYKEFYK--------S-FS------------------K-D--S----D--D-PL-AHTH-F-VAE-G--E-V--TFRS-ILFVP-K--T-G-P--R--D--MF--Q-E--Y----------G---K--K-V--D---Y--IK-------------L-------------F-VR--RVFI-TDDF--Q--D-MMPKYLSFVKGMVDSDDLP--------LNVSRETLQ-Q-------HK-LLKVIKKKLVRKTLDMI-KK---I------------D-----------------------------------------------------------------------------------------------------------------------------------------------------------------------------------------------------------------------------------------------------------------------------------------------------------------------------------------------------------N------------------------------------E------------E-------------------Y----L----------E-----KF-WKEYSTSIK-LGVI--E-D--------------H--S-----N-R---TR-LAK-LLRF-Q---S------S----------------------------------H----S-----------E------G------------------------------------------------------------------------------------------------------------------------------------E-------------------V-----------------T--SLAD---Y--------------------V-------------------------------------------------------------------------------------------------------------------------E-------------------------------------------------------------------------------------------------------------------------------------R-----------------M---------------------------------------------------------------------------------K----------------------------------------------E-----------K----Q-------------------------E--------------A------------------------------------------------IFF--M--AG-T-----S-RKEAES--SPFVERL-LKK--GYEV---------LYL-VE-P-VD-EYCI--QS-L-P-EF----------------------------------------------------------D--G-K--------------------------------------K----F--Q---NV--A---------K-D---G---------------L-------K----I-----N--------------------------------------------------------------------------E---------------------------------------S----E---------------K--------V-----K----E-------Q---R------E-----------------E------M-----E-----K------------------------------------------------------------------------------------------------------------------------------------------------E--------Y----E-----T------L---L-T-W---L------KD----SA------------L--K---D-----------Q-I---------E-KAR--L-S------ER-L---T---E---SPC-A--L-V---A--S-S---Y-GWSG-N---MER---I---M-----K-------------A----Q-----A-----Y---A------R-------S--K----D---S--S---Q---D--FY-G----------S----Q-----K---K---T-LELNPHHPLVQ-EL------K---------------------------------------------------------------------------------------------------------------------------------------N-R---V-----A-------T----D---------Q-E----D---Q------T----------------------------TK---EL---A--QVLYDTAVLRS-G-------FMLQ--D-S--A----D--FANRIER-ML-R---L----------S--M-----N--------V----D-------------L-----------N-------------------A---------------K------------------------A-------------------------------------------------------------------------------------------E----------G------W--------E-----------E--D------------------E---------------------E------E-------------------------------------------------------------------E-----------------E-----------------E--------G--------------D----------------------------------------------------------E-----------------------E-------------EG------ED------V-D---AEEE--ED-----AEEGDA-E---EA-----TEEETGGDEDVIEEEEAATEEVK----D---EL----------------------------------------------------------------------------------------------------------------------------------------------------------------------------------------------------------------------------------------------------------------------------------
>Dendrodoa_grossularia@CT06091006.H1.1
------------------------------------------------------------------------------------------------------------------------------------------------------------------------------------------------------------------R--T--F----IVA--V--------L--F----VF---C-I---S--L--S-P---V-------------R-------------A--Q---------E----------S--------------------E--E-------P--L--------K------V----D----P----D----I------G--K-----S-Q---D------------------------A-----S--K------T---------D--D--------E---------------V-------V------A----------------------R---E-E---E---------------------A----I-Y---L-------D--G------L--N--------P----A-----Q-----------------I-------K----Q-------------L----------------R------------------E--------Q-------------------A-----D---K-----------------H-E-----------------------------------------------------------------------------------------------------------------FQAEV-----NRMMKLI--INSLYKNKEIFLRELISNSSDALDK--IRLQ-S--L-----T-----D-T----------------------------------------E----A---------L---K---E-----------T--E-E------------------------------------------L-SIKIKV------DK---------D---N---N------------I--IHVTDTGVGMTKEHLIKNLGTIA-KSGTSEF----FE---K-------------------------------M------------S-------------------------------------------------------------------D-------A---------------S-----------------------S-----------------------------------------------------------N------Q--------A---------------V------------------S---------------D-LIGQFGVGFYSSFLVADKV------VVTS--K---H--N-----------D-----------D-------T------Q-H-----I-WE-S-DS------E-SFSV-----------V-----------E--------D-------P-R---G-----N----T-------L----G--------------------------------------------------------R-GT--TVSLYL-K----------E----E------A-------------------------S-D-YIEVETI-RT-LIKKYSQFIN-F---P-I-----------F-L--------------W---------------------------T--------S-----K---------------V----V------K-------------------------------------------------------------------------------------E-------E-------------------I-------P--------------------------L--------E-----------E-----------------------------------------D--------------E--------------Q--------P-----------------------------------------E------------------------------E------D-------------------E-----------------P--KAEE-EG----------------------D-------------E--------------------------------------------------------------------------------------------------------------------------------------------------------------------------------------------------------------------------------------------------------------------------------D----------E---------A------------E------V----------E--------E----------------------------------E-----A------D--------------------------E----------------E---------------K------------------------------------------------------------------------------------------------------------------------------------K----------------------P---K-----T------K---------T---V---E------K--------------T----------V------------W------D------W--------E-------------L-------------LNVTKP-IWQRPVK-D--ITDEEYNEFYK--------A-IA------------------K-E--S----G--D-PL-TKTH-F-VAE-G--E-V--TFKS-VLFIP-G--T-A-P--R--D--LF--Q-D--Y----------G-Q-K--K-V--D---H--IK-------------M-------------Y-VR--RVFI-TDDF--Q--D-MMPKYLQFVRGVVDSDDLP--------LNVSRETLQ-Q-------HK-LLKVIKKKLVRKVLDMI-KK---I------------P-----------------------------------------------------------------------------------------------------------------------------------------------------------------------------------------------------------------------------------------------------------------------------------------------------------------------------------------------------------A------------------------------------D------------Q-------------------Y----I----------E-----KF-WKEYGTNMK-LGIM--E-D--------------H--S-----N-R---TR-LAK-LIRF-F---S------S----------------------------------N----S-----------E------S------------------------------------------------------------------------------------------------------------------------------------D-------------------L-----------------T--SLEE---Y--------------------I-------------------------------------------------------------------------------------------------------------------------E-------------------------------------------------------------------------------------------------------------------------------------R-----------------M---------------------------------------------------------------------------------K----------------------------------------------E-----------K----Q-------------------------E--------------K------------------------------------------------IYF--C--AG-N-----G-RKEVEN--SPFVERL-LKK--GYEV---------LYL-TE-P-VD-EYTI--QA-L-P-EF----------------------------------------------------------D--G-K--------------------------------------R----F--Q---NV--A---------K-E---G---------------L-------G----L-----D--------------------------------------------------------------------------D---------------------------------------S----E---------------K--------A-----K----E-------R---K------E-----------------A------L-----E-----K------------------------------------------------------------------------------------------------------------------------------------------------E--------F----K-----P------L---A-D-W---F------KD----TA------------L--P---D-----------Q-I---------E-KAV--I-T------ER-L---S---D---SPC-A--L-V---A--S-Q---Y-GWSG-N---MER---I---M-----K-------------A----Q-----A-----Y---K------S-------A--S----D---S--G---Q---N--FY-A----------N----Q-----K---K---T-LEINPRHPLIK-NL------L---------------------------------------------------------------------------------------------------------------------------------------E-K---V-----E-------A----D---------A-E----D---S------Q----------------------------AK---SI---A--QVMFDTAVLRS-G-------YNLK--D-S--A----E--FSQRILD-ML-Y---R----------N--L-----N--------I----D-------------P-----------D-------------------T---------------P------------------------V--------E-----------E---------------E---------P------------------E-----D-------------------EG-E-------E------E--------E-----------E--E------------------E---------------------E------E-------------------------------------------------------------------E-----------------E-----------------E--------V--------------D----------------------------------------------------------D-----------------------D-------------G----------------------------------E----E------------E----------------------------------------------------E--------EEE--E----E-----------------------------------------------------------------------G---------D-----D------E--HHDE-----------L-------------------------------------------------------------------------------------------------------------------------
>Styela_plicata@CT03091006.H1.1
------------------------------------------------------------------------------------------------------------------------------------------------------------------------------------------------------------------------F----GLL--A--------I--L----DS---A-F---I--S--S-V---K-------------A-------------D--D---------S----------E--------------------D--T-------P-----------K------V----D----P----D----I------G--K-----S-Q---D------------------------A-----S--K------T---------D--D--------E---------------V-------V------A----------------------R---E-E---E---------------------A----I-Q---I-------D--G------L--N--------A----A-----Q-----------------V-------K----Q-------------L----------------R------------------E--------Q-------------------A-----D---K-----------------H-E-----------------------------------------------------------------------------------------------------------------FQAEV-----NRMMKLI--INSLYRNKEIFLRELISNASDALDK--IRLL-S--L-----T-----D-T----------------------------------------D----A---------L---K---A-----------T--E-E------------------------------------------L-SIKIKV------DK---------D---N---N------------I--IHVTDTGIGMTKSIXRKNLGTI----GTSEF------------------------------------------------------------------------------------------------------------------------------------------------------------------------------------------------------------------------------------------------------------------------------------------------------------------------------------------------------------------------------------------------------------------------------------------------------------------------------------------------------------------------------------------------------------------------------------------------------------------------------------------------P-I-----------Y-L--------------W---------------------------T--------S-----K---------------I----E------K-------------------------------------------------------------------------------------E-------E-------------------V-------P--------------------------VEEEEE--DS-----------T-----------------------------------------E--------------E--------------E--------V------------------K----------------------E------------------------------D------K-------------------E-----------------A-------------------------------D-------------E--------------------------------------------------------------------------------------------------------------------------------------------------------------------------------------------------------------------------------------------------------------------------------D----------E---------A------------E------V----------E--------D----------------------------------E-----A------E--------------------------E----------------E---------------K------------------------------------------------------------------------------------------------------------------------------------K----------------------P---K-----T------K---------T---V---E------K--------------T----------V------------W------D------W--------E-------------L-------------LNETKP-IWQRPVK-E--ITDEEYNSFYK--------A-IA------------------K-E--S----S--D-PL-TKTH-F-VAE-G--E-V--SLKS-VLFIP-G--S-A-P--R--D--LF--Q-D--Y----------G-Q-K--K-I--D---N--IK-------------M-------------Y-VR--RVFI-TDDF--Q--D-MMPKYLQFVRGVVDSDDLP--------LNVSRETLQ-Q-------HK-LLKVIKKKLVRKVLDMI-KK---I------------P-----------------------------------------------------------------------------------------------------------------------------------------------------------------------------------------------------------------------------------------------------------------------------------------------------------------------------------------------------------A------------------------------------D------------Q-------------------Y----I----------E-----KF-WKEFGTNMK-LGIM--E-D--------------H--S-----N-R---TR-LAK-LLRF-F---S------S----------------------------------N----S-----------E------S------------------------------------------------------------------------------------------------------------------------------------D-------------------V-----------------T--SLEE---Y--------------------I-------------------------------------------------------------------------------------------------------------------------E-------------------------------------------------------------------------------------------------------------------------------------R-----------------M---------------------------------------------------------------------------------K----------------------------------------------E-----------K----Q-------------------------D--------------K------------------------------------------------IYF--C--AG-N-----G-RKEVEN--SPFVERL-LKK--GYEV---------LY----------------------------------------------------------------------------------------------------------------------------------------------------------------------------------------------------------------------------------------------------------------------------------------------------------------------------------------------------------------------------------------------------------L-----E-----K------------------------------------------------------------------------------------------------------------------------------------------------E--------F----K-----P------L---Q-D-W---L------KE----TA------------L--S---D-----------Q-I---------E-KAV--I-T------ER-L---T---D---SPC-A--L-V---A--S-Q---Y-GWSG-N---MER---I---M-----K-------------A----Q-----A-----Y---K------S---------------D---S--S---S---N--FY-A----------N----Q-----K---K---T-LEINPRHPLIK-NL------L---------------------------------------------------------------------------------------------------------------------------------------E-R---V-----E-------A----D---------S-A----D---E------Q----------------------------AK---TI---A--QVMFDAAVLRS-G-------YTLK--D-S--G----E--FSQRILS-ML-Y---K----------N--L-----N--------I----D-------------P-----------D-------------------T---------------P------------------------I--------D-----------E---------------E---------P------------------E-----D-------------------E----------E------K--------E-----------D--E------------------E---------------------E---------------------------------------------------------D-------E--------E-----------------E-----------------V--------D--------------A----------------------------------------------------------D-----------------------E-------------E----------------------------------D----E------------E----------------------------------------------------E--------E---------E--------------------G--E----D--------A---------E------------E-----G--D-E---------A-----E------E--MFAE-------------------------------------------------------------------------------------------------------------------------------------
>Molgula_tectiformis@CT09061123.H1.1
------------------------------------------------------------------------------------------------------------------------------------------------------------------------------------------------------------------R--T--F----WLL--S--------I--F----GV---L-L---V--L--G-C---A-------------K-------------A--D---------E----------E--------------------D--A-------P-----------K------V----D----E----D----I------G--K-----A-Q---E------------------------A-----S--K------T---------D--D--------E---------------V-------V------Q----------------------R---E-E---E---------------------A----I-Q---L-------D--G------L--N--------A----S-----Q-----------------I-------K----Q-------------L----------------R------------------E--------Q-------------------S-----E---K-----------------H-Q-----------------------------------------------------------------------------------------------------------------FEAEV-----NRMMKLI--INSLYKNKEIFLRELISNSSDALDK--IRLL-S--L-----T-----S-D----------------------------------------E----A---------L---Q---A-----------T--D-E------------------------------------------L-SIKIKV------DK---------D---N---N------------I--IHVTDTGIGMTKAELTKNLGTIA-KSGTSDF----FD---H-------------------------------M------------S-------------------------------------------------------------------K-------A---------------S-----------------------N-----------------------------------------------------------D------D--------A---------------V------------------S---------------D-LIGQFGVGFYSSFLVADKV------VVTS--K---H--N-----------N-----------G-------T------Q-H-----I-WE-S-DS------E-SFSV-----------A-----------K--------D-------P-R---G-----D----T-------L----L--------------------------------------------------------R-GT--TVSLYL-K----------E----E------A-------------------------S-D-YVEINTI-KN-LIQKYSQFIN-F---P-I-----------Y-L--------------W---------------------------N--------S-----K---------------T----V------N-------------------------------------------------------------------------------------E-------E-------------------V-------P--------------------------L--------D-----------E-----------------------------------------E--------------E--------------E--------K-----------------------------------------E------------------------------K------S-------------------E-----------------D-------------------------------D-------------D--------------------------------------------------------------------------------------------------------------------------------------------------------------------------------------------------------------------------------------------------------------------------------D----------E---------A------------E------V----------E--------D----------------------------------E-----A------E--------------------------E----------------E---------------D------------------------------------------------------------------------------------------------------------------------------------K----------------------P---K-----T------K---------T---V---E------K--------------T----------V------------W------D------W--------E-------------L-------------LNETKP-IWQRPIK-E--ITDQEYTDFYK--------A-IS------------------K-D--S----T--E-PL-SKTH-F-VAE-G--E-V--SFRS-ILFIP-G--S-A-P--R--D--LF--Q-D--Y----------G-Q-K--K-T--D---Y--IK-------------M-------------Y-VR--RVFI-TDDF--Q--D-MMPKYLQFVRGVVDSDDLP--------LNVSRETLQ-Q-------HK-LLKVIKKKLVRKALDMI-KK---I------------K-----------------------------------------------------------------------------------------------------------------------------------------------------------------------------------------------------------------------------------------------------------------------------------------------------------------------------------------------------------A------------------------------------E------------D-------------------Y----M----------E-----KF-WKDFGTSIK-LGVI--E-D--------------H--S-----N-R---TR-LAK-LLRF-Y---S------S----------------------------------N----S-----------E------S------------------------------------------------------------------------------------------------------------------------------------D-------------------Q-----------------T--SLED---Y--------------------V-------------------------------------------------------------------------------------------------------------------------E-------------------------------------------------------------------------------------------------------------------------------------R-----------------M---------------------------------------------------------------------------------K----------------------------------------------E-----------K----Q-------------------------E--------------K------------------------------------------------IYF--C--AG-G-----S-RAEVEN--SPFVERL-LKK--GYEI---------IYL-VE-A-VD-EYTI--QA-L-P-EF----------------------------------------------------------N--G-K--------------------------------------R----F--Q---NV--A---------K-E---G---------------L-------G----I-----E--------------------------------------------------------------------------E---------------------------------------G----E---------------K--------A-----K----E-------A---K------E-----------------A------H-----E-----K------------------------------------------------------------------------------------------------------------------------------------------------E--------F----E-----P------L---A-K-W---L------KE----TA------------L--A---E-----------K-I---------D-KAV--I-S------DR-L---T---T---SPC-A--L-V---A--S-Q---Y-GWSG-N---MER---I---M-----T-------------A----Q-----A-----Y---K------S-------Q--N----D---A--N---Q---N--FY-K----------N----Q-----K---K---T-LEINPRHPLIK-NL------L---------------------------------------------------------------------------------------------------------------------------------------E-R---V-----E-------T----D---------S-E----D---A------S----------------------------AK---QI---A--EVMFDTAVLRS-G-------YSLS--D-S--V----Q--FSQRILD-ML-Y---T----------N--M-----N--------I----D-------------S-----------T-------------------V---------------P------------------------I--------E-----------E---------------E---------P------------------E-----E-------------------EA-KAKG----D------D--------D-----------E--E------------------E---------------------E------E-------------------------------------------------------------------E-----------------E-----------------D--------M--------------D----------------------------------------------------------D-----------------------E-------------E----------------------------------E----E------------G----------------------------------------------------D--------DEE--D----E--------------------S--D----D--------G---------E-Q-------E--E-----E--G-G---------E-----D------E--AHDE-----------L-------------------------------------------------------------------------------------------------------------------------
>Bostrichobranchus_pilularis@Bpil116594.H1.1
------------------------------------------------------------------------------------------------------------------------------------------------------------------------------------------------------------------------F----WIL--A--------V--I----AS---L-L---L--V--G-CVH-A-------------E-------------A--E---------D----------E--------------------E--A-------A-----------K------V----D----E----D----I------G--K-----S-Q---D------------------------A-----S--R------T---------D--D--------E---------------V-------V------Q----------------------R---E-E---E---------------------A----I-K---L-------D--G------L--N--------A----S-----Q-----------------I-------K----Q-------------L----------------R------------------E--------Q-------------------A-----D---K-----------------H-H-----------------------------------------------------------------------------------------------------------------FEAEV-----NRM------------------------------------------------------------------------------------------------------------------------------------------------------------------------------------------------------------------------------------------------------LGTIA-KSGTSDF----FE---S-------------------------------M------------S-------------------------------------------------------------------T-------A---------------S-----------------------S-----------------------------------------------------------D------D--------A---------------V------------------S---------------D-LIGQFGVGFYSSFLVADKV------VVTS--K---H--N-----------N-----------C-------T------Q-N-----I-WE-S-DS------E-SFSV-----------V-----------E--------D-------P-R---G-----N----T-------L----G--------------------------------------------------------R-GT--TVSLYL-K----------E----E------A-------------------------S-D-YLETNTL-KD-LIQKYSQFIN-F---P-I-----------Y-L--------------W---------------------------T--------S-----K---------------T----V------T-------------------------------------------------------------------------------------E-------E-------------------V-------P--------------------------L--------D-----------E-----------------------------------------D--------------E--------------I--------A-----------------------------------------E------------------------------E------AAAEEDEGEV----------E-----------------G-------------------------------D-------------E--------------------------------------------------------------------------------------------------------------------------------------------------------------------------------------------------------------------------------------------------------------------------------D----------E---------A------------A------V----------E--------D----------------------------------E-----E------E--------------------------T----------------E---------------K------------------------------------------------------------------------------------------------------------------------------------K----------------------P---K-----T------K---------S---V---E------K--------------T----------V------------W------D------W--------E-------------L-------------LNETKP-IWQRPIK-E--ITDEEYNDFYK--------A-IS------------------K-E--S----S--E-PL-ARTH-F-VAE-G--E-V--SFRS-ILFIP-G--A-A-P--R--D--LY--Q-D--Y----------G-S-K--K-T--D---F--IK-------------M-------------Y-VR--RVFI-TDDF--Q--D-MMPKYLQFVRGVVDSDDLP--------LNVSRETLQ-Q-------HK-LLKVIKKKLVRKALDMI-KK---I------------K-----------------------------------------------------------------------------------------------------------------------------------------------------------------------------------------------------------------------------------------------------------------------------------------------------------------------------------------------------------A------------------------------------E------------E-------------------Y----M----------D-----KF-WKDFSTSIK-LGVI--E-D--------------H--S-----N-R---TR-LAK-------------------------------------------------------------------------------------------------------------------------------------------------------------------------------------------------------------------------------------------------------------------------------------------------------------------------------------------------------------------------------------------------------------------------------------------------------------------------------------------------------------------------------------------------------------------------------------------------------------------------------------------------------------------------------------------------------------------------------------------------------------------K------------------------------------------------IYF--C--AG-T-----S-REEVEN--SPFVERL-LKK--GYEI---------IYL-IE-A-VD-EYTI--QA-L-P-EF----------------------------------------------------------N--G-K--------------------------------------R----F--Q---NV--A---------K-E---G---------------L-------G----I-----E--------------------------------------------------------------------------E---------------------------------------G----E---------------K--------A-----K----E-------R---K------A-----------------A------H-----E-----K------------------------------------------------------------------------------------------------------------------------------------------------E--------Y----E-----P------L---A-T-W---L------KE----KA------------L--A---D-----------K-I---------E-KAV--V-S------DR-L---T---N---SPC-A--L-V---A--S-Q---Y-GWSG-N---MER---I---M-----T-------------A----Q-----A-----Y---K------T-------Q--N----D---A--S---Q---N--YY-A----------K----Q-----K---K---T-LEINPLHPLIK-TL------L---------------------------------------------------------------------------------------------------------------------------------------E-K---V-----E-------V----D---------E-E----D---E------N----------------------------AK---NI---A--EMMFDTAVLRS-G-------YSLK--D-S--G----A--FSNRILD-ML-Y---T----------N--L-----G--------I----D-------------P-----------T-------------------V---------------Q------------------------V--------E-----------E---------------E---------P------------------E-----D-------------------D---DVG----D------D--------D-----------D--D------------------N---------------------E------D-------------------------------------------------------------------E-----------------D-----------------------------------------D----------------------------------------------------------D-----------------------D-------------S----------------------------------D----E------------D----------------------------------------------------D--------DEE--D----EFI------------------E--D----E--------A---------P-E-------E--E-----E--S-T---------S-----N------E--DHDE-----------L-------------------------------------------------------------------------------------------------------------------------
>Ciona_savignyi@CH003301.H1.7
------------------------------------------------------------------------------------------------------------------------------------------------------------------------------------------------------------------------------------------------------------------------------------------------------------------------------------------------------------------------------------------------------------------------------------------------------------------------------D--D--------E---------------V-------V------Q----------------------R---E-E---E---------------------S----I-H---L-------D--G------L--S--------P----N-----E-----------------V-------K----Q-------------L----------------R------------------E--------Q-------------------S-----E---K-----------------H-V-----------------------------------------------------------------------------------------------------------------FQAEV-----NRMMKLI--INSLYRNKEIFLRELISNSSDALDK--IRLL-S--L-----T-----D-D----------------------------------------A----A---------L---A---A-----------T--D-E------------------------------------------L-TIKVKV------DK---------E---N---N------------V--LHVTDTGIGMTKADLIKNLGTIA-KSGTSDF----FE---Q-------------------------------M------------S-------------------------------------------------------------------N-------A---------------S-----------------------S-----------------------------------------------------------E------E--------S---------------V------------------S---------------D-LIGQFGVGFYSAFLVADKV------VVTS--K---H--N-----------D-----------D-------S------Q-H-----I-WE-S-DS------E-SFSV-----------V-----------A--------D-------P-R---G-----D----T-------L----G--------------------------------------------------------R-GT--TVSLYL-K----------E----E------A-------------------------S-D-YLENSTV-KG-LVEKYSQFIN-F---P-I-----------Y-L--------------W---------------------------S--------E-----K---------------T----I------K-------------------------------------------------------------------------------------E-------E-------------------V-------P--------------------------V--------E-----------E-----------------------------------------D--------------E--------------T--------T------------------E----------------------E------------------------------K------T-------------------D-----------------E--------------------------E----KT------------D--------------------------------------------------------------------------------------------------------------------------------------------------------------------------------------------------------------------------------------------------------------------------------E----------E---------K------------E------A----------S--------D----------------------------------D-----D------E--------------------------E----------------D----------------------------------------------------------------------------------------------------------------------------------------------------K----------------------P---K-----T------K---------T---V---E------K--------------T----------V------------W------D------W--------E-------------L-------------LNEMKP-VWQRPAK-E--LTDKEYNDFYK--------S-IS------------------K-E--S----T--D-PM-AKTH-F-VAE-G--E-V--SFKS-ILFIP-M--T-S-P--G--N--MF--Q-D--Y----------G-Q-K--K-T--D---F--IK-------------V-----------------------------------------------VDSDDLP--------LNVSRETLQ-Q-------HK-LLKVIKKKLVRKALDMI-KK---I------------D-----------------------------------------------------------------------------------------------------------------------------------------------------------------------------------------------------------------------------------------------------------------------------------------------------------------------------------------------------------P------------------------------------E------------V-------------------Y----L----------E-----KF-WKEFGTKVK-LGVI--E-D--------------H--S-----N-R---TR-LAK-LLRF-F---T------S----------------------------------N----H-----------P------T------------------------------------------------------------------------------------------------------------------------------------D-------------------V-----------------T--SLEQ---Y--------------------V-------------------------------------------------------------------------------------------------------------------------E-------------------------------------------------------------------------------------------------------------------------------------R-----------------M---------------------------------------------------------------------------------K----------------------------------------------E-----------K----Q-------------------------D--------------K------------------------------------------------IYF--C--AG-N-----G-RKEVEN--SPFVERL-LKK--GYEV---------IYL-TE-A-VD-EYTI--QA-L-P-EF----------------------------------------------------------D--G-K--------------------------------------R----F--Q---NV--A---------K-E---G---------------L-------G----L-----D--------------------------------------------------------------------------D---------------------------------------G----E---------------K--------A-----K----E-------R---K------E-----------------A------L-----E-----K------------------------------------------------------------------------------------------------------------------------------------------------E--------Y----E-----P------L---A-K-W---L------KE----TA------------L--A---D-----------K-I---------E-KAV--V-T------ER-L---T---D---SPC-A--L-V---A--S-Q---Y-GW------------------------------------------------------------------------------------------------------------------------------------------PRHPLVK-NL------L---------------------------------------------------------------------------------------------------------------------------------------E-R---I-----E-------T----D---------A-E----X---A------Q----------------------------AT---EI---A--NVMFDTAVLRS-G-------YSLK--D-S--V----D--FSKRILG-ML-Y---K----------N--L-----D--------I----D-------------P-----------E-------------------T---------------P------------------------I--------E-----------E---------------E---------P------------------E-----D-------------------E----------A------E--------E-----------E--E------------------E---------------------E------E-------------------------------------------------------------------E-----------------V-----------------D--------A--------------D----------------------------------------------------------E-----------------------E-------------E----------------------------------E----E------------T----------------------------------------------------E--------G----A----E----------------A---T--E----E--------S---------T-E-------EPAE-----A--E-Q---------S-----E------E--SHDE-----------L-------------------------------------------------------------------------------------------------------------------------
>Ciona_intestinalis@CT01061123.H2.8
------------------------------------------------------------------------------------------------------------------------------------------------------------------------------------------------------------------------------------------------------------------------------------------------------------------------------------------------------------------------------------------------------------------------------------------------------------------------------------------------------------------------------------------------R---E-E---E---------------------S----I-H---L-------D--G------L--S--------P----S-----E-----------------V-------K----Q-------------L----------------R------------------E--------Q-------------------S-----E---K-----------------H-V-----------------------------------------------------------------------------------------------------------------FQAEV-----NRMMKLI--INSLYRNKEIFLRELISNSSDALDK--IRLL-S--L-----T-----D-D----------------------------------------A----A---------L---A---A-----------T--D-E------------------------------------------L-SIKVKV------DK---------E---N---N------------V--LHVTDTGIGMTKADLIKNLGTIA-KSGTSDF----FE---Q-------------------------------M------------S-------------------------------------------------------------------K-------A---------------S-----------------------S-----------------------------------------------------------E------D--------S---------------V------------------S---------------D-LIGQFGVGFYSAFLVADKV------VVTS--K---H--N-----------N-----------D-------S------Q-H-----I-WE-S-DS------E-SFSV-----------V-----------A--------D-------P-R---G-----D----T-------L----G--------------------------------------------------------R-GT--TVSLYL-K----------E----E------A-------------------------S-D-YLENSTV-KG-LVEKYSQFIN-F---P-I-----------Y-L--------------W---------------------------S--------E-----K---------------T----I------K-------------------------------------------------------------------------------------E-------E-------------------V-------P--------------------------L--------D-----------E-----------------------------------------D--------------E--------------A--------A------------------E----------------------E------------------------------E------K-------------------P-----------------E---------------------------------------------E--------------------------------------------------------------------------------------------------------------------------------------------------------------------------------------------------------------------------------------------------------------------------------K----------E---------A------------S------V----------E--------D----------------------------------E-----E------E--------------------------E----------------A----------------------------------------------------------------------------------------------------------------------------------------------------K----------------------P---K-----T------K---------T---V---E------K--------------T----------V------------W------D------W--------E-------------L-------------LNEMKP-VWQRPAK-E--ITDEEYSDFYK--------S-IS------------------K-E--T----T--D-PM-GKTH-F-VAE-G--E-V--SFKS-ILFIP-M--T-S-P--G--N--MF--Q-D--Y----------G-Q-K--K-T--D---F--IK-------------M-------------Y-VR--RVFI-TDDF--Q--D-MMPKYLSFVRGVVDSDDLP--------LNVSRETLQ-Q-------HK-LLKVIKKKLVRKALDMI-KK---I------------D-----------------------------------------------------------------------------------------------------------------------------------------------------------------------------------------------------------------------------------------------------------------------------------------------------------------------------------------------------------P------------------------------------E------------V-------------------Y----L----------E-----KF-WKEFGTNIK-LGVI--E-D--------------H--S-----N-R---TR-LAK-LLRF-F---T------S----------------------------------N----H-----------P------T------------------------------------------------------------------------------------------------------------------------------------D-------------------V-----------------S--SLEQ---Y--------------------V-------------------------------------------------------------------------------------------------------------------------E-------------------------------------------------------------------------------------------------------------------------------------R-----------------M---------------------------------------------------------------------------------K----------------------------------------------E-----------K----Q-------------------------E--------------K------------------------------------------------IYF--C--AG-N-----G-RKEVEN--SPFVERL-LKK--GYEV---------IYL-TE-A-VD-EYTI--QA-L-P-EF----------------------------------------------------------D--G-K--------------------------------------R----F--Q---NV--A---------K-E---G---------------L-------G----L-----D--------------------------------------------------------------------------D---------------------------------------G----E---------------K--------A-----K----E-------R---K------D-----------------A------L-----E-----K------------------------------------------------------------------------------------------------------------------------------------------------E--------Y----E-----P------L---A-K-W---L------KE----TV------------L--T---D-----------K-I---------E-KAV--I-T------ER-L---T---D---SPC-A--L-V---A--S-Q---Y-GWSG-N---MER---I---M-----K-------------A----Q-----A-----Y---Q------T-------Q--K----D---S--T---N---N--FY-A----------N----Q-----K---K---T-LEINPRHPLIK-NL------L---------------------------------------------------------------------------------------------------------------------------------------E-R---I-----E-------T----D---------A-E----D---A------Q----------------------------AA---QI---A--NVMFDTAALRS-G-------YSLK--D-S--V----D--FSKRILD-ML-Y---K----------N--L-----N--------I----D-------------P-----------E-------------------T---------------P------------------------I--------E-----------E---------------E---------P------------------E-----D-------------------EE---------P------E--------E-----------E--E------------------E---------------------E------E-------------------------------------------------------------------E-----------------V-----------------D--------T--------------D----------------------------------------------------------D-----------------------E-------------E----------------------------------E----D-D---AEEA---G----------------------------------------------------G--------DAD--E----T--------------------T--E----E--------P---------E-Q-------T--E---AVE--A-E---------S-----E------E--SHDE-----------L-------------------------------------------------------------------------------------------------------------------------
>Clavelina_lepadiformis@CT11091006.H1.1
------------------------------------------------------------------------------------------------------------------------------------------------------------------------------------------------------------------------------------------------------------------------------------------------------------------------------------------------------------------------------------------------------------------------------------------------------------------------------------------------------------------------------------------------R---E-E---E---------------------A----I-H---I-------D--G------L--S--------P----S-----E-----------------V-------K----N-------------L----------------R------------------E--------Q-------------------S-----E---K-----------------H-V-----------------------------------------------------------------------------------------------------------------FQAEV-----NRMMKLI--INSLYKNKEIFLRELISNSSDALDK--VRIM-S--L-----T-----D-S----------------------------------------S----A---------L---S---A-----------T--D-E------------------------------------------M-SIKVKV------DK---------E---N---N------------V--LHVTDTGIGMTKAELVKNLGTIA-KSGTSDF----FE---Q-------------------------------M------------S-------------------------------------------------------------------K-------A---------------S-----------------------S-----------------------------------------------------------E------D--------S---------------V------------------S---------------D-LIGQFGVGFYSSFLVADKV------VVTS--K---H--N-----------D-----------D-------S------Q-Y-----I-WE-S-DS------E-SFSV-----------V-----------A--------D-------P-R---G-----D----T-------L----G--------------------------------------------------------R-GT--TVSLYL-K----------E----E------A-------------------------S-D-FLEHATI-KS-LIEKYSQFIN-F---P-I-----------Y-L--------------W---------------------------S--------E-----K---------------T----I------K-------------------------------------------------------------------------------------E-------E-------------------V-------P--------------------------I--------E-----------E-----------------------------------------D--------------E--------------A-EEKP---A------------------E----------------------E------------------------------E------K-------------------D-----------------E-----E-AT-----------------D----D-------------D--------------------------------------------------------------------------------------------------------------------------------------------------------------------------------------------------------------------------------------------------------------------------------E----------E---------A------------E------V----------E--------E----------------------------------E-----A------E--------------------------E----------------D----------------------------------------------------------------------------------------------------------------------------------------------------K----------------------P---K-----T------K---------T---V---E------K--------------T----------V------------W------D------W--------D-------------L-------------INEVKP-VWQRPAK-D--ITDEEYNNFYK--------S-IT------------------K-E--H----T--E-PL-AKTH-F-VAE-G--E-V--SFKS-ILFIP-A--G-A-P--H--G--MF--Q-D--Y----------G-Q-K--K-T--D---F--IK-------------M-------------Y-VR--RVFI-TDDF--Q--D-MMPKYLQFVRGVVDSDDLP--------LNVSRETLQ-Q-------HK-LLKVIKKKLVRKALDMI-KK---I------------D-----------------------------------------------------------------------------------------------------------------------------------------------------------------------------------------------------------------------------------------------------------------------------------------------------------------------------------------------------------A------------------------------------D------------Q-------------------Y----V----------E-----KF-WKEFGTNVK-LGVI--E-D--------------H--S-----N-R---TR-LAK-LLRF-Y---T------S----------------------------------N----H-----------P------T------------------------------------------------------------------------------------------------------------------------------------D-------------------V-----------------S--SLEQ---Y--------------------V-------------------------------------------------------------------------------------------------------------------------E-------------------------------------------------------------------------------------------------------------------------------------R-----------------M---------------------------------------------------------------------------------K----------------------------------------------E-----------K----Q-------------------------E--------------K------------------------------------------------IYF--C--AG-H-----G-REEVEN--SPFVERL-LKK--GYEV---------IYL-TE-P-VD-EYTI--QA-L-P-EF----------------------------------------------------------D--G-K--------------------------------------R----F--Q---NV--A---------K-E---G---------------L-------G----L-----D--------------------------------------------------------------------------E---------------------------------------G----E---------------K--------A-----K----E-------R---K------E-----------------A------L-----E-----K------------------------------------------------------------------------------------------------------------------------------------------------E--------F----E-----P------L---A-N-W---L------KE----TA------------L--K---D-----------K-I---------E-KAV--I-T------ER-L---T---D---SPC-A--L-V---A--S-Q---Y-GWSG-N---MER---I---M-----K-------------A----Q-----A-----Y---Q------T-------Q--K----D---T--S---S---N--YY-A----------N----Q-----K---K---T-LEINPRHPLIK-NL------L---------------------------------------------------------------------------------------------------------------------------------------E-R---V-----E-------G----D---------A-E----D---K------Q----------------------------AT---DI---A--KVMFDTAVLRS-G-------YNLK--D-S--V----D--FSKRILD-ML-Y---S----------N--L-----D--------I----D-------------P-----------D-------------------T---------------P------------------------I--------E-----------E---------------E---------P------------------V-----D-------------------EE----------------A--------E-----------E--E------------------E---------------------E------E-------------------------------------------------------------------E-----------------V-----------------D--------A--------------D----------------------------------------------------------D-----------------------E-------------E----------------------------------E----V-D---DD----------------------------------------------------------G--------DEE--E----G--------------------S--E----E--------K---------E-S-------S--EDAAAEE--T-E---------D-----A------E--AHDE-----------L-------------------------------------------------------------------------------------------------------------------------
>Cystodytes_dellechiajei@CT02091006.H1.1
--------------------------------------------------------------------------------------------------------------------------------------------------------------------------------------------------------------------------------------------------------------------------------------------------------------------------------------------------------------------------------------------------------------------------------------------------------------------------------------------------------------------------------------------------------------------------------------------------------------------------------------------------------------------------------------------------------------------------------------------------S-----E---K-----------------H-I-----------------------------------------------------------------------------------------------------------------FQAEV-----NRMMKLI--INSLYRNKEIFLRELISNSSDALDK--IRIL-S--L-----T-----N-E----------------------------------------D----A---------L---A---A-----------T--S-E------------------------------------------L-SIKVKL------TK-----------------------------------------------------------------------------------------------------------------------------------------------------------------------------------------------------------------------------------------------------------------------------------------------------------------------------------------------------------------------------------------------------------------------------------------------------------------------------------------------------------------------------------------------------------------------------------------------------------------------------------------------------------------------------------------------------------------------------------------------------------------------------------------------------------------------------------------------------------------------------------------------------------------------------------------------------------------------------------------------------------------------------------------------------------------------------------------------------------------------------------------------------------------------------------------------------------------------------------------------------------------------------------------------------------------------------------------------------------------------------------------------------------------------------------------------------------------------------------------------------------------------------------------------------------------------------------------------------------------------------------------------------------------------------------------------------------------------------------------------------------------------------------------------------------------------------------------------------------------------------------------------------------------------------------------------------------------------------------E-------------L-------------INETKP-IWQRPAK-D--ISDEEYNSFYK--------S-IS------------------K-E--T----T--E-PL-GKTH-F-VAE-G--E-V--SFKS-ILFIP-A--S-S-P--S--G--MF--Q-D--Y----------G-A-K--K-S--D---F--IK-------------M-------------Y-VR--RVFI-TDDF--Q--D-MMPKYLQFVRGVVDSDDLP--------LNVSRETLQ-Q-------HK-LLKVIKKKLVRKALDMI-KK---I------------D-----------------------------------------------------------------------------------------------------------------------------------------------------------------------------------------------------------------------------------------------------------------------------------------------------------------------------------------------------------P------------------------------------E------------M-------------------Y----L----------D-----KF-WKEFGTNVK-LGVI--E-D--------------H--S-----N-R---TR-LAK-LLRF-Y---S------S----------------------------------N----H-----------P------T------------------------------------------------------------------------------------------------------------------------------------D-------------------L-----------------T--SLES---Y--------------------V-------------------------------------------------------------------------------------------------------------------------E-------------------------------------------------------------------------------------------------------------------------------------R-----------------M---------------------------------------------------------------------------------K----------------------------------------------E-----------K----Q-------------------------E--------------K------------------------------------------------IYF--C--AG-N-----G-REEVEN--SPFVERL-LKK--GYEI---------LYL-TE-P-VD-EYTI--QA-L-P-EF----------------------------------------------------------D--G-K--------------------------------------R----F--Q---NV--A---------K-E---G---------------L-------G----L-----D--------------------------------------------------------------------------D---------------------------------------G----E---------------K--------A-----K----E-------R---K------E-----------------A------L-----E-----K------------------------------------------------------------------------------------------------------------------------------------------------E--------F----E-----P------L---A-K-W---L------KE----TA------------L--K---D-----------K-I---------E-KAV--I-T------ER-L---T---D---SPC-A--L-V---A--S-Q---Y-GWSG-N---MER---L---M-----K-------------A----Q-----A-----Y---Q------T-------Q--K----D---A--A---Q---N--YY-S----------K----Q-----K---K---T-LEINPRHPLVK-NL------L---------------------------------------------------------------------------------------------------------------------------------------E-K---V-----E-------A----D---------A-E----D---P------K----------------------------AA---EI---A--EVMFDTAVLRS-G-------YALK--D-S--V----A--FSKRILE-ML-Y---S----------N--L-----N--------I----D-------------P-----------K-------------------T---------------P------------------------I--------E-----------Q---------------E---------P------------------E-----D-------------------E-----------------P--------E-----------E--E------------------E---------------------E------E-------------------------------------------------------------------E-----------------V-----------------D--------A--------------D----------------------------------------------------------E-----------------------E-------------E----------------------------------E----G-E---S-------------------------------------------------------------------------------------------------------------------------------------------------------------------------------------------------------------------------------------------------------------------------------------------------------------------------
>Oikopleura_dioica@CT05070913.H2.1
----------------------------------------------------------------------------------------------------------------------------------------------------------------------------------------------------------------------------------------------L----AT---L-A---L--F--G-T---V-------------A-------------A--Q---------E----------E--------------------A--V--------------------------A----D----D----S----V------N--F-----H-D---D------------------------A---------------T---------D--D--------D---------------V-------A------A----------------------K---D-D---E---------------------A----M-T---L-------D--G------F--S--------A----E-----E-----------------V-------A----A-------------L----------------R------------------E--------S-------------------G-----E---T-----------------M-A-----------------------------------------------------------------------------------------------------------------FQAEV-----SRMMKLI--INSLYKNKDIFLRELISNASDALDK--IRLM-A--L-----T-----D-D----------------------------------------A----A---------L---A---A-----------T--D-E------------------------------------------L-SIKIKV------EK---------D---A---N------------V--IHITDTGIGMTQEHLKKNLGTIA-KSGTSEF----FE---K-------------------------------M------------S-------------------------------------------------------------------N-------S---------------G-----------------------N-----------------------------------------------------------E------D--------G---------------A------------------S---------------D-LIGQFGVGFYSAFLVADKV------VVTS--K---N--N-----------D-----------D-------D------Q-Y-----V-WE-S-DS------L-EFSI-----------A-----------K--------D-------P-R---G-----N----T-------L----P--------------------------------------------------------R-GT--TVSLYL-K----------E----E------A-------------------------G-D-YLQHQSV-KE-LIQKYSQFIN-F---P-I-----------Y-L--------------W---------------------------G--------S-----K---------------Q----V------E-------------------------------------------------------------------------------------E-------E-------------------V-------P--------------------------V--------E---------------------------------------------------------------------------------------------------------------E----------------------E---A--D----E--E---------------V------N-------------------D-----------------D-------------------------------E-------------D--------------------------------------------------------------------------------------------------------------------------------------------------------------------------------------------------------------------------------------------------------------------------------E----------E---------G------------K------V----------E--------E----------------------------------E-----S------D--------------------------E----------------E----------------------------------------------------------------------------------------------------------------------------------------------------K----------------------P---K-----T------Q---------K---V---T------K--------------T----------V------------Y------D------W--------E-------------L-------------INSTKP-IWQRKTA-E--IDAEEYEKFYA--------A-IA------------------K-D--S----T--K-PM-TYTH-F-SAE-G--E-V--SFKA-ILFVP-K--A-A-E--R--D--MF--N-D--Y----------G-Q-K--K-G--D---N--IK-------------M-------------Y-VR--RVFI-TDDF--T--D-MMPKYLQFIRGVVDSDDLP--------LNVSRETLQ-Q-------HK-LLKVIKKKLVRKALDMI-KK---I------------D-----------------------------------------------------------------------------------------------------------------------------------------------------------------------------------------------------------------------------------------------------------------------------------------------------------------------------------------------------------V------------------------------------D------------E-------------------Y----T----------E-----TF-WKQYSTNVK-LGVI--E-D--------------N--S-----N-R---TR-LAK-LLRF-R---T------S----------------------------------K----D-----------D------G------------------------------------------------------------------------------------------------------------------------------------E-G-----------------W-----------------H--SLEE---Y--------------------V-------------------------------------------------------------------------------------------------------------------------E-------------------------------------------------------------------------------------------------------------------------------------R-----------------M---------------------------------------------------------------------------------K----------------------------------------------E-----------N----Q-------------------------E--------------K------------------------------------------------IFF--C--AG-T-----S-LKDVKD--SIFIERL-IKK--GYEI---------IYL-VE-P-VD-EYTI--QA-L-P-EF----------------------------------------------------------D--G-K--------------------------------------K----F--Q---NV--A---------K-E---G---------------V-------D----I-----------------------------------------------------------------------------------------------------------------------------D---------------V--------N-----K----S-------Y---L------E-----------------R------M-----E-----K------------------------------------------------------------------------------------------------------------------------------------------------K--------Y----E-----P------L---L-D-W---L------KS----KA------------L--F---N-----------K-I---------E-KAV--V-S------NS-L---E---S---SPA-A--L-V---A--S-A---Y-GWSG-N---MER---I---M-----K-------------A----Q-----A-----Y---Q------T-------G--N----D---A--S---S---E--FY-A----------N----Q-----K---K---I-FAINPRHPLAN-TL------L---------------------------------------------------------------------------------------------------------------------------------------E-R---V-----E-------A----D---------E-Q----D---A------A----------------------------AE---EI---A--KLLFDQAALRS-G-------YVLK--D-P--S----D--FADRIMN-IM-Y---A----------N--L-----D--------I----D-------------P-----------E-------------------S---------------P------------------------I--------E-----------E---------------E---------P------------------T-----A-------------------GD----------------W--------ED----------E--E------------------D---------------------E------E-------------------------------------------------------------------E-----------------L-----------------E--------A--------------E----------------------------------------------------------E-----------------------E-------------V----------------------------------D----A-S---YE----------------------------------------------------------A--------DEE--V----H--------------------E--EL-----------------------------------------------------------------------------------------------------------------------------------------------------------------------------------------------------------------
>Molgula_gulf@CT03091006.H1.1
-------------------------------------------------------------------------------------------------------------------------------------------------------------------------------------------------------------------------------------------------------------------------------------------------------------------------------------------------------------------------------------------------------------------------------------------------------------------------------------------------------------------------------------------------------------------------------------------------------------------------------------------------------------------------------------------------------------------------------------------------------------------------------------------------------------------------------------------------------------------------------------------------------------------------------------------------------------------------------------------------------------------------------------------------------------------------------------------------------------------------------------------------------------------------------------------------------------------------------------------------------------------------------------------------------------------------------------------------------------------------------------------------------------------------------------------------------------------------------------------------------------------------------------------------------------------------------------------------------------------------------------------------------------------------------------------------------------------------------------------------------------------------------------------------------------------------------------------------------------------------------------------------------------------------------------------------------------------------------------------------------------------------------------------------------------------------------------------------------------------------------------------------------------------------------------------------------------------------------------------------------------------------------------------------------------------------------------------------------------------------------------------------------------------------------------------------------------------------------------------------------------------------------------------------------------------------------------------------------------------------------------------------------------------------------------------------------------------------------------------------------------------------------------------------------------------------------------------------------------------------------------------------------------------------------------------------------------------------------------------------------------------------------------------------------------------------------------------------------------------------------------------------------------------------------------------------------------------------------------------------------------------------------------------------------------------------------------------------------------------------------------------------------------------LDMI-KK---I------------K-----------------------------------------------------------------------------------------------------------------------------------------------------------------------------------------------------------------------------------------------------------------------------------------------------------------------------------------------------------A------------------------------------E------------D-------------------Y----M----------D-----KF-WKDFGTSIK-LGVI--E-D--------------H--S-----N-R---TR-LAK-LLRF-Y---T------S----------------------------------N----S-----------E------S------------------------------------------------------------------------------------------------------------------------------------E-------------------Q-----------------T--SLED---S--------------------L-------------------------------------------------------------------------------------------------------------------------K-------------------------------------------------------------------------------------------------------------------------------------K------------------------------------------------------------------------------------------------------------------------------------------------------------------------------------------------------------------------------------------------------------------------------------------------------------------------------------------------------------------------------------------------------------------------------------------------------------------------------------------------------------------------------------------------------------------------------------------------------------------------------------------------------------------------------------------------------------------------------------------------------------------------------------------------------------------------------------------------------------------------------------------------------------------------------------------------------------------------------------------------------------------------------------------------------------------------------------------------------------------------------------------------------------------------------------------------------------------------------------------------------------------------------------------------------------------------------------------------------------------------------------------------------------------------------------------------------------------------------------------------------------------------------------------------------------------------------------------------------------------------------------------------------------------------------------------------------------------------------------------------------------------------------------------------------------------------------------------------------------------------------------------------------------------------------------------------------------------------------------------------------------------------------------------------------------------------------------------------------------------------------------------------------------------------------------------------------------------------------------------------------------------------------------------------------------------------------------------------------------------------------------------------------------------------------------
>Molgula_occidentalis@CT01091006.H1.1
-----------------------------------------------------------------------------------------------------------------------------------------------------------------------------------------------------------------------------------------------------------------------------------------------------------------------------------------------------------------------------------------------------------------------------------------------------------------------------------------------------------------------------------------------------------------------------------------------------------------------------------------------------------------------------------------------------------------------------------------------------------------------------------------------------------------------------------------------------------------------------------------------------------------------------------------------------------------------------------------------------------------------------------------------------------------------------------------------------------------------------------------------------------------------------------------------------------------------------------------------------------------------------------------------------------------------------------------------------------------------------------------------------------------------------------------------------------------------------------------------------------------------------------------------------------------------------------------------------------------------------------------------------------------------------------------------------------------------------------------------------------------------------------------------------------------------------------------------------------------------------------------------------------------------------------------------------------------------------------------------------------------------------------------------------------------------------------------------------------------------------------------------------------------------------------------------------------------------------------------------------------------------------------------------------------------------------------------------------------------------------------------------------------------------------------------------------------------------------------------------------------------------------------------------------------------------------------------------------------------------------------------------------------------------------A------------E------V----------E--------D----------------------------------E-----E------E--------------------------T----------------E---------------D------------------------------------------------------------------------------------------------------------------------------------K----------------------P---K-----T------K---------T---V---E------K--------------T----------V------------W----------------------------------------------------------------------------FYK--------A-IS------------------K-D--SS---T--D-PL-TKTH-F-VAE-G--E-V--SFRS-FLYVP-G--S-A-P--R--D--MF--Q-D--Y----------G-Q-K--K-T--D---F--IK-------------M-------------Y-VR--RVFI-TDDF--Q--D-MMPKYLNFVRGVVDSDDLP--------LNVSRETLQ-Q-------HK-LLKVIKKKLVRKA----------------------------------------------------------------------------------------------------------------------------------------------------------------------------------------------------------------------------------------------------------------------------------------------------------------------------------------------------------------------------------------------------------------------------------------------------------------------------------------------------------------------------------------------------------------------------------------------------------------------------------------------------------------------------------------------------------------------------------------------------------------------------------------------------------------------------------------------------------------------------------------------------------------------------------------------------------------------------------------------------------------------------------------------------------------------------------------------------------------------------------------------------------------------------------------------------------------------------------------------------------------------------------------------------------------------------------------------------------------------------------------------------------------------------------------------------------------------------------------------------------------------------------------------------------------------------------------------------------------------------------------------------------------------------------------------------------------------------------------------------------------------------------------------------------------------------------------------------------------------------------------------------------------------------------------------------------------------------------------------------------------------------------------------------------------------------------------------------------------------------------------------------------------------------------------------------------------------------------------------------N--FY-A----------N----Q-----K---K---T-LEINPRHPLIK-TL------L---------------------------------------------------------------------------------------------------------------------------------------K-N---V-----E--------------------------------------------------------------------------DI---A--KVMFDTAVLRS-G-------YQLK--D-S--V----D--FSARILE-LL-Y---Q----------N--M-----D--------I----D-------------S-----------S-----A-------------V---------------E------------------------V--------E-----------E---------------E---------P------------------ED----D-------------------DD-EGKG----D------D--------E-----------D--D------------------E---------------------E------E--------------------------------------------------------------------------------------------------------------------------------------------------------------------------------------------------------------------------------------------------------------------------------------------------------------------------------------------------------------------------------------------------------------------------------------------------------------------------------------------------------------------------------------------------------------------------------------------------------
>Halocynthia_roretzi@CT05120409.H1.1
--------------------------------------------------------------------------------------------------------------------------------------------------------------------------------------------------------------------------------------------------------C-I---L--I--S-N---A-------------K-------------A--E---------E----------A--------------------G--E-------S--VETP-----K------V----E----D----D----I------G--K-----S-Q---E------------------------A-----S--K------T---------D--D--------N---------------V-------V------E----------------------R---E-E---E---------------------A----I-Q---L-------D--G------L--N--------P----S-----Q-----------------I-------K----Q-------------L----------------R------------------E--------Q-------------------A-----D---K-----------------H-E-----------------------------------------------------------------------------------------------------------------FQAEV-----NRMMKLI--INSLYKNKEIFLRELISNSSDALDK--IRLL-S--L-----T-----D-K----------------------------------------D----A---------L---R---E-----------T--E-E------------------------------------------L-SIKIKV------DK---------D---N---G------------I--IHVTDTGIGMTKEHLIKNLGTIA-KSGTSEF----FE---K-------------------------------M------------S-------------------------------------------------------------------D-------A---------------Q-----------------------N-----------------------------------------------------------T------E--------M---------------V------------------S---------------D-LIGQFGVGFYSSFLVSDRV------VVTS--K---H--N-----------D-----------D-------V------Q-H-----I-WE-S-DS------E-SFSV-----------M-----------E--------D-------P-R---G-----N----T-------L----G--------------------------------------------------------R-GT--TVSLYL-K----------E----E------A-------------------------S-D-YLDVDTI-RQ-LITRYSQFIN-F---P-I-----------Y-L--------------W---------------------------A--------S-----K---------------V----V------K-------------------------------------------------------------------------------------E-------E-------------------V-------P--------------------------V--------L-----------K-----------------------------------------D--------------E--------------E--------A-----------------------------------------E------------------------------V------K-------------------E-----------------A--TDEDKEK----------------------D-------------E--------------------------------------------------------------------------------------------------------------------------------------------------------------------------------------------------------------------------------------------------------------------------------D----------E---------A------------E------V----------E--------E----------------------------------E-----S------E--------------------------E----------------E----------------------------------------------------------------------------------------------------------------------------------------------------K----------------------P---K-----T------E---------T---I---E------K--------------T----------V------------W------D------W--------E-------------L-------------LNETKP-IWQRPVK-E--ITEEEYNAFYK--------A-VA------------------K-D--S----T--E-PL-TKTH-F-VAE-G--E-V--SFKS-ILFIP-S--T-A-P--S--D--MF--Q-D--Y----------G-Q-K--K-V--D---Y--VK-------------L-------------Y-VR--RVFI-TDDF--Q--D-MMPKYLQFVRGLVDSDDLP--------LNVSRETLQ-Q-------HK-LLKVIKKKLVRKVLDMI-KK---I------------P-----------------------------------------------------------------------------------------------------------------------------------------------------------------------------------------------------------------------------------------------------------------------------------------------------------------------------------------------------------A------------------------------------D------------S-------------------Y----I----------E-----KF-WKHYGTNMK-LGIM--E-D--------------H--S-----N-R---TR-LAK-LLRF-F---S------S----------------------------------N----S-----------D------T------------------------------------------------------------------------------------------------------------------------------------E-------------------L-----------------T--SLEE---Y--------------------I-------------------------------------------------------------------------------------------------------------------------E-------------------------------------------------------------------------------------------------------------------------------------R-----------------M---------------------------------------------------------------------------------K----------------------------------------------E-----------K----Q-------------------------D--------------K------------------------------------------------IYF--C--AG-N-----G-RKEVEE--SPFVERL-LKK--GYEV---------IYL-TE-P-VD-EYTL--QA-L-P-EF----------------------------------------------------------D--G-K--------------------------------------R----F--Q---NV--A---------K-E---G---------------L-------G----L-----D--------------------------------------------------------------------------D---------------------------------------G----E---------------K--------A-----K----E-------V---K------E-----------------A------L-----T-----K------------------------------------------------------------------------------------------------------------------------------------------------E--------Y----E-----P------L---A-N-W---L------KE----TA------------L--S---D-----------K-I---------E-KAV--I-S------ER-L---T---N---SPC-A--I-V---A--S-Q---Y-GWSG-N---MER---I---M-----K-------------A----Q-----A-----Y---K------S-------A--S----D---T--S---S---N--FY-A----------N----Q-----K---K---T-LEINPRHPLIK-NL------L---------------------------------------------------------------------------------------------------------------------------------------E-R---V-----E-------S----D---------A-E----D---E------K----------------------------AK---SI---A--LVMYDAAVLRS-G-------YTLK--D-S--L----D--FSERILN-LL-Y---G----------N--I-----G--------I----D-------------P-----------D-------------------T---------------P------------------------I--------E-----------E---------------E---------P------------------Q-----E-------------------EQ-E-------E------E--------E-----------E--E------------------EVDA------------------D------E-------------------------------------------------------------------E-----------------E-----------------D--------D--------------D----------------------------------------------------------D-----------------------D-------------E----------------------------------E----V------------E----------------------------------------------------E--------DES--K----E-----------------------------------------------------------------------S---------EKDDKSE------E--SHDE-----------L-------------------------------------------------------------------------------------------------------------------------
>Doliolum_nationalis@CT02130511.H1.1
----------------------------------------------------------------------------------------------------------------------------------------------------------------------------------------------------------------------------------------------------------L---S--S--G-T---V-------------R-------------S--E---------D----------E--------------------D--E-------A--V--------L------VE---D----PIVEEN----I------G--K-----A-A---D------------------------A-----S--R------T---------D--D--------E---------------V-------I------E----------------------R---E-A---E---------------------A----I-H---I-------D--G------L--S--------P----S-----E-----------------V-------K----N-------------L----------------R------------------E--------G-------------------A-----E---K-----------------H-V-----------------------------------------------------------------------------------------------------------------FQAEV-----NRLMKLI--INSLYKNKEIFLREIISNASDALDK--IRLM-G--L-----T-----D-P----------------------------------------S----A---------L---A---A-----------T--E-E------------------------------------------M-SIKIKV------DK---------E---N---N------------V--LHVTDTGIGMTREHLIKNLGTIA-KSGTSDF----FE---K-------------------------------M------------S-------------------------------------------------------------------S-------A---------------S-----------------------S-----------------------------------------------------------E------E--------S---------------V------------------S---------------D-LIGQFGVGFYSTFLVADKI------VVAS--K---H--N-----------D-----------D-------T------Q-H-----I-WE-S-DS------E-SFSI-----------V-----------E--------D-------P-R---G-----D----T-------H----K--------------------------------------------------------R-GT--TVSLYL-K----------E----E------A-------------------------S-D-YLDQQTV-KD-LIQKYSQFIN-F---P-I-----------Y-L--------------W---------------------------S--------E-----K---------------T----I------T-------------------------------------------------------------------------------------E-------E-------------------V-------P--------------------------L--------S-----------E-----------------------------------------E--------------ELAEQ----------A-DEEA---E------------------V----------------------E------------------------------K------D-------------------D-----------------D-----E-ED-----------------E----D-------------D--------------------------------------------------------------------------------------------------------------------------------------------------------------------------------------------------------------------------------------------------------------------------------E----------E---------A------------E------V----------E--------D----------------------------------E-----S------D--------------------------EE---------------D---------------D------------------------------------------------------------------------------------------------------------------------------------K----------------------P---K-----T------K---------T---V---E------K--------------T----------V------------W------D------W--------E-------------L-------------QNTTKP-VWQRPSK-E--ITDEEYNEFYK--------S-IS------------------K-E--S----T--D-PL-SHTH-F-VAE-G--E-V--SFKS-ILFLP-A--K-A-P--A--G--MF--N-D--Y----------G---------------------------------------------------------------------------------VDSDDLP--------LNVSRETLQ-Q-------HK-LLKVIKKKLVRKALDMI-KK---I------------D-----------------------------------------------------------------------------------------------------------------------------------------------------------------------------------------------------------------------------------------------------------------------------------------------------------------------------------------------------------A------------------------------------E------------D-------------------Y----I----------E-----KF-WKEFGTNMK-LGVI--E-D--------------H--S-----N-R---TR-LSK-LLRF-M---S------S----------------------------------N----H-----------P------T------------------------------------------------------------------------------------------------------------------------------------D-------------------L-----------------T--SLED---Y--------------------I-------------------------------------------------------------------------------------------------------------------------E-------------------------------------------------------------------------------------------------------------------------------------R-----------------M---------------------------------------------------------------------------------K----------------------------------------------E-----------K----Q-------------------------E--------------K------------------------------------------------IYF--C--AG-N-----G-RKEVEN--SPFVERL-LKK--GYEV---------LYL-TE-P-VD-EYTI--QA-L-P-EF----------------------------------------------------------D--G-K--------------------------------------R----F--H---NV--A---------K-E---G---------------L-------G----L-----D--------------------------------------------------------------------------D---------------------------------------G----E---------------K--------A-----K----E-------R---K------E-----------------A------L-----E-----K------------------------------------------------------------------------------------------------------------------------------------------------E--------F----E-----P--------------------------------------------------------------------------------------------------------------------------------------------------------------------------------------------------------------------------------------------------------------------------------------------------------------------------------------------------------------------------------------------------------------------------------------------------------------------------------------------------------------------------------------------------------------------------------------------------------------------------------------------------------------------------------------------------------------------------------------------------------------------------------------------------------------------------------------------------------------------------------------------------------------------------------------------------------------------------------------------------------------------------------------------------------------------------------------------------------------------------------------------------------------------------------------------------------------------------------------------------------------------------------------------------------------------------------------------------------------------------------------------------------------------------------------------------------------------------------------------------------------------
>Salpa_fusiformis@CT02130511.H1.1
------------------------------------------------------------------------------------------------------------------------------------------------------------------------------------------------------------------------------------------------------------------------------------------------------------------------------------------------------------------------------------------------------------------------------------------------------------------------------------------------------------------------------------------------R---E-E---E---------------------S----I-H---I-------D--G------L--S--------P----S-----E-----------------V-------K----N-------------L----------------R------------------E--------Q-------------------S-----E---K-----------------H-V-----------------------------------------------------------------------------------------------------------------FQAEV-----NRMMKLI--INSLYKNKEIFLRELISNASDALDK--IRLI-S--L-----T-----D-K----------------------------------------E----A---------L---G---S-----------N--E-E------------------------------------------L-SIKVKV------DK---------E---N---N------------V--LHVTDTGIGMTKADLIKNLGTIA-KSGTSDF----FE---K-------------------------------M------------S-------------------------------------------------------------------S-------A---------------S-----------------------S-----------------------------------------------------------E------D--------S---------------V------------------S---------------D-LIGQFGVGFYSSFLVADKV------VVTS--K---N--N-----------N-----------DP------D------Q-H-----I-WE-S-DS------E-SFSV-----------V-----------K--------D-------P-R---G-----V----T-------L----G--------------------------------------------------------R-GT--TVSLYM-K----------E----E------A-------------------------L-D-YLEAKTV-KD-LVQKYSQFMN-F---P-I-----------Y-L--------------W---------------------------G--------E-----K---------------T----I------S-------------------------------------------------------------------------------------E-------E-------------------V-------P--------------------------I--------E-----------E-----------------------------------------G--------------E--------------E-EE-----A------------------E----------------------I------------------------------K------E-------------------D-----------------D-----A-EK-----------------S----E-------------D--------------------------------------------------------------------------------------------------------------------------------------------------------------------------------------------------------------------------------------------------------------------------------D----------E---------A------------E------V----------E--------E----------------------------------E-----A------D--------------------------E----------------E---------------A------------------------------------------------------------------------------------------------------------------------------------K----------------------P---K-----T------K---------T---V---E------K--------------T----------V------------H------D------W--------E-------------L-------------LNETKP-VWQRPAK-E--ITEAEYSEFYK--------S-IS------------------K-D--S----T--D-PM-AKTH-F-AAE-G--E-V--SFKS-ILFIP-S--S-A-P--S--G--MF--N-D--Y----------G-N-K--K-T--D---T--IK-------------M-------------Y-VR--RVFI-TDDF--Q--D-MMPKYLQFVSGVVDSDDLP--------LNVSRETLQ-Q-------HK-LLKVIKKKLVRKALDMI-KK---I------------D-----------------------------------------------------------------------------------------------------------------------------------------------------------------------------------------------------------------------------------------------------------------------------------------------------------------------------------------------------------S------------------------------------E------------V-------------------Y----M----------D-----KF-WKQFGTNIK-LGVI--E-D--------------H--S-----N-R---TR-LAK-LLRF-Q---S------S----------------------------------D----H-----------P------T------------------------------------------------------------------------------------------------------------------------------------N-------------------Q-----------------T--SLEA---Y--------------------I-------------------------------------------------------------------------------------------------------------------------E-------------------------------------------------------------------------------------------------------------------------------------R-----------------M---------------------------------------------------------------------------------K----------------------------------------------E-----------K----Q-------------------------E--------------K------------------------------------------------IYF--C--AG-N-----G-REEVEN--SPFVERL-LKK--GYEV---------LYL-TE-P-VD-EYTI--QA-L-P-EF----------------------------------------------------------D--G-K--------------------------------------R----F--Q---NV--A---------K-E---G---------------L-------D----I-----D--------------------------------------------------------------------------Q---------------------------------------G----E---------------V--------A-----K----E-------R---K------E-----------------A------L-----E-----K------------------------------------------------------------------------------------------------------------------------------------------------E--------F----E-----P------L---A-K-W---L------KE----SA------------L--K---D-----------K-I---------E-KAV--I-T------ER-L---T---E---TPC-A--L-V---A--S-Q---Y-GWSG-N---MER---I---M-----K-------------A----Q-----A-----Y---K------S-------Q--A----D---S--S---N---N--FY-A----------N----Q-----K---K---T-LEINPRHPLIK-TL------L---------------------------------------------------------------------------------------------------------------------------------------A-K---V-----E-------A----S---------E-D----D---E------Q----------------------------AT---NI---A--QVMFDTAVLRS-G-------YNLK--D-Q--V----D--FSKRIMQ-ML-Y---K----------N--L-----D--------I----D-------------P-----------N-------------------T---------------P------------------------I--------E-----------E---------------E---------P------------------A-----E-------------------AE----------------E--------A-----------E--E------------------D---------------------E------E-------------------------------------------------------------------E-----------------V-----------------D--------A--------------D----------------------------------------------------------D-----------------------E-------------E---------------------------------------------DE----------------------------------------------------------G--------EEEVVD----E--------------------T--T----T--------E---------T-P-------T--EEAATEA--P-EA--------E-----Q------E--THDE-----------L-------------------------------------------------------------------------------------------------------------------------
>Ciona_intestinalis@XP_002123630
---------------------------------------------------------------------------------------------------------------------------------------------------------------------------------------------------------------------------------------------------------------------------------------------------------------------------------------------------------------------------------------------------------------------------------------------------------------------------------------------------------------------------------------------------------------------------------------------------------------------------------------------------------------------------------------------------------------------------------------------------------------------------------------------------------------------------------------------------------------------------------------------------------------------INSLYRNKEIFLRELISNSSDALDK--IRLL-S--L-----T-----D-D----------------------------------------A----A---------L---A---A-----------T--D-E------------------------------------------L-SIKVKV------DK---------E---N---N------------V--LHVTDTGIGMTKADLIKNLGTIA-KSGTSDF----FE---Q-------------------------------M------------S-------------------------------------------------------------------K-------A---------------S-----------------------S-----------------------------------------------------------E------D--------S---------------V------------------S---------------D-LIGQFGVGFYSAFLIADKV------VVTS--K---H--N-----------N-----------D-------S------Q-H-----I-WE-S-DS------E-SFSV-----------V-----------A--------D-------P-R---G-----D----T-------L----G--------------------------------------------------------R-GT--TVSLYL-K----------E----E------A-------------------------S-D-YLENSTV-KG-LIEKYSQFIN-F---P-I-----------Y-L--------------W---------------------------S--------E-----K---------------T----I------K-------------------------------------------------------------------------------------E-------E-------------------V-------P--------------------------L--------D-----------E-----------------------------------------D--------------E--------------A--------A------------------E----------------------E------------------------------E------K-------------------P-----------------E---------------------------------------------E--------------------------------------------------------------------------------------------------------------------------------------------------------------------------------------------------------------------------------------------------------------------------------K----------E---------A------------S------D----------E--------D----------------------------------E-----E------A--------------------------E----------------VEEEKED----------------------------------------------------------------------------------------------------------------------------------------------K----------------------P---K-----T------K---------T---V---E------K--------------T----------V------------W------D------W--------E-------------L-------------LNEMKP-VWQRPAK-E--ITDKEYSDFYK--------S-IS------------------K-E--T----T--D-PM-GKTH-F-VAE-G--E-V--SFKS-ILFIP-M--T-S-P--G--N--MF--Q-D--Y----------G-Q-K--K-T--D---F--IK-------------M-------------Y-VR--RVFI-TDDF--Q--D-MMPKYLSFVRGVVDSDDLP--------LNVSRETLQ-Q-------HK-LLKVIKKKLVRKALDMI-KK---I------------D-----------------------------------------------------------------------------------------------------------------------------------------------------------------------------------------------------------------------------------------------------------------------------------------------------------------------------------------------------------P------------------------------------E------------V-------------------Y----L----------E-----KF-WKEFGTNIK-LGVI--E-D--------------H--S-----N-R---TR-LAK-LLRF-F---T------S----------------------------------N----H-----------P------T------------------------------------------------------------------------------------------------------------------------------------D-------------------V-----------------S--SLEQ---Y--------------------V-------------------------------------------------------------------------------------------------------------------------E-------------------------------------------------------------------------------------------------------------------------------------R-----------------M---------------------------------------------------------------------------------K----------------------------------------------E-----------K----Q-------------------------E--------------K------------------------------------------------IYF--C--AG-N-----G-RKEVEN--SPFVERL-LKK--GYEV---------IYL-TE-A-VD-EYTI--QA-L-P-EF----------------------------------------------------------D--G-K--------------------------------------R----F--Q---NV--A---------K-E---G---------------L-------G----L-----D--------------------------------------------------------------------------D---------------------------------------G----E---------------K--------A-----K----E-------R---K------D-----------------A------L-----E-----K------------------------------------------------------------------------------------------------------------------------------------------------E--------Y----E-----P------L---A-K-W---L------KE----TV------------L--T---D-----------K-I---------E-KAV--I-T------ER-L---T---D---SPC-A--L-V---A--S-Q---Y-GWSG-N---MER---I---M-----K-------------A----Q-----A-----Y---Q------T-------Q--K----D---S--T---N---N--FY-A----------N----Q-----K---K---T-LEINPRHPLIK-NL------L---------------------------------------------------------------------------------------------------------------------------------------E-R---I-----E-------T----D---------A-E----D---A------Q----------------------------AA---QI---A--NVMFDTAALRS-G-------YSLK--D-S--V----D--FSKRILD-ML-Y---K----------N--L-----N--------I----D-------------P-----------E-------------------T---------------P------------------------I--------E-----------E---------------E---------P------------------E-----D-------------------EE---------P------E--------E-----------E--E------------------E---------------------E------E-------------------------------------------------------------------E-----------------V-----------------D--------T--------------D----------------------------------------------------------D-----------------------E-------------E----------------------------------E----D-D---AEEA---G----------------------------------------------------G--------DAD--E----T--------------------T--E----E--------P---------E-Q-------T--E---AVE--A-E---------S-----E------E--SHDE-----------L-------------------------------------------------------------------------------------------------------------------------
>Petromyzon_marinus@CT08080730.H1.1
------------------------------------------------------------------------------------------------------------------------------------------------------------------------------------------------------------------R--S--V----WLV--G--------L--L----CA---L-L---T--F--S-A---V-------------S-------------AD-D---------S----------T-----V--------------D--G-------D------A----T------V----E----Q----D----L------G--K-----S-R---E------------------------G-----S--R------T---------D--D--------E---------------V-------V------Q----------------------R---E-E---E---------------------A----I-T---L-------D--G------L--N--------A----A-----Q-----------------I-------K----E-------------L----------------R------------------E--------K-------------------A-----E---K-----------------H-V-----------------------------------------------------------------------------------------------------------------FQAEV-----NRMMKLI--INSLYKNKEIFLRELISNASDALDK--IRLM-S--L-----T-----D-G----------------------------------------K----A---------L---D---A-----------T--D-E------------------------------------------L-TIKIKA------DK---------E---K---N------------L--LHITDTGVGMTYDELVKNLGTIA-KSGTSEF----LS---R-------------------------------A------------Q-------------------------------------------------------------------E-------L---------------A-----------------------T-----------------------------------------------------------E--G---Q--------S---------------T------------------S---------------E-LIGQFGVGFYSAFLVADRI------VVTS--K---H--N-----------N-----------D-------T------Q-H-----I-WE-S-DS------S-EFTV-----------T-----------E--------D-------P-R---G-----N----T-------L----A--------------------------------------------------------R-GT--TITLVL-K----------E----E------A-------------------------A-D-YLELETI-KN-LVKKYSQFIN-F---P-I-----------Y-V--------------W---------------------------S--------S-----K---------------T----E------T-------------------------------------------------------------------------------------V-------E-------------------E-------P--------------------------I--------E-----------E-----------------------------------------E--------------E--------------E--E-----A------------------K----------------------E------------------------------E------K-------------------A-----------------D-------------------------------D-------------S--------------------------------------------------------------------------------------------------------------------------------------------------------------------------------------------------------------------------------------------------------------------------------D----------D---------D------------V------E----------V--------E----------------------------------E-----E------D--------------------------E----------------K----------------------------------------------------------------------------------------------------------------------------------------------------K----------------------P---K-----T------K---------K---V---E------K--------------T----------I------------W------D------W--------E-------------L-------------MNDIKP-IWQRVTK-E--VEDDEYKAFYK--------S-FS------------------K-D--S----D--E-PL-TWIH-F-TAE-G--E-V--TFRS-ILFVP-T--S-A-P--R--G--MF--D-E--Y----------G-T-K--K-T--D---F--IK-------------M-------------Y-VR--RVFI-TDDF--H--D-MMPKYLNFVKGVVDSDDLP--------LNVSRETLQ-Q-------HK-LLKVIKKKLVRKTLDMI-KK---I------------A-----------------------------------------------------------------------------------------------------------------------------------------------------------------------------------------------------------------------------------------------------------------------------------------------------------------------------------------------------------D------------------------------------E------------S-------------------Y----Q----------E-----KF-WKEFGTNIK-LGVI--E-D--------------H--S-----N-R---TR-LAK-LLRF-Q---S------S----------------------------------Y----G-----------T------D------------------------------------------------------------------------------------------------------------------------------------K-------------------L-----------------T--SLEE---Y--------------------V-------------------------------------------------------------------------------------------------------------------------E-------------------------------------------------------------------------------------------------------------------------------------R-----------------M---------------------------------------------------------------------------------K----------------------------------------------E-----------K----Q-------------------------D--------------K------------------------------------------------IYF--I--AG-A-----N-RKEVES--SPFVERL-LKK--GYEV---------LFL-TE-A-VD-EYCI--QA-L-P-EF----------------------------------------------------------D--G-K--------------------------------------R----F--Q---NV--A---------K-E---G---------------L-------K----L-----D--------------------------------------------------------------------------D---------------------------------------G----E---------------K--------A-----K----E-------K---L------E-----------------T------L-----E-----K------------------------------------------------------------------------------------------------------------------------------------------------E--------Y----E-----P------L---I-K-W---L------KD----NA------------L--K---D-----------K-I---------E-KAT--V-S------QR-L---L---G---SPC-A--L-V---A--S-Q---Y-GWSG-N---MER---I---M-----K-------------A----Q-----A-----Y---Q------T-------G--K----D---A--A---S---N--FY-G----------S----Q-----K---K---T-FEINPRHPLIK-EL------L---------------------------------------------------------------------------------------------------------------------------------------T-R---V-----Q-------A----S---------E-E----D---A------T----------------------------AK---DL---A--LVLFETATLRS-G-------YLLQ--D-T--R----S--FSDRIER-ML-R---V----------S--L-----N--------I----D-------------L-----------E-------------------A---------------K------------------------V--------D-----------E---------------E---------P------------------E-----D-------------------V----------A------E--------E-----------A--S------------------E---------------------D------Q----------------------------D-----------A---------D-------D--------D-----------------D-----------------A--------D--------------D----------------------------------------------------------E-----------------------E-------------VV------DV------D-V---GS-----Q-----D----K------------K----------------------------------------------------A--------A----D----E--------------------D--A----T--------D---------S---------------------E-K---------A-----E------A--EKDE-----------L-------------------------------------------------------------------------------------------------------------------------
>Lethenteron_japonicum@CT03080930.H1.1
---------------------------------------------------------------------------------------------------------------------------------------------------------------------------------------------------------------------------------------------------------------------------------------------------------------------------------------------------------------------------------------------------------------------------------------------------------------------------------------------------------------------------------------------------------------------------------------------------------------------------------------------------------------------------------------------------------------------------------------------------------------------------------------------------------------------------------------------------------------------------------------------------------------------------------------------------------------------------------------------------------------------------------------------------------------------------------------------------------------------------------------------------------------------------------------------------------------------------------------------------------------------------------------------------------------------------------------------------------------------------------------------------------------------------------------------------------------------------------------------------------------------------------------------------------------------------------------------------------------------------------------------------------------------------------------------------------------------------------------------------------------------------------------------------------------------------------------------------------------------------------------------------------------------------------------------------------------------------------------------------------------------------------------------------------------------------------------------------------------------------------------------------------------------------------------------------------------------------------------------------------------------------------------------------------------------------------------------------------------------------------------------------------------------------------------------------------------------------------------------------------------------------------------------------------------------------------------------------------------------------------------------------------------------------------------------------------------------------------------------------------------------------------------------------------------------------------------------------------------------------------------------------------------------------------------------------------------------------------------------------------------------------------------------------------------------------------------------------------------------------------------------------------------------------------------------------------------------------------------------------------------------------------------------------------------------------------------------------------------------------------------------------------------------------------------------------------------------------------------------------------------------------------------------------------------------------------------------------------------------------------------------------------------------------------------------------------------------------------------------------------------------------------------------------------------------------------------------------------------------------------------------------------------------------------------------------------------------S------S----------------------------------F----G-----------T------D------------------------------------------------------------------------------------------------------------------------------------K-------------------L-----------------T--SLEE---Y--------------------V-------------------------------------------------------------------------------------------------------------------------E-------------------------------------------------------------------------------------------------------------------------------------R-----------------M---------------------------------------------------------------------------------K----------------------------------------------E-----------K----Q-------------------------D--------------K------------------------------------------------IYF--I--AG-A-----N-RKEVES--SPFVERL-LKK--GYEV---------LFL-TE-A-VD-EYCI--QA-L-P-EF----------------------------------------------------------D--G-K--------------------------------------R----F--Q---NV--A---------K-E---G---------------L-------K----L-----D--------------------------------------------------------------------------D---------------------------------------S----E---------------K--------A-----K----E-------K---L------E-----------------T------L-----E-----K------------------------------------------------------------------------------------------------------------------------------------------------E--------Y----E-----P------L---V-K-W---L------KD----NA------------L--K---D-----------K-I---------E-KAT--V-S------QR-L---L---G---SPC-A--L-V---A--S-Q---Y-GWSG-N---MER---I---M-----K-------------A----Q-----A-----Y---Q------T-------G--K----D---A--A---S---N--FY-G----------S----Q-----K---K---T-FEINPRHPLIK-EM------L---------------------------------------------------------------------------------------------------------------------------------------T-R---V-----Q-------A----S---------E-E----D---S------T----------------------------AK---DL---A--LVLFETATLRS-G-------YLLQ--D-T--R----S--FSDRIER-ML-R---V----------S--P-----N--------I----D-------------L-----------E-------------------A---------------K------------------------V--------D-----------E---------------E---------P------------------E-----D-------------------V----------A------E--------E-----------A--S------------------E---------------------D------Q----------------------------D-----------A---------D-------D--------D-----------------D-----------------AAD------D--------------D----------------------------------------------------------E-----------------------E-------------VV------DV------D-V---GS-----Q-----D----K------------K----------------------------------------------------A--------A----D----E--------------------D--A----T--------D---------S---------------------E-K---------A-----E------A--EK---------------------------------------------------------------------------------------------------------------------------------------
>Callorhinchus_milii@CT09070821.H1.3
------------------------------------------------------------------------------------------------------------------------------------------------------------------------------------------------------------------------------------------------------------------------------------------------------------------------------------------------------------------------------------------------------------------------------------------------------------------------------------------------------------------------------------------------R---E-E---E---------------------A----I-Q---L-------D--G------L--N--------P----A-----Q-----------------I-------K----E-------------L----------------R------------------D--------K-------------------S-----E---K-----------------F-V-----------------------------------------------------------------------------------------------------------------FQAEV-----NRMMKLI--INSLYKNKEIFLRELISNASDALDK--IRLI-S--L-----T-----D-D----------------------------------------S----A---------L---G---G-----------T--E-E------------------------------------------M-TIKIK-------DK---------E---K---N------------M--LHITDTGIGMTKEELIKNLGTIA-KSGTSEF----LN---K-------------------------------M------------T-------------------------------------------------------------------E-------M---------------Q-----------------------T-----------------------------------------------------------E--G---Q--------S---------------T------------------S---------------E-LIGQFGVGFYSAFLVADKV------IVTS--K---H--N-----------S-----------D-------S------Q-H-----I-WE-S-DS------N-EFSV-----------I-----------E--------D-------P-R---G-----N----T-------L----G--------------------------------------------------------R-GS--TITLVM-K----------E----E------T-------------------------S-D-YLELETI-KN-LVKKYSQFIN-F---P-I-----------Y-V--------------W---------------------------S--------S-----K---------------T----E------T-------------------------------------------------------------------------------------V-------E-------------------E-------P--------------------------V--------------------D-----------------------------------------E--------------E--------------A--------Q------------------D----------------------K------------------------------E------D-------------------D-----------------T-------------------------------D-------------D--------------------------------------------------------------------------------------------------------------------------------------------------------------------------------------------------------------------------------------------------------------------------------E----------E---------A------------A------V----------E--------E----------------------------------E-----D------E--------------------------E----------------K----------------------------------------------------------------------------------------------------------------------------------------------------K----------------------P---K-----T------K---------K---V---E------K--------------T----------V------------W------D------W--------V-------------L-------------MNDIKP-IWQRPTK-E--IEEDEYKSFYK--------T-FS------------------K-D--S----D--D-PI-AHIH-F-TAE-G--G-V--TFRS-ILFVP-N--V-A-P--R--G--LF--D-E--Y----------G-T-K--K-T--D---Y--IK-------------V--------------------------------------------------------------------------------------VIRKKLVRKTLDMI-KK---I------------A-----------------------------------------------------------------------------------------------------------------------------------------------------------------------------------------------------------------------------------------------------------------------------------------------------------------------------------------------------------D------------------------------------E------------K-------------------Y----D----------D-----LF-WKEFGTNIK-LGVI--E-D--------------H--S-----N-R---TR-LAK-LLRF-Q---S------S----------------------------------H----N-----------D------A------------------------------------------------------------------------------------------------------------------------------------K-------------------L-----------------T--SLEQ---Y--------------------V-------------------------------------------------------------------------------------------------------------------------E-------------------------------------------------------------------------------------------------------------------------------------R-----------------M---------------------------------------------------------------------------------K----------------------------------------------E-----------K----Q-------------------------D--------------K------------------------------------------------IYF--I--AG-A-----N-RNEVQT--SPFVERL-LKK--GYEV---------LYL-TE-P-VD-EYSI--QA-L-P-EF----------------------------------------------------------D--G-K--------------------------------------R----F--Q---NV--A---------K-E---G---------------L-------K----F-----E--------------------------------------------------------------------------Q---------------------------------------S----E---------------K--------A-----K----E-------K---H------E-----------------A------M-----V-----K------------------------------------------------------------------------------------------------------------------------------------------------E--------Y----E-----P------L---L-T-W---L------KD----KA------------L--K---D-----------K-V-------------------------------------------------------------------------------------------------------------------------------------------------------------------------------------------------------------------------------------------------------------------------------------------------------------------------------------------------------------------------------------------------------------------------------------------------------------------------------------------------------------------------------------------------------------------------------------------------------------------------------------------------------------------------------------------------------------------------------------------------------------------------------------------------------------------------------------------------------------------------------------------------------------------------------------------------------------------------------------------------------------------------------------------------------------------------------------------------------------------------------------------------------------------------------------------------------------------------------------------------------------------------------------------------------------------------------------------------------------------------------------------------------------------------------------------------
>Squalus_acanthias@EE627776.H1.1
-----------------------------------------------------------------------------------------------------------------------------------------------------------------------------------------------------------------MK--Q--A----WVL--A--------L--L----CA---L-L---A--F--A-F---V-------------R-------------A--E---------D----------E-----T-------------------------------------V------V----E----E----D----L------G--K-----S-R---D------------------------G-----S--R------T---------D--D--------E---------------V-------V------K----------------------R---E-E---E---------------------A----I-Q---L-------D--G------L--N--------P----A-----Q-----------------V-------K----E-------------I----------------R------------------E--------K-------------------A-----E---K-----------------F-L-----------------------------------------------------------------------------------------------------------------FQAEV-----NRMMKLI--INSLYK---------------------------------------------------------------------------------------------------------------------------------------------------------------------------------------------------------------------------------------------------------------------------------------------------------------------------------------------------------------------------------------------------------------------------------------------------------------------------------------------------------------------------------------------------------------------------------------------------------------------------------------------------------------------------------------------------------------------------------------------------------------------------------------------------------------------------------------------------------------------------------------------------------------------------------------------------------------------------------------------------------------------------------------------------------------------------------------------------------------------------------------------------------------------------------------------------------------------------------------------------------------------------------------------------------------------------------------------------------------------------------------------------------------------------------------------------------------------------------------------------------------------------------------------------------------------------------------------------------------------------------------------------------------------------------------------------------------------------------------------------------------------------------------------------------------------------------------------------------------------------------------------------------------------------------------------------------------------------------------------------------------------------------------------------------------------------------------------------------------------------------------------------------------------------------------------------------------------------------------------------------------------------------------------------------------------------------------------------------------------------------------------------------------------------------------------------------------------------------------------------------------------------------------------------------------------------------------------------------------------------------------------------------------------------------------------------------------------------------------------------------------------------------------------------------------------------------------------------------------------------------------------------------------------------------------------------------------------------------------------------------------------------------------------------------------------------------------------------------------------------------------------------------------------------------------------------------------------------------------------------------------------------------------------------------------------------------------------------------------------------------------------------------------------------------------------------------------------------------------------------------------------------------------------------------------------------------------------------------------------------------------------------------------------------------------------------------------------------------------------------------------------------------------------------------------------------------------------------------------------------ES--SPFVERL-LKK--GYEV---------LYL-TE-P-VD-EYCI--QA-L-P-EF----------------------------------------------------------D--G-K--------------------------------------R----F--Q---NV--A---------K-E---G---------------L-------K----F-----D--------------------------------------------------------------------------E---------------------------------------S----E---------------K--------A-----K----E-------K---H------E-----------------A------M-----E-----K------------------------------------------------------------------------------------------------------------------------------------------------E--------Y----E-----P------L---L-T-W---L------KD----KA------------L--K---D-----------K-I---------E-KAV--L-S------QR-L---T---D---SPS-A--L-V---A--S-Q---Y-GWSG-N---MER---I---M-----K-------------A----Q-----A-----Y---Q------T-------G--K----D---I--S---T---N--YY-S----------G----Q-----K---K---T-FEVNPRHPLIK-EM------L---------------------------------------------------------------------------------------------------------------------------------------K-R---V-----K-------D----N---------A-D----D---Q------T----------------------------AA---DL---A--VVLLETATLRS-G-------YQLP--D-T--K----A--YGDRIER-ML-R---L----------S--M-----N--------I----D-------------L-----------D-------------------A---------------Q------------------------V--------E-----------E---------------Y---------E------------------EVAD--E-------------------E--------------------------V-----------E--E------------------Q---------------------D------E----------------------------A-----------K---------A-------D--------D--------------------------------------------D-------------------------------------------------------------------------D-----------------------D-------------N----------------------------------D----A------------E------------------------------------------------------------------------------------------------------------------------------------------------------------------------------------------------------------------------------------------------------------------------------------------------------------------
>Danio_rerio@XP_709378
-----------------------------------------------------------------------------------------------------------------------------------------------------------------------------------------------------------------MR--R--L----WII--G--------L--L----CA---L-L---A--F--A-S---V-------------K-------------AD-D---------D----------D-----V--------------D--I-------D------G----T------V----E----E----D----L------G--K-----S-R---D------------------------G-----S--R------T---------D--D--------E---------------V-------V------Q----------------------R---E-E---E---------------------A----I-Q---L-------D--G------L--N--------T----S-----Q-----------------L-------K----E-------------I----------------R------------------D--------K-------------------A-----E---K-----------------H-A-----------------------------------------------------------------------------------------------------------------FQAEV-----NRMMKLI--INSLYKNKEIFLRELISNASDALDK--IRLL-S--L-----T-----N-E----------------------------------------D----A---------L---A---G-----------N--E-E------------------------------------------L-TIKIKS------DK---------E---K---N------------M--LHITDTGIGMTKEELVKNLGTIA-KSGTSEF----LN---K-------------------------------M------------T-------------------------------------------------------------------E-------V---------------Q-----------------------D-----------------------------------------------------------D--S---Q--------S---------------T------------------S---------------E-LIGQFGVGFYSAFLVADKV------IVTS--K---H--N-----------N-----------D-------T------Q-H-----M-WE-S-DS------N-QFSV-----------I-----------E--------D-------P-R---G-----D----T-------L----G--------------------------------------------------------R-GT--TITLVM-K----------E----E------A-------------------------S-D-YLELETI-KN-LVKKYSQFIN-F---P-I-----------Y-V--------------W---------------------------S--------S-----K---------------T----E------T-------------------------------------------------------------------------------------V-------E-------------------E-------P--------------------------I--------E-----------D-----------------------------------------E--------------A--------------E--------A-----------------------------------------E------------------------------K------E-------------------E-----------------A-------------------------------T-------------E--------------------------------------------------------------------------------------------------------------------------------------------------------------------------------------------------------------------------------------------------------------------------------D----------E---------A------------E------V----------E--------E----------------------------------E-----E------E--------------------------D----------------K---------------D------------------------------------------------------------------------------------------------------------------------------------K----------------------P---K-----T------K---------K---V---E------K--------------T----------V------------W------D------W--------E-------------L-------------MNDIKP-IWQRPAK-E--VEEDEYTAFYK--------T-FS------------------R-D--T----D--E-PL-SHIH-F-TAE-G--E-V--TFKS-ILFVP-A--S-A-P--R--G--LF--D-E--Y----------G-T-K--K-N--D---F--IK-------------L-------------F-VR--RVFI-TDDF--H--D-MMPKYLNFIKGVVDSDDLP--------LNVSRETLQ-Q-------HK-LLKVIRKKLVRKTLDMI-KK---I------------A-----------------------------------------------------------------------------------------------------------------------------------------------------------------------------------------------------------------------------------------------------------------------------------------------------------------------------------------------------------E------------------------------------E------------Q-------------------Y----N----------D-----KF-WKEFGTNIK-LGVI--E-D--------------H--S-----N-R---TR-LAK-LLRF-Q---T------S----------------------------------H----S-----------D------T------------------------------------------------------------------------------------------------------------------------------------V-------------------L-----------------S--SLEQ---Y--------------------V-------------------------------------------------------------------------------------------------------------------------E-------------------------------------------------------------------------------------------------------------------------------------R-----------------M---------------------------------------------------------------------------------K----------------------------------------------E-----------K----Q-------------------------D--------------K------------------------------------------------IYF--M--AG-T-----S-RKEAES--SPFVEKL-LKK--GYEV---------VYL-TE-P-VD-EYCI--QA-L-P-EF----------------------------------------------------------D--G-K--------------------------------------R----F--Q---NV--A---------K-E---G---------------V-------K----F-----D--------------------------------------------------------------------------E---------------------------------------S----D---------------K--------A-----K----E-------K---R------E-----------------A------L-----E-----K------------------------------------------------------------------------------------------------------------------------------------------------E--------F----E-----P------L---T-T-W---M------KD----KA------------L--K---E-----------Q-I---------E-KAV--L-S------QR-L---T---N---SPC-A--L-V---A--S-Q---Y-GWSG-N---MER---I---M-----K-------------A----Q-----A-----Y---Q------T-------G--K----D---I--S---T---N--YY-A----------S----Q-----K---K---T-LEINPKHPLIK-EM------L---------------------------------------------------------------------------------------------------------------------------------------R-R---V-----N-------E----D---------A-E----D---K------T----------------------------AA---DL---A--VVLFETATLRS-G-------YQLQ--D-T--K----A--YGERIER-ML-R---L----------S--M-----N--------V----D-------------L-----------D-------------------A---------------Q------------------------V--------E-----------E---------------E---------P------------------E-----E-------------------E----------P------E--------E-----------Q--T------------------E---------------------E------A-------------------------------------------------------------------------------------------------------E--------D--------------E----------------------------------------------------------E-----------------------E-------------V----------------------------------Q----A------------D----------------------------------------------------E--------A----E----E--------------------E--S----E--------A---------T-------------------------------------------------SKDE-----------L-------------------------------------------------------------------------------------------------------------------------
>Oreochromis_niloticus@XP_003443932
-----------------------------------------------------------------------------------------------------------------------------------------------------------------------------------------------------------------MK--R--I----WVI--G--------L--L----FA---L-L---A--C--A-A---V-------------K-------------A--D---------D----------E-----L--------------D--V-------D------G----T------V----E----E----D----L------G--K-----S-R---D------------------------G-----S--R------T---------D--D--------E---------------V-------V------Q----------------------R---E-E---E---------------------A----I-Q---L-------D--G------L--N--------A----A-----Q-----------------I-------K----E-------------L----------------R------------------E--------K-------------------S-----E---K-----------------H-A-----------------------------------------------------------------------------------------------------------------FQAEV-----NRMMKLI--INSLYKNKEIFLRELISNASDALDK--IRLL-S--L-----T-----N-E----------------------------------------D----A---------M---A---A-----------N--E-E------------------------------------------L-TIKIKS------DK---------E---K---N------------M--LHITDTGIGMTKEELVKNLGTIA-KSGTSEF----LN---K-------------------------------M------------T-------------------------------------------------------------------E-------M---------------Q-----------------------E-----------------------------------------------------------E--G---Q--------S---------------T------------------S---------------E-LIGQFGVGFYSAFLVADKV------IVTS--K---H--N-----------N-----------D-------T------Q-H-----I-WE-S-DS------N-QFSV-----------I-----------E--------D-------P-R---G-----D----T-------L----G--------------------------------------------------------R-GT--TITLVL-K----------E----E------A-------------------------S-D-YLELETI-KN-LVKKYSQFIN-F---P-I-----------Y-V--------------W---------------------------A--------S-----K---------------T----E------T-------------------------------------------------------------------------------------V-------E-------------------E-------P--------------------------I--------E-----------E-----------------------------------------D--------------A--------------E--------A-------A----------E----------------------E------------------------------P------E-------------------K-----------------E-------A-----------------------S-------------E--------------------------------------------------------------------------------------------------------------------------------------------------------------------------------------------------------------------------------------------------------------------------------D----------E---------A------------E------V----------E--------E----------------------------------E-----EG-----E--------------------------D----------------K---------------D------------------------------------------------------------------------------------------------------------------------------------K----------------------P---K-----T------K---------K---V---E------K--------------T----------V------------W------D------W--------E-------------L-------------MNDIKP-IWQRPAK-E--VEEDEYKAFYK--------T-FS------------------K-D--N----D--D-PM-AHIH-F-TAE-G--E-V--TFKS-ILFVP-T--S-A-P--R--G--LF--D-E--Y----------G-S-K--K-N--D---Y--IK-------------L-------------F-VR--RVFI-TDDF--N--D-MMPKYLNFIKGVVDSDDLP--------LNVSRETLQ-Q-------HK-LLKVIRKKLVRKTLDMI-KK---I------------A-----------------------------------------------------------------------------------------------------------------------------------------------------------------------------------------------------------------------------------------------------------------------------------------------------------------------------------------------------------E------------------------------------E------------Q-------------------Y----N----------D-----KF-WKEFGTNIK-LGVI--E-D--------------H--S-----N-R---TR-LAK-LLRF-Q---T------S----------------------------------N----S-----------E------T------------------------------------------------------------------------------------------------------------------------------------D-------------------L-----------------S--SLEQ---Y--------------------V-------------------------------------------------------------------------------------------------------------------------E-------------------------------------------------------------------------------------------------------------------------------------R-----------------M---------------------------------------------------------------------------------K----------------------------------------------E-----------K----Q-------------------------D--------------K------------------------------------------------IYF--M--AG-T-----S-RKEAES--SPFVERL-LKK--GYEV---------IYL-TE-P-VD-EYCI--QA-L-P-EF----------------------------------------------------------D--G-K--------------------------------------R----F--Q---NV--A---------K-E---G---------------V-------K----F-----D--------------------------------------------------------------------------E---------------------------------------S----E---------------K--------A-----K----E-------K---R------E-----------------A------L-----E-----K------------------------------------------------------------------------------------------------------------------------------------------------E--------F----E-----P------L---T-T-W---L------KD----KA------------L--K---D-----------K-I---------E-KAV--L-S------QR-L---T---N---SPC-A--L-V---A--S-Q---Y-GWSG-N---MER---I---M-----K-------------A----Q-----A-----Y---Q------T-------G--K----D---I--S---T---N--YY-A----------S----Q-----K---K---T-LELNPKHPLVK-QL------L---------------------------------------------------------------------------------------------------------------------------------------N-R---V-----N-------A----D---------A-E----D---Q------T----------------------------AS---DL---A--VVLFETATLRS-G-------YQLV--D-T--K----A--YGDRIER-ML-R---L----------S--L-----N--------V----P-------------L-----------D-------------------E---------------Q------------------------I--------E-----------E---------------E---------P------------------E-----E-------------------E----------P----------------------------------------------------------------------------------------------------------------------------------------------------------------------------------------------------------------------------------------------------------------------------------------------------------------------------------------------------------------------------------------------------------------------------------E----E----P-----------------------------------------------A-------------------------------------------------EDDS-----------ED---KEETVDEDD---D--EETTK-DKDEL-------------------------------------------------------------------------------------------
>Xenopus_tropicalis@AAI21251
-----------------------------------------------------------------------------------------------------------------------------------------------------------------------------------------------------------------MR--K--F----WAI--G--------L--C----CI---L-L---A--F--A-S---V-------------Q-------------A--E---------D----------E-----V--------------E--V-------D------A----T------V----E----D----D----I------G--K-----S-R---D------------------------G-----S--R------T---------D--D--------E---------------V-------V------S----------------------R---E-E---E---------------------A----I-Q---I-------D--G------L--N--------A----A-----Q-----------------I-------K----E-------------L----------------R------------------E--------K-------------------S-----E---K-----------------F-A-----------------------------------------------------------------------------------------------------------------FQAEV-----NRMMKLI--INSLYKNKEIFLRELISNASDALDK--IRLI-S--L-----T-----D-E----------------------------------------N----A---------L---A---A-----------N--E-E------------------------------------------L-TIKIKC------DK---------E---K---N------------M--LHITDTGIGMTKEDLVKNLGTIA-KSGTSEF----LS---K-------------------------------L------------T-------------------------------------------------------------------D-------A---------------Q-----------------------E-----------------------------------------------------------D--G---Q--------S---------------T------------------S---------------E-LIGQFGVGFYSAFLVADRV------IVTS--K---H--N-----------N-----------D-------T------Q-H-----I-WE-S-DS------N-EFFV-----------N-----------D--------D-------P-R---G-----D----T-------L----G--------------------------------------------------------R-GT--TITLVL-K----------E----E------A-------------------------T-D-YLELETI-KN-LVRKYSQFIN-F---P-I-----------Y-V--------------W---------------------------S--------S-----K---------------T----E------T-------------------------------------------------------------------------------------V-------E-------------------E-------P--------------------------L--------D-----------E-----------------------------------------E--------------E--------------A---------------------------K----------------------E------------------------------K------D-------------------E-----------------E-------------------------------T-------------D--------------------------------------------------------------------------------------------------------------------------------------------------------------------------------------------------------------------------------------------------------------------------------E----------E---------A------------A------V----------E--------E----------------------------------E-----D------E--------------------------E----------------K----------------------------------------------------------------------------------------------------------------------------------------------------K----------------------P---K-----T------K---------K---V---E------K--------------T----------V------------W------D------W--------E-------------L-------------MNDIKP-IWQRPSK-E--IEEDEYKAFYK--------S-FS------------------K-E--A----D--D-PM-AYIH-F-TAE-G--E-V--TFKS-ILFIP-T--T-A-P--R--G--LF--D-E--Y----------G-S-K--K-S--D---F--IK-------------L-------------F-VR--RVFI-TDDF--H--D-MMPKYLNFVKGVVDSDDLP--------LNVSRETLQ-Q-------HK-LLKVIRKKLVRKTLDMI-KK---I------------A-----------------------------------------------------------------------------------------------------------------------------------------------------------------------------------------------------------------------------------------------------------------------------------------------------------------------------------------------------------E------------------------------------D------------K-------------------Y----T----------D-----KF-WKEFGTNIK-LGVI--E-D--------------H--S-----N-R---TR-LAK-LLRF-Q---S------S----------------------------------N----N-----------K------S------------------------------------------------------------------------------------------------------------------------------------E-------------------T-----------------T--SLEQ---Y--------------------V-------------------------------------------------------------------------------------------------------------------------E-------------------------------------------------------------------------------------------------------------------------------------R-----------------M---------------------------------------------------------------------------------K----------------------------------------------E-----------K----Q-------------------------D--------------K------------------------------------------------IYF--I--AG-A-----S-RKEVES--SPFVERL-LKK--GYEV---------LFL-IE-P-VD-EYCI--QA-L-P-EF----------------------------------------------------------D--G-K--------------------------------------R----F--Q---NV--A---------K-E---G---------------L-------K----F-----D--------------------------------------------------------------------------E---------------------------------------N----E---------------K--------S-----K----E-------A---R------E-----------------A------L-----E-----K------------------------------------------------------------------------------------------------------------------------------------------------E--------Y----E-----P------L---L-T-W---M------KE----KA------------L--K---D-----------Q-I---------E-KAV--V-S------QR-L---T---Q---SPC-A--L-V---A--S-Q---Y-GWSG-N---MER---I---M-----K-------------A----Q-----A-----Y---Q------T-------G--K----D---I--S---T---N--YY-S----------G----Q-----K---K---T-FEINPRHPLIK-EM------L---------------------------------------------------------------------------------------------------------------------------------------Q-R---V-----K-------E----N---------E-D----D---K------T----------------------------VA---DL---A--VVLFETATLRS-G-------YHLP--D-T--K----S--YGDRIER-ML-R---L----------S--L-----K--------I----D-------------L-----------D-------------------A---------------Q------------------------V--------E-----------E---------------E---------P------------------E-----E-------------------E--------------------------E-----------P--A------------------A---------------------D------D----------------------------A-----------E---------Q-------D--------E--------------------------------------------D--------------V----------------------------------------------------------E-----------------------E-------------V----------------------------------D----A------------E----------------------------------------------------E--------A----E----E--------------------K--T----Q--------T---------E-E-------T--D-----T--Q-E---------S-----T------D--VKDE-----------L-------------------------------------------------------------------------------------------------------------------------
>Xenopus_laevis@AAO21339
-----------------------------------------------------------------------------------------------------------------------------------------------------------------------------------------------------------------MR--K--F----WAI--G--------L--C----CI---L-L---A--F--A-S---V-------------H-------------A--E---------D----------D-----V--------------E--V-------D------A----T------V----E----D----D----I------G--K-----S-R---D------------------------G-----S--R------T---------D--D--------E---------------V-------V------S----------------------R---E-E---E---------------------A----I-Q---L-------D--G------L--N--------A----A-----Q-----------------I-------K----E-------------I----------------R------------------E--------K-------------------S-----E---K-----------------F-A-----------------------------------------------------------------------------------------------------------------FQAEV-----NRMMKLI--INSLYKNKEIFLRELISNASDALDK--IRLM-S--L-----T-----D-D----------------------------------------Q----A---------L---A---A-----------N--E-E------------------------------------------L-TIKIKC------DK---------E---K---N------------M--LHITDTGIGMTKEELVKNLGTIA-KSGTSEF----LS---K-------------------------------L------------T-------------------------------------------------------------------E-------A---------------Q-----------------------E-----------------------------------------------------------D--G---Q--------S---------------T------------------S---------------E-LIGQFGVGFYSAFLVADRV------IVTS--K---H--N-----------N-----------D-------T------Q-H-----I-WE-S-DS------N-EFFV-----------T-----------D--------D-------P-R---G-----D----T-------L----G--------------------------------------------------------R-GS--TITLVL-K----------E----E------A-------------------------T-D-YLELETV-KN-LVRKYSQFIN-F---P-I-----------Y-V--------------W---------------------------S--------S-----K---------------T----E------T-------------------------------------------------------------------------------------V-------E-------------------E-------P--------------------------L--------D-----------E-----------------------------------------E--------------E--------------A---------------------------K----------------------E------------------------------K------D-------------------E-----------------D-------------------------------T-------------D--------------------------------------------------------------------------------------------------------------------------------------------------------------------------------------------------------------------------------------------------------------------------------E----------E---------A------------A------V----------E--------E----------------------------------E-----D------E--------------------------E----------------K----------------------------------------------------------------------------------------------------------------------------------------------------K----------------------P---K-----T------K---------K---V---E------K--------------T----------V------------W------D------W--------E-------------L-------------MNDIKP-IWQRPSK-E--IEEDEYKAFYK--------S-FS------------------K-E--S----D--E-PM-AYIH-F-TAE-G--E-V--TFKS-ILFIP-S--S-A-P--R--G--LF--D-E--Y----------G-S-K--K-S--D---F--IK-------------L-------------F-VR--RVFI-TDDF--H--D-MMPKYLNFVKGVVDSDDLP--------LNVSRENLH-Q-------HK-LLKVIRKKLVRKTLDMI-KK---I------------A-----------------------------------------------------------------------------------------------------------------------------------------------------------------------------------------------------------------------------------------------------------------------------------------------------------------------------------------------------------E------------------------------------D------------K-------------------Y----T----------D-----KF-WKEFGTNIK-LGVI--E-D--------------H--S-----N-R---TR-LAK-LLRF-Q---S------S----------------------------------H----H-----------K------T------------------------------------------------------------------------------------------------------------------------------------E-------------------T-----------------T--SLEQ---Y--------------------V-------------------------------------------------------------------------------------------------------------------------E-------------------------------------------------------------------------------------------------------------------------------------R-----------------M---------------------------------------------------------------------------------K----------------------------------------------D-----------K----Q-------------------------D--------------K------------------------------------------------IYF--M--AG-S-----S-RKEGES--SPFVERL-LKK--GYEV---------VFL-IE-P-VD-EYCI--QA-L-P-EF----------------------------------------------------------D--G-K--------------------------------------R----F--Q---NV--A---------K-E---G---------------L-------Q----F-----D--------------------------------------------------------------------------E---------------------------------------N----E---------------K--------S-----K----E-------V---R------E-----------------A------L-----E-----K------------------------------------------------------------------------------------------------------------------------------------------------E--------Y----E-----P------L---L-T-W---M------KE----KA------------L--K---D-----------Q-I---------E-KAV--V-S------QR-L---T---Q---SPC-A--L-V---A--S-Q---Y-GWSG-N---MER---I---M-----K-------------A----Q-----A-----Y---Q------T-------G--K----D---A--S---T---N--YY-S----------S----Q-----K---K---T-FEINPRHPLIK-DM------L---------------------------------------------------------------------------------------------------------------------------------------R-R---V-----K-------E----N---------E-D----D---Q------T----------------------------VA---DL---A--VVLLETATLRS-G-------YQLS--D-T--K----G--YGDRIER-ML-R---L----------S--L-----K--------I----D-------------L-----------D-------------------A---------------Q------------------------V--------D-----------E---------------E---------P------------------E-----E-------------------E--------------------------E-----------P--A------------------A---------------------N------D----------------------------------------E---------Q-------D--------D-----------------S-----------------E--------D--------------V----------------------------------------------------------E-----------------------E-------------V----------------------------------D----A------------E----------------------------------------------------E--------G----E----E--------------------K--P----Q--------T---------E-E-------S--D-----T--Q-E---------S-----T------D--VKDE-----------L-------------------------------------------------------------------------------------------------------------------------
>Xenopus_laevis@AAI29529
-----------------------------------------------------------------------------------------------------------------------------------------------------------------------------------------------------------------MR--K--S----WAI--G--------L--C----CI---L-L---A--F--A-S---V-------------Q-------------A--E---------D----------E-----V--------------E--V-------D------A----T------V----E----D----D----I------G--K-----S-R---D------------------------G-----S--R------T---------D--D--------E---------------V-------V------S----------------------R---E-E---E---------------------A----I-Q---L-------D--G------L--N--------A----A-----Q-----------------I-------K----E-------------I----------------R------------------E--------K-------------------S-----E---K-----------------F-A-----------------------------------------------------------------------------------------------------------------FQAEV-----NRMMKLI--INSLYKNKEIFLRELISNASDALDK--IRLM-S--L-----T-----D-D----------------------------------------Q----A---------L---A---A-----------N--E-E------------------------------------------L-TIKIKC------DK---------E---K---N------------M--LHITDTGIGMTKEELVKNLGTIA-KSGTSEF----LS---K-------------------------------L------------T-------------------------------------------------------------------E-------A---------------Q-----------------------E-----------------------------------------------------------D--G---Q--------S---------------T------------------S---------------E-LIGQFGVGFYSAFLVADRV------IVTS--K---H--N-----------N-----------D-------T------Q-H-----I-WE-S-DS------N-EFFV-----------T-----------D--------D-------P-R---G-----D----T-------L----G--------------------------------------------------------R-GS--TITLVL-K----------E----E------A-------------------------T-D-YLELETV-KN-LVRKYSQFIN-F---P-I-----------Y-V--------------W---------------------------S--------S-----K---------------T----E------T-------------------------------------------------------------------------------------V-------E-------------------E-------P--------------------------L--------D-----------E-----------------------------------------E--------------E--------------A---------------------------K----------------------E------------------------------K------D-------------------E-----------------D-------------------------------T-------------D--------------------------------------------------------------------------------------------------------------------------------------------------------------------------------------------------------------------------------------------------------------------------------E----------E---------A------------A------V----------E--------E----------------------------------E-----D------E--------------------------E----------------K----------------------------------------------------------------------------------------------------------------------------------------------------K----------------------P---K-----T------K---------K---V---E------K--------------T----------V------------W------D------W--------E-------------L-------------MNDIKP-IWQRPSK-E--IEEDEYKAFYK--------S-FS------------------K-E--S----D--E-PM-AYIH-F-TAE-G--E-V--TFKS-ILFIP-S--S-A-P--R--G--LF--D-E--Y----------G-S-K--K-S--D---F--IK-------------L-------------F-VR--RVFI-TDDF--H--D-MMPKYLNFVKGVVDSDDLP--------LNVSRENLQ-Q-------HK-LLKVIRKKLVRKTLDMI-KK---I------------A-----------------------------------------------------------------------------------------------------------------------------------------------------------------------------------------------------------------------------------------------------------------------------------------------------------------------------------------------------------E------------------------------------D------------K-------------------Y----T----------D-----KF-WKEFGTNIK-LGVI--E-D--------------H--S-----N-R---TR-LAK-LLRF-Q---S------S----------------------------------H----H-----------K------T------------------------------------------------------------------------------------------------------------------------------------E-------------------T-----------------T--SLEQ---Y--------------------V-------------------------------------------------------------------------------------------------------------------------E-------------------------------------------------------------------------------------------------------------------------------------R-----------------M---------------------------------------------------------------------------------K----------------------------------------------D-----------K----Q-------------------------D--------------K------------------------------------------------IYF--M--AG-S-----S-RKEVES--SPFVERL-LKK--GYEV---------VFL-IE-P-VD-EYCI--QA-L-P-EF----------------------------------------------------------D--G-K--------------------------------------R----F--Q---NV--A---------K-E---G---------------L-------Q----F-----D--------------------------------------------------------------------------E---------------------------------------N----E---------------K--------S-----K----E-------A---R------E-----------------A------L-----E-----K------------------------------------------------------------------------------------------------------------------------------------------------E--------Y----E-----P------L---L-T-W---M------KE----KA------------L--K---D-----------Q-I---------E-KAV--V-S------QR-L---T---Q---SPC-A--L-V---A--S-Q---Y-GWSG-N---MER---I---M-----K-------------A----Q-----A-----Y---Q------T-------G--K----D---A--S---T---N--YY-S----------S----Q-----K---K---T-FEINPRHPLIK-DM------L---------------------------------------------------------------------------------------------------------------------------------------R-R---V-----K-------E----N---------E-D----D---Q------T----------------------------VA---DL---A--VVLLETATLRS-G-------YQLS--D-T--K----G--YGDRIER-ML-R---L----------S--L-----K--------I----D-------------L-----------D-------------------A---------------Q------------------------V--------D-----------E---------------E---------P------------------E-----E-------------------E--------------------------E-----------P--A------------------A---------------------D------D----------------------------D-----------D---------Q-------D--------D-----------------S-----------------E--------D--------------V----------------------------------------------------------E-----------------------E-------------V----------------------------------D----A------------E----------------------------------------------------E--------G----E----E--------------------K--P----Q--------T---------E-E-------T--D-----T--Q-E---------S-----T------D--VKDE-----------L-------------------------------------------------------------------------------------------------------------------------
>Xenopus_laevis@AAH60352
-----------------------------------------------------------------------------------------------------------------------------------------------------------------------------------------------------------------MR--K--F----WAI--G--------L--C----CI---L-L---A--F--A-S---V-------------Q-------------A--E---------D----------E-----V--------------E--V-------D------A----T------V----E----D----D----I------G--K-----S-R---E------------------------G-----S--R------T---------D--D--------E---------------V-------V------S----------------------R---E-E---E---------------------A----I-Q---L-------D--G------L--N--------A----A-----Q-----------------I-------K----E-------------I----------------R------------------E--------K-------------------S-----E---K-----------------F-A-----------------------------------------------------------------------------------------------------------------FQAEV-----NRMMKLI--INSLYKNKEIFLRELISNASDALDK--IRLM-S--L-----T-----D-E----------------------------------------N----A---------L---A---A-----------N--E-E------------------------------------------L-TIKIKC------DK---------E---K---N------------M--LQITDTGIGMTKEELVKNLGTIA-KSGTSEF----LS---K-------------------------------L------------T-------------------------------------------------------------------E-------A---------------Q-----------------------D-----------------------------------------------------------D--G---Q--------S---------------T------------------S---------------E-LIGQFGVGFYSAFLVADRV------IVTS--K---H--N-----------N-----------D-------T------Q-H-----I-WE-S-DS------N-EFFV-----------T-----------D--------D-------P-R---G-----D----T-------L----G--------------------------------------------------------R-GT--TITLVL-K----------E----E------A-------------------------T-D-YLELETI-KN-LVRKYSQFMN-F---P-I-----------Y-V--------------W---------------------------S--------S-----K---------------T----E------T-------------------------------------------------------------------------------------V-------E-------------------E-------P--------------------------L--------D-----------E-----------------------------------------E--------------E--------------A---------------------------K----------------------E------------------------------K------D-------------------E-----------------E-------------------------------T-------------D--------------------------------------------------------------------------------------------------------------------------------------------------------------------------------------------------------------------------------------------------------------------------------E----------E---------A------------A------V----------E--------E----------------------------------E-----D------E--------------------------E----------------K----------------------------------------------------------------------------------------------------------------------------------------------------K----------------------P---K-----T------K---------K---V---E------K--------------T----------I------------W------D------W--------E-------------L-------------MNDIKP-IWQRPAK-E--IEEDEYKAFYK--------S-FS------------------K-E--S----D--D-PM-AHIH-F-TAE-G--E-V--TFKS-ILFIP-S--T-A-P--R--G--LF--D-E--Y----------G-S-K--K-I--D---F--IK-------------L-------------F-VR--RVFI-TDDF--N--D-MMPKYLNFVKGVVDSDDLP--------LNVSRETLQ-Q-------HK-LLKVIRKKLVRKTLDMI-KK---I------------A-----------------------------------------------------------------------------------------------------------------------------------------------------------------------------------------------------------------------------------------------------------------------------------------------------------------------------------------------------------E------------------------------------D------------K-------------------Y----T----------D-----KF-WKEYGTNIK-LGVI--E-D--------------H--S-----N-R---TR-LAK-LLRF-Q---S------S----------------------------------H----H-----------K------S------------------------------------------------------------------------------------------------------------------------------------E-------------------T-----------------T--SLEQ---Y--------------------V-------------------------------------------------------------------------------------------------------------------------E-------------------------------------------------------------------------------------------------------------------------------------R-----------------M---------------------------------------------------------------------------------K----------------------------------------------D-----------K----Q-------------------------D--------------K------------------------------------------------IYF--M--AG-S-----S-RQEVES--SPFVERL-LKK--GYEV---------VFL-IE-P-VD-EYCI--QA-L-P-EF----------------------------------------------------------D--G-K--------------------------------------R----F--Q---NV--A---------K-E---G---------------L-------K----F-----D--------------------------------------------------------------------------E---------------------------------------N----E---------------K--------S-----K----E-------A---R------E-----------------A------Q-----E-----K------------------------------------------------------------------------------------------------------------------------------------------------E--------Y----E-----P------L---L-T-W---M------KD----KA------------L--K---D-----------Q-I---------E-KAV--V-S------QR-L---T---Q---SPC-A--L-V---A--S-Q---Y-GWSG-N---MER---I---M-----K-------------A----Q-----A-----Y---Q------T-------G--K----D---I--S---T---N--YY-S----------S----Q-----K---K---T-FEINPRHPLIK-DM------L---------------------------------------------------------------------------------------------------------------------------------------R-R---V-----K-------E----N---------E-D----D---Q------T----------------------------VA---DL---A--VVLFETATLRS-G-------YQLV--D-T--K----L--YGDRIER-ML-R---L----------S--L-----Q--------I----D-------------L-----------N-------------------A---------------Q------------------------V--------E-----------E---------------E---------P------------------E-----E-------------------E--------------------------E-----------P--A------------------A---------------------D------D----------------------------T-----------E---------Q-------D--------D-----------------S-----------------E--------D--------------V----------------------------------------------------------E-----------------------E-------------V----------------------------------D----A------------E----------------------------------------------------E--------D----E----E--------------------K--P----Q--------M---------E-E-------T--Q-----T--Q-E---------S-----T------E--VKDE-----------L-------------------------------------------------------------------------------------------------------------------------
>Ornithorhynchus_anatinus@XP_001507634
---------------------------------------------------------------------------------------------------------------------------------------------------------------------------------------------------M-TLIGCIPKEG--RGFLGSGA----APRARG--------PRSK----SH---L-L---S--S--G-T---V-------------R-------------A--D---------D----------Q-----V--------------E--V-------D------G----T------V----E----D----D----L------G--K-----S-R---E------------------------G-----S--R------T---------D--D--------E---------------V-------V------Q----------------------R---E-E---E---------------------A----I-Q---L-------D--G------L--N--------A----S-----Q-----------------I-------K----E-------------I----------------R------------------E--------K-------------------S-----E---K-----------------F-A-----------------------------------------------------------------------------------------------------------------FQAEV-----NRMMKLI--INSLYKNKEIFLRELISNASDALDK--IRLI-S--L-----T-----D-E----------------------------------------N----A---------L---A---G-----------N--E-E------------------------------------------L-TVKIKC------DK---------E---K---N------------M--LHVTDTGVGMTREELVKNLGTIA-KSGTSEF----LN---K-------------------------------M------------T-------------------------------------------------------------------E-------A---------------Q-----------------------D-----------------------------------------------------------E--G---Q--------S---------------T------------------S---------------E-LIGQFGVGFYSAFLVADRV------IVTS--K---H--N-----------D-----------D-------S------Q-H-----I-WE-S-DS------N-QFSV-----------I-----------D--------D-------P-R---G-----D----T-------L----G--------------------------------------------------------R-GT--TITLVL-K----------E----E------A-------------------------S-D-YLELDTI-KN-LVKKYSQFIN-F---P-I-----------Y-V--------------W---------------------------S--------S-----K---------------T----E------T-------------------------------------------------------------------------------------V-------E-------------------E-------P--------------------------V--------D-----------E-----------------------------------------E--------------E--------------A--------------------------------------------------K------------------------------E------K-------------------E-----------------E-------------------------------T-------------D--------------------------------------------------------------------------------------------------------------------------------------------------------------------------------------------------------------------------------------------------------------------------------E----------E---------A------------A------V----------E--------E----------------------------------E-----D------E--------------------------E----------------K----------------------------------------------------------------------------------------------------------------------------------------------------K----------------------P---K-----T------K---------K---V---E------K--------------T----------V------------W------D------W--------E-------------L-------------MNDIKP-IWQRPSK-E--VEEDEYKAFYK--------S-FS------------------K-E--S----D--D-PM-AFIH-F-TAE-G--E-V--TFKS-ILFVP-T--T-A-P--R--G--LF--D-E--Y----------G-S-K--K-S--D---F--IK-------------L-------------Y-VR--RVFI-TDDF--H--D-MMPKYLNFVKGVVDSDDLP--------LNVSRETLQ-Q-------HK-LLKVIRKKLVRKTLDMI-KK---I------------A-----------------------------------------------------------------------------------------------------------------------------------------------------------------------------------------------------------------------------------------------------------------------------------------------------------------------------------------------------------D------------------------------------E------------K-------------------Y----N----------D-----TF-WKEFGTNIK-LGVI--E-D--------------H--S-----N-R---TR-LAK-LLRF-Q---S------S----------------------------------H----H-----------E------S------------------------------------------------------------------------------------------------------------------------------------D-------------------I-----------------T--SLDQ---Y--------------------V-------------------------------------------------------------------------------------------------------------------------E-------------------------------------------------------------------------------------------------------------------------------------R-----------------M---------------------------------------------------------------------------------K----------------------------------------------E-----------K----Q-------------------------D--------------K------------------------------------------------IYF--M--AG-S-----S-RKEAES--SPFVERL-LKK--GYEV---------IYL-TE-P-VD-EYCI--QA-L-P-EF----------------------------------------------------------D--G-K--------------------------------------R----F--Q---NV--A---------K-E---G---------------V-------K----F-----D--------------------------------------------------------------------------E---------------------------------------S----E---------------K--------T-----K----E-------S---R------E-----------------A------V-----E-----K------------------------------------------------------------------------------------------------------------------------------------------------E--------Y----E-----P------L---L-N-W---M------KD----KA------------L--K---D-----------K-I---------E-KAV--V-S------QR-L---T---E---SPC-A--L-V---A--S-Q---Y-GWSG-N---MER---I---M-----K-------------A----Q-----A-----Y---Q------T-------G--K----D---I--S---T---N--YY-A----------S----Q-----K---K---T-FEINPRHPLIK-DM------L---------------------------------------------------------------------------------------------------------------------------------------R-R---V-----K-------E----N---------E-E----D---K------T----------------------------VT---DL---A--VVLFETATLRS-G-------YLLP--D-T--K----E--YGDRIER-ML-R---L----------S--L-----N--------I----D-------------P-----------D-------------------A---------------K------------------------V--------E-----------E---------------E---------P------------------E-----E-------------------E----------P-------------------------------------------------E---------------------D------T----------------------------T-----------E---------E-------A--------E-----------------Q-----------------E--------G--------------E----------------------------------------------------------E-----------------------E-------------M----------------------------------D----M------------E----------------------------------------------------A--------D----E----E--------------------E--K----E--------T---------K---------------------K-K---------S-----T------E--GKDE-----------L-------------------------------------------------------------------------------------------------------------------------
>Monodelphis_domestica@XP_001365625
-----------------------------------------------------------------------------------------------------------------------------------------------------------------------------------------------------------------MK--A--L----WLL--G--------L--C----CV---L-LL--A--C--G-S---V-------------K-------------A--D---------D----------P-----V--------------D--V-------E------A----T------V----E----E----D----L------G--K-----S-R---E------------------------G-----S--R------T---------D--D--------E---------------V-------V------Q----------------------R---E-E---E---------------------A----I-Q---L-------D--G------L--N--------A----S-----Q-----------------I-------K----E-------------I----------------R------------------E--------K-------------------S-----E---K-----------------F-A-----------------------------------------------------------------------------------------------------------------FQAEV-----NRMMKLI--INSLYKNKEIFLRELISNASDALDK--IRLI-S--L-----T-----D-E----------------------------------------N----A---------L---S---G-----------N--E-E------------------------------------------L-TVKIKC------DK---------E---K---N------------L--LHVTDTGVGMTREELVKNLGTIA-KSGTSEF----LN---K-------------------------------M------------T-------------------------------------------------------------------E-------A---------------Q-----------------------S-----------------------------------------------------------D--G---Q--------S---------------T------------------S---------------E-LIGQFGVGFYSAFLVADRV------IVTS--K---H--N-----------N-----------D-------S------Q-H-----I-WE-S-DS------N-EFSV-----------I-----------A--------D-------P-R---G-----D----T-------L----G--------------------------------------------------------R-GT--TITLAL-K----------E----E------A-------------------------S-D-YLELDTI-KN-LVKKYSQFIN-F---P-I-----------Y-L--------------W---------------------------S--------S-----K---------------T----E------T-------------------------------------------------------------------------------------V-------E-------------------E-------P--------------------------I--------E-----------E-----------------------------------------E--------------E--------------A--------A------------------K----------------------E-------------------------------------K-------------------D-----------------E-------------------------------V-------------D--------------------------------------------------------------------------------------------------------------------------------------------------------------------------------------------------------------------------------------------------------------------------------D----------E---------A------------A------V----------E--------D----------------------------------E-----E------E-------------------------------------------K----------------------------------------------------------------------------------------------------------------------------------------------------K----------------------P---K-----T------K---------K---V---E------K--------------T----------V------------W------D------W--------E-------------L-------------MNDIKP-IWQRPSK-E--VEEDEYKAFYK--------S-FS------------------K-E--S----D--D-PM-TFIH-F-TAE-G--E-V--TFKS-ILFVP-T--S-A-P--R--G--LF--D-E--Y----------G-S-K--K-S--D---Y--IK-------------L-------------Y-VR--RVFI-TDDF--H--D-MMPKYLNFIKGVVDSDDLP--------LNVSRETLQ-Q-------HK-LLKVIRKKLVRKTLDMI-KK---I------------A-----------------------------------------------------------------------------------------------------------------------------------------------------------------------------------------------------------------------------------------------------------------------------------------------------------------------------------------------------------E------------------------------------E------------K-------------------Y----N----------K-----TF-WKEFGTNIK-LGVI--E-D--------------H--S-----N-R---TR-LAK-LLRF-Q---S------S----------------------------------H----H-----------E------N------------------------------------------------------------------------------------------------------------------------------------D-------------------L-----------------T--SLDQ---Y--------------------V-------------------------------------------------------------------------------------------------------------------------E-------------------------------------------------------------------------------------------------------------------------------------R-----------------M---------------------------------------------------------------------------------K----------------------------------------------E-----------K----Q-------------------------D--------------K------------------------------------------------IYF--M--AG-S-----S-RKEAES--SPFVERL-LKK--GYEV---------IYL-TE-P-VD-EYCI--QA-L-P-EF----------------------------------------------------------D--G-K--------------------------------------R----F--Q---NV--A---------K-E---G---------------V-------K----F-----D--------------------------------------------------------------------------E---------------------------------------S----E---------------K--------T-----K----E-------S---R------A-----------------V------V-----E-----K------------------------------------------------------------------------------------------------------------------------------------------------E--------F----E-----P------L---L-E-W---M------KD----KA------------L--K---D-----------K-I---------E-KAV--I-S------QR-L---T---E---SPC-A--L-V---A--S-Q---Y-GWSG-N---MER---I---M-----K-------------A----Q-----A-----Y---Q------T-------G--M----D---I--S---A---N--YY-A----------S----Q-----K---K---T-LEINPRHPLIK-DM------L---------------------------------------------------------------------------------------------------------------------------------------R-R---V-----K-------E----D---------E-D----D---K------T----------------------------VL---DL---A--VVLFETATLRS-G-------YLLP--N-T--K----E--YGDRIER-ML-R---L----------S--L-----N--------I----D-------------P-----------D-------------------A---------------K------------------------V--------E-----------E---------------E---------P------------------E-----E-------------------D----------Q------ED-------D-----------T--T------------------E---------------------E------A----------------------------S-----------E---------D-------S--------K-----------------P-----------------E--------E--------------E----------------------------------------------------------E-----------------------E-------------V----------------------------------D----D------------V----------------------------------------------------D--------A----E----E--------------------E--E----E--------T---------K---------------------K-K---------S-----S------S--EKDE-----------L-------------------------------------------------------------------------------------------------------------------------
>Sarcophilus_harrisii@XP_003772640
-----------------------------------------------------------------------------------------------------------------------------------------------------------------------------------------------------------------MK--A--L----WLL--G--------L--C----CV---L-LL--A--C--G-S---V-------------K-------------A--D---------D----------Q-----L--------------D--V-------E------A----T------V----E----E----D----L------G--K-----S-R---E------------------------G-----S--R------T---------D--D--------E---------------V-------V------Q----------------------R---E-E---E---------------------A----I-Q---L-------D--G------L--N--------A----S-----Q-----------------I-------K----E-------------L----------------R------------------E--------K-------------------S-----E---K-----------------F-A-----------------------------------------------------------------------------------------------------------------FQAEV-----NRMMKLI--INSLYKNKEIFLRELISNASDALDK--IRLI-S--L-----T-----D-E----------------------------------------N----A---------L---S---G-----------N--E-E------------------------------------------L-TVKIKC------DK---------E---K---N------------L--LHVTDTGVGMTREELVKNLGTIA-KSGTSEF----LN---K-------------------------------M------------T-------------------------------------------------------------------E-------A---------------Q-----------------------R-----------------------------------------------------------D--G---Q--------S---------------T------------------S---------------E-LIGQFGVGFYSAFLVADRV------IVTS--K---H--N-----------N-----------D-------S------Q-H-----I-WE-S-DS------N-EFSV-----------I-----------A--------D-------P-R---G-----D----T-------L----G--------------------------------------------------------R-GT--TITLAL-K----------E----E------A-------------------------S-D-YLELDTI-KN-LVKKYSQFIN-F---P-I-----------Y-L--------------W---------------------------S--------S-----K---------------T----E------T-------------------------------------------------------------------------------------V-------E-------------------E-------P--------------------------I--------E-----------E-----------------------------------------E--------------E--------------P--------A------------------K----------------------E-------------------------------------K-------------------D-----------------E-------------------------------V-------------D--------------------------------------------------------------------------------------------------------------------------------------------------------------------------------------------------------------------------------------------------------------------------------D----------E---------A------------A------V----------E--------D----------------------------------E-----E------E-------------------------------------------K----------------------------------------------------------------------------------------------------------------------------------------------------K----------------------P---K-----T------K---------K---V---E------K--------------T----------V------------W------D------W--------E-------------L-------------MNDIKP-IWQRPSK-E--VEEDEYKAFYK--------S-FS------------------K-E--S----D--D-PM-TFIH-F-TAE-G--E-V--TFKS-ILFVP-T--S-A-P--R--G--LF--D-E--Y----------G-S-K--K-S--D---Y--IK-------------L-------------Y-VR--RVFI-TDDF--H--D-MMPKYLNFIKGVVDSDDLP--------LNVSRETLQ-Q-------HK-LLKVIRKKLVRKTLDMI-KK---I------------A-----------------------------------------------------------------------------------------------------------------------------------------------------------------------------------------------------------------------------------------------------------------------------------------------------------------------------------------------------------E------------------------------------E------------K-------------------Y----N----------K-----TF-WKEFGTNIK-LGVI--E-D--------------H--S-----N-R---TR-LAK-LLRF-Q---S------S----------------------------------F----H-----------E------S------------------------------------------------------------------------------------------------------------------------------------D-------------------L-----------------T--SLDQ---Y--------------------V-------------------------------------------------------------------------------------------------------------------------E-------------------------------------------------------------------------------------------------------------------------------------R-----------------M---------------------------------------------------------------------------------K----------------------------------------------E-----------K----Q-------------------------D--------------K------------------------------------------------IYF--M--AG-A-----N-RKEAES--SPFVERL-LKK--GYEV---------IYL-TE-P-VD-EYCI--QA-L-P-EF----------------------------------------------------------D--G-K--------------------------------------R----F--Q---NV--A---------K-E---G---------------V-------K----F-----D--------------------------------------------------------------------------E---------------------------------------S----E---------------K--------T-----K----E-------N---R------A-----------------A------V-----E-----K------------------------------------------------------------------------------------------------------------------------------------------------E--------Y----E-----P------L---L-E-W---M------KD----KA------------L--K---D-----------K-I---------E-KAV--I-S------QR-L---T---E---SPC-A--L-V---A--S-Q---Y-GWSG-N---MER---I---M-----K-------------A----Q-----A-----Y---Q------T-------G--M----D---I--S---A---N--YY-A----------S----Q-----K---K---T-LEINPRHPLIK-DM------L---------------------------------------------------------------------------------------------------------------------------------------R-R---V-----K-------E----D---------E-E----D---K------T----------------------------VL---DL---A--VVLFETATLRS-G-------YLLP--N-T--K----E--YGDRIER-ML-R---L----------S--L-----N--------I----D-------------P-----------D-------------------A---------------K------------------------V--------E-----------E---------------E---------P------------------E-----E-------------------D----------L------ED-------D-----------T--T------------------E---------------------D------T----------------------------S-----------E---------D-------S--------K-----------------P-----------------E--------D--------------E----------------------------------------------------------E-----------------------E-------------V---------------------------------------D------------M----------------------------------------------------D--------A----E----E--------------------E--E----E--------A---------K---------------------K-K---------S-----P------S--GKDE-----------L-------------------------------------------------------------------------------------------------------------------------
>Homo_sapiens@AAH66656
-----------------------------------------------------------------------------------------------------------------------------------------------------------------------------------------------------------------MR--A--L----WVL--G--------L--C----CV---L-L---T--F--G-S---V-------------R-------------A--D---------D----------E-----V--------------D--V-------D------G----T------V----E----E----D----L------G--K-----S-R---E------------------------G-----S--R------T---------D--D--------E---------------V-------V------Q----------------------R---E-E---E---------------------A----I-Q---L-------D--G------L--N--------A----S-----Q-----------------I-------R----E-------------L----------------R------------------E--------K-------------------S-----E---K-----------------F-A-----------------------------------------------------------------------------------------------------------------FQAEV-----NRMMKLI--INSLYKNKEIFLRELISNASDALDK--IRLI-S--L-----T-----D-E----------------------------------------N----A---------L---S---G-----------N--E-E------------------------------------------L-TVKIKC------DK---------E---K---N------------L--LHVTDTGVGMTREELVKNLGTIA-KSGTSEF----LN---K-------------------------------M------------T-------------------------------------------------------------------E-------A---------------Q-----------------------E-----------------------------------------------------------D--G---Q--------S---------------T------------------S---------------E-LIGQFGVGFYSAFLVADKV------IVTS--K---H--N-----------N-----------D-------T------Q-H-----I-WE-S-DS------N-EFSV-----------I-----------A--------D-------P-R---G-----N----T-------L----G--------------------------------------------------------R-GT--TITLVL-K----------E----E------A-------------------------S-D-YLELDTI-KN-LVKKYSQFIN-F---P-I-----------Y-V--------------W---------------------------S--------S-----K---------------T----E------T-------------------------------------------------------------------------------------V-------E-------------------E-------P--------------------------M--------E-----------E-----------------------------------------E--------------E--------------A--------A------------------K----------------------E------------------------------E------K-------------------E-----------------E-------------------------------S-------------D--------------------------------------------------------------------------------------------------------------------------------------------------------------------------------------------------------------------------------------------------------------------------------D----------E---------A------------A------V----------E--------E----------------------------------E-----E------E--------------------------E----------------K----------------------------------------------------------------------------------------------------------------------------------------------------K----------------------P---K-----T------K---------K---V---E------K--------------T----------V------------W------D------W--------E-------------L-------------MNDIKP-IWQRPSK-E--VEEDEYKAFYK--------S-FS------------------K-E--S----D--D-PM-AYIH-F-TAE-G--E-V--TFKS-ILFVP-T--S-A-P--R--G--LF--D-E--Y----------G-S-K--K-S--D---Y--IK-------------L-------------Y-VR--RVFI-TDDF--H--D-MMPKYLNFVKGVVDSDDLP--------LNVSRETLQ-Q-------HK-LLKVIRKKLVRKTLDMI-KK---I------------A-----------------------------------------------------------------------------------------------------------------------------------------------------------------------------------------------------------------------------------------------------------------------------------------------------------------------------------------------------------D------------------------------------D------------K-------------------Y----N----------D-----TF-WKEFGTNIK-LGVI--E-D--------------H--S-----N-R---TR-LAK-LLRF-Q---S------S----------------------------------H----H-----------P------T------------------------------------------------------------------------------------------------------------------------------------D-------------------I-----------------T--SLDQ---Y--------------------V-------------------------------------------------------------------------------------------------------------------------E-------------------------------------------------------------------------------------------------------------------------------------R-----------------M---------------------------------------------------------------------------------K----------------------------------------------E-----------K----Q-------------------------D--------------K------------------------------------------------IYF--M--AG-S-----S-RKEAES--SPFVERL-LKK--GYEV---------IYL-TE-P-VD-EYCI--QA-L-P-EF----------------------------------------------------------D--G-K--------------------------------------R----F--Q---NV--A---------K-E---G---------------V-------K----F-----D--------------------------------------------------------------------------E---------------------------------------S----E---------------K--------T-----K----E-------S---R------E-----------------A------V-----E-----K------------------------------------------------------------------------------------------------------------------------------------------------E--------F----E-----P------L---L-N-W---M------KD----KA------------L--K---D-----------K-I---------E-KAV--V-S------QR-L---T---E---SPC-A--L-V---A--S-Q---Y-GWSG-N---MER---I---M-----K-------------A----Q-----A-----Y---Q------T-------G--K----D---I--S---T---N--YY-A----------S----Q-----K---K---T-FEINPRHPLIR-DM------L---------------------------------------------------------------------------------------------------------------------------------------R-R---I-----K-------E----D---------E-D----D---K------T----------------------------VL---DL---A--VVLFETATLRS-G-------YLLP--D-T--K----A--YGDRIER-ML-R---L----------S--L-----N--------I----D-------------P-----------D-------------------A---------------K------------------------V--------E-----------E---------------E---------P------------------E-----E-------------------E----------P------E--------E-----------T--A------------------E---------------------D------T----------------------------T-----------E---------D-------T--------E-----------------Q-----------------D--------E--------------D----------------------------------------------------------E-----------------------E-------------M----------------------------------D----V------------G----------------------------------------------------T--------D---------E--------------------E--E----E--------T---------A---------------------K-E---------S-----T------A--EKDE-----------L-------------------------------------------------------------------------------------------------------------------------
>Pan_troglodytes@BAK62934
-----------------------------------------------------------------------------------------------------------------------------------------------------------------------------------------------------------------MR--A--L----WVL--G--------L--C----CV---L-L---T--F--G-S---V-------------R-------------A--D---------D----------E-----V--------------D--V-------D------G----T------V----E----E----D----L------G--K-----S-R---E------------------------G-----S--R------T---------D--D--------E---------------V-------V------Q----------------------R---E-E---E---------------------A----I-Q---L-------D--G------L--N--------A----S-----Q-----------------I-------R----E-------------L----------------R------------------E--------K-------------------S-----E---K-----------------F-A-----------------------------------------------------------------------------------------------------------------FQAEV-----NRMMKLI--INSLYKNKEIFLRELISNASDALDK--IRLI-S--L-----T-----D-E----------------------------------------N----A---------L---S---G-----------N--E-E------------------------------------------L-TVKIKC------DK---------E---K---N------------L--LHVTDTGVGMTREELVKNLGTIA-KSGTSEF----LN---K-------------------------------M------------T-------------------------------------------------------------------E-------A---------------Q-----------------------E-----------------------------------------------------------D--G---Q--------S---------------T------------------S---------------E-LIGQFGVGFYSAFLVADKV------IVTS--K---H--N-----------N-----------D-------T------Q-H-----I-WE-S-DS------N-EFSV-----------I-----------A--------D-------P-R---G-----N----T-------L----G--------------------------------------------------------R-GT--TITLVL-K----------E----E------A-------------------------S-D-YLELDTI-KN-LVKKYSQFIN-F---P-I-----------Y-V--------------W---------------------------S--------S-----K---------------T----E------T-------------------------------------------------------------------------------------V-------E-------------------E-------P--------------------------M--------E-----------E-----------------------------------------E--------------E--------------A--------A------------------K----------------------E------------------------------E------K-------------------E-----------------E-------------------------------S-------------D--------------------------------------------------------------------------------------------------------------------------------------------------------------------------------------------------------------------------------------------------------------------------------D----------E---------A------------A------V----------E--------E----------------------------------E-----E------E--------------------------E----------------K----------------------------------------------------------------------------------------------------------------------------------------------------K----------------------P---K-----T------K---------K---V---E------K--------------T----------V------------W------D------W--------E-------------L-------------MNDIKP-IWQRPSK-E--VEEDEYKAFYK--------S-FS------------------K-E--S----D--D-PM-AYIH-F-TAE-G--E-V--TFKS-ILFVP-T--S-A-P--R--G--LF--D-E--Y----------G-S-K--K-S--D---Y--IK-------------L-------------Y-VR--RVFI-TDDF--H--D-MMPKYLNFVKGVVDSDDLP--------LNVSRETLQ-Q-------HK-LLKVIRKKLVRKTLDMI-KK---I------------A-----------------------------------------------------------------------------------------------------------------------------------------------------------------------------------------------------------------------------------------------------------------------------------------------------------------------------------------------------------D------------------------------------D------------K-------------------Y----N----------D-----TF-WKEFGTNIK-LGVI--E-D--------------H--S-----N-R---TR-LAK-LLRF-Q---S------S----------------------------------H----H-----------P------T------------------------------------------------------------------------------------------------------------------------------------D-------------------I-----------------T--SLDQ---Y--------------------V-------------------------------------------------------------------------------------------------------------------------E-------------------------------------------------------------------------------------------------------------------------------------R-----------------M---------------------------------------------------------------------------------K----------------------------------------------E-----------K----Q-------------------------D--------------K------------------------------------------------IYF--M--AG-S-----S-RKEAES--SPFVERL-LKK--GYEV---------IYL-TE-P-VD-EYCI--QA-L-P-EF----------------------------------------------------------D--G-K--------------------------------------R----F--Q---NV--A---------K-E---G---------------V-------K----F-----D--------------------------------------------------------------------------E---------------------------------------S----E---------------K--------T-----K----E-------S---R------E-----------------A------V-----E-----K------------------------------------------------------------------------------------------------------------------------------------------------E--------F----E-----P------L---L-N-W---M------KD----KA------------L--K---D-----------K-I---------E-KAV--V-S------QR-L---T---E---SPC-A--L-V---A--S-Q---Y-GWSG-N---MER---I---M-----K-------------A----Q-----A-----Y---Q------T-------G--K----D---I--S---T---N--YY-A----------S----Q-----K---K---T-FEINPRHPLIR-DM------L---------------------------------------------------------------------------------------------------------------------------------------R-R---I-----K-------E----D---------E-D----D---K------T----------------------------VL---DL---A--VVLFETATLRS-G-------YLLP--D-T--K----A--YGDRIER-ML-R---L----------S--L-----N--------I----D-------------P-----------D-------------------A---------------K------------------------V--------E-----------E---------------E---------P------------------E-----E-------------------E----------P------E--------E-----------T--A------------------E---------------------D------T----------------------------T-----------E---------D-------T--------E-----------------Q-----------------D--------E--------------D----------------------------------------------------------E-----------------------E-------------M----------------------------------D----V------------G----------------------------------------------------T--------D---------E--------------------E--E----E--------T---------A---------------------K-E---------S-----T------V--EKDE-----------L-------------------------------------------------------------------------------------------------------------------------
>Gorilla_gorilla_gorilla@XP_004053833
-----------------------------------------------------------------------------------------------------------------------------------------------------------------------------------------------------------------MR--A--L----WVL--G--------L--C----CV---L-L---T--F--G-S---V-------------R-------------A--D---------D----------E-----V--------------D--V-------D------G----T------V----E----E----D----L------G--K-----S-R---E------------------------G-----S--R------T---------D--D--------E---------------V-------V------Q----------------------R---E-E---E---------------------A----I-Q---L-------D--G------L--N--------A----S-----Q-----------------I-------R----E-------------L----------------R------------------E--------K-------------------S-----E---K-----------------F-A-----------------------------------------------------------------------------------------------------------------FQAEV-----NRMMKLI--INSLYKNKEIFLRELISNASDALDK--IRLI-S--L-----T-----D-E----------------------------------------N----A---------L---S---G-----------N--E-E------------------------------------------L-TVKIKC------DK---------E---K---N------------L--LHVTDTGVGMTREELVKNLGTIA-KSGTSEF----LN---K-------------------------------M------------T-------------------------------------------------------------------E-------A---------------Q-----------------------E-----------------------------------------------------------D--G---Q--------S---------------T------------------S---------------E-LIGQFGVGFYSAFLVADKV------IVTS--K---H--N-----------N-----------D-------T------Q-H-----I-WE-S-DS------N-EFSV-----------I-----------A--------D-------P-R---G-----N----T-------L----G--------------------------------------------------------R-GT--TITLVL-K----------E----E------A-------------------------S-D-YLELDTI-KN-LVKKYSQFIN-F---P-I-----------Y-V--------------W---------------------------S--------S-----K---------------T----E------T-------------------------------------------------------------------------------------V-------E-------------------E-------P--------------------------M--------E-----------E-----------------------------------------E--------------E--------------A--------A------------------K----------------------E------------------------------E------K-------------------E-----------------E-------------------------------S-------------D--------------------------------------------------------------------------------------------------------------------------------------------------------------------------------------------------------------------------------------------------------------------------------D----------E---------A------------A------V----------E--------E----------------------------------E-----E------E--------------------------E----------------K----------------------------------------------------------------------------------------------------------------------------------------------------K----------------------P---K-----T------K---------K---V---E------K--------------T----------V------------W------D------W--------E-------------L-------------MNDIKP-IWQRPSK-E--VEEDEYKAFYK--------S-FS------------------K-E--S----D--D-PM-AYIH-F-TAE-G--E-V--TFKS-ILFVP-T--S-A-P--R--G--LF--D-E--Y----------G-S-K--K-S--D---Y--IK-------------L-------------Y-VR--RVFI-TDDF--H--D-MMPKYLNFVKGVVDSDDLP--------LNVSRETLQ-Q-------HK-LLKVIRKKLVRKTLDMI-KK---I------------A-----------------------------------------------------------------------------------------------------------------------------------------------------------------------------------------------------------------------------------------------------------------------------------------------------------------------------------------------------------D------------------------------------D------------K-------------------Y----N----------D-----TF-WKEFGTNIK-LGVI--E-D--------------H--S-----N-R---TR-LAK-LLRF-Q---S------S----------------------------------H----H-----------P------T------------------------------------------------------------------------------------------------------------------------------------D-------------------I-----------------T--SLDQ---Y--------------------V-------------------------------------------------------------------------------------------------------------------------E-------------------------------------------------------------------------------------------------------------------------------------R-----------------M---------------------------------------------------------------------------------K----------------------------------------------E-----------K----Q-------------------------D--------------K------------------------------------------------IYF--M--AG-S-----S-RKEAES--SPFVERL-LKK--GYEV---------IYL-TE-P-VD-EYCI--QA-L-P-EF----------------------------------------------------------D--G-K--------------------------------------R----F--Q---NV--A---------K-E---G---------------V-------K----F-----D--------------------------------------------------------------------------E---------------------------------------S----E---------------K--------T-----K----E-------S---R------E-----------------A------V-----E-----K------------------------------------------------------------------------------------------------------------------------------------------------E--------F----E-----P------L---L-N-W---M------KD----KA------------L--K---D-----------K-I---------E-KAV--V-S------QR-L---T---E---SPC-A--L-V---A--S-Q---Y-GWSG-N---MER---I---M-----K-------------A----Q-----A-----Y---Q------T-------G--K----D---I--S---T---N--YY-A----------S----Q-----K---K---T-FEINPRHPLIR-DM------L---------------------------------------------------------------------------------------------------------------------------------------R-R---I-----K-------E----D---------E-D----D---K------T----------------------------VL---DL---A--VVLFETATLRS-G-------YLLP--D-T--K----A--YGDRIER-ML-R---L----------S--L-----N--------I----D-------------P-----------D-------------------A---------------K------------------------V--------E-----------E---------------E---------P------------------E-----E-------------------E----------P------E--------E-----------T--A------------------E---------------------D------T----------------------------T-----------E---------D-------T--------E-----------------Q-----------------D--------E--------------D----------------------------------------------------------E-----------------------E-------------V----------------------------------D----V------------G----------------------------------------------------T--------D---------E--------------------E--E----E--------T---------A---------------------K-E---------S-----T------A--EKDE-----------L-------------------------------------------------------------------------------------------------------------------------
>Mus_musculus@EDL21440
-----------------------------------------------------------------------------------------------------------------------------------------------------------------------------------------------------------------MR--V--L----WVL--G--------L--C----CV---L-L---T--F--G-F---V-------------R-------------A--D---------D----------E-----V--------------D--V-------D------G----T------V----E----E----D----L------G--K-----S-R---E------------------------G-----S--R------T---------D--D--------E---------------V-------V------Q----------------------R---E-E---E---------------------A----I-Q---L-------D--G------L--N--------A----S-----Q-----------------I-------R----E-------------L----------------R------------------E--------K-------------------S-----E---K-----------------F-A-----------------------------------------------------------------------------------------------------------------FQAEV-----NRMMKLI--INSLYKNKEIFLRELISNASDALDK--IRLI-S--L-----T-----D-E----------------------------------------N----A---------L---A---G-----------N--E-E------------------------------------------L-TVKIKC------DK---------E---K---N------------L--LHVTDTGVGMTREELVKNLGTIA-KSGTSEF----LN---K-------------------------------M------------T-------------------------------------------------------------------E-------A---------------Q-----------------------E-----------------------------------------------------------D--G---Q--------S---------------T------------------S---------------E-LIGQFGVGFYSAFLVADKV------IVTS--K---H--N-----------N-----------D-------T------Q-H-----I-WE-S-DS------N-EFSV-----------I-----------A--------D-------P-R---G-----N----T-------L----G--------------------------------------------------------R-GT--TITLVL-K----------E----E------A-------------------------S-D-YLELDTI-KN-LVRKYSQFIN-F---P-I-----------Y-V--------------W---------------------------S--------S-----K---------------T----E------T-------------------------------------------------------------------------------------V-------E-------------------E-------P--------------------------L--------E-----------E-----------------------------------------D--------------E--------------A--------A------------------K----------------------E------------------------------E------K-------------------E-----------------E-------------------------------S-------------D--------------------------------------------------------------------------------------------------------------------------------------------------------------------------------------------------------------------------------------------------------------------------------D----------E---------A------------A------V----------E--------E----------------------------------E-----E------E--------------------------E----------------K----------------------------------------------------------------------------------------------------------------------------------------------------K----------------------P---K-----T------K---------K---V---E------K--------------T----------V------------W------D------W--------E-------------L-------------MNDIKP-IWQRPSK-E--VEEDEYKAFYK--------S-FS------------------K-E--S----D--D-PM-AYIH-F-TAE-G--E-V--TFKS-ILFVP-T--S-A-P--R--G--LF--D-E--Y----------G-S-K--K-S--D---Y--IK-------------L-------------Y-VR--RVFI-TDDF--H--D-MMPKYLNFVKGVVDSDDLP--------LNVSRETLQ-Q-------HK-LLKVIRKKLVRKTLDMI-KK---I------------A-----------------------------------------------------------------------------------------------------------------------------------------------------------------------------------------------------------------------------------------------------------------------------------------------------------------------------------------------------------D------------------------------------E------------K-------------------Y----N----------D-----TF-WKEFGTNIK-LGVI--E-D--------------H--S-----N-R---TR-LAK-LLRF-Q---S------S----------------------------------H----H-----------S------T------------------------------------------------------------------------------------------------------------------------------------D-------------------I-----------------T--SLDQ---Y--------------------V-------------------------------------------------------------------------------------------------------------------------E-------------------------------------------------------------------------------------------------------------------------------------R-----------------M---------------------------------------------------------------------------------K----------------------------------------------E-----------K----Q-------------------------D--------------K------------------------------------------------IYF--M--AG-S-----S-RKEAES--SPFVERL-LKK--GYEV---------IYL-TE-P-VD-EYCI--QA-L-P-EF----------------------------------------------------------D--G-K--------------------------------------R----F--Q---NV--A---------K-E---G---------------V-------K----F-----D--------------------------------------------------------------------------E---------------------------------------S----E---------------K--------T-----K----E-------S---R------E-----------------A------T-----E-----K------------------------------------------------------------------------------------------------------------------------------------------------E--------F----E-----P------L---L-N-W---M------KD----KA------------L--K---D-----------K-I---------E-KAV--V-S------QR-L---T---E---SPC-A--L-V---A--S-Q---Y-GWSG-N---MER---I---M-----K-------------A----Q-----A-----Y---Q------T-------G--K----D---I--S---T---N--YY-A----------S----Q-----K---K---T-FEINPRHPLIR-DM------L---------------------------------------------------------------------------------------------------------------------------------------R-R---I-----K-------E----D---------E-D----D---K------T----------------------------VM---DL---A--VVLFETATLRS-G-------YLLP--D-T--K----A--YGDRIER-ML-R---L----------S--L-----N--------I----D-------------P-----------E-------------------A---------------Q------------------------V--------E-----------E---------------E---------P------------------E-----E-------------------E----------P------E--------D-----------T--S------------------E---------------------D------A----------------------------------------E---------D-------S--------E-----------------Q-----------------D--------E--------------G----------------------------------------------------------E-----------------------E-------------M----------------------------------D----A------------G----------------------------------------------------T--------E----E----E--------------------E--E----E--------T---------E---------------------K-E---------S-----T---------EKDE-----------L-------------------------------------------------------------------------------------------------------------------------
>Bos_taurus@AAI04550
-----------------------------------------------------------------------------------------------------------------------------------------------------------------------------------------------------------------MR--A--L----WVL--G--------L--C----CV---L-L---T--F--G-S---V-------------R-------------A--D---------D----------E-----V--------------D--V-------D------G----T------V----E----E----D----L------G--K-----S-R---E------------------------G-----S--R------T---------D--D--------E---------------V-------V------Q----------------------R---E-E---E---------------------A----I-Q---L-------D--G------L--N--------A----S-----Q-----------------I-------R----E-------------L----------------R------------------E--------K-------------------S-----E---K-----------------F-A-----------------------------------------------------------------------------------------------------------------FQAEV-----NRMMKLI--INSLYKNKEIFLRELISNASDALDK--IRLI-S--L-----T-----D-E----------------------------------------N----A---------L---A---G-----------N--E-E------------------------------------------L-TVKIKC------DK---------E---K---N------------L--LHVTDTGVGMTREELVKNLGTIA-KSGTSEF----LN---K-------------------------------M------------T-------------------------------------------------------------------E-------A---------------Q-----------------------E-----------------------------------------------------------D--G---Q--------S---------------T------------------S---------------E-LIGQFGVGFYSAFLVADKV------IVTS--K---H--N-----------N-----------D-------T------Q-H-----I-WE-S-DS------N-EFSV-----------I-----------A--------D-------P-R---G-----N----T-------L----G--------------------------------------------------------R-GT--TITLVL-K----------E----E------A-------------------------S-D-YLELDTI-KN-LVKKYSQFIN-F---P-I-----------Y-V--------------W---------------------------S--------S-----K---------------T----E------T-------------------------------------------------------------------------------------V-------E-------------------E-------P--------------------------A--------E-----------E-----------------------------------------E--------------E--------------A--------A------------------K----------------------E------------------------------D------K-------------------E-----------------E-------------------------------S-------------D--------------------------------------------------------------------------------------------------------------------------------------------------------------------------------------------------------------------------------------------------------------------------------D----------E---------A------------A------V----------E--------E----------------------------------E-----E------D--------------------------E----------------K----------------------------------------------------------------------------------------------------------------------------------------------------K----------------------P---K-----T------K---------K---V---E------K--------------T----------V------------W------D------W--------E-------------L-------------MNDIKP-IWQRPSK-E--VEEDEYKAFYK--------S-FS------------------K-E--S----D--D-PM-AYIH-F-TAE-G--E-V--TFKS-ILFVP-T--S-A-P--R--G--LF--D-E--Y----------G-S-K--K-S--D---Y--IK-------------L-------------Y-VR--RVFI-TDDF--H--D-MMPKYLNFVKGVVDSDDLP--------LNVSRETLQ-Q-------HK-LLKVIRKKLVRKTLDMI-KK---I------------A-----------------------------------------------------------------------------------------------------------------------------------------------------------------------------------------------------------------------------------------------------------------------------------------------------------------------------------------------------------D------------------------------------E------------K-------------------Y----N----------D-----TF-WKEFGTNIK-LGVI--E-D--------------H--S-----N-R---TR-LAK-LLRF-Q---S------S----------------------------------H----H-----------P------S------------------------------------------------------------------------------------------------------------------------------------D-------------------M-----------------T--SLDQ---Y--------------------V-------------------------------------------------------------------------------------------------------------------------E-------------------------------------------------------------------------------------------------------------------------------------R-----------------M---------------------------------------------------------------------------------K----------------------------------------------E-----------K----Q-------------------------D--------------K------------------------------------------------IYF--M--AG-A-----S-RKEAES--SPFVERL-LKK--GYEV---------IYL-TE-P-VD-EYCI--QA-L-P-EF----------------------------------------------------------D--G-K--------------------------------------R----F--Q---NV--A---------K-E---G---------------V-------K----F-----D--------------------------------------------------------------------------E---------------------------------------S----E---------------K--------S-----K----E-------S---R------E-----------------A------V-----E-----K------------------------------------------------------------------------------------------------------------------------------------------------E--------F----E-----P------L---L-N-W---M------KD----KA------------L--K---D-----------K-I---------E-KAV--V-S------QR-L---T---E---SPC-A--L-V---A--S-Q---Y-GWSG-N---MER---I---M-----K-------------A----Q-----A-----Y---Q------T-------G--K----D---I--S---T---N--YY-A----------S----Q-----K---K---T-FEINPRHPLIR-DM------L---------------------------------------------------------------------------------------------------------------------------------------R-R---V-----K-------E----D---------E-D----D---K------T----------------------------VS---DL---A--VVLFETATLRS-G-------YLLP--D-T--K----A--YGDRIER-ML-R---L----------S--L-----N--------I----D-------------P-----------D-------------------A---------------K------------------------V--------E-----------E---------------E---------P------------------E-----E-------------------E----------P------E--------E-----------T--T------------------E---------------------D------T----------------------------A-----------E---------D-------T--------E-----------------Q-----------------D--------E--------------E----------------------------------------------------------E-----------------------E-------------M----------------------------------D----A------------G----------------------------------------------------T--------D----E----E--------------------E--Q----E--------T---------A---------------------E-K---------S-----T------A--EKDE-----------L-------------------------------------------------------------------------------------------------------------------------
>Anolis_carolinensis@XP_003220951
-----------------------------------------------------------------------------------------------------------------------------------------------------------------------------------------------------------------MK--P--L----WGL--G--------L--L----FV---L-F---L--A--A-S---A-------------Q-------------A------------D----------E-----I--------------D--V-------D------G----T------V----E----D----D----L------G--K-----S-R---E------------------------G-----S--R------T---------D--D--------E---------------V-------V------Q----------------------R---E-E---E---------------------S----I-Q---L-------D--G------L--N--------A----S-----Q-----------------I-------K----Q-------------I----------------R------------------E--------K-------------------S-----E---K-----------------F-A-----------------------------------------------------------------------------------------------------------------FQAEV-----NRMMKLI--INSLYKNKEIFLRELISNASDALDK--IRLI-S--L-----T-----D-E----------------------------------------N----A---------L---S---G-----------N--E-E------------------------------------------L-TIKIKC------DK---------E---K---N------------M--LHVTDTGIGMTKEELIKNLGTIA-KSGTSEF----LS---K-------------------------------I------------T-------------------------------------------------------------------E-------M---------------Q-----------------------E-----------------------------------------------------------E--N---Q--------S---------------T------------------S---------------E-LIGQFGVGFYSAFLVADRV------IVTS--K---H--N-----------N-----------G-------T------Q-H-----I-WE-S-DS------N-EFSV-----------I-----------D--------D-------P-R---G-----N----T-------L----G--------------------------------------------------------R-GT--TITLVL-K----------E----E------A-------------------------S-D-YLELDTV-KN-LVKKYSQFIN-F---P-I-----------Y-V--------------W---------------------------S--------S-----K---------------T----E------T-------------------------------------------------------------------------------------V-------E-------------------E-------P--------------------------I--------D-----------D-----------------------------------------E--------------E--------------L--------K------------------E----------------------K------------------------------D------E-------------------------------------A-------------------------------D-------------D-------------------------------------------------------------------------------------------------------------------------------------------------------------------------------------------------------------------------------------------------------------------------------------------E---------A------------A------V----------E--------E----------------------------------E-----E------D--------------------------E----------------K----------------------------------------------------------------------------------------------------------------------------------------------------K----------------------P---K-----T------K---------K---V---E------K--------------T----------V------------W------D------W--------E-------------L-------------MNDIKP-IWQRPSK-E--VEENEYKAFYK--------S-FS------------------K-E--S----D--D-PM-AYIH-F-TAE-G--E-V--TFKS-ILFIP-T--T-A-P--R--G--LF--D-E--Y----------G-S-K--K-S--D---F--IK-------------L-------------Y-VR--RVFI-TDDF--H--D-MMPKYLNFVKGVVDSDDLP--------LNVSRETLQ-Q-------HK-LLKVIRKKLVRKTLDMI-KK---I------------A-----------------------------------------------------------------------------------------------------------------------------------------------------------------------------------------------------------------------------------------------------------------------------------------------------------------------------------------------------------E------------------------------------E------------K-------------------Y----N----------E-----TF-WKEFGTNIK-LGVI--E-D--------------H--S-----N-R---TR-LAK-LLRF-Q---T------S----------------------------------H----H-----------E------S------------------------------------------------------------------------------------------------------------------------------------N-------------------V-----------------T--SLDQ---Y--------------------V-------------------------------------------------------------------------------------------------------------------------E-------------------------------------------------------------------------------------------------------------------------------------R-----------------M---------------------------------------------------------------------------------K----------------------------------------------E-----------K----Q-------------------------D--------------K------------------------------------------------IYF--M--AG-S-----S-RKEAES--SPFVERL-LRK--GYEV---------IYL-TE-P-VD-EYCI--QA-L-P-EF----------------------------------------------------------D--N-K--------------------------------------R----F--Q---NV--A---------K-E---G---------------V-------K----F-----E--------------------------------------------------------------------------E---------------------------------------S----E---------------K--------S-----K----E-------A---R------E-----------------A------L-----E-----K------------------------------------------------------------------------------------------------------------------------------------------------E--------Y----E-----P------L---L-N-W---M------KD----KA------------L--K---D-----------K-I---------E-KAV--L-S------QR-L---T---Q---SPC-A--L-V---A--S-Q---Y-GWSG-N---MER---I---M-----K-------------A----Q-----A-----Y---Q------T-------G--K----D---I--S---T---N--YY-A----------S----Q-----K---K---T-FELNPRHPIVK-DM------L---------------------------------------------------------------------------------------------------------------------------------------R-R---V-----Q-------E----N---------E-D----D---Q------T----------------------------VA---DL---A--VVLFETATIRS-G-------YLLP--D-T--K----E--YGDRIER-ML-R---L----------S--L-----N--------I----D-------------P-----------E-------------------E---------------K------------------------V--------E-----------E---------------E---------A------------------E-----E-------------------------------------------------------------P------------------E---------------------E------A----------------------------A-----------E---------E-------V--------E-----------------E-----------------EV-------D--------------A----------------------------------------------------------D-----------------------------------------------------------------------------E------------D----------------------------------------------------E--------D----A----E--------------------D--S----E--------T---------E-K-------------------K-E---------P-----T------D--VKDE-----------L-------------------------------------------------------------------------------------------------------------------------
>Crotalus_adamanteus@AFJ49982
-----------------------------------------------------------------------------------------------------------------------------------------------------------------------------------------------------------------MK--Q--L----WGL--G--------L--L----CL---L-L---L--A--A-S---A-------------Q-------------A------------E----------E-----P--------------D--V-------D------G----T------V----E----D----D----L------G--K-----S-R---E------------------------G-----S--R------T---------D--D--------E---------------V-------V------Q----------------------R---E-E---E---------------------S----I-Q---L-------D--G------L--N--------A----S-----Q-----------------I-------K----Q-------------L----------------R------------------E--------K-------------------S-----E---R-----------------F-A-----------------------------------------------------------------------------------------------------------------FQAEV-----NRMMKLI--INSLYKNKEIFLRELISNASDALDK--IRLM-S--L-----T-----D-E----------------------------------------T----A---------L---S---D-----------N--E-E------------------------------------------L-TIKIKC------DK---------E---K---N------------M--LHVIDTGIGMTKDELIKNLGTIA-KSGTSEF----LN---K-------------------------------I------------T-------------------------------------------------------------------E-------M---------------Q-----------------------E-----------------------------------------------------------E--N---Q--------S---------------T------------------S---------------E-LIGQFGVGFYSAFLVADKV------IVTS--K---H--N-----------N-----------D-------S------Q-Q-----I-WE-S-DS------N-EFSV-----------I-----------E--------D-------P-R---G-----N----T-------L----G--------------------------------------------------------R-GT--TVTLVL-K----------E----E------A-------------------------S-D-YLELDTV-KN-LVTKYSQFIN-F---P-I-----------Y-V--------------W---------------------------S--------S-----K---------------T----E------T-------------------------------------------------------------------------------------V-------E-------------------E-------P--------------------------L--------E-----------D-----------------------------------------E--------------E--------------V--------K------------------D----------------------K------------------------------D------E-------------------------------------T-------------------------------D-------------D-------------------------------------------------------------------------------------------------------------------------------------------------------------------------------------------------------------------------------------------------------------------------------------------E---------A------------A------V----------E--------E----------------------------------E-----E------E--------------------------E----------------K----------------------------------------------------------------------------------------------------------------------------------------------------K----------------------P---K-----T------K---------P---V---Q------K--------------T----------V------------W------D------W--------E-------------L-------------MNDIKP-IWQRPSK-E--VEEDEYKAFYK--------S-FS------------------K-E--T----D--E-PM-TYIH-F-TAE-G--E-V--TFKS-ILFIP-S--T-A-P--R--G--LF--D-E--Y----------G-S-K--K-S--D---F--IK-------------L-------------Y-VR--RVFI-TDDF--H--D-MMPKYLNFVKGVVDSDDLP--------LNVSRETLQ-Q-------HK-LLKVIRKKLVRKTLDMI-KK---I------------A-----------------------------------------------------------------------------------------------------------------------------------------------------------------------------------------------------------------------------------------------------------------------------------------------------------------------------------------------------------E------------------------------------E------------K-------------------Y----N----------D-----TF-WKEFGTNIK-LGVI--E-D--------------H--S-----N-R---TR-LAK-LLRF-Q---S------S----------------------------------N----H-----------E------S------------------------------------------------------------------------------------------------------------------------------------N-------------------T-----------------T--SLDQ---Y--------------------V-------------------------------------------------------------------------------------------------------------------------E-------------------------------------------------------------------------------------------------------------------------------------R-----------------M---------------------------------------------------------------------------------K----------------------------------------------E-----------K----Q-------------------------D--------------K------------------------------------------------IYF--M--AG-S-----S-RKEAES--SPFVERL-LKK--GYEV---------IYL-TE-P-VD-EYCI--QA-L-P-EF----------------------------------------------------------D--N-K--------------------------------------R----F--Q---NV--A---------K-E---G---------------V-------K----F-----D--------------------------------------------------------------------------E---------------------------------------S----E---------------K--------S-----K----E-------A---H------E-----------------A------L-----E-----K------------------------------------------------------------------------------------------------------------------------------------------------E--------Y----E-----P------L---L-T-W---M------KD----KA------------L--K---D-----------K-I---------E-KAV--L-S------QR-L---T---Q---SPC-A--L-V---A--S-Q---Y-GWSG-N---MER---I---M-----K-------------A----Q-----A-----Y---Q------T-------G--K----D---I--A---T---N--YY-A----------S----Q-----K---K---I-FEINPKHPLIK-DM------L---------------------------------------------------------------------------------------------------------------------------------------R-R---V-----Q-------E----N---------E-D----D---Q------I----------------------------VA---DL---A--VVLLETATLRS-G-------YLLP--D-T--K----E--YGERIER-ML-R---L----------S--L-----N--------I----D-------------P-----------E-------------------E---------------K------------------------V--------E-----------D---------------E---------P------------------E-----E-------------------------------------------------------------P------------------E---------------------E-----------------------------------A-----------D---------E-------V--------E-----------------P-----------------EE-------E--------------I----------------------------------------------------------E-----------------------------------------------------------------------------A------------D----------------------------------------------------E--------D----T----E--------------------D--S----E--------T---------E-K-------------------T-E---------S-----T------E--GKDE-----------L-------------------------------------------------------------------------------------------------------------------------
>Gallus_gallus@AAA48826
-----------------------------------------------------------------------------------------------------------------------------------------------------------------------------------------------------------------MK--S--A----WAL--A--------L--A----CT---L-L---L--A--A-S---V-------------T-------------A------------E----------E-----V--------------D--V-------D------A----T------V----E----E----D----L------G--K-----S-R---E------------------------G-----S--R------T---------D--D--------E---------------V-------V------Q----------------------R---E-E---E---------------------A----I-Q---L-------D--G------L--N--------A----S-----Q-----------------I-------K----E-------------I----------------R------------------E--------K-------------------S-----E---K-----------------F-A-----------------------------------------------------------------------------------------------------------------FQAEV-----NRMMKLI--INSLYKNKEIFLRELISNASDALDK--IRLI-S--L-----T-----D-E----------------------------------------N----A---------L---A---G-----------N--E-E------------------------------------------L-TVKIKC------DK---------E---K---N------------M--LHVTDTGIGMTKEELIKNLGTIA-KSGTSEF----LN---K-------------------------------M------------T-------------------------------------------------------------------E-------M---------------Q-----------------------D-----------------------------------------------------------D--S---Q--------S---------------T------------------S---------------E-LIGQFGVGFYSAFLVADRV------IVTS--K---H--N-----------N-----------D-------T------Q-H-----I-WE-S-DS------N-EFSV-----------I-----------D--------D-------P-R---G-----N----T-------L----G--------------------------------------------------------R-GT--TITLVL-K----------E----E------A-------------------------S-D-YLELDTV-KN-LVKKYSQFIN-F---P-I-----------Y-V--------------W---------------------------S--------S-----K---------------T----E------T-------------------------------------------------------------------------------------V-------E-------------------E-------P--------------------------V--------E-----------E-----------------------------------------E--------------E--------------A--------K------------------E----------------------E------------------------------K------E-------------------E-----------------T-------------------------------D-------------DN------------------------------------------------------------------------------------------------------------------------------------------------------------------------------------------------------------------------------------------------------------------------------------------E---------A------------A------V----------E--------E----------------------------------E-----E------E--------------------------E----------------K----------------------------------------------------------------------------------------------------------------------------------------------------K----------------------P---K-----T------K---------K---V---E------K--------------T----------V------------W------D------W--------E-------------L-------------MNDIKP-IWQRPSK-E--VEEDEYKAFYK--------T-FS------------------K-E--H----D--D-PM-AYIH-F-TAE-G--E-V--TFKS-ILFVP-N--S-A-P--R--G--LF--D-E--Y----------G-S-K--K-S--D---F--IK-------------L-------------Y-VR--RVFI-TDDF--H--D-MMPKYLNFVKGVVDSDDLP--------LNVSRETLQ-Q-------HK-LLKVIRKKLVRKTLDMI-KK---I------------A-----------------------------------------------------------------------------------------------------------------------------------------------------------------------------------------------------------------------------------------------------------------------------------------------------------------------------------------------------------E------------------------------------E------------K-------------------Y----N----------D-----TF-WKEFGTNVK-LGVI--E-D--------------H--S-----N-R---TR-LAK-LLRF-Q---S------S----------------------------------H----H-----------E------S------------------------------------------------------------------------------------------------------------------------------------N-------------------L-----------------T--SLDQ---Y--------------------V-------------------------------------------------------------------------------------------------------------------------E-------------------------------------------------------------------------------------------------------------------------------------R-----------------M---------------------------------------------------------------------------------K----------------------------------------------E-----------K----Q-------------------------D--------------K------------------------------------------------IYF--M--AG-A-----S-RKEAES--SPFVERL-LKK--GYEV---------IYL-TE-P-VD-EYCI--QA-L-P-EF----------------------------------------------------------D--G-K--------------------------------------R----F--Q---NV--A---------K-E---G---------------V-------K----F-----E--------------------------------------------------------------------------E---------------------------------------S----E---------------K--------S-----K----E-------S---R------E-----------------A------L-----E-----K------------------------------------------------------------------------------------------------------------------------------------------------E--------F----E-----P------L---L-N-W---M------KD----KA------------L--K---D-----------K-I---------E-KAV--L-S------QR-L---T---Q---SPC-A--L-V---A--S-Q---Y-GWSG-N---MER---I---M-----K-------------A----Q-----A-----Y---Q------T-------G--K----D---I--S---T---N--YY-A----------S----Q-----K---K---T-FEINPRHPLIK-DM------L---------------------------------------------------------------------------------------------------------------------------------------R-R---V-----K-------E----N---------E-D----D---K------T----------------------------VS---DL---A--VVLFETATLRS-G-------YMLP--D-T--K----E--YGDRIER-ML-R---L----------S--L-----N--------I----D-------------L-----------D-------------------A---------------K------------------------V--------E-----------E---------------E---------P------------------E-----E-------------------------------------------------------------P------------------E---------------------D------A----------------------------A-----------E---------E-------A--------E-----------------Q-----------------D--------E--------------E----------------------------------------------------------E-----------------------------------------------------------------------------V------------D----------------------------------------------------A--------D----A----E--------------------D--S----E--------T---------Q---------------------K-E---------S-----T------D--VKDE-----------L-------------------------------------------------------------------------------------------------------------------------
>Taeniopygia_guttata@XP_002199813
-----------------------------------------------------------------------------------------------------------------------------------------------------------------------------------------------------------------MK--S--A----WGL--A--------L--A----CV---L-L---L--A--V-S---V-------------R-------------A------------D----------E-----V--------------D--V-------D------G----T------V----E----D----D----L------G--K-----S-R---E------------------------G-----S--R------T---------D--D--------E---------------V-------V------Q----------------------R---E-E---E---------------------A----I-Q---L-------D--G------L--N--------A----S-----Q-----------------I-------K----E-------------I----------------R------------------E--------K-------------------S-----E---K-----------------F-A-----------------------------------------------------------------------------------------------------------------FQAEV-----NRMMKLI--INSLYKNKEIFLRELISNASDALDK--IRLI-S--L-----T-----D-E----------------------------------------N----A---------L---A---G-----------N--E-E------------------------------------------L-TVKIKC------DK---------E---K---N------------M--LHVTDTGIGMTKEELVKNLGTIA-KSGTSEF----LN---K-------------------------------M------------T-------------------------------------------------------------------E-------M---------------Q-----------------------D-----------------------------------------------------------D--S---Q--------S---------------T------------------S---------------E-LIGQFGVGFYSAFLVADRV------IVTS--K---H--N-----------N-----------D-------T------Q-H-----I-WE-S-DS------N-EFSV-----------I-----------S--------D-------P-R---G-----N----T-------L----G--------------------------------------------------------R-GT--TITLVL-K----------E----E------A-------------------------S-D-YLELDTV-KN-LVKKYSQFIN-F---P-I-----------Y-V--------------W---------------------------S--------S-----K---------------T----E------T-------------------------------------------------------------------------------------V-------E-------------------E-------P--------------------------I--------E-----------E-----------------------------------------E--------------E--------------A--------K------------------E----------------------K------------------------------E------E-------------------E-----------------T-------------------------------D-------------D-------------------------------------------------------------------------------------------------------------------------------------------------------------------------------------------------------------------------------------------------------------------------------------------E---------A------------A------V----------E--------E----------------------------------E-----E------E--------------------------E----------------K----------------------------------------------------------------------------------------------------------------------------------------------------K----------------------P---K-----T------K---------K---V---E------K--------------T----------V------------W------D------W--------E-------------L-------------MNDIKP-IWQRPSK-E--VEEDEYKAFYK--------T-FS------------------K-E--H----D--D-PM-AYIH-F-TAE-G--E-V--TFKS-ILFVP-N--S-A-P--R--G--LF--D-E--Y----------G-S-K--K-S--D---F--IK-------------L-------------Y-VR--RVFI-TDDF--H--D-MMPKYLNFVKGVVDSDDLP--------LNVSRETLQ-Q-------HK-LLKVIRKKLVRKTLDMI-KK---I------------A-----------------------------------------------------------------------------------------------------------------------------------------------------------------------------------------------------------------------------------------------------------------------------------------------------------------------------------------------------------E------------------------------------E------------K-------------------Y----N----------D-----TF-WKEFGTNVK-LGVI--E-D--------------H--S-----N-R---TR-LAK-LLRF-Q---S------S----------------------------------H----H-----------E------S------------------------------------------------------------------------------------------------------------------------------------N-------------------L-----------------T--SLDQ---Y--------------------V-------------------------------------------------------------------------------------------------------------------------E-------------------------------------------------------------------------------------------------------------------------------------R-----------------M---------------------------------------------------------------------------------K----------------------------------------------E-----------K----Q-------------------------D--------------K------------------------------------------------IYF--M--AG-A-----S-RKEAES--SPFVERL-LKK--GYEV---------IYL-TE-P-VD-EYCI--QA-L-P-EF----------------------------------------------------------D--G-K--------------------------------------R----F--Q---NV--A---------K-E---G---------------V-------K----F-----E--------------------------------------------------------------------------E---------------------------------------S----E---------------K--------S-----K----E-------S---R------E-----------------A------L-----E-----K------------------------------------------------------------------------------------------------------------------------------------------------E--------F----E-----P------L---L-N-W---M------KD----KA------------L--K---D-----------K-I---------E-KAV--L-S------QR-L---T---Q---SPC-A--L-V---A--S-Q---Y-GWSG-N---MER---I---M-----K-------------A----Q-----A-----Y---Q------T-------G--K----D---I--S---T---N--YY-A----------S----Q-----K---K---T-FEINPRHPLIK-DM------L---------------------------------------------------------------------------------------------------------------------------------------R-R---V-----K-------E----N---------E-D----D---K------T----------------------------VS---DL---A--VVLFETATLRS-G-------YMLP--D-T--K----E--YGDRIER-ML-R---L----------S--L-----N--------I----D-------------L-----------D-------------------A---------------K------------------------V--------D-----------E---------------E---------P------------------E-----E-------------------------------------------------------------P------------------E---------------------D------A----------------------------A-----------E---------E-------A--------E-----------------Q-----------------D--------E--------------E----------------------------------------------------------E-----------------------------------------------------------------------------V------------D----------------------------------------------------A--------D----A----E--------------------D--S----E--------T---------Q---------------------K-E---------S-----T------D--VKDE-----------L-------------------------------------------------------------------------------------------------------------------------
>Meleagris_gallopavo@XP_003202424
-----------------------------------------------------------------------------------------------------------------------------------------------------------------------------------------------------------------MK--S--A----WAL--A--------L--A----CA---L-L---L--A--A-S---V-------------T-------------A------------E----------E-----V--------------D--A-------D------A----T------V----E----E----D----L------G--K-----S-R---E------------------------G-----S--R------T---------D--D--------E---------------V-------V------Q----------------------R---E-E---E---------------------A----I-Q---L-------D--G------L--N--------A----S-----Q-----------------I-------K----E-------------I----------------R------------------E--------K-------------------S-----E---K-----------------F-A-----------------------------------------------------------------------------------------------------------------FQAEV-----NRMMKLI--INSLYKNKEIFLRELISNASDALDK--IRLI-S--L-----T-----D-E----------------------------------------N----A---------L---A---G-----------N--E-E------------------------------------------L-TVKIKC------DK---------E---K---N------------M--LHVTDTGIGMTKEELIKNLGTIA-KSGTSEF----LN---K-------------------------------M------------T-------------------------------------------------------------------E-------M---------------Q-----------------------D-----------------------------------------------------------D--S---Q--------S---------------T------------------S---------------E-LIGQFGVGFYSAFLVADRV------IVTS--K---H--N-----------N-----------D-------T------Q-H-----I-WE-S-DS------N-EFSV-----------I-----------D--------D-------P-R---G-----N----T-------L----G--------------------------------------------------------R-GT--TITLVL-K----------E----E------A-------------------------S-D-YLELDTV-KN-LVKKYSQFIN-F---P-I-----------Y-V--------------W---------------------------S--------S-----K---------------T----E------T-------------------------------------------------------------------------------------V-------E-------------------E-------P--------------------------I--------E-----------E-----------------------------------------E--------------E--------------A--------K------------------E----------------------E------------------------------K------E-------------------E-----------------T-------------------------------D-------------DD------------------------------------------------------------------------------------------------------------------------------------------------------------------------------------------------------------------------------------------------------------------------------------------E---------A------------A------V----------E--------E----------------------------------E-----E------E--------------------------E----------------K----------------------------------------------------------------------------------------------------------------------------------------------------K----------------------P---K-----T------K---------K---V---E------K--------------T----------V------------W------D------W--------E-------------L-------------MNDIKP-IWQRPSK-E--VEEDEYKAFYK--------T-FS------------------K-E--H----D--D-PM-AYIH-F-TAE-G--E-V--TFKS-ILFVP-N--S-A-P--R--G--LF--D-E--Y----------G-S-K--K-S--D---F--IK-------------L-------------Y-VR--RVFI-TDDF--H--D-MMPKYLNFVKGVVDSDDLP--------LNVSRETLQ-Q-------HK-LLKVIRKKLVRKTLDMI-KK---I------------A-----------------------------------------------------------------------------------------------------------------------------------------------------------------------------------------------------------------------------------------------------------------------------------------------------------------------------------------------------------E------------------------------------E------------K-------------------Y----N----------D-----TF-WKEFGTNVK-LGVI--E-D--------------H--S-----N-R---TR-LAK-LLRF-Q---S------S----------------------------------H----H-----------E------S------------------------------------------------------------------------------------------------------------------------------------N-------------------L-----------------T--SLDQ---Y--------------------V-------------------------------------------------------------------------------------------------------------------------E-------------------------------------------------------------------------------------------------------------------------------------R-----------------M---------------------------------------------------------------------------------K----------------------------------------------E-----------K----Q-------------------------D--------------K------------------------------------------------IYF--M--AG-A-----S-RKEAES--SPFVERL-LKK--GYEV---------IYL-TE-P-VD-EYCI--QA-L-P-EF----------------------------------------------------------D--G-K--------------------------------------R----F--Q---NV--A---------K-E---G---------------V-------K----F-----E--------------------------------------------------------------------------E---------------------------------------S----E---------------K--------S-----K----E-------S---R------E-----------------A------L-----E-----K------------------------------------------------------------------------------------------------------------------------------------------------E--------F----E-----P------L---L-N-W---M------KD----KA------------L--K---D-----------K-I---------E-KAV--L-S------QR-L---T---Q---SPC-A--L-V---A--S-Q---Y-GWSG-N---MER---I---M-----K-------------A----Q-----A-----Y---Q------T-------G--K----D---I--S---T---N--YY-A----------S----Q-----K---K---T-FEINPRHPLIK-DM------L---------------------------------------------------------------------------------------------------------------------------------------R-R---V-----K-------E----N---------E-D----D---K------T----------------------------VS---DL---A--VVLFETATLRS-G-------YMLP--D-T--K----E--YGDRIER-ML-R---L----------S--L-----N--------I----D-------------L-----------D-------------------A---------------K------------------------V--------E-----------E---------------E---------P------------------E-----E-------------------------------------------------------------P------------------E---------------------D------A----------------------------A-----------E---------E-------A--------E-----------------Q-----------------D--------E--------------E----------------------------------------------------------E-----------------------------------------------------------------------------V------------D----------------------------------------------------A--------D----A----E--------------------D--S----E--------T---------Q---------------------K-E---------S-----T------D--VKDE-----------L-------------------------------------------------------------------------------------------------------------------------
>Columba_livia@EMC80264
----------------------------------------------------------------------------------------------------------------------------------------------------------------------------------------------------------------------------------------------------------------------S---V-------------R-------------A------------D----------E-----V--------------D--V-------D------G----T------V----E----D----D----L------G--K-----S-R---E------------------------G-----S--R------T---------D--D--------E---------------V-------V------Q----------------------R---E-E---E---------------------A----I-Q---L-------D--G------L--N--------A----S-----Q-----------------I-------K----E-------------I----------------R------------------E--------K-------------------S-----E---K-----------------F-A-----------------------------------------------------------------------------------------------------------------FQAEV-----NRMMKLI--INSLYKNKEIFLRELISNASDALDK--IRLI-S--L-----T-----D-E----------------------------------------N----A---------L---A---G-----------N--E-E------------------------------------------L-TVKIKC------DK---------E---K---N------------M--LHVTDTGIGMTKEELVKNLGTIA-KSGTSEF----LN---K-------------------------------M------------T-------------------------------------------------------------------E-------M---------------Q-----------------------D-----------------------------------------------------------D--S---Q--------S---------------T------------------S---------------E-LIGQFGVGFYSAFLVADRV------IVTS--K---H--N-----------N-----------D-------T------Q-H-----I-WE-S-DS------N-EFSV-----------I-----------N--------D-------P-R---G-----N----T-------L----G--------------------------------------------------------R-GT--TITLVL-K----------E----E------A-------------------------S-D-YLELDTV-KN-LVKKYSQFIN-F---P-I-----------Y-V--------------W---------------------------S--------S-----K---------------T----E------T-------------------------------------------------------------------------------------V-------E-------------------E-------P--------------------------I--------E-----------E-----------------------------------------E--------------E--------------A--------K------------------E----------------------K------------------------------E------ET------------------D-----------------D-------------------------------D-------------D-------------------------------------------------------------------------------------------------------------------------------------------------------------------------------------------------------------------------------------------------------------------------------------------E---------A------------A------V----------E--------E----------------------------------E-----E------D--------------------------E----------------K----------------------------------------------------------------------------------------------------------------------------------------------------K----------------------P---K-----T------K---------K---V---E------K--------------T----------V------------W------D------W--------E-------------L-------------MNDIKP-IWQRPSK-E--VEEDEYKAFYK--------T-FS------------------K-E--H----D--D-PM-AYIH-F-TAE-G--E-V--TFKS-ILFVP-N--S-A-P--R--G--LF--D-E--Y----------G-S-K--K-S--D---F--IK-------------L-------------Y-VR--RVFI-TDDF--H--D-MMPKYLNFVKGVVDSDDLP--------LNVSRETLQ-Q-------HK-LLKVIRKKLVRKTLDMI-KK---I------------A-----------------------------------------------------------------------------------------------------------------------------------------------------------------------------------------------------------------------------------------------------------------------------------------------------------------------------------------------------------E------------------------------------E------------K-------------------Y----N----------D-----TF-WKEFGTNVK-LGVI--E-D--------------H--S-----N-R---TR-LAK-LLRF-Q---S------S----------------------------------H----H-----------E------S------------------------------------------------------------------------------------------------------------------------------------N-------------------L-----------------T--SLDQ---Y--------------------V-------------------------------------------------------------------------------------------------------------------------E-------------------------------------------------------------------------------------------------------------------------------------R-----------------M---------------------------------------------------------------------------------K----------------------------------------------E-----------K----Q-------------------------D--------------K------------------------------------------------IYF--M--AG-A-----S-RKEAES--SPFVERL-LKK--GYEV---------IYL-TE-P-VD-EYCI--QA-L-P-EF----------------------------------------------------------D--G-K--------------------------------------R----F--Q---NV--A---------K-E---G---------------V-------K----F-----E--------------------------------------------------------------------------E---------------------------------------S----E---------------K--------S-----K----E-------S---R------E-----------------A------L-----E-----K------------------------------------------------------------------------------------------------------------------------------------------------E--------F----E-----P------L---L-N-W---M------KD----KA------------L--K---D-----------K-I---------E-KAV--L-S------QR-L---T---E---SPC-A--L-V---A--S-Q---Y-GWSG-N---MER---I---M-----K-------------A----Q-----A-----Y---Q------T-------G--K----D---I--S---T---N--YY-A----------S----Q-----K---K---T-FEINPRHPLIK-DM------L---------------------------------------------------------------------------------------------------------------------------------------R-R---V-----K-------E----N---------E-D----D---K------T----------------------------VS---DL---A--VVLFETATLRS-G-------YMLP--D-T--K----E--YGDRIER-ML-R---L----------S--L-----N--------I----D-------------L-----------D-------------------A---------------K------------------------V--------E-----------E---------------E---------P------------------E-----E-------------------------------------------------------------P------------------E---------------------D------A----------------------------A-----------E---------E-------A--------E-----------------Q-----------------D--------E--------------E----------------------------------------------------------E-----------------------------------------------------------------------------V------------D----------------------------------------------------A--------DAE--A----E--------------------D--S----E--------T---------Q---------------------KVRSQA---------------------------------------------------------------------------------------------------------------------------------------------------------------
>Anas_platyrhynchos@EOA99107
-------------------------------------------------------------------------------------------------------------------------------------------------------------------------------------------------------------------------------------------------------------------------------------------------------------------------------------------------------------------------------------------------------------------------------------------------------------------------------------------------------------------------X----------------------R---E-E---E---------------------A----I-Q---L-------D--G------L--N--------A----S-----Q-----------------I-------K----E-------------I----------------R------------------E--------K-------------------S-----E---K-----------------F-A-----------------------------------------------------------------------------------------------------------------FQAEV-----NRMMKLI--INSLYKNKEIFLRELISNASDALDK--IRLI-S--L-----T-----D-E----------------------------------------N----A---------L---A---G-----------N--E-E------------------------------------------L-TVKIKC------DK---------E---K---N------------M--LHVTDTGIGMTKEELIKNLGTIA-KSGTSEF----LN---K-------------------------------M------------T-------------------------------------------------------------------E-------M---------------Q-----------------------D-----------------------------------------------------------D--S---Q--------S---------------T------------------S---------------E-LIGQFGVGFYSAFLVADRV------IVTS--K---H--N-----------N-----------D-------T------Q-H-----I-WE-S-DS------N-EFSV-----------I-----------D--------D-------P-R---G-----N----T-------L----G--------------------------------------------------------R-GT--TITLVL-K----------E----E------A-------------------------S-D-YLELDTV-KN-LVKKYSQFIN-F---P-I-----------Y-V--------------W---------------------------S--------S-----K---------------------------------------------------------------------------------------------------------------------------------------------------------------------------------------------------------------------------------------------------------------------------------------------------------------------------------------------------------------------------------------------------------------------------------------------------------------------------------------------------------------------------------------------------------------------------------------------------------------------------------------------------------------------------------------------------------------------------------------------------------------------------------------------------------------------------------------------------------------------------------------------------------------------------------------------------------------------------------------------------------------------------------------------------------------------------------------------------------------V---E------K--------------T----------V------------W------D------W--------E-------------L-------------MNDIKP-IWQRPSK-E--VEEDEYKAFYK--------T-FS------------------K-E--H----D--D-PM-AYIH-F-TAE-G--E-V--TFKS-ILFVP-N--S-A-P--R--G--LF--D-E--Y----------G-S-K--K-S--D---F--IK-------------L-------------Y-VR--RVFI-TDDF--H--D-MMPKYLNFVKGVVDSDDLP--------LNVSRETLQ-Q-------HK-LLKVIRKKLVRKTLDMI-KK---I------------A-----------------------------------------------------------------------------------------------------------------------------------------------------------------------------------------------------------------------------------------------------------------------------------------------------------------------------------------------------------E------------------------------------E------------K-------------------Y----N----------D-----TF-WKEFGTNVK-LGVI--E-D--------------H--S-----N-R---TR-LAK-LLRF-Q---S------S----------------------------------H----H-----------E------S------------------------------------------------------------------------------------------------------------------------------------N-------------------L-----------------T--SLDQ---Y--------------------V-------------------------------------------------------------------------------------------------------------------------E-------------------------------------------------------------------------------------------------------------------------------------R-----------------M---------------------------------------------------------------------------------K----------------------------------------------E-----------K----Q-------------------------D--------------K------------------------------------------------IYF--M--AG-A-----S-RKEAES--SPFVERL-LKK--GYEV---------IYL-TE-P-VD-EYCI--QA-L-P-EF----------------------------------------------------------D--G-K--------------------------------------R----F--Q---NV--A---------K-E---G---------------V-------K----F-----E--------------------------------------------------------------------------E---------------------------------------S----E---------------K--------S-----K----E-------S---R------E-----------------A------L-----E-----K------------------------------------------------------------------------------------------------------------------------------------------------E--------F----E-----P------L---L-N-W---M------KD----KA------------L--K---D-----------K-I---------E-KAV--L-S------QR-L---T---Q---SPC-A--L-V---A--S-Q---Y-GWSG-N---MER---I---M-----K-------------A----Q-----A-----Y---Q------T-------G--K----D---I--S---T---N--YY-A----------S----Q-----K---K---T-FEINPRHPLIK-DM------L---------------------------------------------------------------------------------------------------------------------------------------R-R---V-----K-------E----N---------E-D----D---K------T----------------------------VS---DL---A--VVLFETATLRS-G-------YMLP--D-T--K----E--YGDRIER-ML-R---L----------S--L-----N--------I----D-------------L-----------D-------------------A---------------K------------------------V----------------------------------------------------------------------------------------------------------------------------------------------------------------------------------------------------------------------------------------------------------------------------------------------------------------------------------------------------------------------------------------------------------------------------------------------------------------------------------------------------------------------------------------------------------------------------------------------------------------------------------------------------------------------------------------------------------------------------------------------------------------------------------------------
>Alligator_mississippiensis@BAF94148
-----------------------------------------------------------------------------------------------------------------------------------------------------------------------------------------------------------------MK--L--L----WGV--G--------L--L----GV---L-L---L--A--A-S---V-------------R-------------A------------D----------E-----V--------------E--V-------D------A----R------L----E----D----D----M------G--K-----S-R---E------------------------G-----S--R------T---------D--D--------E---------------V-------V------Q----------------------R---E-E---E---------------------A----I-Q---L-------D--G------L--N--------A----S-----Q-----------------I-------K----E-------------I----------------R------------------E--------K-------------------S-----E---K-----------------F-A-----------------------------------------------------------------------------------------------------------------FQAEV-----NRMMKLI--INSLYKNKEIFLRELISNASDALDK--IRLI-S--L-----T-----D-E----------------------------------------N----A---------L---S---G-----------N--E-E------------------------------------------L-TVKIKC------DK---------E---K---N------------M--LHVTDTGIGMTKEELIKNLGTIA-KSGTSEF----LN---K-------------------------------I------------T-------------------------------------------------------------------E-------M---------------Q-----------------------D-----------------------------------------------------------S--S---Q--------S---------------T------------------S---------------E-LIGQFGVGFYSAFLVADRV------IVTS--K---H--N-----------N-----------D-------T------Q-H-----I-WE-S-DS------N-EFSV-----------I-----------D--------D-------P-R---G-----N----T-------L----G--------------------------------------------------------R-GT--TITLVL-K----------E----E------T-------------------------S-D-YLELDTI-KN-LVKKYSQFIN-F---P-I-----------Y-V--------------W---------------------------S--------S-----K---------------T----E------T-------------------------------------------------------------------------------------V-------E-------------------E-------P--------------------------I--------D-----------E-----------------------------------------E--------------E--------------A--------K------------------EKE--------------------E------------------------------K------E-------------------E-----------------T-------------------------------D-------------D-------------------------------------------------------------------------------------------------------------------------------------------------------------------------------------------------------------------------------------------------------------------------------------------E---------A------------A------V----------E--------E----------------------------------E-----E------E--------------------------E----------------K----------------------------------------------------------------------------------------------------------------------------------------------------K----------------------P---K-----T------K---------K---V---E------K--------------T----------V------------W------D------W--------E-------------L-------------MNDIKP-IWQRPAK-E--VEEDDYKAFYK--------S-FS------------------K-E--H----D--D-PM-AYIH-F-TAE-G--E-V--TFKS-ILFVP-N--S-A-P--R--G--LF--D-E--Y----------G-S-K--K-S--D---F--IK-------------L-------------Y-VR--RVFI-TDDF--H--D-MMPKYLNFVKGVVDSDDLP--------LNVSRETLQ-Q-------HK-LLKVIRKKLVRKTLDMI-KK---I------------A-----------------------------------------------------------------------------------------------------------------------------------------------------------------------------------------------------------------------------------------------------------------------------------------------------------------------------------------------------------E------------------------------------E------------K-------------------Y----N----------D-----TF-WKEFGTNIK-LGVI--E-D--------------H--S-----N-R---TR-LAK-LLRF-Q---S------S----------------------------------H----H-----------E------S------------------------------------------------------------------------------------------------------------------------------------N-------------------L-----------------T--SLDQ---Y--------------------V-------------------------------------------------------------------------------------------------------------------------E-------------------------------------------------------------------------------------------------------------------------------------R-----------------M---------------------------------------------------------------------------------K----------------------------------------------E-----------K----Q-------------------------D--------------K------------------------------------------------IYF--M--AG-S-----S-RKEAES--SPFVERL-LKK--GYEV---------IYL-TE-P-VD-EYCI--QA-L-P-EF----------------------------------------------------------D--G-K--------------------------------------R----F--Q---NV--A---------K-E---G---------------V-------K----F-----D--------------------------------------------------------------------------E---------------------------------------S----E---------------K--------S-----K----E-------S---R------A-----------------A------L-----E-----K------------------------------------------------------------------------------------------------------------------------------------------------E--------H----E-----P------L---L-N-W---M------KE----KA------------L--K---D-----------K-I---------E-KAV--L-S------ER-L---T---Q---SPC-A--L-V---A--S-Q---Y-GWSG-N---MER---I---M-----K-------------A----Q-----A-----Y---Q------T-------G--K----D---I--S---T---N--YY-A----------S----Q-----K---K---T-LEINPRHPLIK-DM------L---------------------------------------------------------------------------------------------------------------------------------------R-R---I-----K-------E----N---------E-D----D---K------T----------------------------VA---DL---A--VVLFETATLRS-G-------YMLP--D-T--K----E--YGDRIER-ML-R---L----------S--L-----N--------I----D-------------L-----------D-------------------A---------------K------------------------V--------E-----------E---------------E---------P------------------E-----E-------------------E-----------------------------------------P------------------E---------------------D------V----------------------------T-----------E---------E-------A--------E-----------------E-----------------E--------E--------------E----------------------------------------------------------E-----------------------------------------------------------------------------V------------E----------------------------------------------------A--------D----S----E--------------------E--S----E--------T---------Q---------------------K-E---------S-----T------D--VKDE-----------L-------------------------------------------------------------------------------------------------------------------------
>Botryllus_schlosseri@CT05131028.H1.1
----------------------------------------------------------------------------------------------------------------------------------------------------------------------------------------------------------------------------------L--------I--F----FV---C-S---A--F--L-V---T-------------V-------------X--A---------D----------S--------------------E--E-------P--QVDEP----K------V----E----P----D----I------G--K-----A-Q---E------------------------A-----S--K------T---------D--D--------E---------------V-------V------S----------------------R---E-E---E---------------------A----I-Q---I-------D--G------L--N--------A----S-----Q-----------------M-------K----Q-------------M----------------R------------------E--------Q-------------------A-----D---K-----------------H-E-----------------------------------------------------------------------------------------------------------------FQAEV-----NRMMKLI--INSLYRNKEIFLRELISNSSDALDK--IRLL-S--L-----T-----E-S----------------------------------------E----A---------L---K---A-----------T--E-E------------------------------------------L-SIKIKV------DK---------D---N---N------------I--IHVTDTGIGMTKDHLIKNLGTIA-KSGTSEF----FE---K-------------------------------M------------S-------------------------------------------------------------------E-------A---------------S-----------------------T-----------------------------------------------------------N------Q--------A---------------V------------------S---------------D-LIGQFGVGFYSSFLVADKI------VVTS--K---H--N-----------D-----------D-------D------Q-Y-----I-WE-S-DS------E-SFSV-----------V-----------K--------D-------P-R---G-----D----T-------L----G--------------------------------------------------------R-GT--TVSLYL-K----------E----E------A-------------------------S-D-YSEIDTV-RN-LIKKYSQFIN-F---P-I-----------Y-L--------------W---------------------------T--------S-----K---------------T----V------T-------------------------------------------------------------------------------------E-------E-------------------V-------P--------------------------V--------E-----------E-----------------------------------------D--------------E--------------E--------A-----------------------------------------E------------------------------E--------------------------K-----------------P--KDEE-AA----------------------D-------------D--------------------------------------------------------------------------------------------------------------------------------------------------------------------------------------------------------------------------------------------------------------------------------D----------E---------A------------E------V----------E--------D----------------------------------E-----A---------------------------------E----------------E---------------D------------------------------------------------------------------------------------------------------------------------------------K----------------------P---K-----T------K---------K---V---E------K--------------T----------V------------W------D------W--------E-------------L-------------LNETKP-IWQRPAK-E--ITDEEYNDFYK--------A-IA------------------K-E--S----S--E-PL-SKTH-F-VAE-G--E-V--SFKS-VLFIP-G--S-A-P--R--D--MF--Q-D--Y----------G-Q-K--R-V--D---H--IK--------------------------------------------------------------------------------------------------------------LDMI-KK---F------------A-----------------------------------------------------------------------------------------------------------------------------------------------------------------------------------------------------------------------------------------------------------------------------------------------------------------------------------------------------------P------------------------------------D------------Q-------------------Y----I----------E-----KF-WKEYGTNVK-LGVM--E-D--------------H--S-----N-R---TR-LAK-LLRF-Y---S------S----------------------------------N----S-----------D------T------------------------------------------------------------------------------------------------------------------------------------E-------------------L-----------------T--GLED---Y--------------------I-------------------------------------------------------------------------------------------------------------------------E-------------------------------------------------------------------------------------------------------------------------------------R-----------------M---------------------------------------------------------------------------------K----------------------------------------------E-----------K----Q-------------------------D--------------K------------------------------------------------IYF--C--AG-N-----G-RKEVES--SPFVERL-LKK--GYEV---------LYL-VE-P-VD-EYTI--QA-L-P-EF----------------------------------------------------------D--G-K--------------------------------------R----F--Q---NV--A---------K-E---G---------------L-------G----L-----D--------------------------------------------------------------------------D---------------------------------------G----E---------------K--------A-----K----E-------K---K------E-----------------A------F-----E-----K------------------------------------------------------------------------------------------------------------------------------------------------E--------Y----K-----P------L---V-D-W---L------KE----NA------------L--S---D-----------Q-I---------E-KAV--I-T------ER-L---T---D---SPC-A--L-V---A--S-Q---Y-GWSG-N---MER---I---M-----K-------------A----Q-----A-----Y---K------S-------A--S----D---S--S---Q---N--FY-A----------N----Q-----K---K---I-LEINPRHPLIR-SL------L---------------------------------------------------------------------------------------------------------------------------------------E-K---V-----E-------N----D---------A-E----D---E------Q----------------------------AK---SI---A--QVMFDAAVLRS-G-------YTLK--D-S--A----D--FSKRILS-ML-Y---S----------N--L-----K--------I----D-------------P-----------E-------------------T---------------P------------------------I--------EY----------E---------------E---------E------------------E-----K-------------------DD-E-------E------D--------Q-----------E--E------------------EIDA------------------D------E-------------------------------------------------------------------E-----------------E-----------------E--------E--------------D----------------------------------------------------------D-----------------------D-------------E----------------------------------E----E------------E----------------------------------------------------E--------EES--ED---E-----------------------------------------------------------------------S---------EEQAEGD------E--GHDE-----------L-------------------------------------------------------------------------------------------------------------------------
>Alligator_sinensis@CT05131213.H1.1
-----------------------------------------------------------------------------------------------------------------------------------------------------------------------------------------------------------------MK--L--L----WGV--G--------L--L----GV---L-L---L--A--A-S---V-------------R-------------A------------D----------E-----V--------------E--V-------D------A----T------V----E----D----D----M------G--K-----S-R---E------------------------G-----S--R------T---------D--D--------E---------------V-------V------Q----------------------R---E-E---E---------------------A----I-Q---L-------D--G------L--N--------A----S-----Q-----------------I-------K----E-------------I----------------R------------------E--------K-------------------S-----E---K-----------------F-A-----------------------------------------------------------------------------------------------------------------FQAEV-----NRMMKLI--INSLYKNKEIFLRELISNASDALDK--IRLI-S--L-----T-----D-E----------------------------------------N----A---------L---S---G-----------N--E-E------------------------------------------L-TVKIKC------DK---------E---K---N------------M--LHVTDTGIGMTKEELIKNLGTIA-KSGTSEF----LN---K-------------------------------I------------T-------------------------------------------------------------------E-------M---------------Q-----------------------D-----------------------------------------------------------S--S---Q--------S---------------T------------------S---------------E-LIGQFGVGFYSAFLVADRV------IVTS--K---H--N-----------N-----------D-------T------Q-H-----I-WE-S-DS------N-EFSV-----------I-----------D--------D-------P-R---G-----N----T-------L----G--------------------------------------------------------R-GT--TITLVL-K----------E----E------T-------------------------S-D-YLELDTI-KN-LVKKYSQFIN-F---P-I-----------Y-V--------------W---------------------------S--------S-----K---------------T----E------T-------------------------------------------------------------------------------------V-------E-------------------E-------P--------------------------I--------D-----------E-----------------------------------------E--------------E--------------A--------K------------------EKE--------------------E------------------------------K------E-------------------E-----------------T-------------------------------D-------------DE------------------------------------------------------------------------------------------------------------------------------------------------------------------------------------------------------------------------------------------------------------------------------------------E---------A------------A------V----------E--------E----------------------------------E-----E------E--------------------------E----------------K----------------------------------------------------------------------------------------------------------------------------------------------------K----------------------P---K-----T------K---------K---V---E------K--------------T----------V------------W------D------W--------E-------------L-------------MNDIKP-IWQRPAK-E--VEEDDYKAFYK--------S-FS------------------K-E--H----D--D-PM-AYIH-F-TAE-G--E-V--TFKS-ILFVP-N--S-A-P--R--G--LF--D-E--Y----------G-S-K--K-S--D---F--IK-------------L-------------Y-VR--RVFI-TDDF--H--D-MMPKYLNFVKGVVDSDDLP--------LNVSRETLQ-Q-------HK-LLKVIRKKLVRKTLDMI-KK---I------------A-----------------------------------------------------------------------------------------------------------------------------------------------------------------------------------------------------------------------------------------------------------------------------------------------------------------------------------------------------------E------------------------------------E------------K-------------------Y----N----------D-----TF-WKEFGTNIK-LGVI--E-D--------------H--S-----N-R---TR-LAK-LLRF-Q---S------S----------------------------------H----H-----------E------S------------------------------------------------------------------------------------------------------------------------------------N-------------------L-----------------T--SLDQ---Y--------------------V-------------------------------------------------------------------------------------------------------------------------E-------------------------------------------------------------------------------------------------------------------------------------R-----------------M---------------------------------------------------------------------------------K----------------------------------------------E-----------K----Q-------------------------D--------------K------------------------------------------------IYF--M--AG-S-----S-RKEAES--SPFVERL-LKK--GYEV---------IYL-TE-P-VD-EYCI--QA-L-P-EF----------------------------------------------------------D--G-K--------------------------------------R----F--Q---NV--A---------K-E---G---------------V-------K----F-----D--------------------------------------------------------------------------E---------------------------------------S----E---------------K--------S-----K----E-------S---R------A-----------------A------L-----E-----K------------------------------------------------------------------------------------------------------------------------------------------------E--------Y----E-----P------L---L-N-W---M------KE----KA------------L--K---D-----------K-I---------E-KAV--L-S------ER-L---T---Q---SPC-A--L-V---A--S-Q---Y-GWSG-N---MER---I---M-----K-------------A----Q-----A-----Y---Q------T-------G--K----D---I--S---T---N--YY-A----------S----Q-----K---K---T-LEINPRHPLIK-DM------L---------------------------------------------------------------------------------------------------------------------------------------R-R---I-----K-------E----N---------E-D----D---K------T----------------------------VA---DL---A--VVLFETATLRS-G-------YMLP--D-T--K----E--YGDRIER-ML-R---L----------S--L-----N--------I----D-------------L-----------D-------------------A---------------K------------------------V--------E-----------E---------------E---------P------------------E-----E-------------------E-----------------------------------------P------------------E---------------------D------V----------------------------T-----------E---------E-------A--------------------------E-----------------E--------E--------------E----------------------------------------------------------E-----------------------------------------------------------------------------V------------E----------------------------------------------------A--------D----S----E--------------------E--S----E--------T---------Q---------------------K-E---------S-----T------D--VKDE-----------L-------------------------------------------------------------------------------------------------------------------------
>Ambystoma_mexicanum@CT07131213.H1.1
-----------------------------------------------------------------------------------------------------------------------------------------------------------------------------------------------------------------MR--K--A----WAI--A--------L--C----CA---L-L---A--F--A-S---V-------------R-------------A--E---------D----------D-----S--------------D--A-------D------G----T------V----E----D----D----L------G--K-----S-R---D------------------------G-----S--R------T---------D--D--------E---------------V-------V------S----------------------R---E-E---E---------------------A----I-Q---L-------D--G------L--N--------A----A-----Q-----------------I-------K----E-------------I----------------R------------------E--------K-------------------S-----E---K-----------------F-A-----------------------------------------------------------------------------------------------------------------FQAEV-----NRMMKLI--INSLYKNKEIFLRELISNASDALDK--IRLI-S--L-----T-----D-E----------------------------------------N----A---------M---S---G-----------N--E-E------------------------------------------L-TIKIKC------DK---------E---K---N------------M--LHVTDTGVGMTKEELIKNLGTIA-KSGTSEF----LN---K-------------------------------I------------T-------------------------------------------------------------------E-------V---------------Q-----------------------D-----------------------------------------------------------D--S---Q--------S---------------S------------------S---------------E-LIGQFGVGFYSAFLVADSV------IVTS--K---H--N-----------N-----------D-------T------Q-H-----I-WE-S-NS------N-EFSV-----------I-----------E--------D-------P-R---G-----D----T-------L----G--------------------------------------------------------R-GT--TITLVL-K----------E----E------A-------------------------S-D-YLELETV-KN-LVKKYSQFIN-F---P-I-----------Y-V--------------W---------------------------S--------S-----K---------------T----E------T-------------------------------------------------------------------------------------V-------E-------------------E-------P--------------------------I--------D-----------E-----------------------------------------E--------------E-----------------------------------------------------------------D------------------------------A------K-------------------D-----------------E-------------------------------A-------------D--------------------------------------------------------------------------------------------------------------------------------------------------------------------------------------------------------------------------------------------------------------------------------E----------E---------A------------A------V----------E--------E----------------------------------E-----D------E--------------------------E----------------K----------------------------------------------------------------------------------------------------------------------------------------------------K----------------------P---K-----T------K---------K---V---E------K--------------T----------V------------W------D------W--------E-------------L-------------MNDIKP-IWQRPAK-E--VEEDEYTAFYK--------S-FS------------------K-E--S----D--D-PL-GHIH-F-TAE-G--E-V--TFKS-ILFIP-S--S-A-P--R--G--LF--D-E--Y----------G-S-K--K-S--D---F--IK-------------L-------------Y-VR--RVFI-TDDF--H--D-MMPKYLNFVKGVVDSDDLP--------LNVSRETLQ-Q-------HK-LLKVIRKKLVRKTLDMI-KK---I------------A-----------------------------------------------------------------------------------------------------------------------------------------------------------------------------------------------------------------------------------------------------------------------------------------------------------------------------------------------------------E------------------------------------D------------Q-------------------Y----N----------D-----KF-WKEFGTNVK-LGVI--E-D--------------H--S-----N-R---TR-LAK-LLRF-Q---S------S---------------------------------------H-----------S------S------------------------------------------------------------------------------------------------------------------------------------E-------------------L-----------------T--SLEQ---Y--------------------V-------------------------------------------------------------------------------------------------------------------------E-------------------------------------------------------------------------------------------------------------------------------------R-----------------M---------------------------------------------------------------------------------K----------------------------------------------E-----------K----Q-------------------------D--------------K------------------------------------------------IYF--M--AG-T-----S-RKEVES--SPFVERL-LKK--GYEV---------VFL-IE-P-VD-EYCI--QA-L-P-EF----------------------------------------------------------D--G-K--------------------------------------R----F--Q---NV--A---------K-E---G---------------V-------K----F-----D--------------------------------------------------------------------------E---------------------------------------S----E---------------K--------T-----K----E-------A---R------E-----------------A------L-----E-----K------------------------------------------------------------------------------------------------------------------------------------------------E--------Y----E-----P------L---L-N-W---M------KD----KA------------L--K---D-----------K-I---------E-KAI--V-S------QR-L---T---D---SPC-A--L-V---A--S-Q---Y-GWSG-N---MER---I---M-----K-------------A----Q-----A-----Y---Q------T-------G--K----D---I--S---T---N--YY-A----------S----Q-----K---K---T-FEVNPRHPLIK-DM------L---------------------------------------------------------------------------------------------------------------------------------------R-R---V-----K-------E----N---------E-D----D---Q------T----------------------------VS---DL---A--VVLFETATIRS-G-------YQLQ--D-T--K----E--YGDRIER-ML-R---L----------S--L-----N--------I----D-------------V-----------N-------------------A---------------K------------------------V--------E-----------D---------------E---------P------------------E-----E-------------------E--------------------------P-----------E--P------------------T---------------------D------D----------------------------G-----------E---------E-------P--------D-----------------E-----------------E--------E--------------L----------------------------------------------------------------------------------D-------------M----------------------------------E----A------------E----------------------------------------------------G--------D----E----QT-------------------D--A----K--------T---------E-Q-------T--G-----A--Q-E---------S-----T------D--LKDE-----------L-------------------------------------------------------------------------------------------------------------------------
>Caiman_crocodilus@Contig4220.H1.1
-----------------------------------------------------------------------------------------------------------------------------------------------------------------------------------------------------------------MK--L--L----WGV--G--------L--L----GV---L-L---L--A--A-S---V-------------R-------------A------------D----------E-----V--------------E--V-------D------A----T------V----E----D----D----M------G--K-----S-R---E------------------------G-----S--R------T---------D--D--------E---------------V-------V------Q----------------------R---E-E---E---------------------A----I-Q---L-------D--G------L--N--------A----S-----Q-----------------I-------K----E-------------I----------------R------------------E--------K-------------------S-----E---K-----------------F-A-----------------------------------------------------------------------------------------------------------------FQAEV-----NRMMKLI--INSLYK--EIFLRELISNASDALDK--IRLI-S--L-----T-----D-E----------------------------------------N----A---------L---S---G-----------N--E-E------------------------------------------L-TVKIKC------DK---------E---K---N------------M--LHVTDTGIGMTKEELIKNLGTIA-KSGTSEF----LN---K-------------------------------I------------T-------------------------------------------------------------------E-------M---------------Q-----------------------D-----------------------------------------------------------N--S---Q--------S---------------T------------------S---------------E-LIGQFGVGFYSAFLVADRV------IVTS--K---H--N-----------N-----------D-------T------Q-H-----I-WE-S-DS------N-EFSV-----------I-----------D--------D-------P-R---G-----N----T-------L----G--------------------------------------------------------R-GT--TITLVL-K----------E----E------T-------------------------S-D-YLELDTV-KN-LVKKYSQFIN-F---P-I-----------Y-V--------------W---------------------------S--------S-----K---------------T----E------T-------------------------------------------------------------------------------------V-------E-------------------E-------P--------------------------I--------D-----------E-----------------------------------------E--------------E--------------A--------K------------------EKD--------------------E------------------------------K------E-------------------E-----------------I-------------------------------D-------------D-------------------------------------------------------------------------------------------------------------------------------------------------------------------------------------------------------------------------------------------------------------------------------------------E---------A------------A------V----------E--------E----------------------------------E-----E------E--------------------------E----------------K----------------------------------------------------------------------------------------------------------------------------------------------------K----------------------P---K-----T------K---------K---------------------------------------------------------------------------------------------------------------------------------------------------------------------------------------------------------------------------------------------------------------------------------------------------------------------------------------------------------------------------------------------------------------------------------------------------------------------------------------------------------------------------------------------------------------------------------------------------------------------------------------------------------------------------------------------------------------------------------------------------------------------------------------------------------------------------------------------------------------------------------------------------------------------------------------------------------------------------------------------------------------------------------------------------------------------------------------------------------------------------------------------------------------------------------------------------------------------------------------------------------------------------------------------------------------------------------------------------------------------------------------------------------------------------------------------------------------------------------------------------------------------------------------------------------------------------------------------------------------------------------------------------------------------------------------------------------------------------------------------------------------------------------------L-LKK--GYEV---------IYL-TE-P-VD-EYCI--QA-L-P-EF----------------------------------------------------------D--G-K--------------------------------------R----F--Q---NV--A---------K-E---G---------------V-------K----F-----D--------------------------------------------------------------------------E---------------------------------------S----E---------------K--------S-----K----E-------S---R------A-----------------A------L-----E-----K------------------------------------------------------------------------------------------------------------------------------------------------E--------Y----E-----P------L---L-N-W---M------KE----KA------------L--K---D-----------K-I---------E-KAV--L-S------ER-L---T---Q---SPC-A--L-V---A--S-Q---Y-GWSG-N---MER---I---M-----K-------------A----Q-----A-----Y---Q------T-------G--K----D---I--S---T---N--YY-A----------S----Q-----K---K---T-LEINPRHPLIK-DM------L---------------------------------------------------------------------------------------------------------------------------------------R-R---I-----K-------E----N---------E-D----D---K------T----------------------------VA---DL---A--VVLFETATLRS-G-------YMLP--D-T--K----E--YGDRIER-ML-R---L----------S--L-----N--------I----D-------------L-----------D-------------------A---------------K------------------------V--------E-----------E---------------E---------P------------------E-----E-------------------E-----------------------------------------P------------------E---------------------D------V----------------------------T-----------E---------E-------A--------E-----------------E-----------------E--------E--------------E----------------------------------------------------------E-----------------------------------------------------------------------------V------------E----------------------------------------------------A--------D----S----E--------------------E--S----E--------T---------Q---------------------K-E---------S-----T------D--VKDE-----------L-------------------------------------------------------------------------------------------------------------------------
>Caretta_caretta@CT04131213.H1.1
-----------------------------------------------------------------------------------------------------------------------------------------------------------------------------------------------------------------MK--P--L----WGL--A--------L--L----CV---L-L---L--A--S-P---A-------------R-------------A------------E----------E-----P--------------D--V-------D------G----K------V----E----D----D----L------G--K-----S-R---E------------------------G-----S--R------T---------D--D--------E---------------V-------V------Q----------------------R---E-E---E---------------------A----I-Q---L-------D--G------L--N--------A----S-----Q-----------------I-------K----E-------------I----------------R------------------E--------K-------------------S-----E---K-----------------F-A-----------------------------------------------------------------------------------------------------------------FQAEV-----NRMMKLI--INSLYKNKEIFLRELISNASDALDK--IRLL-S--L-----T-----D-D----------------------------------------N----A---------L---A---G-----------N--E-E------------------------------------------L-TIKIKC------DK---------E---K---N------------V--LHVTDTGIGMTKEELIKNLGTIA-KSGTSEF----LN---K-------------------------------I------------T-------------------------------------------------------------------E-------M---------------P-----------------------E-----------------------------------------------------------D--S---Q--------S---------------T------------------S---------------E-LIGQFGVGFYSAFLVADRV------IVTS--K---H--N-----------N-----------D-------T------Q-H-----I-WE-S-DS------N-EFSV-----------I-----------D--------D-------P-R---G-----A----T-------L----G--------------------------------------------------------R-GT--TITLVL-K----------E----E------A-------------------------S-D-YLELD----------------------------------------------------------------------------------------------------------------------------------------------------------------------------------------------------------------------------------------------------------------------------------------------------------------------------------------------------------------------------------------------------------------------------------------------------------------------------------------------------------------------------------------------------------------------------------------------------------------------------------------------------------------------------------------------------------------------------------------------------------------------------------------------------------------------------------------------------------------------------------------------------------------------------------------------------------------------------------------------------------------------------------------------------------------------------------------------------------------------------------------------------------------------------------------------------------------------------------------------------V------------W------D------W--------E-------------L-------------MNDIKP-IWQRPSK-E--VEEDEYKAFYK--------S-FS------------------K-E--H----D--D-PM-AYIH-F-TAE-G--E-V--TFKS-ILFIP-T--T-A-P--R--G--LF--D-E--Y----------G-S-K--K-S--D---Y--IK-------------L-------------Y-VR--RVFI-TDDF--H--D-MMPKYLNFVKGVVDSDDLP--------LNVSRETLQ-Q-------HK-LLKVIRKKLVRKTLDMI-KK---I------------A-----------------------------------------------------------------------------------------------------------------------------------------------------------------------------------------------------------------------------------------------------------------------------------------------------------------------------------------------------------E------------------------------------E------------K-------------------Y----N----------D-----TF-WKEFGTNVK-LGVI--E-D--------------H--S-----N-R---TR-LAK-LLRF-Q---S------S----------------------------------H----H-----------E------S------------------------------------------------------------------------------------------------------------------------------------N-------------------T-----------------T--SLDQ---Y--------------------V-------------------------------------------------------------------------------------------------------------------------E-------------------------------------------------------------------------------------------------------------------------------------R-----------------M---------------------------------------------------------------------------------K----------------------------------------------E-----------K----Q-------------------------D--------------K------------------------------------------------IYF--M--AG-S-----N-RKEAES--SPFVERL-LKK--GYEV---------IYL-TE-P-VD-E---------------------------------------------------------------------------------------------------------------------------------------------------------------------------------------------------------------------------------------------------------------------------------------------------------------D---------------K--------S-----K----E-------S---R------E-----------------A------L-----E-----R------------------------------------------------------------------------------------------------------------------------------------------------E--------F----E-----P------L---L-T-W---M------KD----KA------------L--K---D-----------K-I---------E-KAV--L-S------QR-L---T---Q---SPC-A--L-V---A--S-Q---Y-GWSG-N---MER---I---M-----K-------------A----Q-----A-----Y---Q------T-------G--K----D---I--S---T---N--YY-A----------S----Q-----K---K---T-FEINPRHPLIK-DM------L---------------------------------------------------------------------------------------------------------------------------------------R-R---I-----K-------E----N---------E-D----D---K------T----------------------------VA---DL---A--VVLFETATIRS-G-------YMLP--D-T--K----E--YGERIER-ML-R---L----------S--L-----N--------I----D-------------L-----------D-------------------A---------------K------------------------V--------E-----------E---------------E---------P------------------E-----E-------------------------------------------------------------P------------------E---------------------D------T----------------------------A-----------EA--------E-------Q--------D-----------------E-----------------E--------E--------------E----------------------------------------------------------E-----------------------------------------------------------------------------V------------E----------------------------------------------------A--------D----G----D--------------------E--S----E--------T---------E---------------------K--------------------------------------------------------------------------------------------------------------------------------------------------------------------
>Chelonoidis_nigra@CT05131213.H1.1
[truncated: 161,135 more chars]
