# Supplementary material for: A phylogenomic framework and timescale for comparative studies of tunicates
Source: BMC Biol. 2018 Apr 13;16:39. doi: 10.1186/s12915-018-0499-2 (PMC5899321; doi:10.1186/s12915-018-0499-2)
Supplement: Supplementary file 4 — Supporting data. Transcriptome assemblies, alignments, and trees. (ZIP 38502 kb) [file 12915_2018_499_MOESM4_ESM.zip › 12915_2018_499_MOESM4_ESM/12915_2018_499 (Delsuc) Files Updated 23-03-2018/hsp90-Z.fasta]

>Patiria_pectinifera@DB386798.H2.1
------------------------------------------------------------------------------------------------------------------------------------------------------------------------------------------------------------------------------------------------------------------------------------------------------------------------------------------------------------------------------------------------------------------------------------------------------------------------------T--S--------X---------------X-------R-----------------------------------------------------------------------------------------------------------------------------------------------------------------------------------------------------------X-------------------E---------------------------Q-L--HN------I-------I-------Q--DA---------E-T-V------T-G-T-P----------E---------K-----H---------------------------EFQAET-----KMLLDIV--AKSLYSENEVFIRELISNASDALEK--LRYG-VV----------------------------------------------------------------------------------------------------------------------------------------------------------------------------------------------------------------------------------------------------------------------------------------------------------------------------------------------------------------------------------------------------------------------------------------------------------------------------------------------------------------------------------------------------------------------------------------------------------------------------------------------------------------------------------------------------------------------------------------------------------------------------------------------------------------------------------------------------------------------------------------------------------------------------------------------------------------------------------------------------------------------------------------------------------------------------------------------------------------------------------------------------------------------------------------------------------------------------------------------------------------------------------------------------------------------------------------------------------------------------------------------------------------------------------------------------------------------------------------------------------------------------------------------------------------------------------------------------------------------------------------------------------------------------------------------------------------------------------------------------------------------------------------------------------------------------------------------------------------------------------------------------------------------------------------------------------------------------------------------------------------------------------------------------------------------------------------------------------------------------------------------------------------------------------------------------------------------------------------------------------------------------------------------------------------------------------------------------------------------------------------------------------------------------------------------------------------------------------------------------------------------------------------------------------------------------------------------------------------------------------------------------------------------------------------------------------------------------------------------------------------------------------------------------------------------------------------------------------------------------------------------------------------------------------------------------FLR-EGII--S-A---S----------E--Q-----AEK---EE-IAK-LLCF-E---T------S----------------------------------S----Q-----------P------A----------------G------------------------------------------------------------------------------------N--------------------------------------------------L-----------------T--SLQD---Y--------------------A-------------------------------------------------------------------------------------------------------------------------S-------------------------------------------------------------------------------------------------------------------------------------R-----------------M---------------------------------------------------------------------------------K----------------------------------------------A-----------G----Q-------------------------R--------------N------------------------------------------------MYY--I--CA-P--S----RELAES--SPYFEAF-KQQ--DHEV---------LFC-YA-E-YD-ELTM--LQ-L-R-EF----------------------------------------------------------D--------------R-----------K----------------L----L--T---SV--E---------S-E---M------A--------V-------Q----N-----A------------R-----T--E-----S----------------------------------------------A---------------------------------------E----T---------------E-------------------------------------------------------------------------------------------T--------V-----E-----------------------------------------------------G---------------------------------S-----L-----T------E----E-E--------S----D-----S------L---I-T-Y---M------KD----VL------------G------S-----------K-V---------A-NIK------I---TQR-L---A---H---HPA-M--V-T---V--A-E---M-GAAR-H---FLR---T---A-----L-------------K----N-----R-----S---E------E-------E--K----L---Q--L-----------------------------L-----Q---P---T-LELNGSHPI--------------------------------------------------------------------------------------------------------------------------------------------------------------------------------------------------------------------------------------------------------------------------------------------------------------------------------------------------------------------------------------------------------------------------------------------------------------------------------------------------------------------------------------------------------------------------------------------------------------------------------------------------------------------------------------------------------------------------------------------------------------------------------------------------------------------------------------------------------------------------------------------------------------------------------------------------------------------------------------------------------------------------------------------------------------------------------------------------------------------------------------------------------------------------------------------------------------------------------
>Patiria_miniata@CT24100919.H1.1
--------------------------------------------------------------------------------------------------------------------------------------------------------------------------------------------------------------------------------------------------------------------------------------------------------------------------------------------------------------------------------------------------------------------------------------------------------------------------------------------------------------PTLSS------S----------------------A---K-P---S---------------------R----C-L---STSCRKYSE--T------S--D--------Q------------------------------------------------------------------------P------------------A--------E-------------------E-----T---E-----------------Q-L--HN------I-------I-------Q--DA---------E-T-V------T-G-T-P----------E---------K-----H---------------------------EFQAET-----KMLLDIV--AKSLYSENEVFVRELISNASDALEK--LRYV-SL-T-----S-----G-S--G---------------------------V------S--G----E---------L---P------------------------------------------------------------L-E---IHIAT------NQ---------E---A------------G---T--ITIQDTGIGMTLQEMIDNLGTIA-RSGSKAF----LE---E-------------------------------L------------K-------------------------------------------------------------------KDG-----Q---------------T-----------------------G---------------------------------------------------------------------------L---------------T------------------S----G----------S-IVGQFGVGFYSAFMVADHVD-----VYSM--S---H--Q-------------------PG--S-------K------A-Y-----R-WS-S-----DG-TG-NYDI--I---E----A-----------D--------G-------------------------------------------------V-------Q------------------------------------K-GT--KIVIHL-K---------K----------------------------D-C-------W-R-FAMEADV-KD-IISKHSTFVG-M---P-I-----------F-L--------------N---------------------------G--------K-----Q---------------------------------------------------------------------------------------------------------------------------------------------------------------------------------------------------------------------------------------------------------------------------------------------------------------------------------------------------------------------------------------------------------------------------------------------------------------------------------------------------------------------------------------------------------------------------------------------------------------------------------------------------------------------------------------------------------------------------------------------------------------------------------------------------------------------------------------------------------------------------------------------------------------------------------------------------------------------------------------------------------------------------------------------------------M----------------------N----------------T---------T---Q---A-------------------------------------------------------------------------------------------------------LWTKDPR-E--VSDQQHEDFYQ--------F-LT-H-----------------NS--Y----D--K-PR-YTLH-Y-KTD-A--P-L--NIRS-LFYVP-G--R-PPA--M--W--EL--SQD------------------H-T---GG------VA-------------L-------------Y-SR--RVLI-QQKS--D--K-ILPKWFRFIQGVVDSEDIP--------LNLSRELLQ-D-------SA-LIRKLRTVITSRLVRFL-LD---Q------------R--K------------------------K-----D-------L------------------------------------------------------------------------------------------------------------------------------------------------------------------------------------------------------------------------------------------------------------------------------------------------------------------------------------------------------K------------M-------------------Y----E----------Q------F-FTEYGTFLR-------------------------------------------------F-E---T------S----------------------------------S----Q-----------P------A----------------G------------------------------------------------------------------------------------N--------------------------------------------------L-----------------T--SLQD---Y--------------------A-------------------------------------------------------------------------------------------------------------------------S-------------------------------------------------------------------------------------------------------------------------------------R-----------------M---------------------------------------------------------------------------------K----------------------------------------------A-----------G----Q-------------------------R--------------N------------------------------------------------MYY--I--CA-P--S----RELAES--SPYFEAF-KQQ--DHEV---------LFC-YA-E-YD-ELTM--LQ-L-R-EF----------------------------------------------------------D--------------R-----------K----------------L----L--T---SV--E---------S-E---M------A--------V-------Q----N-----A------------G-----T--E-----S-----A--------------------E-------------------T------------------------------------------------------------E-------------------------------------------------------------------------------------------T--------V-----E-----------------------------------------------------G---------------------------------S-----L-----T------E----E-E--------S----D-----S------L---I-T-Y---M------KD----VL------------G------S-----------K-V---------A-NIK------I---TQR-L---A---H---HPA-M--V-T---V--A-E---M-GAAR-H---FLR---T---A-----L-------------K----N-----R-----S---E------E-------E--K----L---Q--L-----------------------------L-----Q---P---T-LELNGSHPIVQ-KL------F--A---L--------K----T-S-----------E--P-A----------------------------------------------------------------------------------------------------------------------------------------------------L----------------------------AK---LL---G--EQVYDNAMIAA-G--------LVD--D-P--R----P--MLGRLNA-FM-E---K----------N------------------------------------------------------------------------------------------------------------------------------------------------------------------------------------------------------------------------------------------------------------------------------------------------------------------------------------------------------------------------------------------------------------------------------------------------------------------------------------------------------------------------------------------------------------------------------------------------------------------------------------------------------------------------------------------------------------------------------------------------------------------------------------------------------------------------------------------------------------------------------------------------------------
>Paracentrotus_lividus@CT04061123.H1.1
--------------------------------------------------------------------------------------------------------------------------------------------------------------------------------------------------------------------------------------------------------------------D-S---N-------------F-------------L--H-----N---G----------Y-----Y--------------H--H-------G------I----------------H----R----R----G------L--V-----H-S---R------------------------P-----FS-S------S---------T--E--------S---------------E-ANPEASS------S----------------------S---E-P---I---------------------T----G-I---T-------E--N------E--P--------L------------------------------------------------------------------------D------------------A--------E-------------------E-----E---E-----------------L-A--HN------I-------I-------Q--DS---------E-R-S------S-G-S-S----------Q---------Q-----L---------------------------EFQAET-----RMLLDIV--AKSLYSENEVFIRELVSNASDALEK--LRYL-QL-T-----Q-----D-N------------------------------L------E--R----P---------G---A------------------------------------------------------------L-E---IHIAT------NQ---------D---K------------G---T--FTIQDTGVGMSKEEMVDNLGTIA-RSGSKAF----LQ---E-------------------------------L------------Q-------------------------------------------------------------------E-------K---------------S-----------------------G---------------------------------------------------------------------------S---------------S------------------D----S----------S-IIGQFGVGFYSAFMVGDKVE-----VFSR--S---H--Q-------------------TD--A-------K------A-W-----Y-WC-S-----DG-SG-KYEV--S---E----A-----------E--------G-------------------------------------------------V-------A------------------------------------K-GT--KIVIHL-K---------K----------------------------D-C-------W-K-FGMESGV-KD-ILLKHSNFVG-V---P-I-----------F-L--------------N---------------------------G--------K-----L---------------------------------------------------------------------------------------------------------------------------------------------------------------------------------------------------------------------------------------------------------------------------------------------------------------------------------------------------------------------------------------------------------------------------------------------------------------------------------------------------------------------------------------------------------------------------------------------------------------------------------------------------------------------------------------------------------------------------------------------------------------------------------------------------------------------------------------------------------------------------------------------------------------------------------------------------------------------------------------------------------------------------------------------------------I----------------------N----------------T---------T---Q---A-------------------------------------------------------------------------------------------------------LWMEEPR-N--ITEQNHTDFFQ--------Y-LT-K-----------------NT--Y----D--T-PR-YTLH-F-KAD-A--P-L--NIRS-LFYVP-N--R-PPA--M--W--EY--SQQ------------------A-D---SG------VS-------------L-------------Y-SR--KILI-QHKA--E--K-ILPKWLRF----------------------------------------------------------------------------------------------------------------------------------------------------------------------------------------------------------------------------------------------------------------------------------------------------------------------------------------------------------------------------------------------------------------------------------------------------------------------------------------------------------------------------------------------------------------------------------------------------------------------------------------------------------------------------------------------------------------------------------------------------------------------------------------------------------------------------------------------------------------------------------------------------------------------------------------------------------------------------------------------------------------------------------------------------------------------------------------------------------------------------------------------------------------------------------------------------------------------------------------------------------------------------------------------------------------------------------------------------------------------------------------------------------------------------------------------------------------------------------------------------------------------------------------------------------------------------------------------------------------------------------------------------------------------------------------------------------------------------------------------------------------------------------------------------------------------------------------------------------------------------------------------------------------------------------------------------------------------------------------------------------------------------------------------------------------------------------------------------------------------------------------------------------------------------------------------------------------------------------------------------------------------------------------------------------------------------------------------------------------------------------------------------------------------------------------------------------------------------------------------------------------------------------------------------------------------------------------------------------------------------------------------------------------------------------------------------------------------------------------------------------------------------------------------------------------------------------------------------------------------------------------------------------------------------------------------------------------------------------------------------------------------------------------------------------------------------------------------------------------------------------------------------------------------------------------------------------------------------------------------------------------------------------------------------------------------------------------------------------------------------------------------------------------------------------------------------------------------------------------------------------------------------------------------------------------------------------------
>Eucidaris_tribuloides@CT01120409.H1.1
------------------------------------------------------------------------------------------------------------------------------------------------------------------------------------------------------------------------------------------------------------------------------------------------------------------------------------------------------------------------------------------------------------------------------------------------------------------------------------------------------------------------------------------------------------------------------------------------------------------------------------------------------------------------------------------------------------------------------------------------------------E-----------------P-V--HN------I-------I-------Q--DS---------E-K-S------S-G-V-S----------H---------E-----Y---------------------------EFQAET-----RMLLDIV--AKSLYSENEVFIRELVSNASDALEK--LRHI-QL-T-----Q-----D-N------------------------------L------D--R----P---------G---A------------------------------------------------------------L-E---IHIAT------DQ---------E---K------------G---T--FTIQDTGIGMTREEMVENLGTIA-RSGSKAF----LK---E-------------------------------L------------T-------------------------------------------------------------------G-------K---------------G-----------------------A---------------------------------------------------------------------------G---------------R------------------D----S----------S-V--------------------------------------------------------------------------------------------------------------------------------------------------------------------------------------------------------------------------------------------------------------------------------------------------------------------------------------------------------------------------------------------------------------------------------------------------------------------------------------------------------------------------------------------------------------------------------------------------------------------------------------------------------------------------------------------------------------------------------------------------------------------------------------------------------------------------------------------------------------------------------------------------------------------------------------------------------------------------------------------------------------------------------------------------------------------------------------------------------------------------------------------------------------------------------------------------------------------------------------------------------------------------------------------------------------------------------------------------------------------------------------------------------------------------------------------------------------------------------------------------------------------------------------------------------------------------------------------------------------------------------------------------------------------------------------------------------------------------------L--NIRS-LFYIP-S--R-PPA--M--W--EF--SQQ------------------S-D---SG------VA-------------L-------------Y-SR--KVLI-QPKA--E--K-ILPKWLRFVLGVVDSEDIP--------LNLSRELLQ-D-------SA-LIRKLRTVLTTRLV----------------------------------------------------------------------------------------------------------------------------------------------------------------------------------------------------------------------------------------------------------------------------------------------------------------------------------------------------------------------------------------------------------------------------------------------------------------------------------------------------------------------------------------------------------------------------------------------------------------------------------------------------------------------------------------------------------------------------------------------------------------------------------------------------------------------------------------------------------------------------------------------------------------------------------------------------------------------------------------------------------------------------------------------------------------------------------------------------------------------------------------------------------------------------------------------------------------------------------------------------------------------------------------------------------------------------------------------------------------------------------------------------------------------------------------------------------------------------------------------------------------------------------------------------------------------------------------------------------------------------------------------------------------------------------------------------------------------------------------------------------------------------------------------------------------------------------------------------------------------------------------------------------------------------------------------------------------------------------------------------------------------------------------------------------------------------------------------------------------------------------------------------------------------------------------------------------------------------------------------------------------------------------------------------------------------------------------------------------------------------------------------------------------------------------------------------------------------------------------------------------------------------------------------------------------------------------------------------------------------------------------------------------------------------------------------------------------------------------------------------------------------------------------------------------------------------------------------------------------------------------------------------------------------------------------------------------------------------------------------------------------------------------------------------------------------------------------------------------------------------------------------------------------------------------------------------------------------------------------------------------------------------------------------------------------------------------------------------------------------------------------------------------------------------------------------------------------------------------------------------------------------------------
>Lytechinus_variegatus@JH447083.H1.2
------------------------------------------------------------------------------------------------------------------------------------------------------------------------------------------------------------------------------------------------------------------------------------------------------------------------------------------------------------------------------------------------------------------------------------------------------------------------------------------------------------------------------------------------------------------------------------------------------------------------------------------------------------------------------------------------------------------------------------------------------------------------------------------------------------------------------------------------------------------------------------------------------------------------------VFIRELVSNASDALEK--LRYL-QL-T-----Q-----D-N------------------------------L------E--R----P---------G---A------------------------------------------------------------L-E---IHIAT------NQ---------D---K------------G---T--FTIQ-------------------------AF----LK---E-------------------------------L------------Q-------------------------------------------------------------------E-------K---------------G-----------------------G---------------------------------------------------------------------------S---------------S------------------D----G----------S-IIGQFGVGFYSAFMVGDKVE-----VFSK--S---H--Q-------------------KD--A-------K------A-W-----Y-WC-S-----DG-SG-KYEM--S---E----A-----------D--------G-------------------------------------------------V-------M------------------------------------K-GT--KIVIHL-K---------K----------------------------D-C-------W-K-FGMESDV-KD-ILLKHSNFVG-V---P-I-----------F-L--------------N---------------------------G--------T-----L---------------------------------------------------------------------------------------------------------------------------------------------------------------------------------------------------------------------------------------------------------------------------------------------------------------------------------------------------------------------------------------------------------------------------------------------------------------------------------------------------------------------------------------------------------------------------------------------------------------------------------------------------------------------------------------------------------------------------------------------------------------------------------------------------------------------------------------------------------------------------------------------------------------------------------------------------------------------------------------------------------------------------------------------------------I----------------------N----------------T---------T---Q---A-------------------------------------------------------------------------------------------------------LWTEEPR-N--ITEQNHNEFYQ--------Y-LT-K-----------------NT--Y----D--T-PR-YTLH-F-KAD-A--P-L--NIRS-LFYVP-N--R-PPA--M--W--EY--SQQ------------------A-D---SG------VS-------------L-------------Y-SR--KILI-QHKA--E--K-ILPKWLRFVVGVVDSEDIP--------LNLSRELLQ-D-------SA-LIRKLRTVLTTRLVKFF-TD---Q------------A--K------------------------K-----D-------P------------------------------------------------------------------------------------------------------------------------------------------------------------------------------------------------------------------------------------------------------------------------------------------------------------------------------------------------------A------------K-------------------Y----D----------E------F-TNEYSLFLR-EGIV--S-A---Q----------E--Q-----SEK---EE-IAR-LLRY-E---S------S----------------------------------A----L-----------P------E----------------G------------------------------------------------------------------------------------Q--------------------------------------------------K-----------------T--SLIE---Y--------------------G-------------------------------------------------------------------------------------------------------------------------E-------------------------------------------------------------------------------------------------------------------------------------R-----------------M---------------------------------------------------------------------------------K----------------------------------------------G-----------G----E-------------------------R--------------N------------------------------------------------IYY--I--CA-P--S----RELAEG--SPYFEAF-RRK--DREV---------IFC-YD-D-YD-EITM--LQ-L-R-EF----------------------------------------------------------D--------------R-----------K----------------L----L--R---SV--E---------S-E---M------A--------G-------D----E-----S------------S-----E--E-----T-----S--------------------Q-------------------E---------------------------------------N-------------------------------------------------------------------------------------------------------------------------V-----E-----------------------------------------------------G---------------------------------S-----L-----T------K----V-E-----------------------------------------------------------------------------------------------------------V---TQR-L---G---Q---YPA-M--I-T---V--A-E---M-GAAR-H---FLR---T---A-----M-------------K----N-----R-----T---E------A-------E--K----L---Q--L-----------------------------L-----Q---P---T-LELNG-------------------------------------------------------------------------------------------------------------------------------------------------------------------------------------------------------------------------------------------------------QIYDNGMIAA-G--------LVE--D-P--R----P--MLNRFYA-FM-E---K----------S--L-----E--------K----Y-------------------------------------------------------------------------------------------------------------------------------------------------------------------------------------------------------------------------------------------------------------------------------------------------------------------------------------------------------------------------------------------------------------------------------------------------------------------------------------------------------------------------------------------------------------------------------------------------------------------------------------------------------------------------------------------------------------------------------------------------------------------------------------------------------------------------------------------------------------------------------------
>Strongylocentrotus_purpuratus@XP_783505
---------------------------------------------------------------------------------------------------------------------------------------------------------------------------------------------------------------------------------------------MVPCIQSTD--SVLYEKQIFLHLD-S---P-------------L-------------M--H-----N---G----------N-----Y--------------H--Q-------G------L----P------R----H----L----R----G------L--V-----H-T---R------------------------Q-----YS-S------T---------A--E--------T---------------E-------S------S----------------------N---E-I---V---------------------T----G-I---T-------E--S------E--P--------E------------------------------------------------------------------------N------------------I--------E-------------------E-----E---P-----------------V-K--HS------I-------I-------Q--DS---------E-T-S------S-G-D-F----------Q---------Q-----H---------------------------EFQAET-----TMLLDIV--AKSLYSENEVFIRELVSNASDALEK--LRYL-QL-T-----Q-----D-N------------------------------L------E--K----P---------G---A------------------------------------------------------------L-E---IHIAT------NQ---------D---K------------G---T--FTIQDTGVGMTKEEMIENLGTIA-RSGSKAF----LK---E-------------------------------L------------Q-------------------------------------------------------------------E-------K---------------G-----------------------G---------------------------------------------------------------------------S---------------S------------------D----S----------S-IIGQFGVGFYSAFMVGDTVE-----VFSK--S---H--K-------------------KD--A-------K------A-W-----Y-WC-S-----DG-SG-QYKI--S---E----A-----------E--------G-------------------------------------------------V-------M------------------------------------K-GT--KIVIHL-K---------K----------------------------D-C-------W-K-FGMESDA-KD-ILLKHSNFVG-V---P-I-----------F-L--------------N---------------------------G--------K-----L---------------------------------------------------------------------------------------------------------------------------------------------------------------------------------------------------------------------------------------------------------------------------------------------------------------------------------------------------------------------------------------------------------------------------------------------------------------------------------------------------------------------------------------------------------------------------------------------------------------------------------------------------------------------------------------------------------------------------------------------------------------------------------------------------------------------------------------------------------------------------------------------------------------------------------------------------------------------------------------------------------------------------------------------------------I----------------------N----------------T---------T---Q---A-------------------------------------------------------------------------------------------------------LWTEETR-K--ITEQNHTDFYQ--------Y-LT-K-----------------NT--Y----D--T-PR-YTLH-F-KAD-A--P-L--NIRS-LFYVP-N--R-PPA--M--W--EH--SQQ------------------A-D---SG------VS-------------L-------------F-SR--KILI-QHKA--E--K-ILPKWLRFVTGVVDSEDIP--------LNLSRELLQ-D-------SA-LIRKLRTVLTTRLVKFF-TD---Q------------A--R------------------------K-----D-------P------------------------------------------------------------------------------------------------------------------------------------------------------------------------------------------------------------------------------------------------------------------------------------------------------------------------------------------------------A------------K-------------------Y----D----------Q------F-TDEYSLFLR-EGIV--S-A---Q----------E--Q-----AEK---EE-IAR-LLRY-E---S------S----------------------------------A----L-----------Q------E----------------G------------------------------------------------------------------------------------Q--------------------------------------------------K-----------------T--SLVE---Y--------------------G-------------------------------------------------------------------------------------------------------------------------E-------------------------------------------------------------------------------------------------------------------------------------R-----------------M---------------------------------------------------------------------------------K----------------------------------------------G-----------G----E-------------------------R--------------N------------------------------------------------IYY--I--CA-P--S----RELAEG--SPYFEAF-RQK--DREV---------IFC-YD-D-YD-EITM--LQ-L-R-EF----------------------------------------------------------D--------------R-----------K----------------L----L--R---SV--E---------S-E---M------A--------G-------D----Q-----S------------S-----E--E-----I-----A--------------------Q-------------------E---------------------------------------N-------------------------------------------------------------------------------------------------------------------------V-----E-----------------------------------------------------G---------------------------------S-----L-----T------T----G-E--------V----N-----S------L---V-Q-Y---L------KG----AL------------G------V-----------K-V---------N-NVK------V---TQR-L---G---Q---YPA-M--I-T---V--A-E---M-GAAR-H---FLR---T---A-----M-------------K----N-----R-----T---E------E-------E--K----M---Q--L-----------------------------L-----Q---P---T-LEVNGSHPIVK-KL------F--A---L--------K----T-S-----------D--P-D----------------------------------------------------------------------------------------------------------------------------------------------------L----------------------------AK---ML---A--EQIYDNGMIAA-G--------LVE--D-P--R----P--MLGRFYA-FM-E---K----------S--L-----E--------K----Y-------------------------------------------------------------------------------------------------------------------------------------------------------------------------------------------------------------------------------------------------------------------------------------------------------------------------------------------------------------------------------------------------------------------------------------------------------------------------------------------------------------------------------------------------------------------------------------------------------------------------------------------------------------------------------------------------------------------------------------------------------------------------------------------------------------------------------------------------------------------------------------
>Ophionotus_victoriae@CT01130604.H1.1
---------------------------------------------------------------------------------------------------------------------------------------------------------------------------------------------------------------------------------------------------------------------------------------------------------------------------------------------------------------------------------------------------------------------------------------------------------------------------------------------------------------------------------------------------------------------------------------------------------------------------------------------------------------------------------------------------------------------------------------------------------------------------------------------------------------------------------------------------------------------------------------------------------------------------------------------------------------------------------------------------------------------------------------------------------------------------------------------------------------------------------------------------------------------------------------------------------------------------------------------------------------------------------------------------------------------------------------------------------------------------------------------------------------------------------------------------------------------------------------------------------------------------------------------------------------------------------------------------------------------------------------------------------------------------------------------------------------------------------------------------------------------------------------------------------------------------------------------------------------------------------------------------------------------------------------------------------------------------------------------------------------------------------------------------------------------------------------------------------------------------------------------------------------------------------------------------------------------------------------------------------------------------------------------------------------------------------------------------------------------------------------------------------------------------------------------------------------------------------------------------------------------------------------------------------------------------------------------------------------------------------------------------------------------------------------------------------------------------------------------------------------------------------------------------------------------------------------------------------------------------------------------------------------------------------------------------------------------------------------------------------------------------------------------------------------------------------------------------------------------------------------------------------------------------------------------------------------------------------------------------------------------------------------------------------------------------------------------------------------------------------VNLSRELLQ-D-------SA-LIRKLSTVITSRLIRFF-LA---E------------Q--K------------------------K-----D-------K------------------------------------------------------------------------------------------------------------------------------------------------------------------------------------------------------------------------------------------------------------------------------------------------------------------------------------------------------D------------K-------------------Y----N----------Q------F-FAEYGVFLR-EGIV--S-S---Q----------E--Q-----AEK---XD-IAK-LLRY-E---S------S----------------------------------S----L-----------P------A----------------G------------------------------------------------------------------------------------E--------------------------------------------------L-----------------T--SLTE---Y--------------------S-------------------------------------------------------------------------------------------------------------------------N-------------------------------------------------------------------------------------------------------------------------------------R-----------------M---------------------------------------------------------------------------------K----------------------------------------------P-----------G----Q-------------------------R--------------N------------------------------------------------IYY--M--CA-P--S----RQLAEV--SPYYEAF-AAK--DREV---------LFC-YD-E-FD-ELTM--LQ-L-R-EW----------------------------------------------------------D--------------R-----------K----------------L----M--R---SV--E---------T-E----------------------------------------------------------------------------------------------------------------------------------------------------------------------------------------------------------------------------------------------------------------------------------------------------------------------------------------------------------------------------------------------------------------------------------------------------------------------------------------------------------------------------------------------------------------------------------------------------------------------------------------------------------------------------------------------------------------------------------------------------------------------------------------------------------------------------------------------------------------------------------------------------------------------------------------------------------------------------------------------------------------------------------------------------------------------------------------------------------------------------------------------------------------------------------------------------------------------------------------------------------------------------------------------------------------------------------------------------------------------------------------------------------------------------------------------------------------------------------------------------------------------------------------------------------------------------------------------------------------------------------------------------------------------------------------------------------------------------------------------------------------------------------------------------------------------------------------------------------------------------------------------------------------------------------------------------
>Saccoglossus_kowalevskii@CT03070821.H1.1
--------------------------------------------------------------------------------------------------------------------------------------------------------------------------------------------------------------------------------------------------------------------------------------------------------------------------------------------------------------------------------------------------------------------------------------------------------------------------------------------------------------------------------------------------------------------------------------------------------------------------------------------------------------------------------------------------------------------------------------------------------------------------------S--HN------I-------I-------T--DT---------E-K-V------Q-G-S-P----------D---------T-----L---------------------------EFQAET-----RMLLDIV--AKSLYSEQEVFIRELISNASDAIEK--LRYE-QL-T-----N-----D-A------------------------------Y------A--K----D---------S---P------------------------------------------------------------L-E---MHIKT------DQ---------E---K------------N---T--FVIQDTGIGMTKDELISNLGTIA-RSGSKAF----IK---D-------------------------------L------------Q-------------------------------------------------------------------E-------K---------------G-----------------------V---------------------------------------------------------------------------E---------------A------------------D----SSN--------S-IIGQFGVGFYSAFMVGDKVE-----VFSK--S---Q--K-------------------PG--S-------Q------A-Y-----R-WS-S-----DG-SG-SFEL--V---E----A-----------D--------G-------------------------------------------------V-------Q------------------------------------N-GT--KIVIHL-K---------K----------------------------D-C-------W-K-YGIENDV-KD-VVKKYSNFVG-V---P-I-----------F-L--------------N---------------------------G--------K-----R---------------------------------------------------------------------------------------------------------------------------------------------------------------------------------------------------------------------------------------------------------------------------------------------------------------------------------------------------------------------------------------------------------------------------------------------------------------------------------------------------------------------------------------------------------------------------------------------------------------------------------------------------------------------------------------------------------------------------------------------------------------------------------------------------------------------------------------------------------------------------------------------------------------------------------------------------------------------------------------------------------------------------------------------------------L----------------------N----------------T---------V---Q---A-------------------------------------------------------------------------------------------------------LWMMDSK-D--ITDQQHEDFYN--------F-LS-D------------------S--Q----G--T-PR-YVLQ-Y-RAD-A--P-V--NIRS-LFYFP-D--H-TPT--V--W--EF--TRD------------------H-G---NR------VS-------------L-------------Y-SR--KILI-QPKA--E--S-ILPKWLRFVRGIVDSEDIP--------LNLSRELLQ-N-------SI-LIRKLRSVLTNRIVRYL-QD---Q------------A--K------------------------K-----D-------R------------------------------------------------------------------------------------------------------------------------------------------------------------------------------------------------------------------------------------------------------------------------------------------------------------------------------------------------------V------------K-------------------Y----D----------K------F-IQDYGVFLR-EGIV--T-S---D----------E--Q-----SEK---EE-IAK-LLRY-E---S------S----------------------------------T----Q-----------P------E----------------G------------------------------------------------------------------------------------H--------------------------------------------------K-----------------V--GLLD---Y--------------------C-------------------------------------------------------------------------------------------------------------------------N-------------------------------------------------------------------------------------------------------------------------------------R-----------------M---------------------------------------------------------------------------------E----------------------------------------------A-----------G----Q-------------------------R--------------H------------------------------------------------IYY--L--CT-P--S----RKIAES--SPYFEAA-KNR--NFEV---------LFC-YD-E-YD-ELSL--LQ-L-R-EF----------------------------------------------------------D--------------K-----------K----------------I----V--T---SV--E---------N-E---M------M--------A-------T----S-----D------------K-----E--T-----T----------------------------------------------L---------------------------------------E----G---------------V-------------------------------------------------------------------------------------------G--------G-----E-----------------------------------------------------G---------------------------------H-----L-----S------V----V-E--------T----D-----S------L---V-E-Y---L------KT----AL------------G------K-----------K-V---------A-QIK------V---SKR-L---D---N---HPA-M--V-T---V--M-E---M-GAAR-H---FLK---N---A-----L-------------K----G-----R-----S---E------E-------E--K----L---Q--V-----------------------------L-----Q---P---M-LEINTSHPIMK-KL------Y--E---L--------K----T-S-----------D--P-P----------------------------------------------------------------------------------------------------------------------------------------------------L----------------------------AR---LV---A--EQVYDNSMMAA-G--------LME--D-P--R----T--MLNRLNE-MM-T---K----------S--L-----N--------K----L-------------------------------------------------------------------------------------------------------------------------------------------------------------------------------------------------------------------------------------------------------------------------------------------------------------------------------------------------------------------------------------------------------------------------------------------------------------------------------------------------------------------------------------------------------------------------------------------------------------------------------------------------------------------------------------------------------------------------------------------------------------------------------------------------------------------------------------------------------------------------------------
>Xenoturbella_bocki@CT02071004.H1.1
-------------------------------------------------------------------------------------------------------------------------------------------------------------------------------------------------------------------------------------------------------------------------------------------------------------------------------------------------------------------------------------------------------------------------------------------------------------------------------------------------------------------------------------------------------------------------------------------------------------------------------------------------------------------------------------------------------------------------------------------------------------------------------------------------------------------------------------------------------------------------------------------------------------------------------------------------------------------------------------------------------------------------------------------------------------------------------------------------------------------------------------------------------------------TNLGTIA-RSGSKEF----MK---E-------------------------------L------------Q-------------------------------------------------------------------E-------K---------------G-----------------------A-------------------------------------------------------------------------------------------A------------------N----QGD--------S-IIGQFGVGFYSTFMVGDSVE-----VFSR--S---H--D-------------------TG--A-------P------G-Y-----H-WS-S-----TG-AG-SYEI--A---E----A-----------D--------G-------------------------------------------------V-------Q------------------------------------Q-GT--KVIV---------------------------------------------------------------------------------------------------------------------------------------------------------------------------------------------------------------------------------------------------------------------------------------------------------------------------------------------------------------------------------------------------------------------------------------------------------------------------------------------------------------------------------------------------------------------------------------------------------------------------------------------------------------------------------------------------------------------------------------------------------------------------------------------------------------------------------------------------------------------------------------------------------------------------------------------------------------------------------------------------------------------------------------------------------------------------------------------------------------------------------------------------------------------------------------------------------------------------------------------------------------------------------------------------------------------------------------------------------------------------------------------------------------------------S------------------A--Y----D--V-PR-YTLQ-Y-KTD-A--P-I--NIRC-LLYVP-S--R-EPS--L--F--EF--SRH------------------E-H---AP------VS-------------L-------------Y-SR--KVLI-QPKA--E--K-ILPVWLRFMTGVVDSEDIP--------LNLSRELLQ-D-------SA-LLTKISSVLVARILKFF-QD---K------------S--K------------------------K-----D-------K------------------------------------------------------------------------------------------------------------------------------------------------------------------------------------------------------------------------------------------------------------------------------------------------------------------------------------------------------A------------S-------------------Y----A----------D------F-FKGYGLYFR-EGVV--S-T---P----------E--Q-----SVR---ED-IAK-LLRF-E---S------S----------------------------------A----E-----------P------A----------------G------------------------------------------------------------------------------------T--------------------------------------------------V-----------------T--GITD---Y--------------------C-------------------------------------------------------------------------------------------------------------------------E-------------------------------------------------------------------------------------------------------------------------------------R-----------------M---------------------------------------------------------------------------------R----------------------------------------------P-----------G----Q-------------------------R--------------N------------------------------------------------IYY--L--TA-P--S----RQVAEA--SPYLEAL-KQN--DVEV---------LYC-FE-P-YD-DLVL--MQ-L-Q-EF----------------------------------------------------------D--------------R-----------K----------------K----I--T---SV--E---------N-M---A------V--------E-------SP---D-----K-----P------A-----D--D-----K--------------------------T-------------------A---------------------------------------S----A---------------D-------------------------------------------------------------------------------------------V--------T---------------------------------------------------------------------------------------------------L-----S------P----S-D--------C----E-----D------L---T-K-W---M------ET----TL------------G------S-----------K-V---------N-SVK------T---TTR-L---A---A---HPA-V--V-T---L--P-N---M-GAAR-H---WLK---T---A-----L-------------K--------------------------------------------------------------------------------------------------INPGHPLIR-KI------H--D---L--------K----T-R-----------E--P-E----------------------------------------------------------------------------------------------------------------------------------------------------L----------------------------AK---MV---L--EQMYGTAMINA-G--------IVE--D-P--R----S--VLGNVNE-LM-T---K----------I--L-----E--------K----Y-------------------------------------------------------------------------------------------------------------------------------------------------------------------------------------------------------------------------------------------------------------------------------------------------------------------------------------------------------------------------------------------------------------------------------------------------------------------------------------------------------------------------------------------------------------------------------------------------------------------------------------------------------------------------------------------------------------------------------------------------------------------------------------------------------------------------------------------------------------------------------------
>Branchiostoma_floridae@XP_002208667
------------------------------------------------------------------------------------------------------------------MAASMSSVARL--A-RLR--S---C--FTVSARAVSY-CN---G-H---TV---GRVN---S----KA--VN------CRSL-R-------P---PQQ-FPDY----LR---------------------L---R-H---V--H--S-R---S-------------L-------------H--T-----G---C-------------------------------------------------------------------------------------------------------R------------------------L-----LS-E------S---------P--A--------A---------------E-------A------E----------------------------------------------------------------------------------------------------------------------------------------------------------------------------------------------------E-------------------A---------------------------D-L--HN------I-------I-------K--DT---------E-K-V------T-G-S-G----------E---------Q-----H---------------------------SFQAET-----LKLLDIV--AKSLYSDKEVFVRELISNASDALEK--LRYL-SL-T-----Q-----GGS------------------------------S------E--L----A---------V---P------------------------------------------------------------L-E---IHLGT------DL---------V---Q------------G---T--FTIQDTGVGLTQEEIIENLGTIA-RSGSKAF----LS---E-------------------------------L------------D-------------------------------------------------------------------N-------R---------------G-----------------------Q---------------------------------------------------------------------------S---------------S-----------------------SAAS-------S-IIGQFGVGFYSTFMVGDKVQ-----VFTR--S---H--Q-------------------PD--S-------P------G-Y-----C-WT-S-----DG-SG-SYEL--A---E----A-----------E--------G-------------------------------------------------V-------Q------------------------------------L-GT--KIVVHL-K---------K----------------------------E-C-------M-Q-FAREDDI-KE-IVTKYSNFVN-C---P-I-----------Y-L--------------N---------------------------G--------K-----R---------------------------------------------------------------------------------------------------------------------------------------------------------------------------------------------------------------------------------------------------------------------------------------------------------------------------------------------------------------------------------------------------------------------------------------------------------------------------------------------------------------------------------------------------------------------------------------------------------------------------------------------------------------------------------------------------------------------------------------------------------------------------------------------------------------------------------------------------------------------------------------------------------------------------------------------------------------------------------------------------------------------------------------------------------L----------------------N----------------T---------V---E---A-------------------------------------------------------------------------------------------------------LWMLDAK-N--VTDEQHEEFYR--------F-LA-N------------------A--Y----D--S-PR-YRLQ-Y-QTD-A--P-L--NIRS-LFYIP-A--H-KPT--M--W--DM--SRQ------------------E-G-L-GG------VA-------------L-------------Y-SR--RVLI-QPKA--E--T-ILPKWLRFVKGVVDSEDIP--------LNLSRELLQ-D-------SA-LIRKIRSVLTSRIVKFL-GD---Q------------A--R------------------------R-----D-------A------------------------------------------------------------------------------------------------------------------------------------------------------------------------------------------------------------------------------------------------------------------------------------------------------------------------------------------------------V------------K-------------------Y----Q----------R------F-VEDYGFYLR-EGIV--S-T---E----------D--Q-----DER---ES-IAK-LLRF-E---S------S----------------------------------A----E-----------P------E----------------G------------------------------------------------------------------------------------T--------------------------------------------------L-----------------V--GIEE---Y--------------------C-------------------------------------------------------------------------------------------------------------------------K-------------------------------------------------------------------------------------------------------------------------------------R-----------------M---------------------------------------------------------------------------------R----------------------------------------------P-----------G----Q-------------------------R--------------N------------------------------------------------IYY--F--SA-P--S----RQLAET--SPYYEAL-KKK--DIEV---------LFC-YE-Q-YD-ELVL--LQ-L-R-QF----------------------------------------------------------Q--------------R-----------L----------------N----L--K---SI--E---------N-E---V------L--------E-------S----D-----K------------T-----E--D-----T--------------------------Q-------------------E---------------------------------------D----S---------------K-------------------------------------------------------------------------------------------V--------T---------------------------------------------------------------------------------------------------L-----S------P----S-K--------A----D-----A------L---M-D-W---M------RS----AL------------G------E-----------K-V---------T-NIK------V---STR-L---E---S---HPA-M--V-T---V--M-E---M-GAAR-H---YLR---T---A-----F-------------A----G-----Q-----S---E------A-------E--R----W---K--F-----------------------------L-----Q---P---T-LEINSSHPIML-KL------S--E---L--------K----S-S-----------D--P-E----------------------------------------------------------------------------------------------------------------------------------------------------L----------------------------AR---LV---A--EQVYDNALVAA-G--------LIE--D-P--R----S--MLNRLNE-LL-T---R----------T--L-----D--------K----H-------------------------------------------------------------------------------------------------------------------------------------------------------------------------------------------------------------------------------------------------------------------------------------------------------------------------------------------------------------------------------------------------------------------------------------------------------------------------------------------------------------------------------------------------------------------------------------------------------------------------------------------------------------------------------------------------------------------------------------------------------------------------------------------------------------------------------------------------------------------------------------
>Molgula_tectiformis@CT08061123.H1.1
----------------------------------------------------------------------------------------------------------------------------------------------------------------------------------------------------------------------------------------------------------T---Q--T--Q-S---E-------------D-------------S--E-----N---P-------------------------------------------------------------------------------------------------------A------------------------V-----EN-T------E---------E--V--------K---------------D-------E------A----------------------------------------------------------------------------------------------------------------------------------------------------------------------------------------------------E-------------------E---------------------------D-A--KT------I-------R-------K--PK---------EHK-I------T-G-S-V----------E---------K-----K---------------------------EFQAET-----AKLLDIV--AKSLYSENEIFVREIISNSSDALEK--QRYN-LL-S-----D-----QSL------------------------------D------S--D----V---------S---N------------------------------------------------------------M-E---IHLFT------DK---------Y---A------------N---T--LTIEDTGIGMTKDDLLENLGTIA-RSGIKS-----------------------------------------------------------------------------------------------------------------------------------------------------------------------------------------------------------------------------------------------------------------------------------------------------------------------------------------------------------------------------------------------------------------------------------------------------------------------------------------------------------------------------------------------------------------------------------------------------------------------------------------------------------------------------------------------------------------------------------------------------------------------------------------------------------------------------------------------------------------------------------------------------------------------------------------------------------------------------------------------------------------------------------------------------------------------------------------------------------------------------------------------------------------------------------------------------------------------------------------------------------------------------------------------------------------------------------------------------------------------------------------------------------------------------------------------------------------------------------------------------------------------------------------------------------------------------------------------------------------------------------------------------------------------------------------------------------------------------------------------------------------------------------------------------------------------------------------------------------------------------------------------------------------------------------------------------------EAS-N--IEEDEHLNFFR--------Y-IS-G-----------------ST--S----D--H-YL-YKLF-Y-KTD-S--P-L--NIRS-IFYVP-E--N-RPS--L--M--DM--TKD------------------Q-T---SG------VS-------------L-------------Y-SR--RVLI-QHKT--E--N-LLPKWMRFIKGVVDSEDIP--------LNLSRELLQ-N-------SA-LIAKLREALSNKIVRYF-VE---R------------S--K------------------------K-----D-------A------------------------------------------------------------------------------------------------------------------------------------------------------------------------------------------------------------------------------------------------------------------------------------------------------------------------------------------------------F------------K-------------------Y----N----------A------F-HTNYKMFIT-EGVL--S-E---D----------M--Q-----EKR---EN-IAQ-LLRY-E---S------S----------------------------------D----K-----------E------A----------------G------------------------------------------------------------------------------------E--------------------------------------------------M-----------------T--SFQE---Y--------------------I-------------------------------------------------------------------------------------------------------------------------D-------------------------------------------------------------------------------------------------------------------------------------R-----------------M---------------------------------------------------------------------------------K----------------------------------------------P-----------D----Q-------------------------R--------------N------------------------------------------------IYY--L--CA-P--S----RQLAET--SPYFEAL-KSK--NYEV---------LFC-YD-P-YD-EITL--MQ-L-K-YF----------------------------------------------------------D--------------K-----------K----------------Q----L--F---SV--E---------N-E---I------V--------S-------D----M-----Y------------K-----D--E-----Q----------------------------------------------D---------------------------------------K----T---------------K-------------------------------------------------------------------------------------------P--------D-----F-----------------------------------------------------E---------------------------------AQEDG-L-----S------T----S-Q--------A----E-----S------L---I-K-W---A------KL----AL------------E------D-----------K-V---------V-DVK------I---TDK-L---D---K---HPA-M--A-T---V--W-E---M-GSVR-H---YLR---S---Q-----Y-------------LNDPKG-----M-----S---E------T-------E--R----Q---A--L-----------------------------F-----K---P---V-LQLSSKHPIVL-KL------A--E---I--------Q----D-E----------------E----------------------------------------------------------------------------------------------------------------------------------------------------T----------------------------GK---MV---L--EQLYDNAMVAA-G--------LIE--D-A--R----P--MVGRLNE-LL-T---K----------I--L-----E---------------------------------------------------------------------------------------------------------------------------------------------------------------------------------------------------------------------------------------------------------------------------------------------------------------------------------------------------------------------------------------------------------------------------------------------------------------------------------------------------------------------------------------------------------------------------------------------------------------------------------------------------------------------------------------------------------------------------------------------------------------------------------------------------------------------------------------------------------------------------------------------------
>Molgula_gulf@MGUL105922.H1.1
-----------------------------------------------------------------------------------------------------------------------------------------------------------------------------------------------------------------------------------------------------------------------------------------------------------------------------------------------------------------------------------------------------------------------------------------------------------------------------------------------------------------------------------------------------------------------------------------------------------------------------------------------------------------------------------------------------------------------------------------------------------------------------------------------------------------------------------------------------------------------------------------------------ET-----AKLLDIV--AKSLYSENEIFIREIISNSSDALEK--LRYN-FL-S-----S-----EAH------------------------------N------E--E----I---------S---N------------------------------------------------------------L-E---IHMYT------DK---------Y---A------------N---T--LTIEDTGVGMTKEELLENLGTIA-RSGSKAF----LD---A-------------------------------M------------Q-------------------------------------------------------------------G-------K---------------G-----------------------E---------------------------------------------------------------------------E---------------S-----------------------S----------A-IIGQFGVGFYSTFMVANKVT-----VYSK--P---H--T-------------------PG--S-------I------G-C-----M-WS-S-----AG-GV-EYNI--A---E----A-----------D--------D-------------------------------------------------V-------------------------------------------------------------------------------------------------------------------------------------------------------------------------------------------------------------------------------------------------------------------------------------------------------------------------------------------------------------------------------------------------------------------------------------------------------------------------------------------------------------------------------------------------------------------------------------------------------------------------------------------------------------------------------------------------------------------------------------------------------------------------------------------------------------------------------------------------------------------------------------------------------------------------------------------------------------------------------------------------------------------------------------------------------------------------------------------------------------------------------------------------------------------------------------------------------------------------------------------------------------------------------------------------------------------------------------------------------------------------------------------------------------------------------------------------------------------------------------------------------------------------------------------------------------------M--SKD------------------Q-T---SG------VS-------------L-------------Y-SR--RILI-QHKT--E--N-LLPKWLRFMRGVVDSEDIP--------LNLSRELLQ-N-------SA-LIAKLRETLASKIIRYF-LE---R------------S--K------------------------K-------------------------------------------------------------------------------------------------------------------------------------------------------------------------------------------------------------------------------------------------------------------------------------------------------------------------------------------------------------------------------------------------------------------------------------------------------------------------KR---ED-IAQ-LLRY-E---S------S---------------------------------------------------------------------------G------------------------------------------------------------------------------------E--------------------------------------------------L-----------------T--GFKE---Y--------------------I-------------------------------------------------------------------------------------------------------------------------E-------------------------------------------------------------------------------------------------------------------------------------R-----------------M---------------------------------------------------------------------------------K----------------------------------------------P-----------D----Q-------------------------R--------------N------------------------------------------------IYY--L--CA-P--N----RQLAES--SPYYEAL-KSK--NYEV---------LFC-YD-P-YD-EITL--MQ-L-K-YF----------------------------------------------------------N--------------K-----------K----------------Q----L--F---SV--E---------N-E---I------V--------S-------D----M-----Y------------K-----E--E-----Q----------------------------------------------D---------------------------------------K-------------------------------------------------------------------------------------------------------------------------------------------------------------------------------------------------------------------------------------------------Q--------A----E-----E------L---I-K-W---A------KM----AL------------D------T-----------K-V---------T-DVK------V---TDK-L---D---K---HPA-M--A-T---V--W-E---M-GSVR-H---F-----------------------------------------------------------------------------------------------------------------------------------------------------------------------------------------------------------------------------------------------------------------------------------------------------------------------------------------------------------------------------------------------------------------------------------------------------------------------------------------------------------------------------------------------------------------------------------------------------------------------------------------------------------------------------------------------------------------------------------------------------------------------------------------------------------------------------------------------------------------------------------------------------------------------------------------------------------------------------------------------------------------------------------------------------------------------------------------------------------------------------------------------------------------------------------------------------------------------------------------------------------------------------------------------------------------------------------------------------------------------
>Halocynthia_roretzi@CT07061123.H1.1
----------------------------------------------------------------------------------------------------------------------------------------------------------------------------------------------------------------------------------------------------------------------------------------------------------------------------------------------------------------------------------------------------------------------------------------------------------------------------------------------------------------------------------------------------------------------------------------------------------------------------------------------------------------------------------------------------------------------------------------------------------------------------------------------------------------------------------------------------------------------------------------------------------------------------------------------------------------------------------------------------------------------------------------------------------------------------------------------------------------DK---------H---N------------N---T--ITIQDSGIGMSEEELLANLGTIA-RSGSKEF----LK---A-------------------------------L------------T-------------------------------------------------------------------D-------N---------------G-----------------------Q---------------------------------------------------------------------------E---------------S-----------------------G----------S-IIGQFGVGFYSTFMVGSKVT-----VYSK--A---H--E-------------------PG--S-------T------G-Y-----M-WC-S-----EG-GM-TYEV--A---E----A-----------D--------D-------------------------------------------------V-------A------------------------------------P-GT--KVIVSL-K---------P----------------------------D-C-------R-K-FAVEEMV-SD-IIKKYSNFVS-F---P-I-----------K-L--------------N---------------------------G--------K-----Q---------------------------------------------------------------------------------------------------------------------------------------------------------------------------------------------------------------------------------------------------------------------------------------------------------------------------------------------------------------------------------------------------------------------------------------------------------------------------------------------------------------------------------------------------------------------------------------------------------------------------------------------------------------------------------------------------------------------------------------------------------------------------------------------------------------------------------------------------------------------------------------------------------------------------------------------------------------------------------------------------------------------------------------------------------I----------------------N----------------T---------V---Q---P-------------------------------------------------------------------------------------------------------LWTLEPS-Q--VDDDKHLQFYR--------Y-LS-G-----------------SE--S----D--H-FL-YKLF-Y-KTD-A--P-L--NIRS-IFYVS-E--T-RQS--L--M--DM--SKE------------------V-A---SG------VS-------------L-------------Y-SR--RVLI-QNKT--E--H-LIPKWLRFVRGVVDSEDIP--------LNLSRELLQ-N-------SS-LISKIRETLTNRLIRFF-VD---Q------------S--K------------------------K-----D-------A------------------------------------------------------------------------------------------------------------------------------------------------------------------------------------------------------------------------------------------------------------------------------------------------------------------------------------------------------V------------K-------------------Y----M----------Q------F-HTNYKMFIT-EGVL--S-E---D----------T--Q-----DKK---EE-VAQ-LLRY-E---T------S----------------------------------N----L-----------P------E----------------G------------------------------------------------------------------------------------E--------------------------------------------------M-----------------T--SFDD---Y--------------------I-------------------------------------------------------------------------------------------------------------------------K-------------------------------------------------------------------------------------------------------------------------------------R-----------------M---------------------------------------------------------------------------------P----------------------------------------------E-----------D----Q-------------------------R--------------N------------------------------------------------IYY--L--CV-P--T----RQLAET--SPYLEAM-KNK--NYEV---------VFC-YD-P-YD-EITM--LQ-L-R-NY----------------------------------------------------------S--------------Q-----------K----------------Q----L--F---SV--E---------N-E---I------T--------A-------N----M-----F------------K-----EESE-----K--------------------------K-------------------E---------------------------------------E----G---------------T-------------------------------------------------------------------------------------------P--------V-----D-----------------------------------------------------GT----S---------------------------T-----L-----S------P----S-Q--------A----S-----G------L---V-D-W---A------KK----TL------------D------F-----------K-V---------S-DVK------T---TTK-L---D---K---HPA-M--V-T---V--W-E---M-GSVR-H---YLR---S---Q-----Y-------------LTNPKG-----L-----S---E------T-------E--R----S---A--L-----------------------------F-----K---P---I-LQLNANHPVVT-KL------E--I---L--------R----Q-T-----------D--E-E----------------------------------------------------------------------------------------------------------------------------------------------------L----------------------------GK---LI---L--DQLYDNAMVSA-G--------LID--D-A--R----P--MVNRLNE-LL-T---R----------V--L-----E--------K----N-------------------------------------------------------------------------------------------------------------------------------------------------------------------------------------------------------------------------------------------------------------------------------------------------------------------------------------------------------------------------------------------------------------------------------------------------------------------------------------------------------------------------------------------------------------------------------------------------------------------------------------------------------------------------------------------------------------------------------------------------------------------------------------------------------------------------------------------------------------------------------------
>Dendrodoa_grossularia@Dvar32289.H1.1
---------------------------------------------------------------------------------------------------------------------------------------------------------------------------------------------------------------------------------------------------------------------------------------------------------------------------------------------------------------------------------------------------------------------------------------------------------------------------------------------------------------------------------------------------------------------------------------------------------------------------------------------------------------------------------------------------------------------------------------------------------------------------------------------------------------------------------------------------------------------------------------------------------------------------------------------------------------------------------------------------------------------------------------------------------------------------------------------------------------------------------------------------------------------------------------------------------------------------------------------------------------------------------------------------------------------------------------------------------------------------------------------------------------------------------------------------------------------------------------------------------------------------------------------------------------------------------------------KG-GV-SYEI--S---E----A-----------E--------D-------------------------------------------------V-------A------------------------------------P-GT--KIIITL-K---------P----------------------------D-C-------R-K-FANEDTV-KE-IVQKYSNFVG-F---P-I-----------N-L--------------N---------------------------A--------T-----Q---------------------------------------------------------------------------------------------------------------------------------------------------------------------------------------------------------------------------------------------------------------------------------------------------------------------------------------------------------------------------------------------------------------------------------------------------------------------------------------------------------------------------------------------------------------------------------------------------------------------------------------------------------------------------------------------------------------------------------------------------------------------------------------------------------------------------------------------------------------------------------------------------------------------------------------------------------------------------------------------------------------------------------------------------------L----------------------N----------------L---------V---Q---P-------------------------------------------------------------------------------------------------------LWTQDPS-Q--IDEDMHVNFFR-----------------------------------------------------------------------------------RPT--L--L--EM--SKE------------------T-T---SG------VS-------------L-------------Y-SR--SVLI-QDKT--E--H-L-----RFVRGVVDSEDIP--------LNLSRELLQ-N-------SS-LIAKIRQTLTGRLIKFF-ID---Q------------S--K------------------------K-----D-------A------------------------------------------------------------------------------------------------------------------------------------------------------------------------------------------------------------------------------------------------------------------------------------------------------------------------------------------------------Q------------K-------------------Y----A----------N------F-HESYKMFIA-EGVM--S-E---D----------T--Q-----EKR---EE-VAQ-LLRY-E---S------S----------------------------------N---------------------------------------------------------------------------------------------------------------------------------------------------------------------------------------------------------------------------------------------------------------------------------------------------------------------------------------------------------------------------------------------------------------------------------------------------------------------------------------------------------------------------------------------------------------------------------------------------------------------------------------------------------------------Q-------------------------R--------------N------------------------------------------------IFY--L--CV-P--S----RHLAET--SPYFEAI-KSK--GMEV---------LFC-FD-P-YD-EIMM--LQ-L-K-NY----------------------------------------------------------H--------------G-----------K----------------Q----L--F---SV--E---------N-E---I------V--------A-------D----M-----F------------Q-----DD-------K--------------------------K-------------------G---------------------------------------D----S--------------------------------------------------------------------------------------------------------------------------------------------------------------------------------GD----D---------------------------T-----S-----A------P----TLQ--------M----S-----K------F---T-E-W---A------KG----IM------------G------E-----------R-V---------S-DIK------T---TTK-L---D---T---HPA-M--V-T---V--W-E---M-GTVR-H---FLR---S---Q-----Y-------------LSDPKG-----L-----S---E------K-------E--R----G---M--L-----------------------------F-----K---P---V-FQLNVNHPAVI-KL------T--Q---I--------H----E-N-----------E--E-E----------------------------------------------------------------------------------------------------------------------------------------------------L----------------------------ST---LV---L--EQLFENAMVSA-G--------LVD--D-P--R----P--MVNRLNN-LL-T---K----------V--L-----E--------K------------------------------------------------------------------------------------------------------------------------------------------------------------------------------------------------------------------------------------------------------------------------------------------------------------------------------------------------------------------------------------------------------------------------------------------------------------------------------------------------------------------------------------------------------------------------------------------------------------------------------------------------------------------------------------------------------------------------------------------------------------------------------------------------------------------------------------------------------------------------------------------
>Ciona_savignyi@CT07061123.H2.2
------------------------------------------------------------------------------------------------------------------------------------------------------------------------------------------------------------------------------------------------------------------------------------------------------------------------------------------------------------------------------------------------------------------------------------------------------------------------------------------------------------------------------------------------------------------------------------------------------------------------------------------------------------------------------------------------------------------------------------------------------------------------------------------------------------------------------------------------------------------------------------------------------------------------------VFIREIISNASDALEK--LRYN-QL-T-----T-----GGD------------------------------G------E--D----L---------P---P------------------------------------------------------------M-E---IHIKT------DK---------Y---E------------N---T--FTIQDTGIG------------------------------------------------------------------------------------------------------------------------------------------------------------------------------------------------D---------------------------------------------------------------------------A---------------N-----------------------S----------S-IIGQFGVGFYSTFMVGNKVT-----VYTK--S---H--D-------------------PD--S-------T------G-Y-----S-WT-S-----EG-GV-SYQI--T---E----A-----------E--------Q-------------------------------------------------V-------T------------------------------------P-GT--KIVVHL-R---------P----------------------------E-C-------R-K-FAEEETV-KN-IIKKHSAFVG-F---P-V-----------R-L--------------N---------------------------G--------K-----L---------------------------------------------------------------------------------------------------------------------------------------------------------------------------------------------------------------------------------------------------------------------------------------------------------------------------------------------------------------------------------------------------------------------------------------------------------------------------------------------------------------------------------------------------------------------------------------------------------------------------------------------------------------------------------------------------------------------------------------------------------------------------------------------------------------------------------------------------------------------------------------------------------------------------------------------------------------------------------------------------------------------------------------------------------L----------------------N----------------A---------V---K---P-------------------------------------------------------------------------------------------------------LWTLEPR-D--IDEDQHLNFFR--------Y-LS-N-----------------NQ--D----D--H-FL-YKLF-Y-KTD-A--P-L--NIRS-IFYVS-E--Q-QPT--M--L--DM--ARD------------------S-S-GASG------VS-------------L-------------Y-SR--KVLV-QHKT--T--N-LLPKWLRFLTGVVDSEDIP--------LNLSRELLQ-N-------SS-LIR-LREI---------------------------------------------------------------------------------------------------------------------------------------------------------------------------------------------------------------------------------------------------------------------------------------------------------------------------------------------------------------------------------------------------------------------------------------------------------------------------------------------------------------------------------------------------------------------------------------------------------------------------------------------------------------------------------------------------------------------------------------------------------------------------------------------------------------------------------------------------------------------------------------------------------------------------------------------------------------------------------------------------------------------------------------------------------------------------------------------------------------------------------------------------------------------------------------------------------------------------------------------------------------------------------------------------------------------------------------------------------------------------------------------------------------------------------------------------------------------------------------------------------------------------------------------------------------------------------------------------------------------------------------------------------------------------------------------------------------------------------------------------------------------------------------------------------------------------------------------------------------------------------------------------------------------------------------------------------------------------M-----S------D----S-Q--------S----K-----E------L---T-D-W---A------KA----AL------------D------L-----------K-V---------T-DVK------V---TDK-L---D---K---HPA-M--V-T---V--W-E---M-GSVR-H---FLK---S---Q-----Y-------------LTDPKG-----L-----S---E------S-------E--R----T---A--L-----------------------------F-----K---P---T-LQLNAVHPIVM-KL------T--S---L--------K----N-E-----------D--E-D----------------------------------------------------------------------------------------------------------------------------------------------------L----------------------------AK---AL---L--EQLYDNAMVSA-G--------LFE--D-A--R----P--MVNRLND-LL-T---K----------V--L-----E--------K----H-------------------------------------------------------------------------------------------------------------------------------------------------------------------------------------------------------------------------------------------------------------------------------------------------------------------------------------------------------------------------------------------------------------------------------------------------------------------------------------------------------------------------------------------------------------------------------------------------------------------------------------------------------------------------------------------------------------------------------------------------------------------------------------------------------------------------------------------------------------------------------------
>Ciona_intestinalis@XP_002123045
------------------------------------------------------------------------------------------------------------------------------------------------------------------------------------------------------------------------------------------------------------------------------------------------------------------------------------------------------------------------MAAHTKTCSQVIL-RNISRLTPK-R--I-STRSVSYA--AQTQIRS-AQ--N-------G-H--LRRTHLNKLPASTWRFLSTQ-P------E---------A--T--------S---------------E-------D------T----------------------------------------------------------------------------------------------------------------------------------------------------------------------------------------------------E-------------------E---------------------------D-L--HN------I-------I-------K--DE---------E-K-V------V-G-Q-A----------N---------E-----H---------------------------EFQAET-----AELLDIV--AKSLYSENEVFIREIISNASDALEK--LRYN-RL-T-----T-----DGE------------------------------G------G--E----A---------P---Q------------------------------------------------------------M-E---IHIRT------DK---------Y---E------------N---T--FTIQDTGIGMTKEELSSNLGTIA-RSGSKAF----LK---Q-------------------------------V------------A-------------------------------------------------------------------D-------K---------------G-----------------------D---------------------------------------------------------------------------A---------------G-----------------------S----------S-IIGQFGVGFYSTFMVGSKVT-----VYTK--S---H--D-------------------PN--S-------K------G-Y-----S-WT-S-----EG-GV-SYKI--T---E----A-----------E--------S-------------------------------------------------V-------M------------------------------------P-GT--KIVVTL-K---------P----------------------------D-C-------R-K-FAEEETV-KS-IIKKHSAFVG-F---P-V-----------R-L--------------N---------------------------G--------K-----L---------------------------------------------------------------------------------------------------------------------------------------------------------------------------------------------------------------------------------------------------------------------------------------------------------------------------------------------------------------------------------------------------------------------------------------------------------------------------------------------------------------------------------------------------------------------------------------------------------------------------------------------------------------------------------------------------------------------------------------------------------------------------------------------------------------------------------------------------------------------------------------------------------------------------------------------------------------------------------------------------------------------------------------------------------L----------------------N----------------A---------V---K---P-------------------------------------------------------------------------------------------------------LWTLDPK-D--IDEDQHLNFFR--------H-LT-N-----------------NQ--S----D--H-YL-YKLF-Y-KTD-A--P-L--NIRS-IFYVS-E--Q-QPT--M--L--EM--ARD------------------A-S-GMSG------VS-------------L-------------Y-SR--KVLV-QHKT--T--N-LLPKWLRFLTGVVDSEDIP--------LNLSRELLQ-N-------SA-LISKLRETLTSRLIRYF-LD---Q------------S--R------------------------R-----D-------P------------------------------------------------------------------------------------------------------------------------------------------------------------------------------------------------------------------------------------------------------------------------------------------------------------------------------------------------------E------------K-------------------Y----L----------K------F-HAGYKLFIT-EGVL--S-E---D----------M--Q-----EKR---EE-VAQ-LLRY-E---S------S----------------------------------T----L-----------P------E----------------G------------------------------------------------------------------------------------E--------------------------------------------------V-----------------T--SFKD---Y--------------------I-------------------------------------------------------------------------------------------------------------------------T-------------------------------------------------------------------------------------------------------------------------------------R-----------------M---------------------------------------------------------------------------------G----------------------------------------------E----------------E-------------------------R--------------N------------------------------------------------ILY--L--CA-P--S----RSLAES--SPYFESL-KNS--GREV---------LFC-YD-P-YD-EVTL--LQ-L-K-TY----------------------------------------------------------S--------------G-----------K----------------Q----L--F---SL--E---------N-E---V------V--------A-------N----S-----Y------------Q-----NE----------------------------------K-------------------D---------------------------------------T----T---------------P-------------------------------------------------------------------------------------------K--------A-----D-----------------------------------------------------GE----L---------------------------T-----M-----S------D----S-Q--------S----K-----E------L---T-D-W---A------KA----AL------------D------L-----------K-V---------T-DVK------V---TDK-L---D---K---HPA-M--V-T---V--W-E---M-GSVR-H---FLK---S---Q-----Y-------------LTDPKG-----L-----S---E------S-------E--R----T---A--L-----------------------------F-----K---P---T-LQLNAVHPIVM-KL------T--S---L--------K----N-E-----------D--E-D----------------------------------------------------------------------------------------------------------------------------------------------------L----------------------------AK---AL---L--EQLYDNAMVSA-G--------LFE--D-A--R----P--MVNRLND-LL-T---K----------V--L-----Q--------K----H-------------------------------------------------------------------------------------------------------------------------------------------------------------------------------------------------------------------------------------------------------------------------------------------------------------------------------------------------------------------------------------------------------------------------------------------------------------------------------------------------------------------------------------------------------------------------------------------------------------------------------------------------------------------------------------------------------------------------------------------------------------------------------------------------------------------------------------------------------------------------------------
>Cystodytes_dellechiajei@CT05091006.H1.2
--------------------------------------------------------------------------------------------------------------------------------------------------------------------------------------------------------------------------------------------------------------------------------------------------------------------------------------------------------------------------------------------------------------------------------------------------------------------------------------------------------------------------------------------------------------------------------------------------------------------------------------------------------------------------------------------------------------------------------------------------------------------------------------------------------------------------------------------------------------------------------------------------------------------------------------------------------------------------------------------------------------------------------------------------------------------------------------------------------------------------------------------------------------------------------------------------------------------------------------------------------------------------------------------------------------------------------------------------------------------------------------------------------------------------------------------------------------------------------------------------------------------------------------------------------------------------------------------------------------------------------------------------------------------------------------------------------------------------------------------------------------------------------------------------------------------------------------------------------------------------------------------------------------------------------------------------------------------------------------------------------------------------------------------------------------------------------------------------------------------------------------------------------------------------------------------------------------------------------------------------------------------------------------------------------------------------------------------------------------------------------------------------------------------------------------------------------------------------------------------------------------------------------------------------------------------------------------------------------------------------------------------------------------------------------------------------------------------------------------------------------------------------------------------------------------------------------------------------------------------------------------------------------------------------------------------------------------------------------------------------------------------------------P-------------------------------------------------------------------------------------------------------LWTLEPK-D--ITDENHLKFFR--------Y-LS-G-----------------NE--Q----E--N-YL-YKLF-Y-KTD-A--P-L--NLRS-LFYVS-E--R-RPT--L--L--EM--TKN------------------T-T-GTSG------VS-------------L-------------Y-SR--KILI-QHKT--D--H-LLPKWLRFLRGVVDSEDIP--------LNLSRDLLQ-N-------SA-LIRKIPETITSRMIR-------------------------------------------------------------------------------------------------------------------------------------------------------------------------------------------------------------------------------------------------------------------------------------------------------------------------------------------------------------------------------------------------------------------------------------------------------------------------------------------------------------------------------------------------------------------------------------------------------------------------------------------------------------------------------------------------------------------------------------------------------------------------------------------------------------------------------------------------------------------------------------------------------------------------------------------------------------------------------------------------------------------------------------------------------------------------------------------------------------------------------------------------------------------------------------------------------------------------------------------------------------------------------------------------------------------------------------------------------------------------------------------------------------------------------------------------------------------------------------------------------------------------------K----------------Q----L--S---SL--E---------N-E---A------V--------L-------D----I-----M------------K-----PK----------------------------------T-------------------D---------------------------------------D----E---------------S-------------------------------------------------------------------------------------------K--------V-----I-----------------------------------------------------GSDAKTF---------------------------Q-----L-----S------E----S-Q--------A----N-----D------L---V-S-W---A------KS----AL------------D------D-----------K-V---------N-DIK------I---TDK-L---D---K---HPA-M--V-T---V--W-E---M-GSVR-H---FLK---S---Q-----Y-------------LTDPKG-----L-----S---E------A-------E--K----S---A--L-----------------------------F-----R---P---T-LQLNSSHPIVM-KL------S--T---L--------K----D-D-----------D--L-D----------------------------------------------------------------------------------------------------------------------------------------------------L----------------------------AK---LV---L--TQLFDNAMVTA-G--------LIE--D-A--R----P--MINRLND-LL-S---K----------V--L-----E--------K------------------------------------------------------------------------------------------------------------------------------------------------------------------------------------------------------------------------------------------------------------------------------------------------------------------------------------------------------------------------------------------------------------------------------------------------------------------------------------------------------------------------------------------------------------------------------------------------------------------------------------------------------------------------------------------------------------------------------------------------------------------------------------------------------------------------------------------------------------------------------------------
>Oikopleura_dioica@CBY19788
-----------------------------------------------------------------------M-----H--R---------RA------S-----RS---L-KS--L------------------------------------------------------------------------------------------------------------------------------------L-G---S--G--R-L---I-------------ANSR----------V--V-----S---I-------------------------------------------------------------------------------------------------------R------------------------F-----SA-S------D---------A--D--------------------------------S------N------------------------------------------------------------------------------------------------------------------------------------------------------------------------------------------------------------------------------------------------------------------------------------------------------------P-T----------------------------Y---------------------------EFQAET-----KKLLDIV--AKSLYSEVEIFVRELISNSSDALNK--RKFE----------E-----MAA------------------------------G------G--D----P---------P---A------------------------------------------------------------L-E---IKLHF------DK---------S---N------------N---K--LIIEDNGIGMSQEEAMTNLGTIA-KSGSQDF----MT---A-------------------------------V------------K-------------------------------------------------------------------D-------E---------------N-----------------------S---------------------------------------------------------------------------A---------------S------------------A----Q----------S-IIGQFGVGFYSVFMVADGVD-----VFTR--R---W--N-------------------ED----------V------G-L-----H-WR-S-----TG-DS-GYTI--E---P----K-----------E--------G-------------------------------------------------L-------N------------------------------------V-GT--RIELTL-K---------P----------------------------D-S-------R-E-YADPSHV-KK-IVQKYSSFTS-F---P-L-----------Y-C--------------D---------------------------G--------E-----H---------------------------------------------------------------------------------------------------------------------------------------------------------------------------------------------------------------------------------------------------------------------------------------------------------------------------------------------------------------------------------------------------------------------------------------------------------------------------------------------------------------------------------------------------------------------------------------------------------------------------------------------------------------------------------------------------------------------------------------------------------------------------------------------------------------------------------------------------------------------------------------------------------------------------------------------------------------------------------------------------------------------------------------------------------V----------------------N----------------E---------V---E---P-------------------------------------------------------------------------------------------------------IWMMEKN-E--ISDEMHHKFYK--------F-LS-N------------------G--T----D--D-PR-FTLY-Y-KTE-M--P-I--SVRS-IFYIP-M--D-RPN--L--G--RS--SPD------------------E-N-K-SE------IS-------------L-------------Y-CR--KVLI-SNKT--D--M-ILPNWMRFIRGVVDSEDIP--------LNLSRELLQ-N-------TP-LISKIRDTLTDRVIKFL-ND---R------------A--K------------------------R-----Q-------P------------------------------------------------------------------------------------------------------------------------------------------------------------------------------------------------------------------------------------------------------------------------------------------------------------------------------------------------------E------------E-------------------F----K----------K------F-YAEHKYFIS-EGIV--L-EG--E----------N--A-----HRR---DQ-IAR-LLRY-E---S------S----------------------------------D----L-----------G------A----------------G------------------------------------------------------------------------------------E--------------------------------------------------V-----------------T--SLEE---Y--------------------I-------------------------------------------------------------------------------------------------------------------------S-------------------------------------------------------------------------------------------------------------------------------------R-----------------M---------------------------------------------------------------------------------K----------------------------------------------E-----------D----Q-------------------------R--------------H------------------------------------------------IYY--L--PA-K--T----RQQALA--SPYLEAI-KNK--GFEV---------LFF-YD-M-FD-EIVM--EQ-M-E-KF----------------------------------------------------------K--------------E-----------K----------------V----P--F---SI--E---------N-D---I------I--------D-------------------------------------D--K-----V----------------------------------------------D---------------------------------------G----T---------------N-------------------------------------------------------------------------------------------V--------E-----D-----------------------------------------------------S---------------------------------LKDDD-I-----N------S----D-E--------Q----D-----K------L---T-E-W---A------KE----SL------------G------D-----------L-A---------S-KVQ------M---TGK-L---E---N---QPG-M--I-T---V--W-N---L-GVTR-N---FLR---T---Q-----R-------------MQNPDD-----P-----E---L------F-------K--P----E---M--I-----------------------------A-----KISEP---T-LQLSKSHPVIK-KL------S--E---L--------R----E-R-----------D--E-T----------------------------------------------------------------------------------------------------------------------------------------------------T----------------------------AK---KV---L--KHIYTSSMVNA-G--------LNE--D-A--V----G--LARDANE-LI-Q---E----------L--L-----H--------K----I-------------------------------------------------------------------------------------------------------------------------------------------------------------------------------------------------------------------------------------------------------------------------------------------------------------------------------------------------------------------------------------------------------------------------------------------------------------------------------------------------------------------------------------------------------------------------------------------------------------------------------------------------------------------------------------------------------------------------------------------------------------------------------------------------------------------------------------------------------------------------------------
>Oikopleura_dioica@CBY36894
-----------------------------------------------------------------------M-----H--R---------RA------S-----RS---L-KS--L------------------------------------------------------------------------------------------------------------------------------------L-G---S--G--R-L---V-------------ANSR----------I--V-----S---I-------------------------------------------------------------------------------------------------------R------------------------F-----SA-S------D---------A--D--------------------------------S------N------------------------------------------------------------------------------------------------------------------------------------------------------------------------------------------------------------------------------------------------------------------------------------------------------------P-T----------------------------Y---------------------------EFQAET-----KKLLDIV--AKSLYSEVEIFVRELISNSSDALNK--RKFE----------E-----MAA------------------------------G------G--D----P---------P---A------------------------------------------------------------L-E---IKLHF------DK---------S---N------------N---K--LIIEDNGIGMSQEEAMTNLGTIA-KSGSQDF----MT---A-------------------------------V------------K-------------------------------------------------------------------D-------E---------------N-----------------------S---------------------------------------------------------------------------A---------------S------------------A----Q----------S-IIGQFGVGFYSVFMVADGVD-----VFTR--R---W--N-------------------ED----------V------G-L-----H-WR-S-----TG-DS-GYTI--E---P----K-----------E--------G-------------------------------------------------L-------N------------------------------------V-GT--RIELTL-K---------P----------------------------D-S-------R-E-YADPSHV-KK-IVQKYSSFTS-F---P-L-----------Y-C--------------D---------------------------G--------E-----H---------------------------------------------------------------------------------------------------------------------------------------------------------------------------------------------------------------------------------------------------------------------------------------------------------------------------------------------------------------------------------------------------------------------------------------------------------------------------------------------------------------------------------------------------------------------------------------------------------------------------------------------------------------------------------------------------------------------------------------------------------------------------------------------------------------------------------------------------------------------------------------------------------------------------------------------------------------------------------------------------------------------------------------------------------V----------------------N----------------E---------V---E---P-------------------------------------------------------------------------------------------------------IWMMEKN-E--ISDEMHHKFYK--------F-LS-N------------------G--T----D--D-PR-FTLY-Y-KTE-M--P-I--SVRS-IFYIP-M--D-RPN--L--G--RS--SPD------------------E-N-K-SE------IS-------------L-------------Y-CR--KVLI-SNKT--D--M-ILPNWMRFIRGVVDSEDIP--------LNLSRELLQ-N-------TP-LISKIRDTLTDRVIKFL-ND---R------------A--K------------------------R-----Q-------P------------------------------------------------------------------------------------------------------------------------------------------------------------------------------------------------------------------------------------------------------------------------------------------------------------------------------------------------------E------------E-------------------F----K----------K------F-YAEHKYFIS-EGIV--L-EG--E----------N--A-----HRR---DQ-IAR-LLRY-E---S------S----------------------------------D----L-----------G------A----------------G------------------------------------------------------------------------------------E--------------------------------------------------V-----------------T--SLEE---Y--------------------I-------------------------------------------------------------------------------------------------------------------------S-------------------------------------------------------------------------------------------------------------------------------------R-----------------M---------------------------------------------------------------------------------K----------------------------------------------E-----------D----Q-------------------------R--------------H------------------------------------------------IYY--L--PA-K--T----RHQALA--SPYLEAI-KNK--GFEV---------LFF-YD-M-FD-EIVM--EQ-M-E-KF----------------------------------------------------------K--------------E-----------K----------------V----P--F---SI--E---------N-D---I------I--------D-------------------------------------D--K-----V----------------------------------------------D---------------------------------------G----T---------------N-------------------------------------------------------------------------------------------V--------E-----D-----------------------------------------------------S---------------------------------LKDDD-I-----N------S----D-E--------Q----D-----K------L---T-E-W---A------KE----SL------------G------D-----------L-A---------S-KVQ------M---TGK-L---E---N---QPG-M--I-T---V--W-N---L-GVTR-N---FLR---T---Q-----R-------------MQNPDD-----P-----E---L------F-------K--P----E---M--I-----------------------------A-----KISEP---T-LQLSKSHPVIK-KL------S--E---L--------R----E-R-----------D--E-T----------------------------------------------------------------------------------------------------------------------------------------------------T----------------------------AK---KV---L--KHIYTSSMVNA-G--------LNE--D-A--V----G--LARDANE-LI-Q---E----------L--L-----H--------K----I-------------------------------------------------------------------------------------------------------------------------------------------------------------------------------------------------------------------------------------------------------------------------------------------------------------------------------------------------------------------------------------------------------------------------------------------------------------------------------------------------------------------------------------------------------------------------------------------------------------------------------------------------------------------------------------------------------------------------------------------------------------------------------------------------------------------------------------------------------------------------------------
>Bostrichobranchus_pilularis@CT13091006.H1.1
----------------------------------------------------------------------------------------------------------------------------------------------------------------------------------------------------------------------------------------------------------------------------------------------------------------------------------------------------------------------------------------------------------------------------------------------------------------------------------------------------------------------------------------------------------------------------------------------------------------------------------------------------------------------------------------------------------------------------------------------------------------------------------------------------------------------------------------------------------------------------------------------------------------------------------------------------------------------------------------------------------------------------------------------------------------------------------------------------------------------------------------------------------------------------------------------------------------------------------------------------------------------------------------------------------------------------------------------------------------------------------------------------------------------------------------------------------------------------------------------------------------------------------------------------------------------------------------------------------------------------------------------------------------------------------------------------------------------------------------------------------------------------------------------------------------------------------------------------------------------------------------------------------------------------------------------------------------------------------------------------------------------------------------------------------------------------------------------------------------------------------------------------------------------------------------------------------------------------------------------------------------------------------------------------------------------------------------------------------------------------------------------------------------------------------------------------------------------------------------------------------------------------------------------------------------------------------------------------------------------------------------------------------------------------------------------------------------------------------------------------------------------------------------------------------------------------------------------------------------------------------------------------------------------------------------------------------------------------------------------------------------------------------------------------------------------------------------------------------------------------------------------------------------------------------------------------------------------TD-A--P-L--NIRS-IFYIP-E--S-RPS--I--M--DM--SKD------------------M-T---SG------VS-------------L-------------Y-SR--RVLI-QHRT--E--N-LLPKWLRFIRGVVDSEDIP--------LNLSRELLQ-----------------------------------------------------------------------------------------------------------------------------------------------------------------------------------------------------------------------------------------------------------------------------------------------------------------------------------------------------------------------------------------------------------------------------------------------------------------------------------------------------------------------------------------------------------------------------------------------------------------------------------------------------------------------------------------------------------------------------------------------------------------------------------------------------------------------------------------------------------------------------------------------------------------------------------------------------------------------------------------------------------------------------------------------------------------------------------------------------------------------------------------------------------------------------------------------------------------------------------------------------------------------------------------------------------------------------------------------------------------------------------------------------------------------------------------------------------------------------------------------------------------------------------------------------------------------------------------------------------------------------------------------------------------------------------------------------------------------------------------------------------------------------------------------------------------------------------------------------------------------------------------------------------------------------------------------------------------------------------------------L-----S------P----T-Q--------S----E-----N------L---A-N-W---A------KE----SL------------D------V-----------K-V---------T-DVK------I---TDK-L---D---K---HPA-M--V-T---V--W-E---M-GSVR-H---FLR---S---Q-----Y-------------LTDPKG-----M-----S---E------D-------E--R----Q---A--L-----------------------------F-----R---P---V-LQLNPSHPIIL-KL------S--K---M-------------------------------------------------------------------------------------------------------------------------------------------------------------------------------------------------------------------------------------------------------------------------------------------------------------------------------------------------------------------------------------------------------------------------------------------------------------------------------------------------------------------------------------------------------------------------------------------------------------------------------------------------------------------------------------------------------------------------------------------------------------------------------------------------------------------------------------------------------------------------------------------------------------------------------------------------------------------------------------------------------------------------------------------------------------------------------------------------------------------------------------------------------------------------------------------------------------
>Styela_plicata@Spli28904.H1.1
-------------------------------------------------------------------------------------------------------------------------------------------------------------------------------------------------------------------------------------------------------------------------------------------------------------------------------------------------------------------------------------------------------------------------------------------------PSISFPKLYST-A------Q---------A--N--------K---------------E-------N------N----------------------------------------------------------------------------------------------------------------------------------------------------------------------------------------------------E-------------------D---------------------------S-S--QK----------------------Q--GK---------E-H-I------V-G-E-S----------S---------K-----Y---------------------------EFQAET-----AELLNIV--AKSLYSENEIFIRELISNS--------------------------------------------------------------------------------------------------------------------------------------------------------------------------------------------------------------------------------------------------------------------------------------------------------------------------------------------------------------------------------------------------------------------------------------------------------------------------------------------------------------------------------------------------------------------------------------------------------------------------------------------------------------------------------------------------------------------------------------------------------------------------------------------------------------------------------------------------------------------------------------------------------------------------------------------------------------------------------------------------------------------------------------------------------------------------------------------------------------------------------------------------------------------------------------------------------------------------------------------------------------------------------------------------------------------------------------------------------------------------------------------------------------------------------------------------------------------------------------------------------------------------------------------------------------------------------------------------------------------------------------------------------------------------------------------------------------------------------------------------------------------------------------------------------------------------------------------------------------------------------------------------------------------------------------------------------------------------------------------------------------------------------------------------------------------------------------------------------------------------------------------------------------------------------------------------------------------------------------------------------------------------------------------------------------------------------------------------------------------------------------------------------------------------------------------------------------------------------------------------------------------------------------------------------------------------------------------------------------------------------------------------------------------------------------------------------------------------------------------------------------------------------------------------------------------------------------------------------------------------------------------------------------------------------------------------------------------------------------------------------------------------------------------------------------------------------------------------------------------------------------------------------------------------------------------------------------------------------------------------------------------------------------------------------------------------------------------------------------------------------------------------------------------------------------------------------------------------------------------------------------------------------------------------------------------------------------------------------------------------------------------------------------------------------------------------------------------------------------------------------------------------------------------------------------------------------------------------------------------------------------------------------------------------------------------------------------------------------------------------------------------------------------------------------------------------------------------------------------------------------------------------------------------------------------------------------------------------------------------------------------------------------------------------------------------------------------------------------------------------------------------------------------------------------------------------------------------------------------------------------------------------------------------------------------------------------------------------------------------------------------------------------------------------------------------------------------------------------------------------------------------------------------------------------------------------------------------------------------------------------------------------------------------------------------------------------------------------------------------------------------------------------------------------------------------------------------------------------------------------------------------------------------------------------------------------------------------------------------------------------------------------------------------------------------------------------------------------------------------------------------------------------------------------------------------------------------------------------------------------------------------------------------------------------------------------------------------------------------------------------------------------------------------------------------------------------------------------------------------------------------------------------------------------------------------------------------------------------------------------------------------------------------------------------------------------------------------------------------------------------------
>Halocynthia_roretzi@CT04120409.H1.1
----------------------------------------------------------------------------------------------------------------------------------------------------------------------------------------------------------------------------------------------------------------------------------------------------------------------------------------------------------------------------------------------------------------------------------------------------------------------------------------------------------------------------------------------------------------------------------------------------------------------------------------------------------------------------------------------------------------------------------------------------------------------------------------------------------------------------------------------------------------------------------------------------------------------------------------------------------------------------------------------------------------------------------------------------------------------------------------------------------------DK---------H---N------------N---T--ITIQDSGIGMSEEELLANLGTIA-RSGSKEF----LK---A-------------------------------L------------T-------------------------------------------------------------------D-------N---------------G-----------------------Q---------------------------------------------------------------------------E---------------S-----------------------G----------S-IIGQFGVGFYSTFMVGSKVT-----VYSK--S---H--E-------------------PG--S-------T------G-Y-----M-WC-S-----EG-GV-TYEV--A---E----A-----------D--------D-------------------------------------------------V-------A------------------------------------P-GT--KVIVSL-K---------P----------------------------D-C-------R-K-FAVEEMV-SD-IIKKYSNFVS-F---P-I-----------K-L--------------N---------------------------G--------K-----Q---------------------------------------------------------------------------------------------------------------------------------------------------------------------------------------------------------------------------------------------------------------------------------------------------------------------------------------------------------------------------------------------------------------------------------------------------------------------------------------------------------------------------------------------------------------------------------------------------------------------------------------------------------------------------------------------------------------------------------------------------------------------------------------------------------------------------------------------------------------------------------------------------------------------------------------------------------------------------------------------------------------------------------------------------------I----------------------N----------------T---------V---Q---P-------------------------------------------------------------------------------------------------------LWTLEPS-Q--VDDDKHLQFYR--------Y-LS-G-----------------SE--S----D--N-FL-YKLF-Y-KTD-A--P-L--NIRS-IFYVS-E--T-RQS--L--M--DM--SKE------------------V-A---SG------VS-------------L-------------Y-SR--RVLI-QNKT--E--H-LIPKWLRFVRGVVDSEDIP--------LNLSRELLQ-N-------SS-LISKIRETLTNRLIRFF-VD---Q------------S--K------------------------K-----D-------A------------------------------------------------------------------------------------------------------------------------------------------------------------------------------------------------------------------------------------------------------------------------------------------------------------------------------------------------------V------------K-------------------Y----M----------Q------F-HTNYKMFIT-EGVL--S-E---D----------T--Q-----DKK---EE-VAQ-LLRY-E---T------S----------------------------------N----L-----------P------E----------------G------------------------------------------------------------------------------------E--------------------------------------------------M-----------------T--SFDD---Y--------------------I-------------------------------------------------------------------------------------------------------------------------K-------------------------------------------------------------------------------------------------------------------------------------R-----------------M---------------------------------------------------------------------------------P----------------------------------------------E-----------D----Q-------------------------R--------------N------------------------------------------------IYY--L--CV-P--T----RQLAET--SPYLEAM-KNK--NYEV---------VFC-YD-P-YD-EITM--LQ-L-R-NY----------------------------------------------------------S--------------Q-----------K----------------Q----L--F---SV--E---------N-E---I------T--------A-------N----M-----F------------K-----EESE-----K--------------------------K-------------------E---------------------------------------E----G---------------T-------------------------------------------------------------------------------------------P--------V-----D-----------------------------------------------------GT----S---------------------------T-----L-----S------P----S-Q--------A----S-----G------L---V-D-W---A------KK----TL------------D------F-----------K-V---------S-DVK------T---TTK-L---D---K---HPA-M--V-T---V--W-E---M-GSVR-H---YLR---S---Q-----Y-------------LTNPKG-----L-----S---E------T-------E--R----S---A--L-----------------------------F-----K---P---I-LQLNANHPVVT-KL------E--I---L--------R----Q-T-----------D--E-E----------------------------------------------------------------------------------------------------------------------------------------------------L----------------------------GK---LI---L--DQLYDNAMVSA-G--------LID--D-A--R----P--MVNRLNE-LL-T---R----------V--L-----E--------K----N-------------------------------------------------------------------------------------------------------------------------------------------------------------------------------------------------------------------------------------------------------------------------------------------------------------------------------------------------------------------------------------------------------------------------------------------------------------------------------------------------------------------------------------------------------------------------------------------------------------------------------------------------------------------------------------------------------------------------------------------------------------------------------------------------------------------------------------------------------------------------------------
>Clavelina_lepadiformis@CT06130511.H1.1
------------------------------------------------------------------------------------------------------------------------------------------------------------------------------------------------------------------------------------------------------------------------------------------------------------------------------------------------------------------------------------------------------------------------------------------------LPSSS---LSRK-Y------S---------V--E--------A---------------Q-------E------L----------------------------------------------------------------------------------------------------------------------------------------------------------------------------------------------------K-------------------E---------------------------D----QD------V-------I-------R--DE---------E-K-I------I-G-D-A----------D---------Q-----F---------------------------EFQAET-----AELLNIV--AKSLYSENEVFIREIISNASDALEK--LRYN-RL-T-----S-----EGG------------------------------A------V--D----D---------A---P------------------------------------------------------------L-E---IHIRT------NK---------Y---D------------N---T--FTIQDTGIGMTKEELVKNLGMIA-RSGSKAF----LE---S-------------------------------M------------K-------------------------------------------------------------------E-------K---------------G-----------------------D---------------------------------------------------------------------------A---------------S-----------------------S----------S-IIGQFGVGFYSTFMVGDKVT-----VYTK--S---H--E-------------------QG--S-------M------G-Y-----S-WT-C-----EG-GV-SYKI--S---E----A-----------E--------A-------------------------------------------------V-------S------------------------------------P-GT--KIVVTL-K---------P----------------------------D-C-------R-K-FAEDGTV-EQ-IIKKHSTFVG-F---P-V-----------R-L--------------N---------------------------G--------K-----V---------------------------------------------------------------------------------------------------------------------------------------------------------------------------------------------------------------------------------------------------------------------------------------------------------------------------------------------------------------------------------------------------------------------------------------------------------------------------------------------------------------------------------------------------------------------------------------------------------------------------------------------------------------------------------------------------------------------------------------------------------------------------------------------------------------------------------------------------------------------------------------------------------------------------------------------------------------------------------------------------------------------------------------------------------I----------------------N----------------T---------V---Q---P-------------------------------------------------------------------------------------------------------LWTMEQK-D--ISDEHHLNFFQ--------Y-LS-G-----------------ND--H----E--H-YL-YKLF-Y-KTD-A--P-L--NIRS-IFYVA-E--E-RPT--L--L--EM--TQN------------------T-T-GTSG------VS-------------L-------------Y-SR--KILV-QHNT--E--N-LLPKWLRFLRGVVDSEDIP--------LNLSRELLQ-N-------SA-LIRKLRETITSRMIRFF-LE---Q------------S--R------------------------K-----D-------P------------------------------------------------------------------------------------------------------------------------------------------------------------------------------------------------------------------------------------------------------------------------------------------------------------------------------------------------------E------------K-------------------Y----L----------K------F-HENYKMFIT-EGVL--A-E---E----------T--Q-----DKK---EE-VAQ-LLRY-E---S------S----------------------------------S----L-----------P------A----------------G------------------------------------------------------------------------------------E--------------------------------------------------V-----------------T--SLHD---Y--------------------V-------------------------------------------------------------------------------------------------------------------------S-------------------------------------------------------------------------------------------------------------------------------------R-----------------M---------------------------------------------------------------------------------E----------------------------------------------T-----------D----Q-------------------------R--------------N------------------------------------------------ILY--L--CA-P--N----RHLAET--SPYFEAA-KSK--GLEV---------LFC-FD-A-YD-ELMM--LQ-L-K-SF----------------------------------------------------------D--------------S-----------K----------------Q----L--S---SL--E---------N-Q---A------V--------V-------D----Q-----M------------KPHDGAKD----------------------------------E-------------------S---------------------------------------I----V---------------G-------------------------------------------------------------------------------------------S--------D-----S-----------------------------------------------------AE----I---------------------------K-----L-----S------S----S-D--------G----A-----G------L---A-S-W---A------KL----SL------------D------E-----------K-V---------T-DVK------L---TDK-L---D---K---HPA-M--V-T---V--W-E---M-GSVR-H---FIK---S---Q-----Y-------------LTNPKG-----L-----S---D------S-------E--K----I---G--L-----------------------------F-----K---P---T-LQLNSSHPVVM-KL------S--K---L--------R----A-E-----------D--E-D----------------------------------------------------------------------------------------------------------------------------------------------------L----------------------------AK---LV---L--EQLYDNAMVSA-G--------LIE--D-A--R----P--MVNRLNS-LL-S---K----------V--L-----E--------K----H-------------------------------------------------------------------------------------------------------------------------------------------------------------------------------------------------------------------------------------------------------------------------------------------------------------------------------------------------------------------------------------------------------------------------------------------------------------------------------------------------------------------------------------------------------------------------------------------------------------------------------------------------------------------------------------------------------------------------------------------------------------------------------------------------------------------------------------------------------------------------------------
>Doliolum_nationalis@Dnat7828.H1.1
---------------------------------------------------------------------------------------------------------------------------------------------------------------------------------------------------------------------------------------------------------------------------------------------------------------------------------------------------------------------------------------------------------------------------------------------------------------------------------------------------------------------------------------------------------------------------------------------------------------------------------------------------------------------------------------------------------------------------------------------------------------------------------------------------------------------------------------------------------------------------------------------------------------------------------------------------------------------------------------------------------------------------------------------------------------------------------------------------------------------------------------------------------------------------------------------------------------------------------------------------------------------------------------------------------------------------------------------------------------------------------------------------------------------------------------------------------------------------------------------------------------------------------------------------------------------------------------------------------------------------------------------------------------------------------------------------------------------------------------------------------------------------------------------------------------------------------------------------------------------------------------------------------------------------------------------------------------------------------------------------------------------------------------------------------------------------------------------------------------------------------------------------------------------------------------------------------------------------------------------------------------------------------------------------------------------------------------------------------------------------------------------------------------------------------------------------------------------------------------------------------------------------------------------------------------------------------------------------------------------------------------------------------------------------------------------------------------------------------------------------------------------------------------------------------------------------------------------------------------------------------------------------------------------------------------------------------------------------------------------------------------------------------------------------------------------------------------------------------------------------------------------------------------------------------------------------------------------------------------------------------------------------------------------------------------------------------------------------------------------------------------------------------------------------------------------------------------------------------------------------------------------------------------------------------------------------------------------------------------------------------------------------------------------------------------------------------------------------------------------------------------------------------------------------------------------------------------------------------------------------------------------------------------------------------------------------------------------------------------------------------------------------------------------------------------------------------------------------------------------------------------------------------------------------------------------------------------------------------------------------------------------------------------------------------------------------------------------------------------------------------------------------------------------------------------------------------------------------------------------------------------------------------------------------------------------------------------------------------------------------------------------------------------------------------------------------------------------------------------------------------------------------------------------------------------------------------------------YD-EVTM--LQ-L-R-SF----------------------------------------------------------Q--------------D-----------K----------------S----L--F---SV--E---------N-E---I------A--------A-------E----M-----F------------K-----PE-E-----S--------------------------K-------------------E---------------------------------------N----T---------------T-------------------------------------------------------------------------------------------A--------E-----D-----------------------------------------------------GE----L---------------------------K--LG-L-----S------K----T-Q--------S----D-----A------L---I-E-W---S------KA----VL------------D------K-----------K-V---------M-DVK------V---TDK-L---D---Q---HPA-M--I-T---V--W-E---M-G--------------------------------------------------------------------------------------------------------------------------------------------------------------------------------------------------------------------------------------------------------------------------------------------------------------------------------------------------------------------------------------------------------------------------------------------------------------------------------------------------------------------------------------------------------------------------------------------------------------------------------------------------------------------------------------------------------------------------------------------------------------------------------------------------------------------------------------------------------------------------------------------------------------------------------------------------------------------------------------------------------------------------------------------------------------------------------------------------------------------------------------------------------------------------------------------------------------------------------------------------------------------------------------------------------------------------------------------------------------------------------
>Salpa_fusiformis@CT03130511.H1.1
--------------------------------------------------------------------------------------------------------------------------------------------------------------------------------------------------------------------------------------------------------------------------------------------------------------------------------------------------------------------------------------------------------------------------------------------------------------------------------------------------------------------------------------------------------------------------------------------------------------------------------------------------------------------------------------------------------------------------------------------------------------------------------------------------------------------------------------G-T-E----------E---------K-----Y---------------------------EFQTET-----AELLNIV--AKSLYSENEVFIRELVSNASDALEK--LRYA-AL-T-----T-----EHA------------------------------G------SVDQ----N---------H---R------------------------------------------------------------F-E---VDIVT------NK---------Q---D------------N---T--ITIKDSGIGMTKEELIKNLGTIA-KSGSKDF----LK---E-------------------------------V------------I-------------------------------------------------------------------E-------K---------------G-----------------------E---------------------------------------------------------------------------E---------------N-----------------------S----------S-IIGQFGVGFYSSFMVANKVV-----VSTK--S---F--L-------------------PD--S-------Q------G-Y-----T-WT-S-----EG-GV-SYEI--S---E----T-----------D--------E-------------------------------------------------A-------E------------------------------------Q-GT--KIVIHL-K---------G----------------------------D-C-------R-K-FSEEETV-KE-IVDKHSSFVG-F---P-V-----------L-L--------------N---------------------------D--------T-----V---------------------------------------------------------------------------------------------------------------------------------------------------------------------------------------------------------------------------------------------------------------------------------------------------------------------------------------------------------------------------------------------------------------------------------------------------------------------------------------------------------------------------------------------------------------------------------------------------------------------------------------------------------------------------------------------------------------------------------------------------------------------------------------------------------------------------------------------------------------------------------------------------------------------------------------------------------------------------------------------------------------------------------------------------------L----------------------N----------------A---------V---P---P-------------------------------------------------------------------------------------------------------LWTLNPS-D--IDEDQHLNFFR--------H-LS-N-----------------NE--Q----E--H-YM-YKLF-Y-KTD-A--P-L--NIRS-IFYVS-E--H-RPS--L--L--EM--TRD------------------Q-S-GNSG------VS-------------L-------------Y-SR--KILI-QHKA--A--H-VVPKWMRFLRGVIDSEDIP--------LNISRELLQ-N-------NA-LIRKLRETVTSRVVRFF-LE---Q------------S--R------------------------K-----D-------P------------------------------------------------------------------------------------------------------------------------------------------------------------------------------------------------------------------------------------------------------------------------------------------------------------------------------------------------------V------------K-------------------Y----M----------K------F-HDSYKMFIT-EGVL--S-E---E----------T--P-----DSK---EE-VAQ-LLRY-E---T------S----------------------------------A----T-----------A------P----------------G------------------------------------------------------------------------------------E--------------------------------------------------S-----------------T--GLKE---Y--------------------I-------------------------------------------------------------------------------------------------------------------------S-------------------------------------------------------------------------------------------------------------------------------------R-----------------M---------------------------------------------------------------------------------Q----------------------------------------------E-----------G----Q-------------------------R--------------H------------------------------------------------IYY--L--CA-P--S----RELAES--SPYFEAL-KGK--NVEV---------IFC-FD-A-YD-EVLM--MQ-L-Q-KF----------------------------------------------------------Q--------------D-----------K----------------Q----L--F---SV--E---------N-E---V------V--------A-------D----M-----F------------K-----PA----------------------------------E-------------------D---------------------------------------A----K---------------K-------------------------------------------------------------------------------------------E--------G-----DESEVKSENDAAS-----------------------------------------SP----F---------------------------Q-----L-----S------S----T-Q--------G----E-----Q------L---V-D-W---A------KT----SL------------G------I-----------K-V---------T-DVK------I---TDK-L---D---K---HPA-M--V-T---V--W-E---M-GSIR-H---FLR---S---Q-----Y-------------LTDSKG-----M-----T---E------D-------E--K----I---A--L-----------------------------F-----K---P---T-LQLNSSHSVVI-KM------N--K---L--------K----D-E-----------D--E-E----------------------------------------------------------------------------------------------------------------------------------------------------L----------------------------AG---LI---L--RQLYDNAMVSA-G--------LTE--D-A--R----P--MIGRINE-LL-D---K----------V--L-----Q---------------------------------------------------------------------------------------------------------------------------------------------------------------------------------------------------------------------------------------------------------------------------------------------------------------------------------------------------------------------------------------------------------------------------------------------------------------------------------------------------------------------------------------------------------------------------------------------------------------------------------------------------------------------------------------------------------------------------------------------------------------------------------------------------------------------------------------------------------------------------------------------------
>Eptatretus_burgeri@CT03061123.H1.1
------------------------------------------------------------------------------------------------------------------------------------------------------------------------------------------------------------------------------------------------------------------------------------------------------------------------------------------------------------------------------------------------------------------------------------------------------------------------------------------------------------------------------------------------------------------------------------------------------------------------------------------------------------------------------------------------------------------------------------------------------------------------------------------------------------------------------------------------------------------------------------------------------------------------------------------------------------------------------------------------------------------------------------------------------------------------------------------------------------------------------------------------------------------------------------------------------------------------------------------------------------------------------------------------------------------------------------------------------------------------------------------------------------------------------------------------------------------------------------------------------------------------------------------------------------------------------------------------------------------------------------------------------------------------------------------------------------------------------------------------------------------------------------------------------------------------------------------------F-L--------------N---------------------------G--------T-----R---------------------------------------------------------------------------------------------------------------------------------------------------------------------------------------------------------------------------------------------------------------------------------------------------------------------------------------------------------------------------------------------------------------------------------------------------------------------------------------------------------------------------------------------------------------------------------------------------------------------------------------------------------------------------------------------------------------------------------------------------------------------------------------------------------------------------------------------------------------------------------------------------------------------------------------------------------------------------------------------------------------------------------------------------------H----------------------N----------------T---------V---Q---A-------------------------------------------------------------------------------------------------------LWMEDAK-S--IGEQQHEDFYR--------F-LS-R------------------A--Q----G--R-PR-YTLL-Y-RAD-A--P-V--NIRS-IFYVP-E--E-KPT--V--F--DL--SRE------------------A-G---SS------VS-------------L-------------Y-SR--KVLV-QSKA--T--D-ILPHWLRFLHGVVDSEDIP--------LNLSRELLQ-Q-------NT-LIRKLRDVLERRLVKFL-LE---X------------M--R------------------------K-----D-------P------------------------------------------------------------------------------------------------------------------------------------------------------------------------------------------------------------------------------------------------------------------------------------------------------------------------------------------------------E------------K-------------------F----D----------T------F-YDDYG------------------------------------------------------------------------------------------------------------------------------------------------------------------------------------------------------------------------------------------------------------------------------------------------------------------------------------------------------------------------------------------------------------------------------------------------------------------------------------------------------------------------------------------------------------------------------------------------------------------------------------------------------------------------------------------------------------------------------------------------------------------------------------------------------------------------------------------------------------------------------------------------SPYFEAV-RRK--DIEV---------LFC-YD-Q-FD-ELVL--LR-L-D-QF----------------------------------------------------------L--------------R-----------N----------------K----L--V---SV--E---------T-D---I------A--------V-------D----H-----F------------K-----E--E-----K--------------------------F-------------------E---------------------------------------H----L---------------M-------------------------------------------------------------------------------------------P--------E-----S-----------------------------------------------------E---------------------------------R-----L-----A------E----K-D--------A----E-----E------L---M-S-W---I------KT----VL------------A------D-----------K-I---------T-NVK------V---TAR-L---D---R---HPA-M--V-T---V--L-E---M-GAAR-H---FLR---T---Q-----A-------------L----G-----R-----T---A------G-------E--R----A---Q--M-----------------------------L-----Q---P---T-LEINPGHTLIK-KL------N--E---L--------K----T-R-----------D--P-E----------------------------------------------------------------------------------------------------------------------------------------------------L----------------------------AR---LL---V--EQICDNAMMAA-G--------LTE--D-P--R----P--MVSRLNE-LL-T---Q-----------------------------------------------------------------------------------------------------------------------------------------------------------------------------------------------------------------------------------------------------------------------------------------------------------------------------------------------------------------------------------------------------------------------------------------------------------------------------------------------------------------------------------------------------------------------------------------------------------------------------------------------------------------------------------------------------------------------------------------------------------------------------------------------------------------------------------------------------------------------------------------------------------------------
>Squalus_acanthias@CT06070821.H1.1
--------------------AARAPRAG--A--SQA----AR----A---P-----RA------G--A--SQ-----A--A---------TR------G-----PG---S-SA--RPERTTF-----------------------------------------------------------------------------------K---LP--C--S----IL---------------------L---S-HHQGR--V--P-T---T-------------S-------------S--L-----S---W-------------------------------------------------------------------------------------------------------R------------------------P-----YS-T------Q---------T--V--------Q---------------N-------Q------E----------------------------------------------------------------------------------------------------------------------------------------------------------------------------------------------------E-------------------E---------------------------S-L--HN------I-------I-------T--DS---------E-N-V------E-G-S-F----------S---------K-----Y---------------------------EFQAET-----KKLLDIV--ARSLYSEKEVFIRELISNGSDALEK--LRHK-LV-S-----D-----V---------------------------------------Q--D----Q---------G---P------------------------------------------------------------L-E---LHMQS------DT---------E---K------------G---T--LTIQDTGIGMTKEELIQNLGTIA-HSGSKAF----LE---A-------------------------------L------------Q-------------------------------------------------------------------N-------Q---------------A-----------------------E---------------------------------------------------------------------------A---------------G-----------------------A----------G-IIGQFGVGFYSVFMVADKVE-----VYTQ--A---A--E-------------------RG--S-------T------A-Y-----R-WA-S-----DG-SG-MFEI--V---E----A-----------T--------G-------------------------------------------------V-------R------------------------------------P-GT--KIVIHL-K---------E----------------------------D-C-------K-E-FANEDRV-KE-VVDKYSNFVS-F---P-I-----------Y-L--------------N---------------------------G--------R-----R---------------------------------------------------------------------------------------------------------------------------------------------------------------------------------------------------------------------------------------------------------------------------------------------------------------------------------------------------------------------------------------------------------------------------------------------------------------------------------------------------------------------------------------------------------------------------------------------------------------------------------------------------------------------------------------------------------------------------------------------------------------------------------------------------------------------------------------------------------------------------------------------------------------------------------------------------------------------------------------------------------------------------------------------------------L----------------------N----------------T---------L---Q---A-------------------------------------------------------------------------------------------------------LWMMDPK-E--ISEWQHEEFXR--------Y-VA-K------------------A--Y----D--K-PR-YMLH-Y-RTD-A--P-L--NIRS-IFYV------------------------------------------------------------------------------------------------------------------------------------------------------------------------------------------------------------------------------------------------------------------------------------------------------------------------------------------------------------------------------------------------------------------------------------------------------------------------------------------------------------------------------------------------------------------------------------------------------------------------------------------------------------------------------------------------------------------------------------------------------------------------------------------------------------------------------------------------------------------------------------------------------------------------------------------------------------------------------------------------------------------------------------------------------------------------------------------------------------------------------------------------------------------------------------------------------------------------------------------------------------------------------------------------------------------------------------------------------------------------------------------------------------------------------------------------------------------------------------------------------------------------------------------------------------------------------------------------------------------------------------------------------------------------------------------------------------------------------------------------------------------------------------------------------------------------------------------------------------------------------------------------------------------------------------------------------------------------------------------------------------------------------------------------------------------------------------------------------------------------------------------------------------------------------------------------------------------------------------------------------------------------------------------------------------------------------------------------------------------------------------------------------------------------------------------------------------------------------------------------------------------------------------------------------------------------------------------------------------------------------------------------------------------------------------------------------------------------------------------------------------------------------------------------------------------------------------------------------------------------------------------------------------------------------------------------------------------------------------------------------------------------------------------------------------------------------------------------------------------------------------------------------------------------------------------------------------------------------------------------------------------------------------------------------------------------------------------------------------------------------------------------------------------------------------------------------------------------------------------------------------------------------------------------------------------------------------------------------------------------------------------------------------------------------------------------------------
>Callorhinchus_milii@CT02070821.H1.1
------------------------------------------------------------------------------------------------------------------------------------------------------------------------------------------------------------------------------------------------------------------------------------------------------------------------------------------------------------------------------------------------------------------------------------------------------------------------------------------------------------------------------------------------------------------------------------------------------------------------------------------------------------------------------------------------------------------------------------------------------------------------------------------------------------------------------------------------------------------------------------------------------------------------------VFIRELISNGSDALEK--LRHK-LV-T-----D-----A---------------------------------------R--E----Q---------P---P------------------------------------------------------------L-E---FHLRT------DA---------E---K------------G---T--ITFQ----------------------------------------------------------------------------------------------------------------------------------------------------------------------------------------------------------------------------------------------------------------------------------------------------------------------------------------------------------------------------------------------------------------------------------------------------------------------------------------------------------------------------------------------------------------------------------------------------------------------------------------------------------E-VVTKYSNFVS-Y---P-I-----------Y-M--------------N---------------------------G--------R-----R---------------------------------------------------------------------------------------------------------------------------------------------------------------------------------------------------------------------------------------------------------------------------------------------------------------------------------------------------------------------------------------------------------------------------------------------------------------------------------------------------------------------------------------------------------------------------------------------------------------------------------------------------------------------------------------------------------------------------------------------------------------------------------------------------------------------------------------------------------------------------------------------------------------------------------------------------------------------------------------------------------------------------------------------------------L----------------------N----------------T---------L---Q---A-------------------------------------------------------------------------------------------------------LWMMDPK-E--ISEWQHEEFYR--------Y-VA-K------------------A--Y----D--K-PR-YILH-Y-KTD-A--P-L--NIRS-IFYVP-E--M-KPS--M--F--DV--SRE------------------M-G---SS------VA-------------L-------------Y-SR--KVLI-QTKS--S--D-ILPKWLRFLRGVVDSEDIP--------LNLSRELL---------------RKLQAVLQQRLIKFF-LE---Q------------S--K------------------------K-----E-------P------------------------------------------------------------------------------------------------------------------------------------------------------------------------------------------------------------------------------------------------------------------------------------------------------------------------------------------------------E------------K-------------------Y----S----------Q------F-YEDFGLFIR-EGIV--T-T---V----------E--Q-----DVK------------------------------------------------------------------------------------------------------------------------------------------------------------------------------------------------------------------------------------------------------------------------------------------------------------------------------------------------------------------------------------------------------------------------------------------------------------------------------------------------------------------------------------------------------------------------------------------------------------------------------------------------------------------------------------------------------------------------------------------------------------------------------------------------------------------------------------------------------------------------V---------LFC-FD-Q-FD-ELTL--LH-L-R-EF----------------------------------------------------------D--------------K-----------K----------------K----L--I---SV--E---------T-D---I------V--------V-------D----H-----Y------------K-----E--E-----K--------------------------Y-------------------E---------------------------------------D----S---------------K-------------------------------------------------------------------------------------------P--------G-----M-----------------------------------------------------E---------------------------------------------------------------------------------------------------------------------------------------------------------------------------TPR-L---D---T---HPA-M--I-T---V--L-E---M-GAAR-H---FLR---T---Q-----Q-------------L----A-----R-----T---S------E-------E--R----A---Q--I-----------------------------L-----Q---P---T-LEIN--------------------------------------------------------------------------------------------------------------------------------------------------------------------------------------------------------------------------------------------------------QIYDNAMIAA-G--------LND--D-P--R----P--MVSRLND-LL-T---R----------A--L-----E--------N----H-------------------------------------------------------------------------------------------------------------------------------------------------------------------------------------------------------------------------------------------------------------------------------------------------------------------------------------------------------------------------------------------------------------------------------------------------------------------------------------------------------------------------------------------------------------------------------------------------------------------------------------------------------------------------------------------------------------------------------------------------------------------------------------------------------------------------------------------------------------------------------------
>Danio_rerio@XP_695428
------------------------------------------------------------------------------------------------------------------------------------------------------------------------------------------------------------------------------------------------------------------------------------MIRSLSFL---------KYS-L-----NVS-Q----------RAELRLL----SSSRGTGHRIVP-AAFTGVDTN------GRQQLH-Q----PRP--F----RLWS-P--S-CSGV---S--V-----H-H---R------------------------S-----YS-T------Q---------QH-T--------E---------------P-------A------E----------------------------------------------------------------------------------------------------------------------------------------------------------------------------------------------------E-------------------E---------------------------T-L--HN------I-------I-------T--DT---------E-N-V------Q-G-S-F----------S---------K-----H---------------------------EFQAET-----KKLLDIV--ARSLYSEKEVFIRELISNGSDALEK--LRHR-MI-T-----A-----G---------------------------------------G--D----T---------A---P------------------------------------------------------------M-E---IHLQT------DS---------A---K------------G---T--FTIQDTGVGMNKEDLVSNLGTIA-RSGSKAF----LD---A-------------------------------L------------Q-------------------------------------------------------------------N-------Q---------------A-----------------------E---------------------------------------------------------------------------A---------------S-----------------------S----------S-IIGQFGVGFYSAFMVADKVE-----VYSQ--S---A--E-------------------AD--A-------P------G-Y-----K-WS-S-----DG-SG-VFEV--A---E----A-----------S--------G-------------------------------------------------V-------R------------------------------------Q-GT--KIVLHL-K---------D----------------------------D-C-------K-E-FSSEDRV-KE-VVTKYSNFVS-F---P-I-----------F-L--------------N---------------------------G--------R-----R---------------------------------------------------------------------------------------------------------------------------------------------------------------------------------------------------------------------------------------------------------------------------------------------------------------------------------------------------------------------------------------------------------------------------------------------------------------------------------------------------------------------------------------------------------------------------------------------------------------------------------------------------------------------------------------------------------------------------------------------------------------------------------------------------------------------------------------------------------------------------------------------------------------------------------------------------------------------------------------------------------------------------------------------------------L----------------------N----------------T---------L---Q---A-------------------------------------------------------------------------------------------------------LWMMEPK-D--ISEWQHEEFYR--------Y-VA-Q------------------A--Y----D--K-PR-YTLH-Y-RAD-A--P-L--NIRS-IFYVP-E--M-KPS--M--F--DV--SRE------------------M-G---SS------VA-------------L-------------Y-SR--KILI-QTKA--T--D-ILPKWLRFLRGVVDSEDIP--------LNLSRELLQ-E-------SA-LIRKLRDVLQQRVIRFL-LD---Q------------S--K------------------------K-----D-------P------------------------------------------------------------------------------------------------------------------------------------------------------------------------------------------------------------------------------------------------------------------------------------------------------------------------------------------------------E------------K-------------------Y----A----------R------F-FEDYGLFMR-EGIV--T-T---A----------E--Q-----SVK---ED-IAK-LLRF-E---S------S----------------------------------A----L-----------P------A----------------G------------------------------------------------------------------------------------Q--------------------------------------------------Q-----------------T--SLME---Y--------------------S-------------------------------------------------------------------------------------------------------------------------S-------------------------------------------------------------------------------------------------------------------------------------R-----------------M---------------------------------------------------------------------------------K----------------------------------------------A-----------G----T-------------------------R--------------N------------------------------------------------IYY--L--CA-P--N----RHLAEH--SPYFEAM-KQK--DMEV---------LFC-FE-Q-FD-ELTL--LH-L-R-EF----------------------------------------------------------D--------------R-----------K----------------K----L--I---SA--E---------T-D---I------V--------V-------D----H-----Y------------K-----E--E-----K--------------------------F-------------------Q---------------------------------------D----S---------------K-------------------------------------------------------------------------------------------P--------A-----S-----------------------------------------------------E---------------------------------R-----L-----S------S----E-Q--------A----E-----D------L---L-A-W---M------RN----AL------------V------Q-----------R-V---------T-NIK------V---TPR-L---D---T---HPA-M--I-T---V--L-E---M-GAAR-H---FLR---T---Q-----Q-------------L----A-----R-----S---S------E-------E--R----A---Q--I-----------------------------L-----Q---P---T-LEINTGHDLIK-KL------H--A---L--------K----D-S-----------N--P-E----------------------------------------------------------------------------------------------------------------------------------------------------L----------------------------AQ---LL---L--EQIYDNAMIAA-G--------LNE--D-P--R----P--MISRLNQ-LL-T---R----------A--L-----E--------K----H-------------------------------------------------------------------------------------------------------------------------------------------------------------------------------------------------------------------------------------------------------------------------------------------------------------------------------------------------------------------------------------------------------------------------------------------------------------------------------------------------------------------------------------------------------------------------------------------------------------------------------------------------------------------------------------------------------------------------------------------------------------------------------------------------------------------------------------------------------------------------------------
>Danio_rerio@AAI71634
------------------------------------------------------------------------------------------------------------------------------------------------------------------------------------------------------------------------------------------------------------------------------------MIRSLNLL---------KYS-L-----NVS-Q----------RAQLRLL----SSSKWTGHRIVP-AAFTGVDTN------GRQQLH-Q----PRP--F----RLWS-P--S-CSGV---S--V-----H-H---R------------------------S-----YS-T------Q---------QH-T--------E---------------P-------A------E----------------------------------------------------------------------------------------------------------------------------------------------------------------------------------------------------E-------------------E---------------------------T-L--HN------I-------I-------T--DT---------E-N-V------Q-G-S-F----------S---------K-----H---------------------------EFQAET-----KKLLDIV--ARSLYSEKEVFIRELISNGSDALEK--LRHR-MI-T-----A-----G---------------------------------------G--D----T---------A---P------------------------------------------------------------M-E---IHLQT------DS---------V---K------------G---T--FTIQDTGVGMNKEDLVSNLGTIA-RSGSKAF----LD---A-------------------------------L------------Q-------------------------------------------------------------------N-------Q---------------A-----------------------E---------------------------------------------------------------------------A---------------S-----------------------S----------S-IIGQFGVGFYSAFMVADKVE-----VYSQ--S---A--E-------------------AD--A-------P------G-Y-----K-WS-S-----DG-SG-VFEV--A---E----A-----------S--------G-------------------------------------------------V-------R------------------------------------Q-GT--KIVLHL-K---------D----------------------------D-C-------K-E-FSSEDRV-KE-VVTKYSNFVS-F---P-I-----------F-L--------------N---------------------------G--------R-----R---------------------------------------------------------------------------------------------------------------------------------------------------------------------------------------------------------------------------------------------------------------------------------------------------------------------------------------------------------------------------------------------------------------------------------------------------------------------------------------------------------------------------------------------------------------------------------------------------------------------------------------------------------------------------------------------------------------------------------------------------------------------------------------------------------------------------------------------------------------------------------------------------------------------------------------------------------------------------------------------------------------------------------------------------------L----------------------N----------------T---------L---Q---A-------------------------------------------------------------------------------------------------------LWMMEPK-D--ISEWQHEEFYR--------Y-VA-Q------------------A--Y----D--K-PR-YTLH-Y-RAD-A--P-L--NIRS-IFYVP-E--M-KPS--M--F--DV--SRE------------------M-G---SS------VA-------------L-------------Y-SR--KILI-QTKA--T--D-ILPKWLRFLRGVVDSEDIP--------LNLSRELLQ-E-------SA-LIRKLRDVLQQRVIRFL-LD---Q------------S--K------------------------K-----D-------P------------------------------------------------------------------------------------------------------------------------------------------------------------------------------------------------------------------------------------------------------------------------------------------------------------------------------------------------------E------------K-------------------Y----A----------R------F-FEDYGLFMR-EGIV--T-T---G----------E--Q-----SVK---ED-IAK-LLRF-E---S------S----------------------------------A----L-----------P------A----------------G------------------------------------------------------------------------------------Q--------------------------------------------------Q-----------------T--SLME---Y--------------------S-------------------------------------------------------------------------------------------------------------------------S-------------------------------------------------------------------------------------------------------------------------------------R-----------------M---------------------------------------------------------------------------------K----------------------------------------------A-----------G----T-------------------------R--------------N------------------------------------------------IYY--L--CA-P--N----RHLAEH--SPYFEAM-KQK--DMEV---------LFC-FE-Q-FD-ELTL--LH-L-R-EF----------------------------------------------------------D--------------R-----------K----------------K----L--I---SA--E---------T-D---I------V--------V-------D----H-----Y------------K-----E--E-----K--------------------------F-------------------Q---------------------------------------D----S---------------K-------------------------------------------------------------------------------------------P--------A-----S-----------------------------------------------------E---------------------------------R-----L-----S------S----E-Q--------A----E-----D------L---L-A-W---M------RN----AL------------V------Q-----------R-V---------T-NIK------V---TPR-L---D---T---HPA-M--I-T---V--L-E---M-GAAR-H---FLR---T---Q-----Q-------------L----A-----R-----S---S------E-------E--R----A---Q--I-----------------------------L-----Q---P---T-LEINTGHDLIK-KL------H--A---L--------K----D-S-----------N--P-E----------------------------------------------------------------------------------------------------------------------------------------------------L----------------------------AQ---LL---L--EQIYDNAMIAA-G--------LNE--D-P--R----P--MISRLNQ-LL-T---R----------A--L-----E--------K----H-------------------------------------------------------------------------------------------------------------------------------------------------------------------------------------------------------------------------------------------------------------------------------------------------------------------------------------------------------------------------------------------------------------------------------------------------------------------------------------------------------------------------------------------------------------------------------------------------------------------------------------------------------------------------------------------------------------------------------------------------------------------------------------------------------------------------------------------------------------------------------------
>Danio_rerio@XP_003198107
------------------------------------------------------------------------------------------------------------------------------------------------------------------------------------------------------------------------------------------------------------------------------------MIRSLNLL---------KYS-L-----NVS-Q----------RAQLRLL----SSSRGTGHRIVP-AAFIGVDTN------GRQQLH-Q----PRP--F----RLWS-P--S-CSGV---S--V-----H-H---G------------------------S-----YS-T------Q---------QH-T--------E---------------P-------A------E----------------------------------------------------------------------------------------------------------------------------------------------------------------------------------------------------E-------------------E---------------------------T-L--HN------I-------I-------T--DT---------E-N-V------Q-G-S-F----------S---------K-----H---------------------------EFQAET-----KKLLDIV--ARSLYSEKEVFIRELISNGSDALEK--LRHR-MI-T-----A-----G---------------------------------------G--D----T---------A---P------------------------------------------------------------M-E---IHLQT------DS---------A---K------------G---T--FTIQDTGVGMNKEDLVSNLGTIA-RSGSKAF----LD---A-------------------------------L------------Q-------------------------------------------------------------------N-------Q---------------A-----------------------E---------------------------------------------------------------------------A---------------S-----------------------S----------S-IIGQFGVGFYSAFMVADKVE-----VYSQ--S---A--E-------------------AD--A-------P------G-Y-----K-WS-S-----DG-SG-VFEV--A---E----A-----------S--------G-------------------------------------------------V-------R------------------------------------Q-GT--KIVLHL-K---------D----------------------------D-C-------K-E-FSSEDRV-KE-VVTKYSNFVS-F---P-I-----------F-L--------------N---------------------------G--------R-----R---------------------------------------------------------------------------------------------------------------------------------------------------------------------------------------------------------------------------------------------------------------------------------------------------------------------------------------------------------------------------------------------------------------------------------------------------------------------------------------------------------------------------------------------------------------------------------------------------------------------------------------------------------------------------------------------------------------------------------------------------------------------------------------------------------------------------------------------------------------------------------------------------------------------------------------------------------------------------------------------------------------------------------------------------------L----------------------N----------------T---------L---Q---A-------------------------------------------------------------------------------------------------------LWMMEPK-D--ISEWQHEEFYR--------Y-VA-Q------------------A--Y----D--K-PR-YTLH-Y-RAD-A--P-L--NIRS-IFYVP-E--M-KPS--M--F--DV--SRE------------------M-G---SS------VA-------------L-------------Y-SR--KVLI-QTKA--T--D-ILPKWLRFLRGVVDSEDIP--------LNLSRELLQ-E-------SA-LIRKLRDVLQQRVIRFL-LD---Q------------S--K------------------------K-----D-------P------------------------------------------------------------------------------------------------------------------------------------------------------------------------------------------------------------------------------------------------------------------------------------------------------------------------------------------------------E------------K-------------------Y----A----------R------F-FEDYGLFMR-EGIV--T-T---A----------E--Q-----SVK---ED-IAK-LLRF-E---S------S----------------------------------A----L-----------P------A----------------G------------------------------------------------------------------------------------Q--------------------------------------------------Q-----------------T--SLME---Y--------------------S-------------------------------------------------------------------------------------------------------------------------S-------------------------------------------------------------------------------------------------------------------------------------R-----------------M---------------------------------------------------------------------------------K----------------------------------------------A-----------G----T-------------------------R--------------N------------------------------------------------IYY--L--CA-P--N----RHLAEH--SPYFEAM-KQK--DMEV---------LFC-FE-Q-FD-ELTL--LH-L-R-EF----------------------------------------------------------D--------------R-----------K----------------K----L--I---SA--E---------T-D---I------V--------V-------D----H-----Y------------K-----E--E-----K--------------------------F-------------------Q---------------------------------------D----S---------------K-------------------------------------------------------------------------------------------P--------A-----S-----------------------------------------------------E---------------------------------R-----L-----S------S----E-Q--------A----E-----D------L---L-A-W---M------RN----AL------------V------Q-----------R-V---------T-NIK------V---TPR-L---D---T---HPA-M--I-T---V--L-E---M-GAAR-H---FLR---T---Q-----Q-------------L----A-----R-----S---S------E-------E--R----A---Q--I-----------------------------L-----Q---P---T-LEINTGHDLIK-KL------H--A---L--------K----D-S-----------N--P-E----------------------------------------------------------------------------------------------------------------------------------------------------L----------------------------AQ---LL---L--EQIYDNAMIAA-G--------LNE--D-P--R----P--MISRLNQ-LL-T---R----------A--L-----E--------K----H-------------------------------------------------------------------------------------------------------------------------------------------------------------------------------------------------------------------------------------------------------------------------------------------------------------------------------------------------------------------------------------------------------------------------------------------------------------------------------------------------------------------------------------------------------------------------------------------------------------------------------------------------------------------------------------------------------------------------------------------------------------------------------------------------------------------------------------------------------------------------------------
>Oreochromis_niloticus@XP_003450104
------------------------------------------------------------------------------------------------------------------------------------------------------------------------------------------------------------------------------------------------------------------------------------MSRCLALA---------RFA-L-----GSS-Q----------RTSSRLV----SSARGLSSPPVS-RSLTGGLSV------GQLQRW-S----SRP-------RVWS-SQQA-CLGF---S--P-----Q-S---Y------------------------------YS-T------Q---------EA-E--------K---------------E-------P------E----------------------------------------------------------------------------------------------------------------------------------------------------------------------------------------------------E-------------------E---------------------------P-L--HN------I-------I-------S--DT---------E-A-V------Q-G-S-F----------H---------K-----H---------------------------EFQAET-----KKLLDIV--ARSLYSEKEVFIRELISNGSDALEK--LRHK-LI-S-----S-----G---------------------------------------G--E----T---------A---P------------------------------------------------------------M-E---IHLQS------DA---------A---K------------G---T--FTIQDTGIGMNKDELVSNLGTIA-RSGSKAF----LD---A-------------------------------L------------Q-------------------------------------------------------------------N-------Q---------------A-----------------------E---------------------------------------------------------------------------A---------------S-----------------------S----------T-IIGQFGVGFYSAFMVADHVD-----VYTR--S---S--E-------------------TG--A-------P------G-Y-----K-WS-S-----DG-SG-VFEI--A---E----A-----------T--------G-------------------------------------------------V-------Q------------------------------------Q-GT--KIVLHL-K---------D----------------------------D-C-------K-E-FSSEDRV-KE-VVTKYSNFVS-F---P-I-----------F-L--------------N---------------------------G--------R-----R---------------------------------------------------------------------------------------------------------------------------------------------------------------------------------------------------------------------------------------------------------------------------------------------------------------------------------------------------------------------------------------------------------------------------------------------------------------------------------------------------------------------------------------------------------------------------------------------------------------------------------------------------------------------------------------------------------------------------------------------------------------------------------------------------------------------------------------------------------------------------------------------------------------------------------------------------------------------------------------------------------------------------------------------------------L----------------------N----------------T---------L---Q---A-------------------------------------------------------------------------------------------------------LWMMEPK-E--ISDWQHEEFYR--------Y-IA-Q------------------A--Y----D--K-PR-YTLH-Y-RAD-A--P-L--NIRS-IFYVP-E--A-KPS--M--F--DV--SRE------------------M-G---SS------VA-------------L-------------Y-SR--KVLI-QTKA--T--D-ILPKWLRFLRGVVDSEDIP--------LNLSRELLQ-E-------SA-LIRKLRDVLQQRVIRFL-LD---Q------------S--K------------------------K-----E-------P------------------------------------------------------------------------------------------------------------------------------------------------------------------------------------------------------------------------------------------------------------------------------------------------------------------------------------------------------E------------K-------------------Y----S----------K------F-FEDYGLFMR-EGIV--T-T---Q----------E--Q-----DVK---ED-IAK-LLRF-E---S------S----------------------------------A----L-----------P------A----------------G------------------------------------------------------------------------------------Q--------------------------------------------------Q-----------------T--NLME---Y--------------------A-------------------------------------------------------------------------------------------------------------------------S-------------------------------------------------------------------------------------------------------------------------------------R-----------------M---------------------------------------------------------------------------------K----------------------------------------------A-----------G----T-------------------------R--------------N------------------------------------------------IYY--L--CA-P--N----RHLAEH--SPYYEAM-KQK--DMEV---------LFC-YE-Q-FD-ELTL--LH-L-R-EF----------------------------------------------------------D--------------K-----------K----------------K----L--I---SV--E---------T-D---I------V--------V-------D----H-----Y------------K-----E--E-----K--------------------------Y-------------------E---------------------------------------D----S---------------K-------------------------------------------------------------------------------------------P--------A-----S-----------------------------------------------------E---------------------------------R-----L-----T------Q----E-Q--------A----D-----D------L---M-V-W---M------KN----SL------------G------P-----------R-V---------T-NIK------L---TPR-L---D---T---HPA-M--I-T---V--L-E---M-GAAR-H---FLR---T---Q-----Q-------------L----A-----R-----T---A------E-------E--R----A---Q--I-----------------------------L-----Q---P---T-LEINAGHDLIK-KL------F--A---L--------K----D-T-----------N--S-E----------------------------------------------------------------------------------------------------------------------------------------------------L----------------------------AG---LL---L--EQIYDNAMITA-G--------LND--D-P--R----P--MISRLND-LL-T---K----------A--L-----E--------K----H-------------------------------------------------------------------------------------------------------------------------------------------------------------------------------------------------------------------------------------------------------------------------------------------------------------------------------------------------------------------------------------------------------------------------------------------------------------------------------------------------------------------------------------------------------------------------------------------------------------------------------------------------------------------------------------------------------------------------------------------------------------------------------------------------------------------------------------------------------------------------------------
>Xenopus_tropicalis@CT05070821.H1.1
-----------MATGALVRGALSRALRA--R--CLP----LA----P---KQGRSVSG-W----D--P--QN-----T--AFQVCI----SR------G-----AA---G-TW--H-----------------------------------------------------------------------------------------P---AS--L--S----RT---------------------G---P-T---A--L--S-A---A------------------------------------A---G-------------------------------------------------------------------------------------------------------R------------------------R-----YT-T------Q---------A--A--------E---------------N-------K------E----------------------------------------------------------------------------------------------------------------------------------------------------------------------------------------------------E-------------------E---------------------------I-L--HK------I-------I-------S--DT---------E-N-V------Q-G-S-A----------S---------K-----H---------------------------EFQAET-----KKLLDIV--ARSLYSEKEVFIRELISNGSDALEK--LRHN-HL-A-----Q-----G---------------------------------------S--A----L---------P---E------------------------------------------------------------M-E---IHLQT------DA---------D---K------------G---T--LTIQDTGVGMTRDDLISNLGTIA-RSGSKAF----LE---A-------------------------------L------------Q-------------------------------------------------------------------N-------Q---------------A-----------------------D---------------------------------------------------------------------------S---------------S-----------------------S----------K-IIGQFGVGFYSAFMVADKVV-----VYSQ--S---S--E-------------------EG--S-------T------G-Y-----C-WS-S-----DG-SG-VFEL--V---E----A-----------S--------G-------------------------------------------------V-------R------------------------------------P-GT--KVVIHL-K---------D----------------------------D-C-------K-E-FANEDRV-KE-VVTKYSNFVS-F---P-L-----------Y-L--------------N---------------------------G--------K-----R---------------------------------------------------------------------------------------------------------------------------------------------------------------------------------------------------------------------------------------------------------------------------------------------------------------------------------------------------------------------------------------------------------------------------------------------------------------------------------------------------------------------------------------------------------------------------------------------------------------------------------------------------------------------------------------------------------------------------------------------------------------------------------------------------------------------------------------------------------------------------------------------------------------------------------------------------------------------------------------------------------------------------------------------------------M----------------------N----------------T---------L---Q---A-------------------------------------------------------------------------------------------------------LWMMDPK-E--IGEWQHEEFYR--------F-IA-Q------------------A--Y----D--K-PR-YMLH-Y-KAD-A--P-L--NIRS-IFYVP-E--M-KPS--M--F--DV--SRE------------------M-G---SS------VA-------------L-------------Y-SR--KVLI-QTKA--A--D-ILPKWLRFLRGVVDSEDIP--------LNLSRELLQ-E-------SV-LIRKLRDVLQRRLIKFF-ID---Q------------S--K------------------------K-----D-------P------------------------------------------------------------------------------------------------------------------------------------------------------------------------------------------------------------------------------------------------------------------------------------------------------------------------------------------------------E------------K-------------------Y----A----------K------F-FEDYGLFMR-EGIV--T-T---A----------E--Q-----EVK---ED-IAK-LLRF-E---S------S----------------------------------S----L-----------P------E----------------G------------------------------------------------------------------------------------Q--------------------------------------------------Q-----------------T--SLTE---Y--------------------A-------------------------------------------------------------------------------------------------------------------------S-------------------------------------------------------------------------------------------------------------------------------------R-----------------M---------------------------------------------------------------------------------Q----------------------------------------------P-----------G----T-------------------------R--------------N------------------------------------------------IYY--L--CA-P--N----RHLAEH--SPYYEAM-KKK--QTEV---------LFC-YE-Q-FD-ELTM--LH-L-R-EF----------------------------------------------------------D--------------K-----------K----------------K----L--I---SV--E---------T-D---I------V--------V-------D----H-----Y------------K-----E--D-----K--------------------------F-------------------E---------------------------------------E----S---------------I-------------------------------------------------------------------------------------------P--------A-----S-----------------------------------------------------E---------------------------------R-----L-----S------E----K-E--------A----E-----D------L---M-A-W---M------RN----GL------------G------T-----------R-I---------T-NVK------V---TPR-L---D---T---HPA-M--I-T---V--L-E---M-GAAR-H---FLR---T---Q-----Q-------------L----A-----K-----T---S------E-------E--R----A---Q--I-----------------------------L-----Q---P---T-LEINTGHPLIK-KL------W--Q---L--------K----D-G-----------E--Q-E----------------------------------------------------------------------------------------------------------------------------------------------------L----------------------------AK---LL---L--DQIYENAMIAA-G--------LNE--D-P--R----P--MIGRLNE-LL-A---K----------A--L-----E--------K----H-------------------------------------------------------------------------------------------------------------------------------------------------------------------------------------------------------------------------------------------------------------------------------------------------------------------------------------------------------------------------------------------------------------------------------------------------------------------------------------------------------------------------------------------------------------------------------------------------------------------------------------------------------------------------------------------------------------------------------------------------------------------------------------------------------------------------------------------------------------------------------------
>Monodelphis_domestica@XP_001370133
----------------MARELRALLLLGG-R--HLR----PL----LGS-R-----EP-G----L--R--AV-----A--V---------GR------L-----SP---C-LW--R-----------------------------------------------------------------------------------------N---IE--I--V----S--------------------------P-V---R--N--M-VV--T-------------N-------------I--C-----G---G-------------------------------------------------------------------------------------------------------Q------------------------K-----YS-T------Q---------A--A--------E---------------D-------K------K----------------------------------------------------------------------------------------------------------------------------------------------------------------------------------------------------E-------------------E---------------------------P-L--RT------I-------I-------S--ST---------E-T-V------Q-G-S-V----------S---------K-----H---------------------------EFQAET-----KKLLDIV--ARSLYSEKEVFIRELISNSSDALEK--LRHK-LM-S-----E-----G---------------------------------------Q--T----L---------P---E------------------------------------------------------------M-E---IHLQT------DS---------E---K------------G---T--ITIQDTGIGMTQDELVSNLGTIA-RSGSKAF----LD---A-------------------------------L------------Q-------------------------------------------------------------------N-------Q---------------G-----------------------E---------------------------------------------------------------------------A---------------S-----------------------S----------K-IIGQFGVGFYSAFMVADKVE-----VYSQ--S---A--E-------------------PG--S-------S------A-Y-----Q-WL-S-----DG-SG-VFEL--A---E----A-----------S--------G-------------------------------------------------V-------R------------------------------------T-GT--KIIIHL-K---------S----------------------------D-C-------K-E-FANEDRV-QE-VVKKYSNFVS-F---P-L-----------Y-L--------------N---------------------------G--------K-----R---------------------------------------------------------------------------------------------------------------------------------------------------------------------------------------------------------------------------------------------------------------------------------------------------------------------------------------------------------------------------------------------------------------------------------------------------------------------------------------------------------------------------------------------------------------------------------------------------------------------------------------------------------------------------------------------------------------------------------------------------------------------------------------------------------------------------------------------------------------------------------------------------------------------------------------------------------------------------------------------------------------------------------------------------------I----------------------N----------------T---------L---Q---A-------------------------------------------------------------------------------------------------------LWMMDSK-D--ISEWQHEEFYR--------Y-VA-Q------------------A--Y----D--K-PR-YTLH-Y-KTD-A--P-L--NIRS-IFYVP-E--T-KPS--M--F--DV--SRE------------------L-G---SS------VA-------------L-------------Y-SR--KVLI-QTKS--S--D-ILPKWLRFLRGVVDSEDIP--------LNLSRELLQ-E-------SA-LIRKLRDVLQQKLIKFF-ID---Q------------S--K------------------------R-----D-------P------------------------------------------------------------------------------------------------------------------------------------------------------------------------------------------------------------------------------------------------------------------------------------------------------------------------------------------------------E------------K-------------------Y----A----------K------F-FEDYGLFMR-EGIV--T-I---A----------D--Q-----EVK---ED-IAK-LLRY-E---S------S----------------------------------A----L-----------P------A----------------G------------------------------------------------------------------------------------Q--------------------------------------------------L-----------------T--NLVE---Y--------------------S-------------------------------------------------------------------------------------------------------------------------S-------------------------------------------------------------------------------------------------------------------------------------R-----------------M---------------------------------------------------------------------------------Q----------------------------------------------A-----------G----T-------------------------R--------------N------------------------------------------------IYY--L--CA-P--N----RHLAEH--SPYYEAM-KQK--NMEV---------LFC-YE-Q-FD-ELTL--LH-L-R-EF----------------------------------------------------------D--------------K-----------K----------------K----L--I---SV--E---------T-D---I------V--------V-------D----H-----Y------------K-----E--E-----K--------------------------F-------------------E---------------------------------------E----G---------------S-------------------------------------------------------------------------------------------Q--------A-----T-----------------------------------------------------E---------------------------------H-----L-----S------E----K-E--------A----E-----D------L---T-A-W---M------RN----AL------------G------T-----------R-V---------T-NVK------V---TLR-L---D---T---HPA-M--I-T---V--L-E---M-GAAR-H---FLR---M---Q-----Q-------------L----A-----K-----T---N------E-------E--R----A---Q--I-----------------------------L-----Q---P---T-LEINTRHPLIK-KL------N--Q---L--------R----E-T-----------Q--P-D----------------------------------------------------------------------------------------------------------------------------------------------------L----------------------------AQ---LL---I--DQIYENAMIAA-G--------LND--D-P--R----P--MVGRLNE-LL-T---K----------V--L-----E--------K----Y-------------------------------------------------------------------------------------------------------------------------------------------------------------------------------------------------------------------------------------------------------------------------------------------------------------------------------------------------------------------------------------------------------------------------------------------------------------------------------------------------------------------------------------------------------------------------------------------------------------------------------------------------------------------------------------------------------------------------------------------------------------------------------------------------------------------------------------------------------------------------------------
>Sarcophilus_harrisii@XP_003761954
----------------------------------------------------------------------------------------------------------------------------------------------------------------------------------------------------------------------------------------------------------------------------------------------------------------------------------------------------------------------------------------------------------------------------------------------------------------------------------------------------------------------------------------------------------------------------------------------------------------------------------------------------------------------------------------------------------------------------------------------------------------------------------------------------------------------------------------------------------------------------------------------------------------------------------------------------------------------------------------------------------------------------------------------------------------------------------------------------------------------------------------------------------------------------------------------------------------------------------------------------------------------------------------------------------------------------------------------------------------------------------------------------------------------------------------------------------------------------------------------------------------------------------------------------------------------------------------------X-SG-VFEI--A---E----A-----------S--------G-------------------------------------------------V-------R------------------------------------T-GT--KIIIHL-K---------S----------------------------D-C-------K-E-FANEDRV-RE-VVTKYSNFVS-F---P-L-----------Y-L--------------N---------------------------G--------K-----R---------------------------------------------------------------------------------------------------------------------------------------------------------------------------------------------------------------------------------------------------------------------------------------------------------------------------------------------------------------------------------------------------------------------------------------------------------------------------------------------------------------------------------------------------------------------------------------------------------------------------------------------------------------------------------------------------------------------------------------------------------------------------------------------------------------------------------------------------------------------------------------------------------------------------------------------------------------------------------------------------------------------------------------------------------I----------------------N----------------T---------L---Q---A-------------------------------------------------------------------------------------------------------LWMMDSK-D--ISEWQHEEFYR--------Y-IA-Q------------------A--Y----D--K-PR-YTLH-Y-KTD-A--P-L--NIRS-IFYVP-E--T-KPS--M--F--DV--SRE------------------L-G---SS------VA-------------L-------------Y-SR--KVLI-QTKA--S--D-ILPKWLRFLRGVVDSEDIP--------LNLSRELFQ-E-------SA-LIRKLRDVLQQRLIKFF-ID---Q------------S--K------------------------K-----D-------P------------------------------------------------------------------------------------------------------------------------------------------------------------------------------------------------------------------------------------------------------------------------------------------------------------------------------------------------------E------------K-------------------Y----A----------K------F-FEDYGLFMR-EGIV--T-I---A----------E--Q-----EVK---ED-IAK-LLRY-E---S------S----------------------------------A----L-----------P------A----------------G------------------------------------------------------------------------------------Q--------------------------------------------------L-----------------T--SLVE---Y--------------------A-------------------------------------------------------------------------------------------------------------------------S-------------------------------------------------------------------------------------------------------------------------------------R-----------------M---------------------------------------------------------------------------------R----------------------------------------------A-----------G----T-------------------------R--------------N------------------------------------------------IYY--L--CA-P--N----RHLAEN--SPYYEAM-KQK--NMEV---------LYC-YE-Q-FD-ELTL--LH-L-R-EF----------------------------------------------------------D--------------K-----------K----------------K----L--I---SV--E---------T-D---I------V--------V-------D----H-----Y------------K-----E--E-----K--------------------------F-------------------E---------------------------------------E----G---------------S-------------------------------------------------------------------------------------------Q--------A-----T-----------------------------------------------------E---------------------------------R-----L-----S------E----K-E--------A----E-----D------L---T-A-W---I------RN----AL------------G------T-----------R-V---------T-NVK------V---TLR-L---D---T---HPA-M--I-T---V--L-E---M-GAAR-H---FLR---M---Q-----Q-------------L----A-----K-----T---N------E-------E--R----A---Q--I-----------------------------L-----Q---P---T-LEINTRHPLIR-KL------N--L---L--------R----E-G-----------Q--P-D----------------------------------------------------------------------------------------------------------------------------------------------------L----------------------------AQ---LL---I--DQIYENAMIAA-G--------LND--D-P--R----P--MVGRLNE-LL-T---K----------I--L-----E--------K----H-------------------------------------------------------------------------------------------------------------------------------------------------------------------------------------------------------------------------------------------------------------------------------------------------------------------------------------------------------------------------------------------------------------------------------------------------------------------------------------------------------------------------------------------------------------------------------------------------------------------------------------------------------------------------------------------------------------------------------------------------------------------------------------------------------------------------------------------------------------------------------------
>Pan_troglodytes@XP_001167908
----------------MARELRALLLWG--R--RLR----PL----L---R-----AP---------A--AV-----P--G---------GK------P-----IL---C-PR--R-----------------------------------------------------------------------------------------T---TA--Q--L----G--------------------------P-R---R--N--P-A---W-------------S-------------L--Q-----A---G-------------------------------------------------------------------------------------------------------R------------------------L-----FS-T------Q---------T--A--------E---------------D-------K-----------------------------------------------------------------------------------------------------------------------------------------------------------------------------------------------------------E-------------------E---------------------------P-L--HS------I-------I-------S--ST---------E-S-V------Q-G-S-T----------S---------K-----H---------------------------EFQAET-----KKLLDIV--ARSLYSEKEVFIRELISNASDALEK--LRHK-LV-S-----D-----G---------------------------------------Q--A----L---------P---E------------------------------------------------------------M-E---IHLQT------NA---------E---K------------G---T--ITIQDTGIGMTQEELVSNLGTIA-RSGSKAF----LD---A-------------------------------L------------Q-------------------------------------------------------------------N-------Q---------------A-----------------------E---------------------------------------------------------------------------A---------------S-----------------------S----------K-IIGQFGVGFYSAFMVADRVE-----VYSR--S---A--A-------------------PG--S-------P------G-Y-----Q-WL-S-----DG-SG-VFEI--A---E----A-----------S--------G-------------------------------------------------V-------R------------------------------------T-GT--KIIIHL-K---------S----------------------------D-C-------K-E-FSSEARV-RD-VVTKYSNFIS-F---P-L-----------Y-L--------------N---------------------------G--------R-----R---------------------------------------------------------------------------------------------------------------------------------------------------------------------------------------------------------------------------------------------------------------------------------------------------------------------------------------------------------------------------------------------------------------------------------------------------------------------------------------------------------------------------------------------------------------------------------------------------------------------------------------------------------------------------------------------------------------------------------------------------------------------------------------------------------------------------------------------------------------------------------------------------------------------------------------------------------------------------------------------------------------------------------------------------------M----------------------N----------------T---------L---Q---A-------------------------------------------------------------------------------------------------------IWMMDPK-D--VGEWQHEEFYR--------Y-VA-Q------------------A--H----D--K-PR-YILH-Y-KTD-A--P-L--NIRS-IFYVP-D--M-KPS--M--F--DV--SRE------------------L-G---SS------VA-------------L-------------Y-SR--KVLI-QTKA--T--D-ILPKWLRFIRGVVDSEDIP--------LNLSRELLQ-E-------SA-LIRKLRDVLQQRLIKYF-ID---Q------------S--K------------------------K-----D-------A------------------------------------------------------------------------------------------------------------------------------------------------------------------------------------------------------------------------------------------------------------------------------------------------------------------------------------------------------E------------K-------------------Y----A----------K------F-FEDYGLFMR-EGIV--T-A---T----------E--Q-----EVK---ED-IAK-LLRY-E---S------S----------------------------------A----L-----------P------S----------------G------------------------------------------------------------------------------------Q--------------------------------------------------L-----------------T--SLSE---Y--------------------A-------------------------------------------------------------------------------------------------------------------------S-------------------------------------------------------------------------------------------------------------------------------------R-----------------M---------------------------------------------------------------------------------R----------------------------------------------A-----------G----T-------------------------R--------------N------------------------------------------------IYY--L--CA-P--N----RHLAEH--SPYYEAM-KKK--DTEV---------LFC-FE-Q-FD-ELTL--LH-L-R-EF----------------------------------------------------------D--------------K-----------K----------------K----L--I---SV--E---------T-D---I------V--------V-------D----H-----Y------------K-----E--E-----K--------------------------F-------------------E---------------------------------------D----R---------------S-------------------------------------------------------------------------------------------P--------A-----A-----------------------------------------------------E---------------------------------C-----L-----S------E----K-E--------T----E-----E------L---L-A-W---M------RN----VL------------G------S-----------R-V---------T-NVK------V---TLR-L---D---T---HPA-M--V-T---V--L-E---M-GAAR-H---FLR---M---Q-----Q-------------L----A-----K-----T---Q------E-------E--R----A---Q--L-----------------------------L-----Q---P---T-LEINPRHALIK-KL------N--Q---L--------R----A-S-----------E--P-G----------------------------------------------------------------------------------------------------------------------------------------------------L----------------------------AQ---LL---V--DQIYENAMIAA-G--------LVD--D-P--R----A--MVGRLNE-LL-V---K----------A--L-----E--------R----H-------------------------------------------------------------------------------------------------------------------------------------------------------------------------------------------------------------------------------------------------------------------------------------------------------------------------------------------------------------------------------------------------------------------------------------------------------------------------------------------------------------------------------------------------------------------------------------------------------------------------------------------------------------------------------------------------------------------------------------------------------------------------------------------------------------------------------------------------------------------------------------
>Homo_sapiens@AAH23585
----------------MARELRALLLWG--R--RLR----PL----L---R-----AP-A----L--A--AV-----P--G---------GK------P-----IL---C-PR--R-----------------------------------------------------------------------------------------T---TA--Q--L----G--------------------------P-R---R--N--P-A---W-------------S-------------L--Q-----A---G-------------------------------------------------------------------------------------------------------R------------------------L-----FS-T------Q---------T--A--------E---------------D-------K-----------------------------------------------------------------------------------------------------------------------------------------------------------------------------------------------------------E-------------------E---------------------------P-L--HS------I-------I-------S--ST---------E-S-V------Q-G-S-T----------S---------K-----H---------------------------EFQAET-----KKLLDIV--ARSLYSEKEVFIRELISNASDALEK--LRHK-LV-S-----D-----G---------------------------------------Q--A----L---------P---E------------------------------------------------------------M-E---IHLQT------NA---------E---K------------G---T--ITIQDTGIGMTQEELVSNLGTIA-RSGSKAF----LD---A-------------------------------L------------Q-------------------------------------------------------------------N-------Q---------------A-----------------------E---------------------------------------------------------------------------A---------------S-----------------------S----------K-IIGQFGVGFYSAFMVADRVE-----VYSR--S---A--A-------------------PG--S-------L------G-Y-----Q-WL-S-----DG-SG-VFEI--A---E----A-----------S--------G-------------------------------------------------V-------R------------------------------------T-GT--KIIIHL-K---------S----------------------------D-C-------K-E-FSSEARV-RD-VVTKYSNFVS-F---P-L-----------Y-L--------------N---------------------------G--------R-----R---------------------------------------------------------------------------------------------------------------------------------------------------------------------------------------------------------------------------------------------------------------------------------------------------------------------------------------------------------------------------------------------------------------------------------------------------------------------------------------------------------------------------------------------------------------------------------------------------------------------------------------------------------------------------------------------------------------------------------------------------------------------------------------------------------------------------------------------------------------------------------------------------------------------------------------------------------------------------------------------------------------------------------------------------------M----------------------N----------------T---------L---Q---A-------------------------------------------------------------------------------------------------------IWMMDPK-D--VGEWQHEEFYR--------Y-VA-Q------------------A--H----D--K-PR-YTLH-Y-KTD-A--P-L--NIRS-IFYVP-D--M-KPS--M--F--DV--SRE------------------L-G---SS------VA-------------L-------------Y-SR--KVLI-QTKA--T--D-ILPKWLRFIRGVVDSEDIP--------LNLSRELLQ-E-------SA-LIRKLRDVLQQRLIKFF-ID---Q------------S--K------------------------K-----D-------A------------------------------------------------------------------------------------------------------------------------------------------------------------------------------------------------------------------------------------------------------------------------------------------------------------------------------------------------------E------------K-------------------Y----A----------K------F-FEDYGLFMR-EGIV--T-A---T----------E--Q-----EVK---ED-IAK-LLRY-E---S------S----------------------------------A----L-----------P------S----------------G------------------------------------------------------------------------------------Q--------------------------------------------------L-----------------T--SLSE---Y--------------------A-------------------------------------------------------------------------------------------------------------------------S-------------------------------------------------------------------------------------------------------------------------------------R-----------------M---------------------------------------------------------------------------------R----------------------------------------------A-----------G----T-------------------------R--------------N------------------------------------------------IYY--L--CA-P--N----RHLAEH--SPYYEAM-KKK--DTEV---------LFC-FE-Q-FD-ELTL--LH-L-R-EF----------------------------------------------------------D--------------K-----------K----------------K----L--I---SV--E---------T-D---I------V--------V-------D----H-----Y------------K-----E--E-----K--------------------------F-------------------E---------------------------------------D----R---------------S-------------------------------------------------------------------------------------------P--------A-----A-----------------------------------------------------E---------------------------------C-----L-----S------E----K-E--------T----E-----E------L---M-A-W---M------RN----VL------------G------S-----------R-V---------T-NVK------V---TLR-L---D---T---HPA-M--V-T---V--L-E---M-GAAR-H---FLR---M---Q-----Q-------------L----A-----K-----T---Q------E-------E--R----A---Q--L-----------------------------L-----Q---P---T-LEINPRHALIK-KL------N--Q---L--------R----A-S-----------E--P-G----------------------------------------------------------------------------------------------------------------------------------------------------L----------------------------AQ---LL---V--DQIYENAMIAA-G--------LVD--D-P--R----A--MVGRLNE-LL-V---K----------A--L-----E--------R----H-------------------------------------------------------------------------------------------------------------------------------------------------------------------------------------------------------------------------------------------------------------------------------------------------------------------------------------------------------------------------------------------------------------------------------------------------------------------------------------------------------------------------------------------------------------------------------------------------------------------------------------------------------------------------------------------------------------------------------------------------------------------------------------------------------------------------------------------------------------------------------------
>Pan_paniscus@XP_003815208
-------------------------------------------------------------------MYCKST--DQGRVLVRGLW----GK------P-----IL---C-PR--R-----------------------------------------------------------------------------------------T---TA--Q--L----G--------------------------P-R---R--N--P-A---W-------------S-------------L--Q-----A---G-------------------------------------------------------------------------------------------------------R------------------------L-----FS-T------Q---------T--A--------E---------------D-------K-----------------------------------------------------------------------------------------------------------------------------------------------------------------------------------------------------------E-------------------E---------------------------P-L--HS------I-------I-------S--ST---------E-S------------S-T----------F---------K-----H---------------------------EFQAET-----KKLLDIV--ARSLYSEKEVFIRELISNASDALEK--LRHK-LV-S-----D-----G---------------------------------------Q--A----L---------P---E------------------------------------------------------------M-E---IHLQT------NA---------E---K------------G---T--ITIQDTGIGMTQEELVSNLGTIA-RSGSKAF----LD---A-------------------------------L------------Q-------------------------------------------------------------------N-------Q---------------A-----------------------E---------------------------------------------------------------------------A---------------S-----------------------S----------K-IIGQFGVGFYSAFMVADRVE-----VYSR--S---A--A-------------------PG--S-------P------G-Y-----Q-WL-S-----DG-SG-VFEI--A---E----A-----------S--------G-------------------------------------------------V-------R------------------------------------T-GT--KIIIHL-K---------S----------------------------D-C-------K-E-FSSEARV-RD-VVTKYSNFIS-F---P-L-----------Y-L--------------N---------------------------G--------R-----R---------------------------------------------------------------------------------------------------------------------------------------------------------------------------------------------------------------------------------------------------------------------------------------------------------------------------------------------------------------------------------------------------------------------------------------------------------------------------------------------------------------------------------------------------------------------------------------------------------------------------------------------------------------------------------------------------------------------------------------------------------------------------------------------------------------------------------------------------------------------------------------------------------------------------------------------------------------------------------------------------------------------------------------------------------M----------------------N----------------T---------L---Q---A-------------------------------------------------------------------------------------------------------IWMMDPK-D--VGEWQHEEFYR--------Y-VA-Q------------------A--H----D--K-PR-YILH-Y-KTD-A--P-L--NIRS-IFYVP-D--M-KPS--M--F--DV--SRE------------------L-G---SS------VA-------------L-------------Y-SR--KVLI-QTKA--T--D-ILPKWLRFIRGVVDSEDIP--------LNLSRELLQ-E-------SA-LIRKLRDVLQQRLIKYF-ID---Q------------S--X------------------------K-----D-------A------------------------------------------------------------------------------------------------------------------------------------------------------------------------------------------------------------------------------------------------------------------------------------------------------------------------------------------------------E------------K-------------------Y----A----------K------F-FEDYGLFMR-EGIV--T-A---T----------E--Q-----EVK---ED-IAK-LLRY-E---S------S----------------------------------A----L-----------P------S----------------G------------------------------------------------------------------------------------Q--------------------------------------------------L-----------------T--SLSE---Y--------------------A-------------------------------------------------------------------------------------------------------------------------S-------------------------------------------------------------------------------------------------------------------------------------R-----------------M---------------------------------------------------------------------------------R----------------------------------------------A-----------G----T-------------------------R--------------N------------------------------------------------IYY--L--CA-P--N----RHLAEH--SPYYEAM-KKK--DTEV---------LFC-FE-Q-FD-ELTL--LH-L-R-EF----------------------------------------------------------D--------------K-----------K----------------K----L--I---SV--E---------T-D---I------V--------V-------D----H-----Y------------K-----E--E-----K--------------------------F-------------------E---------------------------------------D----R---------------S-------------------------------------------------------------------------------------------P--------A-----A-----------------------------------------------------E---------------------------------C-----L-----S------E----K-E--------T----E-----E------L---M-A-W---M------RN----VL------------G------S-----------R-V---------T-NVK------V---TLR-L---D---T---HPA-M--V-T---V--L-E---M-GAAR-H---FLR---M---Q-----Q-------------L----A-----K-----T---Q------E-------E--R----A---Q--L-----------------------------L-----Q---P---T-LEINPRHALIK-KL------N--Q---L--------R----A-S-----------E--P-G----------------------------------------------------------------------------------------------------------------------------------------------------L----------------------------AQ---LL---V--DQIYENAMIAA-G--------LVD--D-P--R----A--MVGRLNE-LL-V---K----------A--L-----E--------R----H-------------------------------------------------------------------------------------------------------------------------------------------------------------------------------------------------------------------------------------------------------------------------------------------------------------------------------------------------------------------------------------------------------------------------------------------------------------------------------------------------------------------------------------------------------------------------------------------------------------------------------------------------------------------------------------------------------------------------------------------------------------------------------------------------------------------------------------------------------------------------------------
>Gorilla_gorilla_gorilla@XP_004057143
MVYGPAWLRAVLWEYDMARELLALLLWG--R--RLR----PL----L---R-----AP-A----L--A--AV-----P--G---------GK------P-----IL---C-PR--R-----------------------------------------------------------------------------------------T---TA--P--L----G--------------------------P-R---R--N--P-A---W-------------S-------------L--Q-----A---G-------------------------------------------------------------------------------------------------------R------------------------L-----FS-T------Q---------T--A--------E---------------D-------K-----------------------------------------------------------------------------------------------------------------------------------------------------------------------------------------------------------E-------------------E---------------------------P-L--HS------I-------I-------S--ST---------E-S-V------Q-G-S-T----------S---------K-----H---------------------------EFQAET-----KKLLDIV--ARSLYSEKEVFIRELISNASDALEK--LRHK-LV-S-----D-----G---------------------------------------Q--A----L---------P---E------------------------------------------------------------M-E---IHLQT------NA---------E---K------------G---T--ITIQDTGIGMTQEELVSNLGTIA-RSGSKAF----LD---A-------------------------------L------------Q-------------------------------------------------------------------N-------Q---------------A-----------------------E---------------------------------------------------------------------------A---------------S-----------------------S----------K-IIGQFGVGFYSAFMVADRVE-----VYSR--S---A--A-------------------PG--S-------P------G-Y-----Q-WL-S-----DG-SG-VFEI--A---E----A-----------S--------G-------------------------------------------------V-------R------------------------------------T-GT--KIIIHL-K---------S----------------------------D-C-------K-E-FASEARV-RD-VVTKYSNFVS-F---P-L-----------Y-L--------------N---------------------------G--------R-----R---------------------------------------------------------------------------------------------------------------------------------------------------------------------------------------------------------------------------------------------------------------------------------------------------------------------------------------------------------------------------------------------------------------------------------------------------------------------------------------------------------------------------------------------------------------------------------------------------------------------------------------------------------------------------------------------------------------------------------------------------------------------------------------------------------------------------------------------------------------------------------------------------------------------------------------------------------------------------------------------------------------------------------------------------------M----------------------N----------------T---------L---Q---A-------------------------------------------------------------------------------------------------------IWMMDPK-D--VGEWQHEEFYR--------Y-IA-Q------------------A--H----D--K-PR-YTLH-Y-KTD-A--P-L--NIRS-IFYVP-D--M-KPS--M--F--DV--SRE------------------L-G---SS------VA-------------L-------------Y-SR--KVLI-QTKA--T--D-ILPKWLRFIRGVVDSEDIP--------LNLSRELLQ-E-------SA-LIRKLRDVLQQRLIKFF-ID---Q------------S--K------------------------K-----D-------A------------------------------------------------------------------------------------------------------------------------------------------------------------------------------------------------------------------------------------------------------------------------------------------------------------------------------------------------------E------------K-------------------Y----A----------K------F-FEDYGLFMR-EGIV--T-A---T----------E--Q-----EVK---ED-IAK-LLRY-E---S------S----------------------------------V----L-----------P------S----------------G------------------------------------------------------------------------------------Q--------------------------------------------------L-----------------T--SLSE---Y--------------------A-------------------------------------------------------------------------------------------------------------------------S-------------------------------------------------------------------------------------------------------------------------------------R-----------------M---------------------------------------------------------------------------------R----------------------------------------------A-----------G----T-------------------------R--------------N------------------------------------------------IYY--L--CA-P--N----RHLAEH--SPYYEAM-KKK--DTEV---------LFC-FE-Q-FD-ELTL--LH-L-R-EF----------------------------------------------------------D--------------K-----------K----------------K----L--I---SV--E---------T-D---I------V--------V-------D----H-----Y------------K-----E--E-----K--------------------------F-------------------E---------------------------------------D----R---------------S-------------------------------------------------------------------------------------------P--------A-----A-----------------------------------------------------E---------------------------------C-----L-----S------E----K-E--------T----E-----E------L---M-A-W---M------RN----VL------------G------S-----------R-V---------T-NVK------V---TLR-L---D---T---HPA-M--V-T---V--L-E---M-GAAR-H---FLR---M---Q-----Q-------------L----A-----K-----T---Q------E-------E--R----A---Q--L-----------------------------L-----Q---P---T-LEINPRHVLIK-KL------N--Q---L--------R----A-S-----------E--P-G----------------------------------------------------------------------------------------------------------------------------------------------------L----------------------------AQ---LL---V--DQIYENAMIAA-G--------LVD--D-P--R----A--MVGRLNE-LL-V---K----------A--L-----E--------R----H-------------------------------------------------------------------------------------------------------------------------------------------------------------------------------------------------------------------------------------------------------------------------------------------------------------------------------------------------------------------------------------------------------------------------------------------------------------------------------------------------------------------------------------------------------------------------------------------------------------------------------------------------------------------------------------------------------------------------------------------------------------------------------------------------------------------------------------------------------------------------------------
>Mus_musculus@BAC40374
----------------MACELRAVLLWG--R--GLQ----TV----L---R-----AP-A----L--A--GV-----R--R---------GK------P-----VL---H-LQ--K-----------------------------------------------------------------------------------------T---TV--Q--F----RG-------------------------P-T---Q--S--L-A---S-------------G-------------I--S-----A---G-------------------------------------------------------------------------------------------------------Q------------------------L-----YS-T------Q---------A--A--------E---------------D-------K------E----------------------------------------------------------------------------------------------------------------------------------------------------------------------------------------------------E-------------------E---------------------------S-L--HS------I-------I-------S--NT---------E-A-V------R-G-S-V----------S---------K-----H---------------------------EFQAET-----KKLLDIV--ARSLYSEKEVFIRELISNASDALEK--LRHK-LV-C-----E-----G---------------------------------------Q--V----L---------P---E------------------------------------------------------------M-E---IHLQT------DA---------K---K------------G---T--ITIQDTGIGMTQEELVSNLGTIA-RSGSKAF----LE---A-------------------------------L------------Q-------------------------------------------------------------------N-------Q---------------A-----------------------E---------------------------------------------------------------------------T---------------S-----------------------S----------K-IIGQFGVGFYSAFMVADKVE-----VYSR--S---A--A-------------------PE--S-------P------G-Y-----Q-WL-S-----DG-SG-VFEI--A---E----A-----------S--------G-------------------------------------------------V-------R------------------------------------P-GT--KIIIHL-K---------S----------------------------D-C-------K-D-FASESRV-QD-VVTKYSNFVS-F---P-L-----------Y-L--------------N---------------------------G--------K-----R---------------------------------------------------------------------------------------------------------------------------------------------------------------------------------------------------------------------------------------------------------------------------------------------------------------------------------------------------------------------------------------------------------------------------------------------------------------------------------------------------------------------------------------------------------------------------------------------------------------------------------------------------------------------------------------------------------------------------------------------------------------------------------------------------------------------------------------------------------------------------------------------------------------------------------------------------------------------------------------------------------------------------------------------------------I----------------------N----------------T---------L---Q---A-------------------------------------------------------------------------------------------------------IWMMDPK-D--ISEFQHEEFYR--------Y-IA-Q------------------A--Y----D--K-PR-FTLH-Y-KTD-A--P-L--NIRS-IFYVP-E--M-KPS--M--F--DV--SRE------------------L-G---SS------VA-------------L-------------Y-SR--KVLI-QTKA--A--D-ILPKWLRFIRGVVDSEDIP--------LNLSRELLQ-E-------SA-LIRKLRDVLQQRLIKFF-ID---Q------------S--K------------------------K-----D-------A------------------------------------------------------------------------------------------------------------------------------------------------------------------------------------------------------------------------------------------------------------------------------------------------------------------------------------------------------E------------K-------------------Y----A----------K------F-FEDYGLFMR-EGIV--T-T---A----------E--Q-----DIK---ED-IAK-LLRY-E---S------S----------------------------------A----L-----------P------A----------------G------------------------------------------------------------------------------------Q--------------------------------------------------L-----------------T--SLPD---Y--------------------A-------------------------------------------------------------------------------------------------------------------------S-------------------------------------------------------------------------------------------------------------------------------------R-----------------M---------------------------------------------------------------------------------Q----------------------------------------------A-----------G----T-------------------------R--------------N------------------------------------------------IYY--L--CA-P--N----RHLAEH--SPYYEAM-KQK--HTEV---------LFC-YE-Q-FD-ELTL--LH-L-R-EF----------------------------------------------------------D--------------K-----------K----------------K----L--I---SV--E---------T-D---I------V--------V-------D----H-----Y------------K-----E--E-----K--------------------------F-------------------E---------------------------------------D----T---------------S-------------------------------------------------------------------------------------------P--------A-----D-----------------------------------------------------E---------------------------------R-----L-----S------E----K-E--------T----E-----D------L---M-A-W---M------RN----AL------------G------S-----------R-V---------T-NVK------V---TFR-L---D---T---HPA-M--V-T---V--L-E---M-GAAR-H---FLR---M---Q-----Q-------------L----A-----K-----T---Q------E-------E--R----A---Q--L-----------------------------L-----Q---P---T-LEINPRHTLIK-KL------C--Q---L--------R----E-S-----------E--P-E----------------------------------------------------------------------------------------------------------------------------------------------------L----------------------------AQ---LL---V--DQIYENAMIAA-G--------LVD--D-P--R----A--MVGRLND-LL-V---K----------V--L-----E--------K----H-------------------------------------------------------------------------------------------------------------------------------------------------------------------------------------------------------------------------------------------------------------------------------------------------------------------------------------------------------------------------------------------------------------------------------------------------------------------------------------------------------------------------------------------------------------------------------------------------------------------------------------------------------------------------------------------------------------------------------------------------------------------------------------------------------------------------------------------------------------------------------------
>Bos_taurus@AAI10149
----------------MARELRMLLLWG--R--RLR--------------------AP-A----L--A--AA-----C--G---------GK------P-----VL---C-PW--R-----------------------------------------------------------------------------------------P---PA--Q--S----WG-------------------------P-P---R--S--L-A---S-------------S-------------F--H-----V---G-------------------------------------------------------------------------------------------------------R------------------------P-----FS-S------Q---------A--A--------E---------------D-------Q------A----------------------------------------------------------------------------------------------------------------------------------------------------------------------------------------------------E-------------------A-----G---------------------P-L--HS------V-------I-------S--SL---------E-A-V------Q-G-S-A----------T---------K-----H---------------------------EFQAET-----KKLLDIV--ARSLYSEKEVFIRELISNASDALEK--LRHK-LV-S-----E-----G---------------------------------------Q--A----L---------P---D------------------------------------------------------------M-E---IHLQT------DA---------D---R------------G---T--ITIQDTGVGMSREELVSNLGTIA-RSGSKAF----LD---A-------------------------------L------------Q-------------------------------------------------------------------N-------Q---------------A-----------------------E---------------------------------------------------------------------------A---------------G-----------------------S----------K-IIGQFGVGFYSAFMVADRVE-----VYSR--S---V--D-------------------AG--S-------L------G-Y-----R-WL-S-----DG-SG-VFEV--A---E----A-----------S--------G-------------------------------------------------V-------R------------------------------------T-GT--KIIIHL-K---------A----------------------------D-S-------R-E-FASEARV-RD-VVTKYSNFVS-F---P-L-----------Y-L--------------N---------------------------G--------R-----R---------------------------------------------------------------------------------------------------------------------------------------------------------------------------------------------------------------------------------------------------------------------------------------------------------------------------------------------------------------------------------------------------------------------------------------------------------------------------------------------------------------------------------------------------------------------------------------------------------------------------------------------------------------------------------------------------------------------------------------------------------------------------------------------------------------------------------------------------------------------------------------------------------------------------------------------------------------------------------------------------------------------------------------------------------M----------------------N----------------T---------L---Q---A-------------------------------------------------------------------------------------------------------IWMMDPK-D--VGEGQHEEFYR--------Y-VA-Q------------------A--H----D--R-PR-YTLH-Y-RTD-A--P-L--SIRS-IFYVP-D--A-KPS--M--F--DV--SRE------------------L-G---SS------VS-------------L-------------Y-SR--KVLI-QTKA--T--N-ILPTWLRFVRGVVDSEDIP--------LNLSRELLQ-E-------SA-LIRKLQGVLQQRLIKFF-TD---Q------------S--K------------------------K-----D-------A------------------------------------------------------------------------------------------------------------------------------------------------------------------------------------------------------------------------------------------------------------------------------------------------------------------------------------------------------E------------K-------------------Y----A----------R------F-FEDYGLFVR-EGIV--T-T---A----------E--Q-----EVK---ED-IAK-LLRY-E---S------S----------------------------------A----L-----------P------A----------------G------------------------------------------------------------------------------------Q--------------------------------------------------L-----------------T--SLSD---Y--------------------A-------------------------------------------------------------------------------------------------------------------------S-------------------------------------------------------------------------------------------------------------------------------------R-----------------M---------------------------------------------------------------------------------Q----------------------------------------------A-----------G----T-------------------------R--------------N------------------------------------------------IYY--L--CA-P--N----RHLAEH--SPYYEAM-KRK--NTEV---------LFC-YE-Q-FD-ELTL--LH-L-R-EF----------------------------------------------------------D--------------K-----------K----------------K----L--I---SV--E---------T-D---I------V--------V-------D----H-----Y------------K-----E--E-----K--------------------------F-------------------E---------------------------------------D----G---------------A-------------------------------------------------------------------------------------------P--------A-----G-----------------------------------------------------D---------------------------------C-----L-----S------E----K-E--------T----E-----D------L---M-A-W---M------RN----AL------------G------S-----------R-I---------T-DVK------V---TLR-L---D---T---HPA-M--I-T---V--L-E---M-GAAR-H---FLR---M---R-----Q-------------L----A-----K-----T---Q------E-------E--R----A---Q--L-----------------------------L-----Q---P---T-LEINPRHVLIK-KL------S--Q---L--------R----D-S-----------E--P-D----------------------------------------------------------------------------------------------------------------------------------------------------L----------------------------AQ---LL---V--DQIYENAMITA-G--------LID--D-P--R----P--MVGRLNQ-LL-V---K----------A--L-----E--------R----H-------------------------------------------------------------------------------------------------------------------------------------------------------------------------------------------------------------------------------------------------------------------------------------------------------------------------------------------------------------------------------------------------------------------------------------------------------------------------------------------------------------------------------------------------------------------------------------------------------------------------------------------------------------------------------------------------------------------------------------------------------------------------------------------------------------------------------------------------------------------------------------
>Bos_grunniens_mutus@ELR52380
------------------------------------------------------------------------------------------GK------P-----VL---C-PW--R-----------------------------------------------------------------------------------------P---PA--Q--S----WG-------------------------P-R---R--S--L-A---S-------------S-------------F--H-----V---G-------------------------------------------------------------------------------------------------------R------------------------P-----FS-S------Q---------A--A--------E---------------D-------Q------A----------------------------------------------------------------------------------------------------------------------------------------------------------------------------------------------------E-------------------A-----G---------------------P-L--HS------V-------I-------S--SS---------E-A-V------Q-G-S-A----------T---------K-----H---------------------------EFQAET-----KKLLDIV--ARSLYSEKEVFIRELISNASDALEK--LRHK-LV-S-----E-----G---------------------------------------Q--A----L---------P---D------------------------------------------------------------M-E---IHLQT------DA---------D---R------------G---T--ITIQDTGVGMSQEELVSNLGTIA-RSGSKAF----LD---A-------------------------------L------------Q-------------------------------------------------------------------N-------Q---------------A-----------------------E---------------------------------------------------------------------------A---------------G-----------------------S----------K-IIGQFGVGFYSAFMVADRVE-----VYSR--S---V--D-------------------AG--S-------L------G-Y-----R-WL-S-----DG-SG-VFEV--A---E----A-----------S--------G-------------------------------------------------V-------R------------------------------------T-GT--KIIIHL-K---------A----------------------------D-S-------R-E-FASEARV-RD-VVTKYSNFVS-F---P-L-----------Y-L--------------N---------------------------G--------R-----R---------------------------------------------------------------------------------------------------------------------------------------------------------------------------------------------------------------------------------------------------------------------------------------------------------------------------------------------------------------------------------------------------------------------------------------------------------------------------------------------------------------------------------------------------------------------------------------------------------------------------------------------------------------------------------------------------------------------------------------------------------------------------------------------------------------------------------------------------------------------------------------------------------------------------------------------------------------------------------------------------------------------------------------------------------M----------------------N----------------T---------L---Q---A-------------------------------------------------------------------------------------------------------IWMMDPK-D--VGEGQHEEFYR--------Y-VA-Q------------------A--H----D--R-PR-YTLH-Y-RTD-A--P-L--SIRS-IFYVP-D--A-KPS--M--F--DV--SRE------------------L-G---SS------VS-------------L-------------Y-SR--KVLI-QTKA--T--N-ILPTWLRFVRGVVDSEDIP--------LNLSRELLQ-E-------SA-LIRKLQGVLQQRLIKFF-TD---Q------------S--K------------------------K-----D-------A------------------------------------------------------------------------------------------------------------------------------------------------------------------------------------------------------------------------------------------------------------------------------------------------------------------------------------------------------E------------K-------------------Y----A----------R------F-FEDYGLFVR-EGIV--T-T---A----------E--Q-----EVK---ED-IAK-LLRY-E---S------S----------------------------------A----L-----------P------A----------------G------------------------------------------------------------------------------------Q--------------------------------------------------L-----------------T--SLSD---Y--------------------A-------------------------------------------------------------------------------------------------------------------------S-------------------------------------------------------------------------------------------------------------------------------------R-----------------M---------------------------------------------------------------------------------Q----------------------------------------------A-----------G----T-------------------------R--------------N------------------------------------------------IYY--L--CA-P--N----RHLAEH--SPYYEAM-KRK--NTEV---------LFC-YE-Q-FD-ELTL--LH-L-R-EF----------------------------------------------------------D--------------K-----------K----------------K----L--I---SV--E---------T-D---I------V--------V-------D----H-----Y------------K-----E--E-----K--------------------------F-------------------E---------------------------------------D----G---------------A-------------------------------------------------------------------------------------------P--------A-----G-----------------------------------------------------D---------------------------------C-----L-----S------E----K-E--------T----E-----D------L---M-A-W---M------RN----AL------------G------S-----------R-I---------T-DVK------V---TLR-L---D---T---HPA-M--I-T---V--L-E---M-GAAR-H---FLR---M---R-----Q-------------L----A-----K-----T---Q------E-------E--R----A---Q--L-----------------------------L-----Q---P---T-LEINPRHVLIK-KL------S--Q---L--------R----D-S-----------E--P-D----------------------------------------------------------------------------------------------------------------------------------------------------L----------------------------AQ---LL---V--DQIYENAMITA-G--------LID--D-P--R----P--MVGRLNQ-LL-V---K----------A--L-----E--------R----H-------------------------------------------------------------------------------------------------------------------------------------------------------------------------------------------------------------------------------------------------------------------------------------------------------------------------------------------------------------------------------------------------------------------------------------------------------------------------------------------------------------------------------------------------------------------------------------------------------------------------------------------------------------------------------------------------------------------------------------------------------------------------------------------------------------------------------------------------------------------------------------
>Chelonia_mydas@EMP29444
--------------------------------MQGLVSRMTQHHEKCSFSRGSCVEDDER----N--M--SEH--AGS--S---------GR------G-----TT---C-LQ--R-----------------------------------------------------------------------------------------A---AL--H--F----PV---------------------P---R-H---N--L--A-A---F-------------S-------------V--L-----A---G-------------------------------------------------------------------------------------------------------Q------------------------K-----YS-T------Q---------A--A--------E---------------N-------K------E----------------------------------------------------------------------------------------------------------------------------------------------------------------------------------------------------E-------------------E---------------------------P-L--HT------I-------I-------S--NT---------E-N-V------K-G-E-A----------S---------K-----H---------------------------EFQAET-----KKLLDIV--ARSLYSEKEVFIRELISNGSDALEK--LRHK-LM-S-----E-----G---------------------------------------K--V----L---------P---E------------------------------------------------------------M-E---IHLQT------DS---------E---K------------G---T--ITIQDTGIGMTQEELVSNLGTIA-RSGSKAF----LD---A-------------------------------L------------Q-------------------------------------------------------------------S-------Q---------------A-----------------------E---------------------------------------------------------------------------A---------------S-----------------------N----------K-IIGQFGVGFYSAFMVANKVE-----VYSQ--S---A--E-------------------SG--S-------P------G-Y-----H-WS-S-----DG-SG-MFEI--A---E----A-----------S--------G-------------------------------------------------V-------R------------------------------------P-GT--KIIIHL-K---------E----------------------------E-C-------K-E-FANEDRV-KG-VVTKYSNFIS-F---P-L-----------F-L--------------N---------------------------G--------R-----R---------------------------------------------------------------------------------------------------------------------------------------------------------------------------------------------------------------------------------------------------------------------------------------------------------------------------------------------------------------------------------------------------------------------------------------------------------------------------------------------------------------------------------------------------------------------------------------------------------------------------------------------------------------------------------------------------------------------------------------------------------------------------------------------------------------------------------------------------------------------------------------------------------------------------------------------------------------------------------------------------------------------------------------------------------L----------------------N----------------T---------L---Q---A-------------------------------------------------------------------------------------------------------LWMMDSK-E--IGEWQHEEFYR--------F-IA-Q------------------A--Y----D--K-PR-YTLH-Y-KTD-A--P-L--NIRS-IFYVP-E--M-KPS--M--F--DV--SRE------------------L-G---SS------VA-------------L-------------Y-SR--KILI-QTKA--A--D-ILPKWLRFLRGVVDSEDIP--------LNLSRELLQ-E-------ST-LIRKLRDVLQKRLIKFF-ID---Q------------S--K------------------------K-----D-------P------------------------------------------------------------------------------------------------------------------------------------------------------------------------------------------------------------------------------------------------------------------------------------------------------------------------------------------------------E------------K-------------------Y----A----------K------F-FEDYGLFMR-EGIV--T-I---A----------E--Q-----DVK---ED-IAK-LLRY-E---S------S----------------------------------A----L-----------P------A----------------G------------------------------------------------------------------------------------Q--------------------------------------------------L-----------------T--SLTE---Y--------------------A-------------------------------------------------------------------------------------------------------------------------S-------------------------------------------------------------------------------------------------------------------------------------R-----------------M---------------------------------------------------------------------------------Q----------------------------------------------A-----------G----S-------------------------R--------------N------------------------------------------------IYSLGL--CA-P--S----RHLAEH--SPYFEAM-KKK--DMEV---------LFC-YE-Q-FD-ELTL--LH-L-R-EF----------------------------------------------------------D--------------K-----------K----------------K----L--I---SV--E---------T-D---I------V--------V-------D----H-----Y------------K-----E--E-----K--------------------------F-------------------E---------------------------------------E----S---------------R-------------------------------------------------------------------------------------------P--------A-----A-----------------------------------------------------E---------------------------------R-----L-----T------E----K-E--------A----E-----E------L---M-A-W---M------RN----AL------------G------S-----------R-V---------T-NVK------V---TPR-L---D---T---HPA-M--I-T---V--L-E---M-GAAR-H---FLR---M---Q-----Q-------------L----A-----K-----T---N------E-------E--R----A---Q--I-----------------------------L-----Q---P---T-LEINTGHALIK-KL------S--Q---L--------R----V-S-----------Q--P-D----------------------------------------------------------------------------------------------------------------------------------------------------L----------------------------AQ---LL---L--DQIYENAMIAA-G--------LND--D-P--R----P--MX-------------------------------------------------------------------------------------------------------------------------------------------------------------------------------------------------------------------------------------------------------------------------------------------------------------------------------------------------------------------------------------------------------------------------------------------------------------------------------------------------------------------------------------------------------------------------------------------------------------------------------------------------------------------------------------------------------------------------------------------------------------------------------------------------------------------------------------------------------------------------------------------------------------------------------------
>Anolis_carolinensis@XP_003227696
------------------------------------------------------------------------------------------------------------------------------------------------------------------------------------------------------------------------------------------------------------------------------------------------------------------------------------------------------------------------------------------------------------------------------------------------------------------------------------------------------------------------------------------------------------------------------------------------------------------------------------------------------------------------------------------------------------------------------------------------------------------------------------------------------------------------------------X-G-S-G----------S---------R-----H---------------------------EFQAET-----RKLLDIV--ARSLYSEKEVFIRELISNGSDALEK--LRHQ-LL-S-----E-----G---------------------------------------K--A----L---------P---E------------------------------------------------------------L-E---IHLET------DP---------Q---E------------G---T--LTVQDTGIGMTREELLSHLGTIA-RSGSKAF----LD---L-------------------------------M------------E-------------------------------------------------------------------N-------Q---------------A-----------------------E---------------------------------------------------------------------------V---------------G-----------------------S----------R-IIGQFGVGFYSAFMVADQVE-----VFSQ--P---A--D-------------------PG--L-------P------S-Y-----C-WR-S-----DG-SG-TFEI--T---E----A-----------S--------G-------------------------------------------------V-------Q------------------------------------G-GT--KIILHL-K---------E----------------------------D-C-------K-E-FASEERV-KE-IITKYSNFVS-F---P-I-----------Y-L--------------N---------------------------G--------R-----R---------------------------------------------------------------------------------------------------------------------------------------------------------------------------------------------------------------------------------------------------------------------------------------------------------------------------------------------------------------------------------------------------------------------------------------------------------------------------------------------------------------------------------------------------------------------------------------------------------------------------------------------------------------------------------------------------------------------------------------------------------------------------------------------------------------------------------------------------------------------------------------------------------------------------------------------------------------------------------------------------------------------------------------------------------I----------------------N----------------T---------L---Q---A-------------------------------------------------------------------------------------------------------LWTMDPK-D--IGDWQHKEFYR--------F-IA-Q------------------A--H----D--E-PR-YILH-Y-KTD-A--P-L--NIRS-LFYVP-Q--M-KPS--M--F--DV--SRE------------------L-G---SS------VA-------------L-------------Y-SR--KVLI-LTKA--T--D-ILPKWLRFLKGVVDSEDIP--------LNLSRELLQ-E-------SV-LIRKLRDVLQQRLIRFF-VE---Q------------S--K------------------------K-----D-------P------------------------------------------------------------------------------------------------------------------------------------------------------------------------------------------------------------------------------------------------------------------------------------------------------------------------------------------------------E------------K-------------------Y----A----------K------F-FEDYGLFMR-EGIV--T-I---A----------E--Q-----EVK---ED-IAK-LLRY-E---S------S----------------------------------A----L-----------P------A----------------G------------------------------------------------------------------------------------Q--------------------------------------------------L-----------------T--SLPE---Y--------------------A-------------------------------------------------------------------------------------------------------------------------T-------------------------------------------------------------------------------------------------------------------------------------R-----------------M---------------------------------------------------------------------------------A----------------------------------------------P-----------G----S-------------------------R--------------N------------------------------------------------IYY--L--CA-P--S----RQLAER--SPYYEAM-KKK--EAEV---------LFC-YE-Q-FD-ELTL--LH-L-R-EF----------------------------------------------------------D--------------K-----------K----------------K----L--M---SV--E---------T-D---I------V--------V-------D----H-----Y------------K-----E--E-----A--------------------------F-------------------E---------------------------------------E----K---------------Q-------------------------------------------------------------------------------------------P--------A-----E-----------------------------------------------------E---------------------------------G-----L-----S------P----Q-D--------T----E-----E------L---M-A-W---M------RN----VL------------G------T-----------R-V---------S-AIK------V---TPR-L---D---T---HPA-M--I-T---V--L-E---M-GAAR-H---FLR---M---Q-----Q-------------L----A-----K-----S---S------E-------E--R----A---Q--I-----------------------------L-----Q---P---T-LEINAGHTLIQ-KL------S--Q---L--------R----I-S-----------Q--P-D----------------------------------------------------------------------------------------------------------------------------------------------------L----------------------------AQ---ML---L--EQX---------------------------------------------------------------------------------------------------------------------------------------------------------------------------------------------------------------------------------------------------------------------------------------------------------------------------------------------------------------------------------------------------------------------------------------------------------------------------------------------------------------------------------------------------------------------------------------------------------------------------------------------------------------------------------------------------------------------------------------------------------------------------------------------------------------------------------------------------------------------------------------------------------------------------------------------------------------------------
>Gallus_gallus@CAG31087
-------------------MAAAAARRG--R--CLA----AL----L---R-----AG-I----G--P--RA-----A--A---------AK------G-----PA---C-LQ--R-----------------------------------------------------------------------------------------E---VL--C--S----RR---------------------L---P-H---R--I--P-A---A-------------C-------------I--S-----A---C-------------------------------------------------------------------------------------------------------R------------------------A-----YS-T------Q---------T--A--------E---------------S-------K------E----------------------------------------------------------------------------------------------------------------------------------------------------------------------------------------------------E-------------------E---------------------------P-L--HT------I-------I-------S--NT---------E-N-V------K-G-A-A----------S---------K-----H---------------------------EFQAET-----KKLLDIV--ARSLYSEKEVFIRELISNGSDALEK--LRHR-LM-A-----E-----G---------------------------------------K--A----L---------P---E------------------------------------------------------------M-E---IHLQT------DS---------G---K------------G---T--ITIQDTGIGMTQEELVSNLGTIA-RSGSKAF----LD---A-------------------------------L------------Q-------------------------------------------------------------------S-------Q---------------A-----------------------E---------------------------------------------------------------------------A---------------S-----------------------S----------K-IIGQFGVGFYSAFMVADKVE-----VFSQ--S---A--E-------------------PG--S-------L------G-Y-----H-WS-S-----DG-SG-MFEI--A---E----A-----------S--------G-------------------------------------------------V-------R------------------------------------T-GT--KIIIHL-K---------E----------------------------D-C-------K-E-FANEDRV-KE-VVTKYSNFIS-F---P-L-----------Y-L--------------N---------------------------G--------R-----R---------------------------------------------------------------------------------------------------------------------------------------------------------------------------------------------------------------------------------------------------------------------------------------------------------------------------------------------------------------------------------------------------------------------------------------------------------------------------------------------------------------------------------------------------------------------------------------------------------------------------------------------------------------------------------------------------------------------------------------------------------------------------------------------------------------------------------------------------------------------------------------------------------------------------------------------------------------------------------------------------------------------------------------------------------I----------------------N----------------T---------L---Q---A-------------------------------------------------------------------------------------------------------LWMLDPK-D--IGEWQHEEFYR--------F-IA-Q------------------A--Y----D--K-PR-YILH-Y-KTD-A--P-L--NIRS-IFYVP-E--Q-KPS--M--F--DI--SRE------------------L-G---SS------VA-------------L-------------Y-SR--KILI-QTKA--A--D-ILPKWLRFLRGVVDSEDIP--------LNLSRELLQ-E-------SA-LIRKLRDVLQKRLIKFF-VD---Q------------S--K------------------------K-----D-------P------------------------------------------------------------------------------------------------------------------------------------------------------------------------------------------------------------------------------------------------------------------------------------------------------------------------------------------------------E------------K-------------------Y----A----------K------F-FEDYGVFMR-EGIV--T-I---A----------E--Q-----DVK---ED-IAK-LLRY-E---S------S----------------------------------A----L-----------P------A----------------G------------------------------------------------------------------------------------Q--------------------------------------------------L-----------------T--SLTE---Y--------------------A-------------------------------------------------------------------------------------------------------------------------S-------------------------------------------------------------------------------------------------------------------------------------R-----------------M---------------------------------------------------------------------------------K----------------------------------------------A-----------G----S-------------------------R--------------N------------------------------------------------IYY--L--CA-P--N----RHLAEH--SPYFEAM-KKK--DMEV---------LFC-YE-Q-FD-ELTL--LH-L-R-EF----------------------------------------------------------D--------------K-----------K----------------K----L--I---SV--E---------T-D---I------V--------V-------D----H-----Y------------K-----E--E-----K--------------------------F-------------------E---------------------------------------E----S---------------R-------------------------------------------------------------------------------------------P--------A-----A-----------------------------------------------------E---------------------------------R-----L-----T------D----V-E--------A----E-----D------L---M-A-W---M------RN----AL------------G------S-----------R-V---------T-GVK------V---TTR-L---D---T---HPA-M--I-T---V--L-E---M-GAAR-H---FLR---M---Q-----Q-------------L----A-----K-----T---Q------E-------E--R----A---Q--L-----------------------------L-----Q---P---T-LEINTGHTLIK-KL------N--E---L--------K----D-S-----------Q--P-D----------------------------------------------------------------------------------------------------------------------------------------------------L----------------------------AQ---ML---L--DQIYENAMIAA-G--------LNE--D-P--R----P--MVSRLNE-LL-T---K----------I--L-----E--------K----N-------------------------------------------------------------------------------------------------------------------------------------------------------------------------------------------------------------------------------------------------------------------------------------------------------------------------------------------------------------------------------------------------------------------------------------------------------------------------------------------------------------------------------------------------------------------------------------------------------------------------------------------------------------------------------------------------------------------------------------------------------------------------------------------------------------------------------------------------------------------------------------
>Meleagris_gallopavo@XP_003210815
---------------------------------------------------------------------------MGLTGS---------SK------G-----PA---C-LQ--R-----------------------------------------------------------------------------------------E---VL--C--S----WR---------------------L---P-P---H--I--P-A---A-------------C-------------F--S-----A---C-------------------------------------------------------------------------------------------------------R------------------------M-----YS-T------Q---------T--A--------E---------------S-------K------E----------------------------------------------------------------------------------------------------------------------------------------------------------------------------------------------------E-------------------E---------------------------P-L--HT------I-------I-------S--NT---------E-N-V------K-G-A-A----------S---------K-----H---------------------------EFQAET-----KKLLDIV--ARSLYSEKEVFIRELISNGSDALEK--LRHR-LM-A-----E-----G---------------------------------------K--A----L---------P---E------------------------------------------------------------M-E---IHLQT------DS---------G---K------------G---T--ITIQDTGIGMTQEELVSNLGTIA-RSGSKAF----LD---A-------------------------------L------------Q-------------------------------------------------------------------S-------Q---------------A-----------------------E---------------------------------------------------------------------------A---------------S-----------------------S----------K-IIGQFGVGFYSAFMVADKVE-----VFSQ--S---A--E-------------------PG--S-------L------G-Y-----H-WS-S-----DG-SG-MFEI--A---E----A-----------S--------G-------------------------------------------------V-------R------------------------------------T-GT--KIIIHL-K---------E----------------------------D-C-------K-E-FANEDRV-KE-VVTKYSNFIS-F---P-L-----------Y-L--------------N---------------------------G--------R-----R---------------------------------------------------------------------------------------------------------------------------------------------------------------------------------------------------------------------------------------------------------------------------------------------------------------------------------------------------------------------------------------------------------------------------------------------------------------------------------------------------------------------------------------------------------------------------------------------------------------------------------------------------------------------------------------------------------------------------------------------------------------------------------------------------------------------------------------------------------------------------------------------------------------------------------------------------------------------------------------------------------------------------------------------------------I----------------------N----------------T---------L---Q---A-------------------------------------------------------------------------------------------------------LWMLDPK-D--IGEWQHEEFYR--------F-IA-Q------------------A--Y----D--K-PR-YILH-Y-KTD-A--P-L--NIRS-IFYVP-E--Q-KPS--M--F--DI--SRE------------------L-G---SS------VA-------------L-------------Y-SR--KILI-QTKA--A--D-ILPKWLRFLRGVVDSEDIP--------LNLSRELLQ-E-------SA-LIRKLRDVLQKRLIKFF-VD---Q------------S--K------------------------K-----D-------P------------------------------------------------------------------------------------------------------------------------------------------------------------------------------------------------------------------------------------------------------------------------------------------------------------------------------------------------------E------------K-------------------Y----A----------K------F-FEDYGVFMR-EGIV--T-I---A----------E--Q-----DVK---ED-IAK-LLRY-E---S------S----------------------------------A----L-----------P------A----------------G------------------------------------------------------------------------------------Q--------------------------------------------------L-----------------T--SLTE---Y--------------------A-------------------------------------------------------------------------------------------------------------------------S-------------------------------------------------------------------------------------------------------------------------------------R-----------------M---------------------------------------------------------------------------------K----------------------------------------------A-----------G----S-------------------------R--------------N------------------------------------------------IYY--L--CA-P--N----RHLAEH--SPYFEAM-KKK--DMEV---------LFC-YE-Q-FD-ELTL--LH-L-R-EF----------------------------------------------------------D--------------K-----------K----------------K----L--I---SV--E---------T-D---I------V--------V-------D----H-----Y------------K-----E--E-----K--------------------------F-------------------E---------------------------------------E----N---------------R-------------------------------------------------------------------------------------------P--------A-----A-----------------------------------------------------E---------------------------------R-----L-----T------D----V-E--------A----E-----D------L---M-A-W---M------RN----AL------------G------T-----------R-V---------T-GVK------V---TTR-L---D---T---HPA-M--I-T---V--L-E---M-GAAR-H---FLR---M---Q-----Q-------------L----A-----K-----T---Q------E-------E--R----A---Q--L-----------------------------L-----Q---P---T-LEINTGHTLIK-KL------N--E---L--------K----D-S-----------Q--P-D----------------------------------------------------------------------------------------------------------------------------------------------------L----------------------------AQ---ML---L--DQIYENAMIAA-G--------LNE--D-P--R----P--MVSRLNE-LL-T---K----------I--L-----E--------K----N-------------------------------------------------------------------------------------------------------------------------------------------------------------------------------------------------------------------------------------------------------------------------------------------------------------------------------------------------------------------------------------------------------------------------------------------------------------------------------------------------------------------------------------------------------------------------------------------------------------------------------------------------------------------------------------------------------------------------------------------------------------------------------------------------------------------------------------------------------------------------------------
>Taeniopygia_guttata@XP_004174426
-----------------------XXXMTTLTVGPAG----GG----RGVQSTCEVRIRDVGEKTGM-QSSLEG--CGKVEE---------AK------G-----AA---C-LQ--R-----------------------------------------------------------------------------------------Q---IL--Q--R----WS---------------------L---Q-H---N--V--P-A---S-------------S-------------I--P-----A---V-------------------------------------------------------------------------------------------------------R------------------------M-----YS-T------Q---------T--A--------E---------------S-------K------E----------------------------------------------------------------------------------------------------------------------------------------------------------------------------------------------------E-------------------E---------------------------P-L--HT------I-------I-------S--NT---------E-N-V------K-G-A-A----------S---------K-----H---------------------------EFQAET-----KKLLDIV--ARSLYSEKEVFIRELISNGSDALEK--LRHR-LM-T-----E-----G---------------------------------------K--A----L---------P---E------------------------------------------------------------L-E---IHLQT------DS---------G---K------------G---T--ITIQDTGIGMTQEELVSNLGTIA-RSGSKAF----LE---A-------------------------------L------------Q-------------------------------------------------------------------S-------Q---------------A-----------------------E---------------------------------------------------------------------------A---------------S-----------------------S----------K-IIGQFGVGFYSAFMVADKVE-----VFSQ--S---A--E-------------------PG--S-------P------G-Y-----H-WS-S-----DG-SG-MFEI--A---E----A-----------S--------G-------------------------------------------------V-------R------------------------------------A-GT--KIIIHL-K---------E----------------------------D-C-------K-E-FANEDRV-KE-VVTKYSNFIS-F---P-L-----------Y-L--------------N---------------------------G--------R-----R---------------------------------------------------------------------------------------------------------------------------------------------------------------------------------------------------------------------------------------------------------------------------------------------------------------------------------------------------------------------------------------------------------------------------------------------------------------------------------------------------------------------------------------------------------------------------------------------------------------------------------------------------------------------------------------------------------------------------------------------------------------------------------------------------------------------------------------------------------------------------------------------------------------------------------------------------------------------------------------------------------------------------------------------------------I----------------------N----------------T---------L---Q---A-------------------------------------------------------------------------------------------------------LWMLDPK-D--IGEWQHEEFYR--------F-IA-Q------------------A--Y----D--K-PR-YVLH-Y-KTD-A--P-L--NIRS-IFYVP-E--Q-KPS--M--F--DI--SRE------------------M-G---SS------VA-------------L-------------Y-SR--KILI-QTKA--A--D-ILPKWLRFIRGVVDSEDIP--------LNLSRELLQ-E-------SA-LIRKLRDVLQKRLIKFF-ID---Q------------S--K------------------------K-----D-------P------------------------------------------------------------------------------------------------------------------------------------------------------------------------------------------------------------------------------------------------------------------------------------------------------------------------------------------------------E------------K-------------------Y----A----------K------F-FEEYGVFMR-EGIV--T-I---A----------E--Q-----DVK---ED-IAK-LLRY-E---S------S----------------------------------A----L-----------P------A----------------G------------------------------------------------------------------------------------Q--------------------------------------------------L-----------------T--SLTD---Y--------------------S-------------------------------------------------------------------------------------------------------------------------S-------------------------------------------------------------------------------------------------------------------------------------R-----------------M---------------------------------------------------------------------------------K----------------------------------------------A-----------G----S-------------------------R--------------N------------------------------------------------IYY--L--CA-P--N----RHLAEH--SPYFEAM-KKK--DMEV---------LFC-YE-Q-FD-ELTL--LH-L-R-EF----------------------------------------------------------D--------------K-----------K----------------K----L--I---SV--E---------T-D---I------V--------V-------D----H-----Y------------K-----E--E-----K--------------------------F-------------------E---------------------------------------E----S---------------R-------------------------------------------------------------------------------------------P--------A-----G-----------------------------------------------------E---------------------------------R-----L-----T------E----K-E--------A----E-----D------L---M-A-W---M------RN----AL------------G------S-----------R-V---------T-GVK------V---TTR-L---D---T---HPA-M--I-T---V--L-E---M-GAAR-H---FLR---M---Q-----Q-------------L----A-----K-----T---Q------E-------E--R----A---Q--L-----------------------------L-----Q---P---T-LEINTGHALIK-KL------S--E---L--------K----D-S-----------Q--P-D----------------------------------------------------------------------------------------------------------------------------------------------------L----------------------------AQ---ML---L--DQIYENAMIAA-G--------LNE--D-P--R----P--MVNRLNE-LL-T---R----------I--L-----E--------K----N-------------------------------------------------------------------------------------------------------------------------------------------------------------------------------------------------------------------------------------------------------------------------------------------------------------------------------------------------------------------------------------------------------------------------------------------------------------------------------------------------------------------------------------------------------------------------------------------------------------------------------------------------------------------------------------------------------------------------------------------------------------------------------------------------------------------------------------------------------------------------------------
>Anas_platyrhynchos@EOB05315
------------------------------------------------------------------------------------------AR------G-----PA---C-LP--R-----------------------------------------------------------------------------------------E---LL--R--C----WS---------------------L---R-H---S--V--P-A---T-------------C-------------V--S-----A---G-------------------------------------------------------------------------------------------------------R------------------------T-----YS-T------Q---------T--A--------E---------------S-------K------E----------------------------------------------------------------------------------------------------------------------------------------------------------------------------------------------------E-------------------E---------------------------P-L--HT------I-------I-------S--NT---------E-N-V------K-G-A-A----------S---------K-----H---------------------------EFQAET-----KKLLDIV--ARSLYSEKEVFIRELISNGSDALEK--LRHR-LM-A-----E-----G---------------------------------------K--A----L---------P---E------------------------------------------------------------M-E---IHLQT------DG---------G---K------------G---T--ITIQDTGIGMTQEELVSNLGTIA-RSGSKAF----LD---A-------------------------------L------------Q-------------------------------------------------------------------S-------Q---------------A-----------------------E---------------------------------------------------------------------------A---------------S-----------------------S----------K-IIGQFGVGFYSAFMVADKVE-----VFSQ--S---A--E-------------------PG--S-------P------G-Y-----H-WS-S-----DG-SG-MFEI--A---E----A-----------S--------G-------------------------------------------------V-------R------------------------------------T-GT--KIIIHL-K---------E----------------------------D-C-------K-E-FANEDRV-KE-VVTKYSNFIS-F---P-L-----------Y-L--------------N---------------------------G--------R-----R---------------------------------------------------------------------------------------------------------------------------------------------------------------------------------------------------------------------------------------------------------------------------------------------------------------------------------------------------------------------------------------------------------------------------------------------------------------------------------------------------------------------------------------------------------------------------------------------------------------------------------------------------------------------------------------------------------------------------------------------------------------------------------------------------------------------------------------------------------------------------------------------------------------------------------------------------------------------------------------------------------------------------------------------------------I----------------------N----------------T---------L---Q---A-------------------------------------------------------------------------------------------------------LWMLDPK-D--IGEWQHEEFYR--------F-IA-Q------------------A--Y----D--K-PR-YVLH-Y-KTD-A--P-L--NIRS-IFYVP-E--Q-KPS--M--F--DI--SRE------------------L-G---SS------VA-------------L-------------Y-SR--KILI-QTKA--A--D-ILPKWLRFLRGVVDSEDIP--------LNLSRELLQ-E-------SA-LIRKLRDVLQKRLIKFF-VD---Q------------S--K------------------------K-----E-------P------------------------------------------------------------------------------------------------------------------------------------------------------------------------------------------------------------------------------------------------------------------------------------------------------------------------------------------------------E------------K-------------------Y----A----------K------F-FEDYGVFMR-EGIV--T-I---A----------E--Q-----DVK---ED-IAK-LLRY-E---S------S----------------------------------A----L-----------P------A----------------G------------------------------------------------------------------------------------Q--------------------------------------------------L-----------------T--SLTE---Y--------------------A-------------------------------------------------------------------------------------------------------------------------S-------------------------------------------------------------------------------------------------------------------------------------R-----------------M---------------------------------------------------------------------------------K----------------------------------------------A-----------G----S-------------------------R--------------N------------------------------------------------IYY--L--CA-P--N----RHLAEH--SPYFEAM-KKK--DMEV---------LFC-YE-Q-FD-ELTL--LH-L-R-EF----------------------------------------------------------D--------------K-----------K----------------K----L--I---SV--E---------T-D---I------V--------V-------D----H-----Y------------K-----E--E-----N--------------------------F-------------------E---------------------------------------E----S---------------R-------------------------------------------------------------------------------------------P--------A-----A-----------------------------------------------------E---------------------------------R-----L-----T------E----R-E--------A----G-----D------L---M-A-W---M------RN----VL------------G------S-----------R-V---------T-DVK------V---TTR-L---D---T---HPA-M--I-T---V--L-E---M-GAAR-H---FLR---M---Q-----Q-------------L----A-----K-----T---Q------E-------E--R----A---Q--L-----------------------------L-----Q---P---T-LEINTGHALIK-KL------N--E---L--------K----D-N-----------Q--P-D----------------------------------------------------------------------------------------------------------------------------------------------------L----------------------------AQ---ML---L--DQIYENAMIAA-G--------LNE--D-P--R----P--MVSRLNE-LL-T---K----------I--L-----E--------K----N-------------------------------------------------------------------------------------------------------------------------------------------------------------------------------------------------------------------------------------------------------------------------------------------------------------------------------------------------------------------------------------------------------------------------------------------------------------------------------------------------------------------------------------------------------------------------------------------------------------------------------------------------------------------------------------------------------------------------------------------------------------------------------------------------------------------------------------------------------------------------------------
>Columba_livia@EMC84663
------------------------------------------------------------------------------------------AK------G-----AA---C-LQ--R-----------------------------------------------------------------------------------------Q---IP--C--H----WS---------------------L---R-Y---N--V--S-A---T-------------S-------------I--S-----A---F-------------------------------------------------------------------------------------------------------R------------------------T-----YS-T------Q---------T--A--------E---------------N-------K------E----------------------------------------------------------------------------------------------------------------------------------------------------------------------------------------------------E-------------------E---------------------------P-L--HT------I-------I-------S--NT---------E-N-V------K-G-A-A----------S---------K-----H---------------------------EFQAET-----KKLLDIV--ARSLYSEKEVFIRELISNGSDALEK--LRHR-LM-A-----E-----G---------------------------------------K--A----L---------P---E------------------------------------------------------------M-E---IHLQT------DS---------G---K------------G---T--ITIQDTGIGMTQEELVSNLGTIA-RSGSKAF----LD---A-------------------------------L------------Q-------------------------------------------------------------------N-------Q---------------A-----------------------E---------------------------------------------------------------------------A---------------S-----------------------S----------K-IIGQFGVGFYSAFMVADKVE-----VFSQ--S---A--E-------------------PG--S-------P------G-Y-----H-WS-S-----DG-SG-MFEI--A---E----A-----------S--------G-------------------------------------------------V-------R------------------------------------T-GT--KITIHL-K---------E----------------------------D-C-------K-E-FANEDRV-KE-VVTKYSNFIS-F---P-L-----------Y-L--------------N---------------------------G--------R-----R---------------------------------------------------------------------------------------------------------------------------------------------------------------------------------------------------------------------------------------------------------------------------------------------------------------------------------------------------------------------------------------------------------------------------------------------------------------------------------------------------------------------------------------------------------------------------------------------------------------------------------------------------------------------------------------------------------------------------------------------------------------------------------------------------------------------------------------------------------------------------------------------------------------------------------------------------------------------------------------------------------------------------------------------------------I----------------------N----------------T---------L---Q---A-------------------------------------------------------------------------------------------------------LWMLDPK-D--IGEWQHEEFYR--------F-IA-Q------------------A--Y----D--K-PR-YILH-Y-KTD-A--P-L--NIRS-IFYVP-E--Q-KPS--M--F--DI--SRE------------------M-G---SS------VA-------------L-------------Y-SR--KILI-QTKA--A--D-ILPKWLRFLRGVVDSEDIP--------LNLSRELLQ-E-------SA-LIRKLRDVLQKRVIKFF-ID---Q------------S--K------------------------K-----D-------P------------------------------------------------------------------------------------------------------------------------------------------------------------------------------------------------------------------------------------------------------------------------------------------------------------------------------------------------------E------------K-------------------Y----A----------K------F-FEDYGVFMR-EGIV--T-I---A----------E--Q-----DVK---ED-IAK-LLRY-E---S------S----------------------------------A----L-----------P------A----------------G------------------------------------------------------------------------------------Q--------------------------------------------------L-----------------T--SLND---Y--------------------A-------------------------------------------------------------------------------------------------------------------------S-------------------------------------------------------------------------------------------------------------------------------------R-----------------M---------------------------------------------------------------------------------K----------------------------------------------A-----------G----S-------------------------R--------------N------------------------------------------------IYY--L--CA-P--N----RHLAEH--SPYFEAM-KKK--EMEV---------LFC-YE-Q-FD-ELTL--LH-L-R-EF----------------------------------------------------------D--------------K-----------K----------------K----L--I---SV--E---------T-D---I------V--------V-------D----H-----Y------------K-----E--E-----K--------------------------F-------------------E---------------------------------------E----T---------------H-------------------------------------------------------------------------------------------P--------A-----A-----------------------------------------------------E---------------------------------R-----L-----T------E----K-E--------A----E-----D------L---L-A-W---M------RN----AL------------G------S-----------R-V---------T-GVK------V---TTR-L---D---T---HPA-M--I-T---V--L-E---M-GAAR-H---FLR---M---Q-----Q-------------L----A-----K-----T---Q------E-------E--R----A---Q--L-----------------------------L-----Q---P---T-LEINTGHALIK-KL------N--E---L--------K----D-S-----------Q--P-D----------------------------------------------------------------------------------------------------------------------------------------------------L----------------------------AQ---LL---L--DQIYENAMIAA-G--------LNE--D-P--R----P--MVSRLNE-LL-T---R----------I--L-----E--------K----N-------------------------------------------------------------------------------------------------------------------------------------------------------------------------------------------------------------------------------------------------------------------------------------------------------------------------------------------------------------------------------------------------------------------------------------------------------------------------------------------------------------------------------------------------------------------------------------------------------------------------------------------------------------------------------------------------------------------------------------------------------------------------------------------------------------------------------------------------------------------------------------
>Alligator_mississippiensis@BAF94145
------------------MAGELLLLRG--G--RLW----AL----L---R-----AG-R----A--P--AAR--APV--A---------GR------E-----ST---F-LQ--R-----------------------------------------------------------------------------------------A---AL--N--F----PR---------------------P---Q-H---N--L--A-A---L-------------A-------------V--L-----T---G-------------------------------------------------------------------------------------------------------R------------------------N-----YS-T------Q---------A--A--------E---------------N-------K------D----------------------------------------------------------------------------------------------------------------------------------------------------------------------------------------------------E-------------------E---------------------------S-L--HT------I-------I-------S--NT---------E-N-V------K-G-A-A----------S---------K-----H---------------------------EFQAET-----KKLLDIV--ARSLYSEKEVFIRELISNGNDALEK--LRYK-LM-S-----E-----G---------------------------------------K--V----L---------P---D------------------------------------------------------------M-E---IHLQT------DG---------G---K------------G---T--ITIQDTGIGMTQEELVSNLGTIA-RSGSKAF----LD---A-------------------------------L------------Q-------------------------------------------------------------------N-------Q---------------A-----------------------E---------------------------------------------------------------------------V---------------N-----------------------S----------K-IIGQFGVGFYSAFMVADKVE-----VYSQ--S---A--E-------------------PG--S-------P------G-Y-----H-WS-S-----DG-SG-IFEI--A---E----A-----------S--------G-------------------------------------------------V-------R------------------------------------T-GT--KIIIHL-K---------E----------------------------E-C-------K-V-FANEDRV-RE-VVTKYSNFIN-F---P-L-----------Y-L--------------N---------------------------G--------K-----R---------------------------------------------------------------------------------------------------------------------------------------------------------------------------------------------------------------------------------------------------------------------------------------------------------------------------------------------------------------------------------------------------------------------------------------------------------------------------------------------------------------------------------------------------------------------------------------------------------------------------------------------------------------------------------------------------------------------------------------------------------------------------------------------------------------------------------------------------------------------------------------------------------------------------------------------------------------------------------------------------------------------------------------------------------I----------------------N----------------T---------L---Q---A-------------------------------------------------------------------------------------------------------LWMMDPK-D--ISEWQHEEFYR--------F-IA-Q------------------A--H----D--K-PR-YVLH-Y-KTD-A--P-L--NIRS-IFYVP-E--V-KPS--M--F--DV--SRE------------------L-G---SS------VA-------------L-------------Y-SR--KILI-QTKA--E--D-ILPKWLRFLRGVVDSEDIP--------LNLSRELLQ-E-------SA-LIRKLRDVLQKRLIKFF-ID---Q------------S--K------------------------K-----D-------P------------------------------------------------------------------------------------------------------------------------------------------------------------------------------------------------------------------------------------------------------------------------------------------------------------------------------------------------------E------------K-------------------Y----A----------K------F-FEDYGLFMR-EGIV--T-I---A----------E--Q-----DVK---ED-IGK-LLRY-E---S------S----------------------------------A----L-----------P------A----------------G------------------------------------------------------------------------------------Q--------------------------------------------------L-----------------T--SLPD---Y--------------------A-------------------------------------------------------------------------------------------------------------------------S-------------------------------------------------------------------------------------------------------------------------------------R-----------------M---------------------------------------------------------------------------------K----------------------------------------------A-----------G----T-------------------------R--------------N------------------------------------------------IYY--L--CA-P--N----RHLAKH--SPYFEAM-KKK--DMEV---------LFC-YE-Q-FD-ELTL--LH-L-R-EF----------------------------------------------------------D--------------K-----------K----------------K----L--I---SV--E---------T-D---I------V--------V-------D----H-----Y------------K-----E--E-----K--------------------------F-------------------E---------------------------------------D----S---------------C-------------------------------------------------------------------------------------------P--------A-----A-----------------------------------------------------E---------------------------------H-----L-----T------E----K-E--------A----E-----D------L---M-A-W---M------RN----AL------------G------S-----------R-I---------T-NVK------V---TPR-L---D---T---HPA-M--I-T---V--L-E---M-GAAR-H---FLR---M---Q-----Q-------------L----A-----K-----T---N------E-------E--R----A---Q--I-----------------------------L-----Q---P---T-LEINTGHALIK-KL------N--Q---L--------R----D-S-----------E--P-D----------------------------------------------------------------------------------------------------------------------------------------------------L----------------------------AQ---LL---M--DQIYENAMIAA-G--------LND--D-P--R----P--MVSRLNE-LL-T---K----------V--L-----E--------K----H-------------------------------------------------------------------------------------------------------------------------------------------------------------------------------------------------------------------------------------------------------------------------------------------------------------------------------------------------------------------------------------------------------------------------------------------------------------------------------------------------------------------------------------------------------------------------------------------------------------------------------------------------------------------------------------------------------------------------------------------------------------------------------------------------------------------------------------------------------------------------------------
>Botryllus_schlosseri@CT02131028.H1.1
---------------------------------------------------------------------------------------------------------------------------------------------------------------------------------------------------------------------------------------------------------------------------------------------------------------------------------------------------------------------------------------------------------------------------------------------------------------------------------------------------------------------------------------------------------------------------------------------------------------------------------------------------------------------------------------------------------------------------------------------------------------------------------------------------------------------------------------------------------------D-----Y---------------------------EFQAET-----AQLLDIV--AKSLYSENEIFIRELISNSSDALEK--QRYQ-HL-S-----Q-----END------------------------------G------V--S----D---------D---D------------------------------------------------------------Y-E---INIIV------DK---------Q---E------------N---T--ITFQDNGIGMNSEDLISNLGVIA-RSGSKKF----IE---Q-------------------------------L------------K-------------------------------------------------------------------S-------Q---------------G-----------------------D---------------------------------------------------------------------------G---------------A-----------------------N----------S-IIGQFGVGFYSAFMVGSKVV-----VYSK--P---H--G-------------------DD--S-------P------G-F-----M-WS-S-----EG-GC-LLAS--A---K----R-----------K--------T-------------------------------------------------L-------I------------------------------------L-EQ--KIVI----------------------------------------------------------------------------------------------------------------------------------------------------------------------------------------------------------------------------------------------------------------------------------------------------------------------------------------------------------------------------------------------------------------------------------------------------------------------------------------------------------------------------------------------------------------------------------------------------------------------------------------------------------------------------------------------------------------------------------------------------------------------------------------------------------------------------------------------------------------------------------------------------------------------------------------------------------------------------------------------------------------------------------------------------------------------------------------------------------------------------------------------------------------------------------------------------------------------------------------------------------------------------------------------------------------------------------------------------------------------------------------------------------------------------------------------------------------------------------IRS-IFYVP-E--S-RPS--L--L--DM--SKE------------------S-T---SG------VS-------------L-------------Y-SR--KVLI-QDKT--E--H-LIPKWLRFVRGVVDSEDIP--------LNLSRELLQ-N-------SS-LIAKIRDTITGRLIRFF-KD---Q------------S--K------------------------K-----D-------E------------------------------------------------------------------------------------------------------------------------------------------------------------------------------------------------------------------------------------------------------------------------------------------------------------------------------------------------------E------------K-------------------Y----A----------V------F-HAAYKMFIA-EGVM--S-E---S----------T--Q-----DKR---EE-VAQ-LLRY-E---T------S----------------------------------L----K-----------P------E----------------G------------------------------------------------------------------------------------Q--------------------------------------------------S-----------------V--SLDE---Y--------------------I-------------------------------------------------------------------------------------------------------------------------K-------------------------------------------------------------------------------------------------------------------------------------N-----------------M---------------------------------------------------------------------------------T----------------------------------------------E-----------D----Q-------------------------R--------------N------------------------------------------------IFY--L--CA-P--S----RQLAES--SPYYEAV-KSK--NWEV---------LFC-YD-P-FD-EIMM--LQ-L-K-TY----------------------------------------------------------R--------------G-----------K----------------Q----L--F---SV--E---------N-E---I------V--------A-------D----M-----F------------K-----DD-------------------------------------------------------------------------------------------------------------------------------------------------------------------------------------------------------------------------------------------------------------------------------------------------------------------------------------------------------------------------------------------------------------------------------------------------------------------------------------------------------------H---FLR---S---Q-----Y-------------LVDPKG-----L-----S---D------K-------E--R----G---M--L-----------------------------F-----K---P---V-FQLNSNHPAVL-KL------S--Q---I--------H----E-T-----------E--P-E----------------------------------------------------------------------------------------------------------------------------------------------------I----------------------------SS---LA---L--EQLYENAMVSA-G--------LIE--D-A--R----P--MVNRLND-LL-T---K----------I--L-----Q--------K------------------------------------------------------------------------------------------------------------------------------------------------------------------------------------------------------------------------------------------------------------------------------------------------------------------------------------------------------------------------------------------------------------------------------------------------------------------------------------------------------------------------------------------------------------------------------------------------------------------------------------------------------------------------------------------------------------------------------------------------------------------------------------------------------------------------------------------------------------------------------------------
>Alligator_sinensis@CT03131213.H1.1
-------------------------------------------------------------------------------------------R------E-----TT---F-LQ--R-----------------------------------------------------------------------------------------A---AL--N--F----PR---------------------P---R-H---N--L--A-A---L-------------A-------------V--L-----T---G-------------------------------------------------------------------------------------------------------R------------------------N-----YS-T------Q---------A--A--------E---------------N-------K------D----------------------------------------------------------------------------------------------------------------------------------------------------------------------------------------------------E-------------------E---------------------------S-L--HT------I-------I-------S--NT---------E-N-V------K-G-A-A----------S---------K-----H---------------------------EFQAET-----KKLLDIV--ARSLYSEKEVFIRELISNGNDALEK--LRYK-LM-S-----E-----G---------------------------------------K--V----L---------P---D------------------------------------------------------------M-E---IHLQT------DG---------G---K------------G---T--ITIQDTGIGMTQEELVSNLGTIA-RSGSKAF----LD---A-------------------------------L------------Q-------------------------------------------------------------------N-------Q---------------A-----------------------E---------------------------------------------------------------------------V---------------N-----------------------S----------K-IIGQFGVGFYSAFMVADKVE-----VYSQ--S---A--E-------------------PG--S-------P------G-Y-----H-WS-S-----DG-SG-IFEI--A---E----A-----------S--------G-------------------------------------------------V-------R------------------------------------T-GT--KIIIHL-K---------E----------------------------E-C-------K-V-FANEDRV-RE-VVTKYSNFIN-F---P-L-----------Y-L--------------N---------------------------G--------K-----R---------------------------------------------------------------------------------------------------------------------------------------------------------------------------------------------------------------------------------------------------------------------------------------------------------------------------------------------------------------------------------------------------------------------------------------------------------------------------------------------------------------------------------------------------------------------------------------------------------------------------------------------------------------------------------------------------------------------------------------------------------------------------------------------------------------------------------------------------------------------------------------------------------------------------------------------------------------------------------------------------------------------------------------------------------I----------------------N----------------T---------L---Q---A-------------------------------------------------------------------------------------------------------LWMMDPK-D--ISEWQHEEFYR--------F-IA-Q------------------A--H----D--K-PR-YVLH-Y-KTD-A--P-L--NIRS-IFYVP-E--V-KPS--M--F--DV--SRE------------------L-G---SS------VA-------------L-------------Y-SR--KILI-QTKA--E--D-ILPKWLRFLRGVVDSEDIP--------LNLSRELLQ-E-------SA-LIRKLRDVLQKRLIKFF-ID---Q------------S--K------------------------K-----D-------P------------------------------------------------------------------------------------------------------------------------------------------------------------------------------------------------------------------------------------------------------------------------------------------------------------------------------------------------------E------------K-------------------Y----A----------K------F-FEDYGLFMR-EGIV--T-I---A----------E--Q-----DVK---ED-IGK-LLRY-E---S------S----------------------------------A----L-----------P------A----------------G------------------------------------------------------------------------------------Q--------------------------------------------------L-----------------T--SLPD---Y--------------------A-------------------------------------------------------------------------------------------------------------------------S-------------------------------------------------------------------------------------------------------------------------------------R-----------------M---------------------------------------------------------------------------------K----------------------------------------------P-----------G----T-------------------------R--------------N------------------------------------------------IYY--L--CA-P--N----RHLAKH--SPYFEAM-KKK--DMEV---------LFC-YE-Q-FD-ELTL--LH-L-R-EF----------------------------------------------------------D--------------K-----------K----------------K----L--I---SV--E---------T-D---I------V--------V-------D----H-----Y------------K-----E--E-----K--------------------------F-------------------E---------------------------------------D----S---------------C-------------------------------------------------------------------------------------------P--------A-----A-----------------------------------------------------E---------------------------------H-----L-----T------E----K-E--------A----E-----D------L---M-A-W---M------RN----AL------------G------S-----------R-I---------T-NVK------V---TPR-L---D---T---HPA-M--I-T---V--L-E---M-GAAR-H---FLR---M---Q-----Q-------------L----A-----K-----T---N------E-------E--R----A---Q--I-----------------------------L-----Q---P---T-LEINTGHALIK-KL------N--Q---L--------R----D-S-----------E--P-D----------------------------------------------------------------------------------------------------------------------------------------------------L----------------------------AQ---LL---M--DQIYENAMIAA-G--------LND--D-P--R----P--MVSRLNE-LL-T---K----------V--L-----E--------K----H-------------------------------------------------------------------------------------------------------------------------------------------------------------------------------------------------------------------------------------------------------------------------------------------------------------------------------------------------------------------------------------------------------------------------------------------------------------------------------------------------------------------------------------------------------------------------------------------------------------------------------------------------------------------------------------------------------------------------------------------------------------------------------------------------------------------------------------------------------------------------------------
>Ambystoma_mexicanum@CT05131213.H1.1
------------------MLRALLVLRG------------------C---R-----CL-R----P--P--CHRLMSGA--N---------GG------A-----SG---V-LQ--QHP---------------------------------------------------------------------------------------Q---AV--R--Y----PF---------------------SGIGR-H---S--L--A-S---M-------------G-------------I--Q-----Q---G-------------------------------------------------------------------------------------------------------C------------------------S-----YS-T------Q---------T--A--------E---------------S-------K------E----------------------------------------------------------------------------------------------------------------------------------------------------------------------------------------------------E-------------------E---------------------------P-L--HN------L-------I-------S--DS---------E-T-V------Q-G-S-S----------S---------K-----H---------------------------EFQAET-----RKLLDIV--ARSLYSEKEVFIRELISNGSDALEK--LRHK-LM-T-----E-----G---------------------------------------T--V----V---------P---E------------------------------------------------------------L-E---IHLQT------DS---------E---K------------G---I--IIIQDTGIGMTEEELVSNLGTIA-RSGSKAF----LE---S-------------------------------L------------Q-------------------------------------------------------------------N-------Q---------------A-----------------------D---------------------------------------------------------------------------A---------------G-----------------------G----------N-IIGQFGVGFYSAFMVANKVE-----VFSQ--S---A--E-------------------SE--S-------P------G-Y-----K-WS-S-----DG-SG-LFEI--A---E----A-----------S--------G-------------------------------------------------V-------R------------------------------------M-GT--KIIIHL-K---------E----------------------------E-C-------R-E-FATEDRV-KD-VVTKYSNFIS-F---P-L-----------F-L--------------N---------------------------G--------R-----R---------------------------------------------------------------------------------------------------------------------------------------------------------------------------------------------------------------------------------------------------------------------------------------------------------------------------------------------------------------------------------------------------------------------------------------------------------------------------------------------------------------------------------------------------------------------------------------------------------------------------------------------------------------------------------------------------------------------------------------------------------------------------------------------------------------------------------------------------------------------------------------------------------------------------------------------------------------------------------------------------------------------------------------------------------I----------------------N----------------T---------L---Q---A-------------------------------------------------------------------------------------------------------LWMMDSK-D--IGEWQHEEFYR--------Y-IA-Q------------------A--Y----D--K-PR-YTLH-Y-KTD-A--P-L--NIRS-IFYVP-E--M-KPS--M--F--DV--SRE------------------L-G---SS------VA-------------L-------------Y-SR--KVLI-QTKA--T--D-ILPKWLRFLRGVVDSEDIP--------LNLSRELLQ-E-------SV-LIRKLREVLQKRLVKFF-IE---Q------------S--K------------------------K-----D-------P------------------------------------------------------------------------------------------------------------------------------------------------------------------------------------------------------------------------------------------------------------------------------------------------------------------------------------------------------E------------K-------------------Y----A----------K------F-FEDYGLFMR-EGIV--T-T---A----------E--Q-----DVK---ED-IGK-LLRF-E---S------S----------------------------------A----L-----------P------P----------------G------------------------------------------------------------------------------------Q--------------------------------------------------L-----------------T--SLTE---Y--------------------A-------------------------------------------------------------------------------------------------------------------------S-------------------------------------------------------------------------------------------------------------------------------------R-----------------M---------------------------------------------------------------------------------Q----------------------------------------------A-----------G----T-------------------------R--------------N------------------------------------------------IYY--Q--CS-P--N----RHLAEH--SPYFEAM-KQK--NMEV---------LFC-YE-Q-FD-ELTL--LH-L-R-EF----------------------------------------------------------D--------------K-----------K----------------K----L--I---SV--E---------T-D---I------V--------V-------D----H-----Y------------K-----E--E-----K--------------------------F-------------------E---------------------------------------D----G---------------R-------------------------------------------------------------------------------------------S--------G-----I-----------------------------------------------------E---------------------------------R-----L-----S------E----K-D--------T----E-----D------L---L-A-W---M------RN----GL------------G------T-----------R-I---------A-NVK------V---TPR-L---D---T---HPA-M--I-T---V--L-E---M-GAAR-H---FLR---T---Q-----Q-------------L----A-----K-----T---T------E-------E--R----A---Q--I-----------------------------M-----Q---P---T-LEINTGHPLIK-KL------V--Q---L--------R----D-S-----------E--P-D----------------------------------------------------------------------------------------------------------------------------------------------------L----------------------------AR---LV---L--DQIYENAMITA-G--------LNE--D-P--R----P--MVSRLNE-LL-T---K----------A--L-----E--------K----H-------------------------------------------------------------------------------------------------------------------------------------------------------------------------------------------------------------------------------------------------------------------------------------------------------------------------------------------------------------------------------------------------------------------------------------------------------------------------------------------------------------------------------------------------------------------------------------------------------------------------------------------------------------------------------------------------------------------------------------------------------------------------------------------------------------------------------------------------------------------------------------
>Caiman_crocodilus@Contig19950.H1.1
----------------------------------------------------------------------------------------------------------------------------------------------------------------------------------------------------------------------------------------------------------------------------------------------------------------------------------------------------------------------------------------------------------------------------------------------------------------------------------------------------------------------------------------------------------------------------------------------------------------------------------------------------------------------------------------------------------------------------------------------------------------------------------------------------------------------------------------------------------------------------------------------------------------------------------------------------------------------------------------------------------------------------------------------------------------------------------------------------------------------------------------------------------------------------------------------------------------------------------------------------------------------------------------------------------------------------------------------------------------------------------------------------------------------------------------------------------------------------------------------------------------------------------------------------------------------------------------------------------------------------------------------------------------------------------------------------------------------------------------------------------------------------------------------------------------------------------------------------------------------------------------------------------------------------------------------------------------------------------------------------------------------------------------------------------------------------------------------------------------------------------------------------------------------------------------------------------------------------------------------------------------------------------------------------------------------------------------------------------------------------------------------------------------------------------------------------------------------------------------------------------------------------------------------------------------------------------------------------------------------------------------------------------------------------------------------------------------------------------------------------------------------------------------------------------------------------------------------------------------------------------------------------------------------------------------------------------------------------------------------------------------------------------------------------------------------------------------------------------------------------------------------------------------------------------------------------------------------------------------------------------------------------------------------------------------------------------------------------------------------------------------------------------------------------------------------------------------------------------------------------------------------------------------------------------------------------------------------------------------------------------------------------------------------------------------------------------------------------------------------------------------------------------------------------------------------------------------------------------------------------------------------------------------GIV--T-I---A----------E--Q-----DVK---ED-IGK-LLRY-E---S------S----------------------------------A----L-----------P------A----------------G------------------------------------------------------------------------------------Q--------------------------------------------------L-----------------T--SLPD---Y--------------------A-------------------------------------------------------------------------------------------------------------------------S-------------------------------------------------------------------------------------------------------------------------------------R-----------------M---------------------------------------------------------------------------------K----------------------------------------------A-----------G----M-------------------------R--------------N------------------------------------------------IYY--L--CA-P--N----RHLATH--SPYFEAM-KKK--DMEV---------LFC-YE-Q-FD-ELT---------------------------------------------------------------------------------------------------------------------------------------------------------------------------------------------------------------------------------------------------------------------------------------------------------------------------------------------------------------------------------------------------------------------------------------------------------------------------------------------------------------------------------------------------------------------------------------------------------------------------------------------------------------------------------------------------------------------------------------------------------------------------------------------------------------------------------------------------------------------------------------------------------------------------------------------------------------------------------------------------------------------------------------------------------------------------------------------------------------------------------------------------------------------------------------------------------------------------------------------------------------------------------------------------------------------------------------------------------------------------------------------------------------------------------------------------------------------------------------------------------------------------------------------------------------------------------------------------------------------------------------------------------------------------------------------------------------------------------------------------------------------------------------------------------------------------------------------------------------------------------------------------------------------------------------------------------------------------------------------------------------------------------------------------------------------------------------------------
>Caretta_caretta@Contig34269.H1.1
----------------------------------------------------------------------------------------------------------------------------------------------------------------------------------------------------------------------------------------------------------------------------------------------------------------------------------------------------------------------------------------------------------------------------------------------------------------------------------------------------------------------------------------------------------------------------------------------------------------------------------------------------------------------------------------------------------------------------------------------------------------------------------------------------------------------------------------------------------------------------------------------------------------------------------------------------------------------------------------------------------------------------------------------------------------------------------------------------------------------------------------------------------------------------------------------------------------------------------------------------------------------------------------------------------------------------------------------------------------------------------------------------------------------------------------------------------------------------------------------------------------E-----VYSQ--S---A--E-------------------SG--S-------P------G-Y-----H-WS-S-----DG-SG-MFEI--A---E----A-----------S--------G-------------------------------------------------V-------R------------------------------------P-GT--KIIIHL-K---------E----------------------------E-C-------K-E-FANEDRV-KG-VVTKYSNFIS-F---P-L-----------F-L--------------N---------------------------G--------R-----R---------------------------------------------------------------------------------------------------------------------------------------------------------------------------------------------------------------------------------------------------------------------------------------------------------------------------------------------------------------------------------------------------------------------------------------------------------------------------------------------------------------------------------------------------------------------------------------------------------------------------------------------------------------------------------------------------------------------------------------------------------------------------------------------------------------------------------------------------------------------------------------------------------------------------------------------------------------------------------------------------------------------------------------------------------L----------------------N----------------T---------L---Q---A-------------------------------------------------------------------------------------------------------LWMMDSK-E--IGEWQHEEFYR--------F-IA-Q------------------A--Y------------------------------------------------------------------------------------------------------------------------------------------------------------------------------------------------------------------------------------------------------------------------------------------------------------------------------------------------------------------------------------------------------------------------------------------------------------------------------------------------------------------------------------------------------------------------------------------------------------------------------------------------------------------------------------------------------------------------------------------------------------------------------------------------------------------------------------------------------------------------------------------------------------------------------------------------------------------------------------------------------------------------------------------------------------------------------------------------------------------------------------------------------------------------------------------------------------------------------------------------------------------------------------------------------------------------------------------------------------------------------------------------------------------------------------------------------------------------------------------------------------------------------------------------------------------------------------------------------------------------------------------------------------------------------------------------------------------------------------------------------------------------------------------------------------------------------------------------------------------------------------------------------------------------------------------------------------------------------------------------------------------------------------------------------------------------------------------------------------------------------------------------------------------------------------------------------------------------------------------------------------------------------------------------------------------------------------------------------------------------------------------------------------------------------------------------------------------------------------------------------------------ALIK-KL------S--Q---L--------R----V-S-----------Q--P-D----------------------------------------------------------------------------------------------------------------------------------------------------L----------------------------AQ---LL---L--DQIYENAMIAA-G--------LND--D-P--R----P--MVSRLNE-LL-T---K----------A--L-----E--------K----H-------------------------------------------------------------------------------------------------------------------------------------------------------------------------------------------------------------------------------------------------------------------------------------------------------------------------------------------------------------------------------------------------------------------------------------------------------------------------------------------------------------------------------------------------------------------------------------------------------------------------------------------------------------------------------------------------------------------------------------------------------------------------------------------------------------------------------------------------------------------------------------
>Chelonoidis_nigra@Contig156888.H1.1
--------------------------------------------------------------------------------------------------------------------------------------------------------------------------------------------------------------------------------------------------------------N--L--A-A---F-------------S-------------V--L-----A---G-------------------------------------------------------------------------------------------------------Q------------------------K-----YS-T------Q---------A--A--------E---------------N-------K------E----------------------------------------------------------------------------------------------------------------------------------------------------------------------------------------------------E-------------------E---------------------------P-L--HT------I-------I-------S--NT---------E-S-V------K-G-E-A----------S---------K-----H---------------------------EFQAET-----KKLLDIV--ARSLYSEKEVFVRXLISNGSDALEK--LRHK-LM-S-----E-----G---------------------------------------K--V----L---------P---E------------------------------------------------------------M-E---IHLQT------DS---------E---K------------G---T--ITIQDTGIGMTQE--------------------------------------------------------------------------------------------------------------------------------------------------------------------------------------------------------------------------------------------------------------------------------------------------------------------------------------------------------------------------------------------------------------------------------SG-MFEI--A---E----A-----------S--------G-------------------------------------------------V-------R------------------------------------P-GT--KIIIHL-K---------E----------------------------E-C-------K-E-FANEDRV-KD-VVTKYSNFIS-F---P-L-----------F-L--------------N---------------------------G--------R-----R---------------------------------------------------------------------------------------------------------------------------------------------------------------------------------------------------------------------------------------------------------------------------------------------------------------------------------------------------------------------------------------------------------------------------------------------------------------------------------------------------------------------------------------------------------------------------------------------------------------------------------------------------------------------------------------------------------------------------------------------------------------------------------------------------------------------------------------------------------------------------------------------------------------------------------------------------------------------------------------------------------------------------------------------------------L----------------------N----------------T---------L---Q---A-------------------------------------------------------------------------------------------------------LWMMDSK-E--IGEWQHEEFYR--------F-IA-Q------------------A--Y----D--K-PR-YTLH-Y-KTD-A--P-L--NIRS-IFXVP-E--M-KPS--M--F--DV------------------------------------------------------------------------------------------------------------------------------------------------------------------------------------------------------------------------------------------------------------------------------------------------------------------------------------------------------------------------------------------------------------------------------------------------------------------------------------------------------------------------------------------------------------------------------------------------------------------------------------------------------------------------------------------------------------------------------------------------------------------------------------------------------------------------------------------------------------------------------------------------------------------------------------------------------------------------------------------------------------------------------------------------------------------------------------------------------------------------------------------------------------------------------------------------------------------------------------------------------------------------------------------------------------------------------------------------------------------------------------------------------------------G----S-------------------------R--------------N------------------------------------------------IYY--L--CA-P--N----RHLAEH--SPYFEAM-KKK--DTEV---------LFC-YE-Q-FD-ELTL--LH-L-R-EF----------------------------------------------------------D--------------K-----------K----------------K----L--I---SV--E---------T-D---I------V--------V-------D----H-----Y------------K-----E--E-----K--------------------------F-------------------E---------------------------------------E----S---------------R-------------------------------------------------------------------------------------------P--------A-----A-----------------------------------------------------E---------------------------------R-----L-----T------E----K-E--------A------------------------------------------------------------------------------------------------------------------------------------------------------------------------------------------------------------------------------------------------------------------------------------------TGHALIK-KL------N--Q---L--------R----V-S-----------Q--P-D----------------------------------------------------------------------------------------------------------------------------------------------------L----------------------------AQ---LL---L--DQIYENAMIAA-G--------LND--D-P--R----P--MVSRLNE-LL-T---K----------A--L-----E--------K----H-------------------------------------------------------------------------------------------------------------------------------------------------------------------------------------------------------------------------------------------------------------------------------------------------------------------------------------------------------------------------------------------------------------------------------------------------------------------------------------------------------------------------------------------------------------------------------------------------------------------------------------------------------------------------------------------------------------------------------------------------------------------------------------------------------------------------------------------------------------------------------------
>Chrysemys_picta_bellii@CT04131213.H1.1
---------------------------------------------------------------------------AGS--P---------ARLRAPAAG-----TA---C-LQ--R-----------------------------------------------------------------------------------------A---AL--H--F----PV---------------------P---R-H---N--L--A-A---F-------------S-------------I--L-----A---G-------------------------------------------------------------------------------------------------------Q------------------------K-----YS-T------Q---------A--A--------E---------------N-------K------E----------------------------------------------------------------------------------------------------------------------------------------------------------------------------------------------------E-------------------E---------------------------P-L--HI------I-------I-------S--NT---------E-N-V------K-G-E-A----------S---------K-----H---------------------------EFQAET-----KKLLDIV--ARSLYSEKEVFIRELISNGSDALEK--LRHK-LM-S-----E-----G---------------------------------------K--V----L---------P---E------------------------------------------------------------M-E---IHLQT------DS---------E---K------------G---T--ITIQDTGIGMTQEELVSNLGTIA-RSGSKAF----LD---A-------------------------------L------------Q-------------------------------------------------------------------S-------Q---------------A-----------------------E---------------------------------------------------------------------------A---------------S-----------------------S----------K-IIGQFGVGFYSAFMVADKVE-----VYSQ--S---A--E-------------------SG--S-------P------G-Y-----H-WS-S-----DG-SG-MFEI--A---E----A-----------S--------G-------------------------------------------------V-------R------------------------------------P-GT--KIIIHL-K---------E----------------------------E-C-------K-E-FANEDRV-KE-VVTKYSNFIS-F---P-L-----------F-L--------------N---------------------------G--------R-----R---------------------------------------------------------------------------------------------------------------------------------------------------------------------------------------------------------------------------------------------------------------------------------------------------------------------------------------------------------------------------------------------------------------------------------------------------------------------------------------------------------------------------------------------------------------------------------------------------------------------------------------------------------------------------------------------------------------------------------------------------------------------------------------------------------------------------------------------------------------------------------------------------------------------------------------------------------------------------------------------------------------------------------------------------------L----------------------N----------------T---------L---Q---A-------------------------------------------------------------------------------------------------------LWMMDSK-E--IGEWQHEEFYR--------F-IA-Q------------------A--Y----D--K-PR-YTLH-Y-KTD-A--P-L--NIRS-IFYVP-E--M-KPS--M--F--DV--SRE------------------L-G---SS------VA-------------L-------------Y-SR--KILI-QTKA--T--D-ILPKWLRFLRGVVDSEDIP--------LNLSRELLQ-E-------ST-LIR----------------------------------------------------------------------------------------------------------------------------------------------------------------------------------------------------------------------------------------------------------------------------------------------------------------------------------------------------------------------------------------------------------------------------------E------------K-------------------Y----A----------K------F-FEDYGLFMR-EGIV--T-I---A----------E--Q-----EVK---ED-IAK-LLRY-E---S------S----------------------------------A----L-----------P------A----------------G------------------------------------------------------------------------------------Q--------------------------------------------------L-----------------T--SLTE---Y--------------------A-------------------------------------------------------------------------------------------------------------------------S-------------------------------------------------------------------------------------------------------------------------------------R-----------------M---------------------------------------------------------------------------------Q----------------------------------------------A-----------G----S-------------------------R--------------N------------------------------------------------IYY--L--CA-P--N----RHLAEH--SPYFEAM-KKK--DMEV---------LFC-YE-Q-FD-ELTL--LH-L-R-EF----------------------------------------------------------D--------------K-----------K----------------K----L--I---SV--E---------T-D---I------V--------V-------D----H-----Y------------K-----E--E-----K--------------------------F-------------------E---------------------------------------E----S---------------R-------------------------------------------------------------------------------------------P--------A-----A-----------------------------------------------------E---------------------------------R-----L-----T------E----K-E--------A----E-----E------L---M-A-W---M------RN----AL------------G------S-----------R-I---------T-NVK------V---TPR-L---D---T---HPA-M--I-T---V--L-E---M-GAAR-H---FLR---M---Q-----Q-------------L----A-----K-----T---N------E-------E--R----A---Q--I-----------------------------L-----Q---P---T-LEINTGHALIK-KL------N--Q---L--------R----V-S-----------Q--P-D----------------------------------------------------------------------------------------------------------------------------------------------------L----------------------------AQ---LL---L--DQIYENAMIAA-G--------LND--D-P--R----P--M--------------------------------------------------------------------------------------------------------------------------------------------------------------------------------------------------------------------------------------------------------------------------------------------------------------------------------------------------------------------------------------------------------------------------------------------------------------------------------------------------------------------------------------------------------------------------------------------------------------------------------------------------------------------------------------------------------------------------------------------------------------------------------------------------------------------------------------------------------------------------------------------------------------------------------------
>Crocodylus_niloticus@toto11106.H1.1
----------------------------------------------------------------------------------------------------------------------------------------------------------------------------------------------------------------------------------------------------------------------------------------------------------------------------------------------------------------------------------------------------------------------------------------------------------------------------------------------------------------------------------------------------------------------------------------------------------------------------------------------------------------------------------------------------------------------------------------------------------------------------------------------------------------------------------------------------------------------------------------------------------------------------------------------------------------------------------------------------------------------------------------------------------------------------------------------------------------------------------------------------------------------------------------------------------------------------------------------------------------------------------------------------------------------------------------------------------------------------------------------------------------------------------------------------------------------------------------------------------------------------------------------------------------------------------------------------------------------------------------------------------------------------------------------------------------------------------------------------------------------------------------------------------------------------------------------------------------------------------------------------------------------------------------------------------------------------------------------------------------------------------------------------------------------------------------------------------------------------------------------------------------------------------------------------------------------------------------------------------------------------------------------------------------------------------------------------------------------------------------------------------------------------------------------------------------------------------------------------------------------------------------------------------------------------------------------------------------------------------------------------------------------------------------------------------------------------------------------------------------------------------------------------------------------------------------------------------------------------------------------------------------------------------------------------------------------------------------------------------------------------------------------------------------------------------------------------------------------------------------------------------------------------------------------------------------------------------------------------------------------------------------------------------------------------------------------------------------------DIP--------LNLSRELLQ-E-------SA-LIRKLRDVLQKRLIKFF-ID---Q------------S--K------------------------K-----D-------P------------------------------------------------------------------------------------------------------------------------------------------------------------------------------------------------------------------------------------------------------------------------------------------------------------------------------------------------------E------------K-------------------Y----A----------K------F-FEDYGLFMR-EGIV--T-I---A----------E--Q------------------LLRY-E---S------S----------------------------------A----L-----------P------A----------------G------------------------------------------------------------------------------------Q--------------------------------------------------L-----------------T--SLPD---Y--------------------A-------------------------------------------------------------------------------------------------------------------------S-------------------------------------------------------------------------------------------------------------------------------------R-----------------M---------------------------------------------------------------------------------K----------------------------------------------A-----------G----A-------------------------R--------------N------------------------------------------------IYY--L--CA-P--N----RHLAKH--SPYFEAM-KKK--DMEV---------LFC-YE-Q-F-----------------------------------------------------------------------------------------------------------------------------------------------------------------------------------------------------------------------------------------------------------------------------------------------------------------------------------------------------------------------------------------------------------------------------------------------------------------------------------------------------------------------------------------------------------------------------------------------------------------------------------------------------------------------------------------------------------------------------------------------------------------------------------------------------------------------------------------------------------------------------------N--Q---L--------R----D-S-----------E--P-D----------------------------------------------------------------------------------------------------------------------------------------------------L----------------------------AQ---LL---M--DQIYENAMIAA-G--------LND--D-P--R----P--MVSRLNE-LL-T---K----------V--L-----E--------K----H-------------------------------------------------------------------------------------------------------------------------------------------------------------------------------------------------------------------------------------------------------------------------------------------------------------------------------------------------------------------------------------------------------------------------------------------------------------------------------------------------------------------------------------------------------------------------------------------------------------------------------------------------------------------------------------------------------------------------------------------------------------------------------------------------------------------------------------------------------------------------------------
>Crotalus_adamanteus@CT02131213.H1.1
-----------------------SGREQ--R--ATA----PA----R---R-----AP-P----G--L--VS-----A--A---------SP------S-----PV-------------------------------------------------------------------------------------------------------------------RG---------------------L---P-------------------------------C-------------W--V-----W---R-------------------------------------------------------------------------------------------------------R------------------------S-----CS-S------H---------T--AR-------D---------------D-------P------E----------------------------------------------------------------------------------------------------------------------------------------------------------------------------------------------------A-------------------A---------------------------P-S--PR------S-------P-------S--RP---------E-S-V------P-G-S-T----------S---------K-----H---------------------------EFQAET-----QKLLDIV--ARSLYSEQEVFIRELISNSSDALEK--LRHK-LV-S-----E-----G---------------------------------------K--V----L---------T---E------------------------------------------------------------L-R---IELET------DE---------E---K------------C---L--VAIQDTGIGMNREELLSNLGTIA-RSGSKAF----LD---T-------------------------------L------------K-------------------------------------------------------------------S-------Q---------------T-----------------------E---------------------------------------------------------------------------A---------------S-----------------------N----------K-IIGQFGVGFYSVFMVANQVE-----VFSK--S---A--E-------------------PD--S-------F------G-Y-----C-WH-S-----DG-SG-TFEI--S---E----A-----------S--------G-------------------------------------------------V-------Q------------------------------------V-GT--KIILHL-K---------E----------------------------D-C-------K-E-FASEERV-KD-IIKKYSNFIS-F---P-L-----------Y-L--------------N---------------------------G--------Q-----R---------------------------------------------------------------------------------------------------------------------------------------------------------------------------------------------------------------------------------------------------------------------------------------------------------------------------------------------------------------------------------------------------------------------------------------------------------------------------------------------------------------------------------------------------------------------------------------------------------------------------------------------------------------------------------------------------------------------------------------------------------------------------------------------------------------------------------------------------------------------------------------------------------------------------------------------------------------------------------------------------------------------------------------------------------V----------------------N----------------T---------L---Q---A-------------------------------------------------------------------------------------------------------LWMMEPK-E--VGDWQHREFYH--------F-IA-H------------------A--Y----D--E-PR-YTLH-Y-KTD-A--P-L--NIRS-IFYVP-G--V-KPS--M--F--DV--SQE------------------Q-G---SS------VA-------------L-------------Y-SR--KVLI-LTKA--T--E-ILPKWLRFLKGVVDSEDIP--------LNLSRELLQ-E-------SI-LLRKLREVLQRRLIKFF-ID---Q------------S--K------------------------K-----D-------P------------------------------------------------------------------------------------------------------------------------------------------------------------------------------------------------------------------------------------------------------------------------------------------------------------------------------------------------------E------------K-------------------Y----A----------T------F-FEDYGLFIR-EGII--M-L---P----------E--Q-----EAK---EE-VAK-LLRY-E---S------S----------------------------------L----L-----------P------P----------------G------------------------------------------------------------------------------------Q--------------------------------------------------L-----------------T--SLPE---Y--------------------A-------------------------------------------------------------------------------------------------------------------------S-------------------------------------------------------------------------------------------------------------------------------------R-----------------M---------------------------------------------------------------------------------P----------------------------------------------A-----------G----S-------------------------R--------------N------------------------------------------------IYY--L--CA-P--T----RNLAEH--SPYYEAT-KKK--NVEV---------LFC-YK-Q-FD-ELTL--LH-L-R-EF----------------------------------------------------------D--------------K-----------K----------------K----L--I---SV--E---------T-D---I------A--------V-------D----H-----Y------------K-----E--E-----T--------------------------F-------------------E---------------------------------------E----S---------------H-------------------------------------------------------------------------------------------S--------A-----E-----------------------------------------------------N---------------------------------R-----L-----S------S----Q-A--------V----E-----D------L---L-A-W---M------RN----AL------------G------S-----------R-V---------A-AVK------V---TPR-L---D---S---HPA-M--I-T---V--L-E---M-GAAR-H---FLR---M---Q-----Q-------------L----A-----K-----T---S------E-------E--R----A---Q--I-----------------------------L-----Q---P---T-LEINAGHTLVK-KL------N--Q---L--------R----I-D-----------H--P-D----------------------------------------------------------------------------------------------------------------------------------------------------L----------------------------AQ---ML---L--DQIYDNAMITA-G--------LSE--D-P--R----P--MVNRLNE-LL-A---R----------A--L-----E--------K----H-------------------------------------------------------------------------------------------------------------------------------------------------------------------------------------------------------------------------------------------------------------------------------------------------------------------------------------------------------------------------------------------------------------------------------------------------------------------------------------------------------------------------------------------------------------------------------------------------------------------------------------------------------------------------------------------------------------------------------------------------------------------------------------------------------------------------------------------------------------------------------------
>Cyclorana_alboguttata@CT06131213.H1.1
[truncated: 134,264 more chars]
