# Supplementary material for: A phylogenomic framework and timescale for comparative studies of tunicates
Source: BMC Biol. 2018 Apr 13;16:39. doi: 10.1186/s12915-018-0499-2 (PMC5899321; doi:10.1186/s12915-018-0499-2)
Supplement: Supplementary file 4 — Supporting data. Transcriptome assemblies, alignments, and trees. (ZIP 38502 kb) [file 12915_2018_499_MOESM4_ESM.zip › 12915_2018_499_MOESM4_ESM/12915_2018_499 (Delsuc) Files Updated 23-03-2018/if2b.fasta]

>Xenoturbella_bocki@CT02100805.H1.1
----------------------------------------------------------------------------------------------------------------------------------------------------------------------------------------------------------------------------------------------------------------------------------------------------------------------------------------------------------------------------------------------------------------------------------------------------------------------------------------------------------------------------------------------------------------------------------------------------------------------------------------------------------------------------------------------------------------------------------------------------------------------------------------------------------------------------------------------------------------------------------------------------------------------------------------------------------------------------------------------------------------------------------------------------------------------------------------------------------------------------------------------------------------------------------------------------------------------------------------------------------------------------------------------------------------------------------------------------------------------------------------------------------------------------------------------------------------------------------------------------------------------------------------------------------------------------------------------------------------------------------------------------------------------------------------------------------------------------------------------------------------------------------------------------------------------------------------------------------------------------------------------------------------------------------------------------------------------------------------------------------------------------------------------------------NRVFIIMRE-KNP--L---A-G-E----R-K--P-FVMRP-P--E--VVRV-GTKK---SSFVNFADICKALQRQ-----PKHLLAFLLAELGTSGSL--D-G-----------N-NQ-LIIKGRFQQ-K-QIEWVLRRYIKEYVMCHTCKS-RDTVLE--K-D----T-RLFFLRCGTCQSRSSVVSI-K--SGF---R-AV-T-T--K--RAQIR-------------------------------------------------------------------------------------------------------------------------------------
>Patiria_pectinifera@DB423921.H1.1
---------------------------------------------MAE-D--E-A--I----FD-PT-M---K-KKK-KK-KKM-PF---D--------------L--------E---A---------------------------A------L---E---G--------------------------------------------------------------G--G-----D-T--Q-------E--S----T-----------EA-----PE----------K------D-D---------A-----PK--------------------N---------T-----------------------D-T--N------E------------T--------E------K-------------------------------------------------------------------------------K-S---------E------------------------D-----------------------------------------M---------D-F-------------------------D----L-----------D---L--S--------------------I-K--K-K-K--KK-K-K------T-----F---D-M---------D-----------G------M-------------E------D----A----LG-------------E------I---EN------A----A----------------D--------------G-------E------T----------------------------------------------------------------------------------Q-----------E---------AA-XEST-P---A-------------------------------------------------------E---------------I---------------N----------------DF----------------------D-----------------------------------------------------------------------------------------A----D-------------L-------------D----F--------A---------L-T-----K-----------K------------------------------K---K----------------------------------------------------------------------------------------------------------------------------------------------------------------------------------------------------------------------------------------------------------------------------------------------------------------------------------------------------------------------------------------------------------------------------------------------------------------------------------------------------------------------------------------------------------------------------------------------------------------------------------------------------------------------------------------------------------------------------------------------------------------------------------------------------------------------------------------------------------------------------------------------------------------------------------------------------------------------------------------------------------------------------------------------------------------------------------------
>Patiria_miniata@CT04100729.H1.1
---------------------------------------------MAE-D--E-A--I----FD-PT-M---K-KKK-KK-KKM-PF---D--------------L--------E---A---------------------------A------L---E---G--------------------------------------------------------------G--G-----D-T--Q-------E--S----T-----------EA-----PE----------K------D-D---------T-----PK--------------------N---------T-----------------------D-T--N------E------------T--------E------K-------------------------------------------------------------------------------K-S---------E------------------------D-----------------------------------------M---------D-F-------------------------D----L-----------D---L--S--------------------I-K--K-K-K--KK-K-K------T-----F---D-M---------D-----------G------M-------------E------D----A----LG-------------E------I---EN------A----D----------------D--------------G-------E------T----------------------------------------------------------------------------------Q-----------E---------AA------------------------------------------------------------------------------------------------------------------------------------------------------------------------------------------------------------------------------------------D-------------L-------------D----F--------A---------L-T-----K-----------K------------------------------K---K-----K--------K------------------K--K--P-----------K-------L----E----D---------------------------L----------E------------A------------E------------------------------------------A-----------------------------LEGNN-K--------------------------E-------------N--------------------------------------------------E----E----------------------------------------------------------------------------------N-----------------S--------E----------------------------------------------M-------------K----------D-------K------------------------------------------------S-----------G------------------------------------------T-------T-----W-------------------AG--T---E---------R------------D-------------Y-----MY-DEL--LTRVFDIMRA-KNPDMC---T-G-E----K-K--R-FVMKP-P--Q--VVRV-GTKK---TSFVNFTDVCKTLHRP-----TEHLLSFLLAEMGTSGSI--D-G-----------N-NQ-LIIKGRFTQ-K-QVENVLRRYIKEYVTCHTCRS-SDTFLH--K-E----N-RLFFLQCETCQSRCSVTSI-K--SGY---Q-AV-T-A--K--RAQIRAK---------------------------------------------AN------------------------------------------------------------------------------------
>Branchiostoma_floridae@ti.1
---------------------------------------------------------I----FD-LS-L---K-KKK-KK-KKV-PF---F---------------------------------------------------------------------------------------------------------------------------------------------------D-------P--D----A-----------AP-----GE----------G------T-N---------D-----QK--------------------D---------E-----------------------DGD--D------E------------K--------S------E-------------------------------------------------------------------------------V-I---------D------------------------D--------------------------------L--------A---------S-L-------------------------D----L---------------G--L--------------------K-K--K-K-K--KK-K-K------I-----F---D-L---------A-----------D------L-------------D------E----A----LP----EK-------D------N-----------K----L----------------D--------------S-------E------E----------------------------------------------------------------------------------KGVSFEDTGAGDD---------A-----------L-------------------------------------------------------G---------------L---------------D----------------D-----------------------D-----------------------------------------------------------------------------------------L----D-------------L-------------D----L------------------T-K-----L-----------K------------------------------K---K-----K--------K------------------K--K--MA--------D-------------------V---------------------------I----------D------------D------------D------K-----------------------------------E-----------------------------D--------------------------------E-------------D------------------------------------------------------------------------------------------------------------------------------------------------------------D--------E--------------A----P-------K------------------I-------------G----------S-------L------------------------------------------------G-----------G------------------------------------------P-------S-----W-------------------LG--S---E---------R------------D-------------Y-----TY-DEL--LTRVFDIMRE-KNPDMV---A-G-E----K-R--R-FVMRP-P--Q--VVRV-GTKK---TSFVNFAEICKLLHRQ-----PKHLLAFLLAELGTSGSV--D-G-----------N-NQ-LIIKGRFQQ-K-QIENVLRRYIKEYVTCHTCRS-PETILQ--K-D----T-RLYFLQCETCHSRCSVASI-K--SGF---Q-AV-T-G--K--RAALRAK---------------------------------------------AT------------------------------------------------------------------------------------
>Homo_sapiens@P20042
---------------------------------------------MSG-D--E-M--I----FD-PT-M---S-KKK-KK-KKK-PF---M--------------L--------D---E------E------------G-----D-T------Q---T---E---------------------E--T--Q----------------------P-----------S--E-----T-K--E-------V--E----P-----------EP-----TE----------D------K-D---------L-----EA--------------------D---------E-----------------------E-D--T------R------------K--------K------D-------------------------------------------------------------------------------A-S---------D------------------------D--------------------------------L--------D---------D-L-------------------------N----F-----------F---N--Q--------------------K-K--K-K-K--KT-K-K------I-----F---D-I---------D-----------E------A-------------E------E----G----VK-------------D------L-----------K----I----------------E--------------S-------D------V----------------------------------------------------------------------------------Q-----------E---------P-----------T-------------------------------------------------------E---------------P---------------E----------------D-----------------------D-----------------------------------------------------------------------------------------L----D-------------I-------------M----L--------G---------N-K-----K-----------K------------------------------K---K-----K--------N------------------V--K--FP--------D-E-------D----E----I---------------------------L----------E------------K------------D------E-----------------A--------L--------E-----------------------------D--------------------------------E-------------D--------------------------------------------------N----K----------------------------------------------------------------------------------K-----------------D--------D--------------G----I-------S------------------F-------------S----------N-------Q------------------------------------------------T-----------G------------------------------------------P-------A-----W-------------------AG--S---E---------R------------D-------------Y-----TY-EEL--LNRVFNIMRE-KNPDMV---A-G-E----K-R--K-FVMKP-P--Q--VVRV-GTKK---TSFVNFTDICKLLHRQ-----PKHLLAFLLAELGTSGSI--D-G-----------N-NQ-LVIKGRFQQ-K-QIENVLRRYIKEYVTCHTCRS-PDTILQ--K-D----T-RLYFLQCETCHSRCSVASI-K--TGF---Q-AV-T-G--K--RAQLRAK---------------------------------------------AN------------------------------------------------------------------------------------
>Pan_troglodytes@BAF62357
---------------------------------------------MSG-D--E-M--I----FD-PT-M---S-KKK-KK-KKK-PF---M--------------L--------D---E------E------------G-----D-T------Q---T---E---------------------E--T--Q----------------------P-----------S--E-----T-K--E-------V--E----P-----------EP-----TE----------D------K-D---------L-----EA--------------------D---------E-----------------------E-D--T------R------------K--------K------D-------------------------------------------------------------------------------A-S---------D------------------------D--------------------------------L--------D---------D-L-------------------------N----F-----------F---N--Q--------------------K-K--K-K-K--KT-K-K------I-----F---D-I---------D-----------E------A-------------E------E----G----VK-------------D------L-----------K----I----------------E--------------S-------D------V----------------------------------------------------------------------------------Q-----------E---------P-----------T-------------------------------------------------------E---------------P---------------E----------------D-----------------------D-----------------------------------------------------------------------------------------L----D-------------I-------------M----L--------G---------N-K-----K-----------K------------------------------K---K-----K--------N------------------V--K--FP--------D-E-------D----E----I---------------------------L----------E------------K------------D------E-----------------A--------P--------E-----------------------------D--------------------------------E-------------D--------------------------------------------------N----K----------------------------------------------------------------------------------K-----------------D--------D--------------G----I-------S------------------F-------------S----------N-------Q------------------------------------------------T-----------G------------------------------------------P-------A-----W-------------------AG--S---E---------R------------D-------------Y-----TY-EEL--LNRVFNIMRE-KNPDMV---A-G-E----K-R--K-FVMKP-P--Q--VVRV-GTKK---TSFVNFTDICKLLHRQ-----PKHLLAFLLAELGTSGSI--D-G-----------N-NQ-LVIKGRFQQ-K-QIENVLRRYIKEYVTCHTCRS-PDTILQ--K-D----T-RLYFLQCETCHSRCSVASI-K--TGF---Q-AV-T-G--K--RAQLRAK---------------------------------------------AN------------------------------------------------------------------------------------
>Mus_musculus@EDL06103
---------------------------------------------MSG-D--E-M--I----FD-PT-M---S-KKK-KK-KKK-PF---M--------------L--------D---E------E------------G-----D-A------Q---T---E---------------------E--T--Q----------------------P-----------S--E-----T-K--E-------V--E----P-----------EP-----TE----------E------K-D---------V-----DA--------------------D---------E-----------------------E-D--S------R------------K--------K------D-------------------------------------------------------------------------------A-S---------D------------------------D--------------------------------L--------D---------D-L-------------------------N----F-----------F---N--Q--------------------K-K--K-K-K--KT-K-K------I-----F---D-I---------D-----------E------A-------------E------E----A----IK-------------D------V-----------K----I----------------E--------------S-------D------A----------------------------------------------------------------------------------Q-----------E---------P-----------A-------------------------------------------------------E---------------P---------------E----------------D-----------------------D-----------------------------------------------------------------------------------------L----D-------------I-------------M----L--------G---------N-K-----K-----------K------------------------------K---K-----K--------N------------------V--K--FP--------E-E-------D----E----I---------------------------L----------E------------K------------D------E-----------------A--------L--------E-----------------------------D--------------------------------E-------------D--------------------------------------------------S----K----------------------------------------------------------------------------------K-----------------D--------D--------------G----I-------S------------------F-------------S----------S-------Q------------------------------------------------T--------------------------------------------------------------A-----W-------------------AG--S---E---------R------------D-------------Y-----TY-EEL--LNRVFNIMRE-KNPDMV---A-G-E----K-R--K-FVMKP-P--Q--VVRV-GTKK---TSFVNFTDICKLLHRQ-----PKHLLAFLLAELGTSGSI--D-G-----------N-NQ-LVIKGRFQQ-K-QIENVLRRYIKEYVTCHTCRS-PDTILQ--K-D----T-RLYFLQCETCHSRCSVASI-K--TGF---Q-AV-T-G--K--RAQLRAK---------------------------------------------AN------------------------------------------------------------------------------------
>Bos_taurus@AAI22610
---------------------------------------------MSG-D--E-M--I----FD-PT-M---S-KKK-KK-KKK-PF---M--------------L--------D---E------E------------G-----D-A------Q---T---E---------------------E--T--Q----------------------P-----------S--E-----T-K--E-------V--E----P-----------EP-----TE----------D------K-D---------V-----EA--------------------D---------E-----------------------E-D--S------R------------K--------K------D-------------------------------------------------------------------------------A-S---------D------------------------D--------------------------------L--------D---------D-L-------------------------N----F-----------F---N--Q--------------------K-K--K-K-K--KS-K-K------I-----F---D-I---------D-----------E------A-------------E------E----G----IK-------------D------L-----------K----I----------------E--------------S-------D------V----------------------------------------------------------------------------------Q-----------E---------P-----------A-------------------------------------------------------E---------------P---------------E----------------E-----------------------D-----------------------------------------------------------------------------------------L----D-------------I-------------M----L--------G---------N-K-----K-----------K------------------------------K---K-----K--------V------------------V--K--FP--------D-E-------D----E----V---------------------------L----------E------------K------------D------E-----------------A--------L--------E-----------------------------D--------------------------------E-------------D--------------------------------------------------S----K----------------------------------------------------------------------------------K-----------------D--------D--------------G----I-------S------------------F-------------S----------N-------Q------------------------------------------------T-----------G------------------------------------------P-------A-----W-------------------AG--S---E---------R------------D-------------Y-----TY-EEL--LNRVFNIMRE-KNPDMV---A-G-E----K-R--K-FVMKP-P--Q--VVRV-GTKK---TSFVNFTDICKLLHRQ-----PKHLLAFLLAELGTSGSI--D-G-----------N-NQ-LVIKGRFQQ-K-QIENVLRRYIKEYVTCHTCRS-PDTILQ--K-D----T-RLYFLQCETCHSRCSVASI-K--TGF---Q-AV-T-G--K--RAQLRAK---------------------------------------------AN------------------------------------------------------------------------------------
>Monodelphis_domestica@XP_001371365
---------------------------------------------MSG-D--E-M--I----FD-PT-M---S-KKK-KK-KKK-PF---M--------------L--------D---E------E------------G-----D-A------Q---T---E---------------------E--T--Q----------------------P-----------S--E-----T-K--E-------T--E----P-----------EP-----TE----------D------K-D---------V-----EA--------------------D---------E-----------------------E-D--G------R------------K--------K------D-------------------------------------------------------------------------------A-S---------D------------------------D--------------------------------L--------D---------D-L-------------------------N----F-----------F---N--Q--------------------K-K--K-K-K--KT-K-K------I-----F---D-I---------D-----------E------A-------------E------E----G----VK-------------D------L-----------K----I----------------E--------------S-------D------V----------------------------------------------------------------------------------Q-----------E---------P-----------A-------------------------------------------------------E---------------P---------------E----------------D-----------------------D-----------------------------------------------------------------------------------------L----D-------------I-------------M----L--------G---------N-K-----K-----------K------------------------------K---K-----K--------N------------------V--K--FP--------D-E-------D----E----I---------------------------L----------E------------K------------D------E-----------------A--------L--------E-----------------------------D--------------------------------E-------------D--------------------------------------------------S----K----------------------------------------------------------------------------------K-----------------D--------D--------------G----I-------S------------------F-------------S----------N-------Q------------------------------------------------T-----------G------------------------------------------P-------A-----W-------------------AG--S---E---------R------------D-------------Y-----TY-DEL--LNRVFNIMRE-KNPDMV---A-G-E----K-R--K-FVMKP-P--Q--VVRV-GTKK---TSFVNFTDICKLLHRQ-----PKHLLAFLLAELGTSGSI--D-G-----------N-NQ-LVIKGRFQQ-K-QIENVLRRYIKEYVTCHTCRS-PDTILQ--K-D----T-RLYFLQCETCHSRCSVASI-K--TGF---Q-AV-T-G--K--RAQLRAK---------------------------------------------AN------------------------------------------------------------------------------------
>Gallus_gallus@CAC08449
---------------------------------------------MSG-D--E-M--I----FD-PT-M---S-KKK-KR-KKK-PF---M--------------L--------D---E------E------------GA----D-T------Q---T---E---------------------E--T--Q----------------------Q-----------S--E-----T-K--E-------V--E----P-----------EP-----TE----------D------K-D---------V-----EA--------------------D---------E-----------------------E-D--S------R------------K--------K------D-------------------------------------------------------------------------------A-T---------D------------------------D--------------------------------L--------D---------D-L-------------------------N----F-----------F---N--Q--------------------K-K--K-K-K--KP-K-K------I-----F---D-I---------D-----------E------A-------------E------E----G----VK-------------E------L-----------K----I----------------E--------------G-------D------A----------------------------------------------------------------------------------P-----------E---------V-----------V-------------------------------------------------------E---------------P---------------E----------------D-----------------------D-----------------------------------------------------------------------------------------L----D-------------I-------------M----L--------G---------N-K-----K-----------K------------------------------K---K-----K--------F------------------V--K--FP--------D-E-------D----E----I---------------------------L----------E------------K------------D------E-----------------A--------F--------E-----------------------------D--------------------------------E-------------D--------------------------------------------------S----K----------------------------------------------------------------------------------K-----------------D--------D--------------G----I-------S------------------F-------------S----------L-------Q------------------------------------------------S-----------G------------------------------------------P-------A-----W-------------------AG--S---E---------R------------D-------------Y-----TY-DEL--LNRVFNIMRE-KNPDMV---A-G-E----K-R--K-FVMKP-P--Q--VVRV-GTKK---TSFVNFTDICKLLHRQ-----PKHLLAFLLAELGTSGSI--D-G-----------N-NQ-LVIKGRFQQ-K-QIENVLRRYIKEYVTCHTCRS-PDTILQ--K-D----T-RLYFLQCETCHSRCSVASI-K--TGF---Q-AV-T-G--K--RAQLRAK---------------------------------------------AN------------------------------------------------------------------------------------
>Taeniopygia_guttata@ACH45567
---------------------------------------------MSG-D--E-M--I----FD-PT-M---S-KKK-KK-KKK-PF---M--------------L--------D---E------E------------GG--G-D-L------Q---T---E---------------------E--T--Q----------------------Q-----------S--E-----T-K--E-------V--E----P-----------EP-----TE----------D------K-D---------V-----EA--------------------D---------E-----------------------E-D--S------R------------K--------K------D-------------------------------------------------------------------------------T-T---------D------------------------D--------------------------------L--------D---------D-L-------------------------N----F-----------F---N--Q--------------------K-K--K-K-K--KT-K-K------I-----F---D-I---------D-----------E------A-------------E------E----G----VK-------------E------L-----------K----I----------------E--------------G-------D------V----------------------------------------------------------------------------------P-----------D---------T-----------V-------------------------------------------------------E---------------P---------------E----------------D-----------------------D-----------------------------------------------------------------------------------------L----D-------------I-------------M----L--------G---------N-K-----K-----------K------------------------------K---K-----K--------N------------------V--K--FP--------D-E-------D----E----I---------------------------M----------E------------K------------D------E-----------------A--------F--------E-----------------------------D--------------------------------E-------------D--------------------------------------------------S----K----------------------------------------------------------------------------------K-----------------D--------D--------------G----I-------S------------------F-------------S----------L-------Q------------------------------------------------S-----------G------------------------------------------P-------A-----W-------------------AG--S---E---------R------------D-------------Y-----TY-DEL--LNRVFNIMRE-KNPDMV---A-G-E----K-R--K-FVMKP-P--Q--VVRV-GTKK---TSFXX----------------------------------------------------------------------------------------------------------------------------------------------------------------------------------------------------------------------------------------------------------------------------------------------
>Ornithorhynchus_anatinus@XP_001510012
---------------------------------------------MSG-D--E-M--I----FD-PT-M---S-KKK-KK-KKK-PF---M--------------L--------D---E------E------------GG----D-V------Q---T---E---------------------E--T--Q----------------------P-----------S--E-----T-K--E-------V--E----P-----------EP-----AE----------D------R-D---------L-----EA--------------------D---------E-----------------------E-D--S------R------------K--------K------D-------------------------------------------------------------------------------A-S---------D------------------------D--------------------------------L--------D---------D-L-------------------------N----F-----------F---N--Q--------------------K-K--K-K-K--KT-K-K------I-----F---D-I---------D-----------E------A-------------E------E----G----IK-------------E------L-----------K----I----------------E--------------S-------D------V----------------------------------------------------------------------------------P-----------E---------P-----------A-------------------------------------------------------E---------------P---------------E----------------D-----------------------D-----------------------------------------------------------------------------------------L----D-------------I-------------M----L--------G---------N-K-----K-----------K------------------------------K---K-----K--------N------------------V--K--FP--------D-E-------D----E----I---------------------------L----------E------------K------------D------E-----------------A--------L--------E-----------------------------D--------------------------------E-------------D--------------------------------------------------N----K----------------------------------------------------------------------------------K-----------------D--------D--------------G----I-------S------------------F-------------S----------N-------Q------------------------------------------------T-----------G------------------------------------------P-------A-----W-------------------AG--S---E---------R------------D-------------Y-----TY-DEL--LNRVFTIMRE-KNPDMV---A-G-E----K-R--K-FVMKP-P--Q--VVRV-GTKK---TSFVNFTDICKLLHRQ-----PKHLLAFLLAELGTSGSI--D-G-----------N-NQ-LVIKGRFQQ-K-QIENVLRRYIKEYVTCHTCRS-PDTILQ--K-D----T-RLYFLQCETCHSRCSVASI-K--TGF---Q-AV-T-G--K--RAQLRAK---------------------------------------------AN------------------------------------------------------------------------------------
>Ambystoma_mexicanum@45808212.3
---------------------------------------------MSG-D--E-M--I----FD-PT-M---S-KKK-KK-KKK-PF---M--------------L--------D---E------E------------GG----E-P------Q---V---E---------------------E--T--Q----------------------T-----------T--E-----T-K--D-------I--E----P-----------EQ-----AE----------D------K-E---------V-----EM--------------------D---------E-----------------------E-D--F------R------------K--------K------E-------------------------------------------------------------------------------S-S---------D------------------------D--------------------------------L--------D---------D-L-------------------------N----F-----------F---N--Q--------------------K-K--K-K-K--KT-K-K------M-----F---D-I---------E-----------E------A-------------E------E----G----VK-------------E------L-----------K----I----------------E--------------I-------E------E----------------------------------------------------------------------------------P-----------EP--------P-----------V-------------------------------------------------------E---------------T---------------E----------------E-----------------------D-----------------------------------------------------------------------------------------L----D-------------F-------------V----L--------G-----------K-----K-----------K------------------------------K---K-----K--------N------------------V--I--FP--------E-E-------D----D----MM--------------------------M----------E------------N------------D------D-----------------I--------L--------E-----------------------------D--------------------------------E-------------D--------------------------------------------------N----Q----------------------------------------------------------------------------------K--------------------------D--------------G----I-------S------------------F-------------S----------S-------M------------------------------------------------T-----------G------------------------------------------P-------T-----W-------------------AG--T---E---------R------------D-------------Y-----TY-DEL--LNRVFNIMRE-KNPDMV---A-G-E----K-R--K-FVMKP-P--Q--VVRV-GTKK---TSFVNFTDICKLLHRQ-----PKHLLAFLLAELGTSGSI--D-G-----------N-NQ-LVIKGRFQQ-K-QIENVLRRYIKEYVTCHTCRS-PDTILQ--K-D----T-RLYFLQCETCHSRCSVASI-K--TGF---Q-AV-T-G--K--RAQLRAK---------------------------------------------AN------------------------------------------------------------------------------------
>Xenopus_tropicalis@CAJ83563
---------------------------------------------MSG-D--E-M--I----FD-PT-M---T-RKK-KK-KKK-PF---M--------------L--------D---E------D------------GA----E-P------Q---A---E---------------------E--T--Q----------------------V-----------P--E-----T-K--E-------V--E----P-----------EP-----PE----------D------K-D---------F-----DV--------------------D---------D-----------------------E-A--F------K------------K--------KV-----D-------------------------------------------------------------------------------A-P---------D------------------------D--------------------------------L--------D---------D-L-------------------------N----F-----------L---N--Q--------------------K-K--K-K-K--KT-K-K------------F---D-L---------D-----------E------A-------------E------E----G----VK-------------N------L-----------K----I----------------E--------------G-------E------I----------------------------------------------------------------------------------Q-----------E---------A-----------S-------------------------------------------------------E---------------SQ--------------E----------------D-----------------------D-----------------------------------------------------------------------------------------L----D-------------F-------------M----L--------S-----------K-----K-----------K------------------------------K---K-----K--------N------------------V--K--FP--------E-E-------D----D----T---------------------------L----------D------------R------------D------E-----------------A--------F--------E-----------------------------E--------------------------------E-------------D--------------------------------------------------N----K----------------------------------------------------------------------------------K-----------------D--------D--------------G----I-------S------------------F-------------S----------S-------Q------------------------------------------------L-----------G------------------------------------------P-------A-----W-------------------AG--T---E---------R------------D-------------Y-----TY-DEL--LNRVFNIMRE-KNPDMV---A-G-E----K-R--K-FVMKP-P--Q--VVRV-GTKK---TSFVNFTDICKLLHRQ-----PKHLLAFLLAELGTSGSI--D-G-----------N-NQ-LVIKGRFQQ-K-QIENVLRRYIKEYVTCHTCRS-PDTILQ--K-D----T-RLYFLQCETCHSRCSVASI-K--TGF---Q-AV-T-G--K--RAQLRAK---------------------------------------------AN------------------------------------------------------------------------------------
>Xenopus_laevis@AAI69632
---------------------------------------------MSG-D--E-M--I----FD-PT-M---S-KKK-KK-KKK-PF---M--------------L--------D---E------D------------GA----E-P------Q---A---E---------------------E--M--Q----------------------V-----------P--E-----T-K--E-------V--E----P-----------EP-----PE----------D------K-D---------L-----DA--------------------D---------D-----------------------E-T--F------K------------K--------RA-----D-------------------------------------------------------------------------------A-P---------D------------------------D--------------------------------L--------D---------D-L-------------------------N----F-----------L---N--Q--------------------K-K--K-K-K--KA-K-K------------F---D-L---------E-----------E------T-------------E------E----G----VK-------------N------L-----------K----I----------------E--------------G-------E------L----------------------------------------------------------------------------------Q-----------E---------A-----------S-------------------------------------------------------E---------------SQ--------------E----------------D-----------------------D-----------------------------------------------------------------------------------------L----D-------------F-------------M----L--------S-----------K-----K-----------K------------------------------K---K-----K--------N------------------V--K--FP--------E-E-------E----D----P---------------------------L----------D------------K------------E------E-----------------G--------F--------E-----------------------------E--------------------------------E-------------DD-------------------------------------------------N----K----------------------------------------------------------------------------------K-----------------D--------D--------------G----I-------S------------------F-------------I----------S-------Q------------------------------------------------L-----------G------------------------------------------P-------A-----W-------------------AG--S---E---------R------------D-------------Y-----TY-DEL--LNRVFNIMRE-KNPDMV---A-G-E----K-R--K-FVMKP-P--Q--VVRV-GTKK---TSFVNFTDICKLLHRQ-----PKHLLAFLLAELGTCGSI--D-G-----------N-NQ-LVIKGRFQQ-K-QIENVLRRYIKEYVTCHTCRS-PDTILQ--K-D----T-RLYFLQCETCHSRCSVASI-K--TGF---Q-AV-T-G--K--RAQLRAK---------------------------------------------AN------------------------------------------------------------------------------------
>Xenopus_laevis@AAI57406
---------------------------------------------MSG-D--E-M--I----FD-PT-M---T-RKK-KK-KKK-PF---M--------------L--------D---E------E------------GA----E-P------Q---T---E---------------------E--T--Q----------------------V-----------P--E-----T-K--E-------E--E----P-----------EP-----PE----------D------K-D---------L-----DA--------------------D---------D-----------------------E-S--F------R------------K--------KA-----D-------------------------------------------------------------------------------A-P---------D------------------------D--------------------------------L----------------------------------------------N----F-----------L---N--Q--------------------K-K--K-K-K--KT-K-K------------F---D-L---------D-----------E------A-------------E------E----G----VK-------------N------L-----------K----I----------------E--------------G-------E------V----------------------------------------------------------------------------------Q-----------E---------A-----------S-------------------------------------------------------E---------------SQ--------------E----------------D-----------------------D---G-------------------------------------------------------------------------------------L----D-------------F-------------M----L--------T-----------K-----K-----------K------------------------------K---K-----K--------N------------------V--K--FL--------E-E-------D----D----A---------------------------L----------D------------G------------D------E-----------------A--------F--------E-----------------------------E--------------------------------E-------------D--------------------------------------------------I----K----------------------------------------------------------------------------------K-----------------D--------D--------------G----I-------S------------------F-------------S----------S-------Q------------------------------------------------L-----------G------------------------------------------P-------T-----W-------------------AG--S---E---------R------------D-------------Y-----TY-DEL--LNRVFNIMRE-KNPDMV---A-G-E----K-R--K-FVMKP-P--Q--VVRV-GTKK---TSFVNFTDICKLLHRQ-----PKHLLAFLLAELGTSGSI--D-G-----------N-NQ-LVIKGRFQQ-K-QIENVLRRYIKEYVTCHTCRS-PDTILQ--K-D----T-RLYFLQCETCHSRCSVASI-K--TGF---Q-AV-T-G--K--RAQLRAK---------------------------------------------AN------------------------------------------------------------------------------------
>Danio_rerio@5040725.6
---------------------------------------------MSG-D--E-M--I----FD-PT-M---T-KKK-KK-KKK-PF---M--------------L--------E---E------D------------G-----G-E------G---G---D---------------------E--S--Q----------------------Q-----------V--E-----A-K--E-------I--E----A-----------DG-----GE----------E------R-E---------F-----DL--------------------D---------E-----------------------D-E--G------R------------K--------K------E-------------------------------------------------------------------------------A-S---------D------------------------D--------------------------------L--------D---------D-L-------------------------N----F-----------F---N--Q--------------------K-K--K-K-K--KN-K-K------Y-----A---D-A---------------------E------L-------------E------E----G----MK-------------E------L-----------K----I----------------E--------------T-------------------------------------------------------------------------------------------------------------E---------P-----------S-------------------------------------------------------D---------------T---------------Q----------------E-----------------------N-----------------------------------------------------------------------------------------D----D-------------F-------------T----L--------P---------M-K-----K-----------K------------------------------K---P-----K--------K------------------V--K------------E-D-------T----D----S---------------------------Q----------S------------K------------E------D-----------------G--------V--------E-----------------------------D--------------------------------D-------------D--------------------------------------------------S----K----------------------------------------------------------------------------------N-----------------A--------D--------------D----I-------T------------------F-------------S----------T-------Q------------------------------------------------T-----------G------------------------------------------P-------A-----W-------------------AG--S---E---------R------------D-------------Y-----TY-DEL--LNRVFNIMRE-KNPDMV---A-G-E----K-R--K-FVMKP-P--Q--VVRV-GTKK---TSFVNFTDICKLLHRQ-----PKHLLAFLLAELGTSGSI--D-G-----------N-NQ-LVIKGRFQQ-K-QIENVLRRYIKEYVTCHTCRS-PDTILQ--K-D----T-RLYFLQCETCHSRCSVASI-K--TGF---Q-AV-T-G--K--RAQLRAK---------------------------------------------AN------------------------------------------------------------------------------------
>Squalus_acanthias@CT01070725.H1.1
---------------------------------------------MSG-D--E-M--I----FD-PT-M---T-KKK-KK-KKK-PF---M--------------L--------E---E------D------------GT----E-Q------Q---A---E---------------------E--M--P----------------------A-----------T--E-----T-K--EA------V--I----S-----------ES-----VE----------E------K-V---------P-----EA--------------------D---------E-----------------------E-D--N------K------------K--------K------D-------------------------------------------------------------------------------A-T---------D------------------------D--------------------------------L--------D---------D-L-------------------------D----F-----------F---N--Q--------------------K-K--K-K-K--KP-K-K------A-----F---D-I---------D-----------D--------------------------------G----IK-------------D------L-----------K----I----------------E--------------S-------E------V----------------------------------------------------------------------------------T-----------E---------Q-----------G-------------------------------------------------------E---------------A---------------D----------------D-----------------------D-----------------------------------------------------------------------------------------A----F-------------D-------------M----S--------M---------M-K-----K-----------K------------------------------K---P-----K--------A------------------V--T--FE--------D-E-------E----L----N---------------------------E----------R------------T------------D------S-----------------I--------L--------E-----------------------------D--------------------------------D-------------E--------------------------------------------------S----K----------------------------------------------------------------------------------R-----------------D--------D--------------G----I-------T------------------F-------------S----------S-------Q------------------------------------------------S-----------G------------------------------------------P-------A-----W-------------------AG--S---E---------R------------D-------------Y-----TY-DEL--LTRVFNIMRE-KNPDMV---A-G-E----K-R--K----------------------------------------------------------------------------------------------------------------------------------------------------------------------------------------------------------------------------------------------------------------------------------------------------------------------------
>Leucoraja_erinacea@CT01080729.H1.1
---------------------------------------------MSG-D--E-M--I----FD-PT-M---T-KKK-KK-KKK-PF---M--------------L--------E---E------D------------GT----E-Q------P---T---E---------------------E--I--P----------------------V-----------T--E-----C-K--ET------I--I----A-----------EN-----LE----------E------K-V---------L-----EA--------------------D---------D-----------------------E-D--S------K------------K--------K------D-------------------------------------------------------------------------------A-T---------D------------------------D--------------------------------L--------D---------D-L-------------------------D----F-----------I---N--Q--------------------K-K--K-K-K--KS-K-K------A-----F---D-I---------D-----------D------S------------------------------IK-------------D------L-----------K----I----------------E--------------N-------E------V----------------------------------------------------------------------------------P-----------E---------Q-----------G-------------------------------------------------------E---------------A---------------D----------------D-----------------------D-----------------------------------------------------------------------------------------A----F-------------D-------------M----S--------M---------M-R-----K-----------K------------------------------K---P-----K--------P------------------V--T--FE--------D-E-------E----I----N---------------------------E----------R------------T------------D------G-----------------I--------I--------D-----------------------------D--------------------------------D-------------E--------------------------------------------------S----K----------------------------------------------------------------------------------R-----------------D--------D--------------G----I-------T------------------F-------------V----------S-------P------------------------------------------------T-----------G------------------------------------------P-------A-----W-------------------AG--S---E---------R------------D-------------Y-----TY-DEL--LTRVFNIMRE-KNPDMV---A-G-E----K-R--K-FVMKP-P--Q--VVRV-GTKK---TSFVNFTDICKLLHRQ-----PKHLLAFLLAELGTSGSI--D-G-----------N-NQ-LVIKGRFQQ-K-QIENVLRRYIKEYVTCHTCRS-PDTILQ--K-D----T-RLYFLQCETCHSRCSVASI-K--TGF---Q-AV-T-G--K--RAQLRAK---------------------------------------------AH------------------------------------------------------------------------------------
>Petromyzon_marinus@51791358.21
---------------------------------------------MSD-E--E-IK-L----FD-PS-L---T-KKK-KK-KKK-PF---V--------------Q--------E---D------G------------D-----G-V------D---P---D---------------------D--T--S----------------------A--------GTTM--D-----T-A--E-------P--V----P-----------VP-----VE----------P------A-DR--------V-----DL--------------------D---------D-----------------------A-D--A------D------------S--------K------A-------------------------------------------------------------------------------K-K---------E------------------------L--------------------------------M--------D---------V-F-------------------------N----D-----------F---DL-S--------------------Q-K--K-K-K--KK-K-K------A-----F---D-L---------Q-----------EVDAALPS-------------E------E----G----LL--------------------A-----------E----V----------------D--------------E-------V------I----------------------------------------------------------------------------------P-----------E---------E-----------E-------------------------------------------------------E---------------PKS-DGDL--------E----------------R-----------------------D-----------------------------------------------------------------------------------------L----D-------------L-------------G----L--------G---------N-K-----K-----------K------------------------------K---P-----K--------K------------------R--I--IE--------D-L-------E----N--------------------------------------------------------G------------D------D-----------------M--------F--------DGG---------------------------D--------------------------------D-------------D--------------------------------------------------K----L----------------------------------------------------------------------------------D-----------------D--------D--------------G----V-------S------------------F-------------S----------MG------M------------------------------------------------S-----------G------------------------------------------P-------A-----W-------------------AG--S---E---------R------------D-------------Y-----TY-DEL--LSRVFNIMRE-KNPEMM---A-G-E----K-R--K-FVMKP-P--Q--VVRV-GTKK---SSFANFAEICKLLHRQ-----PKHLLLFLLSELGTSGSI--D-G-----------N-NQ-LIIKGRFQQ-K-QIESVLRRYIKEYVTCHTCRS-PDTTLQ--K-D----T-RLYFLQCETCHSRCSVASI-K--AGF---Q-AV-T-G--K--RAQMRAK---------------------------------------------AN------------------------------------------------------------------------------------
>Eptatretus_burgeri@53862718.4
---------------------------------------------MSD-D--E-VN-V----FD-PN-F---T-KKK-KK-KKK-PF---V--------------P--------D-----------------------------D-I------A---S---E---------------------P--L--E----------------------V-----------Q--E-----E-V--L-------V--I----P-----------EP-----LA----------V------S-D---------K-----QE--------------------D---------D-----------------------E-S--R------V------------K--------K------D-------------------------------------------------------------------------------I-S---------D------------------------D--------------------------------L--------D---------D-L-------------------------D----L-----------S---L--K--------------------K-K-----------------------------------------------------------------------------------------------------------------------------------------------------------------------------------V----------------------------------------------------------------------------------E-----------D---------E-----------R-------------------------------------------------------E---------------G---------------S----------------D-----------------------E-----------------------------------------------------------------------------------------F----D-------------F-------------S----L--------K---------K-K-----K-----------K------------------------------G---K-----K------------------------------K--NR--------E-E-------Q----N----G---------------------------E----------E------------A------------Y------D-----------------P--------G--------V-----------------------------D--------------------------------E-------------D--------------------------------------------------K----S----------------------------------------------------------------------------------K-----------------D--------E--------------D----V-------S------------------F-------------T----------NA------G------------------------------------------------G-----------G------------------------------------------L-------S-----W-------------------AG--S---E---------R------------D-------------Y-----TY-DEL--LSRVFNIMRE-KNPEMM---A-G-E----K-R--K-FVMKP-P--Q--VVRV-GTKK---SSFANFADICKLLHRQ-----PKHLLAFLLAELGTSGSI--D-G-----------N-NQ-LIIKGRFQQ-K-QIESVLRRYIKEYVTCHTCRS-PDTTLQ--K-D----T-RLYFLQCETCHSRCSVASI-K--TGF---Q-AV-T-G--K--RAQMRAK---------------------------------------------AH------------------------------------------------------------------------------------
>Strongylocentrotus_purpuratus@XP_795177
-----------------------------------MTDEI--QVQEED-N--E-A--I----FD-PS-M---K-KKK-KK-KKT-PF---D--------------L--------D---A------A--------------------L----------G---G---------------------E--A--Q----------------------N---------DEA--E-----A-D--A-------D--A-----------------------------------S------------------------TE--------------------N---------V-----------------------D----------------------------------------SG---T---------------------------------------------K----------------------------P-A---------E-KEAEGDGETTTK--KEKTSTDNFD--------------------------------D--------L---------D-L-------------------------E----D-----------F---T--A--------------------M-K--K-K-K--KK-K-KT-----A-----F---V-M---------D-----------G------V-------------E------A----A----LP-----------------------------------------------------------------------------E------V----------------------------------------------------------------------------------D-----------D---------S-----------A-------------------------------------------------------S---------------K---------------E----------------QA---E-E---DVPMATE------E---M---P-D---M---------------------------------------------------------------------------E----D-------------L-------------D----I--------T---------K-Q-----K-----------K------------------------------K---K-----K--------K------------------K--K--K-----------R-------I----E----D---------------------------M----------E------------G------------E------D-----------------------------------T-----------------------------VDAVI-S--------------------------K-------------E--------------------------------------------------E----D----------------------------------------------------------------------------------N-----------------S--------E----------------------------------------------L-------------K----------D-------T------------------------------------------------S-----------G------------------------------------------T-------T-----W-------------------VG--T---E---------R------------D-------------Y-----TY-DEL--LTRVFDIMRS-KNPDMV---T-G-E----K-K--R-FVMRP-P--Q--VVRV-GTKK---SSFVNFTEICKMLHRP-----TEHLLNFLLAELGTSGSI--D-G-----------X-NQ-LIIKGRFQQ-K-QMESVLRRYIKEYVTCHTCRS-SETFLH--K-E----N-RLFFLQCERCQSRCSVASI-K--SGF---Q-AL-T-G--K--RAQLRAK---------------------------------------------AN------------------------------------------------------------------------------------
>Paracentrotus_lividus@89451410.4
-----------------------------------MTDEI--Q---ED-N--E-A--I----FD-PS-M---K-KKK-KK-KKT-PF---D--------------L--------D---A------A----L-------GG----E-A------Q---S---E---------------------E--T--E----------------------D-----------T--AA----T-E--N-------A--T----P-----------ET-----TP----------A------K-E---------E-----VV--------------------G---------E-----------------------Q-E--K------K------------P--------KKEKASTD-------------------------------------------------------------------------------N-F---------D------------------------D--------------------------------L--------D---------L-E-------------------------D----F-----------T---A--M--------------------K-K--K-K-K--KK-K-T------A-----F---V-M---------DGLESALP----D------A-------------D------E----S----AS-------------K------E-----------Q----V----------------E--------------D-------D------V----------------------------------------------------------------------------------P-----------M---------A-----------T-------------------------------------------------------E---DM----------P---------------DM---------------E-----------------------D-----------------------------------------------------------------------------------------L----D-------------I-------------T----K--------Q---------K-K-----K-----------K------------------------------K---K-----K--------K------------------K--R--I------------------------E----E---------------------------M----------E------------G------------E------E-----------------A--------V--------D-----------------------------A--------------------------------V-------------I--------------------------------------------------G----K----------------------------------------------------------------------------------E-----------------E--------D--------------Q----S-------E------------------L-------------K----------D-------T------------------------------------------------S-----------G------------------------------------------T-------T-----W-------------------VG--T---E---------R------------D-------------Y-----TY-DEL--LTRVFDIMRS-KNPDMV---T-G-E----K-K--R-FVMRP-P--Q--VVRV-GTKK---SSFVNFTEICKMLHRP-----TEHLLNFLLAELGTSGSI--D-G-----------N-NQ-LIIKGRFQQ-K-QMESVLRRYIKEYVTCHTCRS-SETFLH--K-E----N-RLFFLQCERCQSRCSVASI-K--SGF---Q-AL-T-G--K--RAQIRAK---------------------------------------------AN------------------------------------------------------------------------------------
>Saccoglossus_kowalevskii@XP_002741618
---------------------------------------------MAE-D--E-A--I----FD-PT-V---K-KKK-KK-KKT-PF---D--------------M--------E---A------A---LA-------G-----E-S------T---P---E---------------------APAT--E----------------------T-----------T--PME---S-E--N-------I--P----P-----------AN-----TPYSTQTTTVH-I------R-E---------D-----VY--------------------Q---------E-----------------------E-E--E------K------------P--------GDEMS--------------------------------------------------------------------------------------------------------------------------------------------------------L--------D---------L-E------------------------------F-----------R---G--K--------------------K-K--K-K-K--KK-R-M------D-----------M---------TGLEEALPEVLKD------M-------------D------N----D----ME-------------S------G-----------N----E----------------A--------------N-------N------V----------------------------------------------------------------------------------S-----------S---------V-----------V-------------------------------------------------------E---N---------------------------DF---------------G-----------------------E-----------------------------------------------------------------------------------------L----D-------------L-------------S----L--------K---------G-K-----K-----------K------------------------------K---K-----D--------K------------------R--K--VVIDDELNENEN-------------E----K---------------------------E----------D------------N------------E------K-----------------D--------F--------D-----------------------------V--------------------------------M-------------L--------------------------------------------------G----K----------------------------------------------------------------------------------S-----------------T--------D--------------S----S---------------------------------------------------------------------------------------------------------------------------------------------------------------------------T-----W-------------------AG--S---E---------R------------D-------------Y-----TY-EEL--LTRVFEIMRA-KNPDMV---S-G-E----K-K--R-FVMRP-P--Q--VVRV-GTKK---SSFVNFADICKMLHRQ-----PNHLLAFLLAELGTSGSI--D-G-----------N-NQ-LIIKGRFQQ-K-QIENVLRHYIKEYVTCHTCRS-PDTILQ--K-D----N-RLFFLQCETCHSRCSVASI-K--SGF---Q-AV-T-T--K--RAQMRAK---------------------------------------------AT------------------------------------------------------------------------------------
>Halocynthia_roretzi@CT01061112.H2.1
---------------------------------------------------------------------------KK-KK-KKK-PV---N--------------L--------D---E------L------------IA----S-Q------E---T---P---------------------K---------------------------------------------------Q--E-------N--E----E-----------KP-----ND----------E------E-D---------L-----D---------------------------------------------------------------------------------------------------------------------------------------------------------------------------------------------------------------------E--------------------------------L----------------------------------------------N----I-----------L---K--A--------------------K-K--K-K-K--K--K-K------------F---T-M---------D-----------E------G-------------D------Q----E----QK-------------T------V-----------P----V----------------K--------------H-------E------S----------------------------------------------------------------------------------G-----------E---------S-----------G-------------------------------------------------------D---ELMT-V------AQ--------------E----------------E-----------------------E---T-------------------------------------------------------------------------------------E----T-------------E-------------I----L------------------S-K-----K-----------K------------------------------K---K-----K--------P------------------K--E--VT--------F-V-------D----D----D---------------------------V----------A------------D------------L------E-----------------S--------K--------D-----------------------------D--------------------------------V-------------D--------------------------------------------------I----H----------------------------------------------------------------------------------V-----------------T--------P--------------G----Q-------S-------------------------------------------------------------------------------------------------------------------------------------------------------------------S-----W-------------------LG--T---D---------R------------D-------------Y-----TY-DEL--LDRVFDIMMK-KNPEMI---A-G-E----K-K--R-FVMKP-P--Q--CARV-GTRK---TSFINFTDICSVLHRQ-----PKHCLSFILAELGTSGSI--D-G-----------N-NQ-LIIKGRFQQ-K-QLESVLRRYIKEYVTCHTCKS-PDTVLE--R-K----D-RLYFLRCNVCQSRCSVASI-K--SGF---Q-AV-T-N--K--RARLRAK---------------------------------------------A-------------------------------------------------------------------------------------
>Dendrodoa_grossularia@CT01091002.H1.1
---------------------------------------------------------------------------RR-RR-KRK-PY---N--------------L--------D---D------L------------IT----S-Q------DLTRN---P---------------------X---------------------------------------------------A--R-------R--R----G-----------KS-----S-----------E------E-D---------P-----D---------------------------------------------------------------------------------------------------------------------------------------------------------------------------------------------------------------------E--------------------------------L----------------------------------------------S----F-----------T---N--M--------------------K-K--K-K-K--K--K-K------------F---N-L---------D-----------D------E-------------E------G----A----EK-------------T------------------P----K----------------E--------------S-------E------T----------------------------------------------------------------------------------A-----------E---------N-----------H-------------------------------------------------------E---E----N------AQ--------------N----------------G-----------------------E---E-------------------------------------------------------------------------------------E----L-------------D-------------L----S------------------R-M-----K-----------K------------------------------K---R-----K--------K------------------K--E--VT--------F-T-------D----D----F---------------------------K----------E------------D-------------------E-----------------P--------K--------E-----------------------------E-------------------------------------------------------------------------------------------------I----H----------------------------------------------------------------------------------V-----------------A--------P--------------G----E-------S-------------------------------------------------------------------------------------------------------------------------------------------------------------------T-----W-------------------AG--T---D---------R------------D-------------Y-----TY-DEL--LERIFDIMWK-KNPEMV---A-G-E----K-K--R-FIMKP-P--Q--CARV-GTRK---TSFINFTEVCAVLKRQ-----PKHCLSFLLAELGTSGSV--D-G-----------N-NQ-LIIKGRFQQ-K-QLESVLRSYIKEYVTCHTCRS-PDTILE--R-K----D-RLYFLRCNVCQSRCSVASI-K--SGF---Q-AV-T-G--K--RARMRAK---------------------------------------------A-------------------------------------------------------------------------------------
>Styela_plicata@CT01091002.H1.1
---------------------------------------------------------------------------KK-KK-KKK-TA---N--------------L--------D---E------L------------IGNTE-S-S------E---T---P---------------------T---------------------------------------------------T----------N--Q----T-----------QE-----NG----------ETSTVAVE-D---------IS----D---------------------------------------------------------------------------------------------------------------------------------------------------------------------------------------------------------------------E--------------------------------L----------------------------------------------E----L-----------T---S--L--------------------K-K--K-K-K--K--K-K------------F---L-L---------DDE---------E------G-------------Q------K----D----NK-----------------------------------------------------------------------------E------T----------------------------------------------------------------------------------G-----------D---------A-----------G-------------------------------------------------------D---E--S-V------AQ--------------Q----------------K-----------------------D---D-------------------------------------------------------------------------------------D----D-------------EDID----------L----T------------------R-M-----K-----------K------------------------------K---K-----K--------G------------------K--E--VA--------F-A-------D----E--------------------------------V----------E------------E------------L------K-----------------A--------Q--------E-----------------------------E-------------------------------------------------------------------------------------------------I----Q----------------------------------------------------------------------------------V-----------------T--------P--------------G----V-------S-------------------------------------------------------------------------------------------------------------------------------------------------------------------T-----W-------------------AG--T---D---------R------------D-------------Y-----TY-DEL--LARVF--------------------------------------------------------------EICAVLRRQ-----PKHCLSFILAELGTSGSV--D-G-----------N-NQ-LIIKGRFQQ-K-QLESVLR-----YVTCHTCRS-PDTVLE--R-K----D-RLYFLRCNVCQSRCSVASI-K--SGF---Q-AV-T-G--K--RARMRAR---------------------------------------------A-------------------------------------------------------------------------------------
>Molgula_tectiformis@68092532.10
--------------------------------------------------------------------------------------------------------------------------------------------------------------------------------------------------------------------------------------------------------------P-----------EP-----TA----------D-------------------------------------------------------------------------------------------------------------------------D-------------------------------------------------------------------------------V-A---------D------------------------D--------------------------------L--------D---------E-L-------------------------G----L-----------G---K--K--------------------K-K--K-K-S--KK-K-T------T-----F-----A---------D-----------E------V-------------T------N----K----PE-------------E------V-----------E----S----------------G--------------D-------E------L----------------------------------------------------------------------------------M-----------SLS-------K-----------T-------------------------------------------------------N---------------D---------------D----------------D-----------------------E-----------------------------------------------------------------------------------------D----E-------------L-------------N----L--------D---------K-M-----K-----------K------------------------------K---S-----K--------K------------------T--K--FI--------D-E-------D----E----A-----------------------------------------------------------------------E-----------------I--------I--------E-----------------------------T--------------------------------G-------------E--------------------------------------------------H---------------------------------------------------------------------------------------------------------------------------------G----V-------K-------------------------------------------------------------------------------------------------------------------------------------------------------------------S-----W-------------------LD--S---D---------R------------D-------------Y-----TY-DEL--LTRVFDIMRK-KNPEMI---A-G-E----K-K--K-FIMKP-P--Q--CARV-GTRK---TSFINFSEICSVLRRQ-----PKHVLNFILAELGTSGSV--D-G-----------N-SQ-LIIKGRFQQ-K-QLESVLRRYIKEYVTCHTCRS-PDTTLE--R-K----D-RLYFLRCNVCQSRCSVASI-K--SGF---Q-AV-T-G--K--RARMRAK---------------------------------------------A-------------------------------------------------------------------------------------
>Molgula_gulf@CT01091002.H1.1
---------------------------------------------------------------------------------------------------------------------------------------------------------------------------------------------------------------------------------------------------------------------------------------------------------------------------------------------------------------------------------------------------------------------------------------------------------------------------------------------------------------------------------------------------------------------------------------------------------------------------------V-----------G---K--K--------------------K-K--K-K-A--K----I------T-----F-----A---------D-----------D------T-------------P------K----A----DG-------------D------R-----------D----S----------------G--------------D-------E------L----------------------------------------------------------------------------------M-----------SIK-------K-----------E-------------------------------------------------------N---------------D---------------P----------------D-----------------------D------------------------------------------------------------------------------------------------------------L-------------N----L--------S---------E-L-----K-----------K------------------------------K---K-----H--------K------------------T--A--IV--------L-S-------D----D----------------------------------------------------------------------------E-----------------D--------V--------D-----------------------------S--------------------------------S-------------A--------------------------------------------------T---------------------------------------------------------------------------------------------------------------------------------G----L-------K-------------------------------------------------------------------------------------------------------------------------------------------------------------------S-----W-------------------LD--S---D---------R------------D-------------Y-----TY-DEL--LTRVFDIMRK-KNPEMI---A-G-E----K-K--K-FVMKP-P--Q--CARV-GTRK---TSFINFSEICQVLRRQ-----PKHVLAFILAELGTSGSV--D-G-----------N-NQ-LIIKGRFQQ-K-QLESVLRRYIKEYVTCHTCRS-PDTVLE--R-K----D-RLYFLRCNVCQSRCSVTSI-K--SGF---Q-AV-T-G--K--RARMRAK---------------------------------------------A-------------------------------------------------------------------------------------
>Molgula_occidentalis@CT01091002.H1.1
------------------------------------------------------------------------------------------------------------------------------------------------------------------------------------------------------------------------------------------------------------------------------------------------------------------------------------------------------------------------------------------------------------------------------------------------------------------------------------------------------------------------------------------------------------------------------------------------------------------------------------------------------------------------------------------------------------------------------------------------------------------------------------------------------------------------------------------------------------------------------------------------------------------------------------------------------------------------------------------------------------------------------------------------------------------------------------------------------------------------------------------------------------------------------------------------------------------------------------------------------------------------K-Q-----K-----------T------------------------------K---K-----K--------K------------------E--K--DVTFAQDQIED-E-------D----D----T-----------------------------------------------------------------------I-----------------L--------S--------S-----------------------------T----------------------------------------------------------------------------------------------------------------------------------------------------------------------------------------------------------------------------------------T-------K-------------------------------------------------------------------------------------------------------------------------------------------------------------------S-----W-------------------LD--S---D---------R------------D-------------Y-----TY-DEL--LTRVFDIMRK-KNPEMV---A-G-E----K-K--R-FIMKP-P--Q--CARV-GTRK---TSFINFSDICKVLGRT-----PKHVLAFILAELGTSGSV--D-G-----------N-SQ-LIIKGRFQQ-K-QLESVLRRYIKEYVTCHTCRS-PDTALE--R-K----D-RLYFLRCNVCQSRCSV--------------------------------------------------------------------------------------------------------------------------------------------------------------------
>Bostrichobranchus_pilularis@CT01091002.H1.1
--------------------------------------------------------------------------------------------------------------------------------------------------------------------------------------------------------------------------------------------------------------------------------------------------------------------------------------------------------------------------------------------------------------------------------------------------------------------------------------------------------------------------------------------------------------------------------------------------------------------------------------------------------------------------------K-N--KQ-R-S------K-----R-----S---------D-----------D------A-------------A--------------------------------------V-----------E----S----------------G--------------D-------E------L----------------------------------------------------------------------------------M-----------SVS-------K-----------D-------------------------------------------------------E---------------D---------------L----------------L-----------------------E-----------------------------------------------------------------------------------------QL---E-------------L-------------G----L--------K---------K-------K-----------K------------------------------K---T-----R--------E------------------V--T--FK--------D-D-------T----E----K-----------------------------------------------------------------------K-----------------T--------E--------E-----------------------------V--------------------------------VI------------T--------------------------------------------------P---------------------------------------------------------------------------------------------------------------------------------G----S-------Q-------------------------------------------------------------------------------------------------------------------------------------------------------------------S-----W-------------------LE--S---D---------R------------D-------------Y-----LY-DEL--LTRVFDIMRK-KNPEMV---A-G-E----K-K--R-FIMKP-P--Q--CARV-GTRK---TSFINFSEICQVLRRQ-----PKHVLAFILAELGTSGSV--D-G-----------N-SQ-LIIKGRFQQ-K-QLESVLRRYIKEYVTCHTCRS-PDTVLE--R-Q----D-RLYFLRCNVCQSRCSVVSI-K--SGF---Q-AV-T-G--K--RARMRAK---------------------------------------------A-------------------------------------------------------------------------------------
>Ciona_savignyi@51755680.19
---------------------------------------------------------------------------------------------------------------------------------------------------------------------------------------------------------------------------------------------------------------------------------------------------------------------------------------------------------------------------------------------------------------------------------------------------------------------------------------------------------------------------------------------------------------------------------------------------------------------------------------------------------------------------K--K-K-K--SK-S-K------I-----L---N-L---------D-----------N------E-------------E------N----G-----------------------------------------------------------------------------------D------T----------------------------------------------------------------------------------N-----------E---------L-----------E-------------------------------------------------------E---------------L---------------E-------------------------------------------------------------------------------------------------------------------------------------------------------------------L----T--------G---------K-K-----K-----------K------------------------------K---H-----K--------V------------------L-----PD--------D-P-------D----K----K---------------------------VS-FVDQE---D------------L------------D------I-----------------S--------M--------E-----------------------------A--------------------------------I-------------D--------------------------------------------------G----Q----------------------------------------------------------------------------------A-----------------D--------V--------------A----V-------K-------------------------------------------------------------------------------------------------------------------------------------------------------------------T-----W-------------------SG--S---D---------R------------D-------------Y-----TY-DEL--LTRVFDIMRQ-KNPEMV---A-G-E----K-K--R-FIMKP-P--Q--CARV-GTKK---TSFLNFSEICQTLRRQ-----PKHILAFILAELGTSGSV--D-G-----------N-NQ-LIIKGRFQQ-K-QLESVLRRYIREYVTCHTCRS-PDTILE--R-D----V-RLYFLRCNVCQSRCSVAAI-K--SGF---Q-AV-T-G--K--RARIRAK---------------------------------------------A-------------------------------------------------------------------------------------
>Ciona_intestinalis@BAE93337
-------------------------------------------------------M-AD---LE-GLDL---N-KKK-KK-KKV-VL---D--------------L--------G---D------E------------E-----E-K------S---T---T---------------------P--A--A----------------------P-----------TAND-----S-N--E-------L--D----L-----------SS-----MK----------K------K-KK-KKTAFI-L-----DG--------------------D---------E-----------------------N-NH-V------K------------E--------E------N-------------------------------------------------------------------------------N-S---------H------------------------T--------------------------------G--------V---------E-E-------------------------E----E-----------L---D--L--------------------T-K--K-K-K--PK-S-K------V-----L---I-L---------D-----------E------N-------------D------E----NKD--AT-------------N----------------------------------------------------------------------------------------------------------------------------------------------------------------------------------------------------------------------------------------------------------------------------------------------------D-----------------------S-----------------------------------------------------------------------------------------E----E-------------L-------------V----L--------T---------G-K-----K-----------K------------------------------K---K-----H--------K------------------I-----LP--------D-D-------S----E----K---------------------------KVSFADGE---E------------A------------D------V-----------------A--------D--------L-----------------------------I--------------------------------Q-------------D--------------------------------------------------G----Q----------------------------------------------------------------------------------V-----------------D--------V--------------G----L-------K-------------------------------------------------------------------------------------------------------------------------------------------------------------------T-----W-------------------SG--S---D---------R------------D-------------Y-----TY-DEL--LTHVFEIMRQ-KNPEMI---A-G-E----K-K--R-FIMKP-P--Q--CARV-GTKK---TSFLNFAEICQTLRRQ-----PKHILAFILAELGTSGSV--D-G-----------N-NQ-LIIKGRFQQ-K-QLESVLRRYIREYVTCHTCRS-PDTNLE--R-D----V-RLYFLRCNVCQSRCSVAAI-K--SGF---Q-AV-T-G--K--RARIRAK---------------------------------------------AMS-----------------------------------------------------------------------------------
>Cystodytes_dellechiajei@CT01091002.H1.2
--------------------------------------------------------------------------------------------------------------------------------------------------------------------------------------------------------------------------------------------------------------------------------------------------------------------------------------------------------------------------------------------------------------------------------------------------------------------------------------------------------------------------------------------------------------------------------------------------------------------------------------------------------------------------------------------------------------------------------------------------------------------------------------------------------------------------------------------------------------------------------------------------------------------------------------------------------------------------------------------------------------------------------------------------------------------------------------------------------------------------------------------------------------------------------------------------------------------------------------------------------------------------K-----K-----------K------------------------------K---K-----K--------V------------------T-----IV--------D-D-------E----K----K---------------------------AS-FQEQE---E------------V------------R-------------------------------------------------------------------------------------------------------------------------------------------------------------------------------K----------------------------------------------------------------------------------P-----------------D--------V--------------A----V-------SNL-----------------------------------------------------------------------------------------------------------------------------------------------------------------S-----L-------------------SE--S---D---------R------------D-------------Y-----TY-DEL--LDQVFDIMKR-KNPEMV---A-G-E----K-K--R-FIMKP-P--Q--CARV-GTKK---TSFVNFTDICQMLHRQ-----PKHILAFIFAELGTSGSV--D-G-----------N-NQ-LIIKGRFQQ-K-QLESVLRRYIKEYVTCHTCRS-PDTVLE--R-D----V-RLYFLRCRVCQSRCSVATI-K--SGF---Q-AV-T-N--K--RARMRAK---------------------------------------------A-------------------------------------------------------------------------------------
>Oikopleura_dioica@CBY23175
-------------------------------------------MSDGE-N--P-M--A----ID-LT-K------KK-KK-KKT-PA---P--------------L--------D---L------E-------------------------------E---S---------------------L--D--Q----------------------R-----------KVLD-----D-A--A-------N--E----D-----------LF-----GG----------E------D-G---------T-----NV--------------------D---------V-----------------------T-Q------------------------------------------------------------------------------------------------------------------------------------------------------------------------------------------------------------------------------------------------F-----------D---E--G--------------------I-K--K-K-K--KS-K-K------V-----------------------------------------------------------------------TL-------------N------L----G----EGD----D----------------E--------------L-------V------G----------------------------------------------------------------------------------E-------------------------------------------------------------------------------------------------------------------------L----------------D-----------------------E-----------------------------------------------------------------------------------------L----S-------------L-------------D-------------------------K-----K-----------K------------------------------K---K-----K--------S----------KA-N----L--DI-GA--------SLS-------A----E----G---------------------------I----------E------------K------------S------A-----------------E--------S--------G-----------------------------Q--------------------------------K-------------K--------------------------------------------------S----E----------------------------------------------------------------------------------R-----------------P--------W--------------L----E-------R------------------D-------------M------------------------------------------------------------------------------------------------------------------------------------------------------------GR--D---G------------------------------------F-----LY-EEL--LERVYAVIHK-MNP--A---S-G-E----SAQ--K-LVVPP-P--K--LARI-GTKK---TAFSNFDATAKALNRK-----SDHLLLYIFAELGTTGNQ--D-A-----------S-GG-LILKGKFVN-K-AMEKVLKAYCKEYVQCKTCKS-YQTSLE--K-R----D-RLFFVKCDICQSERTVVAI-T--KGF---Q-AV-V-G--K--RARIKAA---------------------------------------------AAAAAPK-------------------------------------------------------------------------------
>Phallusia_mammilata@Pmam33975.H1.1
--------------------------------------------------------------------------------------------------------------------------------------------------------------------------------------------------------------------------------------------------------------------------------------------------------------------------------------------------------------------------------------------------------------------------------------------------------------------------------------------------------------------------------------------------------------------------------------------------------------------------------------------------------------------------------------------------------------------------------------------------------------------------------------------------------------------------------------------------------------------------------------------------------------------------------------------------------------------------------------------------------------------------------------------------------------------------------------------------------------------------------------------------------------------------------------------------------------------------------------------------------------------------------------------------------------------------------------------------------------------------------------------------------------------------------------------------------------------------------------------------------------------------------------------------------------------------------------------------------------------------------------------------------------------------------------------------------------------------------------------------------------------------------------------------------------------------------------------------------------------------------------------------------------------------------------------------------------------------------------------------------------------------------------------------------------------------------------------------------------------------------------------------------------------------------------------------------EYVTCHTCRS-PDTILE--R-D----V-RLHFLRCRVCQSRCSVATI-K--SGF---Q-AV-T-G--K--RARIRAK---------------------------------------------AMS-----------------------------------------------------------------------------------
>Anolis_carolinensis@XP_003220537
---------------------------------------------MSG-D--E-M--I----FD-PT-M---S-KKK-KK-KKK-PF---M--------------L--------D---E------E------------GG----D-A------Q---T---E---------------------E--T--Q----------------------L-----------S--D-----T-K--E-------V--E----P-----------EP-----AE----------D------K-D---------T-----EA--------------------D---------E-----------------------E-D--S------R------------K--------KA-----D-------------------------------------------------------------------------------A-T---------N------------------------D--------------------------------L--------D---------D-L-------------------------T----F-----------F---N--Q--------------------K-K--K-K-K--KT-K-K------I-----F---D-I---------D-----------E------A-------------E------E----G----VK-------------D------M-----------K----I----------------E--------------G-------D------V----------------------------------------------------------------------------------Q-----------E---------M-----------L-------------------------------------------------------E---------------P---------------E----------------D-----------------------D-----------------------------------------------------------------------------------------L----D-------------I-------------M----L--------G-----------K-----K-----------K------------------------------K---K-----K--------T------------------V--K--FP--------D-E-------D----E----V---------------------------L----------D------------K------------D------E-----------------A--------F--------E-----------------------------D--------------------------------E-------------D--------------------------------------------------S----K----------------------------------------------------------------------------------K-----------------D--------D--------------G----I-------S------------------F-------------S----------S-------Q------------------------------------------------L-----------G------------------------------------------P-------A-----W-------------------AG--S---E---------R------------D-------------Y-----TY-DEL--LNRVFNIMRE-KNPDMV---A-G-E----K-R--K-FVMKP-P--Q--VVRV-GTKK---TSFVNFTDICKLLHRQ-----PKHLLAFLLAELGTSGSI--D-G-----------N-NQ-LVIKGRFQQ-K-QIENVLRRYIKEYVTCHTCRS-PDTILQ--K-D----T-RLYFLQCETCHSRCSVASI-K--TGF---Q-AV-T-G--K--RAQLRAK---------------------------------------------AN------------------------------------------------------------------------------------
>Meleagris_gallopavo@XP_003211985
------------------------------------------------------M--I----FD-PT-M---S-KKK-KR-KKK-PF---M--------------L--------D---E------E------------GA----D-T------Q---T---E---------------------E--T--Q----------------------Q-----------S--E-----T-K--E-------V--E----P-----------EP-----AE----------D------K-D---------V-----EA--------------------D---------E-----------------------E-D--S------R------------K--------K------D-------------------------------------------------------------------------------A-T---------D------------------------D--------------------------------L--------D---------D-L-------------------------N----F-----------F---N--Q--------------------K-K--K-K-K--KP-K-K------I-----F---D-I---------D-----------E------A-------------E------E----G----VK-------------E------L-----------K----I----------------E--------------G-------D------V----------------------------------------------------------------------------------P-----------E---------V-----------V-------------------------------------------------------E---------------P---------------E----------------D-----------------------D-----------------------------------------------------------------------------------------L----D-------------I-------------M----L--------G---------N-K-----K-----------K------------------------------K---K-----K--------F------------------V--K--FP--------D-E-------D----E----I---------------------------L----------E------------K------------D------E-----------------A--------F--------E-----------------------------D--------------------------------E-------------D--------------------------------------------------S----K----------------------------------------------------------------------------------K-----------------D--------D--------------G----I-------S------------------F-------------S----------L-------Q------------------------------------------------S-----------G------------------------------------------P-------A-----W-------------------AG--S---E---------R------------D-------------Y-----TY-DEL--LNRVFNIMRE-KNPDMV---A-G-E----K-R--K-FVMKP-P--Q--VVRV-GTKK---TSFVNFTDICKLLHRQ-----PKHLLAFLLAELGTSGSI--D-G-----------N-NQ-LVIKGRFQQ-K-QIENVLRRYIKEYVTCHTCRS-PDTILQ--K-D----T-RLYFLQCETCHSRCSVASI-K--TGF---Q-AV-T-G--K--RAQLRAK---------------------------------------------AN------------------------------------------------------------------------------------
>Eucidaris_tribuloides@CT02120331.H1.1
---------------------------------------------EED-R--E-A--I----FD-PT-M---K-KKK-KK-KKT-PF---D--------------L--------D---A------A--------------------L----------G---G---------------------E--A--Q----------------------T---------EDA--E----------P-------A--T-----------------------------------T------------------------NE--------------------N---------V-----------------------Q----------------------------------------S----N---------------------------------------------N----------------------------A-A---------N-QEAEPETETTTETSKPKPATDDFD--------------------------------D--------F---------D-L-------------------------E----D-----------F---T--S--------------------M-K--K-K-K--KK-K-KTK----A-----F---D-M---------D-----------G------L-------------E------S----A----LK-------------P------E-----------P----E----------------S--------------E-------P------T----------------------------------------------------------------------------------P-----------V---------A-------------------------------------------------------------------E---PV----------A---------------EM---------------E-----------------------D-----------------------------------------------------------------------------------------L----D-------------I-------------M----L--------M---------K-K-----K-----------K------------------------------K---K-----K--------K------------------R--I--------------------------------E---------------------------L----------D------------G------------D------------------------A--------A--------D-----------------------------Q--------------------------------D-------------G--------------------------------------------------D----K----------------------------------------------------------------------------------S-----------------K--------D--------------DGSNLS-------D------------------L-------------K----------D-------T------------------------------------------------S-----------G------------------------------------------T-------A-----W-------------------AG--T---E---------R------------D-------------Y-----TY-EEL--LTRVFDIMRS-KNPDMV---T-G-E----K-K--R-FVMRP-P--Q--VVRV-GAKK---SSFVNFTEICKMLHRP-----IEHLRNFLLAELGTSGSI--D-G-----------N-NQ-LIIKGRFQQ-K-QMESVLRRYIKEYVTCHTCRS-SETFLH--K-E----N-RLFFLQCESCQSRCSVASI-K--SGF---Q-AV-T-G--K--RAQIRAK---------------------------------------------AN------------------------------------------------------------------------------------
>Lytechinus_variegatus@CT01120331.H1.1
-----------------------------------MTDEV--Q---ED-N--E-A--I----FD-PS-M---K-KKK-KK-KKT-PF---D--------------L--------D---A------A--------------------L----------G---G---------------------E--T--Q----------------------N---------EEA--D-----A-P--A----------A-----------------------------------A------------------------AE--------------------N---------V-----------------------D----------------------------------------SE---T---------------------------------------------K----------------------------P-T---------E--ETQGEGEKKKK--KEKASADNFD--------------------------------E--------L---------D-L-------------------------E----D-----------F---T--A--------------------L-K--K-K-K--KK-K-KT-----A-----F---V-M---------D-----------G------L-------------E------S----A----LP-----------------------------------------------------------------------------D------V----------------------------------------------------------------------------------D-----------D---------N-----------T-------------------------------------------------------S---------------K---------------E----------------PA---E-E---DTPMALE------D---M---P-E---M---------------------------------------------------------------------------E----D-------------L-------------D----I--------T---------K-Q-----K-----------K------------------------------K---K-----K--------K------------------K--K--K-----------R-------I----E----D---------------------------L----------D------------G------------D------D-----------------------------------V-----------------------------VEPVT-G--------------------------K-------------E--------------------------------------------------D----D----------------------------------------------------------------------------------N-----------------S--------E----------------------------------------------L-------------K----------D-------T------------------------------------------------S-----------G------------------------------------------T-------T-----W-------------------AG--T---E---------R------------D-------------Y-----TY-DEL--LTRAFDIMRS-KNPDMV---T-G-E----K-K--R-FIMRP-P--Q--VVRI-GTKK---SSFVNFTEICKMLHRP-----TEHLLNFLLAELGTSGSI--D-G-----------N-NQ-LIIKGRFQQ-K-QMESVLRRYIKEYVTCHTCRS-SETFLH--K-E----N-RLFFLQCERCQSRCSVASI-K--SGF---Q-AL-T-G--K--RAQMRAK-----------------------------------------------------------------------------------------------------------------------------------
>Crotalus_adamanteus@AFJ49963
---------------------------------------------MSG-D--E-M--I----FD-PT-M---S-KKK-KK-KKK-PF---M--------------L--------D---E------E------------GG----D-A------Q---T---E---------------------E--T--Q----------------------L-----------L--E-----T-K--E-------V--E----P-----------EP-----AE----------D------K-D---------I-----EA--------------------D---------E-----------------------E-D--S------R------------K--------K------D-------------------------------------------------------------------------------A-S---------N------------------------D--------------------------------L--------D---------D-L-------------------------T----F-----------F---N--Q--------------------K-K--K-K-K--KA-K-K------I-----F---D-I---------D-----------E------A-------------E------E----G----LK-------------D------L-----------K----I----------------E--------------S-------D------V----------------------------------------------------------------------------------Q-----------E---------T-----------V-------------------------------------------------------E---------------P---------------E----------------D-----------------------D-----------------------------------------------------------------------------------------L----D-------------I-------------M----L--------G-----------K-----K-----------K------------------------------K---R-----K--------T------------------A--K--FT--------D-E-------D----E----V---------------------------L----------D------------K------------D------E-----------------A--------L--------E-----------------------------D--------------------------------D-------------D--------------------------------------------------S----K----------------------------------------------------------------------------------K-----------------D--------D--------------G----I-------S------------------F-------------S----------S-------L------------------------------------------------L-----------G------------------------------------------P-------A-----W-------------------AG--S---E---------R------------D-------------Y-----TY-DEL--LNRVFNIMRE-KNPDMV---A-G-E----K-R--K-FVMKP-P--Q--VVRV-GTKK---TSFVNFTDICKLLHRQ-----PKHLLAFLLAELGTSGSI--D-G-----------N-NQ-LVIKGRFQQ-K-QIENVLRRYIKEYVTCHTCRS-PDTILQ--K-D----T-RLYFLQCETCHSRCSVASI-K--TGF---Q-AV-T-G--K--RAQLRAK---------------------------------------------AN------------------------------------------------------------------------------------
>Sarcophilus_harrisii@XP_003756968
------------------------------------------------------M--I----FD-PT-M---S-KKK-KK-KKK-PF---M--------------L--------D---E------E------------G-----D-T------Q---T---E---------------------E--A--Q----------------------P-----------S--E-----T-K--E-------T--E----P-----------EP-----AE----------D------R-D---------V-----EA--------------------D---------E-----------------------E-D--G------R------------K--------K------D-------------------------------------------------------------------------------A-S---------D------------------------D--------------------------------L--------D---------D-L-------------------------N----F-----------F---N--Q--------------------K-K--K-K-K--KT-K-K------I-----F---D-I---------D-----------E------A-------------E------E----G----VK-------------D------L-----------K----I----------------E--------------S-------D------V----------------------------------------------------------------------------------Q-----------E---------P-----------A-------------------------------------------------------E---------------P---------------E----------------D-----------------------D-----------------------------------------------------------------------------------------L----D-------------I-------------M----L--------G---------N-K-----K-----------K------------------------------K---K-----K--------N------------------V--K--FP--------D-E-------D----E----I---------------------------L----------E------------K------------D------E-----------------A--------L--------E-----------------------------D--------------------------------E-------------D--------------------------------------------------N----K----------------------------------------------------------------------------------K-----------------D--------D--------------G----I-------S------------------F-------------S----------N-------Q------------------------------------------------T-----------G------------------------------------------P-------A-----W-------------------AG--S---E---------R------------D-------------Y-----TY-DEL--LNRVFNIMRE-KNPDMV---A-G-E----K-R--K-FVMKP-P--Q--VVRV-GTKK---TSFVNFTDICKLLHRQ-----PKHLLAFLLAELGTSGSI--D-G-----------N-NQ-LVIKGRFQQ-K-QIENVLRRYIKEYVTCHTCRS-PDTILQ--K-D----T-RLYFLQCETCHSRCSVASI-K--TGF---Q-AV-T-G--K--RAQLRAK---------------------------------------------AN------------------------------------------------------------------------------------
>Oreochromis_niloticus@XP_003444810
---------------------------------------------MSG-D--E-M--I----FD-PN-M---T-KKK-KK-KKK-PF---M--------------L--------E---E------D------------GG--E-G-T------G---G---E---------------------E--A--K----------------------E-----------V--E-----T-K--E-------A--E----P-----------EA-----GD----------D------K-E---------V-----DL--------------------D---------E-----------------------D-E--G------R------------K--------K------E-------------------------------------------------------------------------------T-S---------D------------------------D--------------------------------L--------N---------D-L-------------------------N----F-----------F---N--Q--------------------K-K--K-K-K--KP-K-K------V-----F---E-N---------D------------------I-------------E------E----G----LK-------------E------L-----------K----I----------------E--------------G-------E------Q----------------------------------------------------------------------------------T-----------E---------A-----------M-------------------------------------------------------E-------------------------------E----------------D-----------------------N-----------------------------------------------------------------------------------------L----D-------------V-------------N----F--------L---------T-K-----K-----------K------------------------------K---P-----K--------K------------------V--D--F---------D-D-------S----E----T---------------------------A----------E------------K------------D------D-----------------A--------P--------D-----------------------------D--------------------------------D-------------D--------------------------------------------------G----K----------------------------------------------------------------------------------N-----------------G--------D--------------G----I-------S------------------F-------------S----------S-------S------------------------------------------------T-----------G------------------------------------------P-------A-----W-------------------AG--S---E---------R------------D-------------Y-----TY-DEL--LNRVFNIMRE-KNPDMV---A-G-E----K-R--K-FVMKP-P--Q--VVRV-GTKK---TSFVNFTDICKLLHRQ-----PKHLLAFLLAELGTSGSI--D-G-----------N-NQ-LVIKGRFQQ-K-QIENVLRRYIKEYVTCHTCRS-PETILQ--K-D----T-RLYFLQCETCHSRCSVASI-K--TGF---Q-AV-T-G--K--RAQLRAK---------------------------------------------AN------------------------------------------------------------------------------------
>Gorilla_gorilla_gorilla@XP_004032816
---------------------------------------------MSG-D--E-M--I----FD-PT-M---S-KKK-KK-KKK-PF---M--------------L--------D---E------E------------G-----D-T------Q---T---E---------------------E--T--Q----------------------P-----------S--E-----T-K--E-------V--E----P-----------EP-----TE----------D------K-D---------L-----EA--------------------D---------K-----------------------E-D--T------R------------K--------K------D-------------------------------------------------------------------------------A-S---------D------------------------D--------------------------------L--------D---------D-L-------------------------N----F-----------F---N--Q--------------------K-K--K-K-K--KT-K-Q------I-----F---D-I---------D-----------E------A-------------E------E----G----VK-------------D------L-----------K----I----------------E--------------S-------D------V----------------------------------------------------------------------------------Q-----------E---------P-----------T-------------------------------------------------------E---------------P---------------E----------------D-----------------------D-----------------------------------------------------------------------------------------L----D-------------I-------------M----L--------D---------N-K-----K-----------K------------------------------K---K-----K--------N------------------V--K--FP--------D-E-------D----E----I---------------------------L----------E------------K------------D------E-----------------A--------L--------E-----------------------------D--------------------------------E-------------D--------------------------------------------------N----K----------------------------------------------------------------------------------K-----------------D--------D--------------G----I-------S------------------F-------------S----------N-------Q------------------------------------------------T-----------G------------------------------------------P-------A-----W-------------------AG--S---E---------R------------D-------------Y-----TY-EEL--LNRVFNIMRE-KNPDMV---A-G-E----K-R--K-FVMKP-P--Q--VVRV-GTKK---TSFVNFTDICKLLHRQ-----PKHLLAFLLAELGTSGSI--D-G-----------N-NQ-LVIKGRFQQ-K-QIENVLRRYIKEYVTCHTCRS-PDTILQ--K-D----T-RLYFLQCETCHSRCSVAII-K--TGF---Q-AV-M-G--K--RAQLRAK---------------------------------------------AN------------------------------------------------------------------------------------
>Clavelina_lepadiformis@CT01130508.H1.1
--------------------------------------------------------------------------------------------------------------------------------------------------------------------------------------------------------------------------------------------------------------------------------------------------------------------------------------------------------------------------------------------------------------------------------------------------------------------------------------------------------------------------------------------------------------------------------------------------------------------------------------------------------------------------------K-K--TK-T-V------K-----I---V-L---------D-----------E------I-------------S------D----SKDPDTA-------------G----------------------------------------------------------------------------------------------------------------------------------------------------------------------------------------------------------------------------------------------------------------------------------------------------D-----------------------L-----------------------------------------------------------------------------------------D----D-------------L-------------G----L--------G---------K-K-----K-----------K------------------------------K---K-----K--------A------------------V-----IA--------D-D-------S----E----K---------------------------LEEPASGN---E------------I-------------------------------------------------------------------------------------------------------------------------------------------------------------------------------------------------------------------------------------------------------------------------------V-----------------E--------R--------------G----V-------Q-------------------------------------------------------------------------------------------------------------------------------------------------------------------S-----W-------------------SG--T---D---------R------------D-------------Y-----MY-DEL--LARVFDIMRQ-KNPDIV---S-G-E----K-K--R-FVMKP-P--Q--CARV-GTKK---TSFVNFTEICQMLHRQ-----PKHTLAFILAELGTSGSV--D-G-----------N-NQ-LIIKGRFQQ-K-QLESVLRRYIKEYVTCHTCRS-PDTILE--R-D----V-RLHFLRCRVCQSRCSVATI-K--SGF---Q-AV-T-G--K--RARIRAK---------------------------------------------AMS-----------------------------------------------------------------------------------
>Doliolum_nationalis@Dnat2677.H1.1
-----------------------------------------------------------------------------------------------------------------------------------------------------------------------------------------------------------------------------------------------------------------------------------------------------------------------------------------------------------------------------------------------------------------------------------------------------------------------------------------------------------------------------------------------------------------------------------------------------------------------------------------------------------------------------------------------------------------------------------------------------------------------------------------------------------------------------------------------------------------------------------------------------------------------------------------------------------------------------------------------------------------------------------------------------------------------------------------------------------------------------------------------------------------------------------------------------------------------------------------------------------------------------------------------------------------------------------------------------------------------------------------------------------------------------------------------------------------------------------------------------------------------------------------------------------------------------------------------------------------------------------------------------------------------------------------------------------------------------------------S-----------------D--------L--------------M----K-------D-------------------------------------------------------------------------------------------------------------------------------------------------------------------P-----W-------------------TG--T---D---------R------------D-------------Y-----SY-DEL--LTRVFEIIAA-KNPEMV---A-G-E----K-K--R-FIMKP-P--Q--CARV-GTKK---TSFVNFTEICQTLKRQ-----PKHVLAFILAELGTSGSV--D-G-----------N-NQ-LIVKGRFQQ-K-QLESVLRR----------CRS-PDTILE--R-D----V-RLYFLKCRLCQSRCSVATI-K--YGF---Q-AV-T-G--K--RARIRAK-----------------------------------------------------------------------------------------------------------------------------------
>Salpa_fusiformis@Sfus11912.H1.1
--------------------------------------------------------------------------------------L---V--------------M--------A---D------T------------E-----N-Q------V---I---E---------------------E--T--S----------------------T-----------KVEE-----E-E--L-------L--D----L-----------TN-----VK----------K------K-KKNKKKKID-L-----DL--------------------D---------A-----------------------D-PV-A------P------------E--------A------N-------------------------------------------------------------------------------A-D---------E------------------------T--------------------------------S--------A---------S-S-------------------------------------------------------------------------------------S-R------K-----V---T-F---------Q-----------A------D-------------G------D----NDD----------------------------------------------------------------------------------------------------------------------------------------------------------------------------------------------------------------------------------------------------------------------------------------------------------------------D-----------------------E-----------------------------------------------------------------------------------------G----E-------------L-------------N----L--------S---------S-M-----K-----------K------------------------------K---K-----K--------K------------------T-----ER--------K-Q-------I----D----G---------------------------SEVSADAK---D------------A------------D---------------------------------------------------------------------------------------------------------------------------------------------------------------------------------------------------------------------------------------------------------------------------------------------------------------------------------------------------------------------------------------------------------------------------------------------------------------------------------------------S-----W-------------------SG--M---D---------R------------D-------------Y-----TY-DEL--LTRVFHTMKQ-LNPDMV---A-G-E----K-R--R-FIMKP-P--Q--CARV-GTKK---TSFVNFTEICGMLNRQ-----PKHILAFILAELGASGSV--D-G-----------N-NQ-LVIKGRFQQ-K-QLESVLRRYIKEYVTCHTCKS-PDTLLE--R-D----V-RLYFLRCNKCKSSCSVAAI-K--SGF---Q-AL-T-G--K--RARLRAK---------------------------------------------AGS-----------------------------------------------------------------------------------
>Salpa_fusiformis@Sfus7879.H1.1
-----------------------------------------------------------------------------------------------------------------------------------------------------------------------------------------------------------------------------------------------------------------------------------------------------------------------------------------------------------------------------------------------------------------------------------------------------------------------------------------------------------------------------------------------------------------------------------------------------------------------------------------------------------------------------------------------------------------------------------------------------------------------------------------------------------------------------------------------------------------------------------------------------------------------------------------------------------------------------------------------------------------------------------------------------------------------------------------------------------------------------------------------------------------------------------------------------------------------------------------------------------------------------------------------------------------------------------------------------------------------------------------------------------------------------------------------------------------------------------------------------------------------------------------------------------------------------------------------------------------------------------------------------------------------------------------------------------------------------------------------------------------------------------------------------------------------------------------------------------------------------------------------------------------------------------------------------------------------------------------------------------------------------D-------------D-----TY-KEL--LDKVFSSLKQ-FHPDLV---S-G-D----K-R--S-LNYKP-P--Q--CARV-GSKK---TSFINFIETCRGLKRK-----PKHMIAFFLSELGTSGSI--D-G-----------N-NQ-FIIKGRFQQ-K-QLESVLRRYIKEYVMCHTCKS-ESTQLE--R-E----A-RLYFLRCNMCKSSRSVAAI-K--SGF---Q-AV-T-G--K--RATLRAK---------------------------------------------ADS-----------------------------------------------------------------------------------
>Ophionotus_victoriae@SRA94306.H1.1
---------------------------------------------MTE-E--E-S--V----FD-PT-M---K-KKK-KK-KKM-PL---D--------------L--------D---A---------------------------E------L---E---G--------------------------------------------------------------GE-G-----G-E--Q-------D--T----T-----------DGMTQSKPT----------V------T-T---------T-----EP--------------------T---------V-----------------------Q-A--E------E------------T--------T------E-------------------------------------------------------------------------------E-L---------K------------------------D-----------------------------------------I---------D-L-------------------------D----L-----------EDF-S--N--------------------K-K--K-K-K--KK-K-K------T-----F---D-M---------D-----------G------L-------------N------D----A----LP-------------E----------------------------------------------------------------------------------------------------------------------------------------------------------------------------------------------------------------------------------------------------------------------------------------------------------------------------------------------------------------------------------------------------------------------------------------------------------------------------------------------------------------------------------------------------------------------------------------------------------------------------------------------------------------------------------------------------------------------------------------------------------------------------------------------------------------------------------------------------------------------------------------------------------------------------------------------------------------------------------------------------------------------------------------------------------------------------------------------------------------------------------------------------------------------------------------------------------------------------------------------------------------------------------------------------------------------------SSFVNFTDICKMLHRP-----TEHLLAFLLAELGTSGSI--D-G-----------S-YQ-LIIKGRFQQ-K-QIESVLRRYIKEYVTCHTCRS-SETFLH--K-E----N-RLFFLQCERCQSRCSVASI-K--S--------L-T-G--K--RAQLRAK---------------------------------------------AN------------------------------------------------------------------------------------
>Anas_platyrhynchos@EOB01716
---------------------------------------------------LQ-M--I----FD-PT-M---S-KKK-KK-KKK-PF---M--------------L--------D---E------E------------GG----D-T------Q---T---E---------------------E--T--Q----------------------Q-----------S--E-----T-K--E-------V--E----P-----------EP-----TE----------D------K-D---------V-----EA--------------------D---------E-----------------------E-D--S------R------------K--------K------D-------------------------------------------------------------------------------A-T---------D------------------------D--------------------------------L--------D---------D-L-------------------------N----F-----------F---N--Q--------------------K-K--K-K-K--KP-K-K------I-----F---D-I---------D-----------E------A-------------E------E----G----VK-------------D------L-----------K----I----------------E--------------G-------D------V----------------------------------------------------------------------------------P-----------E---------V-----------V-------------------------------------------------------E---------------P---------------E----------------D-----------------------D-----------------------------------------------------------------------------------------L----D-------------I-------------M----L--------G---------N-K-----K-----------K------------------------------K---K-----K--------Y------------------V--K--FP--------D-E-------D----E----I---------------------------M----------E------------K------------D------E-----------------A--------F--------E-----------------------------D--------------------------------E-------------D--------------------------------------------------S----K----------------------------------------------------------------------------------K-----------------D--------D--------------G----I-------S------------------F-------------S----------L-------Q------------------------------------------------S-----------G------------------------------------------P-------A-----W-------------------AG--S---E---------R------------D-------------Y-----TY-DEL--LNRVFNIMRE-KNPDMV---A-G-E----K-R--K-FVMKP-P--Q--VVRV-GTKK---TSFVNFTDICKLLHRQ-----PKHLLAFLLAELGTSGSI--D-G-----------N-NQ-LVIKGRFQQ-K-QIENVLRRYIKEYVTCHTCRS-PDTILQ--K-D----T-RLYFLQCETCHSRCSVASI-K--TGF---Q-AV-T-G--K--RAQLRAK---------------------------------------------AN------------------------------------------------------------------------------------
>Chelonia_mydas@EMP38205
--------------------------------------------------LLQ-M--I----FD-PT-M---S-KKK-KK-KKK-PF---M--------------L--------D---E------E------------GG----E-T------Q---A---E---------------------E--T--Q----------------------L-----------S--E-----T-K--E-------V--E----P-----------EP-----TE----------D------K-D---------L-----EA--------------------D---------E-----------------------E-D--S------R------------K--------K------D-------------------------------------------------------------------------------A-S---------D------------------------D--------------------------------L--------D---------D-L-------------------------N----F-----------F---N--Q--------------------K-K--K-K-K--KT-K-K------M-----F---D-I---------D-----------E------A-------------E------E----G----VK-------------D------L-----------K----I----------------E--------------G-------D------V----------------------------------------------------------------------------------Q-----------E---------P-----------V-------------------------------------------------------E---------------P---------------E----------------D-----------------------D-----------------------------------------------------------------------------------------L----D-------------I-------------M----L--------G---------N-K-----K-----------K------------------------------K---K-----K--------N------------------V--K--FP--------D-E-------E----E----I---------------------------L----------E------------K------------D------E-----------------A--------L--------E-----------------------------D--------------------------------E-------------D--------------------------------------------------S----K----------------------------------------------------------------------------------K-----------------D--------D--------------G----I-------S------------------F-------------S----------F-------H------------------------------------------------T-----------G------------------------------------------P-------A-----W-------------------AG--S---E---------R------------D-------------Y-----TY-DEL--LNRVFNIMRE-KNPDMV---A-G-E----K-R--K-FVMKP-P--Q--VVRV-GTKK---TSFVNFTDICKLLHRQ-----PKHLLAFLLAELGTSGSI--D-G-----------N-NQ-LVIKGRFQQ-K-QIENVLRRYIKEYVTCHTCRS-PDTILQ--K-D----T-RLYFLQCETCHSRCSVASI-K--TGF---Q-AV-T-G--K--RAQLRAK---------------------------------------------AN------------------------------------------------------------------------------------
>Columba_livia@EMC83565
------------------------------------------------------M--I----FD-PT-M---S-KKK-KK-KKK-PF---M--------------L--------D---E------E------------GG----D-T------Q---A---E---------------------E--T--Q----------------------Q-----------S--E-----T-K--E-------V--E----P-----------EP-----TE----------D------K-D---------V-----EA--------------------D---------E-----------------------E-D--S------R------------K--------K------D-------------------------------------------------------------------------------A-T---------D------------------------D--------------------------------L--------D---------D-L-------------------------N----F-----------F---N--Q--------------------K-K--K-K-K--KT-K-K------I-----F---D-I---------D-----------E------A-------------E------E----G----VK-------------D------L-----------K----I----------------E--------------G-------D------V----------------------------------------------------------------------------------P-----------E---------A-----------V-------------------------------------------------------E---------------P---------------E----------------D-----------------------D-----------------------------------------------------------------------------------------L----D-------------I-------------M----L--------G---------N-K-----K-----------K------------------------------K---K-----K--------N------------------V--K--FP--------D-E-------D----E----I---------------------------M----------E------------K------------D------E-----------------A--------F--------E-----------------------------D--------------------------------E-------------D--------------------------------------------------S----K----------------------------------------------------------------------------------K-----------------D--------D--------------G----I-------S------------------F-------------S----------L-------Q------------------------------------------------S-----------G------------------------------------------P-------A-----W-------------------AG--S---E---------R------------D-------------Y-----TY-DEL--LNRVFNIMRE-KNPDMV---A-G-E----K-R--K-FVMKP-P--Q--VVRV-GTKK---TSFVNFTDICKLLHRQ-----PKHLLAFLLAELGTSGSI--D-G-----------N-NQ-LVIKGRFQQ-K-QIENVLRRYIKEYVTCHTCRS-PDTILQ--K-D----T-RLYFLQCETCHSRCSVASI-K--TGF---Q-AV-T-G--K--RAQLRAK---------------------------------------------AN------------------------------------------------------------------------------------
>Botryllus_schlosseri@CT01131026.H1.1
---------------------------------------------------------------------------KK-KK-KKK-TA---N--------------L--------D---E------L------------IS----S-Q------DTTE----P---------------------Q---------------------------------------------------V--Q-------N--D----E-----------KP-----A-----------E------E-E---------G-----D---------------------------------------------------------------------------------------------------------------------------------------------------------------------------------------------------------------------D--------------------------------L----------------------------------------------S----F-----------T---N--M--------------------K-K--K-K-K--S--K-K------------F---N-L---------D-----------D-----------------------------------------------------------------------P----D----------------A--------------N-------A------T----------------------------------------------------------------------------------G-----------Q---------N-----------G-------------------------------------------------------S---Q----K------AD--------------E----------------------------------------E---E-------------------------------------------------------------------------------------E----L-------------N-------------F----S------------------Q-L-----K-----------K------------------------------P---K-----K--------H------------------K--E--VT--------F-P-------E----N----LI--------------------------Q----------E------------D-------------------K-----------------V--------T--------A-----------------------------D-------------------------------------------------------------------------------------------------V----P----------------------------------------------------------------------------------V-----------------S--------P--------------G----E-------S-------------------------------------------------------------------------------------------------------------------------------------------------------------------T-----W-------------------SG--T---D---------R------------D-------------Y-----TY-DEL--LVRVFDIMRK-KNPEMV---A-G-E----K-K--R-FIMKP-P--Q--CARV-GTRK---TSFVNFTEICAVLKRQ-----PKHCLSFLLAELGTSGSV--D-G-----------N-NQ-LIIKGRFQQ-K-QLESVLRSYIKEYVTCHTCRS-PDTELE--R-Q----D-RLYFLRCNVCQSRCSVASI-K--SGF---Q-AL-T-G--R--RARIRAK-----------------------------------------------------------------------------------------------------------------------------------
>Alligator_sinensis@XM_006029298.H1.1
----------------------------------------------------E-M--I----FD-PT-M---S-KKK-KK-KKK-PF---M--------------L--------D---E------E------------GG----D-T------Q---A---E---------------------E--T--Q----------------------L-----------S--E-----T-K--E-------V--E----P-----------EP-----AE----------D------K-D---------V-----EA--------------------D---------E-----------------------E-D--S------R------------K--------K------D-------------------------------------------------------------------------------A-S---------D------------------------D--------------------------------L--------D---------D-L-------------------------N----F-----------F---N--Q--------------------K-K--K-K-K--KT-K-K------M-----F---D-I---------D-----------E------A-------------E------E----G----VK-------------D------L-----------K----I----------------E--------------G-------D------V----------------------------------------------------------------------------------P-----------E---------S-----------V-------------------------------------------------------E---------------P---------------E----------------D-----------------------D-----------------------------------------------------------------------------------------F----G-------------I-------------M----L--------G---------N-K-----K-----------K------------------------------K---K-----K--------N------------------V--K--FP--------D-E-------D----E----I---------------------------L----------E------------K------------D------E-----------------A--------L--------E-----------------------------D--------------------------------E-------------D--------------------------------------------------S----K----------------------------------------------------------------------------------K-----------------D--------D--------------G----I-------S------------------F-------------S----------F-------Q------------------------------------------------T-----------G------------------------------------------P-------A-----W-------------------AG--S---E---------R------------D-------------Y-----TY-DEL--LNRVFNIMRE-KNPDMV---A-G-E----K-R--K-FVMKP-P--Q--VVRV-GTKK---TSFVNFTDICKLLHRQ-----PKHLLAFLLAELGTSGSI--D-G-----------N-NQ-LVIKGRFQQ-K-QIENVLRRYIKEYVTCHTCRS-PDTILQ--K-D----T-RLYFLQCETCHSRCSVASI-K--TGF---Q-AV-T-G--K--RAQLRAK---------------------------------------------AN------------------------------------------------------------------------------------
>Caiman_crocodilus@Contig2754.H1.1
---------------------------------------------MSG-D--E-M--I----FD-PT-M---S-KKK-KK-KKK-PF---M--------------L--------D---E------E------------GG----D-T------Q---A---E---------------------E--T--Q----------------------L-----------S--E-----T-K--E-------V--E----P-----------EP-----AE----------D------K-D---------V-----EA--------------------D---------E-----------------------E-D--S------R------------K--------K------D-------------------------------------------------------------------------------A-S---------D------------------------D--------------------------------L--------D---------D-L-------------------------N----F-----------F---N--Q--------------------K-K--K-K-K--K----------------------------------------------------------------------------------------------------------------------------------------------------------------------------------------------------------------------------------------------------------------------------------------------------------------------------------------------------------------------------------------------------------------------------------------------------------------------------------------------------------------------------------------------------------------------------------------------------------------------------------------------------------------------------------------------------------------------------------------------------------------------------------------------------------------------------------------------------------------------------------------------------------------------------------------------------------------------------------------------------------------------------------------------------------------------------------------------------------------------------------------------------------------------------------------------------------------------------------------------------------------------------------------------------------------------------------------------------------------------------------------------------------------------------------------------------------------------------------------------------------------------------------------------------------------------------------------------------------------------------------------------------------------------------------------------------------------------------------
>Caretta_caretta@Contig7488.H2.1
---------------------------------------------MSG-D--E-M--I----FD-PT-M---S-KKK-KK-KKK-PF---M--------------L--------D---E------E------------GG----E-T------Q---A---E---------------------E--T--Q----------------------L-----------S--E-----T-K--E-------V--E----P-----------EP-----TE----------D------K-D---------I-----EA--------------------D---------E-----------------------E-D--S------R------------K--------K------D-------------------------------------------------------------------------------A-S---------D------------------------D--------------------------------L--------D---------D-L-------------------------N----F-----------F---N--Q-----------------------------------------------------------------------------------------------------------------------------------D------L-----------K----I----------------E--------------G-------D------V----------------------------------------------------------------------------------Q-----------E---------P-----------V-------------------------------------------------------E---------------P---------------E----------------D-----------------------D-----------------------------------------------------------------------------------------L----D-------------I-------------M----L--------G---------N-K-----K-----------K------------------------------K---K-----K--------N------------------V--K--FP--------D-E-------E----E----I---------------------------L----------E------------K------------D------E------------------------------------------------------------------------------------------------------------------------------------------------------------------------------------------------------------------------------------------------------------------------------------------------------------------------------------------------------------------------------------------------------------------------------------------------------------------------------------------------------------------------------------------------------------------------------------------------------------------------------------------------------------------------------------------------------------------------------------------------------------------------------------------------------------------------------------------------------------------------------------------------------------------------------------------
>Chelonoidis_nigra@CT01131213.H1.4
----------------------------------------------------E-M--I----FD-PT-M---S-KKK-KK-KKK-PF---M--------------L--------D---E------E------------GG----E-M------Q---A---E---------------------E--T--Q----------------------L-----------S--E-----T-K--E-------V--E----P-----------EP-----TE----------D------K-N---------I-----EA--------------------D---------E-----------------------E-D--S------R------------K--------K------D-------------------------------------------------------------------------------A-S---------D------------------------D--------------------------------L--------D---------D-L-------------------------N----F-----------F---N--Q--------------------K-K--K-K-K--KT-K-K------M-----F---D-I---------D-----------E------A-------------E------E----G----IK-------------D------L-----------K----I----------------E--------------G-------D------L----------------------------------------------------------------------------------Q-----------E---------L-----------V-------------------------------------------------------E---------------P---------------E----------------D-----------------------D-----------------------------------------------------------------------------------------L----D-------------I-------------M----L--------G---------N-K-----K-----------K------------------------------K---K-----K--------N------------------M--K--FP--------D-E-------D----E----I---------------------------L----------E------------K------------D------E-----------------A--------L--------E-----------------------------D--------------------------------E-------------D--------------------------------------------------D----K----------------------------------------------------------------------------------K-----------------D--------D--------------G----I-------S------------------F-------------S----------F-------H------------------------------------------------T-----------G------------------------------------------P-------A-----W-------------------AG--S---E---------R------------D-------------Y-----TY-DEL--LNRVFNIMTE-KNPDMV---A-G-E----K-R--K-FVMKP-P--Q--VVRV-GTKK---TSFVNFTDICKLLHRQ-----PKHLLAFLLAELGTSGSI--D-G-----------N-NQ-LVIKGRFQ--K-QIENVLRRYIKEYVTCHTCRS-PDTILQ--K-D----T-RLYFLQCETCHSRCSVASI-K--TGF---Q-AV-T-G--K--RAQLRAK---------------------------------------------AN------------------------------------------------------------------------------------
>Chrysemys_picta_bellii@CT01131213.H1.1
--------------------------------------------------LLQ-M--I----FD-PT-M---S-KKK-KK-KKK-PF---M--------------L--------D---E------E------------GG----E-T------Q---A---E---------------------E--T--Q----------------------L-----------S--E-----T-K--E-------V--E----P-----------EP-----TE----------D------K-D---------I-----EA--------------------D---------E-----------------------E-D--S------R------------K--------K------D-------------------------------------------------------------------------------A-S---------D------------------------D--------------------------------L--------D---------D-L-------------------------N----F-----------F---N--Q--------------------K-K--K-K-K--KT-K-K------M-----F---D-I---------D-----------E------A-------------E------E----G----IK-------------D------L-----------K----I----------------E--------------G-------D------V----------------------------------------------------------------------------------Q-----------E---------P-----------V-------------------------------------------------------E---------------P---------------E----------------D-----------------------D-----------------------------------------------------------------------------------------L----D-------------I-------------M----L--------G---------N-K-----K-----------K------------------------------K---K-----K--------N------------------V--K--FP--------D-E-------D----E----I---------------------------L----------E------------K------------D------E-----------------A--------L--------E-----------------------------D--------------------------------E-------------D--------------------------------------------------S----K----------------------------------------------------------------------------------K-----------------D--------D--------------G----I-------S------------------F-------------S----------F-------H------------------------------------------------T-----------G------------------------------------------P-------A-----W-------------------AG--S---E---------R------------D-------------Y-----TY-DEL--LNRVFNIMRE-KNPDMV---A-G-E----K-R--K-FVMKP-P--Q--VVRV-GTKK---TSFVNFTDICKLLHRQ-----PKHLLAFLLAELGTSGSI--D-G-----------N-NQ-LVIKGRFQQ-K-QIENVLRRYIKEYVTCHTCRS-PDTILQ--K-D----T-RLYFLQCETCHSRCSVASI-K--TGF---Q-AV-T-G--K--RAQLRAK---------------------------------------------AN------------------------------------------------------------------------------------
>Crocodylus_niloticus@CT01131213.H1.1
---------------------------------------------MSG-D--E-M--I----FD-PT-M---S-KKK-KK-KKK-PF---M--------------L--------D---E------E------------GG----D-T------Q---A---E---------------------E--T--Q----------------------L-----------S--E-----T-K--E-------V--E----P-----------EP-----AE----------D------K-D---------V-----EA--------------------D---------E-----------------------E-D--S------R------------K--------K------D-------------------------------------------------------------------------------A-S---------D------------------------D--------------------------------L--------D---------D-L-------------------------N----F-----------F---N--Q--------------------K-K--K-K-K--KT-K-K------M-----F---D-I---------D-----------E------A-------------E------E----G----IK-------------D------L-----------K----I----------------E--------------G-------D------V----------------------------------------------------------------------------------P-----------E---------S-----------V-------------------------------------------------------E---------------P---------------E----------------D-----------------------D-----------------------------------------------------------------------------------------F----G-------------I-------------M----L--------G---------N-K-----K-----------K------------------------------K---K-----K--------N------------------V--K--FP--------D-E-------D----E----I---------------------------L----------E------------K------------D------E-----------------A--------L--------E-----------------------------D--------------------------------E-------------D--------------------------------------------------S----K----------------------------------------------------------------------------------K-----------------D--------D--------------G----I-------S------------------F-------------S----------F-------Q------------------------------------------------T-----------G------------------------------------------P----------------------------------------------------------------------------------------------------------------------------------------------------------------------------------------------------------------------------------------------TCHTCRS-PDTILQ--K-D----T----FLQCETCHSRCSVASI-K---------------------------------------------------------------------------------------------------------------------------------------------------------------
>Cyclorana_alboguttata@Calb2021.H1.1
---------------------------------------------MSG-D--E-M--I----FD-PT-M---T-RKK-KK-KKK-PF---M--------------L--------D---E------E------------GG----E-Q------Q---V---E---------------------E--T--Q----------------------V-----------P--E-----T-K--E-------V--E----P-----------EP-----VE----------D------K-D---------F-----DL--------------------E---------E-----------------------E-S--F------K------------K--------K------D-------------------------------------------------------------------------------T-P---------D------------------------D--------------------------------L--------N---------D-L-------------------------N----F-----------L---N--Q--------------------K-K--K-K-K--KT-K-K------------F---D-L---------D-----------E------A-------------E------E----G----VK-------------N------L-----------K----I----------------E--------------P-------E------V----------------------------------------------------------------------------------Q-----------E---------A-----------S-------------------------------------------------------E---------------SQ--------------D----------------D-----------------------D-----------------------------------------------------------------------------------------L----V-------------F-------------M----L--------T-----------K-----K-----------K------------------------------K---K-----K--------N------------------V--K--FP--------E-D-------D----D----T---------------------------N----------D------------K------------D------E-----------------A--------F--------E-----------------------------E--------------------------------E-------------E--------------------------------------------------N----K----------------------------------------------------------------------------------K-----------------D--------D--------------G----I-------S------------------F-------------S----------S-------Q------------------------------------------------H-----------E------------------------------------------P-------A-----W-------------------AG--T---E---------R------------D-------------Y-----TY-DEL--LNRVFNIMRE-KNPDMV---A-G-E----K-R--K-FVMKP-P--Q--VVRV-GTKK---TSFVNFTDICKLLHRQ-----PKHLLAFLLAELGTSGSI--D-G-----------N-NQ-LVIKGRFQQ-K-QIENVLRRYIKEYVTCHTCRS-PDTILQ--K-D----T-RLYFLQCETCHSRCSVASI-K--TGF---Q-AV-T-G--K--RAQLRAK---------------------------------------------AN------------------------------------------------------------------------------------
>Elaphe_guttata@toto964.H1.1
---------------------------------------------MSG-D--E-M--I----FD-PT-M---S-KKK-KK-KKK-PF---M--------------L--------D---E------E------------GG----D-A------Q---T---E---------------------E--T--Q----------------------L-----------L--E-----T-K--E-------V--E----P-----------EP-----TE----------D------K-D---------I-----EA--------------------D---------E-----------------------E-D--I------R------------K--------K------D-------------------------------------------------------------------------------A-S---------N------------------------D--------------------------------L--------D---------D-L-------------------------T----F-----------F---N--Q--------------------K-K--R-R-K-------K------I-----F---D-I---------D-----------E------A-------------E------E----G----LK-------------D------L-----------K----I----------------E--------------S-------D------V----------------------------------------------------------------------------------Q-----------E---------T-----------V-------------------------------------------------------E---------------P---------------E----------------D-----------------------D-----------------------------------------------------------------------------------------L----D-------------I-------------M----L--------------------------------------------------------------------------------------------------------------------------------------------------------------------------------------------------------------------------------------------------L--------E-----------------------------D--------------------------------D-------------D--------------------------------------------------S----K----------------------------------------------------------------------------------K-----------------D--------D--------------G----I-------S------------------F-------------S----------S-------L------------------------------------------------S-----------G------------------------------------------P-------A-----W-------------------AG--S---E---------R------------D-------------Y-----TY-DEL--LNRVFNIM----------------------------------------VVRV-GTKK---TSFVNFTDICKLLHRQ-----PKHLLAFLLAELGTSGSI--D-G-----------N-NQ-LVIKGRFQ------------------------------------------------QCETCHSRCSVASI-K---------------------------------------------------------------------------------------------------------------------------------------------------------------
>Emys_orbicularis@Contig19760.H1.1
---------------------------------------------MSG-D--E-M--I----FD-PT-M---S-KKK-KK-KKK-PF---M--------------L--------D---E------E------------GG----E-T------Q---A---E---------------------E--T--Q----------------------L-----------S--E-----T-K--E-------V--E----P-----------EP-----TE----------D------K-D---------I-----EA--------------------D---------E-----------------------E-D--S------R------------K--------K------D-------------------------------------------------------------------------------A-S---------D------------------------D--------------------------------L--------D---------D-L-------------------------N----F-----------F---N--Q--------------------K-K--K-E-E--RK-T-K-----------------------------------------------------------------------------------------------------------------------------------------------------------------------------------------------------------------------------------------------------------------------------------------------------------------------------------------------------------------------------------------------------------------------------------------------------------------------------------------------------------------------------------------------------------------------------------------------------------------------------------------------------------------------------------------------------------------------------------------------------------------------------------------------------------------------------------------------------------------------------------------------------------------------------------------------------------------------------------------------------------------------------------------------------------------------------------------------------------------------------------------------------------------------------------------------------------------------------------------------------------------------------------------------------------------------------------------------------------------------------------------------------------------------------------------------------------------------------------------------------------------------------------------------------------------------------------------------------------------------------------------------------------------------------------------------------------------------------
>Eublepharis_macularius@CT01131213.H1.1
---------------------------------------------MSG-D--E-M--I----FD-PT-M---S-KKK-KK-KKK-PF---M--------------L--------D---E------E------------GG----D-T------Q---T---E---------------------E--T--Q----------------------L-----------S--E-----T-K--E-------V--E----P-----------EP-----AE----------D------K-D---------T-----EA--------------------D---------E-----------------------E-D--F------R------------R--------K------D-------------------------------------------------------------------------------A-S---------N------------------------D--------------------------------L--------D---------D-L-------------------------T----F-----------F---N--Q--------------------K-K--K-K-K--KT-K-K------I-----F---D-I---------D-----------E------A-------------E------E----G----VK-------------E------L-----------K----I----------------E--------------G-------D------V----------------------------------------------------------------------------------P-----------E---------P-----------V-------------------------------------------------------E---------------P---------------E----------------D-----------------------D-----------------------------------------------------------------------------------------L----D-------------I-------------M----L--------G-----------R-----K-----------K------------------------------K---K-----K--------T------------------V--K--FP--------D-E-------D----E----V---------------------------M----------D------------K------------D------E-----------------A--------L--------E-----------------------------D--------------------------------E-------------D--------------------------------------------------S----K----------------------------------------------------------------------------------K-----------------D--------D--------------G----I-------S------------------F-------------S----------S-------Q------------------------------------------------L-----------G------------------------------------------P-------A-----W-------------------AG--T---E---------R------------D-------------Y-----TY-DEL--LNRVFNIMRE-KNPDMV---A-G-E----K-R--K-FVMKP-P--Q--VVRV-GTKK---TSFVNFTDICKLLHRQ-----PKHLLAFLLAELGTSGSI--D-G-----------N-NQ-LVIKGRFQQ-K-QIENVLRRYIKEYVTCHTCRS-PDTILQ--K-D----T-RLYFLQCESCHSRCSVASI-K--TGF---Q-AV-T-G--K--RAQLRAK---------------------------------------------AN------------------------------------------------------------------------------------
>Lampropholis_coggeri@Lcog137819.H1.1
---------------------------------------------MSG-D--E-M--I----FD-PT-M---S-KKK-KK-KKK-PF---M--------------L--------D---E------E------------GG----D-T------Q---T---E---------------------E--T--Q----------------------F-----------S--E-----T-K--E-------V--E----P-----------EP-----AE----------D------K-D---------T-----EA--------------------D---------E-----------------------E-D--S------R------------R--------K------D-------------------------------------------------------------------------------A-S---------N------------------------D--------------------------------L--------D---------D-L-------------------------T----F-----------F---N--Q--------------------K-K--K-K-K--KT-K-K------I-----F---D-I---------D-----------E------A-------------E------E----G----IK-------------D------L-----------K----I----------------E--------------G-------D------V----------------------------------------------------------------------------------P-----------E---------A-----------I-------------------------------------------------------E---------------P---------------E----------------D-----------------------D-----------------------------------------------------------------------------------------L----D-------------I-------------M----L--------K-----------K-----K-----------K------------------------------K---K-----K--------N------------------V--K--FP--------D-E-------D----E----V---------------------------L----------D------------K------------D------E-----------------A--------F--------E-----------------------------D--------------------------------E-------------D--------------------------------------------------S----K----------------------------------------------------------------------------------K-----------------D--------D--------------G----I-------S------------------F-------------S----------S-------Q------------------------------------------------L-----------G------------------------------------------P-------A-----W-------------------AG--S---E---------R------------D-------------Y-----TY-DEL--LNRVF-------------------------------------------------------------------LHRQ-----PKHLLAFLLAELGTSGSI--D-G-----------N-NQ-LVIKGRFQQ-K-QIENVLRRYIKEYVTCHTCRS-PDTILQ--K-D----T-RLYFLQCETCHSRCSVASI-K--TGF---Q-AV-T-G--K--RAQLRAK---------------------------------------------AN------------------------------------------------------------------------------------
>Latimeria_chalumnae@CT01131213.H1.1
---------------------------------------------MSG-D--E-M--I----FD-PT-M---T-KKK-KK-KKKQPF---M--------------V--------D---E------E------------GG----E-Q------Q---A---E---------------------E--T--H----------------------A-----------S--E-----L-K--E-------A--E----P-----------EP-----AE----------E------K-E---------V-----EA--------------------E---------E-----------------------D-D--S------R------------K--------K------D-------------------------------------------------------------------------------T-T---------D------------------------D--------------------------------L--------D---------D-L-------------------------N----F-----------L---N--Q--------------------K-K--K-K-K--KP-K-K------N-----F---D-L---------E-----------E------V-------------E------E----G----VK-------------E------M-----------K----I----------------E--------------G-------E------P----------------------------------------------------------------------------------L-----------E---------Q-----------V-------------------------------------------------------D---------------T---------------E----------------E-----------------------N-----------------------------------------------------------------------------------------L----D-------------F-------------V----L--------G---------Y-K-----K-----------K------------------------------K---K-----K--------K------------------P--R--FT--------D-E-------D----E----G---------------------------L----------E------------K------------D------D-----------------I--------Y--------E-----------------------------D--------------------------------D-------------E--------------------------------------------------N----K----------------------------------------------------------------------------------K-----------------D--------D--------------G----I-------S------------------F-------------S----------S-------Q------------------------------------------------T-----------G------------------------------------------P-------A-----W-------------------AG--S---E---------R------------D-------------Y-----TY-DEL--LTRVFNIMRE-KNPDMV---A-G-E----K-R--K-FVMKP-P--Q--VVRV-GTKK---TSFVNFTDICKLLHRQ-----PKHLLAFLLAELGTSGSI--D-G-----------N-NQ-LVIKGRFQQ-K-QIENVLRRYIKEYVTCHTCRS-PDTILQ--K-D----T-RLYFLQCETCHSRCSVASI-K--TGF---Q-AV-T-G--K--RAQLRAK---------------------------------------------AN------------------------------------------------------------------------------------
>Latimeria_menadoensis@GAPS01053861.H1.1
---------------------------------------------MSG-D--E-M--I----FD-PT-M---T-KKK-KK-KKKQPF---M--------------V--------D---E------E------------GG----E-Q------Q---A---E---------------------E--T--H----------------------A-----------S--E-----L-K--E-------A--E----P-----------EP-----AE----------E------K-E---------V-----EA--------------------E---------E-----------------------D-D--S------R------------K--------K------D-------------------------------------------------------------------------------T-T---------D------------------------D--------------------------------L--------D---------D-L-------------------------N----F-----------L---N--Q--------------------K-K--K-K-K--KP-K-K------N-----F---D-L---------E-----------E------V-------------E------E----G----VK-------------E------M-----------K----I----------------E--------------G-------E------P----------------------------------------------------------------------------------L-----------E---------Q-----------V-------------------------------------------------------D---------------T---------------E----------------E-----------------------N-----------------------------------------------------------------------------------------L----D-------------F-------------V----L--------G---------Y-K-----K-----------K------------------------------K---K-----K--------K------------------P--R--FT--------D-E-------D----E----G---------------------------L----------E------------K------------D------D-----------------I--------Y--------E-----------------------------D--------------------------------D-------------E--------------------------------------------------N----K----------------------------------------------------------------------------------K-----------------D--------D--------------G----I-------S------------------F-------------S----------S-------Q------------------------------------------------T-----------G------------------------------------------P-------A-----W-------------------AG--S---E---------R------------D-------------Y-----TY-DEL--LTRVFNIMRE-KNPDMV---A-G-E----K-R--K-FVMKP-P--Q--VVRV-GTKK---TSFVNFTDICKLLHRQ-----PKHLLAFLLAELGTSGSI--D-G-----------N-NQ-LVIKGRFQQ-K-QIENVLRRYIKEYVTCHTCRS-PDTILQ--K-D----T-RLYFLQCETCHSRCSVASI-K--TGF---Q-AV-T-G--K--RAQLRAK---------------------------------------------AN------------------------------------------------------------------------------------
>Notophthalmus_viridescens@Nvir425.H1.1
---------------------------------------------MSG-D--E-M--I----FD-PT-M---S-KKK-KK-KKK-XF---M--------------L--------D---E------E------------GG----E-P------Q---T---E---------------------E--M--Q----------------------V-----------T--E-----M-K--E-------L--E----P-----------EP-----TE----------D------K-E---------A-----DA--------------------D---------E-----------------------E-E--F------R------------R--------K------D-------------------------------------------------------------------------------A-S---------D------------------------D--------------------------------L--------D---------D-L-------------------------N----F-----------F---N--Q--------------------K-K--K-K-K--KT-K-K------M-----F---D-I---------E-----------D------V-------------E------E----X----VK-------------E------L-----------K----I----------------E--------------I-------E------E----------------------------------------------------------------------------------P-----------EP--------X-----------V-------------------------------------------------------E---------------T---------------E----------------D-----------------------D-----------------------------------------------------------------------------------------L----D-------------F-------------M----L--------G-----------K-----K-----------K------------------------------K---K-----K--------X------------------V--K--FP--------E-E-------D----D----MM-------------------------------------E------------N------------E------E-----------------V--------L--------E-----------------------------D--------------------------------E-------------E--------------------------------------------------N----K----------------------------------------------------------------------------------K-----------------D--------D--------------G----I-------S------------------F-------------S----------S-------Q------------------------------------------------T-----------G------------------------------------------P-------T-----W-------------------AG--T---E---------R------------D-------------Y-----TY-DEL--LNRVFNIMRE-KNPDMV---A-G-E----K-R--X-FVMKP-P--Q--VVRV-GTKK---TSFVNFTDICKLLHRQ-----PKHLLAFLLAELGTSGSI--D-G-----------N-NQ-LVIKGRFQQ-K-QIENVLRRYIKEYVXCHTCRS-XDTILQ--K-X----T-RLYFLQCETCHSRCSVASI-K--TGF---Q-AV-T-G--K--RAQLRAK---------------------------------------------AN------------------------------------------------------------------------------------
>Pelodiscus_sinensis@toto1052.H1.1
--------------------------------------------------------------------M---S-KKK-KK-KKK-PF---M--------------L--------D---E------E------------GG----D-T------Q---T---E---------------------E--T--Q----------------------L-----------T--E-----T-K--E-------V--E----P-----------EP-----TE----------D------K-D---------I-----EA--------------------D---------E-----------------------E-D--S------R------------K--------K------D-------------------------------------------------------------------------------A-S---------D------------------------D--------------------------------L--------D---------D-L-------------------------N----F-----------F---N--Q--------------------K-K--K-K-K--KT-K-K------M-----F---D-I---------E-----------E------T-------------E------E----G----IK-------------D------L-----------K----I----------------E--------------S-------D------V----------------------------------------------------------------------------------Q-----------E---------A-----------V-------------------------------------------------------E---------------P---------------E----------------D-----------------------D-----------------------------------------------------------------------------------------L----D-------------I-------------M----L--------G---------N-K-----K-----------K------------------------------K---K-----K--------N------------------V--K--FP--------D-E-------D----E----M---------------------------L----------E------------K------------D------E-----------------A--------L--------E-----------------------------D--------------------------------E-------------D--------------------------------------------------S----K----------------------------------------------------------------------------------K-----------------D--------D--------------G----I-------T------------------F-------------S----------F-------H------------------------------------------------T-----------G------------------------------------------P-------A-----W-------------------AG--S---E---------R------------D-------------Y-----TY-DEL--LNRVFNIMRE-KNPDMV---A-G-E----K-R--K-FVMKP-P--Q--VVRV-GTKK---TSFVNFTDICKLLHRQ-----PKHLLAFLLAELGT----------------------------------------------------------------------------------------------------------------------------------------------------------------------------------------------------------------------------------------------------------------
>Phrynops_hilarii@Contig1286.H1.2
---------------------------------------------------------------------------------------------------------------------------------------------------------------------------------------------------------------------------------------------------------------------------------------------------------------------------------------------------------------------------------------------------------------------------------------------------------------------------------------------------------------------------------------------------------------------------------------------------------------------------------------------------------------------------K--K-K-K--KK-Q-K------I-----F---D-I---------D-----------E------A-------------E------E----G----VK-------------D------L-----------K----I----------------E--------------D-------D------V----------------------------------------------------------------------------------Q-----------E---------P-----------V-------------------------------------------------------E---------------P---------------E----------------D-----------------------D-----------------------------------------------------------------------------------------L----D-------------I-------------M----L--------G---------N-K-----K-----------K------------------------------K---K-----K--------N------------------M--K--FP--------D-E-------D----E----I---------------------------L----------E------------K------------D------E-----------------A--------L--------E-----------------------------D--------------------------------E-------------D--------------------------------------------------S----K----------------------------------------------------------------------------------K-----------------D--------D--------------G----I-------S------------------F-------------S----------F-------H------------------------------------------------T-----------G------------------------------------------P-------A-----W-------------------AG--S---E---------R------------D-------------Y-----TY-DEL--LNRVFNIMRE-KNPDMV---A-G-E----K-R-------------Q--VVRV-GTKK---TSFVNFTDICKLLHRQ-----PKHLLAFLLAELGTSGSI--D-G-----------N-NQ-LVIKGRFQQ-K-QIENVLRRYIKEYVTCHTCRS-PDTILQ--K-D----T-RLYFLQCETCHSRCSVASI-K--TGF---Q-AV-T-G--K--RAQLRAK---------------------------------------------AN------------------------------------------------------------------------------------
>Podarcis_sp.@Contig14896.H1.1
----------------------------------------------------------------------------------------------------------------------------------------------------------------------------------------------------------------------------------------------------------------------------------------------------K-D---------T-----EA--------------------D---------E-----------------------E-D--S------R------------R--------K------D-------------------------------------------------------------------------------A-S---------N------------------------D--------------------------------L--------D---------D-L-------------------------T----F-----------F---N--Q--------------------K-K--K-K-K--K----K------I-----F---D-I---------D-----------E------A-------------E------E----G----VK-------------D------L-----------K----I----------------E--------------G-------D------V----------------------------------------------------------------------------------Q-----------E-------------------------------------------------------------------------------------------------------------E----------------D-----------------------D-----------------------------------------------------------------------------------------L----D-------------I-------------M----L--------G-----------K-----K-----------K------------------------------K---K-----K--------T------------------V--K--FP--------D-E-------D----D----I---------------------------L----------D------------K------------D------E-----------------A--------L--------E-----------------------------D--------------------------------E-------------D--------------------------------------------------S----K----------------------------------------------------------------------------------K-----------------D--------D--------------G----I-------S------------------F-------------S----------S-------Q------------------------------------------------S-----------G------------------------------------------P-------A-----W-------------------AG--S---E---------R------------D-------------Y-----TY-DEL--LNRVFNIM----------------------------------------------------------------------------------------------------------------------------------------------------------------------FLQCETCHSRCSVASI-K--TGF---Q-AV-T-G--K--RAQLRAK---------------------------------------------AN------------------------------------------------------------------------------------
>Pogona_vitticeps@toto6765.H1.1
---------------------------------------------MSG-D--E-M--I----FD-PT-M---S-KKK-RK-KRK-PF---M--------------L--------D---E------E------------GG----D-T------Q---A---E---------------------E--T--Q----------------------L-----------S--E-----T-K--E-------V--E----P-----------EP-----VE----------D------K-D---------T-----EA--------------------D---------E-----------------------E-D--S------R------------K--------K------D-------------------------------------------------------------------------------A-S---------N------------------------D--------------------------------L--------D---------D-L-------------------------T----F-----------F---N--Q--------------------K--------------K-K------I-----F---D-I---------D-----------E------A-------------E------E----G----IK-------------D------L-----------K----I----------------E--------------G-------D------V----------------------------------------------------------------------------------Q-----------E---------P-----------V-------------------------------------------------------E---------------P---------------E----------------D-----------------------D-----------------------------------------------------------------------------------------L----D-------------I-------------M----L--------G-----------K-----K-----------K------------------------------K---K-----K--------T------------------V--K--FP--------D-E-------D----E----V---------------------------L----------D------------K------------D------E-----------------A--------L--------E-----------------------------D--------------------------------E-------------D--------------------------------------------------S----K----------------------------------------------------------------------------------K-----------------D--------D--------------G----I-------S------------------F-------------S----------S-------Q------------------------------------------------S-----------G------------------------------------------P-------A-----W-------------------AG--S---E---------R------------D-------------Y-----TY-DEL--LNRVFNIMRE-KNPDMV---A-G-E----K-R--K-FVMKP-P--Q--VVRV-GTKK---TSFVNFTDICKLLHRQ-----PKHLLAFLLAELGTSGSI--D-G-----------N-NQ-LVIKGRFQQ-K-QIENVLRRYIKEYVTCHTCRS-PDTILQ--K-D----T-RLYFLQCETCHSRCSVASI-K--TGF---Q-AV-T-G--K--------------------------------------------------------------------------------------------------------------------------------------------
>Protopterus_annectens@CT01131213.H1.2
------------------------------------------------------M--I----FD-PT-M---T-KKK-KK-KKK-PF---M--------------L--------D---E------E------------AV----E-L------Q---P---E---------------------E--A--P----------------------A-----------S--E-----V-K--E-------A--E----P-----------EP-----VE----------E------K-D---------V-----EI--------------------D---------D-----------------------D-D--S------K------------K--------K------D-------------------------------------------------------------------------------A-S---------D------------------------G--------------------------------L--------D---------D-L-------------------------D----F-----------F---N--Q--------------------K-K--K-K-K--KQ-K-K------P-----F---A-T---------G-----------E------I-------------E------E----G----VK-------------E------L-----------K----I----------------E--------------S-------E------H----------------------------------------------------------------------------------S-----------E---------Q-----------G-------------------------------------------------------E---------------A---------------D----------------D-----------------------D-----------------------------------------------------------------------------------------M------------------I-------------N----F--------G---------K-K-----K-----------K------------------------------K---S-----T--------K------------------V--K--FP--------D-E-------D----D----S---------------------------L----------E------------K------------D------F-----------------V--------T--------E-----------------------------D--------------------------------E-------------D--------------------------------------------------N----K----------------------------------------------------------------------------------K-----------------D--------D--------------G----I-------S------------------F-------------S----------L-------Q------------------------------------------------T-----------G------------------------------------------P-------A-----W-------------------AG--S---E---------R------------D-------------Y-----TY-DEL--LTRVFNIMRE-KNPDMV---A-G-E----K-R--K-FVMKP-P--Q--VVRV-GTKK---TSFVNFTDICKLLHRQ-----PKHLLAFLLAELGTSGSI--D-G-----------N-NQ-LVIKGRFQQ-K-QIENVLRRYIKEYVTCHTCRS-PETILQ--K-D----T-RLYFLQCETCHSRCSVASI-K--TGF---Q-AV-T-G--K--RAQLRAK---------------------------------------------AN------------------------------------------------------------------------------------
>Ptychodera_flava@CT01131213.H1.1
----------------------------------------------------------------------------------------------------------------------------------------------------------------------------------------------------------------------------------------------------------------------------------------------------------------------------------------------------------------------------------------------------------------------------------------------------------------------------------------------------------------------------------------------------------------------------------------------------------------------------------------------------------------------------------------------------------------------------------KD------A-------------D------K----D----GE---------------------------------------------------------------------N-------T------K----------------------------------------------------------------------------------I-----------S---------A-----------M-------------------------------------------------------D---N---------------------------DI---------------G-----------------------A----------------------------------------------------------------------------------------------E-------------F-------------D----F--------T---------Q-S-----K-----------K------------------------------K---K-----K--------K------------------K--R--PALDDDSKENEN-------------E----KA--------------------------E----------E------------D------------E------K-----------------D-------------------------------------------------------------------------------------------------------------------------------------------------S----K----------------------------------------------------------------------------------Q-----------------K--------D--------------S----T---------------------------------------------------------------------------------------------------------------------------------------------------------------------------S-----W-------------------AG--S---E---------R------------D-------------Y-----TY-DEL--LTRVFDIMRA-KNPDMV---S-G-E----K-K--R-FVMRP-P--Q--VVRV-GAKK---SSFVNFADICKMLHRQ-----PNHLLAFLLAELGTSGSI--D-G-----------N-NQ-LIIKGRFQQ-K-QIENVLRRYIKEYVTCHTCRS-PDTILQ--K-D----N-RLFFLQCEMCHSRCSVASI-K--SGF---Q-AV-T-M--K--RAQIRAK-----------------------------------------------------------------------------------------------------------------------------------
>Python_regius@CT01131213.H1.1
---------------------------------------------MSG-D--E-M--I----FD-PT-M---S-KKK-KK-KKK-PF---M--------------L--------D---E------E------------GG----D-A------Q---T---E---------------------E--T--Q----------------------L-----------L--E-----T-K--E-------V--E----P-----------EP-----AE----------D------K-D---------T-----EA--------------------D---------E-----------------------E-D--S------R------------K--------K------D-------------------------------------------------------------------------------A-S---------N------------------------D--------------------------------L--------D---------D-L-------------------------T----F-----------F---N--Q--------------------K-K--K-K-K--KT-K-K------I-----F---D-I---------D-----------E------A-------------E------E----S----LK-------------D------L-----------K----I----------------E--------------G-------D------V----------------------------------------------------------------------------------Q-----------E---------T-----------V-------------------------------------------------------E---------------P---------------E----------------D-----------------------D-----------------------------------------------------------------------------------------L----D-------------I-------------M----L--------G-----------K-----K-----------K------------------------------K---R-----R--------T------------------A--K--FT--------D-E-------D----E----V---------------------------L----------D------------K------------D------E-----------------A--------F--------E-----------------------------D--------------------------------D-------------D--------------------------------------------------S----K----------------------------------------------------------------------------------K-----------------D--------D--------------G----I-------S------------------F-------------S----------S-------Q------------------------------------------------S-----------G------------------------------------------P-------A-----W-------------------AG--S---E---------R------------D-------------Y-----TY-DEL--LNRVFNIMRE-KNPDMV---A-G-E----K-R--K-FVMKP-P--Q--VVRV-GTKK---TSFVNFTDICKLLHRQ-----PKHLLAFLLAELGTSGSI--D-G-----------N-NQ-LVIKGRFQQ-K-QIENVLRRYIKEYVTCHTCRS-PDTILQ--K-D----T-RLYFLQCETCHSRCSVASI-K--TGF---Q-AV-T-G--K--RAQLRAK---------------------------------------------AN------------------------------------------------------------------------------------
>Rana_chensinensis@Rche21136.H1.1
---------------------------------------------------------------------------------------------------------------------------------------------------------------------------------------------------------------------------------------------------------------------------------------------------------------------------------------------------------------------------------------------------------------------------------------------------------------------------------------------------------------------------------------------------------------------------------------------------------------------------------------------------------------------------------------------------------------------------------------------------------------------------------------------------------------------------------------------------------------------------------------------------------------------------------------------------------------------------------------------------------------------------------------------------------------------------------------------------------------------D-----------------------------------------------------------------------------------------L----D-------------L-------------I----L--------T-----------K-----K-----------K------------------------------K---K-----K--------N------------------V--K--FI--------E-D-------D----D----F---------------------------N----------D------------K------------D------E-----------------A--------F--------EG----------------------------D--------------------------------D-------------D--------------------------------------------------S----K----------------------------------------------------------------------------------K-----------------D--------D--------------G----I-------S------------------F-------------S----------S-------T------------------------------------------------P-----------G------------------------------------------P-------A-----W-------------------AG--T---E---------R------------D-------------Y-----TY-DEL--LNRAFNIMRE-KNPDMV---A-G-E----K-R--K-FVMKP-P--Q--VVRV-GTKK---XSFVNFTDICKLLHRQ-----PKHLLAFLLAELGTSGSI--D-G-----------N-NQ-LVIKGRFQQ-K-Q-------YIKEYVTCHTCRQ-PDTILQ--K-D----T-RLYFLXCXXCHSRCSVASI-K---------------------------------------------------------------------------------------------------------------------------------------------------------------
>Scyliorhinus_canicula@toto74808.H1.1
---------------------------------------------------------------------------------------------------------------------------------------------------------------------------------------------------------------------------------------------------------------------------------VE----------E------K-I---------P-----EL--------------------D---------E-----------------------E-D--N------K------------K--------K------D-------------------------------------------------------------------------------A-T---------D------------------------D--------------------------------L--------D---------D-L-------------------------D----F-----------F---N--Q--------------------K-K--K-K-K--KP-K-K------P-----I---G-I---------D-----------N------G------------------------------VK-------------------------------------I----------------E--------------G-------E------V----------------------------------------------------------------------------------T-----------E---------Q-----------G-------------------------------------------------------E---------------G---------------D----------------D-----------------------D-----------------------------------------------------------------------------------------A----F-------------D-------------M----S--------M---------M-K-----K-----------K------------------------------K---P-----K--------P------------------V--T--FM--------D-E-------E----L----N---------------------------D----------R------------T------------D------E-----------------L--------P--------D-----------------------------D--------------------------------D-------------D--------------------------------------------------S----K----------------------------------------------------------------------------------R-----------------D--------D--------------G----I-------T------------------F-------------S----------T-------L------------------------------------------------S-----------G------------------------------------------P-------A-----W-------------------AG--S---E---------R------------D-------------Y-----TY-DEL--LTRVFNIMRE-KNPDMV---A-G-E----K-R--K-FVMKP-P--Q--VVRV-GTKK---TSFVNFTDICKLLHRQ-----PKHLLAFLLAELGTSGSI--D-G-----------N-NQ-LVIKGRFQQ-K-QIENVLRRYIKEYVTCHTCRS-PDTILQ--K-D----T-RLYFLQCETCHSRCSVASI-K--TGF---Q-AV-T-G--K--RAQLRAK---------------------------------------------AH------------------------------------------------------------------------------------
>Sphenodon_punctatus@toto26727.H1.1
---------------------------------------------MSG-D--E-M--I----FD-PT-M---S-KKK-KK-KKK-PF---M--------------L--------D---E------E------------GG----D-T------Q---T---E---------------------E--T--Q----------------------V-----------S--E-----T-K--E-------V--E----P-----------EP-----AE----------D------K-D---------I-----EA--------------------D---------E-----------------------E-D--S------R------------K--------K------D-------------------------------------------------------------------------------A-S---------N------------------------D--------------------------------L--------D---------D-L-------------------------T----F-----------F---N--Q--------------------K-K--K-K-K--KT-K-K------R-----S---D-I---------D-----------E------A-------------E------E----G----IK-------------D------L-----------K----I----------------E--------------S-------D------V----------------------------------------------------------------------------------Q-----------E---------T-----------V-------------------------------------------------------E---------------P---------------E----------------D-----------------------D-----------------------------------------------------------------------------------------L----D-------------I-------------M----L--------G---------N-K-----K-----------K------------------------------R---K-----K--------N------------------V--K--FP--------D-E-------D----E----M---------------------------L----------E------------K------------D------E-----------------A--------F--------E-----------------------------D--------------------------------E-------------D--------------------------------------------------S----K----------------------------------------------------------------------------------K-----------------D--------D--------------G----I-------S------------------F-------------S----------F-------L------------------------------------------------S-----------G------------------------------------------P-------A-----W-------------------AG--S---E---------R------------D-------------Y-----TY-DEL--LNRVFNIMRE-KNPDMV---A-G-E----K-R--K-FVMKP-P--Q--VVRV-GTKK---TSFVNFTDICKLLHRQ-----PKHLLAFLLAELGTSGSI--D-G-----------N-NQ-LVIKGRFQQ-K-QIENVLRRYIKEYVTCHTCRS-PDTILQ--K-D----T-RLYFLQCETCHSRCSVASI-K--TGF---Q-AV-T-G--K--RAQLRAK---------------------------------------------AN------------------------------------------------------------------------------------
>Trachemys_scripta@CT01131213.H1.1
---------------------------------------------MSG-D--E-M--I----FD-PT-M---S-KKK-KK-KKK-PF---M--------------L--------D---E------E------------GG----E-T------Q---A---E---------------------E--T--Q----------------------L-----------S--E-----T-K--E-------V--E----P-----------EP-----TE----------D------K-D---------I-----EA--------------------D---------E-----------------------E-D--S------R------------K--------K------D-------------------------------------------------------------------------------A-S---------D------------------------D--------------------------------L--------D---------D-L-------------------------N------------------------------------------------------------------------------------------------------------------------------------------------------------------------------------------------------------------------------------------------------------------------------------------------------------------------------------------------------------------------------------------------------------------------------------------------------------------------------------------------------------------------------------------------------------------------------------------------------------------------------------------------------------------------------------------------------------------------------------------------------------------------------------------------------------------------------------------------------------------------------------------------------------------------------------------------------------------------------------------------------------------------------------------------------------------------------------------------------------------------------------------------------G----I-------S------------------F-------------S----------F-------H------------------------------------------------T-----------G------------------------------------------P-------A-----W-------------------AG--S---E---------R------------D-------------Y-----TY-DEL--LNRVFNIMRE-KNPDMV---A-G-E----K-R--K-FVMKP-P--Q--VVRV-GTKK---TSFVNFTDICKLLHRQ-----PK---------------------------------------------Q-K-QIENVLRRYIKEYVTCHTCRS-PDTILQ--K-D----T-RLYFLQCETCHSRCSVASI-K--TGF---Q-AV-T-G--K--RAQLRAK---------------------------------------------AN------------------------------------------------------------------------------------
