# Supplementary material for: A phylogenomic framework and timescale for comparative studies of tunicates
Source: BMC Biol. 2018 Apr 13;16:39. doi: 10.1186/s12915-018-0499-2 (PMC5899321; doi:10.1186/s12915-018-0499-2)
Supplement: Supplementary file 4 — Supporting data. Transcriptome assemblies, alignments, and trees. (ZIP 38502 kb) [file 12915_2018_499_MOESM4_ESM.zip › 12915_2018_499_MOESM4_ESM/12915_2018_499 (Delsuc) Files Updated 23-03-2018/if2g.fasta]

>Strongylocentrotus_purpuratus@XP_787081
---------------------------------------------------------------------------------------------------------------------------------------------------------------------------------M--------A--M-----E-GP-------------------------------------A--N-S--H-LAL---Q---D-------LDNLDI-SKLNPLSPEV--IS--R--QATINIG----TIGHVAHGKSTVVKAISGVQTV--RFKNELER--NITIKLG---YANAKVYKC------------------------------D-SP---AC-PRPGCYRSAGSN------KDDSF-P------CD-R--T-----------G-------------------CS---G----KFRL----HRHVSFVDCPGHDILMATMLNGAAVMDAALLLIAGNESC-PQPQT--SEHLAA-IEIM---KL--K--HILILQNKIDLV-K-ESQ--AREQYEQILKF-VQGTV---AEGAP--------VIPISAQLKHNIEVICEYI--T-KKI-PI-PV-RD-FTSEPRLIVIRSFDVNKPG-CEV-KD-LKGGVAGGSILRGVLKVGQEIEVR-PGI---------V--SK---D-S----E-GK-L-Q-C-----------RPIFSKIVSLFAEKNDLQ-FAVPGGLIGVGTKIDPTLCRADRLVGQ-VLGAVG-ALPDIYTELEIS-YFLLRRLL--G--VR------------T--E--------GD-------------------------------------------------------------------------------------------------KKG-A-K-----VQKLTKGEVLMVNI-GSLSTGGRVLAV-----K-----A---------D--------L------AK----IVL---T---NPVCTEI-GEKIA-LSRRV----EKHWR-L-IGWGQIR-------KG--VTIKPTTFDS-----------------------------------------
>Paracentrotus_lividus@CT01070710.H1.1
---------------------------------------------------------------------------------------------------------------------------------------------------------------------------------M--------A--M-----E-GP-------------------------------------V--T-T--H-LAV---Q---D-------LDNLDI-SKLNPLSPEV--IS--R--QATINIG----TIGHVAHGKSTVVKAISGVQTV--RFKNELER--NITIKLG---YANAKVYKC------------------------------D-SP---AC-PRPGCYRSAGSN------KDDSF-A------CD-R--S-----------G-------------------CT---G----RFRL----HRHVSFVDCPGHDILMATMLNGAAVMDAALLLIAGNESC-PQPQT--SEHLAA-IEIM---KL--K--HILILQNKIDLV-K-ESQ--AREQYEQILKF-VQGTV---AEGAP--------VIPISAQLKHNIEVICEYI--T-KKI-PI-PV-RD-FTSEPRLIVIRSFDVNKPG-CEV-KD-LKGGVA--------------------------------------------------------------------------------------------------------------------------------------------------------------------------------------------------------------------------------------------------------------------------------------------------------------------------------------------------------------------------------------------------------------------------------------------------------------------------------
>Patiria_miniata@CT03100729.H1.1
---------------------------------------------------------------------------------------------------------------------------------------------------------------------------------V--------A--A-----E-PM-------------------------------------L--N-Q--H-LAK---Q---D-------LENLDA-SKLNPLSPEV--IS--R--QATINIG----TIGHVAHGKSTVVKAISGVQTV--RFKNELIR--NITIKLG---YANAKIYKC------------------------------D-NH---AC-PRPGCYRSAGSN------KEDVF-P------CD-R--T-----------G-------------------CS---G----KFRL----LRHVSFVDCPGHDILMATMLNGAAVMDAALLLIAGNESC-PQPQT--SEHLAA-IEIM---KL--K--HILILQNKIDLV-K-EAQ--AREQYDQILRF-VQGTV---AEGAP--------VVPISAQLKYNIEVICEYI--T-KKI-PI-PV-RD-FTSEPRLIVIRSFDVNKPG-SEV-KD-LKGGVAGGSILRGVLRVGQEIEVR-PGI---------V--SK---D-S----E-GK-L-Q-C-----------RPIFSKIISLFAEKNDLQ-YAVPGGLIGVGTKIDPTLCRADRLVGQ-VLGAVG-ALPDIYTELEIS-YFLLRRLL--G--VR------------T--E--------GD-------------------------------------------------------------------------------------------------KKG-A-K-----VQKLSKGEALMVNI-GSLSTGSRVLAV-----R-----A---------D--------L------AK----IVL---T---NPVCTEI-GEKIA-LSRRV----EKHWR-L-IGWGQIR-------KG--ITIKPT---------------------------------------------
>Saccoglossus_kowalevskii@XP_002733651
---------------------------------------------------------------------------------------------------------------------------------------------------------------------------------M--------A--G-----E-SM-------------------------------------G--Q-P--H-LAK---Q---D-------LATLDV-SKLDPLSPEV--IS--R--QATINIG----TIGHVAHGKSTVVKAISGVQTV--RFKNELER--NITIKLG---YANAKIFKC------------------------------S-YE---RC-PRPTCYRSAGSS------KEDEF-P------CD-R--P-----------G-------------------CP---G----RFKI----LRHVSFVDCPGHDILMATMLNGAAVMDAALLLIAGNESC-PQPQT--SEHLAA-IEIM---KL--K--HILILQNKIDLV-K-ESQ--AKDQFEQIQRF-IQGTI---AEGAP--------VIPISAQLKYNIEVICEYI--V-KKI-PK-PI-RD-FTSKPRLIVIRSFDVNKPG-CEV-DD-LKGGVAGGSILRGVLRIGQEIEVR-PGI---------V--SK---D-Q----D-GK-L-M-C-----------NPIFSRIVSLYAEQNDLQ-YAVPGGLIGVGTKIDPTLCRADRLVGQ-VLGSVG-ALPDIYTELEIS-YFLLRRLL--G--VR------------T--E--------GD-------------------------------------------------------------------------------------------------KKG-A-K-----VQKLARNEVLMVNI-GSLSTGGRVFAV-----K-----A---------D--------L------AK----IML---T---NPVCTEI-GEKIA-LSRRV----EKHWR-L-IGWGQIR-------RG--VTIQPSNPKDE----------------------------------------
>Mus_musculus@Q9Z0N1
--------------------------------------------------------------------------------------------------------------------------------------------------------------------MA---G--G----E--------G--G-----V-TL-------------------------------------G--Q-P--H-LSR---Q---D-------LATLDV-TKLTPLSHEV--IS--R--QATINIG----TIGHVAHGKSTVVKAISGVHTV--RFKNELER--NITIKLG---YANAKIYKL------------------------------D-DP---SC-PRPECYRSCGSS------TPDEF-P------TD-I--P-----------G-------------------TK---G----NFKL----VRHVSFVDCPGHDILMATMLNGAAVMDAALLLIAGNESC-PQPQT--SEHLAA-IEIM---KL--K--HILILQNKIDLV-K-ESQ--AKEQYEQILAF-VQGTV---AEGAP--------IIPISAQLKYNIEVVCEYI--V-KKI-PV-PP-RD-FTSEPRLIVIRSFDVNKPG-CEV-DD-LKGGVAGGSILKGVLKVGQEIEVR-PGI---------V--SK---D-S----E-GK-L-M-C-----------KPIFSKIVSLFAEHNDLQ-YAAPGGLIGVGTKIDPTLCRADRMVGQ-VLGAVG-ALPEIFTELEIS-YFLLRRLL--G--VR------------T--E--------GD-------------------------------------------------------------------------------------------------KKA-A-K-----VQKLSKNEVLMVNI-GSLSTGGRVSAV-----K-----A---------D--------L------GK----IVL---T---NPVCTEV-GEKIA-LSRRV----EKHWR-L-IGWGQIR-------RG--VTIKPTVDDD-----------------------------------------
>Bos_taurus@AAI12876
--------------------------------------------------------------------------------------------------------------------------------------------------------------------MA---G--G----E--------A--G-----V-TL-------------------------------------G--Q-P--H-LSR---Q---D-------LATLDV-SKLTPLSHEV--IS--R--QATINIG----TIGHVAHGKSTVVKAISGVHTV--RFKNELER--NITIKLG---YANAKIYKL------------------------------D-DP---SC-PRPECYRSCGSS------TPDEF-P------TD-I--P-----------G-------------------TK---G----NFKL----VRHVSFVDCPGHDILMATMLNGAAVMDAALLLIAGNESC-PQPQT--SEHLAA-IEIM---KL--K--HILILQNKIDLV-K-ESQ--AKEQYEQILAF-VQGTV---AEGAP--------IIPISAQLKYNIEVVCEYI--V-KKI-PV-PP-RD-FTSEPRLIVIRSFDVNKPG-CEV-DD-LKGGVAGGSILKGVLKVGQEIEVR-PGI---------V--SK---D-S----E-GK-L-M-C-----------KPIFSKIVSLFAEHNDLQ-YAAPGGLIGVGTKIDPTLCRADRMVGQ-VLGAVG-ALPEIFTELEIS-YFLLRRLL--G--VR------------T--E--------GD-------------------------------------------------------------------------------------------------KKA-A-K-----VQKLSKNEVLMVNI-GSLSTGGRVSAV-----K-----A---------D--------L------GK----IVL---T---NPVCTEV-GEKIA-LSRRV----EKHWR-L-IGWGQIR-------RG--VTIKPTVDDD-----------------------------------------
>Homo_sapiens@AAA19696
--------------------------------------------------------------------------------------------------------------------------------------------------------------------MA---G--G----E--------A--G-----V-TL-------------------------------------G--Q-P--H-LSR---Q---D-------LTTLDV-TKLTPLSHEV--IS--R--QATINIG----TIGHVAHGKSTVVKAISGVHTV--RFKNELER--NITIKLG---YANAKIYKL------------------------------D-DP---SC-PRPECYRSCGSS------TPDEF-P------TD-I--P-----------G-------------------TK---G----NFKL----VRHVSFVDCPGHDILMATMLNGAAVMDAALLLIAGNESC-PQPQT--SEHLAA-IEIM---KL--K--HILILQNKIDLV-K-ESQ--AKEQYEQILAF-VQGTV---AEGAP--------IIPISAQLKYNIEVVCEYI--V-KKI-PV-PP-RD-FTSEPRLIVIRSFDVNKPG-CEV-DD-LKGGVAGGSILKGVLKVGQEIEVR-PGI---------V--SK---D-S----E-GK-L-M-C-----------KPIFSKIVSLFAEHNDLQ-YAAPGGLIGVGTKIDPTLCRADRMVGQ-VLGAVG-ALPEIFTELEIS-YFLLRRLL--G--VR------------T--E--------GD-------------------------------------------------------------------------------------------------KKA-A-K-----VQKLSKNEVLMVNI-GSLSTGGRVSAV-----K-----A---------D--------L------GK----IVL---T---NPVCTEV-GEKIA-LSRRV----EKHWR-L-IGWGQIR-------RG--VTIKPTVDDD-----------------------------------------
>Gorilla_gorilla@ABB92407
--------------------------------------------------------------------------------------------------------------------------------------------------------------------MA---G--G----E--------G--R-----V-TL-------------------------------------G--Q-P--H-LSR---Q---D-------LTTLDV-TKLTPLSQEV--IS--R--QATINIG----TIGHVAHGKSTVVKAISGVHTI--RFKNELER--NITIKLG---YANAKIYKL------------------------------D-DP---SC-PRPECYRSCGSS------TPDEF-P------TD-I--P-----------G-------------------TK---G----NFRL----VRHVSFVDCPGHDILMATMLNGAAVMDAALLLIAGNESC-PQPQT--SEHLAA-IEIM---KL--K--HILILQNKIDLV-K-ERQ--AKEQYEQILAF-VQGTV---AEGAP--------IIPISAQLKYNIEVVCEYI--V-KKI-PV-PP-RD-FTSEPRLIVIRSFDVNKPG-CEV-DD-LKGGVAGGSILKGVLKVGQETEVR-PGI---------V--SK---D-T----E-GK-L-M-C-----------KPIFSKIVSLFAEHNDLQ-YAAPGGLIGVGTKIDPTLCRADRMVGQ-ILGAVG-ALPEIFTELEIS-YFLLRRLL--G--VR------------T--E--------GD-------------------------------------------------------------------------------------------------KKA-A-K-----VQKLSKNEVLMVNI-GSLSTGGRVSAV-----K-----A---------D--------L------GK----IVL---T---NPVCTEV-GEKIA-LSRRV----EKHWR-L-IGWGQIR-------RG--VTIKPTVDD------------------------------------------
>Pan_troglodytes@XP_003952163
--------------------------------------------------------------------------------------------------------------------------------------------------------------------MA---G--G----E--------A--G-----V-TL-------------------------------------E--Q-P--H-LSR---Q---D-------LTTLDV-TKLTPLSHEV--IS--R--QATINIG----TIGHVAHGKSTVVKAISGVHTV--RFKNELER--NITIKLG---YANAKIYKL------------------------------D-DP---SC-PRPECYRSCGSS------MPDEF-P------TD-I--P-----------G-------------------TK---G----NFRL----VRHVSFVDCPGHDILMATMLNGAAVMDAALLLIAGNESC-PQPQT--SEHLAA-IEIM---KL--K--HILILQNKIDLV-K-ERQ--AKEQYEQILAF-VQGTV---AEGAP--------IIPISAQLKYNIEVVCEYI--V-KKI-PV-PP-RD-FTSEPRLIVIRSFDVNKPG-CEV-DD-LKGGVAGGSILKGVLKVGQETEVR-PGI---------V--SK---D-S----E-GK-L-M-C-----------KPIFSKIVSLFAEHNDLQ-YAAPGGLIGVGTKIDPTLCRADRMVGQ-VLGAVG-ALPEIFTELEIS-YFLLRRLL--G--VR------------T--E--------GD-------------------------------------------------------------------------------------------------KKA-A-K-----VQKLSKNEVLMVNI-GSLSTGGRVSAV-----K-----A---------D--------L------GK----IVL---T---NPVCTEV-GEKIA-LSRRV----EKHWR-L-IGWGQIR-------RG--VTIKPTVDDD-----------------------------------------
>Gallus_gallus@XP_416796
--------------------------------------------------------------------------------------------------------------------------------------------------------------------MA---G--D----E--------A--G-----V-TL-------------------------------------G--Q-P--H-LSR---Q---D-------LATLDV-TKLTPLSPEV--IS--R--QATINIG----TIGHVAHGKSTVVKAISGVHTV--RFKNELER--NITIKLG---YANAKIYKL------------------------------D-DP---SC-SRPECYRSCGSS------TPDEF-P------TD-I--P-----------G-------------------TK---G----NFKL----VRHVSFVDCPGHDILMATMLNGAAVMDAALLLIAGNESC-PQPQT--SEHLAA-IEIM---KL--K--HILILQNKIDLV-K-ESQ--AKEQYEQILAF-VQGTV---AEGAP--------IIPISAQLKYNIEVVCEYI--V-KKI-PV-PL-RD-FTSEPRLIVIRSFDVNKPG-CEV-DD-LKGGVAGGSILKGVLKVGQEIEVR-PGI---------V--SK---D-S----E-GK-L-M-C-----------KPIFSKIVSLFAEHNDLQ-YAAPGGLIGVGTKIDPTLCRADRMVGQ-VLGAVG-ALPEIFTELEIS-YFLLRRLL--G--VR------------T--E--------GD-------------------------------------------------------------------------------------------------KKA-A-K-----VQKLSKNEVLMVNI-GSLSTGGRVSAV-----K-----A---------D--------L------GK----IVL---T---NPVCTEV-GEKIA-LSRRV----EKHWR-L-IGWGQIR-------RG--VTIKPTVDDD-----------------------------------------
>Taeniopygia_guttata@XP_002195625
--------------------------------------------------------------------------------------------------------------------------------------------------------------------MA---G--D----E--------A--G-----V-TL-------------------------------------G--Q-P--H-LSR---Q---D-------LGTLDV-TKLTPLSPEV--IS--R--QATINIG----TIGHVAHGKSTVVKAISGVHTV--RFKNELER--NITIKLG---YANAKIYKL------------------------------D-DP---SC-SRPECYRSCGSS------TPNEF-P------TD-I--P-----------G-------------------TK---G----NFKL----VRHVSFVDCPGHDILMATMLNGAAVMDAALLLIAGNESC-PQPQT--SEHLAA-IEIM---KL--K--HILILQNKIDLV-K-ESQ--AKEQYEQILAF-VQGTV---AEGAP--------IIPISAQLKYNIEVVCEYI--V-KKI-PV-PL-RD-FTSEPRLIVIRSFDVNKPG-CEV-DD-LKGGVAGGSILKGVLKVGQEIEVR-PGI---------V--SK---D-S----E-GK-L-M-C-----------KPIFSKIVSLFAEHNDLQ-YAAPGGLIGVGTKIDPTLCRADRMVGQ-VLGAVG-ALPEIFTELEIS-YFLLRRLL--G--VR------------T--E--------GD-------------------------------------------------------------------------------------------------KKA-A-K-----VQKLSKNEVLMVNI-GSLSTGGRVSAV-----K-----A---------D--------L------GK----IVL---T---NPVCTEV-GEKIA-LSRRV----EKHWR-L-IGWGQIR-------RG--VTIKPTVDDD-----------------------------------------
>Monodelphis_domestica@XP_001362533
--------------------------------------------------------------------------------------------------------------------------------------------------------------------MA---G--D----E--------P--G-----V-TL-------------------------------------G--Q-P--H-LSR---Q---D-------LTTLDV-TKLTPLSHEV--IS--R--QATINIG----TIGHVAHGKSTVVKAISGVHTV--RFKNELER--NITIKLG---YANAKIYQL------------------------------D-DP---SC-SRPECYRSCGSS------TPDEF-P------TD-I--P-----------G-------------------TK---G----NFKL----VRHVSFVDCPGHDILMATMLNGAAVMDAALLLIAGNESC-PQPQT--SEHLAA-IEIM---KL--K--HILILQNKIDLV-K-ESQ--AKEQYEQILAF-VQGTV---AEGAP--------IIPISAQLKYNIEVVCEYI--V-KKI-PV-PP-RD-FTSEPRLIVIRSFDVNKPG-CEV-DD-LKGGVAGGSILKGVLKVGQELEVR-PGI---------V--SK---D-S----E-GK-L-M-C-----------KPIFSKIVSLFAEHNDLQ-YAAPGGLIGVGTKIDPTLCRADRMVGQ-VLGAVG-ALPEIFTELEIS-YFLLRRLL--G--VR------------T--E--------GD-------------------------------------------------------------------------------------------------KKA-A-K-----VQKLSKNEVLMVNI-GSLSTGGRVSAV-----K-----A---------D--------L------GK----IVL---T---NPVCTEI-GEKIA-LSRRV----EKHWR-L-IGWGQIR-------RG--VTIKPTVDDD-----------------------------------------
>Ornithorhynchus_anatinus@XP_001513184
------------------------------------------------------------------------------------------------------------------------------------------------------------------------------------------------------------------------------------------------------------------------------------------------------------------------------------------------------------XKIYQL------------------------------D-DP---SC-SRPECYRSCGSS------TPDEF-P------TD-I--P-----------G-------------------TK---G----NFKL----VRHVSFVDCPGHDILMATMLNGAAVMDAALLLIAGNESC-PQPQT--SEHLAA-IEIM---KL--K--HILILQNKIDLV-K-ESQ--AKEQYEQILAF-VQGTV---AEGAP--------IIPISAQLKYNIEVVCEYI--V-KKI-PI-PL-RD-FTSEPRLIVIRSFDVNKPG-CEV-DD-LKGGVAGGSILKGVLKVGQELEVR-PGI---------V--SK---D-S----E-GK-L-M-C-----------KPIFSKIVSLFAEHNDLQ-YAAPGGLIGVGTKIDPTLCRADRMVGQ-VLGAVG-ALPEIFTELEIS-YFLLRRLL--G--VR------------T--E--------GD-------------------------------------------------------------------------------------------------KKA-A-K-----VQKLSKNEVLMVNI-GSLSTGGRVSAV-----K-----A---------D--------L------GK----IVL---T---NPVCTEV-GEKIA-LSRRV----EKHWR-L-IGWGQIR-------RG--VTIKPTVDED-----------------------------------------
>Xenopus_laevis@AAH43966
--------------------------------------------------------------------------------------------------------------------------------------------------------------------MA---G--D----E--------P--G-----V-TL-------------------------------------G--Q-P--H-LSR---Q---D-------LATLNV-SKLTPLSQEI--IS--R--QATINIG----TIGHVAHGKSTVVKAISGVHTV--RFKNELER--NITIKLG---YANAKIYQL------------------------------D-DP---SC-SRPECYRSCGSS------TPDEF-P------TD-I--P-----------N-------------------TK---G----NFKL----VRHVSFVDCPGHDILMATMLNGAAVMDAALLLIAGNESC-PQPQT--SEHLAA-IEIM---KL--K--HILILQNKIDLV-K-ESQ--AKEQYEQILAF-VQGTV---AEGAP--------IIPISAQLKYNIEVVCEYI--V-KKI-PV-PP-RD-FISEPRLIVIRSFDVNKPG-CEV-DD-LKGGVAGGSILKGVLKVGQEIEVR-PGI---------V--SK---D-S----E-GK-L-M-C-----------KPIFSKIVSLFAEHNDLQ-YAAPGGLIGVGTKIDPTLCRADRMVGQ-VLGAVG-ALPEIFTELEIS-YFLLRRLL--G--VR------------M--E--------GD-------------------------------------------------------------------------------------------------KKA-A-K-----VQKLSKNEVLMVNI-GSLSTGGRVNAV-----K-----A---------D--------L------AK----IVL---T---NPVCTEV-GEKIA-LSRRV----EKHWR-L-IGWGQIR-------RG--VTIKPTVEDD-----------------------------------------
>Xenopus_tropicalis@AAH88563
--------------------------------------------------------------------------------------------------------------------------------------------------------------------MA---G--D----E--------P--G-----V-TL-------------------------------------G--Q-P--H-LSR---Q---D-------LATLNV-SKLTPLSPEI--IS--R--QATINIG----TIGHVAHGKSTVVKAISGVHTV--RFKNELER--NITIKLG---YANAKIYQL------------------------------D-DP---SC-SRPECYRSCGSS------TPDEF-P------TD-I--P-----------N-------------------TK---G----NFKL----VRHVSFVDCPGHDILMATMLNGAAVMDAALLLIAGNESC-PQPQT--SEHLAA-IEIM---KL--K--HILILQNKIDLV-K-ESQ--AKEQYEQILAF-VQGTV---AEGAP--------IIPISAQLKYNIEVVCEYI--V-KKI-PV-PL-RD-FISEPRLIVIRSFDVNKPG-CEV-DD-LKGGVAGGSILKGVLKVGQEIEVR-PGI---------V--SK---D-S----E-GK-L-M-C-----------KPIFSKIVSLFAEHNDLQ-YAAPGGLIGVGTKIDPTLCRADRMVGQ-VLGAVG-ALPEIFTELEIS-YFLLRRLL--G--VR------------I--E--------GD-------------------------------------------------------------------------------------------------KKA-A-K-----VQKLSKNEVLMVNI-GSLSTGGRVSAV-----K-----A---------D--------L------GK----IVL---T---NPVCTEV-GEKIA-LSRRV----EKHWR-L-IGWGQIR-------RG--VTIKPTVDDD-----------------------------------------
>Danio_rerio@AAH55248
--------------------------------------------------------------------------------------------------------------------------------------------------------------------MA---G--D----E--------S--G-----T-TL-------------------------------------G--Q-P--H-LYK---Q---D-------LSTLDV-SKLTPLSQEI--IS--R--QATINIG----TIGHVAHGKSTVVKAISGVHTV--RFKNELER--NITIKLG---YANAKVYKL------------------------------D-DP---SC-PRPECYRSCGSS------TPDEF-P------TD-I--P-----------G-------------------TK---G----NFKL----VRHVSFVDCPGHDILMATMLNGAAVMDAALLLIAGNESC-PQPQT--SEHLAA-IEIM---KL--K--HILILQNKIDLV-K-ESQ--AKEQYEQILAF-VQGTV---AEGAP--------IIPISAQLKYNIEVVCEYI--V-NKI-PV-PV-RD-FTSEPRLIVIRSFDVNKPG-CEV-DD-LKGGVAGGSILKGVLKVGQELEVR-PGI---------V--SK---D-H----E-GK-L-M-C-----------KPIFSKIVSLFAEHNDLQ-YAAPGGLIGVGTKIDPTLCRADRMVGQ-VLGAVG-ALPEIFTELEIS-YFLLRRLL--G--VR------------T--E--------GD-------------------------------------------------------------------------------------------------KKA-A-K-----VQKLSKNEVLMVNI-GSLSTGGRVSAV-----K-----A---------D--------L------AK----IVL---T---NPVCTEV-GEKIA-LSRRV----EKHWR-L-IGWGQIR-------RG--VTITPTVDDD-----------------------------------------
>Callorhinchus_milii@CT02070718.H1.1
--------------------------------------------------------------------------------------------------------------------------------------------------------------------------------------------------------------------------------------------------------------------------------------------------------G----TIGHVAHGKSTVVKAISGVQTV--RFKNELER--NITIKLG---YANAKVYKL------------------------------D-DP---SC-ARPDCYRSCGSS------TPDEF-P------SD-I--P-----------G-------------------TK---G----NFKL----VR-------------------------------AGNESC-PQPQT--SEHLAA-IEIM---KL--K--HILILQNKIDLV-K-ESQ--AKEQYEQILAF-VQGTV---AEGAP--------IIPISAQLKYNIEVVCEYI--V-KKI-PV-PV-RD-FVSEPRLI-----------------------------------VGQEIEVR-PGI---------V--SK---D-H----E-GK-L-M-C-----------KPIFSKIVSLFAEHNDLQ-FAAPGGLIG---------------------------------------------------------------------------------------------------------------------------------------------------------------------------------------------VQKLSKNEVLMVNI-GSLSTGGRVSAV-----K-----A---------D--------L------GK----IVL---T---NPVCTEV-GEKIA-LSRRV----EKHWR------------------------------------------------------------------------
>Squalus_acanthias@CT01070725.H1.1
--------------------------------------------------------------------------------------------------------------------------------------------------------------------MT---G--D----E--------S--G-----V-TV-------------------------------------G--Q-P--H-LAR---Q---D-------LSALDV-TKLTPLSPEV--IS--R--QATINIG----TIGHVAHGKSTVVKAISGVQTV--RFKNELER--NITIKLG---YANAKVYKL------------------------------D-DP---SC-PRPDCYRSCGSS------TPDEF-P------SD-I--P-----------G-------------------IK---G----NFKL----VRHVSFVDCPGHDILMATMLNGAAVMDAALLLIAGNESC-PQPQT--SEHLAA-IEIM---KL--K--HILILQNKIDLV-K-ESQ--SKEQYEQILAF---------------------------------------------------------------------------------------------------------------------------------------------------------------------------------------------------------------------------------------------------------------------------------------------------------------------------------------------------------------------------------------------------------------------------------------------------------------------------------------------------------------------------------------------------------------------------
>Petromyzon_marinus@51798880.24
-------------------------------------------------------------------------------------------------------------------------------------------------------------------------G--G----A--------A--G-----V-VT-------------------------------------A--A----R-LSR---Q---D-------LSSLDV-GKLTPLSPEV--IS--R--QATINIG----TIGHVAHGKSTVVKAISGVQTV--RFKNELER--NITIKLG---YANAKVYKL------------------------------E-DP---SC-PRPDCYRSCGSS------TPDEF-P------TD-I--P-----------G-------------------TR---G----TFRL----IRHVSFVDCPGHDILMATMLNGAAVMDAALLLIAGNESC-PQPQT--SEHLAA-IEIM---KL--K--HILILQNKIDLV-K-ESQ--AREQYEQILKF-VQGTV---AEGAP--------IIPISAQLKYNIEVICEYI--V-KKI-PV-PV-RD-FISEPRLIVIRSFDVNKPG-CEV-DD-LKGGVAGGSILRGVLKVGQEIEVR-PGI---------V--SK---D-S----E-GK-L-M-C-----------KPIFSRIVSLFAENNDLQ-FAVPGGLIGVGTKIDPTLCRADRMVGQ-VLGAVG-ALPDIYTELEIS-YFLLRRLL--G--VR------------T--E--------GD-------------------------------------------------------------------------------------------------KKG-A-K-----VQKLSKNEVLMVNI-GSLSTGGRVLAV-----K-----A---------D--------L------AK----IVL---T---NPVCTEI-GEKIA-LSRRV----EKHWR-L-IGWGQIR-------RG--VTIRPSIDDD-----------------------------------------
>Eptatretus_burgeri@53859955.1
--------------------------------------------------------------------------------------------------------------------------------------------------------------------MA---G--D----D--------S--V-----I-SM-------------------------------------G--Q-P--H-LAR---Q---N-------LNTLDI-FKLTPLSPEV--IS--R--QATINIG----TIGHVAHGKSTVVKAISGVQTV--RFKNELER--NITIKLG---YANAKVYKL------------------------------D-NL---SC-PRPDCYRSCGSN------TPDEF-P------TD-I--P-----------S-------------------TK---G----SFKL----MRHVSFVDCPGHDILMATMLNGAAVMDAALLLIAGNESC-PQPQT--SEHLAA-IEIM---KL--K--HILILQNKIDLV-K-ESQ--AREQYEQILKF-VQGTV---AEGAP--------IIPISAQLKYNIEVICEYI--V-K--------------------------------------------------RGVLKVGQEVEVR-PGI---------V--SK---D-G----E-GK-L-M-C-----------KPIFSRIISLFAENNDLQ-FAVPGGLIGVGTKIDPTLCRADRMVGQ-VLGAVG-ALPDIYTELEIS-YFLLRRLL--G--VR------------T--E--------GD-------------------------------------------------------------------------------------------------KKG-A-K-----VQKLAKNEVLMVNI-GSLSTGGRVLAV-----K-----A---------D--------L------AK----IVL---T---NPVCTEI-GEKIA-LSRRV----EKHWR-L-IGWGQIR-------RG--VTIKPTIDDD-----------------------------------------
>Ciona_intestinalis@XP_002124984
---------------------------------------------------------------------------------------------------------------------------------------------------------------------MVMSV--E----E--------S--P-----V-NQ-------------------------------------G--Q-P--H-LSK---Q---D-------LSKLDI-SSLTPLTPEV--IS--R--QATINIG----TIGHVAHGKSTVVKAISGVHTV--RFKNELER--NITIKLG---YANAKIYKA------------------------------E-G-------PRPECYCACSSN------KEDEF-P------AE-F--K-----------G-------------------AQ---G----PFKL----IRHVSFVDCPGHDILMATMLNGAAVMDAALLLIAGNEPC-PQPQT--SEHLAA-IEIM---KL--K--HIIILQNKIDLV-T-QIQ--AKEQHQQIMKF-VQGTV---AEGAP--------IIPISAQLKYNIEVVCEYI--C-KKI-PI-PL-RD-FTSKPRLIVIRSFDVNKPG-CEV-DE-LKGGVAGGSILKGVLQIGQEIEIR-PGI---------V--AK---D-S----E-GK-L-Q-V-----------RPILSRVVSLFAEHNDLQ-YAVPGGLIGAGTKIDPTLCRADRMVGH-VLGEVG-SLPDIFTEIEIS-YFLLRRLL--G--VK------------T--E--------GD-------------------------------------------------------------------------------------------------KKG-A-K-----VQKLSKNEVLMVNI-GSLSTGGRVQAI-----K-----A---------D--------L------AK----IML---T---NPVCTEV-GEKIA-LSRRV----EKHWR-L-IGWGQIR-------RG--IVIRPILSTKSRG--------------------------------------
>Ciona_savignyi@38680371.19
---------------------------------------------------------------------------------------------------------------------------------------------------------------------------------E--------N--S-----V-TQ-------------------------------------G--Q-P--H-LAT---Q---D-------LTQLNV-STLTPLTPEV--IS--R--QATINIG----TIGHVAHGKSTVVKAISGVHTV--RFKNELER--NITIKLG---YANAKIYKA------------------------------D-G-------PRPECYCACSSN------KEDEF-P------SD-F--S-----------G-------------------AQ---G----PFKL----VRHVSFVDCPGHDILMATMLNGAAVMDAALLLIAGNEPC-PQPQT--SEHLAA-IEIM---KL--K--HIIILQNKIDLV-T-QTQ--AKEQHQQIIKF-VQGTV---AEGAP--------IIPISAQLKYNIEVVCEYI--C-KKI-PL-PL-RD-FTSKPRLIVIRSFDVNKPG-CEV-DE-LKGGVAGGSILKGVLRIGQEIEIR-PGI---------V--AK---D-S----E-GK-L-Q-V-----------RPILSRVVSLFAEHNDLQ-YAVPGGLIGAGTKIDPTLCRADRMVGH-VLGEVG-SLPDIFTEIEIS-YFLLRRLL--G--VK------------T--E--------GD-------------------------------------------------------------------------------------------------KKG-A-K-----VQKLSKNEVLMVNI-GSLSTGGRVQAI-----K-----A---------D--------L------AK----IML---T---NPVCTEV-GEKIA-LSRRV----EKHWR-L-IGWGQIR-------RG--IVIRP----------------------------------------------
>Phallusia_mammilata@Pmam54922.H1.1
--------------------------------------------------------------------------------------------------------------------------------------------------------------------------------------------------------------------------------------------------------------------------------------------------------------------------------------------------------------------------------------------------------------------------------------------------------------------------------------------------------------------------------------------------------------------------------------------------------------------------------------------------------------------------FDVNKPG-CEV-DD-LKGGVAGGSILKGVLKIGQEIEIR-PGI---------V--SK---D-S----E-GK-L-Q-V-----------RPILSKIVSLFAEHNDLQ-YAAPGGLIGAGTKIDPTLCRADRMVGH-VLGEVG-SLPDIFTEIEIS-YFLLRRLL--G--VK------------T--E--------GD-------------------------------------------------------------------------------------------------KKG-A-R-----VQKLSKN-----------------------------------------------------------------------------------------------------------------------------------------------------------------------------
>Cystodytes_dellechiajei@CT01091002.H1.1
---------------------------------------------------------------------------------------------------------------------------------------------------------------------MIQAV--E----D--------A--A--------E-------------------------------------G--Q-P--Q-LAK---Q---D-------LTNLDV-SKLTPLTPEV--IS--R--QATINIG----TIGHVAHGKSTVVKAISGVHTV--RFKNELER--NITIKLG---YANAKIYKA------------------------------D-G-------PRPDCYCACSSS------KEDEF-P------AE-F--S-----------G-------------------AN---G----PFKL----VRHVSFVDCPGHDILMATMLNGAAVMDAALLLIAGNEPC-PQPQT--SEHLAA-IEIM---KL--K--HVIILQNKIDLV-T-QAQ--AKEQHQQILKF-VQGTV---AEGAP--------IIPISAQLKYNIEVVCEYI--V-KKI-PI-PL-RD-FTSKPRLIVIRSFDVNKPG-CEV-DD-LKGGVAGGSILKGVLKIGQEIEIR-PGI---------V--AK---D-S----E-GK-L-Q-V-----------RPIFSKVVSLFAEHNDLQ-FAVPGGLIGAGTKIDPTLCRADRMVGH-VLGEVG-SLPDIYTDIEIS-YFLLRRLL--G--VR------------T--E--------GD-------------------------------------------------------------------------------------------------KKG-A-K-----VQKLAKNEILMVNI-GSLSTGGRVLAI-----K-----A---------D--------L------AK----IVL---T---NPVCTEV-GEKIA-LSRRV----EKHWR-L-IGWGQIR-------RG--NVIRPTSSGRSK---------------------------------------
>Halocynthia_roretzi@CT01061112.H1.1
-----------------------------------------------------------------------------------------------------------------------------------------------------------------------------------------------------------------------------------------------E-P--V-LLE---Q---D-------LTTLDP-KSLTPLTPEV--IS--R--QATINIG----TIGHVAHGKSTVVKAISGVHTV--RFKNELER--NITIKLG---YANAKIYKA------------------------------E-G-------QRPECYCACSST------KEDEF-Q------SN-V--P-----------G-------------------TQ---G----LFKL----VRHVSFVDCPGHDILMATMLNGAAVMDAALLLIAGNESC-PQPQT--SEHLAA-IEIM---KL--K--HIIILQNKIDLV-K-ETQ--ALEQYQQILKF-IQGTV---AEGAP--------VIPLSAQLKYNIEVVCEYI--V-KKI-PI-PV-RD-FTSEPRLIVIRSFDVNKPG-CEV-DD-LKGGVAGGSILKGVLKVGQEIEIR-PGI---------V--SK---D-P----D-GK-L-E-V-----------RPIFSNVVSLFAEHNDLQ-YAVPGGLIGVGTKVDPTLCRADRMVGH-VLGAVG-HLPDIFTEIEIS-YFLLRRLL--G--VK------------T--E--------GD-------------------------------------------------------------------------------------------------RKG-A-R-----VQKLAKNEVLMVNI-GSLSIGGRVLAI-----K-----A---------D--------L------AK----IML---T---GPVCTEV-GEKIA-LSRRV----EKHWR-L-IGWGQIR-------KG--IKINP----------------------------------------------
>Dendrodoa_grossularia@CT01091002.H1.1
-------------------------------------------------------------------------------------------------------------------------------------------------------------------------------------------------------------------------------------------------P--K-LLE---Q---N-------LKSLDI-KSLTPLTPEV--IS--R--QATINIG----TIGHVAHGKSTVVKAISGVHTV--RFKNELER--NITIKLG---YANAKIYKT------------------------------D-G-------PRPECYCACSSN------KEDEF-P------CN-I--P-----------G-------------------CD---G----PFKL----IRHVSFVDCPGHDILMATMLNGAAVMDAALLLIAGNESC-PQPQT--SEHLAA-IEIM---KL--K--HIIILQNKIDLV-K-ESQ--AREQYQQIEKF-VQGTV---AEGAP--------IIPISAQLKYNIEVVCEYI--V-KKI-PI-PV-RD-FTSQPRLIVIRSFDVNKPG-CEV-TD-LKGGVAGGSILKGVLKVGQEIEIR-PGI---------V--SK---D-S----E-GK-L-E-V-----------QPIFSKVVSLFAEHNDLQ-YAVPGGLIGVGTKVDPTLCRADRMVGH-VLGAVG-SLPDIFTEIEIS-YFLLRRLL--G--VK------------T--E--------GD-------------------------------------------------------------------------------------------------KKG-A-R-----VQKLAKNEVLMVNI-GSLSTGGRVLAI-----R-----A---------D--------L------AK----VML---T---GPVCTDV-GEKIA-LSRRV----DKHWR-L-IGWGQIR-------KG--TRINP----------------------------------------------
>Styela_plicata@Spli24066.H1.1
--------------------------------------------------------------------------------------------------------------------------------------------------------------------------------------------------------------------------------------------------------------------------------------------------------------------------------------------------------------------------------------------------G-------PRPECYCACSSN------KEDEF-P------CN-I--P-----------G-------------------CT---G----PFKL----VRHVSFVDCPGHDILMATMLN------------------------------------------------------------------------------------------AP--------IIPISAQLKYNIEVV--------KKS-PI-PV-RD-FTSQPRLIVIRSFDVNKPG-CEV-TD-LKGGVAGGSILKGVLKVGQEI-----------------------------------------------------------------------------------------------------------------------------------------------------------------------------------------------------------------------------------------------------------------------------------------------------------------------------------------------------------------------------------------------------------------------------------------------------------------
>Molgula_tectiformis@67741438.10
--------------------------------------------------------------------------------------------------------------------------------------------------------------------------------------------------------------------------------------------G--Q-P--S-LLK---Q---D-------LETLDV-TKLTPLTPEV--IS--R--QATINVG----TIGHVAHGKSTVVKAISGVHTV--RFKNELER--NITIKLG---YANAKIYKT------------------------------D-G-------PRPECYCACSSN------KEDEF-P------ATGI--A-----------G-------------------AK---G----PFKL----VRHVSFVDCPGHDILMATMLNGAAVMDAAMLLIAGNESC-P-----------------------------------------------------------------------------------ISAQLKYNIEVVCEYI--C-KKI-PI-PI-RD-FTSQPRLIVIRSFDVNKPG-CEV-ED-LKGGVAGGSILKGVLKVGQEIEIR-PGI---------V--SK---D-S----E-GK-L-E-V-----------RPIFSKIVSLFAEHNDLQ-YAVPGGLIGVGTKVDPTLCRADRMVGH-VLGAVG-SLPDIYTELEIS-YFLLRRLL--G--VK------------T--E--------GD-------------------------------------------------------------------------------------------------KKG-A-K-----VQKLTRNEVLMVNI-GSLSSGCRVLAI-----R-----A---------D--------L------AK----IML---T---GPVCTEV-GEKIA-LSRRV----EKHWR-L-IGWGQIR-------RG--VTINP----------------------------------------------
>Molgula_gulf@CT02091002.H1.1
-----------------------------------------------------------------------------------------------------------------------------------------------------------------------------------------------------------------------------------------------E-P--K-LLK---Q---D-------LENLDV-SKLTPLTPEV--IS--R--QATINIG----TIGHVAHGKSTVVKAISGVHTV--RFKNELER--NITIKLG---YANAKIYKT------------------------------D-G-------PRPECYCACSSN------KEDEF-P------ATGI--P-----------G-------------------AK---G----PFKL----IRHVSFVDCPGHDILMATMLNGAAVMDAAMLLIAGNESC-PQPQT--SEHLAA-IEIM---KL--K--HIIILQNKIDLV-K-ESQ--AEEQHQQIIKF-VQGTV---AEGAP--------VIPISAQLKYNIEVVCEYI--A-KKI-PI--------TSQPRLIVIR--------------D-LKGGVAGGSILKGVLKVGQEIEIR-PGI---------V--SK---D-S----E-GK-L-E-V-----------RPIFSKIVSLFAEHNDLQ-YAVPGGLIGVGTKVDPTLCRADRMVGH-VLGAIG-SLPDIYTELEIS-YFLLRRLL--G--VK------------T--E--------GD-------------------------------------------------------------------------------------------------KKG-A-K-----VQKLSRNEVLMVNI-GSLSSGCRVLAI-----R-----A---------D--------L------AK----IML---T---GPVCTEV-GEKIA-LSRRV----EKHWR-L-IGWGQIR-------RG--ITIKP----------------------------------------------
>Bostrichobranchus_pilularis@CT02091002.H1.1
--------------------------------------------------------------------------------------------------------------------------------------------------------------------------------------------------------------------------------------------------------------------------------------------------------------------------------------------------------------------------------------------------G-------PRPECYCACSSN------KEDEF-P------ATGV--P-----------G-------------------AK---G----PFKL----VRHVSFVDCPGHDILMATMLNGAAVMDAAMLLIAGNESC-PQPQT--SEHLAA-IEIM---KL--K--HILILQNKIDLV-K-ESQ--AQEQYQQI---------------AP--------IIPISAQLKYNIEVVCEYI--V-KKI-PI-PI-RD-FTSEPRLIVIRSFDVNKPG-CEV-ED-LKGGVAGGSILKGVLKVGQEIEVR-PGI---------V--SK---D-S----N-GK-L-E-V-----------RPIFSKIVSLFAEHNDLQ-YAVPGGLIGVGTKVDPTLCRADRMVGH-VLGAVG-SLPDIYTELEIS-YFLLRRLL--G--VK------------T--R--------G--------------------------------------------------------------------------------------------------------------------------------------------------------------------------------------------------------------------------------------------------------------------------------------------------
>Molgula_occidentalis@CT01091002.H3.3
-----------------------------------------------------------------------------------------------------------------------------------------------------------------------------------------------------------------------------------------------Q-P--Q-LSK---Q---D-------LNNLDV-TKLTPLTPEV--IS--R--QATINIG--------------------------------ELER--NITIKLG---YANAKIYKT------------------------------D-G-------PRPECYCACSSN------KEDEF-P------ATGV--P-----------G-------------------AK---G----PFKL----IRHVSFVDCPGHDILMATMLNGAAVMDAAMLLIAGNESC-PQPQT--SEHLAA-IEIM---KL--K--HILILQNKIDLV-K-ESQ--AQEQYQQIIKF-VQGTV---AEGAP--------IIPISAQLKYNIEVVCEYI--V-KKI-PI-PL-RD-FTSDPRLIVIRSFDVNKPG-CEV-DD-LKGGVAGGSILKGVLKVGQEIEIR-PGI---------V--SK---D-T----E-GK-L-E-V-----------RPIFSRVVSLFAEHNDLQ-YAVPGGLIGVGTKVDPTLCRADRMVGH-VLGAVG-SLPDIYTELEIS-YFLLRRLL--G--VK------------M--E--------GD-------------------------------------------------------------------------------------------------KKG-A-K-----VQKISQ------------STGCRVTAI-----K-----A---------D--------L------AK----IML---T---GPVCTEV-GEKIA-LSRRV----EKHWR-L-IGWGQIR-------RG--ITIKPKKQTE-----------------------------------------
>Branchiostoma_floridae@EEA52538
--------------------------------------------------------------------------------------------------------------------------------------------------------------------------------------------------------------------------------------------X--Q-P--H-LAK---Q---D-------VANLDV-TKLNALTPEV--IS--R--QATINIG----TIGHVAHGKSTVVKAISGVQTV--RFKNELER--NITIKLG---YANAKVYKC------------------------------D-GP---TC-PRPDCYRSCGSS------KEDNF-P------CD-R--M-----------G-------------------CS---G----KFCL----QRHVSFVDCPGHDILMATMLNGAAVMDAALLLIAGNESC-PQPQT--SEHLAA-IEIM---KL--K--HILILQNKIDLV-K-ESQ--AKEQYEQILKF-VQGTV---AEGAP--------VIPISAQLKYNIEVICEYI--C-KKI-PI-PV-RD-FTSQPRLIVIRSFDVNKPG-CEV-ED-LKGGVAGGSILKGVLKVGQEIEVR-PGI---------V--SK---D-H----E-GK-L-M-C-----------KPIFSRIVSLFAEQNDLQ-FAVPGGLIGVGTKIDPTLCRADRMVGH-VLGEVG-ALPDIYTEIEIS-YFLLRRLL--G--VR------------T--E--------GD-------------------------------------------------------------------------------------------------KKG-A-K-----VQKLSKNEVLMVNI-GSLSTGGRVLAV-----K-----A---------D--------L------AK----IVL---T---NPVCTEI-GEKIA-LSRRV----EKHWR-L-IGWGQIR-------RG--VTIKPTTQED-----------------------------------------
>Xenoturbella_bocki@AM160010.H1.1
--------------------------------------------------------------------------------------------------------------------------------------------------------------------------------------------------------------------------------------------------------------------------------------------------------G----TIGHVAHGKSTVVKALSGVQTV--RFKNELER--NITIKLG---YANAKIYKC------------------------------D-ND---KC-PRPDCYRSCGSS------KEDDF-P------CE-R--Q-----------G-------------------CS---G----RMRL----LRHVSFVDCPGHDILMATMLNGAAVMDAALLLIAGNESC-PQPQT--SEHLAA-IEIM---KL--K--HIIILQNKIDLV-K-ESQ--AREQYDQILKF-IQSTV---AEGAP--------IIPISAQLKYNIEVICEYI--T-KKI-PI-PP-RD-FSSQPRLIVIRSFDVNKPG-CEV-DD-LRGGVAGGSILKGVLKVGQQMEVR-PGI---------V--SR---D-Q----D-GK-L-K-C-----------RPIFSQIVSLYAEQNDLM-FAVPGGLIGVGTKIDPTLCRGDRLVGQ-VLGSVD-SLPDIYTELEIS-YFLLRRLL--G--VR------------T--E--------GD-------------------------------------------------------------------------------------------------KKA-A-K-----VQKLAKNEVLMVNI-GSLSCGGRVLAV-----R-----A---------D--------L------AK----IVL---A---SPVCTEN-GEKIA-LSRRV----EKHWR-L-IGWGEIR-------RG--VTIKPS---------------------------------------------
>Oikopleura_dioica@CBY20866
---------------------------------------------------------------------------------------------------------------------------------------------------------------------------------------------------------------------------------------------MTLEIAADGLAK---Q---D-------KDNLDL-SILAADTPEV--IS--R--QATINIG----TIGHVAHGKSTVVKAISGQSTI--RYKKELEK--NITIKLG---YSNAKIYHC------------------------------A-DV------PRPEAYMSSSSS------DKDEI-T------RE-F--E-----------G-------------------KA---V----TYKV----HRHVSFVDCPGHDVLMQTMLNGTAVMDAAILLVACNEPC-PQPQT--KEHMAA-IELM---GL--K--HIIVLQNKIDLI-H-ENS--AKSNYMDIRKF-IQGTP---ADTSP--------IIPISAQMKYNIDVLCDYI--C-NFI-PL-PL-RD-FTEQPKMIVIRSFDVNNPG-SEV-HE-LKGGVCGGSLMRGVLVLGQEIEIR-PGV---------T--VR---D-D----A-NN-S-Q-V-----------FPTKSKIMSLKSDKNDLQ-YAVPGGLIAVGTKCDPFLCRSDRMVGQ-ILGSPG-TLPPVFRQIEIR-THLLPRLL--G--VA------------AD-E--------NK-------------------------------------------------------------------------------------------------KKE-S-K-----IKPLEKNENLMLNI-GSLSCGGRIINV-----K-----G---------R--------S------AR----LML---Q---QPVCTSE-GEKIA-ISRRI----DRAWR-L-IGWGDIK-------KG--VKSELGGVNDEDN--------------------------------------
>Anolis_carolinensis@XP_003218893
--------------------------------------------------------------------------------------------------------------------------------------------------------------------MA---G--D----E--------A--G-----V-TL-------------------------------------G--Q-P--H-LSR---Q---D-------LSSLDV-SKLTPLSPEV--IS--R--QATINIG----TIGHVAHGKSTVVKAISGVHTV--RFKNELER--NITIKLG---YANAKIYKL------------------------------D-DP---SC-SRPECYRSCGSS------TPDEF-P------TD-I--P-----------G-------------------TK---G----NFKL----VRHVSFVDCPGHDILMATMLNGAAVMDAALLLIAGNESC-PQPQT--SEHLAA-IEIM---KL--K--HILILQNKIDLV-K-ESQ--AKEQYEQILAF-VQGTV---AEGAP--------IIPISAQLKYNIEVVCEYI--V-KKI-PV-PL-RD-FTSEPRLIVIRSFDVNKPG-CEV-DD-LKGGVAGGSILKGVLKVGQELEVR-PGI---------V--SK---D-S----E-GK-L-M-C-----------KPIFSKIVSLFAENNDLQ-YAVPGGLIGVGTKIDPTLCRADRMVGQ-VLGAVG-ALPEIFTELEIS-YFLLRRLL--G--VR------------T--E--------GD-------------------------------------------------------------------------------------------------KKA-A-K-----VQKLSKNEVLMVNI-GSLSTGGRVSAV-----K-----A---------D--------L------GK----IML---T---NPVCTEV-GEKIA-LSRRV----EKHWR-L-IGWGQIR-------RG--VTIKPTVDDD-----------------------------------------
>Meleagris_gallopavo@XP_003203094
---------------------------------------------------------------------------------------------------------------------------------------------------------------------------------------------------------------------------------------------------------------------------XDV-TKLTPLSPEV--IS--R--QATINIG----TIGHVAHGKSTVVKAISGVHTV--RFKNELER--NITIKLG---YANAKIYKL------------------------------D-DP---SC-SRPECYRSCGSS------TPDEF-P------TD-I--P-----------G-------------------TK---G----NFKL----VRHVSFVDCPGHDILMATMLNGAAVMDAALLLIAGNESC-PQPQT--SEHLAA-IEIM---KL--K--HILILQNKIDLV-K-ESQ--AKEQYEQILAF-VQGTV---AEGAP--------IIPISAQLKYNIEVVCEYI--V-KKI-PV-PL-RD-FTSEPRLIVIRSFDVNKPG-CEV-DD-LKGGVAGGSILKGVLKVGQEIEVR-PGI---------V--SK---D-S----E-GK-L-M-C-----------KPIFSKIVSLFAEHNDLQ-YAAPGGLIGVGTKIDPTLCRADRMVGQ-VLGAVG-ALPEIFTELEIS-YFLLRRLL--G--VR------------T--E--------GD-------------------------------------------------------------------------------------------------KKA-A-K-----VQKLSKNEVLMVNI-GSLSTGGRVSAV-----K-----A---------D--------L------GK----IVL---T---NPVCTEV-GEKIA-LSRRV----EKHWR-L-IGWGQIR-------RG--VTIKPTVDDD-----------------------------------------
>Eucidaris_tribuloides@CT02120331.H1.1
-----------------------------------------------------------------------------------------------------------------------------------------------------------------------------------------------------------------------------------------------N-P--H-LAV---Q---D-------LSHLDV-SKLNPLSPEV--IS--R--QATINIG----TIGHVAHGKSTVVKAISGVQTV--RFKNELER--NITIKLG---YANAKVYKC------------------------------D-SP---AC-PRPGCYRSAGSN------KEDSF-P------CD-R--M-----------G-------------------CN---G----RFRL----QR-------------------------------------------------AA-IEIM---KL--K--HILILQNKIDLV-K-ESQ--AR----------------------P--------VIPISAQLKHNIEVICEYI--T-KKI-PI-PV-RD-FKSEPRLIVIRSFDVNKPG-CEV-RD-LKGGVAGGSILRGVLKVGQEIEVR-PGI---------V--SK---D-S----E-GK-L-Q-C-----------RPIYSKIVSLFAEKNNLQ-FAVPGGLIGVGTKIDPTLCRADRLVGQ-VLGAVG-ALPDIYTELEIS-YFLLRRLL--G--VR------------T--E--------GD-------------------------------------------------------------------------------------------------KKG-A-K-----VQKLSKGEVLMVNI-GSLSTGGRVLAV-----K-----A---------D--------L------AK----IVL---T---NPVCTEI-GEKIA-LSRRV----EKHWR-L-IGWGQIR-------KG--VTIKPSSIE------------------------------------------
>Lytechinus_variegatus@JI435071.H1.1
----------------------------------------------------------------------------------------------------------------------------------------------------------------------------------------------------------------------------------------------------N-LAV---Q---D-------LDNLDI-SKLNPLSPEV--IS--R--QATINIG----TIGHVAHGKSTVVKAISGVQTV--RFKNELER--NITIKLG---YANAKVYKC------------------------------D-SP---AC-PRPGCYRSAGSN------KDDSF-A------CD-R--Q-----------G-------------------CS---G----RFRL----HRHVSFVDCPGHDILMATMLNGAAVMDAALLLIAGNESC-PQPQT--SEHLAA-IEIM---KL--K--HILILQ-------------------------------------------------------------------------------------------VIRSFDVNKPG-CEV-KD-LKGGVAGGSILRGVLRVGQEIEVR-PGI---------V--SK---D-S----E-GK-L-Q-C-----------RPIFSKIVSLFAEKNDLQ-FAVPGGLIGVGTKIDPTLCRADRLVGQ-VLGAVG-ALPDIYTELEIS-YFLLRRLL--G--VR------------T--E--------GD-------------------------------------------------------------------------------------------------KKG-A-K-----VQKLTKGEVLMVNI-GSLSTGGRVQAV-----K-----A---------D--------L------AK----VVL---T---IPVCTAI-GEKIA-LSRRV----EKHWR-L-IGWGQIR-------RG--VTIKPTTFDS-----------------------------------------
>Gorilla_gorilla_gorilla@XP_004052760
--------------------------------------------------------------------------------------------------------------------------------------------------------------------MA---G--G----E--------G--R-----V-TL-------------------------------------G--Q-P--H-LSR---Q---D-------LTTLDV-TKLTPLSQEV--IS--R--QATINIG----TIGHVAHGKSTVVKAISGVHTI--RFKNELER--NITIKLG---YANAKIYKL------------------------------D-DP---SC-PQPECYRSCGSS------TPDEF-P------TD-I--P-----------G-------------------TK---G----NFRL----VRHVSFVDCPGHDILMATMLNGAAVMDAALLLIAGNESC-PQPQT--SEHLAA-IEIM---KL--K--HILILQNKIDLV-K-ESQ--AKEQYEQILAF-VQGTV---AEGAP--------IIPISAQLKYNIEVVCEYI--V-KKI-PV-PP-RD-FTSEPRLIVIRSFDVNKPG-CEV-DD-LKGGVAGGSILKGVLKVGQETEVR-PGI---------V--SK---D-T----E-GK-L-M-C-----------KPIFSKIVSLFAEHNDLQ-YAAPGGLIGVGTKIDPTLCRADRMVGQ-ILGAVG-ALPEIFTELEIS-YFLLRRLL--G--VR------------T--E--------GD-------------------------------------------------------------------------------------------------KKA-A-K-----VQKLSKNEVLMVNI-GSLSTGGRVSAV-----K-----A---------D--------L------GK----IVL---T---NPVCTEV-GEKIA-LSRRV----EKHWR-L-IGWGQIR-------RG--VTIKPTVDDD-----------------------------------------
>Crotalus_adamanteus@AFJ51689
--------------------------------------------------------------------------------------------------------------------------------------------------------------------MA---G--T----E--------A--G-----V-TL-------------------------------------G--Q-P--H-LSR---Q---D-------LTTLDI-TKLTPLSPEV--IS--R--QATINIG----TIGHVAHGKSTVVKAISGVHTV--RFKNELER--NITIKLG---YANAKIYKL------------------------------D-DP---NC-SRPECYRSCGSS------TPDEF-P------TD-I--P-----------G-------------------TK---G----NFKL----VRHVSFVDCPGHDILMATMLNGAAVMDAALLLIAGNESC-PQPQT--SEHLAA-IEIM---KL--K--HILILQNKIDLV-K-ESQ--AKEQYEQILAF-VQGTV---AEGAP--------IIPISAQLKYNIEVVCEYI--V-KKI-PV-PL-RD-FTSEPRLIVIRSFDVNKPG-CEV-DD-LKGGVAGGSILKGVLKVGQELEVR-PGI---------V--SK---D-S----E-GK-L-M-C-----------KPIFSKIVSLFAEHNDLQ-YAVPGGLIGVGTKIDPTLCRADRMVGQ-VLGAVE-ALPEIFTELEIS-YFLLRRLL--G--VR------------T--E--------GD-------------------------------------------------------------------------------------------------KKA-A-K-----VQKLSKNEVLMVNI-GSLSTGGRVSAV-----K-----A---------D--------L------GK----IML---T---NPVCTEV-GEKIA-LSRRV----EKHWR-L-IGWGQIR-------RG--VTIKPTVDDD-----------------------------------------
>Sarcophilus_harrisii@XP_003763544
--------------------------------------------------------------------------------------------------------------------------------------------------------------------MA---G--D----E--------P--G-----V-TL-------------------------------------G--Q-P--H-LSR---Q---D-------LTTLDV-TKLTPLSHEV--IS--R--QATINIG----TIGHVAHGKSTVVKAISGVHTV--RFKNELER--NITIKLG---YANAKIYKL------------------------------D-DP---SC-SRPECYRSCGSS------TPDEF-P------TD-I--P-----------G-------------------TK---G----NFKL----VRHVSFVDCPGHDILMATMLNGAAVMDAALLLIAGNESC-PQPQT--SEHLAA-IEIM---KL--K--HILILQNKIDLV-K-ESQ--AKEQYEQILAF-VQGTV---AEGAP--------IIPISAQLKYNIEVVCEYI--V-KKI-PV-PP-RD-FTSEPRLIVIRSFDVNKPG-CEV-DD-LKGGVAGGSILKGVLKVGQELEVR-PGI---------V--SK---D-S----E-GK-L-M-C-----------KPIFSKIVSLFAEHNDLQ-YAAPGGLIGVGTKIDPTLCRADRMVGQ-VLGAVG-ALPEIFTELEIS-YFLLRRLL--G--VR------------T--E--------GD-------------------------------------------------------------------------------------------------KKA-A-K-----VQKLSKNEVLMVNI-GSLSTGGRVSAV-----K-----A---------D--------L------GK----IVL---T---NPVCTEI-GEKIA-LSRRV----EKHWR-L-IGWGQIR-------RG--VTIKPTVDDD-----------------------------------------
>Oreochromis_niloticus@XP_003456290
--------------------------------------------------------------------------------------------------------------------------------------------------------------------MA---G--D----E--------S--G-----T-TL-------------------------------------G--Q-P--H-LAK---Q---D-------LSTLDV-STLTPLSPEI--IS--R--QATINIG----TIGHVAHGKSTVVKAISGVHTV--RFKNELER--NITIKLG---YANAKVYKL------------------------------D-DP---SC-PRPECYRSCGSS------TPDEF-P------TD-I--P-----------G-------------------TK---G----NFKL----VRHVSFVDCPGHDILMATMLNGAAVMDAALLLIAGNESC-PQPQT--SEHLAA-IEIM---KL--K--HILILQNKIDLV-K-ESQ--AKEQYEQILAF-VQGTV---AEGAP--------IIPISAQLKYNIEVVCEYI--V-KKI-PV-PI-RD-FTSEPRLIVIRSFDVNKPG-CEV-DD-LKGGVAGGSILKGVLKVGQEIEVR-PGI---------V--SK---D-Q----E-GK-L-M-C-----------KPIFSKIVSLFAEHNDLQ-YAAPGGLIGVGTKIDPTLCRADRMVGQ-VLGAVG-ALPEIFTELEIS-YFLLRRLL--G--VR------------T--E--------GD-------------------------------------------------------------------------------------------------KKA-A-K-----VQKLSKNEVLMVNI-GSLSTGGRVSAV-----K-----A---------D--------L------AK----IVL---T---NPVCTEV-GEKIA-LSRRV----EKHWR-L-IGWGQIR-------RG--VTITPTVDDD-----------------------------------------
>Clavelina_lepadiformis@Clep17116.H1.1
----------------------------------------------------------------------------------------------------------------------------------------------------------------------------E----E--------P--T-----V-TQ-------------------------------------G--Q-P--H-LAK---Q---D-------VSTLDV-TTLTPLTPEV--IS--R--QATINIG----TIGHVAHGKSTVVKAISGVHTV--RFKNELER--NITIKLG---YANAKIYKA------------------------------E-G-------PRPECYCACSSG------KEDEF-P------AE-F--N-----------G-------------------AT---G----NFKL----VRHVSFVDCPGHDILMATMLNGAAVMDAALLLIAGNETC-PQPQT--SEHLAA-IEIM---KL--K--HIIILQNKIDLV-T-QTQ--AKEQYHQIMKF-VQGTV---AEGAP--------IIPISAQLKYNIEVVCEYI--V-KKI-PI-PL-RD-FTSKPRLIVIRSFDVNKPG-CEV-DD-LKGGVAGGSILKGVLKIGQEIEIR-PGI---------V--AK---D-S----E-GK-L-Q-V-----------RPILSRIVSLFAEHNDLQ-YAVPGGLIGAGTKIDPTLCRADRMVGH-VLGEVG-SLPDIFTEIEIS-YFLLRRLL--G--VK------------T--E--------GD-------------------------------------------------------------------------------------------------KKG-A-K-----VQKLTKNEILMVNI-GSLSTGGRVLAI-----K-----A---------D--------L------AK----VML---T---NPVCTEV-GEKIA-LSRRV----EKHWR-L-IGWGQIR-------RG--NVIRPTALGKS----------------------------------------
>Doliolum_nationalis@Dnat7517.H1.1
-------------------------------------------------------------------------------------------------------------------------------------------------------------------------M--E----D--------E--V-----Q-QM-------------------------------------K--Q-P--H-LSV---Q---D-------LNTLDI-TKLTPLTPEV--IS--R--QATINIG----TIGHVAHGKSTVVKAISGVHTV--RFKNELVR--NITIKLG---YANAKIYEA------------------------------D-G-------PRPDRYCACSSN------KE----P------CX-F--P-----------G-------------------AE---G----PFKL----VRHVSFVDCPGHDILMATMLNGAAVMDAALLLIAGNESC-PQPQT--SEHLAA-IEIM---KL--K--HIIILQNKIDLV-T-KSQ--AKEQHQQILKF-VQGTV---AEGA--------------AQLKYNIEVVCEYI--C-KKI-PI-PV-RD-FLSKPRLIVIRSFDVNKPG-CEV-DD-LKGGVAGGSILKGVLKVGQEIEIR-PGI---------V--TK---D-S----E-GK-L-Q-V-----------RPIFSRVVSLFAEHNDLQ-YAVPGGLIGVGTKIDPTLCRADRMVGH-MLGEVG---------------------------------------------------------------------------------------------------------------------------------------------------------------------------------------TGGRVLAI-----K-----A---------D--------L------AK----IML---T---SPVCTEV-GEKIA-LSRRV----EKHWR-L-IGWGQIR-------RG--NRIQP----------------------------------------------
>Salpa_fusiformis@Sfus4726.H1.1
---------------------------------------------------------------------------------------------------------------------------------------------------------------------------------------------------V-TK-------------------------------------K--Q-P--H-LAT---Q---D-------LSQLDI-NSLTPLTPEV--IS--R--QATINIG----TIGHVAHGKSTVVKAISGVHTV--RFKNELER--NITIKLG---YANAKIYKA------------------------------D-G-------PRPECYRAASSS------HVDEF-P------AD-F--A-----------G-------------------AK---G----PFKL----VRHVSFVDCPGHDILMATMLNGAAVMDAALLLIAGNEPC-PQPQT--SEHLAA-IDIM---KL--K--HIIILQNKIDLV-T-QAQ--AKEQYQQILTF-VRGTF---AEGAP--------IVPISAQLKFNIEVVCEYI--C-KKI-PI-PI-RD-FTSKPRLIIIRSFDVNKPG-SEV-ED-LKGGVAGGSILKGVLKVGQEIEIR-PGI---------I--SQ---D-A----D-GK-L-Q-V-----------RPILSRVISLYAESNDLQ-YAVPGGLIGVGTKIDPTVSRADRLLGH-VLGEIN-SLPNIFTEIEIS-YFLLKRLL--G--VK------------T--E--------GD-------------------------------------------------------------------------------------------------KKG-A-R-----VQKLSKNEALMVNI-GSLSSGGRVIAI-----K-----A---------D--------L------AK----ILL---H---RPVCTEV-NEKIA-LSRRV----EKHWR-L-IGWGQIR-------RG--NVIKP----------------------------------------------
>Ophionotus_victoriae@SRA172508.H1.1
-----------------------------------------------------------------------------------------------------------------------------------------------------------------------------------------------------------------------------------------------N-P--H-LAK---Q---D-------LETLDV-ATLNLLSHEV--IS--R--QATINIG----TIGHVAHGKSTVVKAISGVQTV--RFKNELIR--NITIKLG---YANAKIYKC------------------------------D-NP---AC-PRPGGYRSAGSN------KEDAF-P------CE-R--Q-----------G-------------------CT---G----KFRI----QRHVSFVDSP-------------------------------------------------------------------------------------------------------------------------------------------------------------------------------------------------EIEVR-PGI---------V--SK---D-N----E-GK-L-Q-C-----------KPIYSKIVSLFAEKNDLQ-YAVPGGLIGVGTKIDPTLCRADRLVGQ-VLGAVG-ALPDIYTELEIS-YFLLRRLL--G--VR------------T--E--------GD-------------------------------------------------------------------------------------------------KKG-A-K-----VQKLSKGEVLMVNI-GSLSTGGRVLAV-----K-----A---------D--------L------AK----IVL---T---NPVCTEI-GEKIA-LSRRV----EKHWR-L-IGWGQIR-------KG--ITIKPTVVD------------------------------------------
>Chelonia_mydas@EMP25643
----------------------------------------------------------------------------------------------------------------------------------------------------------------------------------------------------------------------------------------------------------------------------NV-TKLTPLSPEV--IS--R--QATINIG----TIGHVAHGKSTVVKAISGVHTV--RFKNELER--NITIKLG---YANAKIYKL------------------------------D-DP---SC-SRPECYRSCGSS------TPDEF-P------TD-I--P-----------G-------------------TK---G----NFKL----IRHVSFVDCPGHDILMATMLNGAAVMDAALLLIAGNESC-PQPQT--SEHLAA-IEIM---KL--K--HILILQNKIDLV-K-ESQ--AKEQYEQILAF-VQGTV---AEGAP--------IIPISAQLKYNIEVVCEYI--V-KKI-PV-PL-RD-FTSEPRLIVIRSFDVNKPG-CEV-DD-LKGGVAGGSILKGVLKVGQELEVR-PGI---------V--SK---D-S----E-GK-L-M-C-----------KPIFSKIVSLFAEHNDLQ-YAAPGGLIGVGTKIDPTLCRADRMVGQ-VLGAVG-ALPEIFTELEIS-YFLLRRLL--G--VR------------T--E--------GD-------------------------------------------------------------------------------------------------KKA-A-K-----VQKLSKNEVLMVNI-GSLSTGGRVSAV-----K-----A---------D--------L------GK----IVL---T---NPVCTEV-GEKIA-LSRRV----EKHWR------------------------------------------------------------------------
>Botryllus_schlosseri@CT01131026.H1.1
-------------------------------------------------------------------------------------------------------------------------------------------------------------------------------------------------------------------------------------------------P--K-LSV---Q---S-------LENLDV-KNLTPLTPEV--IS--R--QATINIG----TIGHVAHGKSTVVKAISGVHTV--RFKNELER--NITIKLG---YANAKIYKT------------------------------E-G-------PRPECYCACSSS------KEDEF-P------CN-I--P-----------D-------------------CK---G----PFKL----IRHVSFVDCPGHDILMATMLNGAAVMDAALLLIAGNESC-PQPQT--SEHLAA-IEIM---KL--K--HIIILQNKIDLV-K-ESQ--AKEQYQQIVDF-VKGTV---AEGAP--------IIPISAQLKYNIEVVCEYI--V-KKI-PI-PV-RD-FTSQPRLIVIRSFDVNKPG-CEV-TD-LKGGVAGGSILKGVLKVGQEIEIR-PGI---------V--TK---D-S----D-GK-L-E-V-----------QPIFSKVVSLFAEHNDLV-YAVPGGLIGVGTKVDPTLCRADRMVGH-VLGAIG-SLPDIFTEIEIS-YFLLRRLL--G--VK------------T--E--------GD-------------------------------------------------------------------------------------------------KKG-A-K-----VQKLTKNEVLMVNI-GSLSTGGRVLAI-----K-----A---------D--------L------AK----VML---T---GPVCTDV-GEKIA-LSRRV----DKHWR-L-IGWGQIR-------RG--ARIVP----------------------------------------------
>Alligator_sinensis@XM_006038549.H1.1
----------------------------------------------------------------------------------------------------------------------------------------------------------------------------------------------------------------------------------------------------------------------------DV-TKLTPLSPEV--IS--R--QATINIG----TIGHVAHGKSTVVKAISGVHTV--RFKNELER--NITIKLG---YANAKIYKL------------------------------E-DP---SC-SRPECYRSCGSS------TPDEF-P------TD-I--P-----------G-------------------TK---G----NFKL----VRHVSFVDCPGHDILMATMLNGAAVMDAALLLIAGNESC-PQPQT--SEHLAA-IEIM---KL--K--HILILQNKIDLV-K-ESQ--AKEQYEQILSF-VQGTV---AEGAP--------IIPISAQLKYNIEVVCEYI--V-KKI-PV-PL-RD-FTSEPRLIVIRSFDVNKPG-CEV-DD-LKGGVAGGSILKGVLKVGQEIEVR-PGI---------V--SK---D-S----E-GK-L-M-C-----------KPIFSKIVSLFAEHNDLQ-YAAPGGLIG---------------------------------------------------------------------------------------------------------------------------------------------------------------------------------------------------------------------------------------------------------------------------------------------------------------------------------------------------------------------------------
>Ambystoma_mexicanum@CT01131213.H1.1
--------------------------------------------------------------------------------------------------------------------------------------------------------------------MA---G--D----E--------P--G-----M-TL-------------------------------------G--Q-P--H-LSR---Q---D-------LNSLDV-NKLTPLSREI--IS--R--QATINIG----TIGHVAHGKSTVVKAISGVHTV--RFKNELER--NITIKLG---YANAKIYKL------------------------------D-DP---SC-SRPECYRSCGSS------TPDEF-P------SD-L--P-----------G-------------------TK---G----NFKL----VRHVSFVDCPGHDILMATMLNGAAVMDAALLLIAGNESC-PQPQT--SEHLAA-IEIM---KL--K--HILILQNKIDLV-K-ESQ--AKEQYEQILAF-VQGTV---AEGAP--------IIPISAQLKYNIEVVCEYI--V-KKI-PV-PP-RD-FTSEPRLIVIRSFDVNKPG-CEV-DD-LKGGVAGGSILKGVLKVGQELEVR-PGI---------V--SK---D-S----E-GK-L-M-C-----------KPIFSKIVSLFAEHNDLQ-YAAPGGLIGVGTKIDPTLCRADRMVGQ-VLGAVG-ALPEIFTELEIS-YFLLRRLL--G--VR------------T--E--------GD-------------------------------------------------------------------------------------------------KKA-A-K-----VQKLSKNEVLMVNI-GSLSTGGRVSAV-----K-----A---------D--------L------GK----IVL---T---NPVCTEV-GEKIA-LSRRV----EKHWR-L-IGWGQIR-------RG--VTIKPTVDDD-----------------------------------------
>Caiman_crocodilus@Contig738.H1.1
----------------------------------------------------------------------------------------------------------------------------------------------------------------------------D----E--------A--G-----V-TL-------------------------------------G--Q-P--H-LSR---Q---D-------LASLDV-TKLTPLSPEV--IS--R--QATINIG----TIGHVAHGKSTVVKAISGVHTV--RFKNELER--NITIKLG---YANAKIYKL------------------------------E-DP---SC-SRPECYRSCGSS------TPDEF-P------TD-I--P-----------G-------------------TK---G----NFKL----VRHVSFVDCPGHDILMATMLNGAAVMDAALLLIAGNESC-PQPQT--SEHLAA-IEIM---KL--K--HILILQNKIDLV-K-ESQ--AKEQYEQILS----------------------------------------------------------------------------------------------------------------------------------------------------------------------------------------------------------------------------------------------------------------------------------------------------------------------------------------------------------------------------------------------------------------------------------------------------------------------------------------------------------------------------------------------------------------------------
>Caretta_caretta@Contig339.H1.1
---------------------------------------------------------------------------------------------------------------------------------------------------------------------A---G--D----E--------A--G-----V-TL-------------------------------------G--Q-P--H-LSR---Q---D-------LATLNV-TKLTPLSPEV--IS--R--QATINIG----TIGHVAHGKSTVVKAISGVHTV--RFKNELER--NITIKLG---YANAKIYKL------------------------------D-DP---SC-SRPECYRSCGSS------TPDEF-P------TD-I--P-----------G-------------------TK---G----NFKL----IRHVSFVDCPGHDILMATMLNGAAVMDAALLLIAGNESC-PQPQT--SEHLAA-IEIM---KL--K--HILILQNKIDLV-K-ESQ--AKEQYEQILAF-VQGTV---AEGAP--------IIPISAQLKYNIEVVCEYI--V-KKI-PV-PL-RD-FTSEPRLIVIRSFDVNKPG-CEV-DD-LKGGVAGGSILKGVLKVGQELEVR-PGI---------V--SK---D-S----E-GK-L-M-C-----------KPIFSKIVSLFAEHNDLQ-YAAPGGLIGVGTKIDPTLCRADRMVGQ-VLGAVG-ALPEIFTELEIS-YFLLRRLL--G--VR------------T--E--------GD-------------------------------------------------------------------------------------------------KKA-A-K-----VQKLSKNEVLMVNI-GSLSTGGRVSAV-----K-----A---------D--------L------GK----IVL---T---NPVCTEV-GEKIA-LSRRV----EKHWR-L-IGWGQIR-------RG--VTIKPTVDDD-----------------------------------------
>Chelonoidis_nigra@Contig24260.H1.1
--------------------------------------------------------------------------------------------------------------------------------------------------------------------MA---G--D----E--------A--G-----V-TL-------------------------------------G--Q-P--H-LSR---Q---D-------LATLNV-TKLTPLSPEV--IS--R--QATINIG----TIGHVAHGKSTVVKAISGVHTV--RFKNELER--NITIKLG---YANAKIYKL------------------------------D-DP---SC-SRPECYRSCGSS------TPDEF-P------TD-I--P-----------G-------------------TK---G----NFKL----IRHVSFVDCPGHDILMATMLNGAAVMDAALLLIAGNESC-PQPQT--SEHLAA-IEIM---KL--K--HILILQNKIDLV-K-ESQ--AKEQYEQILAF-VQGTV---AEGAP--------IIPISAQLKYNIEVVCEYI--V-KKI-PV-PL-RD-FTSEPRLIVIRSFDVNKPG-CEV-DD-LKGGVAGGSILKGVLKVGQELEVR-PGI---------V--SK---D-S----E-GK-L-M-C-----------KPIFSKIVSLFAEHNDLQ-YAAPGGLIGVGTKIDPTLCRADRMVGQ-VLGAVG-ALPEIFTELEIS-YFLLRRLL--G--VR------------T--E--------GD-------------------------------------------------------------------------------------------------KKA-A-K-----VQKLSKNEVLMVNI-GSLSTGGRVSAV-----K-----A---------D--------L------GK----IVL---T---NPVCTEV-GEKIA-LSRRV----EKHWR-L-IGWGQIR-------RG--VTIKPTVDDD-----------------------------------------
>Chrysemys_picta_bellii@CT01131213.H1.1
--------------------------------------------------------------------------------------------------------------------------------------------------------------------MA---G--D----E--------A--G-----V-TL-------------------------------------G--Q-P--H-LSR---Q---D-------LATLNV-TKLTPLSPEV--IS--R--QATINIG----TIGHVAHGKSTVVKAISGVHTV--RFKNELER--NITIKLG---YANAKIYKL------------------------------D-DP---SC-SRPECYRSCGSS------TPDEF-P------TD-I--P-----------G-------------------TK---G----NFKL----IRHVSFVDCPGHDILMATMLNGAAVMDAALLLIAGNESC-PQPQT--SEHLAA-IEIM---KL--K--HILILQNKIDLV-K-ESQ--AKEQYEQILAF-VQGTV---AEGAP--------IIPISAQLKYNIEVVCEYI--V-KKI-PV-PL-RD-FTSEPRLIVIRSFDVNKPG-CEV-DD-LKGGVAGGSILKGVLKVGQELEVR-PGI---------V--SK---D-S----E-GK-L-M-C-----------KPIFSKIVSLFAEHNDLQ-YAAPGGLIGVGTKIDPTLCRADRMVGQ-VLGAVG-ALPEIFTELEIS-YFLLRRLL--G--VR------------T--E--------GD-------------------------------------------------------------------------------------------------KKA-A-K-----VQKLSKNEVLMVNI-GSLSTGGRVSAV-----K-----A---------D--------L------GK----IVL---T---NPVCTEV-GEKIA-LSRRV----EKHWR-L-IGWGQIR-------RG--VTIKPTVDDD-----------------------------------------
>Crocodylus_niloticus@CT01131213.H1.4
--------------------------------------------------------------------------------------------------------------------------------------------------------------------MA---X--D----E--------A--G-----V-TL-------------------------------------G--Q-P--H-LSR---Q---D-------LASLDV-TKLTPLSPEV--IS--R--QATINIG----TIGHVAHGKSTVVKAISGVHTV--RYKNELER--NITIKLG---YANAKIYKL------------------------------E-DP---SC-SRPECYRSCGSS------TPDEF-P------TD-I--P-----------G-------------------TK---G----NFKL----VRHVSFVDCPGHDILMATMLNGAAVMDAALLLIAGNESC-PQPQT--SEHLAA-IEIM---KL--K--HILILQNKIDLV-K-ESQ--AKEQYEQILSF-VQGTV---AEGAP--------IIPISAQLKYNIEVVCEYI--V-KKI-PV-PL-RD-FTSEPRLIVIRSFDVNKPG-CEV-DD-LKGGVAGGSILKGVLKVGQEIEVR-PGI---------V--SK---D-S----E-GK-L-M-C-----------KPIFSKIVSLFAEHNDLQ-YAAPGGLIGVGTKIDPTLCRADRMVGQ-VLGAVG-ALPEIFTELEIS-YFLLRRLL--G--VR------------T--E--------GD-------------------------------------------------------------------------------------------------KKA-A-K-----V-KLSKNEVLMVNI-GSLSTGGRVSAV-----K-----A---------D--------L------GK----IVL---T---NPVCTEV-GEKIA-LSRRV----EKHWR-L-IGWGQIR-------RG--VTIKPTVDDD-----------------------------------------
>Cyclorana_alboguttata@Calb729.H1.1
--------------------------------------------------------------------------------------------------------------------------------------------------------------------MA---G--D----E--------P--G-----V-TL-------------------------------------G--Q-P--H-LSR---Q---D-------LATLNV-SKLTPLSPEI--IS--R--QATINIG----TIGHVAHGKSTVVKAISGVHTV--RFKNELER--NITIKLG---YANAKIYKL------------------------------D-DP---SC-SRPECYRSCGSS------TPDEF-P------TD-I--P-----------N-------------------TK---G----NFKL----VRHVSFVDCPGHDILMATMLNGAAVMDAALLLIAGNESC-PQPQT--SEHLAA-IEIM---KL--K--HILILQNKIDLV-K-ESQ--AKEQYEQILAF-VQGTV---AEGAP--------IIPISAQLKYNIEVVCEYI--V-KKI-PV-PL-RD-FTSEPRLIVIRSFDVNKPG-CEV-DD-LKGGVAGGSILKGVLKVGQEIEVR-PGI---------V--SK---D-S----E-GK-L-M-C-----------KPIFSKIVSLFAEHNDLQ-YAAPGGLIGVGTKIDPTLCRADRMVGQ-VLGAVG-ALPEIFTELEIS-YFLLRRLL--G--VR------------T--E--------GD-------------------------------------------------------------------------------------------------KKA-A-K-----VQKLSKNEVLMVNI-GSLSTGGRVSAV-----K-----A---------D--------L------GK----IVL---T---NPVCTEV-GEKIA-LSRRV----EKHWR-L-IGWGQIR-------RG--VTIKPTVDDD-----------------------------------------
>Cynops_pyrrhogaster@CT02131213.H1.1
--------------------------------------------------------------------------------------------------------------------------------------------------------------------MA---G--D----E--------P--G-----V-TL-------------------------------------G--Q-P--H-LSR---Q---D-------LGSLDV-SKLTPLSREI--IS--R--QATINIG----TIGHVAHGKSTVVKAISGVHTV--RFKNELER--NITIKLG---YANAKIYKL------------------------------D-DP---SC-SRPECYRSCGSS------TPDEF-P------TD-I--A-----------G-------------------TK---G----SFKL----IRHVSFVDCPGHDILMATMLNGAAVMDAALLLIAGNESC-PQPQT--SEHLAA-IEIM---KL--K--HILILQNKIDLV-K-ESQ--AKEQYEQILAF-VQGTV---AEGAP--------IIPISAQLKYNIEVVCEYI--V-KKI-PV-PL-RD-FTSEPRLIVIRSFDVNKPG-CEV-DD-LKGGVAGGSILKGVLKVGQELEVR-PGI---------V--SK---D-S----E-GK-L-M-C-----------KPIFSKIVSLFAEHNDLQ-YAAPGGLIGVG-------------------------------------------------------------------------------------------------------------------------------------------------------------------------------------------------------------------------------------------------------------------------------------------------------------------------------------------------------------------------------
>Elaphe_guttata@toto85443.H1.1
----------------------------------------------------------------------------------------------------------------------------------------------------------------------------T----E--------A--G-----V-TL-------------------------------------G--Q-P--H-LSR---Q---D-------LTTLDV-TKLTPLSPEV--IS--R--QATINIG----TIGHVAHGKSTVVKAISGVHTV--R-----------TIKLG---YANAKIYKL------------------------------D-DP---NC-SRPECYRSCGSS------TPDEF-P------TD-I--P-----------G-------------------TK---G----NFKL----VRHVSFVDCPGHDILMATMLNGAAVMDAALLLIAGNESC-PQPQ---SEHLAA-IEIM---KL--K--HILILQNKIDLV-K-ESQ--AKEQYEQILAF-VQGTV---AEGAP--------IIPISAQLKYNIEVVCEYI--V-KKI-PV-PL-RD-FTSEPRLIVIRSFDVNKPG-CEV-DD-LKGGVAGGSILKGVLKVGQELEVR-PGI---------V--SK---D-S----E-GK-L-M-C-----------KPIFSKIVSLFAEHNDLQ-YAAPGGLIGVGTKIDPTLCRAD-------LGAVE-ALPEIFTELEIS-YFLLRRLL--G--VR------------T--E--------GD-------------------------------------------------------------------------------------------------KKA-A-K-----VQKLSKNEVLMVNI-GSLSTGGRVSAV-----K-----A---------D--------L------GK----IVL---T---NPVCTEV-GEKIA-LSRRV---------------------------------------------------------------------------------
>Emys_orbicularis@Contig31292.H1.2
--------------------------------------------------------------------------------------------------------------------------------------------------------------------MA---G--D----E--------A--G-----V-TL-------------------------------------G--Q-P--H-LSR---Q---D-------LATLNV-TKLTPLSPEV--IS--R--QATINIG----TIGHVAHGKSTVVKAISGVHTV--RFKNELER--NITIKLG---YANAKIYKL------------------------------D-DP---SC-SRPECYRSCGSS------TPDEF-P------TD-I--P-----------G-------------------TK---G----NFKL----IRHVSFVDCPGHDILMATMLNGAAVMDAALLLIAGNESC-PQPQT--SEHLAA-IEIM---KL--K--HILILQNKIDLV-K-ESQ--AKEQYEQILAF-VQGTV---AEGAP--------IIPISAQLKYNIEVVCEYI--V-KKI-PV-PL-RD-FTSEPRLIVIRSFDVNKPG-CEV-DD-LKGGVAGGSILKGVLKVGQELEVR-PGI---------V--SK---D-S----E-GK-L-M-C-----------KPIFSKIVSLFAEHNDLQ-YAAPGGLIGVGTKIDPTLCRADRMVGQ-VLGAVG-ALPEIFTELEIS-YFLLRRLL--G--VR------------T--E--------GD-------------------------------------------------------------------------------------------------KKA-A-K-----VQKLSKNEVLMVNI-GSLSTGGRVSAV-----K-----A---------D--------L------GK----IVL---T---NPVCTEV-GEKIA-LSRRV----EKHWR-L-IGWGQIR-------RG--VTIKPTVDDD-----------------------------------------
>Eublepharis_macularius@Emac3221.H1.1
--------------------------------------------------------------------------------------------------------------------------------------------------------------------MA---G--D----E--------A--G-----V-TL-------------------------------------G--Q-P--H-LSR---Q---D-------LSTLDV-TKLSPLSPEV--IS--R--QATINIG----TIGHVAHGKSTVVKAISGVHTV--RFKNELER--NITIKLG---YANAKIYQL------------------------------D-DP---SC-SRPECYRSCGSS------TPDEF-P------TD-I--S-----------G-------------------TK---G----NFKL----VRHVSFVDCPGHDILMATMLNGAAVMDAALLLIAGNESC-PQPQT--SEHLAA-IEIM---KL--K--HILILQNKIDLV-K-ESQ--AKEQYEQILAF-VQGTV---AEGAP--------IIPISAQLKYNIEVVCEYI--V-KKI-PV-PI-RD-FTSEPRLIVIRSFDVNKPG-CEV-DD-LKGGVAGGSILKGVLKVGQELEVR-PGI---------V--SK---D-S----E-GK-L-M-C-----------KPIFSKIVSLFAEHNDLQ-YAVPGGLIGVGTKIDPTLCRADRMVGQ-VLGAVG-ALPEIFTELEIS-YFLLRRLL--G--VR------------T--E--------GD-------------------------------------------------------------------------------------------------KKA-A-K-----VQKLSKNEVLMVNI-GSLSTGGRVSAV-----K-----A---------D--------L------GK----IVL---T---NPVCTEV-GEKIA-LSRRV----EKHWR-L-IGWGQIR-------RG--VTIKPTVDDD-----------------------------------------
>Lampropholis_coggeri@Lcog16656.H1.1
--------------------------------------------------------------------------------------------------------------------------------------------------------------------MA---G--D----E--------A--G-----V-TL-------------------------------------G--Q-P--H-LSR---Q---D-------LSTLDV-TKLTPLSPEV--IS--R--QATINIG----TIGHVAHGKSTVVKAISGVHTV--RFKNELER--NITIKLG---YANAKIYKL------------------------------D-DP---SC-SRPECYRSCGSS------TPDEF-P------TD-I--S-----------G-------------------TK---G----NFKL----VRHVSFVDCPGHDILMATMLNGAAVMDAALLLIAGNESC-PQPQT--SEHLAA-IEIM---KL--K--HILILQNKIDLV-K-ESQ--AKEQYEQILAF-VQGTV---AEGAP--------IIPISAQLKYNIEVVCEYI--V-KKI-PV-PL-RD-FTSEPRLIVIRSFDVNKPG-CEV-DD-LKGGVAGGSILKGVLKVGQELEVR-PGI---------V--SK---D-S----E-GK-L-M-C-----------KPIFSKIVSLFAEHNDLQ-YAAPGGLIGVGTKIDPTLCRADRMVGQ-VLGAVG-ALPEIFTELEIS-YFLLRRLL--G--VR------------T--E--------GD-------------------------------------------------------------------------------------------------KKA-A-K-----VQKLSKNEVLMVNI-GSLSTGGRVSAV-----K-----A---------D--------L------GK----IVL---T---NPVCTEV-GEKIA-LSRRV----EKHWR-L-IGWGQIR-------RG--VTIKPTVDDD-----------------------------------------
>Latimeria_chalumnae@CT01131213.H1.1
--------------------------------------------------------------------------------------------------------------------------------------------------------------------MA---G--E----E--------L--G-----V-TL-------------------------------------G--Q-P--H-LSK---Q---D-------LSTLDV-TKLTPLSQEV--IS--R--QATINIG----TIGHVAHGKSTVVKAISGVHTV--RFKNELER--NITIKLG---YANAKIYKL------------------------------D-DP---SC-PRPECYRSCGSS------TADEF-P------TD-I--S-----------G-------------------TK---G----NFKL----VRHVSFVDCPGHDILMATMLNGAAVMDAALLLIAGNESC-PQPQT--SEHLAA-IEIM---KL--K--HILILQNKIDLV-K-ESQ--AKEQYEQILAF-VQGTV---AEGAP--------IIPISAQLKYNIEVVCEYI--V-KKI-PV-PL-RD-FTSEPRLIVIRSFDVNKPG-CEV-DD-LKGGVAGGSILKGVLKVGQEIEVR-PGI---------V--SK---D-N----E-GK-L-M-C-----------KPIFSKIVSLFAEHNDLQ-YAAPGGLIGVGTKIDPTLCRADRMVGQ-VLGAVG-ALPEIFTELEIS-YFLLRRLL--G--VR------------T--E--------GD-------------------------------------------------------------------------------------------------KKA-A-K-----VQKLSKNEVLMVNI-GSLSTGGRVSAV-----K-----A---------D--------L------AK----IVL---T---NPVCTEV-GEKIA-LSRRV----EKHWR-L-IGWGQIR-------RG--VTIKPTVDDD-----------------------------------------
>Latimeria_menadoensis@GAPS01035739.H1.1
--------------------------------------------------------------------------------------------------------------------------------------------------------------------MA---G--E----E--------L--G-----V-TL-------------------------------------G--Q-P--H-LSK---Q---D-------LSTLDV-TKLTPLSQEV--IS--R--QATINIG----TIGHVAHGKSTVVKAISGVHTV--RFKNELER--NITIKLG---YANAKIYKL------------------------------D-DP---SC-PRPECYRSCGSS------TADEF-P------TD-I--S-----------G-------------------TK---G----NFKL----VRHVSFVDCPGHDILMATMLNGAAVMDAALLLIAGNESC-PQPQT--SEHLAA-IEIM---KL--K--HILILQNKIDLV-K-ESQ--AKEQYEQILAF-VQGTV---AEGAP--------IIPISAQLKYNIEVVCEYI--V-KKI-PV-PL-RD-FTSEPRLIVIRSFDVNKPG-CEV-DD-LKGGVAGGSILKGVLKVGQEIEVR-PGI---------V--SK---D-N----E-GK-L-M-C-----------KPIFSKIVSLFAEHNDLQ-YAAPGGLIGVGTKIDPTLCRADRMVGQ-VLGAVG-ALPEIFTELEIS-YFLLRRLL--G--VR------------T--E--------GD-------------------------------------------------------------------------------------------------KKA-A-K-----VQKLSKNEVLMVNI-GSLSTGGRVSAV-----K-----A---------D--------L------AK----IVL---T---NPVCTEV-GEKIA-LSRRV----EKHWR-L-IGWGQIR-------RG--VTIKPTVDDD-----------------------------------------
>Leucoraja_erinacea@toto19673.H1.1
--------------------------------------------------------------------------------------------------------------------------------------------------------------------MT---G--D----D--------A--G-----V-TV-------------------------------------G--Q-P--H-LAK---Q---D-------LNSLDV-TKLTPLSPEI--IS--R--QATINIG----TIGHVAHGKSTVVKAISGVQTV--RFKNELER--NITIKLG---YANAKVYKL------------------------------D-DP---GC-PRPDCYRSCGSS------TPDEF-P------SD-I--P-----------G-------------------VK---G----NFKL----IRHVSFVDCPGHDILMATMLNGAAVMDAALLLIAGNESC-PQPQT--SEHLAA-IEIM---KL--K--HILILQNKIDLV-K-ESQ--AKEQYEQILAF-VQGTV---AEGAP--------IIPISAQLKYNIEVVCEYI--V-KKI-PV-PI-RD-FISEPRLIVIRSFDVNKPG-CEV-DD-LKGGVAGGSILKGVLKVGQELEVR-PGI---------V--SK---D-H----E-GK-L-M-C-----------KPIFSKIVSLFAEHNDLQ-FAAPGGLIGVGTKIDPTLCRADRMVGQ-VLGAVG-ALPEIFTELEIS-YFLLRRLL--G--VR------------T--E--------GD-------------------------------------------------------------------------------------------------KKA-A-K-----VQKLSKNEVLMVNI-GSLSTGGRVSAV-----K-----A---------D--------L------GK----IVL---T---NPVCTEV-GEKIA-LSRRV----EKHWR-L-IGWGQIR-------RG--VTIKPTIDDD-----------------------------------------
>Notophthalmus_viridescens@Nvir462.H1.1
--------------------------------------------------------------------------------------------------------------------------------------------------------------------MA---G--D----E--------P--G-----V-TL-------------------------------------G--Q-P--H-LSR---Q---D-------LGSLDV-XKLTPLSREI--IS--R--QATINIG----TIGHVAHGKSTVVKAISGVHTV--RFKNELER--NITIKLG---YANAKIYKL------------------------------D-DP---SC-SRPECYRSCGSS------TPDEF-P------TD-L--P-----------G-------------------TK---G----SFKL----IRHVSFVDCPGHDILMATMLNGAAVMDAALLLIAGNESC-PQPQT--SEHLAA-IEIM---KL--X--HILILQNKIXLV-K-ESX--AKEQYEQILAF-VQGTV---AEGAP--------IIPISAQLKYNIEVVCEYI--V-KKI-PV-PL-RD-FTSEPRXIVIRSFDVNKPG-CEV-DD-LKGGVAGGSILKGVLKVGQELEVR-PGI---------V--SK---D-S----E-GK-L-M-C-----------KPIFSKIVSLFAEHNDLQ-YAAPGGLIGVGTKIDPTLCRADRMVGQ-VLGAVG-ALPEIFTELEIS-YFLLRRXL--G--VR------------X--E--------GD-------------------------------------------------------------------------------------------------KKA-A-K-----XQKLSKXEVLMVNX-GXXXTGGRVSAV-----K-----A---------D--------L------GK----IVL---T---NPVCTEV-GEKIA-LSRXV----EKHWR-L-IGWGQIR-------RG--VTIKPTVDDD-----------------------------------------
>Pelodiscus_sinensis@toto36566.H1.1
--------------------------------------------------------------------------------------------------------------------------------------------------------------------------------------------------------------------------------------------------------------------------------------------------------G----TIGHVAHGKSTVVKAISGVHTV--RFKNELER--NITIKLG---YANAKIYKL------------------------------D-DP---SC-SRPECYRSCGSS------TPDEF-T------TD-I--P-----------G-------------------TK---G----NFKL----VRHVSFVDCPGHDILMATMLNGAAVMDAALLLIAGNESC-PQPQT--SEHLAA-IEIM---KL--K--HILILQNKIDLV-K-ESQ--AKEQYEQILAF-VQGTV---AEGAP--------IIPISAQLKYNIEVVCEYI--V-KKI-PV-PL-RD-FTSEPRLIVIRSFDVNKPG-CEV-DD-LKGGVAGGSILKGVLKVGQELEVR-PGI---------V--SK---D-S----E-GK-L-M-C-----------KPIFSKIVSLFAEHNDLQ-YAAPGGLIGVGTKIDPTLCRADRMVGQ-VLGAVG-ALPEIFTELEIS-YFLLRRLL--G--VR------------T--E--------GD-------------------------------------------------------------------------------------------------KKA-A-K-----VQKLSKNEVLMVNI-GSLSTGGRVSAV-----K-----A---------D--------L------GK----IVL---T---NPVCTEV-GEKIA-LSRRV----EKHWR-L-IGWGQIR-------RG--VTIKPTIDDD-----------------------------------------
>Phrynops_hilarii@CT01131213.H1.1
--------------------------------------------------------------------------------------------------------------------------------------------------------------------MA---G--D----E--------A--G-----V-TL-------------------------------------G--Q-P--H-LSR---Q---D-------LASLNV-TKLTPLSPEV--IS--R--QATINIG----TIGHVAHGKSTVVKAISGVHTV--RFKNELER--NITIKLG---YANAKIYKL------------------------------D-DP---SC-SRPECYRSCGSS------TPDEF-P------TD-I--P-----------G-------------------TK---G----NFKL----VRHVSFVDCPGHDILMATMLNGAAVMDAALLLIAGNESC-PQPQT--SEHLAA-IEIM---KL--K--HILILQNKIDLV-K-ESQ--DKKQYEQILAF-VQGTV---AEGAP--------IIPISAQLKYNIEVVCEYI--V-KKI-PV-PL-RD-FTSEPRLIVIRSFDVNKPG-CEV-DD-LKGGVAGGSILKGVLKVGQELEVR-PGI---------V--SK---D-S----E-GK-L-M-C-----------KPIFSKIVSLFAEHNDLQ-YAAPGGLIGVGTKIDPTLCRADRMVGQ-VLGAVG-ALPEIFTELEIS-YFLLRRLL--G--VR------------T--E--------GD-------------------------------------------------------------------------------------------------KKA-A-K-----VQKLSKNEVLMVNI-GSLSTGGRVSAV-----K-----A---------D--------L------G-------------------------------------------------------------------------------------------------------------------
>Podarcis_sp.@Contig1877.H1.1
------------------------------------------------------------------------------------------------------------------------------------------------------------------------------------------A--G-----V-TL-------------------------------------G--Q-P--H-LSR---Q---D-------LSTLDV-TKLTPLSPEV--IS--R--QATINIG----TIGHVAHGKSTVVKAISGVHTV--RFKNELER--NITIKLG---YANAKIYKL------------------------------D-DP---SC-SRPECYRSCGSS------TPDEF-P------TD-I--S-----------G-------------------TK---G----NFKL----VRHVSFVDCPGHDILMATMLNGAAVMDAALLLIAGNESC-PQPQT--SEHLAA-IEIM---KL--K--HILILQNKIDLV-K-ESQ--AKEQYEQILAF-VQGTV---AEGAP--------IIPISAQLKYNIEVVCEYI--V-KKI-PV-PL-RD-FTSEPRLIVIRSFDVNKPG-CEV-DD-LKGGVAGGSILKGVLKVGQELEVR-PGI---------V--SK---D-S----E-GK-L-M-C-----------KPIFSKIVSLFAEHNDLQ-YAVPGGLIGVGTKIDPTLCRADRMVGQ-VLGAVG-ALPEIFTELEIS-YFLLRRLL--G--VR------------T--E--------GD-------------------------------------------------------------------------------------------------KKA-A-K-----VQKLSKNEVLMVNI-GSLSTGGRVSAV-----K-----A---------D--------L------GK----IVL---T---NPVCTEV-GEK-----------------------------------------------------------------------------------------
>Pogona_vitticeps@CT01131213.H1.1
---------------------------------------------------------------------------------------------------------------------------------------------------------------------------------------------G-----V-TL-------------------------------------G--Q-P--H-LSR---Q---D-------LSTLDV-TKLTPLSPEV--IS--R--QATINIG----TIGHVAHGKSTVVKAISGVHTV--RFKNELER--NITIKLG---YANAKIYKL------------------------------D-DP---SC-SRPECYRSCGSS------TPDEF-P------TD-I--S-----------G-------------------TK---G----NFKL----VRHVSFVDCPGHDILMATMLNGAAVMDAALLLIAGNESC-PQPQT--SEHLAA-IEIM---KL--K--HILILQNKIDLV-K-ESQ--AKEQYEQILAF-VQGTV---AEGAP--------IIPISAQLKYNIEVVCEYI--V-KKI-PV-PL-RD-FTSEPRLIVIRSFDVNKPG-CEV-DD-LKGGVAGGSILKGVLKVGQELEVR-PGI---------V--SK---D-G----E-GK-L-M-C-----------KPIFSKIVSLFAEHNDLQ-YAVPGGLIGVGTKIDPTLCRADRMVGQ-VLGAVG-ALPEIFTELEIS-YFLLRRLL--G--VR------------T--E--------GD-------------------------------------------------------------------------------------------------KKA-A-K-----VQKLSKNEVLMVNI-GSLSTGGRVSAV-----K-----A---------D--------L------GK----IVL---T---NPVCTEV-GEKIA-LSRRV----EKHWR-L-IGWGQIR-------RG--VTIKPTVDDD-----------------------------------------
>Protopterus_annectens@CT01131213.H1.1
--------------------------------------------------------------------------------------------------------------------------------------------------------------------MA---G--D----D--------S--G-----V-TF-------------------------------------G--Q-P--H-LAK---Q---D-------LNNLDT-SKLTALSPEV--IS--R--QATINIG----TIGHVAHGKSTVVKAISGVHTV--RFKNELER--NITIKLG---YANAKVYKL------------------------------D-DP---SC-PRPECYRSCGSS------TPDEF-P------TD-I--P-----------G-------------------TK---G----NFKL----VRHVSFVDCPGHDILMATMLNGAAVMDAALLLIAGNESC-PQPQT--SEHLAA-IEIM---KL--K--HILILQNKIDLV-K-ESQ--AKEQYEQIIAF-VQGTV---AEGAP--------IIPISAQLKYNIEVVCEYI--V-NKI-PV-PV-RD-FTSEPRLIVIRSFDVNKPG-CEV-DD-LKGGVAGGSILKGVLKVGQEIEVR-PGI---------V--SK---D-N----E-GK-L-M-C-----------KPIFSKIVSLFAEHNDLQ-YAVPGGLIGVGTKIDPTLCRADRMVGQ-VLGAVG-ALPEIFTELEIS-YFLLRRLL--G--VR------------T--E--------GD-------------------------------------------------------------------------------------------------KKA-A-K-----VQKLSKNEVLMVNI-GSLSTGGRVSAV-----K-----A---------D--------L------AK----IVL---T---NPVCTEV-GEKIA-LSRRV----EKHWR-L-IGWGQIR-------RG--VTIKPTVDDD-----------------------------------------
>Ptychodera_flava@CT01131213.H1.1
--------------------------------------------------------------------------------------------------------------------------------------------------------------------------------------------------------------------------------------------G--Q-P--H-LAK---Q---D-------LSTLDV-SKLDPLSPEV--IS--R--QATINIG----TIGHVAHGKSTVVKAISGVQTV--RFKNELER--NITIKLG---YANAKVFKC------------------------------D-GK---NC-PRPDCYRSAGSS------KEDSF-P------CD-R--Q-----------G-------------------CS---G----RFRL----LRHVSFVDCPGHDILMATMLNGAAVMDAALLLIAGNESC-PQPQT--SEHLAA-IEIM---KL--K--HILILQNKIDLV-K-ETQ--AKEQYEQILRF-VQGTI---AEGAP--------VVPISAQLKYNIEVICEYI--I-KKI-PK-PI-RD-FTSAPRLIVIRSFDVNKPG-CEV-DD-LKGGVAGGSILRGVLKVGQEVEVR-PGI---------V--SK---D-Q----D-GK-L-M-C-----------RPIFSKIVSLYAEQNDLQ-YAVPGGLIGVGTKIDPTLCRADRMVGQ-VLGSVG-ALPDIYTELEIS-YFLLRRLL--G--VR------------T--E--------GD-------------------------------------------------------------------------------------------------KKG-A-K-----VQKLAKNEVLMVNI-GSLSTGGRVSAV-----K-----A---------D--------L------AK----IML---T---NPVCTEI-GEKIA-LSRRV----EKHWR-L-IGWGQIR-------RG--VTVKPTNPDDD----------------------------------------
>Python_regius@CT01131213.H1.1
--------------------------------------------------------------------------------------------------------------------------------------------------------------------MA---G--D----E--------A--G-----V-TL-------------------------------------G--Q-P--H-LSR---Q---D-------LTTLDV-TKLTPLSPEV--IS--R--QATINIG----TIGHVAHGKSTVVKAISGVHTV--RFKNELER--NITIKLG---YANAKIYKL------------------------------D-DP---NC-SRPECYRSCGSS------TPDEF-P------TD-I--S-----------G-------------------TK---G----NFKL----VRHVSFVDCPGHDILMATMLNGAAVMDAALLLIAGNESC-PQPQT--SEHLAA-IEIM---KL--K--HILILQNKIDLV-K-ESQ--AKEQYEQILAF-VQGTV---AEGAP--------IIPISAQLKYNIEVVCEYI--V-KKI-PV-PL-RD-FTSEPRLIVIRSFDVNKPG-CEV-DD-LKGGVAGGSILKGVLKVGQELEVR-PGI---------V--SK---D-S----E-GK-L-M-C-----------KPIFSKIVSLFAEHNDLQ-YAVPGGLIGVGTKIDPTLCRADRMVGQ-VLGAVG-ALPEIFTELEIS-YFLLRRLL--G--VR------------T--E--------GD-------------------------------------------------------------------------------------------------KKA-A-K-----VQKLSKNEVLMVNI-GSLSTGGRVSAV-----K-----A---------D--------L------GK----IVL---T---NPVCTEV-GEKIA-LSRRV----EKHWR-L-IGWGQIR-------RG--VTIKPTVDDD-----------------------------------------
>Rana_chensinensis@Rche54835.H1.1
--------------------------------------------------------------------------------------------------------------------------------------------------------------------MA---G--D----E--------P--G-----V-TL-------------------------------------G--Q-P--H-LSR---Q---D-------LATLDV-TKLTPLSPEI--IS--R--QATINIG----TIGHVAHGKSTVVKAISGVHTV--RFKNELER--NITIKLG---YANAKIFKL------------------------------D-DA---SC-PRPECYRSCGSS------TPDEF-P------TD-L--P-----------N-------------------TK---G----XFKL----VRHVSFVDCPGHDILMATMLNGAAVMDAALLLIAGNESC-PQPQT--SEHLAA-IEIM---KL--K--HILILQNKIDLV-K-ESQ--AKEQYEQILAF-VQGTV---AEGAP--------IIPISAQLKYNIEVVCEYI--V-KKI-PV-PL-RD-FISEPRLIVIRSFDVNKPG-CEV-DD-LKGGVAGGSILKGVLKVGQEIEVR-PGI---------V--SK---D-S----E-GK-L-M-C-----------KPIFSKIVSLFAEHNDLQ-YAAPGGLIGVGTKIDPTLCRADRMVGQ-VLGAVG-ALPEIFTELEIS-YFLLRRLL--G--VR------------T--E--------GD-------------------------------------------------------------------------------------------------KKA-A-K-----VQKLSKNEVLMVNI-GSLSTGGRVSAV-----K-----A---------D--------L------GK----IVL---T---NPVCTEV-GEKIA-LSRRV----EKHWR-L-IGWGQIR-------RX--VTIKPTVDDD-----------------------------------------
>Scyliorhinus_canicula@toto94457.H1.1
--------------------------------------------------------------------------------------------------------------------------------------------------------------------MM---G--D----E--------A--G-----V-TV-------------------------------------G--Q-P--H-LAR---Q---D-------LNALDV-TKLTPLSPEV--IS--R--QATINIG----TIGHVAHGKSTVVKAISGVQTV--RFKNELER--NITIKLG---YANAKVYKL------------------------------D-DP---SC-PRPDCYRSCGSS------TPDEF-P------SD-I--P-----------G-------------------TK---G----NFKL----VRHVSFVDCPGHDILMATMLNGAAVMDAALLLIAGNESC-PQPQT--SEHLAA-IEIM---KL--K--HILILQNKIDLV-K-ESQ--AKEQYEQILAF-VQGTV---AEGAP--------IIPISAQLKYNIEVVCEYI--V-KKI-PV-PI-RD-FISEPRLIVIRSFDVNKPG-CEV-DD-LKGGVAGGSILKGVLKVGQELEVR-PGI---------V--SK---D-H----E-GK-L-M-C-----------KPIFSKIVSLFAEHNDLQ-FAAPGGLIGVGTKIDPTLCRADRMVGQ-VLGAVG-ALPEIFTELEIS-YFLLRRLL--G--VR------------T--E--------GD-------------------------------------------------------------------------------------------------KKA-A-K-----VQKLSKNEVLMVNI-GSLSTGGRVSAV-----K-----A---------D--------L------GK----IVL---T---NPVCTEV-GEKIA-LSRRV----EKHWR-L-IGWGQIR-------RG--VTIKPTVDDD-----------------------------------------
>Trachemys_scripta@CT01131213.H1.1
-----------------------------------------------------------------------------------------------------------------------------------------------------------------------------------------------------TL-------------------------------------G--Q-P--H-LSR---Q---D-------LATLNV-TKLTPLSPEV--IS--R--QATINIG----TIGHVAHGKSTVVKAISGVHTV--RFKNELER--NIT------------------------------------------------------------------------------------------------------------------------------------------------------DCPGHDILMATMLNGAAVMDAALLLIAGNESC-PQPQT--SEHLAA-IEIM---KL--K--HILILQNKIDLV-K-ESQ--AKEQYEQILA--------------P--------IIPISAQLKYNIEVVCEYI--V-KK-----------------------------------------------------------------------------------------------------------------------------------------------------------GQ-VLGAVG-ALPEIFTELEIS-YFLLRRLL--G--VR------------T--E--------GD-------------------------------------------------------------------------------------------------KKA-A-K-----VQKLSKNEVLMVNI-GSLSTGGRVSAV-----K-----A---------D--------L------GK----IVL---T---NPVCTEV-GEKIA-LSRRV----EKHWR-L-IGWGQIR-------RG--VTIKPTVDDD-----------------------------------------
