# Supplementary material for: A phylogenomic framework and timescale for comparative studies of tunicates
Source: BMC Biol. 2018 Apr 13;16:39. doi: 10.1186/s12915-018-0499-2 (PMC5899321; doi:10.1186/s12915-018-0499-2)
Supplement: Supplementary file 4 — Supporting data. Transcriptome assemblies, alignments, and trees. (ZIP 38502 kb) [file 12915_2018_499_MOESM4_ESM.zip › 12915_2018_499_MOESM4_ESM/12915_2018_499 (Delsuc) Files Updated 23-03-2018/if4a-a.fasta]

>Paracentrotus_lividus@CT01070821.H1.1
--------------------------------------------------------------------Q---E------A----Q----N-LTF--ETSEE--------VDVTPTFDSLSLR-ED--LLRGIYAYGFEKPSAIQQRAIKPVVKGR------DVIAQAQSGTGKTATFSISILQCLDTQ-V---RETQALILSPTRELATQIQKVILALGDYM-S-VQCHSCIGG-------TNV------GEDIRKL-DF--G-QHVVSGTPGRVFDMIRR-KNLRTRAIKMLVLDEADEMLN--KGFKEQIYDVYRYLPPATQVVLFSATLPHEILEMTQKFMTDPIRILVKRDELTLEGIKQFFVAVEREEWKFDTLCDLYDTLTITQAVIFCNTKRKVDWLTEKMREANF-TVSSMHGDMPQK---------------------------------------------------------------------------------------------------------------------------------
>Strongylocentrotus_purpuratus@XP_785431
-------------------------------------------MTR--R---V-----L-T-------Q---E------A----Q----N-ITF--ETSEE--------VEVTPTFDSLSLR-ED--LIRGIYAYGFEKPSAIQQRAIKPVVKGR------DVIAQAQSGTGKTATFSISILQCLDTQ-V---RETQALILSPTRELANQIQKVILALGDYM-S-VQCHSCIGG-------TNV------GEDIRKL-DF--G-QHVVSGTPGRVFDMIRR-RNLRTRAIKMLVLDEADEMLN--KGFKEQIYDVYRYLPPATQVVLFSATLPHEILEMTSKFMTDPIRILVKRDELTLEGIKQFFVAVEREEWKFDTLCDLYDTLTITQAVIFCNTKRKVDWLTEKMREANF-TVSSMHGDMPQKEREAIMKEFRSGASRVLITTDVWARGLDVQQ---VSL---VINYDLPNNRELYIHRIGRSGRYGRKGVAINFVKS-DDIRILRDIEQYYSTQIDEMPMNVADLI-------------------------
>Patiria_pectinifera@CT01061123.H1.1
--------------------------------------------------------------------Q---E------A----T----T-MHF--ETSES--------VDVTPTFDAMNLR-ED--LVKGIYAYGFEKPSAIQQRAIKPIVSGR------DVIAQAQSGTGKTATFSISVLQCLDTQ-I---RETQALILSPTRELAVQIQKVILALGDYM-S-VLCHSCIGG-------TSI------GEDIRKL-DF--G-QHVVSGTPGRVFDMIKR-RNLRTRSIKMLILDEADEMLN--KGFKEQIYDVYRYLPPATQVLLFSATLPHEIL--------------------------------------------------------------------------------------------------------------------------------------------------------------------------------------------------------------------------
>Patiria_miniata@CT02100919.H3.1
---------------CS----M-------------A-----ST--R--R---V-----L-S-------Q---E------A----T----T-MHF--ETSES--------VDVTPTFDAMNLR-ED--LVKGIYAYGFEKPSAIQQRAIKPIVSGR------DVIAQAQSGTGKTATFSISVLQCLDTQ-I---RETQALILSPTRELAVQIQKVILALGDYM-S-VLCHSCIGG-------TSI------GEDIRKL-DF--G-QHVVSGTPGRVFDMIKR-RNLRTRSIKMLILDEADEMLN--KGFKEQIYDVYRYLPPATQVLLFSATLPHEILEMTTKFMTEPIRILVKRDELTLEGIKQFFVAVEREEWKFDTLCDLYDTLTITQAVIFCNTKRKVDWLTEKMREANF-TVSAMHGDMPQKERDEIMKEFRSGATRVLITTDVWARGLDVQQ---VSL---VINYDLPNNRELYIHRIGRSGRYGRKGVAINFVKS-DDIRILRDIEQYYSTQIDEMPMNVADLI-------------------------
>Eucidaris_tribuloides@CT01120409.H1.2
---------------------------------------------------------------------------------------------------------------------------------------------AIQQRAIKPVVKGR------DVIAQAQSGTGKTATFSVSVLQCLDTQ-V---RETQALILSPTRELATQIQKVILALGDYM-S-VQCHACIGG-------TNV------GEDIRKL-DF--G-QHIVSGTPGRVFDMIRR-RNLRTRSIKMLVLDEADEMLN--KGFKEQIYDVYRYLPPATQVVLFSATLPHEILEMTSKFMTDPIRILVKRDELTLEGIKQFFAAVEKEEWKFDTLCDLYDTLTITQ-----------------------------------------------------------ARGLDVQQ---VSL---VINYDLPNNRELYIHRIGRSGRYGRKGVAINFVKS-DDIRILRDIEQYYSTQIDEMTMNVADLI-------------------------
>Lytechinus_variegatus@CT01120409.H1.1
---------------------------------------------R--R---V-----L-S-------Q---E------A----Q----N-ITF--ETSEE--------VDVTPTFDSLSLR-ED--LIRGIYAYGFEKPSAIQQRAIKPVVKGR------DVIAQAQSGTGKTATFSISILQCLDTQ-L---RETQALVLSPTRELATQIQKVILALGDYM-S-VQCHSCIGG-------TNV------GEDIRKL-DF--G-QHVVSGTPGRVFDMIRR-RNLRTRAIKMLVLDEADEMLN--KGFKEQIYDVYRYLPPATQVVLFSATLPHEILEMTNKFMTDPIRILVKRDELTLEGIKQFFVAVEREEWKFDTLCDLYDTLTITQAVIFCNTKRKVDWLTEKMREANF-TVSSMHGDMPQKEREAIMKEFRSGASRVLITTDVWARGLDVQQ---VSL---VINYDLPNNRELYIHRIGRSGRYGRKGVAINFVKS-DDIRILRDIEQYYSTQIDEMPMNVADLI-------------------------
>Saccoglossus_kowalevskii@XP_002741112
-----------------------------------M-----A---R--R---V-----L-T-------S---E------A----V----N-VEF--ETSEE--------VQVTPTFDNMGLR-ED--LLRGIYAYGFEKPSAIQQRAVRPVVKGR------DVIAQAQSGTGKTATFSISILQTLDTQ-V---RETQALILSPTRELAVQIQKVILALGDYM-S-VQCHSCIGG-------TNI------GEDIRKL-DY--G-QHVVSGTPGRVFDMIRR-RNLRTRAIKLLVLDEADEMLN--KGFKEQIYDVYRYLPPATQVILFSATLPHEILEMTHKFMTEPIRILVKRDELTLEGIKQFFVAVEREEWKFDTLCDLYDTLTITQAVIFCNTKRKVDWLTEKMREANF-TVSSMHGDMPQKERDAIMKEFRSGASRVLITTDVWARGIDVQQ---VSL---VINYDLPNNRELYIHRIGRSGRYGRKGVAINFVKS-DDIRILRDIEQYYSTQIDEMPMNVADLI-------------------------
>Xenoturbella_bocki@CT04100919.H1.1
-----------------------------------------P---E--K---RAT---K-S---T---I---D------D----S----K-IEF--ETSED--------VDVTPTFDSMSIR-ED--LLRGIYAYGFEKPSAIQQRAIQPIVKGR------DVIAQAQSGTGKTATFSISLLQTLDT---------------------------------------------------------------------------------------------------------------------------------------------------------------------------------------------DTLCDLYDTLTITQAVIFCNTKRKVDWLAEKMREANF-TVSSMHGDMPQKEREEIMKDFRSGKSRVLITTDVWSRGIDVPQ---VSL---VI------NRELYIHRIGR----GRKGVSINFVKN-DDIRILRDIEQYYSTQIDEMPMNVADLI-------------------------
>Branchiostoma_floridae@EEN46074
---------------------M-------------A-----G---R--RR-TV-------V---T---EGV-D------T----S----T-IEF--ETSED--------VEVTPTFDSMGLR-ED--LLRGIYAYGFEKPSAIQQRAIKPIVKGR------DVIAQAQSGVGKTATFSISILQCLDIQ-M---REVQALVLSPTRELATQIQKVILALGDYM-S-VQCHSCIGG-------TNV------GEDIRKL-DY--G-QHVVSGTPGRVFDMIRR-RNLRTRSIKMLVLDEADEMLN--KGFKEQIYDVYRYLPPATQVVLLSATLPHEILEMTTKFMTDPIRILVKRDELTLEGIKQFFVAVEREEWKFDTLCDLYDTLTITQAVIFCNTKRKVDWLTEKMREANF-TVSSMHGDMPQKERDAIMKEFRSGASRVLITTDVWARGIDVPQ---VSL---IINYDLPNNRELYIHRIGRSGRFGRKGVAINFVKS-DDIRILRDIEQYYSTQIDEMPMNVADLI-------------------------
>Styela_plicata@Spli68745.H1.1
---------------------------------------------------------------------------------------------------------------------------------------------------------------------------------------------------------------------------------------------------------------------------------------------------------------------------------------------------------------------------------------------------------------------------------------------------------------------------------------------------------------INFVKN-DDIRILRDIEQYYSTQIDEMPMNVADLI-------------------------
>Halocynthia_roretzi@CT23061124.H1.1
--------------------------------------------------------------------N---D------L----S----K-VEF--ETSEE--------VAVTPTFDMMNLR-DD--LVRGIYAYGFEKPSAIQQRAIKPITKGR------DVIAQSQSGTGKTATFAISCLQMIDTT-V---RETQALILAPTRELAQQIQKVILALGDYM-S-VQCHSCIGG-------TNV------GEDIRKL-DY--G-QHIVSGTPGRVFDMIRR-RSLRTRSIKLLVLDESDEMLN--KGFKEQIYDVYRYLPPAIQVVLISATLPHEILEMTNKFMTDPIRILVKRDELTLEGIKQFFVAVEKEEWKFDTLCDLYDTLTITQAVIFCNTKRKVDWLTEKMREANF-TVSSMHGEMPQKERTEIMKEFRSGSSRVLICTDVWARGLDVPQ---VSL---IINYDLPNNRELYIHRIGRSGRYGRKGVAINFVKN-DDIRILRDIEQYYSTQIDEMPMNVAELI-------------------------
>Dendrodoa_grossularia@CT05091006.H1.2
--------------------------------------------------------------------N---D------L----S----K-VEF--ETSEE--------VDVTPTFDTMGLR-DD--LLRGIYAYGFEKPSAIQQRAIKQIMKGR------DVIAQSQSGTGKTATFSISSLQMIDTS-I---RETQALILAPTRELAQQIQKVILALGDYM-S-VQCHSCIGG-------TNV------GEDIRKL-DF--G-QHIVSGTPGRVFDMIRR-RNLRTRSIKLLVLDESDEMLN--KGFKEQIYDVYRYLPPAIQVCLISATLPHEILEMTNKFMTDPIRILVKRDELTLEGIKQFFVAVEKEEWKFDTLCDLYDTLTITQAVIFCNTKRKVDWLTEKMREANF-TVSSMHGDMPQKERTEIMKEFRGGSSRVLITTDVWARGLDVPQ---VSL---IINYDLPNNRELYIHRIGRSGRYGRKGVAINFVKN-DDIRILRDIEQYYSTQIDEMPMNVA----------------------------
>Molgula_tectiformis@CT01061124.H1.1
--------------------------------------------------------------------D---D------L----S----K-IEF--ETSEG--------VDVTPTFDSMGLR-DD--LLRGIYAYGFEKPSAIQQRAIKQIMKGR------DVIAQSQSGTGKTATFSISSLQMIDTQ-V---RETQALILAPTRELAQQIQKVILALGDYM-S-VQCHSCIGG-------TNV------GEDIRKL-DY--G-QHIVAGTPGRVFDMIKR-RSLRTRSIKLLILDESDEMLN--KGFKEQIYDVYRYLPPAIQVCLISATLPHEILEMTNKFMTDPVRILVKRDELTLEGIKQFFVAVEKEEWKFDTLCDLYDTLTITQAVIFCNTKRKVDWLTEKMREANF-TVSAMHGDMPQKERTEIMKEFRSGATRVLITTDVWARGLDVPQ---VSL---IINYDLPNNRELYIHRIGRSGRYGRKGVAINFVKN-DDIRILRDIEQYYSTQIDEMPMNVADLI-------------------------
>Molgula_occidentalis@CT01091006.H1.1
--------------------------------------------------------------------D---D------L----S----K-IEF--ETSEE--------VDVTPTFDSMGLR-DD--LIRGIYAYGFEKPSAIQQRAIKQIMKGR------DVIAQSQSGTGKTATFSISSLQMIDTQ-V---RETQALILAPTRELAQQIQKVILALGDYM-S-VQCHSCIGG-------TNV------GEDIRKL-DY--G-QHIVAGTPGRVFDMIKR-RSLRTRSIKLLILDESDEMLN--KGFKEQIYDVYRYLPPAIQVCLISATLPHEILEMTNKFMTDPVRILVKRDELTLEGIKQFFVAVEKEEWKFDTLCDLYDTLTITQAVIFCNTKRKVDWLTEKMREANF-TVSAMHGDMPQKERTEIMKEFRSGATRVLITTDVWARGLDVPQ---VSL---IINYDLPNNRELYIHRIGRSGRYGRKGVAINFVKN-DDIRILRDIEQYYSTQIDEMPMNVAELI-------------------------
>Molgula_gulf@CT03091006.H1.1
-----------------------------------------------------------------------------------------K-IEF--ETSEE--------VDVTPTFDSMGLR-DD--LLRGIYAYGFEKPSAIQQRAIKQIMKGR------DVIAQSQSGTGKTATFSISSLQMIDTQ-V---RETQALILAPTRELAQQIQKVILALGDYM-S-VQCHSCIGG-------TNV------GEDIRKL-DY--G-QHIVAGTPGRVFDMIRR-RSLRTRSIKLLILDESDEMLN--KGFKEQIYDVYRYLPPAIQVVLISATLPHEILEMTNKFMTDPVRILVKRDELTLEGIKQFFVAVEKEEWKFDTLCDLYDTLTITQAVIFCSTKKKVDWLTEKMRENNF-TVSSMHGDMPQKERTEIMKEFRSGATRVLITTDVWARGLDVPQ---VSL---IINYDLPNNRELYIHRIGRSGRYGRKGVAINFVRN-DDIKILRDIEQYYSTQIDEMPMNVADLI-------------------------
>Bostrichobranchus_pilularis@CT05091006.H1.1
------------------------------------------------------------------------D------L----S----K-VEF--ETSED--------VKVTPTFDSMGLR-DD--LLRGIYAYGFEKPSAIQQRAIKQIMKGR------DVI---------------------------------------------------------------------------------------------------------------FDMIRR-RSLRTRAIKLLILDESDEMLN--KGFKEQIYDVYRYLPPAIQVVLISATLPHEILEMTNKFMTDPVRILVKRDELTLEGIKQFFVAVEKEEWKFDTLCDLYDTLTITQAVIFCNTKRKVDWLTEKLREANF-TVSSMHGDMPQKERTEVMKEFRSGATRVLITTDVWARGLDVPQ---VSL---IINYDLPNNRELYIHRIGRSGRYGRKGVAINFVKN-DDIRILRDIEQYYSTQIDEMPMNVADLI-------------------------
>Ciona_savignyi@paris
--------------------------------------------------------------------N---D------L----S----K-VQF--ETSEE--------VDVTATFDSMGLR-ED--LLRGIYAYGFEKPSAIQQRAIKQIMKGR------DVIAQAQSGTGKTATFSISVLQMIDTQ-L---RDTQALVLSPTRELAQQIQKVILALGDYM-S-VQCHSCIGG-------TNV------GEDIRKL-DY--G-QHIVSGTPGRVFDMIRR-RSLRTRSIKMLVLDESDEMLN--KGFKEQIYDVYRYLPPAIQVVLLSATLPHEILEMTNKFMTDPIRILVKRDELTLEGIKQFFVAVDKEEWKFDTLCDLYDTLTITQAVIFCNTKRKVDWLTEKMREANF-TVLAMHGDMPQKERTEIMKEFRSGESRVLISTDVWARGLDVPQ---VSL---IINYDLPNNRELYIHRIGRSGRYGRKGVSINFVKN-DDIRILRDIEQYYSTQIDEMPMNVSDLI-------------------------
>Ciona_intestinalis@XP_002126471
-MATFER------S-GG----S-------------A-----V---R--N---V-----K-K---D---N---D------M----S----K-VTF--ETSEE--------VDVTATFDSMGLR-ED--LLRGIYAYGFEKPSAIQQRAIKQITKGR------DVIAQAQSGTGKTATFSISVLQMIDTQ-L---RDTQALVLSPTRELAQQIQKVILALGDYM-S-VQCHACIGG-------TNV------GEDIRKL-DY--G-QHVVSGTPGRVFDMIRR-RSLRTRSIKMLILDESDEMLN--KGFKEQIYDVYRYLPPAIQVVLLSATLPHEILEMTNKFMTDPIRILVKRDELTLEGIKQFFVAVDKEEWKFDTLCDLYDTLTITQAVIFCNTKRKVDWLTEKMRDANF-TVLCMHGDMPQKERTEIMKQFRSGESRVLICTDVWARGLDVPQ---VSL---IINYDLPNNRELYIHRIGRSGRYGRKGVSINFVKN-DDIRILRDIEQYYSTQIDEMPMNVSDLI-------------------------
>Polyandrocarpa_maxima@Pmax11569.H1.1
---------------------------------------------------------------------------------------------------------------------------------------------------------------------------------------------------------------------------------------------------------------------------------------------------------------------------------------------------------------------------------------------------------------------------------------------------RGGASRVLISTDVWARGLDVPQ---VSL---IINYDLPNNRELYIHRIGRSGRYGRKGVAINFVKN-DDIRILRDIEQYYSTQIDEMPMNVAELI-------------------------
>Clavelina_lepadiformis@CT01091006.H1.1
-------------S-GG----T-------------V-----R---K--N---A-----M-S---E---N---D------L----S----K-VQF--ETSEE--------VDVTPTFDSMGLR-ED--LLRGIYAYGFEKPSAIQQRAIKQIMKGK------DVIAQAQSGTGKTATFSISTLQMIDTQ-L---RDTQALILSPTRELAQQIQKVILALGDYM-S-VQCHACIGG-------TNI------GEDIRKL-DY--G-QHIVSGTPGRVFDMIRR-RSLRTRSIKMLILDESDEMLN--KGFKEQIYDVYRYLPPAIQVVLLSATLPHEILEMTNKFMTDPIRILVKRDELTLEGIKQFFVAIEKEEWKFDTLCDLYDTLTITQAVIFCNTKRKVDWLTEKMREANF-TVSSMHGDMPQKERSEIMKEFRSGASRVLISTDVWARGLDVPQ---VSL---IINYDLPNNRELYIHRIGRSGRYGRKGVAINFVKN-DDIRILRDIEQYYSTQIDEMPMNVAELI-------------------------
>Phallusia_mammilata@CT01091006.H1.1
-----------------------------------------------------------------------------------------------------------------------------------------------------------------------------------------------------ALILSPTRELAQQIQKVILALGDYM-A-VQCHACIGG-------TNV------GEDIRKL-DY--G-QHIVSGTPGRVFDMIRR-RSLRTRSIKMLILDESDEMLN--KGFKEQIYDVYRYLPPAIQVVLLSATLPHEILEMTNKFMTDPIRILVKRDELTLEGIKQFFVAIEKEEWKFDTLCDLYDTLTITQAVIFCNTKRKVDWLTEKMREA------------------------------------------------------------------------------------------------------------------------------------------------
>Cystodytes_dellechiajei@CT01091006.H1.2
------------------------------------------------------------------------D------L----T----K-VEF--TTSDG--------VDVVPTFDSMGLR-ED--LLRGIYAYGFEKPSAIQQRAIKQIMKGR------DVIAQAQSGTGKTATFSISCLQMIDTQ-L---RDTQALVLSPTRELAQQIQKVILALGDYM-S-VQCHACIGG-------TNV------GEDIRKL-DY--G-QHIVSGTPGRVFDMIRR-RSLRTRSIKMLILDESDEMLN--KGFKEQIYDVYRYLPPAIQVVLLSATLPHEILEMTNKFMTDPVRILVKRDELTLEGIKQFFVAIEREEWKFDTLCDLYDTLTITQAVIFCNTKRKVDWLTDKMREANF-TVSSMHGDMPQKERTEIMKEFRSGASRVLISTDVWARGLDVPQ---VSL---IINYDLPNNRELYIHRIGRSGRYGRKGVAINFVKS-DDIRILRDIEQYYSTQIDEMPMNVADLI-------------------------
>Oikopleura_dioica@CBY24018
----MSSR---------------------------A-----R---K--A---L-----------D---D---E------L----Q----K-VEF--ETSEE--------VDVVPTFDSMGIR-ED--LLRGIYAYGFEKPSAIQQRAIKQIIKGR------DVIAQAQSGTGKTATFSISTLQVLDTS-V---RETQALILCPTRELAQQVQKVILALGDYM-N-VQAHVCIGG-------TNV------GEDIRKL-DF--G-QHVVVGTPGRTFDMIRR-RNLRTRNIKLLILDEADEMLN--RGFKEQIYDVYRYLPPATQVCLVSATLPHEILEMTHKFMSDPIRILVKRDELTLEGIKQFFVAVEREEWKFDTLCDLYDTLTITQAVIFCSTKRKVDWLAEKMREANF-TVSAMHGDMPQKERNEIMREFRSGQTRVLISTDVWARGLDVPQ---VSL---IINYDLPNNRELYIHRIGRSGRYGRKGVAINFVRN-DDIRILRDIEQYYSTQIDEMPMNVADLI-------------------------
>Petromyzon_marinus@CT01080730.H1.1
--AAMAAP---------------------------A-----R---P--R---R-----V-L---E---E---D------F----S----K-IEF--ETSEE--------VDVTPTFDSMGLR-ED--LLRGIYAYGFEKPSAIQQRAIKQIIKGR------DVIAQSQSGTGKTATFCVSVLQCLDTQ-V---RETQALILSPTRELATQIQKVLKALGDYM-S-VQCHSCIGG-------TNV------GEDIRKL-DY--G-QHVVAGTPGRVFDMIRR-RNLRTRAIKMLVLDEADEMLN--KGFKEQIYDVYRYLPPATQVCLISATLPHEILEMTNKFMTDPIRILVKRDELTLEGIKQFFVAVEREEWKFDTLCDLYDTLTITQAVIFCNTKRKVDWLTEKMREANF-TVSSMHGDMPQKERDTIMKEFRSGASRVLISTDVWARGLDVPQ---VSL---IINYDLPNNRELYIHRIGRSGRYGRKGVAINFVKN-DDIRILRDIEQYYSTQIDEMPMNVADLI-------------------------
>Lethenteron_japonicum@CT01080930.H1.1
--AAMAAP---------------------------A-----R---P--R---R-----V-L---E---E---D------F----S----K-IEF--ETSEE--------VDVTPTFDSMGLR-ED--LLRGIYAYGFEKPSAIQQRAIKQIIKGR------DVIAQSQSGTGKTATFCVSVLQCLDTQ-V---RETQALILSPTRELATQIQKVLKALGDYM-S-VQCHSCIGG-------TNV------GEDIRKL-DY--G-QHVVAGTPGRVFDMIRR-RNLRTRAIKMLVLDEADEMLN--KGFKEQIYDVYRYLPPATQVCLISATLPHEILEMTNKFMTDPIRILVKRDELTLEGIKQFFVAVEREEWKFDTLCDLYDTLTITQAVIFCNTKRKVDWLTEKMREANF-TVSSMHGDMPQKERDTIMKEFRSGASRVLISTDVWARGLDVPQ---VSL---IINYDLPNNRELYIHRIGRSGRYGRKGVAINFVKN-DDIRILRDIEQYYSTQIDEMPMNVADLI-------------------------
>Callorhinchus_milii@1573673417.H1.1
----TTIMA----S-SG------------------------R---K--R---L-----L-K---E---E---D------I----S----K-VEF--ETSEE--------VDVTPTFDTMGLR-ED--LLRGIYAYG-----------------------------------------------------------------------------VLLALGDYM-N-VQCHACIGG-------TNV------GEDIRKL-DY--G-QHVVAGTPGRVFDMIRR-RSLRTRAIKMLVLDEADEMLN--KGFKEQIYDVYRYLPPATQVILISATLPHEILEMTNKFMTDPIRILVKR----------------------------------------------VDWLTEKMREANF-TVSSMHGDMPQKERESIMKEFRSGASRVLISTDVWARGLDVPQ---VSL---IINYDLPNNRELYIHRIGRSGRYGRKGVAINFVKN-DDIRILRDIEQYYSTQIDEMPMN------------------------------
>Squalus_acanthias@CT01070821.H1.1
--AAMASS---------------------------G-----R---K--R---L-----L-K---D---E---D------I----S----K-VEF--ETSEE--------VDVTPTFDTMGLR-ED--LLRGIYAYGFEKPSAIQQRAIKQIIKGR------DVIAQSQSGTGKTATFCVSVLQCLDIQ-V---RETQALILAPTRELAGQIQKVLLALGDYM-N-VQCHACIGG-------TNV------GEDIRKL-DY--G-QHVVAGTPGRVFDMIRR-RSLRTRAIKMLVLDEADEMLN--KGFKEQIYDVYRYLPPATQVILISATLPHEILEMTKQFMTDPIRILVKRDELTLEG--------------------------------------------------------------------------------------------------------------------------------------------------------------------------------------------------
>Callorhinchus_milii@AFM89531
----MASS---------------------------G-----R---K--R---L-----L-K---E---E---D------I----S----K-VEF--ETSEE--------VDVTPTFDTMGLR-ED--LLRGIYAYGFEKPSAIQQRAIKQIIKGR------DVIAQSQSGTGKTATFCISVLQCLDIQ-V---RETQALILAPTRELAGQIQKVLLALGDYM-N-VQCHACIGG-------TNV------GEDIRKL-DY--G-QHVVAGTPGRVFDMIRR-RSLRTRAIKMLVLDEADEMLN--KGFKEQIYDVYRYLPPATQVILISATLPHEILEMTNKFMTDPIRILVKRDELTLEGIKQFFVAVEREEWKFDTLCDLYDTLTITQAVIFCNTKRKVDWLTEKMREANF-TVSSMHGDMPQKERESIMKEFRSGASRVLISTDVWARGLDVPQ---VSL---IINYDLPNNRELYIHRIGRSGRYGRKGVAINFVKN-DDIRILRDIEQYYSTQIDEMPMNVADLI-------------------------
>Danio_rerio@XP_002663898
-MATAVVP---------------------------V-----R---K--R---I-----L-K---E---E---D------M----T----K-IEF--ETSEE--------VDVTPTFDTMGLR-ED--LLRGIYAYGFEKPSAIQQRAIKQIIKGR------DVIAQSQSGTGKTATFCVSVLQCLDIQ-V---RETQALILAPTRELAGQIQKVLLALGDYM-N-VQCHACIGG-------TNV------GEDIRKL-DY--G-QHVVAGTPGRVFDMIRR-RSLRTRAIKMLVLDEADEMLN--KGFKEQIYDVYRYLPPATQVCLISATLPHEILEMTNKFMTDPIRILVKRDELTLEGIKQFFVAVEREEWKFDTLCDLYDTLTITQAVIFCNTKRKVDWLTEKMREANF-TVSSMHGDMPQKERESIMKEFRSGASRVLISTDVWARGLDVPQ---VSL---IINYDLPNNRELYIHRIGRSGRYGRKGVAINFVKN-DDIRILRDIEQYYSTQIDEMPMNVADLI-------------------------
>Oreochromis_niloticus@XP_003459823
-MAATGAQ---------------------------G-----R---K--R---I-----L-K---E---E---D------M----T----K-VEF--ETSEE--------VDVTPTFDTMGLR-ED--LLRGIYAYGFEKPSAIQQRAIKQIIKGR------DVIAQSQSGTGKTATFCVSVLQCLDIQ-V---RETQALILAPTRELAGQIQKVLLALGDYM-N-VQCHACIGG-------TNV------GEDIRKL-DY--G-QHVVAGTPGRVFDMIRR-RSLRTRAIKMLVLDEADEMLN--KGFKEQIYDVYRYLPPATQVVLISATLPHEILEMTNKFMTDPIRILVKRDELTLEGIKQFFVAVEREEWKFDTLCDLYDTLTITQAVIFCNTKRKVDWLTEKMREANF-TVSSMHGDMPQKERESIMKEFRSGASRVLISTDVWARGLDVPQ---VSL---IINYDLPNNRELYIHRIGRSGRYGRKGVAINFVKN-DDIRILRDIEQYYSTQIDEMPMNVADLI-------------------------
>Xenopus_laevis@AAB71410
-MAAAAVAGVAGLT-T-----A-------------H-----A---K--R---L-----L-R---E---E---D------M----T----T-VEF--QTSEE--------VDVTPTFDTMGLR-ED--LLRGIYAYGFEKPSAIQQKAIKQIIKGR------DVIAQSQSGTGKTATFCVSVLQCLDIQ-I---RETQALILAPTKELARQIQKVLLALGDYM-N-VQCHACIGG-------TNV------GEDIRKL-DY--G-QHVVAGTPGRVFDMIRR-RSLRTRAIKMLVLDEADEMLN--KGFKEQIYDVYRYLPPATQVCLISATLPHEILEMTNKFMTDPIRILVKRDELTLEGIKQFFVAVEREEWKFDTLCDLYDTLTITQAVIFCNTKRKVDWLTEKMREANF-TVSSMHGDMPQKERESIMKEFRSGASRVLISTDVWARGLDVPQ---VSL---IINYDLPNNRELYIHRIGRSGRYGRKGVAINFVKN-DDIRILRDIEQYYSTQIDEMPMNVADLI-------------------------
>Xenopus_laevis@AAH84859
-MAAAAVAGVAGLT-SG----A-------------G-----R---K--R---L-----L-R---E---E---D------M----T----K-VEF--ETSEE--------VDVTPTFDTMGLR-ED--LLRGIYAYGFEKPSAIQQRAIKQIIKGR------DVIAQSQSGTGKTATFCVSVLQCLDIQ-V---RETQALILAPTRELAGQIQKVLLALGDYM-N-VQCHACIGG-------TNV------GEDIRKL-DY--G-QHVVAGTPGRVFDMIRR-RSLRTRAIKMLVLDEADEMLN--KGFKEQIYDVYRYLPPATQVCLISATLPHEILEMTNKFMTDPIRILVKRDELTLEGIKQFFVAVEREEWKFDTLCDLYDTLTITQAVIFCNTKRKVDWLTEKMREANF-TVSSMHGDMPQKERESIMKEFRSGASRVLISTDVWARGLDVPQ---VSL---IINYDLPNNRELYIHRIGRSGRYGGKGVAINFVKN-DDIRILRDIEQYYSTQIDEMPMNVADLI-------------------------
>Xenopus_tropicalis@AAI71014
-MAAAAVTAVAGVT-SG----S-------------S-----R---K--R---L-----L-R---E---E---D------M----T----K-VEF--ETSEE--------VDVTPTFDTMGLR-ED--LLRGIYAYGFEKPSAIQQRAIKQIIKGR------DVIAQSQSGTGKTATFCVSVLQCLDIQ-V---RETQALILAPTRELAGQIQKVLLALGDYM-N-VQCHACIGG-------TNV------GEDIRKL-DY--G-QHVVAGTPGRVFDMIRR-RSLRTRAIKMLVLDEADEMLN--KGFKEQIYDVYRYLPPATQVCLISATLPHEILEMTNKFMTDPIRILVKRDELTLEGIKQFFVAVEREEWKFDTLCDLYDTLTITQAVIFCNTKRKVDWLTEKMREANF-TVSSMHGDMPQKERESIMKEFRSGASRVLISTDVWARGLDVPQ---VSL---IINYDLPNNRELYIHRIGRSGRYGRKGVAINFVKN-DDIRILRDIEQYYSTQIDEMPMNVADLI-------------------------
>Sarcophilus_harrisii@XP_003768693
-MAAAATMA----A-SG----S-------------A-----R---K--R---L-----L-K---E---E---D------M----T----K-VEF--ETSEE--------VDVTPTFDTMGLR-ED--LLRGIYAYGFEKPSAIQQRAIKQIIKGR------DVIAQSQSGTGKTATFSISVLQCLDIQ-V---RETQALILAPTRELAVQIQKGLLALGDYM-N-VQCHGCIGG-------TNV------GEDIRKL-DY--G-QHVVAGTPGRVFDMIRR-RSLRTRAIKMLVLDEADEMLN--KGFKEQIYDVYRYLPPATQVVLISATLPHEILEMTNKFMTDPIRILVKRDELTLEGIKQFFVAVEREEWKFDTLCDLYDTLTITQAVIFCNTKRKVDWLTEKMREANF-TVSSMHGDMPQKERESIMKEFRSGASRVLISTDVWARGLDVPQ---VSL---IINYDLPNNRELYIHRIGRSGRYGRKGVAINFVKN-DDIRILRDIEQYYSTQIDEMPMNVADLI-------------------------
>Sarcophilus_harrisii@XP_003762789
-MAASGAMA----T-SG----S-------------A-----R---K--R---L-----L-K---E---E---D------M----T----K-VEF--ETSEE--------VDVTPTFDTMGLR-ED--LLRGIYAYGFEKPSAIQQRAIKQIIKGR------DVIAQSQSGTGKTATFSISVLQCLDIQ-V---RETQALILAPTRELAVQIQKGLLALGDYM-N-VQCHACIGG-------TNV------GEDIRKL-DY--G-QHVVAGTPGRVFDMIRR-RSLRTRAIKMLVLDEADEMLN--KGFKEQIYDVYRYLPPATQVVLISATLPHEILEMTNKFMTDPIRILVKRDELTLEGIKQFFVAVEREEWKFDTLCDLYDTLTITQAVIFCNTKRKVDWLTEKMREANF-TVSSMHGDMPQKERESIMKEFRSGASRVLISTDVWARGLDVPQ---VSL---IINYDLPNNRELYIHRIGRSGRYGRKGVAINFVKN-DDIRILRDIEQYYSTQIDEMPMNVADLI-------------------------
>Monodelphis_domestica@Q3B8Q2
-MAATATMA----T-SG----S-------------A-----R---K--R---L-----L-K---E---E---D------M----T----K-VEF--ETSEE--------VDVTPTFDTMGLR-ED--LLRGIYAYGFEKPSAIQQRAIKQIIKGR------DVIAQSQSGTGKTATFSISVLQCLDIQ-V---RETQALILAPTRELAVQIQKGLLALGDYM-N-VQCHACIGG-------TNV------GEDIRKL-DY--G-QHVVAGTPGRVFDMIRR-RSLRTRAIKMLVLDEADEMLN--KGFKEQIYDVYRYLPPATQVVLISATLPHEILEMTNKFMTDPIRILVKRDELTLEGIKQFFVAVEREEWKFDTLCDLYDTLTITQAVIFCNTKRKVDWLTEKMREANF-TVSSMHGDMPQKERESIMKEFRSGASRVLISTDVWARGLDVPQ---VSL---IINYDLPNNRELYIHRIGRSGRYGRKGVAINFVKN-DDIRILRDIEQYYSTQIDEMPMNVADLI-------------------------
>Homo_sapiens@BAA04879
IMATTATMA----T-SG----S-------------A-----R---K--R---L-----L-K---E---E---D------M----T----K-VEF--ETSEE--------VDVTPTFDTMGLR-ED--LLRGIYAYGFEKPSAIQQRAIKQIIKGR------DVIAQSQSGTGKTATFSISVLQCLDIQ-V---RETQALILAPTRELAVQIQKGLLALGDYM-N-VQCHACIGG-------TNV------GEDIRKL-DY--G-QHVVAGTPGRVFDMIRR-RSLRTRAIKMLVLDEADEMLN--KGFKEQIYDVYRYLPPATQVVLISATLPHEILEMTNKFMTDPIRILVKRDELTLEGIKQFFVAVEREEWKFDTLCDLYDTLTITQAVIFCNTKRKVDWLTEKMREANF-TVSSMHGDMPQKERESIMKEFRSGASRVLISTDVWARGLDVPQ---VSL---IINYDLPNNRELYIHRIGRSGRYGRKGVAINFVKN-DDIRILRDIEQYYSTQIDEMPMNVADLI-------------------------
>Pan_troglodytes@BAK62137
-MATTATMA----T-SG----S-------------A-----R---K--R---L-----L-K---E---E---D------M----T----K-VEF--ETSEE--------VDVTPTFDTMGLR-ED--LLRGIYAYGFEKPSAIQQRAIKQIIKGR------DVIAQSQSGTGKTATFSISVLQCLDIQ-V---RETQALILAPTRELAVQIQKGLLALGDYM-N-VQCHACIGG-------TNV------GEDIRKL-DY--G-QHVVAGTPGRVFDMIRR-RSLRTRAIKMLVLDEADEMLN--KGFKEQIYDVYRYLPPATQVVLISATLPHEILEMTNKFMTDPIRILVKRDELTLEGIKQFFVAVEREEWKFDTLCDLYDTLTITQAVIFCNTKRKVDWLTEKMREANF-TVSSMHGDMPQKERESIMKEFRSGASRVLISTDVWARGLDVPQ---VSL---IINYDLPNNRELSIHRIGRSGRYGRKGVAINFVKN-DDIRILRDIEQYYSTQIDEMPMNVADLI-------------------------
>Mus_musculus@EDL34693
-MAANATMA----T-SG----S-------------A-----R---K--R---L-----L-K---E---E---D------M----T----K-VEF--ETSEE--------VDVTPTFDTMGLR-ED--LLRGIYAYGFEKPSAIQQRAIKQIIKGR------DVIAQSQSGTGKTATFSVSVLQCLDIQ-V---RETQALILAPTRELAVQIQKGLLALGDYM-N-VQCHACIGG-------TNV------GEDIRKL-DY--G-QHVVAGTPGRVFDMIRR-RSLRTRAIKMLVLDEADEMLN--KGFKEQIYDVYRYLPPATQVVLISATLPHEILEMTNKFMTDPIRILVKRDELTLEGIKQFFVAVEREEWKFDTLCDLYDTLTITQAVIFCNTKRKVDWLTEKMREANF-TVSSMHGDMPQKERESIMKEFRSGASRVLISTDVWARGLDVPQ---VSL---IINYDLPNNRELYIHRIGRSGRYGRKGVAINFVKN-DDIRILRDIEQYYSTQIDEMPMNVADLI-------------------------
>Bos_taurus@Q3B8Q2
-MAATATMA----T-SG----S-------------A-----R---K--R---L-----L-K---E---E---D------M----T----K-VEF--ETSEE--------VDVTPTFDTMGLR-ED--LLRGIYAYGFEKPSAIQQRAIKQIIKGR------DVIAQSQSGTGKTATFSISVLQCLDIQ-V---RETQALILAPTRELAVQIQKGLLALGDYM-N-VQCHACIGG-------TNV------GEDIRKL-DY--G-QHVVAGTPGRVFDMIRR-RSLRTRAIKMLVLDEADEMLN--KGFKEQIYDVYRYLPPATQVVLISATLPHEILEMTNKFMTDPIRILVKRDELTLEGIKQFFVAVEREEWKFDTLCDLYDTLTITQAVIFCNTKRKVDWLTEKMREANF-TVSSMHGDMPQKERESIMKEFRSGASRVLISTDVWARGLDVPQ---VSL---IINYDLPNNRELYIHRIGRSGRYGRKGVAINFVKN-DDIRILRDIEQYYSTQIDEMPMNVADLI-------------------------
>Anolis_carolinensis@XP_003216162
MSGT--TGG----T-TG----S-------------A-----R---K--R---L-----L-K---E---E---D------M----T----K-VEF--ETSEE--------VDVTPTFDTMGLR-ED--LLRGIYAYGFEKPSAIQQRAIKQIIKGR------DVIAQSQSGTGKTATFSISVLQCLDIQ-V---RETQALILAPTRELAVQIQKGLLALGDYM-N-VQCHACIGG-------TNV------GEDIRKL-DY--G-QHVVAGTPGRVFDMIRR-RSLRTRAIKMLVLDEADEMLN--KGFKEQIYDVYRYLPPATQVVLISATLPHEILEMTNKFMTDPIRILVKRDELTLEGIKQFFVAVEREEWKFDTLCDLYDTLTITQAVIFCNTKRKVDWLTEKMREANF-TVSSMHGDMPQKERESIMKEFRSGASRVLISTDVWARGLDVPQ---VSL---IINYDLPNNRELYIHRIGRSGRYGRKGVAINFVKN-DDIRILRDIEQYYSTQIDEMPMNVX----------------------------
>Crotalus_adamanteus@AFJ50350
MSGT--TGG----V-TG----S-------------A-----R---K--R---L-----L-K---E---E---D------M----T----K-VEF--ETSEE--------VDVTPTFDTMGLR-ED--LLRGIYAYGFEKPSAIQQRAIKQIIKGR------DVIAQSQSGTGKTATFSISVLQCLDIQ-V---RETQALILAPTRELAVQIQKGLLALGDYM-N-VQCHACIGG-------TNV------GEDIRKL-DY--G-QHVVAGTPGRVFDMIRR-RSLRTRAIKMLVLDEADEMLN--KGFKEQIYDVYRYLPPATQVVLISATLPHEILEMTNKFMTDPIRILVKRDELTLEGIKQFFVAVEREEWKFDTLCDLYDTLTITQAVIFCNTKRKVDWLTEKMREANF-TVSSMHGDMPQKERESIMKEFRSGASRVLISTDVWARGLDVPQ---VSL---IINYDLPNNRELYIHRIGRSGRYGRKGVAINFVKN-DDIRILRDIEQYYSTQIDEMPMNVADLI-------------------------
>Gallus_gallus@CAG31207
MSGSAGSGG----T-TG----S-------------A-----R---K--R---I-----M-K---E---E---D------M----T----K-VEF--ETSEE--------VDVTPTFDTMGLR-ED--LLRGIYAYGFEKPSAIQQRAIKQIIKGR------DVIAQSQSGTGKTATFSISVLQCLDIQ-V---RETQALILAPTRELAVQIQKGLLALGDYM-N-VQCHACIGG-------TNV------GEDIRKL-DY--G-QHVVAGTPGRVFDMIRR-RSLRTRAIKMLVLDEADEMLN--KGFKEQIYDVYRYLPPATQVVLISATLPHEILEMTNKFMTDPIRILVKRDELTLEGIKQFFVAVEREEWKFDTLCDLYDTLTITQAVIFCNTKRKVDWLTEKMREANF-TVSSMHGDMPQKERESIMKEFRSGASRVLISTDVWARGLDVPQ---VSL---IINYDLPNNRELYIHRIGRSGRYGRKGVAINFVKN-DDIRILRDIEQYYSTQIDEMPMNVADLI-------------------------
>Taeniopygia_guttata@ACH44598
MAGSAGSAG-------G----S-------------A-----R---K--R---L-----M-K---E---E---D------M----T----K-VEF--ETSEE--------VDVTPTFDTMGLR-ED--LLRGIYAYGFEKPSAIQQRAIKQIIKGR------DVIAQSQSGTGKTATFSISVLQCLDIQ-V---RETQALILAPTRELAVQIQKGLLALGDYM-N-VQCHACIGG-------TNV------GEDIRKL-DY--G-QHVVAGTPGRVFDMIRR-RSLRTRAIKMLVLDEADEMLN--KGFKEQIYDVYRYLPPATQVVLISATLPHEILEMTNKFMTDPIRILVKRDELTLEGIKQFFVAVEREEWKFDTLCDLYDTLTITQAVIFCNTKRKVDWLTEKMREANF-TVSSMHGDMPQKERESIMKEFRSGASRVLISTDVWARGLDVPQ---VSL---IINYDLPNNRELYIHRIGRSGRYGRKGVAINFVKN-DDIRILRDIEQYYSTQIDEMPMNVADLI-------------------------
>Meleagris_gallopavo@XP_003203843
--------------------------------------------------------------------------------------------------------------------------------------XGFEKPSAIQQRAIKQIIKGR------DVIAQSQSGTGKTATFSISVLQCLDIQ-V---RETQALILAPTRELAVQIQKGLLALGDYM-N-VQCHACIGG-------TNV------GEDIRKL-DY--G-QHVVAGTPGRVFDMIRR-RSLRTRAIKMLVLDEADEMLN--KGFKEQIYDVYRYLPPATQVVLISATLPHEILEMTNKFMTDPIRILVKRDELTLEGIKQFFVAVEREEWKFDTLCDLYDTLTITQAVIFCNTKRKVDWLTEKMREANF-TVSSMHGDMPQKERESIMKEFRSGASRVLISTDVWARGLDVPQ---VSL---IINYDLPNNRELYIHRIGRSGRYGRKGVAINFVKN-DDIRILRDIEQYYSTQIDEMPMNVADLI-------------------------
>Doliolum_nationalis@Dnat7924.H1.1
-----------------------------------------Q---K--R---Q-----V-S---K---D---D------M----T----K-IQF--ETSEE--------VDVTPTFDSMGLR-ED--LLRGIYAYGFEKPSAIQQRAIKQIMKGR------DVIAQAQSGTGKTATFSISSLQCIDTQ-L---RDTQVLVMSPTREL-----------------------------------------------------------------------------------KMLVLDEADEMLN--KGFKEQIYDVYRYLPPAIQVVLLSATLPHEILEMTNKFMTEPIRILVKRDELTLEGLKQFFV--------------------------------------------------------------------------------------------------------------------------------------------------------------------------------------------
>Salpa_fusiformis@Sfus21640.H1.1
------------------------------------------------------------N---K---D---D------L----S----K-VQF--ETSHE--------VDVTPTFDSMALR-EE--VLRGIYAYGFEKPSAIQQRAIIPIIKGR------DVIAQAQSGTGKTATFSISCLQLIDTQ-L---RDTQALVLSPTRELAQQIQKVVLAIGDYM-S-VQCHACIGG-------TNL------GEDIRKL-DY--G-QHVISGTPGRVYDMIRR-RNLRTRSIKLLVLDEADEMLN--KGFKEQIYDVYRYLPPAIQVVLLSATLPHEILEMTNKFMTEPIRIIVKRDELTLEGLKQFFVAVEKEEWKFDTLCDLYDTLTITQGVIFCNTKRKVDWLTEKMRENNF-TVCSMHGDMPQKERTAIMKEFRTGTSRVLISTDVWARGLDVPQ---VSL---VINYDLPNNRELYIHRIGRSGRYGRKGVAINFVKS-DDIRILRDIEQYYSTQIDEMPMNVADLI-------------------------
>Parastichopus_parvimensis@CT01130604.H1.1
-------------------------------------------------------------------------------------------------------------------------------------------------------------------------------------------------------------------------------------------------------------------------------------------------------------------------------------------------------------------------------------------------LTISQAVIFCNTKRKVDWLTEKMR-------------------------------RVLITTDVWARGIDVQQ---VSL---V----------------------------------------------------------------------------------------
>Columba_livia@EMC84147
---------------------------------------------------------------------------------------------------------------------------------------------------------------------XSQSGTGKTATFSISVLQCLDIQ-V---RETQALILAPTRELAVQIQKGLLALGDYM-N-VQCHACIGG-------TNV------GEDIRKL-DY--G-QHVVAGTPGRVFDMIRR-RSLRTRAIKMLVLDEADEMLN--KGFKEQIYDVYRYLPPATQVVLISATLPHEILEMTNKFMTDPIRILVKRDELTLEGIKQFFVAVEREEWKFDTLCDLYDTLTITQAVIFCNTKRKVDWLTEKMREANF-TVSSMHGDMPQKERESIMKEFRSGASRVLISTDVWARGLDVPQ---VSL---IINYDLPNNRELYIHRIGRSGRYGRKGVAINFVKN-DDIRILRDIEQYYSTQIDEMPMN------------------------------
>Botryllus_schlosseri@CT01131028.H1.1
--------------------------------------------------------------------N---D------L----S----K-VEF--ETSKG--------VDVTPTFDAMGLR-DD--LLRGIYAYGFEKPSAIQQRAIKQIMKGQ------DVIAQSQSGTGKTATFSISSLQMIDTS-I---RETQALILAPTRELAQQIQKVILALGDYM-S-VQCHACIGG-------TNV------GEDIRKL-DY--G-QHIVAGTPGRVFDMIRR-RNLRTRAIKLLVLDESDEMLN--KGFKEQIYDVYRYLPPAIQVCLISATLPHEILEMTNKFMTDPVRILVKRDELTLEGIKQFFVAVEKEEWKFDTLCDLYDTLTITQAVIFCNTKRKVDWLTEKMREANF-TVSAMHGDMPQKERTEIMKEFRGGASRVLISTDVWARGLDVPQ---VSL---IINYDLPNNRELYIHRIGRSGRYGRKGVAINFVKN-DDIRILRDIEQYYSTQIDEMPMNVAELI-------------------------
>Alligator_sinensis@XM_006027956.H1.1
MSGAAGAAG------------S-------------A-----R---K--R---L-----M-K---E---E---D------M----T----K-VEF--ETSEE--------VDVTPTFDTMGLR-ED--LLRGIYAYGFEKPSAIQQRAIKQIIKGR------DVIAQSQSGTGKTATFCISVLQCLDIQ-V---RETQALILAPTRELAVQIQKGLLALGDYM-N-VQCHACIGG-------TNV------GEDIRKL-DY--G-QHVVAGTPGRVFDMIRR-RSLRTRAIKMLVLDEADEMLN--KGFKEQIYDVYRYLPPATQVVLISATLPHEILEMTNKFMTDPIRILVKRDELTLEGIKQFFVAVEREEWKFDTLCDLYDTLTITQAVIFCNTKRKVDWLTEKMREANF-TVSSMHGDMPQKERESIMKEFRSGASRVLISTDVWARGLDVPQ---VSL---IINYDLPNNRELYIHRIGRSGRYGRKGVAINFVKN-DDIRILRDIEQYYSTQIDEMPMNVADLI-------------------------
>Ambystoma_mexicanum@CT13131213.H1.1
--APANMSSPVGLT-TA----S-------------SA----R---K--R---L-----M-K---E---E---D------M----T----K-VEF--ETSEE--------VDVTPTFDTMGLR-ED--LLRGIYAYGFEKPSAIQQRAIKQIIKGR------DVIAQSQSGTGKTATFCVSVLQCLDIQ-V---RETQALILAPTRELAGQIQKVLLALGDYM-N-VQCHSCIGG-------TNV------GEDIRKL-DY--G-QHVVAGTPGRVFDMIRR-RSLRTRAIKMLVLDEADEMLN--KGFKEQIYDVYRYLPPATQVCLISATLPHEILEMTNKFMTDPIRILVKRDELTLEGIKQFFVAVEREEWKFDTLCDLYDTLTITQAVIFCNTKRKVDWLTEKMREANF-TVSSMHGDMPQKERESIMKEFRSGASRVLISTDVWARGLDVPQ---VSL---IINYDLPNNRELYIHRIGRSGRYGRKGVAINFVKN-DDIRILRDIEQYYSTQIDEMPMNVADLI-------------------------
>Caretta_caretta@Contig486.H1.1
--AMSGAAG----A-AG----S-------------A-----R---K--R---L-----L-K---E---E---D------M----T----K-VEF--ETSEE--------VDVTPTFDTMGLR-ED--LLRGIYAYGFEKPSAIQQRAIKQIIKGR------DVIAQSQSGTGKTATFCISVLQCLDIQ-V---RETQALILAPTRELAVQIQKGLLALGDYM-N-VQCHACIGG-------TNV------GEDIRKL-DY--G-QHVVAGTPGRVFDMIRR-RSLRTRAIKMLVLDEADEMLN--KGFKEQIYDVYRYLPPATQVVLISATLPHEILEMTNKFMTDPIRILVKRDELTLEGIKQFFVAVEREEWKFDTLCDLYDTLTITQAVIFCNTKRKVDWLTEKMREANF-TVSSMHGDMPQKERESIMKEFRSGASRVLISTDVWARGLDVPQ---VSL---IINYDLPNNRELYIHRIGRSGRYGRKGVAINFVKN-DDIRILRDIEQYYSTQIDEMPMNVADLI-------------------------
>Chelonoidis_nigra@CT01131213.H1.1
----SGAGG----A-AG----S-------------A-----R---K--R---L-----L-K---E---E---D------M----T----K-VEF--ETSEE--------VDVTPTFDTMGLR-ED--LLRGIYAYGFEKPSAIQQRAIKQIIKGR------DVIAQSQSGTGKTATFCISVLQCLDIQ-V---RETQALILAPTRELAVQIQK-------------------------------------------------------------------------------------------------------------------------------------------------------------------------------------------VDWLTEKMREANF-TVSSMHGDMPQKERESIMKEFRSGASRVLISTDVWARGLDVPQ---VSL---IINYDLPNNRELYIHRIGRSGRYGRKGVAINFVKN-DDIRILRDIEQYYSTQIDEMPMNVADLI-------------------------
>Crocodylus_niloticus@CT02131213.H2.3
-------------A-TG----S-------------A-----R---K--R---L-----M-K---E---E---D------M----T----K-VEF--ETSEE--------VDVTPTFDTMGLR-ED--LLRGIYAYGFEKPSAIQQRAIKQIIKGR------DVIAQSQSGT-----FCISVLQCLDIQ-V---RETQALILAPTRELAVQIQKGLLALGDYM-N-VQCHACIGG-------TNV------GEDIRKL-DY--G-QHVVAGTPGRVFDMIRR-RSLRTRAIK---------------------------LPPATQVVLISATLPHEILEMTNKFMTDPIRILVKRDE---------------------------------------------------------------------------------------------------------------------------------------KGVAINFVKN-DDIRILRDIEQYYSTQIDEMPMNVADLI-------------------------
>Cyclorana_alboguttata@Calb1345.H1.1
-MASAATAGPAGVT-SG----S-------------S-----R---K--R---L-----L-R---E---E---D------M----T----K-VEF--ETSEE--------VDVTPTFDTMGLR-ED--LLRGIYAYGFEKPSAIQQRAIKQIIKGR------DVIAQSQSGTGKTATFCVSVLQCLDIQ-V---RETQALILAPTRELAGQIQKVLLALGDYM-N-VQCHACIGG-------TNV------GEDIRKL-DY--G-QHVVAGTPGRVFDMIRR-RSLRTRAIKMLVLDEADEMLN--KGFKEQIYDVYRYLPPATQVCLISATLPHEILEMTNKFMTDPIRILVKRDELTLEGIKQFFVAVEREEWKFDTLCDLYDTLTITQAVIFCNTKRKVDWLTEKMREANF-TVSSMHGDMPQKERESIMKEFRSGASRVLISTDVWARGLDVPQ---VSL---IINYDLPNNRELYIHRIGRSGRYGRKGVAINFVKN-DDIRILRDIEQYYSTQIDEMPMNVADLI-------------------------
>Cynops_pyrrhogaster@CT01131213.H1.1
-------------------------------------------------------------------------------------------------------------VDVTPTFDTMGLR-ED--LLRGIYAYGFEKPSAIQQRAIKQIIKGR------DVIAQSQSGTGKTATFCVSVLQCLDIQ-V---RETQALILAPTRELAGQIQKVLLALGDYM-N-VQCHSCIGG-------TNV------GEDIRKL-DY--G-QHVVAGTPGRVFDMIRR-RSLRTRAIKMLVLDEADEMLN--KGFKEQIYDVYRYLPPATQVCLISATLPHEILEMTNKFMTDPIRILVKRDELTLEGIKQFFVAVEREEWKFDTLCDLYDTLTITQAVIFCNTKRKVDWLTEKMREANF-TVSSMHGDMPQKERESIMKEFRSGASRVLISTDVWARGLDVPQ---VSL---IINYDLPNNRELYIHRIGRSGRYGRKGVAINFVKN-DDIRILRDIEQYYSTQIDEMPMNVADLI-------------------------
>Elaphe_guttata@toto5438.H1.2
--AMSGATGG---V-TG----S-------------A-----R---K--R---L-----L-K---E---E---D------M----T----K-VEF--ETSEE--------VDVTP---------------------------------------------------------------------------------------------------------------------------------------------------------------------------------------------------------------------------------------------------------------------------------------------------------------------------------------------------------------------------------------------------------------------------------------------------------
>Emys_orbicularis@Contig18732.H1.1
------------------------------------------------------------------------------------T----K-VEF--ETSEE--------VDVTPTFDTMGLR-ED--LLRGIYAYGFEKPSAIQQRAIKQIIKGR------DVIAQSQSGTGKTATFCISVLQCLDIQ-V---RETQALILAPTRELAVQIXKGLLALGDYM-N------------------NV------GE---------------------------------------------------------------------------------------------------------------------------------------------------------------------------------------------------------------------------------------------------------------------------------------------------------------
>Eublepharis_macularius@Emac3351.H1.1
MSGA--AGG----T-TG----S-------------A-----R---K--R---L-----L-K---E---E---D------M----T----K-VEF--ETSEE--------VDVTPTFDTMGLR-ED--LLRGIYAYGFEKPSAIQQRAIKQIIKGR------DVIAQSQSGTGKTATFSISVLQCLDIQ-V---RETQALILAPTRELAVQIQKGLLALGDYM-N-VQCHACIGG-------TNV------GEDIRKL-DY--G-QHVVAGTPGRVFDMIRR-RSLRTRAIKMLVLDEADEMLN--KGFKEQIYDVYRYLPPATQVVLISATLPHEILEMTNKFMTDPIRILVKRDELTLEGIKQFFVAVEREEWKFDTLCDLYDTLTITQAVIFCNTKRKVDWLTEKMREANF-TVSSMHGDMPQKERESIMKEFRSGASRVLISTDVWARGLDVPQ---VSL---IINYDLPNNRELYIHRIGRSGRYGRKGVAINFVKN-DDIRILRDIEQYYSTQIDEMPMNVADLI-------------------------
>Lampropholis_coggeri@CT01131213.H1.1
MSGAAVAAP-------G----S-------------A-----R---K--R---L-----L-K---E---E---D------M----T----K-VEF--ETSEE--------VDVTPTFDTMGLR-ED--LLRGIYAYGFEKPSAIQQRAIKQIIKGR------DVIAQSQSGTGKTATFSISVLQCLDIQ-V---RETQALILAPTRELAVQIQKGLLALGDYM-N-VQCHACIGG-------TNV------GEDIRKL-DY--G-QHVVAGTPGRVFDMIRR-RSLRTRAIKMLVLDEADEMLN--KGFKEQIYDVYRYLPPATQVVLISATLPHEILEMTNKFMTDPIRILVKRDELTLEGIKQFFVAVXREEWKFDTLXDLYDTLTITQAVIFCNTKRKVDWLTEKMREANF-TVSSMHGDMPQKERESIMKEFRSGASRVLISTDVWARGLDVPQ---VSL---IINYDLPNNRELYIHRIGRSGRYGRKGVAINFVKN-DDIRILRDIEQYYSTQIDEMPMNVADLI-------------------------
>Latimeria_chalumnae@CT01131213.H1.1
-MASGLTS---------------------------V-----K---K--R---I-----L-K---E---E---D------M----T----K-VEF--ETSEE--------VDVTPTFDTMGLR-ED--LLRGIYAYGFEKPSAIQQRAIKQIIKGR------DVIAQSQSGTGKTATFCVSVLQCLDIQ-V---RETQALILAPTRELAGQIQKVLLALGDYM-N-VQCHACIGG-------TNV------GEDIRKL-DY--G-QHVVSGTPGRVFDMIRR-RSLRTRSIKMLVLDEADEMLN--KGFKEQIYDVYRYLPPATQVVLISATLPHEILEMTNKFMTDPIRILVKRDELTLEGIKQFFVAVEREEWKFDTLCDLYDTLTITQAVIFCNTKRKVDWLTEKMREANF-TVSSMHGDMPQKERESIMKEFRSGASRVLISTDVWARGLDVPQ---VSL---IINYDLPNNRELYIHRIGRSGRYGRKGVAINFVKN-DDIRILRDIEQYYSTQIDEMPMNVADLI-------------------------
>Latimeria_menadoensis@GAPS01057245.H1.1
-MASGLTS---------------------------V-----K---K--R---I-----L-K---E---E---D------M----T----K-VEF--ETSEE--------VDVTPTFDTMGLR-ED--LLRGIYAYGFEKPSAIQQRAIKQIIKGR------DVIAQSQSGTGKTATFCVSVLQCLDIQ-V---RETQALILAPTRELAGQIQKVLLALGDYM-N-VQCHACIGG-------TNV------GEDIRKL-DY--G-QHVVSGTPGRVFDMIRR-RSLRTRSIKMLVLDEADEMLN--KGFKEQIYDVYRYLPPATQVVLISATLPHEILEMTNKFMTDPIRILVKRDELTLEGIKQFFVAVEREEWKFDTLCDLYDTLTITQAVIFCNTKRKVDWLTEKMREANF-TVSSMHGDMPQKERESIMKEFRSGASRVLISTDVWARGLDVPQ---VSL---IINYDLPNNRELYIHRIGRSGRYGRKGVAINFVKN-DDIRILRDIEQYYSTQIDEMPMNVADLI-------------------------
>Leucoraja_erinacea@toto70320.H1.1
----MAGV---------------------------G-----R---K--R---V-----L-K---E---E---D------I----S----K-VEF--ETSEE--------VDVTPTFDTMGLR-ED--LLRGIYAYGFEKPSAIQQRAIKQIIKGR------DVIAQSQSGTGKTATFCVSVLQCLDIQ-V---RETQALILAPTRELAGQIQKVLLALGDYM-N-VQCHACIGG-------TNV------GEDIRKL-DY--G-QHVVAGTPGRVFDMIRR-RSLRTRAIKMLVLDEADEMLN--KGFKEQIYDVYRYLPPATQVILISATLPHEILEMTNKFMTDPIRILVKRDELTLEGIKQFFVAVEREEWKFDTLCDLYDTLTITQAVIFCNTKRKVDWLTEKMREANF-TVSSMHGDMPQKERESIMKEFRSGASRVLISTDVWARGLDVPQ---VSL---IINYDLPNNRELYIHRIGRSGRYGRKGVAINFVKN-DDIRILRDIEQYYSTQIDEMPMNVADLI-------------------------
>Notophthalmus_viridescens@Nvir5216.H1.1
----ADMSSPAXLT-SA----S-------------SA----R---K--R---L-----M-K---D---E---D------M----T----K-VEF--ETXEE--------VDVTPTFDTMGLR-ED--LLRGIYAYGFEKPSAIQQRAIKQIIKGR------DVIAQSQSGTGKTATFCVSVLQCLDIQ-V---RETQALILAPTRELAGQIQKXLXALXDYM-N-VQCHSCIGG-------TNV------GEDIRKL-DY--G-QHVVAGTPGRVFDMIRR-RSLRTRAIKMLVLDEADEMLN--KGFKEQIYDVYRYLPPATQVCLISATLPHEILEMTNKFMTDPIRILVKRDELTLEGIKQFFVAVGR----------------------------------------------------------------------------------------------------------------------------------------------------------------------------------------
>Pelodiscus_sinensis@toto16996.H1.1
-------------------------------------------------------------------------------------------------------------------------------------------------------------------------------------------------------------------------------------------------------------------------------------MIRR-RSLRTRAIKMLVLDEADEMLN--KGFKEQIYDVYRYLPPATQVVLISATLPHEILEMTNKFMTDPIRILVKRDELTLEGIKQFFVAVEREEWKFDTLCDLYDTLTITQAVIFCNTKRK---------------------------------------SRVLISTDVWARGLDVPQ---VSL---IINYDLPNNRELYIHRIGRSGRYGRKGVAINFVKN-DDIRILRDIEQYYSTQIDEMPMNVA----------------------------
>Phrynops_hilarii@Contig20314.H2.3
---------------------------------------------------------------------------------------------------EE--------VDVTPTFDTMGLR-ED--LLRGIYAYGFEKPSAIQKRAIKQIIKGR------DVIAQSQSGTGKTATFSISVLQCLDIQ-V---RETQALILAPTRELAVQIQKGLLALGDYM-N-VQCHACIGG-------TNV------GEDIRKL-DY--G-QHVVAGTPGRVFDMIRR-RSLRTRAIKMLVLDEADEMLN--KGFKEQIYDVYRYLPPATQVVLISATLPHEILEMTNKFMTDPIRILVKRDELTLEGIK------------------------------------------------------------------------------------------------------------------------------------------------------------------------------------------------
>Podarcis_sp.@Contig18932.H1.1
MSGP--TGG----S-AG----S-------------A-----R---K--R---L-----L-K---E---E---D------M----T----K-VEF--ETSEE--------VDVTPTFDTMGLR-ED--LLRGIYAYGFEKPSAIQQRAIKQIIKGR------DVIAQSQSGTGKT----------------------------------------------------------------------------GEDIRKL-DY--G-QHVVAGTPGRVFDMIRR-RSLRTRAIKMLVLDEADEMLN--KGFKEQIYDVYRYLPPAT----------------------------------------------------------------------------------------------------------------------------------------------------------------------------------------------------------------------------------------
>Pogona_vitticeps@CT03131213.H1.1
MAGAAGGAT-------G----S-------------A-----R---K--R---L-----M-K---E---E---D------M----T----K-VEF--ETSEE--------VDVTPTFDTMGLR-ED--LLRGIYAYGFEKPSAIQQRAXK----------------------------------------------------------------------------------------------------------------------------------------------------------------------------------------------------------------------------------------------------------------------------------------------------------------------------------------------------------------------------------------------------------------------
>Protopterus_annectens@CT01131213.H1.1
---TTLSS---------------------------G-----R---K--R---I-----L-K---D---E---D------M----T----K-VEF--ETSEE--------VDVTPTFDNMGLR-ED--LLRGIYAYGFEKPSAIQQRAIKQIIKGR------DVIAQSQSGTGKTATFCVSVLQCLDIQ-V---RETQALILAPTRELAGQIQKVLLALGDYM-N-VQCHACIGG-------TNV------GEDIRKL-DY--G-QHVVAGTPGRVFDMIRR-RSLRTRAIKMLVLDEADEMLN--KGFKEQIYDVYRYLPPATQVVLISATLPHEILEMTNKFMTDPIRILVKRDELTLEGIKQFFVAVEREEWKFDTLCDLYDTLTITQAVIFCNTKRKVDWLTEKMREANF-TVSSMHGDMPQKEREAIMKEFRSGSSRVLISTDVWARGLDVPQ---VSL---IINYDLPNNRELYIHRIGRSGRYGRKGVAINFVKN-DDIRILRDIEQYYSTQIDEMPMNVADLI-------------------------
>Ptychodera_flava@CT02131213.H1.1
-----------------------------------M-----A---R--R---V-----L-T-------A---E------A----T----N-IEF--ETSEE--------VDVTPTFDNMGIR-ED--LLRGIYAYGFEKPSAIQQRAIKPVVKGR------DVIAQAQSGTGKTATFSISILQILDTQ-V---RETQALILSPTRELAVQIQKVILALGDYM-S-VQCHACIGG-------TNV------GEDIRKL-DY--G-QHVVSGTPGRVFDMIRR-RNLRTRSIKLLVLDEADEMLN--KGFKEQIYDVYRYLPPATQVVLFSATLPHEILEMTHKFMTDPIRILVKRDELTLEGIKQFFVAVEREEWKFDTLCDLYDTLTITQAVIFCNTKRKVDWLTEKMREANF-TVSSMHGDMPQKERDAIMKEFRSGASRVLITTDVWARGIDVQQ---VSL---VINYDLPNNRELYIHRIGRSGRYGRKGVAINFVKS-DDIRILRDIEQYYSTQIDEMPMNVADLI-------------------------
>Python_regius@CT01131213.H1.1
MSGT--TGG----V-TG----S-------------A-----R---K--R---L-----L-K---E---E---D------M----T----K-VEF--ETSEE--------VDVTPTFDTMGLR-ED--LLRGIYAYGFEKPSAIQQRAIKQIIKGR------DVIAQSQSGTGKTATFSISVLQCLDIQ-V---RETQALILAPTRELAVQIQKGLLALGDYM-N-VQCHACIGG-------TNV------GEDIRKL-DY--G-QHVVAGTPGRVFDMIRR-RSLRTRAIKMLVLDEADEMLN--KGFKEQIYDVYRYLPPATQVVLISATLPHEILEMTNKFMTDPIRILVKRDELTLEGIKQFFVAVEREEWKFDTLCDLYDTLTITQAVIFCNTKRKVDWLTEKMREANF-TVSSMHGDMPQKERESIMKEFRSGASRVLISTDVWARGLDVPQ---VSL---IINYDLPNNRELYIHRIGRSGRYGRKGVAINFVKN-DDIRILRDIEQYYSTQIDEMPMNVADLI-------------------------
>Rana_chensinensis@Rche54538.H1.1
-MASAAVAV--GVT-SG----S-------------S-----R---K--R---L-----M-R---D---E---D------M----T----K-VEF--ETSEE--------VDVTPTFDTMGLR-EX--LLRGIYAYGXEKPSAIQQRAIKQIIKGR------DVIAQSQSGTGKTATFCVSVLQCLDIQ-V---RETQALILAPTRELAGQIQKVLLALGDYM-N-VQCHACIGG-------TNV------GEDIRKL-DY--G-QHVVAGTPGRVFDMIRR-RSLRTRAIKMLVLDEADEMLN--KGFKEQIYDVYRYLPPATQVCLISATLPHEILEMTNKFMTDPIRILVKRDELTLEGIKQFFVAXXREEWKFDTLCDLYDTLTITQAVIFCNTKRKVDWLTEKMREXXF-TVSSXHGDMPQKERESIMKEFRSGASRVLISTDVWARGLDVPQ---VSL---IINYDLPNNRELYIHRIGRSGRYG-----------------------------------------------------------------
>Scyliorhinus_canicula@toto25294.H1.1
----MASS---------------------------G-----R---K--R---L-----L-K---E---E---D------I----S----K-VEF--ETSEE--------VDVTPTFDTMGLR-ED--LLRGIYAYGFEKPSAIQQRAIKQIIKGR------DVIAQSQSGTGKTATFCVSVLQCLDIQ-V---RETQALILAPTRELAGQIQKVLLALGDYM-N-VQCHACIGG-------TNV------GEDIRKL-DY--G-QHVVAGTPGRVFDMIRR-RSLRTRAIKMLVLDEADEMLN--KGFKEQIYDVYRYLPPATQVILISATLPHEILEMTNKFMTDPIRILVKRDELTLEGIKQFFVAVEREEWKFDTLCDLYDTLTITQAVIFCNTKRKVDWLTEKMREANF-TVSSMHGDMPQKERESIMKEFRSGASRVLISTDVWARGLDVPQ---VSL---IINYDLPNNRELYIHRIGRSGRYGRKGVAINFVKN-DDIRILRDIEQYYSTQIDEMPMNVADLI-------------------------
>Sphenodon_punctatus@toto26750.H1.1
MAGA--TGG----A-AG----S-------------A-----R---K--R---L-----L-K---E---E---D------M----T----K-VEF--ETSEE--------VDVTPTFDTMGLR-ED--LLRGIYAYGFEKPSAIQQRAIKQIIKGR------DVIAQSQSGTGKTATFCISVLQCLDIQ-V---RETQALILAPTRELAVQIQKGLLALGDYM-N-VQCHACIGG-------TNV------GEDIRKL-DY--G-QHVVAGTPGRVFDMIRR-RSLRTRAIKMLVLDEADEMLN--KGFKEQIYDVYRYLPPATQVVLISATLPHEILEMTNKFMTDPIRILVKRDELTLEGIKQFFVAVEREEWKFDTLCDLYDTLTITQAVIFCNTKRKVDWLTEKMREANF-TVSSMHGDMPQKERESIMKEFRSGASRVLISTDVWARGLDVPQ---VSL---IINYDLPNNRELYIHRIGRSGRYGRKGVAINFVKN-DDIRILRDIEQYYSTQIDEMPMNVADLI-------------------------
>Trachemys_scripta@CT01131213.H1.1
--AMSGAAG----A-AG----S-------------A-----R---K--R---L-----L-K---E---E---D------M----T----K-VEF--ETSEE--------VDVTPTFDTMGLR-ED--LLRGIYAYGFEKPSAIQQRAIKQIIKGR------DVIAQSQSGTGKTATFCISVLQCLDIQ-V---RETQALILAPTRELAVQIQKGLLALGDYM-N-VQCHACIGG-------TNV------GEDIRKL-DY--G-QHVVAGTPGRVFDMIRR-RSLRTRAIKMLVLDEADEMLN--KGFKEQIYDVYRYLPPATQVVLISATLPHEILEMTNKFMTDPIRILVKRDELTLEGIKQFFVAVEREEWKFDTLCDLYDTLTITQAVIFCNTKRKVDWLTEKMREANF-TVSSMHGDMPQKERESIMKEFRSGASRVLISTDVWARGLDVPQ---VSL---IINYDLPNNRELYIHRIGRSGRYGRKGVAINFVKN-DDIRILRDIEQYYSTQIDEMPMNVADLI-------------------------
