# Supplementary material for: A phylogenomic framework and timescale for comparative studies of tunicates
Source: BMC Biol. 2018 Apr 13;16:39. doi: 10.1186/s12915-018-0499-2 (PMC5899321; doi:10.1186/s12915-018-0499-2)
Supplement: Supplementary file 4 — Supporting data. Transcriptome assemblies, alignments, and trees. (ZIP 38502 kb) [file 12915_2018_499_MOESM4_ESM.zip › 12915_2018_499_MOESM4_ESM/12915_2018_499 (Delsuc) Files Updated 23-03-2018/if6.fasta]

>Oikopleura_dioica@CBY13962
--------------------------------------------------------------MALRTNFENS-NEVGVFAKLTNKYAVVGIG-ANENFYSVLE----SELS------DI---IP---VVHTSIAG-CRIIGRLTAG-NKNGILCPQNTTDQEL-QHLR-N-S--L-----PD---SVRV--MRI-E--E-RLSALGNVIACNDYVALVHPD---------IDRETEEIIADTLNVE-VFRQTVAD-QVLVGTYCQFTNKGGLVHPKTTPEDQDELASL---L-QV-PLV-AGTVNRGSDVIGGGMIVNDWVSFVGQDTTATEISVIESIF-R-L-------------N-----------------------D--------------------------Q---Q-P--DK-----V-------TG---E--MRH----ALIDSMVA--------------------------------
>Xenoturbella_bocki@CT01100805.H1.1
--------------------------------------------------------------MALRLMFENN-VEIGCFSKLTNAYCLVAIG-GSENFYSVFE----SELS------EV---IP---VIHTSIAG-CRIVGRLTVG-NRNGLLVP-STTDQEL-QQIR-N-S--L-----PD---KIKV--QRV-E--E-RLSALGNVIACNDYVALVHPD---------LDR--EEILADALKVE-VFRQTVAD-NVLVGSYCALSNQGGLVHPKTSLADQDELSSL---L-QV-PLI-AGTVNRGSEVIGGGLVVNDWCA---------------------------------------------------------------------------------------------------------------------------------------------------------------------
>Strongylocentrotus_purpuratus@XP_785113
--------------------------------------------------------------MALRTQFESN-NDIGVFCKLTNAYCLVAIG-GSENFYSLFE----GELG------DA---IP---VVHSSING-CRILGSLAAG-NRHGLLVPNSTTDQEL-QHIR-N-S--L-----PD---SVKI--QRI-E--E-KLSALGNVISCNDYVALVHPD---------LEKETEEIIADVLKVE-VFRQTVAD-NVLVGTYSVISNQGGLVHPKTSVQEQNELSSL---L-QV-PLV-AGTVNRGSDVLGGGMVVNDWCAFCGLDTTTAELSVIEKVF-K-L-------------S-----------------------E--------------------------G---Q-P--AA-----I-------AT---E--MRD----SLVDSLT---------------------------------
>Paracentrotus_lividus@89461240.3
--------------------------------------------------------------MALRTQFESN-NEIGVFSKLTNAYCLVAIG-GAENFYSLFE----GELG------DA---IP---VIHSSING-CRIVGRLTAG-NRHGLLVPSSTTDQEL-QHIR-N-A--L-----PD---GVVI--QRI-E--E-KLSALGNVIACNDYVALVHPD---------LDKETVEIVADVLKVE-VFRQTIAA-NVLVGSYSVLTNQGALVHPKTTVQDQDELSSL---L-QV-PLV-AGTVNRGSEVLGGGMVVNDWCAFCGMDTTTTELSVIE------------------------------------------------------------------------------------------------------------------------------------------------------
>Branchiostoma_floridae@ti.1
--------------------------------------------------------------MAVRAQFENS-NEIGVFAKLTNAYCLVCIG-GSENFYSVFE----AELS------DV---IP---VVHTTIAG-CRIIGRMTVG-NRNGLLVPATTNDQEL-QHIR-N-S--L-----PD---SVRI--QRV-E--E-RLSALGNVIACNDYVALVHPD---------LDRETEEILADVLKVE-VFRQTVSD-NVLVGSYAALSNQGGLVHPKTTIEDQDELSSL---L-QV-PLV-AGTVNRGSDVVGAGMVVNDWIAFAGMDTTSTELSVIESVF-K-L-------------G-----------------------D--------------------------A---P-Q--GA-----V-------TT---A--MRD----SLIDSMT---------------------------------
>Branchiostoma_floridae@EEN43835
--------------------------------------------------------------MAVRAQFENS-NEIGVFAKLTNAYCLVCIG-GSENFYSVFE----AELS------DV---IP---VVHTTIAG-CRIIGRMTVG-NRNGLLVPATTNDQEL-QHIR-N-S--L-----PD---SVRI--QRV-E--E-RLSALGNVITCNDYVALVHPD---------LDRETEEILADVLKVE-VFRQTVSD-NVLVGSYAALSNQGGLVHPKTTIEDQDELSSL---L-QV-PLV-AGTVNRGSDVVGAGMVVNDWIAFAGMDTTSTELSVIESVF-K-L-------------G-----------------------D--------------------------A---P-Q--GA-----V-------TT---A--MRD----SLIDSMT---------------------------------
>Saccoglossus_kowalevskii@NP_001171848
--------------------------------------------------------------MAVRAQFEGN-NEVGVFSKLTNSYCLVAIG-GSENFYSIFE----GELS------EV---VP---VVHTSIAG-CRIIGRMCVG-NRHGLLVPNSTTDQEM-QQMR-N-S--L-----PD---SVKI--QRI-E--E-RLSALGNVIACNDYVALVHPD---------LDRETEEILADVLKVE-VFRQTMAD-NVLVGSYCAISNQGALVHPRTSVEDQDELSSL---L-QV-PLV-AGTVNRGSDIIGGGMVVNDWCAFCGLDTTSTELSVIESVF-K-L-------------G-----------------------D--------------------------S---Q-P--SK-----V-------TT---E--MRD----TLIESMT---------------------------------
>Balanoglossus_clavigerus@FN989568.H1.1
--------------------------------------------------------------MAVRALFENS-NEVGVFSKLTNAYCLVAIG-GSENFYSIFE----SELS------EA---VP---VVHTSVAG-CRILGRLTVG-NRHGLLVPNTTTDQEL-QHMR-N-S--L-----PD---SVAI--QRI-E--E-RLSALGNVIVCNDYVALVHPD---------LDRETEEILADVLKVE-VFRQTVAD-NVLVGSYCAISNQGALVHPRTSIEDQDELSSL---L-XV-PLV-AGTV---------------------------------------------------------------------------------------------------------------------------------------------------------------------------------------
>Homo_sapiens@EAW76220
--------------------------------------------------------------MAVRASFENN-CEIGCFAKLTNTYCLVAIG-GSENFYSVFE----GELS------DT---IP---VVHASIAG-CRIIGRMCVG-NRHGLLVPNNTTDQEL-QHIR-N-S--L-----PD---TVQI--RRV-E--E-RLSALGNVTTCNDYVALVHPD---------LDRETEEILADVLKVE-VFRQTVAD-QVLVGSYCVFSNQGGLVHPKTSIEDQDELSSL---L-QV-PLV-AGTVNRGSEVIAAGMVVNDWCAFCGLDTTSTELSVVESVF-K-L-------------N-----------------------E--------------------------A---Q-P--ST-----I-------AT---S--MRD----SLIDX-----------------------------------
>Bos_taurus@ACR56698
--------------------------------------------------------------MAVRASFENN-CEIGCFAKLTNSYCLVAIG-GSENFYSVFE----GELA------GT---IP---VVHASIAG-CRIIGRMCVG-NRHGLLVPNNTTDQEL-QHIR-N-C--L-----PD---SVQI--RRV-E--E-RLSALGNVTTCNDYVALVHPD---------LDRETEEILADVLKVE-VFRQTVAD-QVLVGSYCVFSNQGGLVHPKTSIEDQDELSSL---L-QV-PLV-AGTVNRGSEVIAAGMVVNDWCAFCGLDTTSTELSVVESVF-K-L-------------N-----------------------E--------------------------A---Q-P--ST-----I-------AT---S--MRD----SLIDSLT---------------------------------
>Mus_musculus@EDL06146
--------------------------------------------------------------MAVRASFENN-CEVGCFAKLTNAYCLVAIG-GSENFYSVFE----GELS------DA---IP---VVHASIAG-CRIIGRMCVG-NRHGLLVPNNTTDQEL-QHIR-N-S--L-----PD---SVQI--RRV-E--E-RLSALGNVTTCNDYVALVHPD---------LDRETEEILADVLKVE-VFRQTVAD-QVLVGSYCVFSNQGGLVHPKTSIEDQDELSSL---L-QV-PLV-AGTVNRGSEVIAAGMVVNDWCAFCGLDTTSTELSVVESVF-K-L-------------N-----------------------E--------------------------A---K-P--ST-----I-------AT---S--MRD----SLIDSLT---------------------------------
>Monodelphis_domestica@XP_001364668
--------------------------------------------------------------MAVRASFENN-CEIGCFAKLTNTYCLVAIG-GSENFYSVFE----GELS------ET---IP---VVHASIAG-CRIIGRMCVG-NRHGLLVPNNTTDQEL-QHIR-N-S--L-----PD---SVQI--RRV-E--E-RLSALGNVTTCNDYVALVHPD---------LDRETEEILADVLKVE-VFRQTVAD-QVLVGSYCVFSNQGGLVHPKTSIEDQDELSSL---L-QV-PLV-AGTVNRGSEVIAAGMVVNDWCAFCGLDTTSTELSVVESVF-K-L-------------N-----------------------E--------------------------A---Q-P--SA-----I-------AT---S--MRD----SLIDX-----------------------------------
>Gallus_gallus@XP_417325
-----------------------------------------------------------XXXMAVRASFENN-NELGCFAKLTNAYCLVAIG-GSENFYSVFE----GELF------GT---IP---VVHASIAG-CRIIGRMCVG-NRHGLLVPSSTTDQEL-QHIR-N-S--L-----PD---SVRI--QRV-E--E-RLSALGNVTTCNDYVALVHPD---------LDRETEEILADVLKVE-VFRQTVAD-QVLVGSYCVFSNQGGIVHPKTSIEDQDELSSL---L-QV-PLV-AGTVNRGSEVIGAGMVVNDWCAFCGLDTTSTELSVIESIF-K-L-------------N-----------------------E--------------------------A---Q-P--ST-----I-------AT---N--MRD----SLIDSLA---------------------------------
>Taeniopygia_guttata@XP_002186983
--------------------------------------------------------------MAVRASFENN-NELGCFAKLTNAYCLVAIG-GSENFYSVFE----GELF------GT---IP---VVHASIAG-CRIIGRMCVG-NRHGLLVPSSTTDQEL-QHIR-N-S--L-----PD---SVRI--QRV-E--E-RLSALGNVTTCNDYVALVHPD---------LDRETEEILADVLKVE-VFRQTVAD-QVLVGSYCVFSNQGGIVHPKTSIDDQDELSSL---L-QV-PLV-AGTVNRGSEVIAAGMVVNDWCAFCGLDTTSTELSVIESIF-R-L-------------N-----------------------E--------------------------A---Q-P--ST-----I-------AT---N--MRD----SLIDSLT---------------------------------
>Petromyzon_marinus@51796087.8
--------------------------------------------------------------MAVRTSFENN-NEIGVFSKLTNTYCLVGIG-GSENFYSVFE----GELS------ET---IP---VVHASIAG-CRIIGRMCVG-NRHGLLVPNNTTDQEL-QHLR-N-S--L-----PD---SVRI--QRI-E--E-RLSALGNVVACNDYVALVHPD---------LDRETEDILADVLKVE-VFRQTVAE-QVLVGSYCTFSNQGGLVHPRTTIEDQDELSSL---L-QV-PLV-AGTVNRGSEVIAGGMVVNDWCAFCGLDTTSTELSVIESIF-K-L-------------N-----------------------E--------------------------A---Q-P--SA-----I-------AT---T--MRD----SLIDSL----------------------------------
>Eptatretus_burgeri@53863200.1
--------------------------------------------------------------------------------------------------------------------------------------------------------------------------------------------------------RLSALGNVVACNDYVALVHPD---------LDRETEEILEDILRVE-VFRQTVAE-QVLVGSYCAFSNQGGLVHPRTSIEDQDELSSL---L-QV-PLV-SGTVNRGSEVIAAGLVVNDWCAFCGLDTTSTELSVIESVF-K-L-------------N-----------------------D--------------------------A---Q-P--SA-----I-------AT---T--MRD----SLIESLT---------------------------------
>Callorhinchus_milii@CT02070718.H1.1
--------------------------------------------------------------MAVRASFENN-NEIGCFAKLANNYCLVAIG-GSENFY----------------------------------------------G-NRHGLLVPNSTTDQEL-QHIR-N-C--L-----PD---SVAI--QRV-E--E-RLSALGNVIACNDYVALVHPD---------LDR-------------------------------------------------------------------AGTVNRGSEVIAGGMVVNDWCAFCGLDTTSTELSVIESVF-K-L-------------N-----------------------E--------------------------T---Q-P--SA-----I-------TT---T--MRD----SLIE------------------------------------
>Danio_rerio@AAQ97799
--------------------------------------------------------------MAVRASFEKN-NEIGCFAKLTNTYCLVAIG-GSENFYSVFE----GELS------ET---MP---VIHASIAG-CRIIGRMCVG-NRHGLLVPNNTTDQEL-QHIR-N-C--L-----PD---SVRI--QRV-E--E-RLSALGNVIACNDYVALVHPD---------LDRETEEILADTLKVE-VFRQTVAE-QVLVGSYCAFSNQGGLVHAKTSIEDQDELSSL---L-QV-PLV-AGTVNRGSEVIAAGMVVNDWCAFCGLDTTSTELSVIESVF-R-L-------------S-----------------------E--------------------------T---Q-P--SA-----I-------AT---T--MRD----SLIDSLT---------------------------------
>Xenopus_tropicalis@CAJ82882
--------------------------------------------------------------MAVRASFENN-NEIGCFAKLTNTYCLVAIG-GSENFYSVFE----GELS------ET---IP---VVHASIAG-CRIIGRMCVG-NRHGLMVPNNTTDQEL-QHIR-N-S--L-----PD---SVRI--QRV-E--E-RLSALGNVIACNDYVALVHPD---------LDRETEEILADVLKVE-VFRQTIAD-QVLVGSYCAFSNQGGLLHPKTSIEDQDELSSL---L-QV-PLV-TGTVNRGSEVIAAGMVVNDWSAFCGLDTTSTELSVIESVF-K-L-------------S-----------------------D--------------------------A---H-P--ST-----I-------AT---S--MRD----SLIDSLT---------------------------------
>Xenopus_laevis@AAH71088
--------------------------------------------------------------MAVRASFENN-NEIGCFAKLTNTYCLVAIG-GSENFYSVFE----GELS------ET---IP---VVHASIAG-CRIIGRMCVG-NRHGLMVPNNTTDQEL-QHMR-N-S--L-----PD---SVRI--QRV-E--E-RLSALGNVIACNDYVALVHPD---------LDRETEEILADVLKVE-VFRQTIAE-QVLVGSYCAFSNQGGLLHPKTSIEDQDELSSL---L-QV-PLV-TGTVNRGSEVIAAGMVVNDWCAFCGLDTTSTELSVIESVF-K-L-------------S-----------------------D--------------------------A---H-P--ST-----I-------AT---S--MRD----SLIDSLT---------------------------------
>Rana_catesbeiana@ACO51725
--------------------------------------------------------------MAVRASFENS-NEIGCFAKLTSTYCLVAIG-GSENFYSVFE----GELS------ET---IP---VVHASIAG-CRIIGRMCVG-NRNGLLVPSNTTDQEL-QNIR-N-C--L-----PD---SVRI--QRV-E--E-RLSALGNVISCNDYVALVHPD---------LDRETEEILADVLKVE-VFRQTVAD-QVLVGSYCAFSNQGGLVHPKTSIEHQDELSAL---L-QV-PLV-AGTVDRGSEVIAAGMVVNGWCAFCGLDTTSTELSVIESVF-K-L-------------S-----------------------D--------------------------A---P-S--ST-----I-------TT---S--MRE----SLIDSLT---------------------------------
>Solaster_stimpsonii@EE123225.H1.1
---------------------------------------------------------------------------------------------------------------------EV---IP---VVHTSIAG-CRIVGRLCVG-NKNGLLVPNNTTDQEL-QHLR-N-S--L-----PD---AVAI--QRV-E--E-KLSALGNVICCNDYVALVHPD---------LDRETEEILADVLKVE-VFRQMVAE-NVLVGSYCIFSNRGGLVHPKTKIEDQDELSSL---L-QV-PLV-AGTVNRGSDVLGGGMVVNDWCAFCGLDTTSTELSVIENVF-K-L-------------T-----------------------D--------------------------A---Q-P--SQ-----I-------AS---T--MRD----SLVDSL----------------------------------
>Patiria_miniata@SRA1546563.H1.1
-----------------------------------------------------------------------------------------------ETFYSIFQ----GELE------EV---IP---VVHTSIAG-CRIVGRLCVG-NKNGLLVPNNTTDQEL--------------------------------------LSALGNVICCNDYVALVHPD---------LDRETEEILADVLKVE-VFRQMVAG-NVLVGSYCVFSNRGGLVHPKTKIEDQDELSSL---L-QV-PLV-AGTVNRGSDVLGGGMVVNDWCAFCGLDTTSTELSVIENVF-K-L-------------T-----------------------D--------------------------A---Q-P--SQ-----I-------AT---T--MRD----SLVDSL----------------------------------
>Ciona_intestinalis@XP_002126654
--------------------------------------------------------------MAVRAQFENN-NEVGVFSKLTNRYCLVAIG-GSENFYSVFE----SELA------DV---IP---VVHASIGG-CRIIGRMCVG-NRNGLMVPNSTTDQEL-QHIR-N-C--L-----PD---EVKI--QRV-E--E-RLSALGNVIACNDYVALVHPD---------LDRETEEILADVLKVE-VFRQTVTD-QVLVGSYCCFSNKGGLVHPKTTIEDQDELSSL---I-QV-PLV-AGTVNRGSEVIGGGMVVNDWCAFCGLDTTSTEISVIESVF-N-L-------------G-----------------------E--------------------------Q---H-S--SA-----I-------KN---R--MRD----SLIDAMV---------------------------------
>Ciona_savignyi@38679479.4
--------------------------------------------------------------MAVRVQFENN-NEVGVFSKLTNRYCLVAIG-GSENFYSVFE----SELA------ET---IP---VVHASIGG-CRIIGRMCVG-NRNGLVLPNSTTDQEL-QHIR-N-C--L-----PD---EVKI--QRV-E--E-RLSALGNVVSCNDYVALVHPD---------LDRETEEILADVLKVE-VFRQTVTD-QVLVGSYCCFSNQGGLVHPKTSIEDQDELSSL---I-QV-PLV-AGTVNRGSDVIGGGMVVNDWCAFCGLDTTSTEISLIESVF-K-L-------------G-----------------------D---N----------------------N---N-P--SA-----I-------QT---T--MRD----SLIDAM----------------------------------
>Molgula_tectiformis@67829146.5
----------------------------------------------------------------------NN-NEIGVFSKLTNAYCLVAIG-GCESFYSVFX----TELA------ET---IP---VVHASIAG-CRIIGRMSAG-NRHGLIVPSGTTDQEL-QHIR-N-I--L-----PE---SVKI--QRV-E--E-RLSALGNVITCNDYVALVHPD---------LDRETEEIIADVLKVE-VFRQTVAD-QVLVGSYCSFSNQGGIVHPKTSVEDQDELSSL---L-QV-PLV-AGTVNRGSEVIGGGMVVNDWCAFCGLDTTSTEISVIENVF-K-L-------------G-----------------------D--------------------------K---N-A--SE-----I-------ET---K--MRD----PLIDTL----------------------------------
>Molgula_gulf@CT01091002.H1.1
--------------------------------------------------------------MAVRCQFENN-NEIGVFAKLTNSYCLVAIG-GSEGFYSIFE----SELA------DT---IP---VVHASVAG-CRIIGRLCAG-NRHGLILPNSVTDSEL-QQIR-N-S--L-----PD---EVAI--QRV-E--E-RLSALGNVISCNDYVALVHPD---------LDRETEEIIADTLKVE-VFRHTVAD-QVLVGSYACFTNQGGIVHPKTSIEDQDELSSL---L-QV-PLV-AGTVNRGSEVIGGGMVVNDWCAFCGLDTTSTEISVLENVF-K-L-------------G-----------------------D--------------------------K---D-P--KA-----I-------VH---D--MKD----SLVDTL----------------------------------
>Diplosoma_listerianum@46826793.13
--------------------------------------------------------------MAVRVQFENN-NDIGVFSKLTNSYCLVAIG-GSENFYSVFE----SEMS------DV---IP---AVHASIGG-CRIIGRMCTG-NRHGLVLPHSTTDQEL-QHIR-N-A--L-----PD---AVKI--QRI-E--E-RLSALGNVVACNDYVALVHPD---------LDRETEEILADVLKVE-VFRQTVTD-QVLVGSYCCFNNSGGLVHPKTSVEDQDELSSL---L-QI-PLV-AGTVNRGSEVIGAGMV---------------------------------------------------------------------------------------------------------------------------------------------------------------------------
>Cystodytes_dellechiajei@CT01091002.H1.1
--------------------------------------------------------------MAIRVQFENN-NDIGVFSK-------------------VFE----SELS------DV---IP---VVHASIAG-CRIIGRMCVG-NRHGLVVPNSTTDQEL-QHIR-N-C--L-----PD---EVKL--QRV-E--E-RLSALGNVVACNDYVALVHPD---------LDRETEEILADVLKVE-VFRQTVTD-QVLVGSYCCFNNQGGLVHPKTSVEDQDELSSL---L-QV-PL---------------------------------------------------------------------------------------------------------------------------------------------------------------------------------------------
>Phallusia_mammilata@CT01091002.H1.1
--------------------------------------------------------------------------------------------------------------------------------------G-XRIIGRMCVG-NRHGLLVPSSTTDQEL-QHIR-N-C--L-----PD---EVKL--QRV-E--E-RLSALGNVVACNDYVALVHPD---------LDRETEEMLADSLKVE-VFRQTVTD-QVLVGSYCCFSNQGGLVHPKTSVEDQDELSSL---L-QV-PLV-AGTINRGSEVIGAGMVVNDWCAFCGLDTTSTELSVVESVF-K-L-------------G-----------------------D---N----------------------H---T-A--AA-----V-------QT-----------------------------------------------------
>Bostrichobranchus_pilularis@CT01091002.H1.1
--------------------------------------------------------------MAVRVHFEKN-NEIGVFSKLTNSYCLVAIG-ASENFYSVFE----SELS------EQ---IP---VCHASIHD-CRIIGRLCVG-NRHGLIVPSSTTDQEL-QHIR-N-C--L-----PD---SVRI--QRV-E--E-RLSALGNVVISNDYVALVHPD---------LDRETEEIIADTLKVE-VFRHTVAN-QTLVGSYSCINNRGGIVHPKTTTQDLEELSSL---L-QI-PLV-AGTVNRGSDMIGAGMVVNDW----------------------------------------------------------------------------------------------------------------ET---T--LRD----SLIDTL----------------------------------
>Molgula_occidentalis@CT01091002.H1.1
------------------------------------------------------------------------------FTKLTNAYCLVAIG-GSETFYSVFE----SEFG------EQ---IP---VVHASIAG-CRIIGRMCVG-NKNGLIVPSSTTDQEL-QHLR-N-A--L-----PE---KVVL--QRV-E--E-KLSALGNVVACNDYVALVHPD---------LDRETEEIISDTLKVE-VFRQTVAD-QVLVGSYCCFSNRGGLVHPKTSVEDQDELSSL---L-QV-PLV-AGTVNRGSEVIGGGMVVNDWCAFCGLDTTSTEISVIENVF-K-L-------------G-----------------------G---Q----------------------G---Q-P--T---------------------------------------------------------------------
>Dendrodoa_grossularia@CT01091002.H1.1
--------------------------------------------------------------MAVRVQFEKN-NEVGVFAKLTNAYCLVAIG-GSENFYSVFE----SELV------DT---IP---VVHGSIAG-CRIIGRMCAG-NKNGLIVPSSTTDQEL-QHFR-N-C--L-----PD---SVKI--QRV-E--E-RLSALGNVISCNDYVALVHPD---------LDRETEEIIADTLKVE-VFRHTIAN-QVLVGSYSCFTNQGGLVHSKTSVDDQDELSSL---L-QI-PLV-AGTVNRGSDVIAGGMVVNDWCAFCGLDTTSTELSLIESVF-K-L-------------G-----------------------D---Q----------------------Q---T----SA-----L-------TS---E--IRD----SLIDTI----------------------------------
>Styela_plicata@CT01091002.H1.2
--------------------------------------------------------------MAFRVQFEKN-NEVGVFSKLTNAYCLVAIG-GSENFYSVFE----SELS------DT---IP---VVHASIAG-CRIIGRMCVG-NRNGLILPNSTTDQEL-QHIR-N-C--L-----PD---SVKI--QRV-E--E-RLSALGNVVSCNDYVALVHPD---------LDRETEEIIADVLKVE-VFRQTVAT-QVLVGSYSCFTNQGGLVHSKTSIEDQDELSSL---L-QI-PLV-AGTVNRGSDVIGGGMVVNDWCAFCGLDTTSTELSLIDSVF-K-L-------------G-----------------------D---Q----------------------Q---T----SA-----L-------TS---E--IRD----SLIDTI----------------------------------
>Apostichopus_japonicus@CT01110417.H1.1
--------------------------------------------------------------MAVRTQFENS-SEVGVFAKLTNTYCLTAVG-ACENFYSTFE----GELA------DV---VP---VVHCQIGG-CRIVGRLTVG-NRHGLLVPNTTTDQEL-QHLR-N-S--L-----PD---SVKL--QRV-E--E-RLSALGNVIACNDYVALVHPD---------LDKETEEILADTLKVE-VFRQTIAG-NVLVGSYCVFSNQGGLVHPKTKV----------------------------------------------------------------------------------------------------------------------------------------------------------------------------------------------------------------
>Anolis_carolinensis@XP_003220517
--------------------------------------------------------------MAVRASFENN-NEIGCFAKLTNAYCLVAVG-GSEGFYSVFE----GELS------DT---IP---VVHASIAG-CRIIGRMCVG-NRHGLLVPNNTTDQEL-QHIR-N-C--L-----PD---SVRI--QRI-E--E-RLSALGNVTTCNDYVALVHPD---------IDRETEEILADVLKVE-VFRQTIAE-QVLVGSYCTFSNQGGLVHPKTSIEDQDELSSL---L-QV-PLV-AGTVNRGSEVIAAGMVVNDWCAFCGLDTTSTELSVIESVF-K-L-------------N-----------------------E--------------------------A---Q-P--ST-----I-------AT---T--MRD----SLIDSLT---------------------------------
>Eucidaris_tribuloides@CT01120331.H1.1
--------------------------------------------------------------MALRARFENS-NEIGVYSKLTNSYCLVGIG-ASENFYSVFE----GEIG------DV---IP---VVHCAIAG-CRIVGRLSVG-NRHGLLVPNTTTDQEL-QHLR-N-S--L-----PD---SVAI--QRV-E--E-RLSALGNVIACNDHVALVHPD---------LDRETEEILADVMKVE-VFRQTVAE-NSLVGSYSVISNQGGLVHPKTSVENQDELSSL---L-QI-PLV-AGTVNRGSEVVGGGMVVNDWSAFCGLDTTTTELSVIESIF-K-L-------------G-----------------------D--------------------------A---Q-S--SA-----I-------ST---S--LRG----ALVES-----------------------------------
>Halocynthia_roretzi@CT01120331.H1.1
--------------------------------------------------------------MAVRVQFENN-NEVGVFSKLTNAYCLVAIG-GSENFYSVFE----SELS------ET---IP---VVHASISG-CRIIGRMCVG-NRNGLILPNSTTDDEL-QHIR-N-C--L-----PD---AVKI--QRV-E--E-RLCALGNVVSCNDYVALVHPD---------LDKETEEIIADTLKVE-VFRQTVAS-QVLVGSYSCFTNQGGIVHPKTSIEDQDELSSL---L-QV-PLV-AGTVNRGSEVIGAGMVVNDWCAFCGLDXTAXXLSLIXKVF-K-L-------------G-----------------------D---Q----------------------Q---S----XT-----L-------TT---E--XRD----SLID------------------------------------
>Lytechinus_variegatus@JH436067.H1.1
-------------------------------------------------------------------------------------------------------------------------------------------------G-NRHGLLVPNSTTDQEL-QHIR-N-A--L-----PD---SVAI--QRI-E--E-KLSALGNVIACNDYVALVHPD---------LDK-------------------------------------------------------------------AGTVNRGSEVLGGGMVVNDWCAFCGLDTTTAELSVIEKVF-K-I-------------G-----------------------G--------------------------E---Q-T--AT-----I-------AS---D--MRD----SLVD------------------------------------
>Crotalus_adamanteus@AFJ51714
--------------------------------------------------------------MAVRASFENN-NEIGCFAKLTNAYCLVAIG-GSEGFYSVFE----GELS------DT---IP---VIHASIAG-CRIIGRMCVG-NRHGLLVPNNTTDQEL-QHIR-N-C--L-----PD---SVRI--QRV-E--E-RLSALGNVTACNDYVALAHPD---------IDRETEEILADVLKVE-VFRQTVAD-QALVGSYCVFSNQGGLVHPKTSIEDQDELSSL---L-QV-PLV-AGTVNRGSEVIAAGMVVNDWCAFCGLDTTSTELSVIESVF-K-L-------------N-----------------------E--------------------------A---Q-P--SA-----I-------AT---T--MRD----SLIDSLT---------------------------------
>Sarcophilus_harrisii@XP_003757007
--------------------------------------------------------------------------------------------------XSVFE----GELS------ET---IP---VVHASIAG-CRIIGRMCVG-NRHGLLVPNNTTDQEL-QHIR-N-S--L-----PD---SVQI--RRV-E--E-RLSALGNVTTCNDYVALVHPD---------LDRETEEILADVLKVE-VFRQTVAD-QVLVGSYCVFSNQGGLVHPKTSIEDQDELSSL---L-QV-PLV-AGTVNRGSEVIAAGMVVNDWCAFCGLDTTSTELSVVESVF-K-L-------------N-----------------------E--------------------------A---Q-P--ST-----I-------AT---S--MRD----SLIDSLT---------------------------------
>Oreochromis_niloticus@XP_003456287
--------------------------------------------------------------MAVRAAFEKN-NEIGCFAKLTNTYCLVAIG-GSENFYSVFE----GELS------ET---IP---VVHASIAG-CRIIGRMCVG-NRHGLLVPNNTTDQEL-QHIR-N-C--L-----PD---AVRI--QRV-E--E-RLSALGNVIACNDYVALVHPD---------LDRETEEILADTLKVE-VFRQTIAE-QVLVGSYCAFSNQGGLVHPKTSIEDQDELSSL---L-QV-PLV-AGTVNRGSEVIAAGMVVNDWCAFCGLDTTSTELSVIESVF-R-L-------------G-----------------------D--------------------------TA--Q-P--ST-----I-------AT---S--MRD----SLIDSLTFLLSTLCPISMA---------------------
>Ornithorhynchus_anatinus@XP_001517810
-------------------------------------------------------------------------------------------------------------------------------------------------G-NRHGLLVPNNTTDQEL-QHIR-N-S--L-----PD---AVQI--RRV-E--E-RLSALGNVTACNDYVALVHPD---------LDLETEEILADVLKVE-VFRQTVAD-QVLVGSYCVFSNQGGLVHPRTSIEDQDELSSL---L-QV-PLV-AGTVNRGSEVVAAGLVVNDWCAFCGLDTTSTELSVVESVF-K-L-------------N-----------------------E--------------------------A---Q-P--SA-----I-------AT---T--IRD----SLIDSLT---------------------------------
>Clavelina_lepadiformis@Clep18844.H1.1
--------------------------------------------------------------MAVRVQFENN-NDIGVFSKLTNAYCLVAVG-GSENFYSTFE----AELA------DT---IP---VVHASIAG-CRIIGRMCVG-NRNGLIMPYSTTDQEL-QHIR-N-C--L-----PD---EIKI--QRV-E--E-RLSALGNVVSCNDYVALVHPD---------LDRETEEILADVLKVE-VFRQTVTD-QVLVGSYCCFSNQGGLVHPKTSVEAQDELSSL---L-QV-PLV-AGTVNRGSEVIGGGMVVNDWCAFCGLDTTSTELSVIESVF-K-L-------------G-----------------------D---H----------------------Q---N-Q--GT-----V-------QS---K--IRD----SLIDSL----------------------------------
>Salpa_fusiformis@Sfus20762.H1.1
--------------------------------------------------------------MAVRCQFENN-NEVGVFSKLTNKYCLVAVG-GSENFYSVFE----NELV------DV---IP---VVHATIAG-CRIIGNMCVG-NKNGLIVPHSCTDQEL-QHLR-N-C--L-----PD---GVVV--KRI-Q--E-KLTALGNVFSCNDYAALAHHA---------IDRESEEVVADALGVE-VFRQTVAD-QSLVGSYSLFTNQGGLVHPKTSVEALDELSSL---L-QV-PLV-AGTVNRGSEGIGSGMVANDWCAFCGTDTTATEVSVIDNVF-K-I-------------G-----------------------D---G----------------------A---D-A--NA-----I-------KT---T--MRE----SIVDTL----------------------------------
>Ophionotus_victoriae@CT01130603.H1.1
--------------------------------------------------------------------------------------------------------------------------------------------------------------------------------------------------------RLSALGNVIACNDYVAL-----------------TEEILTDVLKVE-VFRQTIAE-NVLVGSYSVFSNRGGLVHPQTTIQDQDELSSL---L-QV-PLV-AGTVNRGSDVLGGGMVVNDYCAFTGLDTTSTELSVIESVF-K-L-------------N-----------------------E--------------------------A---Q-P--SA-----I-------VN---E--MRD----SLVDSM----------------------------------
>Anas_platyrhynchos@EOB02401
------------------------------------------------------------------------------------------------------------------------------------------------LG-NRHGLLVPSSTTDQEL-QHIR-N-S--L-----PD---SVRI--QRV-E--E-RLSALGNVTTCNDYVALVHPD---------LDRETEEILADVLKVE-VFRQTVAD-QVLVGSYCVFSNQGGIVHPKTSIDDQDELSSL---L-QV-PLV-AGTVNRGSEVIAAGMVVNDWCAFCGLDTTSTELSVIESIF-R-L-------------N-----------------------E--------------------------A---Q-P--ST-----I-------AT---N--MRD----SLID------------------------------------
>Columba_livia@EMC89142
------------------------------------------------------------------------------------------------------------------------------------------------LG-NRHGLLVPSSTTDQEL-QHIR-N-S--L-----PD---S-----------------------------------------------ETEEILADVLKVE-VFRQTVAD-QVLVGSYCVFSNQGGIVHPKTSIDDQDELSSL---L-QV-PLV-AGTVNRGSEVIAAGMVVNDWCAFCGLDTTSTELSVIESIF-R-L-------------N-----------------------E--------------------------A---Q-P--ST-----I-------AT---N--MRD----SLIDR-----------------------------------
>Botryllus_schlosseri@CT01131026.H1.1
--------------------------------------------------------------MALRCQFEKN-NEVGVFAKLTNAYCLVAIG-GSENFYSVFE----SELA------DS---IP---VVHGSIAG-CRIIGRMCVG-NKNGLILPNSTTDQEL-QHFR-N-C--L-----PD---SVKI--QRV-E--E-RLSALGNVASCNDYVALVHPD---------LDRETEEIIADTLKVE-VFRQTIAN-QVLVGSYSAFTNQGGIVHSKTSADDQDELSSL---L-QI-PLV-AGTVNRGSDVIGGGMVVNDWCAFCGLDTTSTELSLIESVF-K-L-------------G-----------------------N---Q----------------------Q---T----SA-----L-------TA---E--IRD----SLIDTI----------------------------------
>Alligator_sinensis@XM_006034141.H1.1
-------------------------------------------------------------------------------------------------YSSVFE----GELS------ET---IP---VVHASIAG-CRIIGRMCVG-NRHGLLVPSNTTDQEL-QHIR-N-S--L-----PD---SVRI--QRV-E--E-RLSALGNVTTCNDYVALIHPD---------LDRETEEILADVLKVE-VFRQTVAD-QVLVGSYCVFSNQGGLVHPKTSIEDQDELSSL---L-QV-PLV-AGTVNRGSEVIAAGMVVNDWCAFCGLDTTSTELSVIESIF-K-L-------------N-----------------------E--------------------------A---Q-P--ST-----I-------AT---S--MRD----SLIDSLT---------------------------------
>Ambystoma_mexicanum@CT01131213.H1.1
--------------------------------------------------------------MAVRASFENN-NEIGCFAKLTNTYCLVAIG-GSENFYSVFE----GELS------ET---IP---VVHASIAG-CRIIGRMSVG-NRHGLLVPNNTTDQEL-QHMR-N-S--L-----PD---SVKI--QRV-D--E-RLSALGNVIACNDYVALVHPD---------LDRETEDILADVLKVE-VFRQSVAD-QVLVGSYCAFSNQGGLVHPKTSIEDQDELSSL---L-QV-PLV-AGTVNRGSEVIAAGMVVNDWCAFCGLDTTSTELSVIESVF-K-L-------------N-----------------------D--------------------------A---Q-P--ST-----I-------AT---S--MRD----SLIDSLT---------------------------------
>Caiman_crocodilus@Contig5342.H1.1
--------------------------------------------------------------MAVRASFENN-QEIGCFAKLTNAYCLTAVG-GAESFYSVFE----GELS------ET---IP---VVHASIAG-CRIIGRMCVG-NRHGLLVPSNTTDQEL-QHIR-N-S--L-----PD---SVRI--QRV-E--E-RLSALGNVTTCNDYVALIHPD---------LD----------------------------------------------------------------------TVNRGSEVIAAGMVVNDWCAFCGLDTTSTELSVIESIF-K-L-------------N-----------------------E--------------------------A---Q-P--ST-----I-------AT---S--MRD----SLIDSLT---------------------------------
>Caretta_caretta@Contig3132.H1.1
-------------------------------------------------------------------------------------------------------------LS------ET---IP---VVHASIAG-CRIIGRMCVG-NRHGLLVPSSTTDQEL-QHIR-N-S--L-----PD---SVRI--QRV-E--E-RLSALGNVTTCNDYVALVHPD---------LDRETEEILADVLKVE-VFRQTVAD-QVLVGSYCAFSNQGGLVHPKTSIEDQDELSSL---L-QV-PLV-AGTVNRGSEVIAAGMVVNDWSAFCGLDTTSTELSVIESIF-K-L-------------N-----------------------E--------------------------A---Q-P--ST-----L-------AT---S--MRD----SLIDSLT---------------------------------
>Chelonoidis_nigra@Contig78912.H1.1
--------------------------------------------------------------MAVRASFENN-HEIGCFAKLTNTYCLVAIG-GSENFYSIFE----GELS------ET---IP---VVHASIAG-CRIIGRMCVG-NRHGLLVPSSTTDQEL-QHIR-N-S--L-----PD---SVRI--QRV-E--E-RLSALGNVTTCNDYVALVHPD---------LDRETEEILADVLKVE-VFRQTVAD-QVLVGSYCAFSNQGGLVHPKTSTEDQDELSSL---L-QV-PLV-AGTVNRGSEVIAAGMVVNDWCAFCGLDTTSTELSVIESIF-K-L-------------N-----------------------E--------------------------A---Q-P--SA-----I-------AT---S--MRD----SLVDSLT---------------------------------
>Chrysemys_picta_bellii@CT01131213.H1.1
--------------------------------------------------------------MAVRASFENN-HEIGCFAKLTNCYCLVAIG-GXXXXXXIFE----GELS------ET---IP---VVHASIAG-CRIIGRMCVG-NRHGLLVPSSTTDQEL-QHIR-N-S--L-----PD---SVRI--QRV-E--E-RLSALGNVTTCNDYVALVHPD---------LDRETEEILADVLKVE-VFRQTVAD-QVLVGSYCAFSNQGGLVHPKTSTEDQDELSSL---L-QV-PLV-AGTVNRGSEVIAAGMVVNDWCAFCGLDTTSTELSVIESIF-K-L-------------N-----------------------E--------------------------A---Q-P--ST-----I-------AT---S--MRD----SLID------------------------------------
>Crocodylus_niloticus@toto25421.H1.1
--------------------------------------------------------------------------------------------------------------------------------------------------------------------------------------------------------------NVTTCNDYVALIHPD---------LDRETEEILADVLKVE-V-RQTIAD-QVLVGSYCVFSNQGGLVHPKTSIEDQDELSSL---L-QV-PLV-AGTVNRGSEVIAAGMVVNDWCAFCGL-----------------------------------------------------------------------------------------------------------------------------------------------------------------
>Cyclorana_alboguttata@Calb4756.H1.1
--------------------------------------------------------------MAVRASFENN-NEIGCFAKLTNTYCLVAIG-GSENFYSVFE----GELS------ET---IP---VVHASIAG-CRIIGRMCVG-NRNGLLVPNNTTDQEL-QHIK-N-S--L-----PD---SVRI--QRV-E--E-RLSALGNVIACNDYVALVHPD---------LDRETEEILADVLKVE-VFRQTVAD-QVLVGSYCAFSNQGGLVHPKTSIENQDELSSL---L-QV-PLV-AGTVNRGSEVIAAGMVVNDWCAFCGLDTTSTEMSVIESVF-K-L-------------S-----------------------D--------------------------A---Q-P--ST-----I-------AT---S--MRD----SLIDSLT---------------------------------
>Cynops_pyrrhogaster@CT01131213.H1.1
--------------------------------------------------------------MAVRASFENN-NEIGCFAKLTNTYCLVAIG-GSENFYSVFE----GELS------ET---IP---VVHASIAG-CRIIGRMCVG-NRHGLLVPNNTTDQEL-QHIR-N-S--L-----PD---SVKI--QRV-E--E-RLSALGNVIACNDYVALVHPD---------LDRETEDILSDVLKVE-VFRQSVAD-QVLVGSYCAFSNQGGLVHPKTSIEDQDELSSL---L-QV-PLV-AGTVNRGSEVIAAGMVVNDWCAFCGLDTTSTELSVIESVF-K-L-------------N-----------------------D--------------------------A---Q-P--ST-----I-------AT---S--MRD----SLIDSLT---------------------------------
>Elaphe_guttata@toto158497.H1.1
--------------------------------------------------------------MAVRASFENN-NEIGCFAKLTNAYCLVAIG-GSEGFYSVFE----GEL---------------------------------------------------------------------------------------------------------------------------------------------------------CTFSNQGGLVHPKTSIEDQDELSSL---L-QV-PLV-AGTVNRGSEVIAAGMVVNDWCAFCGLDTTSTELSVIESVF-K-L-------------N-----------------------E--------------------------A---Q-P--ST-----I-------AT---T--MRD----SLI-------------------------------------
>Emys_orbicularis@Contig11638.H1.1
------------------------------------------------------------------------------------------------------------------------------------IAG-CRIIGRMCVG-NRHGLLVPSSTTDQEL-QHIR-N-S--L-----PD---SVRI--QRV-E--E-RLSALGNVTTCNDYVALVHPD---------LDRETEEILADVLKVE-VFRQTVAD-QVLVGSYCAFSNQGGLVHPKTSTEDQDELSSL---L-QV-PLV-AGTVNRGSEVIAAGMVVNDWCAFCGLDTTSTELSVIESIF-K-L-------------N-----------------------E--------------------------A---Q-P--ST-----I-------AT---S--MRD----SLIDSLT---------------------------------
>Eublepharis_macularius@Emac1551.H1.1
--------------------------------------------------------------MAVRASFENN-NEIGCFAKLTNAYCLVAIG-GSEGFYSVFE----GELS------DT---IP---VVHASIAG-CRIIGRMCVG-NRHGLLVPNNTTDQEL-QHIR-N-C--L-----PD---SVRI--QRV-E--E-RLSALGNVMTCNDYVALVHPD---------IDRETEEILADVLKVE-VFRQTVAD-QVLVGSYCAFSNQGGLVHPKTSIEDQDELSSL---L-QV-PLV-AGTVNRGSEVIAAGMVVNDWCAFCGLDTTSTELSVIESVF-K-L-------------N-----------------------E--------------------------A---Q-P--SA-----I-------AT---N--MRE----SLIDSLT---------------------------------
>Lampropholis_coggeri@CT01131213.H1.1
--------------------------------------------------------------MAVRASFENN-NEVGCFAKLTNAYCLVAVG-GSEGFYSVFE----GELS------DT---IP---VVHASIAG-CRIIGRMCVG-NRHGLLVPNNTTDQEL-QHIR-N-S--L-----PD---SVRI--QRV-E--E-RLSALGNVTTCNDYVALVHPD---------IDRETEEILADVLKVE-VFRQTVAX-QVLVGSYCAFSNQGGLVHPKTSIEDQDELSSL---L-QV-PLV-AGTVNRGSEVIAAGMVVNDWCAFCGLDTTSTELSVIENVF-K-L-------------N-----------------------E--------------------------A---K-P--SN-----I-------AT---N--MRD----SLIDSLT---------------------------------
>Latimeria_chalumnae@CT01131213.H1.1
--------------------------------------------------------------MAVRASFENN-NEIGCFAKLTNAYCLVAIG-GSENFYSVFE----GELS------ET---IP---VVHASIAG-CRIIGRMCVG-NRHGLLVPNNTTDQEL-QHIR-N-C--L-----PD---SVAI--QRV-E--E-RLSALGNVIASNDYVALVHPD---------LDR--------------------------------------------------------------------------------------------------------------------------------------------------------------------------------------------------------------------------------------------------------------
>Latimeria_menadoensis@GAPS01032740.H1.1
--------------------------------------------------------------MAVRASFENN-NEIGCFAKLTNAYCLVAIG-GSENFYSVFE----GELS------ET---IP---VVHASIAG-CRIIGRMCVG-NRHGLLVPNNTTDQEL-QHIR-N-C--L-----PD---SVAI--QRV-E--E-RLSALGNVIASNDYVALVHPD---------LDRETEEILADVLKVE-VFRQTVAD-QVLVGSYCAFSNRGGLVHPKTSIEDQDELSSL---L-QV-PLV-AGTVNRGSEVIAAGMVVNDWCSFCGLDTTSTELSVIESVF-R-L-------------N-----------------------E--------------------------A---Q-P--ST-----I-------AT---S--MRD----SLIDSLT---------------------------------
>Leucoraja_erinacea@CT01131213.H1.1
--------------------------------------------------------------MAVRASFENN-NEIGCFAKLTNAYCLVAIG-GSENFYSVFE----GELS------ET---IP---VVHASIAG-CRIIGRMCVG-NRHGLLVPNNTTDQEL-QHLR-N-C--L-----PD---AVAI--QRV-E--E-RLSALGNVIACNDYVALVHPD---------LDRETEEIVSDVLKVE-VFRQTVAQ-QVLVGSYCCFSNQGGLLHPQTPTHDQDELSSL---L-QV-PLV-AGTVNRGSEVIGGGLVVNDWCAFCGLDTTSTELSVIESIF-R-L-------------N-----------------------E--------------------------A---Q-P--SA-----I-------AT---T--MRD----SLIDSLT---------------------------------
>Notophthalmus_viridescens@Nvir1233.H1.1
--------------------------------------------------------------MAVRASFENN-NEIGXXAKLTNTYCLVAIG-XSENFYSVXE----GELS------ET---IP---VVHASIAG-CRIIGRMCVG-NRHGLLVPNNTTDQEL-QHIR-N-S--L-----PD---AVKI--QRV-E--E-RLSALGNVIACNDYVALVHPD---------LDRETEDILSDVLKVE-VFRQSVAD-QVLVGSYCAFSNQGGLVHPKTSIEDQDELSSL---L-QV-PLV-AGTVNRGSEVIAAGMVVNDWCAFCGLDTTSTELSVIESVF-K-L-------------N-----------------------D--------------------------A---Q-P--ST-----I-------AT---T--MRX----XXIDXLT---------------------------------
>Pelodiscus_sinensis@toto45552.H1.1
------------------------------------------------------------------------------------------------NSGSVFE----GELS------ET---IP---VVHASIAG-CRIIGRMCVG-NRHGLLVPSSTTDQEL-QHIR-N-S--L-----PD---SVRI--QRV-E--E-RLSALGNVTTCNDYVALVHPD---------LDRETEEILADVLKVE-VFRQTVAD-QVLVGSYCVFSNQGGLVHPKTSTEDQDELSSL---L-QV-PLV-AGTVNRGSEVIAAGMVVNDWCAFCGLDTTSTELSVIESIF-K-L-------------N-----------------------E--------------------------A---Q-P--ST-----I-------AT---S--MRD----SLIDSLT---------------------------------
>Phrynops_hilarii@Contig30952.H1.1
----------------------------------------------------------------------------------------------------------------------------------------------------------------------------------------------------------------------------D---------LDRETEEILADVLKVE-VFRQTVAD-QVLVGSYCAFSNQGGLVHPKTSIEDQDELSSL---L-QV-PLV-AGTVNRGSEVIAAGMVVNDWCAFCGLDTTSTELSVIESIF-K-L-------------N-----------------------E--------------------------A---Q-P--ST-----I-------AT---S--MRD----SLIDSLT---------------------------------
>Podarcis_sp.@Contig3911.H1.1
---------------------------------------------------------------------------------------------GSEGFYSVFE----GELS------DT---IP---VVHASIAG-CRIIGRMCVG-NRHGLLVPNNTTDQEL-QHIR-N-S--L-----PD---SVRI--QRV-E--E-RLSALGNVTTCNDYVALVHPD---------IDRETEEILADVLKVE-VFRQTVAE-QVLVGSYCAFSNQGGLVHPKTSIEDQDELSSL---L-QV-PLV-AGTVNRGSEVIAAGMVVNDWCAFCGLDTTSTELSVIESVF-K-L-------------N-----------------------E--------------------------S---Q-P--ST-----I-------AT---T--MRD----SLIDSLT---------------------------------
>Pogona_vitticeps@toto21851.H1.1
----------------------------------------------------------------------------------------------------------------------------------------CRIIGRMCVG-NRHGLLVPNNTTDQEL-QHIR-----------------------------------------------------------------------ADVLKVE-VFRHTVAD-QVLVGSYCVFSNQGGLVHPKTSIEDQDELSSL---L-QV-PLV-AGTVNRGSEVIAAGMVVNDWCAFCGMNTTSTEFSVIESVF-K-L-------------N-----------------------A--------------------------A---Q-P--ST-----I-------AT---T--MRD----SLIDSLT---------------------------------
>Protopterus_annectens@Pann19022.H1.1
--------------------------------------------------------------MAVRTSFENN-NEIGCFAKLTNAYCLVAVG-GSENFYSVFE----GELS------ET---IP---VVHASIAG-CRIIGRMCVG-NRHGLLVPNNTTDQEL-QHIR-N-S--L-----PD---SVII--QRV-E--E-RLSALGNVIACNDYVALVHPD---------IDRETEEILADTLKVE-VFRQTLAN-QVLVGSYCAFSNQGGLVHPKTSIEDQDELSSL---L-QV-PLV-AGTVNRGSDVIAAGMVVNDWCAFCGLDTTSTELSVIESVF-K-L-------------N-----------------------E--------------------------T---Q-P--SD-----I-------AT---T--MRD----SLIDSL----------------------------------
>Ptychodera_flava@Pfla57345.H1.1
--------------------------------------------------------------MAVRALFENS-NEVGVFAKLTNAYCLVAVG-GSANFYSVFE----GELS------DV---IP---VVYTSIAG-CRIIGRMTVG-NRHGLLVPNTTTDQEL-QHIR-N-S--L-----PD---S----------------SALGNVIACNDYVALVHPD---------LDRETEEILADVLKVE-VFRQTVAD-NVLVGSYCSISNQGALVHPKTSIENQDEISSL---L-QV-PLV-AGTVNRGSEVIGAGMVVNDWSAFCGLDTTSTELSVVESIF-K-L-------------G-----------------------E--------------------------A---Q-P--SA-----V-------TS---E--MRA----SL--------------------------------------
>Python_regius@CT01131213.H1.1
--------------------------------------------------------------MAVRASFENN-NEIGCFAKLTNAYCLVAIG-GSEGFYSVFE----GELS------DT---IP---VIHASIAG-CRIIGRMCVG-NRHGLLVPNNTTDQEL-QHIR-N-C--L-----PD---SVRI--QRV-E--E-RLSALGNVTACNDYVALAHPD---------IDRETEEILADVLKVE-VFRQTIAD-QALVGSYCAFSNQGGLVHPKTSIEDQDELSSL---L-QV-PLV-AGTVNRGSEVIAAGMVVNDWCAFCGLDTTSTELSVIESVF-K-L-------------N-----------------------E--------------------------A---Q-P--ST-----I-------AT---T--MRD----SLVDSLT---------------------------------
>Rana_chensinensis@Rche160985.H1.1
--------------------------------------------------------------MAVRXSFENN-NEIGCFAXLXXXYCLVAXG-GSENFYSVFE----GELS------ET---IP---VVHASIAG-CRIIGRMC--------LVPSNTTDQEL-QNIR-N-S--L-----PD---SVRI--QRV-E--E-RLSALGNVIACNDYVALVXPD---------LDRETEEILADVLKVE-VFRQTVAD-QVLVGSYCAFSNQGGLVHPKTSIEHQDELSAL---L-QV-PLV-AGTXNRGSEVIAAGMVVNDWCAFCGLDTTSTELSVIESVF-K-L-------------S-----------------------D--------------------------A---Q-P--ST-----I-------AT-----------------------------------------------------
>Scyliorhinus_canicula@CT01131213.H1.1
--------------------------------------------------------------MAVRASFENN-NEIGCFSKLTNSYCLLAVG-GADNFYSVFE----GELS------ET---IP---VVHASIAG-CRIIGRMCVG-NRHGLLVPNNTTDQEL-QHIR-N-C--L-----PD---SVAI--QRI-E--E-RLSALGNVIACNDYVALVHPD---------LDRETEEILADMLKVE-VFRQTVAE-QVLVGSYCAFSNQGGLVHPKTSIEDQDELSSL---L-QV-PLV-AGTVNRGSEVIAGGMVVNDWCAFCGLDTTSTELSVIESVF-R-L-------------N-----------------------E--------------------------A---Q-P--SA-----I-------AT---S--MRD----SLIESLT---------------------------------
>Sphenodon_punctatus@toto19028.H1.1
--------------------------------------------------------------MAVRVSFENN-NEIGCFAKLTNAYCLVAIG-GSEGFYSVFE----GELS------ET---IP---VVHASIAG-CRIIGRMCVG-NRHGMLVPNNTTDQEL-QHIR-N-S--L-----PD---SVRI--QRV-E--E-RLSALGNVTTCNDYVALVHPD---------LDRETEEILADVLKVE-VFRQTVAD-QVLVGSYCAFSNQGGIVHPKTSIEDQDELSSL---L-QV-PLV-AGTVNRGSEVIAAGMVVNDWCAFCGLDTTSTELSVIESIF-K-L-------------N-----------------------E--------------------------A---Q-P--ST-----I-------AT---N--MRE----SLIDSLT---------------------------------
>Trachemys_scripta@toto19021.H1.1
------------------------------------------------------------------ASFENN-HEIGCFAKLTNCYCLVAIG-GSENFYSIFG----G----------T---IP---VVHASIAG-CRIIGRMCVG-NRHGLLVPSSTTDQEL-QHIR-N-S--L-----PD---SVRI--QRV-E--E-RLSALGNVTTCNDYVALVHPD---------LDRETEEILADVLKVE-VFRQTVAD-QVLVGSYCAFSNQGGLVHPKTSTEDQDELSSL---L-QV-PLV-AGTVNRGSEVIAAGMVVNDWCAFCGLDTTSTELSVIESIF-K-L-------------N-----------------------E--------------------------A---Q-P--ST-----I-------AT---S--MRD----SLIDSLT---------------------------------
