# Supplementary material for: A phylogenomic framework and timescale for comparative studies of tunicates
Source: BMC Biol. 2018 Apr 13;16:39. doi: 10.1186/s12915-018-0499-2 (PMC5899321; doi:10.1186/s12915-018-0499-2)
Supplement: Supplementary file 4 — Supporting data. Transcriptome assemblies, alignments, and trees. (ZIP 38502 kb) [file 12915_2018_499_MOESM4_ESM.zip › 12915_2018_499_MOESM4_ESM/12915_2018_499 (Delsuc) Files Updated 23-03-2018/l12e-A.fasta]

>Holothuria_glaberrima@CT01070706.H1.1
---------------------------------MSDAEG--DGQP-TP--VV-AA---A-----A--------------------------------------------------------P--------V------G-------------------------A----S-----MD----VNT--------A------LQEVLKTALI-HD-GLARGLHEAAKALDK-R-----Q--AHVCVLANNCDEP---SYTKLVEALCA--EH-SISLLKV-DDNKKLG-EWAGL-CK--I--------DKEG-KAR----KVV-ACSCVV-V-K----D---Y-G--R-D--TTALEVLNEYFNQKK----------------------------------------------------------------------
>Apostichopus_japonicus@CT01090526.H1.1
---------------------------------MSDTEG--DSAP-TP--VA-VA---A-----A------------------------------------------------------------------------G-------------------------A----P-----MD----VNT--------A------LQEVLKTSLI-HD-GLARGLHEAAKALDK-R-----Q--AHLCVLANNCDEP---TYVKLVEALCA--EH-GISLLKV-DDNKKLG-EWSGL-CK--I--------DREG-KAR----KVV-ACSCVV-V-K----D---Y-G--R-D--TTALEVLNEYFKQK-----------------------------------------------------------------------
>Strongylocentrotus_purpuratus@XP_795427
---------------------------------MSDAEG--DD-Q-PA--AA-AA---A-----A------A-----A--V----------------------------------------S--------V------G-------------------------G----P-----MD----VNT--------A------LQEVLKTALI-HE-GLARGIHEATKALDK-R-----Q--AHLCVLANNCDEP---AYKKLVEALCV--EH-NINLLKV-DDNKKLG-EWAGL-CK--I--------DKEG-KAR----KVV-ACSCVA-V-K----D---Y-G--K-E--SPALDVVKDYFSK------------------------------------------------------------------------
>Patiria_pectinifera@CT01060721.H2.1
---------------------------------MSDAEG--DG-P-TP--AP-AA---A-----A------A-----A-----------------------------------------------------------G-------------------------G----P-----MD----VIT--------A------LQEVLKTSLI-HD-GLARGLHEAAKALDK-R-----Q--AHLCVLANNCDEA---MYKKLVEALCA--EH-SINLYKV-DDNKKLG-EWSGL-CK--I--------DKEG-KAR----KVV-ACSCVV-V-K----D---Y-G--K-E--SAAVDVLNDYFK-------------------------------------------------------------------------
>Patiria_miniata@CT03100918.H1.1
---------------------------------MSDAEG--DG-P-TP--AP-AA---A-----A------V-----G-----------------------------------------------------------G-------------------------G----P-----MD----VIT--------A------LQEVLKTSLI-HD-GLARGLHEAAKALDK-R-----Q--AHLCVLANNCDEA---MYKKLVEALCA--EH-SINLYKV-DDNKKLG-EWSGL-CK--I--------DKEG-KAR----KVV-ACSCVV-V-K----D---Y-G--K-E--SAAVDVLNDYFK-------------------------------------------------------------------------
>Solaster_stimpsonii@CT01061101.H1.1
---------------------------------MSDAEG--DG-P-TA--AV-AA---A-----A------V-----S-----------------------------------------------------------S-------------------------G----P-----MD----VIT--------A------LQEVLKTSLV-HD-GLARGLHEAAKALDK-R-----Q--AHLCVLANNCDEA---MYKKLVEALCA--EH-SINLYKV-DDNKKLG-EWAGL-CK--I--------DREG-KAR----KVV-ACSCVV-V-K----D---Y-G--K-E--SAAVDALNDYFK-------------------------------------------------------------------------
>Amphiura_filiformis@CT01120102.H1.1
---------------------------------MSDAEG--DD-Q-P---TP-VA---A-----A-----------------------------------------------------------------V------G-------------------------G----P-----MD----VNT--------A------LQEVLKTALI-HD-GLARGLHEAAKALDK-R-----Q--AHMCVLANNCDEP---MYKKLVEALCA--EH-GINLLKV-DDNKKLG-EWAGL-CK--I--------DREG-KAR----KVV-ACSCVV-V-K----D---Y-G--K-E--TPALDVLNDYFK-------------------------------------------------------------------------
>Eucidaris_tribuloides@CT01120102.H1.1
---------------------------------MSDAEG--DD-Q-PV--AA-AV---A-----S------------------------------------------------------------------------G-------------------------G----A-----MD----VNT--------S------LQEVLKSSLI-HN-GLARGLHEAAKALDK-R-----Q--AHMCVLANNCDEP---AYKKLVEALCA--EH-SINLLKV-DDNKKLG-EWAGL-CK--I--------DKEG-KAR----KVV-ACSCVV-V-K----D---Y-G--Q-E--SPAVDVLKDYFNVNK----------------------------------------------------------------------
>Lytechinus_variegatus@CT01120102.H1.1
---------------------------------MSDAEG--DD-Q-PA--AA-AA---------------------------------V--------------------------------S--------V------G-------------------------G----P-----MD----VNS--------A------LQEVLKTSLI-HG-GLARGIHEAAKALDK-R-----E--AHLCILANNCDEP---TYKKLVEALCV--EH-NINLLKV-DDNKKLG-EWSGL-CK--I--------DKEG-KAR----KVV-ACSCVA-V-K----D---Y-G--K-E--SPALDVIKDYFSK------------------------------------------------------------------------
>Ptychodera_flava@CT01071220.H1.1
---------------------------------MSDAEG--DDTP-VA-------------------------------------------------------------------------A--------V------G-------------------------G----P-----MS----IED--------A------LQKVLKTSLV-HN-GLARGLHEAAKALDK-R-----Q--AHLCVLANNCDEP---MYVKLVEALCT--EH-NINLLKV-DDNKKLG-EWSGL-CK--I--------DREG-KAR----KVV-ACSCVV-V-K----D---F-G--K-E--SEALDVINEYFKSKR----------------------------------------------------------------------
>Balanoglossus_clavigerus@CT01101211.H1.1
---------------------------------MSDAEG--DDTP-VA--VA---------------------------------------------------------------------A--------A------G-------------------------G----P-----MT----IEE--------A------LQEVLKTSLI-HS-GLARGLHEAAKALDK-R-----Q--AHLCVLANNCDEP---MYVKLVEALCT--EH-DINLLKV-DDNKKLG-EWSGL-CK--I--------DREG-KAR----KVV-ACSCVV-V-K----D---F-G--K-E--SQALDVIHEYFKSKR----------------------------------------------------------------------
>Saccoglossus_kowalevskii@XP_002739755
---------------------------------MSDAEG--DGKP-AA--TP-AA---A-----A--------------------------------------------------------A--------V------G-------------------------G----P-----MD----VNT--------A------LQEVLKTALI-HD-GLARGLHEAAKALDK-R-----Q--AHLCVLANNCDEP---MYVKLVEALCA--EH-GINLLKV-DDNKKLG-EWAGL-CK--I--------DREG-KAR----KIV-ASSCVV-V-K----D---Y-G--K-D--SQALDVLNEYFKSKR----------------------------------------------------------------------
>Xenoturbella_bocki@CT01061109.H1.1
---------------------------------MSDAEG--DD-P-VV--AV-VA---A-----G------------A-----------------------------------------------------------I-------------------------G----G-----MD----VYT--------A------LQEVLKNALI-CD-GLARGLHEAAKALDK-R-----Q--AHLCVLANSCDEP---MYVKLVEALCA--EH-QINLIKV-DDNKKLG-EWAGL-CK--I--------DKEG-KPR----KVV-GCSCVV-V-K----D---Y-G--K-E--SQATDVLTEYFKSKR----------------------------------------------------------------------
>Branchiostoma_floridae@AAL79538
-----------------------------------------M----------------A-----E------G-----G--E----------------------------------------A--------S------G-------------------------G----P-----MD----INT--------A------LQEVLKNALI-HD-GLARGLHEAAKALDK-R-----Q--AHLCVLANNCDEP---MYVKLVEALCA--EH-GINLIKV-DDNKKLG-EWAGL-CK--I--------DREG-KPR----KVV-GCSCVV-V-K----D---Y-G--K-E--TQALDVMNEYFKSKH----------------------------------------------------------------------
>Ciona_savignyi@51746762.125
--------------------------------------------------------------------------------V----------------------------------------V--------P------A-------------------------G----P-----MD----LNT--------A------LQEVLKTAVI-SD-GLARGLNECARALDK-R-----Q--AHLCVLANNCDES---SYVRLIEALCN--EH-QISLIKV-DDNKKLG-EWSGL-CK--I--------DQEG-KPR----KVV-GCSCVV-V-R----D---W-G--K-E--GQAHDVLAEHMK-------------------------------------------------------------------------
>Ciona_intestinalis@XP_002128066
--------------------------------------------------MSDGEGDDV-----P------V-----A--V----------------------------------------Q--------P------S-------------------------G----P-----MD----LNT--------A------LQEVLKTAVI-ND-GLARGLNECARALDK-R-----Q--AHLCVLANNCDEP---SYVKLIEALCN--EH-QISLIKV-DDSKKLG-EWAGL-CK--I--------DQEG-KPR----KVV-GCSSVV-V-R----D---W-G--K-E--GQAHDVLAEHLKRSK----------------------------------------------------------------------
>Diplosoma_listerianum@51452398.138
--------------------------------------------------------------------------------M----------------------------------------V--------A------S-------------------------G----P-----MD----LNT--------A------LQEVLKGAVI-CD-GLARGLNETARALDK-R-----H--AELCILANNCDEP---SYVKLIEALCN--EH-KIPLIKV-DDGKKLG-EWSGL-CK--I--------DQEG-KPR----KVV-GCSSVV-I-R----D---Y-GL-K-E--TQAHDVLIEHLK-------------------------------------------------------------------------
>Cystodytes_dellechiajei@CT01091006.H1.1
--------------------------------------------------MSDVEGDDV-----P------V-----P--V----------------------------------------Q--------P------S-------------------------G----P-----MD----LNA--------A------LQEVLKTAVI-HD-GLARGLNEAARALDK-R-----Q--AHLCILANNCDEP---SYVKLIEALCN--EH-QIPLIKV-DDGKKLG-EWSGL-CK--I--------DQEG-KPR----KVV-GCSCVV-I-R----D---Y-G--K-E--TQAHDVLAEHLKK------------------------------------------------------------------------
>Clavelina_lepadiformis@CT01091006.H1.1
--------------------------------------------------MSDVEGDEV-----P------A-----R--I----------------------------------------E--------S------S-------------------------G----P-----MD----INT--------A------LQEVLKTAVI-YD-GLARGLNEAARALDK-R-----Q--AHLCVLANNCDEP---SYVKLIEALCN--EH-QISIIKV-DDNKKLG-EWAGL-CK--I--------DQEG-KPR----KVV-GCSCVV-V-R----D---Y-G--K-E--GQAHDVLAEHLKK------------------------------------------------------------------------
>Phallusia_mammilata@CT01091006.H1.1
--------------------------------------------------MSDAEGDAV-----P------A-----Q--V----------------------------------------E--------Q------S-------------------------G----P-----MD----LNT--------A------LQEVLKTAVI-YD-GLARGLNEAARALDK-R-----Q--AHLCVLANNCDEP---SYVKLIEALCN--EH-QIALIKV-DDNKKLG-EWAGL-CK--I--------DQEG-KPR----KVV-GCSCVV-V-R----D---Y-G--K-E--SQAHDVLAEHMKK------------------------------------------------------------------------
>Ascidia_gemmata@CT01100918.H1.1
--------------------------------------------------MSDTEGDAV-----P------A-----Q--I----------------------------------------E--------P------S-------------------------G----P-----MD----LNT--------A------LQEVLKTAVI-ND-GLARGLNEAARALDK-R-----Q--AHLCVLANNCDEA---SYVKLIEALCN--EH-QIPLIKV-DDNKKLG-EWSGL-CK--I--------DQEG-KPR----KVV-GCSCVV-V-R----D---Y-G--K-E--SQAHDVLAEHMKK------------------------------------------------------------------------
>Dendrodoa_grossularia@CT03091006.H2.1
--------------------------------------------------MSDVEGDDV-----P------Q-----A--VVT---QEQ--------------------------------T--------P------G-------------------------V----P-----MD----LNS--------A------LQEVLKMALI-HD-GLARGLNEAVRALDK-R-----Q--AHLCVLANNCDEP---GYGKLIEALCN--EH-SINLIKV-EDNKKLG-EWAGL-CK--I--------DREG-KPR----KVV-GCSCVV-V-K----D---Y-G--K-E--SQAHDVLLEHIKGSK----------------------------------------------------------------------
>Polyandrocarpa_maxima@CT01091006.H3.1
--------------------------------------------------MSDAEGDDV-----P------Q-----A--A----------------------------------------I--------T------Q-------------------------E----PSTGVQMD----LNS--------A------LQEVLKMALI-HD-GLARGLNEAVRALDK-R-----Q--AHLCVLANNCDEP---GYLKLIEALCN--EH-QINLIKV-EDNKKLG-EWAGL-CK--I--------DREG-KPR----KVV-GCSCVV-V-R----D---Y-G--K-E--TQAHDVLLEHIKASK----------------------------------------------------------------------
>Styela_plicata@CT01091006.H2.1
--------------------------------------------------MSDAEGDDV-----P------Q-----A--AIK---QE---------------------------------I--------T------G-------------------------G----P-----MD----LNS--------A------LQEVLKMALI-HD-GLARGLNEAVRALDK-R-----Q--AHLCVLANNCDEP---GYGKLIEALCN--EH-QINLIKV-DDNKQLG-EWAGL-CK--I--------DREG-KPR----KVV-GCSCVV-V-K----D---Y-G--K-E--TQAHDVLMEHVKASK----------------------------------------------------------------------
>Halocynthia_roretzi@DB605781.H1.1
--------------------------------------------------MSDAEGDDV-----P------Q-----V--QVPIAPET---------------------------------T--------G------G-------------------------G----P-----MD----LNS--------A------LQEILKMALI-HD-GLARGLNEAVRALDK-R-----Q--AHLCVLANNCDEP---GYGKLIEALCN--EH-QINLIKV-EDNKKLG-EWAGL-CK--I--------DREG-KPR----KVV-GCSCVV-V-K----D---Y-G--K-E--TQAHDVLLEHVKASK----------------------------------------------------------------------
>Botryllus_schlosseri@CT01110108.H1.1
--------------------------------------------------MSDVEGDDV-----P------A-----A--P---APEQ---------------------------------T--------S-------------------------------------------MD----LNS--------A------LQEVLKMAAI-HD-GLARGLNEAARALDK-R-----Q--AHLCVLAKNCDEP---GYGKLIEALCF--EH-QIALLKI-EDNKKLG-EWAGL-CK--I--------DREG-KPR----KIV-GCSCVV-V-K----D---Y-G--K-E--TQAHDVLLEHLKSAK----------------------------------------------------------------------
>Molgula_tectiformis@68105972.17
-----------------------------------------------------------------------------------------------------------------------------------------G-------------------------A----T-----MD----LNG--------A------LQEVLKVAMI-HD-GLARGLNECARALDK-R-----Q--AHLCILAQNCDEP---GYTKLIEALCN--EH-QINLVKV-EDSKKLG-EWAGL-CK--I--------DREG-KPR----KVV-GCSCVV-I-R----D---Y-G--K-E--SQAHDILQEHIKAGK----------------------------------------------------------------------
>Molgula_occidentalis@CT01091006.H3.1
--------------------------------------------------MSDAEGDVV-----Q------V-----Q--E----------------------------------------Q--------S------G-------------------------G----T-----MD----LNS--------A------LQEVLKVAMI-HD-GLARGLNECARALDK-R-----Q--AHLCILANNCDEP---GYTKLIEALCN--EH-QINLIKV-EDGKKLG-EWSGL-CK--I--------DREG-KPR----KIV-GCSCVV-I-R----D---Y-G--K-E--TQALDVLQEHIKAGK----------------------------------------------------------------------
>Bostrichobranchus_pilularis@CT01091006.H1.1
--------------------------------------------------MSDAEGDVV-----P------V-----V--Q----------------------------------------E--------Q------A-------------------------G----T-----MD----LNS--------A------LQEVLKVAMI-ND-GLARGLNECARALDK-R-----Q--AHLCILANNCDES---GYVKLIEALCN--EH-QIYLIKV-EDSKKLG-EWSGL-CK--I--------DREG-KPR----KVV-GCSCVV-I-R----D---Y-G--K-E--GPAHDVLQEHIKTGK----------------------------------------------------------------------
>Molgula_gulf@CT01091006.H2.1
----------------------------------------------------DAEGDAV-----P------A-----A--GDA---A----------------------------------G--------I------G-------------------------A----P-----MD----LNS--------A------LQEVLKVALI-HD-GLARGLNECAKALDK-R-----Q--AHLCILANNCDEP---GYVKLIEALCN--EH-QINLIKV-EDSKKLG-EWSGL-CK--I--------DREG-KPR----KIV-GCSCVV-I-M----D---Y-G--K-E--HQALEVLQEHIKSGK----------------------------------------------------------------------
>Oikopleura_dioica@CBY20254
--------------------------------------------------MSEAEVAPT-----P------A-----A--A----PVV---------------------------------V--------A------A-------------------------A----G-----FT----VET--------A------VQEVLKQGNF-QN-ALSRGLNEAVRALER-R-----D--AIVCLLAENCDEG---NYVKLIEALAR--EH-SIPMLKI-GDNKTLG-EWAGL-CK--R--------DREE-NAR----KVV-GCSCVV-V-R----S---I----E-D--CEAWDFLKGKIQTQA----------------------------------------------------------------------
>Doliolum_nationalis@Dnat1874.H1.1
--------------------------------------------------MSDAEGDA------P------A-----P--V----------------------------------------E--------A------T-------------------------G----P-----MD----VGT--------A------LQEVLKTAAI-HD-GLARGLNEAARALDK-R-----Q--AHLCVLAKNCNEG---SYVKLIEGLCA--EH-SIALLKV-EDNKKLG-EWSGL-CK--I--------DQEG-KPR----KVV-GCSCVV-I-R----D---Y-G--K-E--GQAHDVLTEHLKK------------------------------------------------------------------------
>Salpa_fusiformis@Sfus5079.H1.1
--------------------------------------------------MSDVEGDVV-----V------A-----P-------------------------------------------E--------A------A-------------------------G----P-----MD----LNT--------A------LQEVLKTAVI-ND-GVARGLNEAARALDK-R-----Q--AHLCLLAKNCDQP---EYVRLIEGLCT--EH-NIALLKV-DDNKKLG-EMAGL-CK--I--------DQEG-KPR----KVV-GCSCVV-I-T----D---Y-G--K-E--GQAHDILQEHLKK------------------------------------------------------------------------
>Petromyzon_marinus@51796121.189
-----------------------------------------M----------------A-----E------A-----E--A----------------------------------------V--------S------G-------------------------G----P-----MD----VNT--------A------LQEVLKTALI-HD-GLARGLREAAKALDK-R-----H--AHLCVLASNCDEP---MYVKLVEALCN--EH-QINLIKV-DDNKKLG-EWSGL-CK--I--------DREG-KPR----KVV-GCSCVV-V-K----D---Y-G--K-E--TQAKDVLEEYFKGKR----------------------------------------------------------------------
>Lethenteron_japonicum@CT01080929.H1.1
-----------------------------------------M----------------A-----E------A-----E--A----------------------------------------V--------S------G-------------------------G----P-----MD----VNT--------A------LQEVLKTALI-HD-GLARGLREAAKALDK-R-----H--AHLCVLASNCDEP---MYVKLVEALCN--EH-QINLIKV-DDNKKLG-EWSGL-CK--I--------DREG-KPR----KVV-GCSCVV-V-K----D---Y-G--K-E--TQAKDVLEEYFKGK-----------------------------------------------------------------------
>Eptatretus_burgeri@53864599.4
-----------------------------------------M----------------A-----E------A-----E--A----------------------------------------I--------G------G-------------------------G----S-----MD----VNS--------A------LQEVLKTALI-TD-GLARGLRESAKALDK-R-----Q--AHLCVLAGNCDEP---MYVKLVEALCN--EH-QINLIKV-DDNKKLG-EWAGL-CK--I--------DREG-KPR----KVV-GCSCVV-V-K----D---Y-G--K-E--TQAKDVLEEYFKAKK----------------------------------------------------------------------
>Squalus_acanthias@ES651277.H1.1
-----------------------------------------M----------------A-----E------E-----C--I----------------------------------------T--------A------G-------------------------G----V-----MD----VNT--------A------LQEVLKTAYI-HD-GLCCGLREAVKVLDK-R-----Q--AHLCVLAGNCDEA---QYVKLVEALCA--EH-QINLIKV-DDNKKLG-EWVGL-CK--I--------DREG-KPR----KVV-GCSCVV-V-K----D---Y-G--K-D--SQAKDVIDNYFRAK-----------------------------------------------------------------------
>Leucoraja_erinacea@CT02080730.H1.1
-----------------------------------------M----------------A-----E------E-----C--I----------------------------------------A--------A------G-------------------------G----V-----MD----VNT--------A------LQEVLKTAYI-HD-GLCCGLREAAKVLDK-R-----Q--AHLCVLASNCDEA---QYVKLVEALCA--EH-QINLIKV-DDNKKLG-EWVGL-CK--I--------DREG-KPR----KVV-GCSCVV-V-K----D---Y-G--K-D--SQAKDVIDNYFRAK-----------------------------------------------------------------------
>Callorhinchus_milii@AFM90904
-----------------------------------------M----------------A-----E------E-----G--I----------------------------------------I--------A------G-------------------------G----G-----MD----VNT--------A------LQEVLKTACI-HA-GLARGIREAIKALDK-R-----Q--AHLCVLATSCDEP---AYVKLVEALCA--EH-QINLIKV-DDSKKLG-EWVGL-CK--I--------DKEG-KPR----KVV-GCSCTV-V-K----D---Y-G--K-E--SEAKDVIENYFNSKKQTMQK-----------------------------------------------------------------
>Danio_rerio@AAI52711
-----------------------------------------M----------------A-----E------E-----G--I----------------------------------------A--------A------G-------------------------G----V-----MD----VNT--------A------LPEVLKTALI-HD-GLARGIREAAKALDK-R-----Q--AHLCVLAANCDEP---MYVKLVEALCA--EH-QINLIKV-DDNKKLG-EWVGL-CK--I--------DREG-KPR----KVV-GCSCVV-I-K----D---Y-G--K-E--SQAKDVIEEYFKSKK----------------------------------------------------------------------
>Oreochromis_niloticus@AAB53221
-----------------------------------------M----------------A-----E------E-----G--S----------------------------------------P--------A------G-------------------------G----V-----MD----VNT--------A------LPEVLKTALI-HD-GLAPGIREAAKALDK-R-----Q--AHLCVLAANCDEP---MYVKLVEALCA--EH-QINLIKV-DDNKKLG-EWVGL-CK--I--------DREG-KPR----KVV-GCSCVV-V-K----D---Y-G--K-E--SQAKDVIEEYFKSKK----------------------------------------------------------------------
>Xenopus_laevis@AAH56655
-----------------------------------------M----------------A-----E------E-----G--I----------------------------------------S--------A------G-------------------------G----V-----MD----VNT--------A------LQEVLKTALI-HD-GLARGIREAAKALDK-R-----Q--AHLCVLASNCDEP---MYVKLVEALCA--EH-QINLIKV-DDNKKLG-EWVGL-CK--I--------DREG-KPR----KVV-GCSCVV-V-K----D---Y-G--K-E--SQAKDVIEEYFKIKK----------------------------------------------------------------------
>Xenopus_laevis@CAJ82890
-----------------------------------------M----------------A-----E------E-----G--I----------------------------------------S--------A------G-------------------------G----V-----MD----VNT--------A------LQEVLKTALI-HD-GLARGIREAAKALDK-R-----Q--AHLCVLASNCDEP---MYVKLVEALCA--EH-QINLIKV-DDNKKLG-EWVGL-CK--I--------DREG-KPR----KVV-GCSCVV-V-K----D---Y-G--K-E--SQAKDVIEEYFKSKK----------------------------------------------------------------------
>Ambystoma_mexicanum@45813485.89
-----------------------------------------M----------------A-----E------E-----G--I----------------------------------------S--------A------G-------------------------G----V-----MD----VNT--------A------LQEVLKTALI-HD-GLARGIREAAKALDK-R-----Q--AHLCVLASNCDEP---MYVKLVEALCA--EH-QINLIKV-DDNKKLG-EWVGL-CK--I--------DREG-KPR----KVV-GCSCVV-V-K----D---Y-G--K-E--SQAKDVIEEYFKKK-----------------------------------------------------------------------
>Xenopus_tropicalis@CAJ82890
-----------------------------------------M----------------A-----E------E-----G--I----------------------------------------S--------A------G-------------------------G----V-----MD----VNT--------A------LQEVLKTALI-HD-GLARGIREAAKALDK-R-----Q--AHLCVLASNCDEP---MYVKLVEALCA--EH-QINLIKV-DDNKKLG-EWVGL-CK--I--------DREG-KPR----KVV-GCSCVV-V-K----D---Y-G--K-E--SQAKDVIEEYFKSKK----------------------------------------------------------------------
>Xenopus_tropicalis@45902948.29
-----------------------------------------M----------------A-----E------E-----G--I----------------------------------------S--------A------G-------------------------G----V-----MD----VNT--------A------LQEVLKTALI-HD-GLARGIREAAKALDK-R-----Q--AHLCVLASNCDEP---MYVKLVEALCA--EH-QINLIKV-DDNKKLG-EWVGL-CK--I--------DREG-KPR----KVI-GCSCVV-V-K----D---Y-G--K-E--SQAKDVIEEYFKSKK----------------------------------------------------------------------
>Ornithorhynchus_anatinus@XP_001506584
-------------------------------------X---M----------------A-----E------E-----G--I----------------------------------------A--------A------G-------------------------G----V-----MD----VNT--------A------LQEVLKTALI-HD-GLARGIREAAKALDK-R-----Q--AHLCVLASNCDEP---MYVKLVEALCA--EH-QINLIKV-DDNKKLG-EWVGL-CK--I--------DREG-KPR----KVV-GCSCVV-V-K----D---Y-G--K-E--SQAKDVIEEYFKCKK----------------------------------------------------------------------
>Homo_sapiens@BAC56571
-----------------------------------------M----------------A-----E------E-----G--I----------------------------------------A--------A------G-------------------------G----V-----MD----VNT--------A------LQEVLKTALI-HD-GLARGIREAAKALDK-R-----Q--AHLCVLASNCDEP---MYVKLVEALCA--EH-QINLIKV-DDNKKLG-EWVGL-CK--I--------DREG-KPR----KVV-GCSCVV-V-K----D---Y-G--K-E--SQAKDVIEEYFKCKK----------------------------------------------------------------------
>Gorilla_gorilla_gorilla@XP_004483693
-----------------------------------------M----------------A-----E------E-----G--I----------------------------------------V--------A------G-------------------------G----V-----MD----VNT--------A------LQEVLKTALI-HD-GLARGIREAAKALDK-R-----Q--AHLCVLASNCDEP---MYVKLVEALCA--EH-QINLIKV-DDNKKLG-EWVGL-CK--I--------DREG-KPR----KVV-GCSCVV-V-K----D---Y-G--K-E--SQAKDVIEEYFKCKK----------------------------------------------------------------------
>Mus_musculus@BAC28009
-----------------------------------------M----------------A-----E------E-----G--I----------------------------------------A--------A------G-------------------------G----V-----MD----VNT--------A------LQEVLKTALI-HD-GLARGIREAAKALDK-R-----Q--AHLCVLASNCDEP---MYVKLVEALCA--EH-QINLIKV-DDNKKLG-EWVGL-CK--I--------DREG-KPR----KVV-GCSCVV-V-K----D---Y-G--K-E--SQAKDVIEEYFKCKK----------------------------------------------------------------------
>Bos_taurus@BAC56364
-----------------------------------------M----------------A-----E------E-----G--I----------------------------------------A--------A------G-------------------------G----V-----MD----VNT--------A------LQEVLKTALI-HD-GLARGIREAAKALDK-R-----Q--AHLCVLASNCDEP---MYVKLVEALCA--EH-QINLIKV-DDNKKLG-EWVGL-CK--I--------DREG-KPR----KVV-GCSCVV-V-K----D---Y-G--K-E--SQAR---------------------------------------------------------------------------------
>Chelonia_mydas@EMP34087
------------------------------------------------------------------------------------------------------------------------------------------------------------------------------MD----VNT--------A------LQEVLKTALI-HD-GLARGIREAAKALDK-R-----Q--AHLCVLASNCDQP---MFVKLVEALCA--EH-QINLIKV-DDNKKLG-EWVGL-CK--I--------NREG-KPL----KVV-GCSCVV-V-R----D---Y-G--K-E--SQAKDIIEEYFKCKK----------------------------------------------------------------------
>Anolis_carolinensis@XP_003223345
-----------------------------------------M----------------A-----E------E-----G--I----------------------------------------A--------A------G-------------------------G----I-----MD----VNT--------A------LQEVLKTALI-HD-GLGRGIREAAKALDK-R-----Q--AHLCVLASNCNEP---MYVKLVEALCA--EH-QINLIKV-DDNKKLG-EWVGL-CK--I--------DREG-KPR----KVV-GCSCVV-V-K----D---Y-G--K-E--SQAKDVIEEYFKCKK----------------------------------------------------------------------
>Crotalus_adamanteus@AFJ51287
-----------------------------------------M----------------T-----E------E-----G--I----------------------------------------T--------A------G-------------------------G----I-----MD----VNT--------A------LQEVLKTALI-HD-GLARGIREAAKALDK-R-----Q--AHLCVLASNCDEP---MYVKLVEALCA--EH-QINLIKV-DDNKKLG-EWVGL-CK--I--------DREG-KPR----KVV-GCSCVV-V-K----D---Y-G--K-E--SQAKDVIEEYFKCKK----------------------------------------------------------------------
>Gallus_gallus@P84175
-----------------------------------------M----------------A-----E------E-----G--I----------------------------------------T--------A------G-------------------------G----V-----MD----VNT--------A------LQEVLKTALI-HD-GLARGIREAAKALDK-R-----Q--AHLCVLASNCDEP---MYVKLVEALCA--EH-QINLIKV-DDNKKLG-EWVGL-CK--I--------DREG-KPR----KVV-GCSCVV-V-K----D---Y-G--K-E--SQAKDVIEEYFKCKK----------------------------------------------------------------------
>Taeniopygia_guttata@XP_002191710
-----------------------------------------M----------------A-----E------E-----G--I----------------------------------------T--------A------G-------------------------G----V-----MD----VNT--------A------LQEVLKTALI-HD-GLARGIREAAKALDK-R-----Q--AHLCVLASNCDEP---TYVKLVEALCA--EH-QINLIKV-DDNKKLG-EWVGL-CK--I--------DREG-KPR----KVV-GCSCVV-V-K----D---Y-G--K-E--SQAKDVIEEYFKCKK----------------------------------------------------------------------
>Meleagris_gallopavo@XP_003204251
-----------------------------------------------------------------------------X--I----------------------------------------T--------A------G-------------------------G----V-----MD----VNT--------A------LQEVLKTALI-HD-GLARGIREAAKALDK-R-----Q--AHLCVLASNCDEP---MYVKLVEALCA--EH-QINLIKV-DDNKKLG-EWVGL-CK--I--------DREG-KPR----KVV-GCSCVV-V-K----D---Y-G--K-E--SQAKDVIEEYFKCKK----------------------------------------------------------------------
>Ophionotus_victoriae@CT01130528.H1.1
---------------------------------MSEAEG--DD-Q-P---TP-VV---P-----AP----------------------------------------------------------------A------D-------------------------G----P-----MD----VNT--------A------LQEVLKTALI-HD-GLARGIHEAAKALDK-R-----Q--AHMCVLANNCDEP---MYKKLVEALCA--EH-GINLLKV-DDNKKLG-EWAGL-CK--I--------DREG-KAR----KVV-ACSCVV-V-K----D---Y-G--K-E--TQALDILNDYFK-------------------------------------------------------------------------
>Alligator_sinensis@CT01131211.H1.1
-----------------------------------------M----------------A-----E------E-----G--I----------------------------------------T--------A------G-------------------------G----V-----MD----VNT--------A------LQEVLKTALI-HD-GLARGIREAAKALDK-R-----Q--AHLCVLASNCDEP---MYVKLVEALCA--EH-QINLIKV-DDNKKLG-EWVGL-CK--T--------DREG-KPR----KVV-GCSCVV-V-K----D---Y-G--K-E--SQAKDVIEEYFKCKK----------------------------------------------------------------------
>Caiman_crocodilus@Contig117.H1.1
-----------------------------------------M----------------A-----E------E-----G--I----------------------------------------T--------A------G-------------------------G----V-----MD----VNT--------A------LQEVLKTALI-HD-GLARGIREAAKALDK-R-----Q--AHLCVLASNCDEP---MYVKLVEALCA--EH-QINLIKV-DDNKKLG-EWVGL-CK--I--------DREG-KPR----KVV-GCSCVV-V-K----D---Y-G--K-E--SQAKDVIEEYFKCK-----------------------------------------------------------------------
>Chrysemys_picta_bellii@CT01131211.H1.1
--------------------------------------------------------------------------------I----------------------------------------A--------A------G-------------------------G----V-----MD----VNT--------A------LQEVLKTALI-HD-GLARGIREAAKALDK-R-----Q--AHLCVLALNCDEP---MYVKLVEALCA--EH-QIDLIKV-DDNKKLG-EWVGL-CK--I--------DREG-KPR----KVV-GCSCVV-V-K----D---Y-G--K-E--SQAKDVIEEYFKCKK----------------------------------------------------------------------
>Crocodylus_niloticus@CT01131211.H1.1
-----------------------------------------M----------------A-----E------E-----G--I----------------------------------------T--------A------G-------------------------G----V-----MD----VNT--------A------LQEVLKTALI-HD-GLARGIREAAKALDK-R-----Q--AHLCVLASNCDEP---MYVKLVEALCA--EH-QINLIKV-DDNKKLG-EWVGL-CK--I--------DRKG-KPR----KVV-GCSCVV-V-K----D---Y-G--K-E--SQAKDVIEEYFKCKK----------------------------------------------------------------------
>Cyclorana_alboguttata@CT02131211.H1.1
-----------------------------------------M----------------A-----E------E-----G--I----------------------------------------S--------A------G-------------------------G----V-----MD----INT--------A------LQEVLKTALI-HD-GLARGIREAAKALDK-R-----Q--AHLCVLASNCDEP---MYVKLVEALCA--EH-QINLIKV-DDSKKLG-EWVGL-CK--I--------DREG-KPR----KVV-GCSCVV-V-K----D---Y-G--K-E--SQAKDVIEEYFKCKK----------------------------------------------------------------------
>Cynops_pyrrhogaster@CT01131211.H1.1
-----------------------------------------M----------------A-----E------E-----G--I----------------------------------------A--------A------G-------------------------G----V-----MD----VNT--------A------LQEVLKTALI-HD-GLARGIREAAKALDK-R-----Q--AHLCVLASNCDEP---VYVKLVEALCA--EH-QINLIKV-DDSKKLG-EWVGL-CK--I--------DREG-KPR----KVV-GCSCVV-V-T----D---Y-G--K-E--SQAKDVIEEYFKKK-----------------------------------------------------------------------
>Elaphe_guttata@CT01131211.H1.1
-----------------------------------------M----------------T-----E------E-----G--I----------------------------------------T--------A------G-------------------------G----I-----MD----VNT--------A------LQEVLKTALI-HD-GLARGIREAAKALDK-R-----Q--AHLCVLASNCDEP---MYVKLVEALCA--EH-QINLIKV-DDNKKLG-EWVGL-CK--I--------DREG-KPR----KVV-GCSCVV-V-K----D---Y-G--K-E--SQAKDVIEEYFKCKE----------------------------------------------------------------------
>Lampropholis_coggeri@CT01131211.H1.1
-----------------------------------------M----------------A-----E------E-----G--I----------------------------------------V--------A------G-------------------------G----V-----MD----VNT--------A------LQEVLKTALI-HD-GLARGIREAAKALDK-R-----Q--AHLCVLASICDEP---MYVKLVEALCA--EH-QINLIKV-DDNKKLG-EWVGL-CK--I--------DREG-KPR----KVV-GCSCVV-V-K----D---Y-G--K-E--SQ-----------------------------------------------------------------------------------
>Latimeria_chalumnae@CT01131211.H1.1
-----------------------------------------M----------------A-----E------E-----G--I----------------------------------------A--------A------G-------------------------G----V-----MD----VNT--------A------LQDVLKTALI-HD-GLARGIREAAQALDK-R-----H--AHLCVLAGNCDEP---MYVKLVEALCA--EH-QINLIKV-DDNKKLG-EWVGL-CK--I--------DREG-KPR----KVV-GCSCCV-V-K----D---Y-G--R-E--SQAKDVIEEYFKIKK----------------------------------------------------------------------
>Latimeria_menadoensis@GAPS01030944.H1.1
-----------------------------------------M----------------A-----E------E-----G--I----------------------------------------A--------A------G-------------------------G----V-----MD----VNT--------A------LQDVLKTALI-HD-GLARGIREAAQALDK-R-----H--AHLCVLAGNCDEP---MYVKLVEALCA--EH-QINLIKV-DDNKKLG-EWVGL-CK--I--------DREG-KPR----KVV-GCSCCV-V-K----D---Y-G--R-E--SQAKDVIEEYFKIKK----------------------------------------------------------------------
>Notophthalmus_viridescens@CT01131211.H1.1
-----------------------------------------M----------------A-----E------E-----G--X----------------------------------------A--------X------X-------------------------X----V-----MD----VNT--------A------LQXVLKTALI-HD-GLARGIREAAKALDX-R-----Q--AXLCVXASNCDEP---MYVKXXEALCA--EH-QINLIKV-DDNKKLG-EWVGL-CK--I--------DREX-XPR----KVV-GCSCVV-V-K----D---Y-G--K-E--SQAKDVIEEYFKKK-----------------------------------------------------------------------
>Pelodiscus_sinensis@CT01131211.H1.1
--------------------------------------------------------------------------------I----------------------------------------T--------A------G-------------------------G----V-----MD----VNT--------A------LQEVLKTALI-HD-GLARGIREAAKALDK-R-----Q--AHLCVLASNCDEP---MYVKLVEALCA--EH-QINLIKV-DDNKKLG-EWVGL-CK--I--------DREG-KPR----KVV-GCSCVV-V-K----D---Y-G--K-E--SQAKDVIEEYFKCKK----------------------------------------------------------------------
>Pogona_vitticeps@CT01131211.H1.1
-----------------------------------------M----------------A-----E------E-----G--I----------------------------------------V--------A------G-------------------------G----V-----MD----VNT--------A------LQEVLKTALI-HD-GLARGIREAAKALDK-R-----Q--AHLCVLASNCDEP---MYVKLVEALCA--EH-QINLIKV-DDNKKLG-EWVGL-CK--I--------DREG-KPR----KVV-GCSCVV-V-K----D---Y-G--K-E--SQAKDVIEEYFKCKK----------------------------------------------------------------------
>Protopterus_annectens@CT01131211.H1.1
-----------------------------------------I----------------T-----E------E-----G--T----------------------------------------T--------A------G-------------------------G----V-----MD----VNT--------A------LQEVLKTALI-HD-GLARGIREAAKALDK-R-----Q--AHLCVLASNCDEP---MYVKLVEALCA--EH-QINLIKV-DDNKKLG-EWVGL-CK--I--------DREG-KPR----KVV-GCSCVV-V-K----D---Y-G--K-E--SQAKDVIEEYFKVKK----------------------------------------------------------------------
>Python_regius@CT01131211.H1.1
-----------------------------------------M----------------A-----E------E-----G--I----------------------------------------T--------A------G-------------------------G----I-----MD----VNT--------A------LQEVMKTALI-HD-GLARGIREAAKALDK-R-----Q--AHLCVLASNCDEP---MYVKLVEALCA--EH-QINLIKV-DDNKKLG-EWVGL-CK--I--------DREG-KPR----KVV-GCSCVV-V-K----D---Y-G--K-E--SQAKDVIEEYFKCKK----------------------------------------------------------------------
>Rana_chensinensis@Rche260813.H1.1
----------------------------------------------------------A-----E------E-----G--I----------------------------------------S--------A------G-------------------------G----X-----MD----INT--------A------LQEVLKTALI-HD-GLARGIXEXXXXLXK-X-----X--XXLCVLASNCDEP---MYVXLXXXXCA--XX-QIXLIKV-DDXKKLG-EWVGL-CK--------------------------------------------------------------------------------------------------------------------------------------------
