# Supplementary material for: A phylogenomic framework and timescale for comparative studies of tunicates
Source: BMC Biol. 2018 Apr 13;16:39. doi: 10.1186/s12915-018-0499-2 (PMC5899321; doi:10.1186/s12915-018-0499-2)
Supplement: Supplementary file 4 — Supporting data. Transcriptome assemblies, alignments, and trees. (ZIP 38502 kb) [file 12915_2018_499_MOESM4_ESM.zip › 12915_2018_499_MOESM4_ESM/12915_2018_499 (Delsuc) Files Updated 23-03-2018/l12e-B.fasta]

>Strongylocentrotus_purpuratus@XP_782391
--------------------------------------------------------------------------------------------------------------------------------------------------------------------M-K---------S----PA---VKN-------G--I--------------D---------H----A-----------------------E-------------------E---------A-------------------E---------T---------Q--------------------------------------E-------L-----------------------------S--------------------------------------------Y-----------------D----------E-----------L-----------------------V----T---R-------------------I------S----------PI-AN-----------PLAS---R-K--L--T-KK-LY-K-----V-IKK--A------------SK-E----K-M-------VRRGVKEVQKFLRK--G-E---------------K--G----FVVF--AGDVTPIEVMCHLPGVCED-LDLPYAYVPSKSDL--GASSG---A-K--R---ATCCILV--K----------K--------------------------------------------------------------------------------------------------------------H-----A---DYEDS-YKE----CLTLVKALPPPI--------------------------------------------------------------------
>Paracentrotus_lividus@CT01070709.H1.1
--------------------------------------------------------------------------------------------------------------------------------------------------------------------M-K---------S----PA---VKN-------G--I--------------D---------H----A-----------------------E-------------------E---------A-------------------E---------T---------Q--------------------------------------E-------L-----------------------------S--------------------------------------------Y-----------------D----------E-----------L-----------------------V----S---R-------------------I------S----------PI-AN-----------PLAS---R-K--L--T-KK-LY-K-----V-IKK--A------------SK-E----K-M-------LRRGVKEVQKFLRK--G-E---------------K--G----FVVF--AGDVTPIEVMCHLPAVCED-LNIPYAYVPSKSDL--GTSSG---A-K--R---ATCCILV--K----------K--------------------------------------------------------------------------------------------------------------N-----A---EYEDS-YKE----CLNLVKALPPPI--------------------------------------------------------------------
>Patiria_pectinifera@93321509.1
----------------------------------------------------------------K---EK-------------------------------------------------------------------------------------E---N----A-----------------------E-------V--P--------------S---------E----P-----------------------A-------------------D---------E-------------------N---------E---------H--------------------------------------E-------L-----------------------------T--------------------------------------------Y-----------------E----------D-----------L-----------------------V----Q---R-------------------L------A----------PI-AN-----------PLAS---K-K--L--T-KK-IY-K-----T-VKK--A------------SR-A----K-T-------LRRGVKEVQKFIRK--G-E---------------T--G----FVVF--AGDVTPIEVMCHLPAVCED-RNIPYAYVPAKKDL--GAAMG---A-K--R---ATCCILV--K----------T--------------------------------------------------------------------------------------------------------------H-----E---DFSDL-FDD----CLQLIKQLPPPI--------------------------------------------------------------------
>Patiria_miniata@CT02100918.H1.1
----------------------------------------------------------------K---EK-------------------------------------------------------------------------------------E---N----A-----------------------E-------V--P--------------S---------E----P-----------------------A-------------------D---------E-------------------N---------E---------H--------------------------------------E-------L-----------------------------T--------------------------------------------Y-----------------E----------D-----------L-----------------------V----Q---R-------------------L------A----------PI-AN-----------PLAS---K-K--L--T-KK-IY-K-----T-VKK--A------------SR-V----K-T-------LRRGVKEVQKFIRK--G-E---------------T--G----FVVF--AGDVTPIEVMCHLPAVCED-RNIPYAYVPAKKDL--GAAMG---A-K--R---ATCCILV--K----------T--------------------------------------------------------------------------------------------------------------H-----E---DFSDL-FDD----CLQLIKQLPPPI--------------------------------------------------------------------
>Apostichopus_japonicus@CT02110418.H1.1
---------------------------------------------------------------------------------------------------------------------------------------------------------------------------------------------------------------------------------------------------------------------------------------------------------------------------------------------------------------------------------------------------------------------------------------------------------------------------------------------------------------------------------------------------------------------------------------------PLAS---R-K--L--T-KK-LY-K-----T-IKK--A------------HK-A----K-N-------LRRGVIDVQKFIRK--G-G---------------S--G----FVVF--AGDVTPIEVMCHLPAVCEE-KDIPYCYVPSKEEL--GTA--------------------------------------------------------------------------------------------------------------------------------------------------------------------------------------------------------------------------------------------------------
>Eucidaris_tribuloides@CT02120102.H3.1
---------------------------------------------------------------------R-------------------------------------------------------------------------------------E---K----R-----------------------E-------V--R--------------S---------R----R-----------------------R-------------------Q---------N-------------------Q---------G---------Q--------------------------------------E-------L-----------------------------V--------------------------------------------Y-----------------D----------E-----------L-----------------------V-------------------------------------------------------------------------------------------------------------------------------------------FLRK--G-E---------------K--G----FIVF--AGDVTPIEVMCHLPGVCED-LDLPYAYVPSKSDL--GASSG---A-K--R---ATCCILV--K----------K--------------------------------------------------------------------------------------------------------------H-----S---DYEDS-YKE----CVNLVKALPPPI--------------------------------------------------------------------
>Lytechinus_variegatus@CT01120102.H1.1
-------------------------------------------------------------------------------------------------------------------------------------------------------------------------------------------KN-------G--I--------------D---------H----A-----------------------DD------------------E---------A-------------------E---------P---------Q--------------------------------------E-------L-----------------------------T--------------------------------------------Y-----------------D----------E-----------L-----------------------V----A---R-------------------V------S----------PI-AN-----------PLAS---R-K--L--T-KK-LY-K-----V-IKK--A------------SK-V----K-M-------VRRGVKEVQKFLRK--G-E---------------K--G----FVVF--AGDVTPIEVMCHLPAVCED-LDMPYAYVPSKSDL--GASSG---A-K--R---ATCCILV--K----------K--------------------------------------------------------------------------------------------------------------H-----A---DYEDS-YKE----CHNLVKALPPPI--------------------------------------------------------------------
>Saccoglossus_kowalevskii@XP_002734677
-----------------------------------------------------------------------------------------------------------------------MGK----TP-KK-------------S-------K-EV---K----E-----------------------E-------Q--T--------------E----------------------------------------------------------E---------T-------------------E---------S---------N--------------------------------------E-------R-----------------------------S--------------------------------------------Y-----------------E----------M-----------L-----------------------V----N---L-------------------M------N----------SI-SQ-----------PLAG---R-K--L--T-KR-LY-K-----T-VKK--A------------SK-Q----K-N-------VRRGVKEVQKFIKK--G-E---------------K--G----FIVL--AGDVTPIDVYCHIPVMCED-NDIPYAYVPSKQDL--GVATG---A-K--R---PTACVLV--K----------V--------------------------------------------------------------------------------------------------------------A-----D---EYKDN-FTD----CFQEIQALPMPI--------------------------------------------------------------------
>Branchiostoma_floridae@CT01070719.H1.1
-----------------------------------------------------------------------------------------------------------------------MAK----TP-KK-------------Q-------K-TE---E----K-----------------------E-------E--H--------------E----------------------------------------------------------E---------S-------------------G---------G---------NK--------E-DR-------------------------E-------R-----------------------------A--------------------------------------------Y-----------------E----------V-----------L-----------------------A----T---R-------------------V------N----------PI-AS-----------PLAA---R-K--L--T-KK-LY-K-----T-VKK--A------------SK-D----K-N-------IRKGIRDVQKFIKK--G-E---------------R--G----IVLI--AGDTTPIEVYCHLPVVCED-AKIPYCYVPAKQDL--GEAAG---S-K--R---PTCCVLL--K----------P--------------------------------------------------------------------------------------------------------------N-----E---SYQTS-YDE----CLTDVTTLPRPI--------------------------------------------------------------------
>Branchiostoma_floridae@EEN65088
-----------------------------------------------------------------------------------------------------------------------MAK----TP-KK-------------Q-------K-TE---E----K-----------------------E-------E--H--------------E----------------------------------------------------------E---------S-------------------G---------G---------NK--------E-DR-------------------------E-------R-----------------------------A--------------------------------------------Y-----------------E----------V-----------L-----------------------A----T---R-------------------V------N----------PI-AS-----------PLAA---R-K--L--T-KK-LY-K-----T-VKK--A------------SK-D----K-N-------IRKGIRDVQKFIKK--G-E---------------R--G----IVLI--AGDTTPIEVYCHLPVVCED-AKIPYCYVPAKQDL--GEAAG---S-K--R---PTCCVLL--K----------P--------------------------------------------------------------------------------------------------------------N-----E---SYQTS-YDE----CLTDVSTLPRPI--------------------------------------------------------------------
>Molgula_tectiformis@67799411.8
------------------------------------------------------------LD--N---IK-------------------------------------------------------------------------------------T---E----Q-----------------------V-------D--P--------------N---------A----S-----------------------T-------------------Q---------S-------------------I---------Q---------E--------------------------------------E-------K-----------------------------S--------------------------------------------Y-----------------D----------E-----------R-----------------------L----K---F-------------------I------N----------KI-AS-----------PMAS---K-K--L--T-KR-LY-K-----C-TRK--A------------TK-L----K-C-------TRRGVKDFLKYMRK--G-E---------------K--G----IVVF--AGDIEPIEVMCHLPVVCED-LDFPYCFVPSKEDL--GHASG---G-H--N---PTCCVLI--K----------H--------------------------------------------------------------------------------------------------------------N-----S---AYEDA-YNE----CKNEMKKM------------------------------------------------------------------------
>Bostrichobranchus_pilularis@CT02091006.H1.1
----------------------------------------------------------------------------------------------------------------------------------------------------------------------------------------------------------------------------------------------------------------------------------------------------------------------------------------------------------------------------------------------------------------------------------------------------------------------------------------------------------------------------------------------------------------------------------------------------K-K--L--T-KR-LY-K-----C-IKK--A------------SK-S----N-N-------YRRGLKDVQKFLRK--G-E---------------K--G----LMVF--AGDVEPIEVMCHLPVVCED-LEIPYCYVPSKVDL--GMATG---T-K--R---TACCILI--K----------H--------------------------------------------------------------------------------------------------------------G-----E---AYDEL-YND----CKNDIAKIP-----------------------------------------------------------------------
>Cystodytes_dellechiajei@CT01091006.H1.1
-------------------------------------------------------------------------------------------------------------------------------------------------------------------------------------------------------------------------------------------------------------------------------------------------------------------------------------------------------------------------------------------------------------------------------------------------------------Y-----------------E----------E-----------S-----------------------L----K---Y-------------------L------N----------PI-AK-----------PLAP---K-K--L--T-KK-IY-K-----C-IKK--R------------KA-T----K-NN------IIIGLKKITEILKK--R-S---------------D--G----FLVI--AGDLHPIDMFCHFPIMCED-NDIPYCYAPSSKGL--GVAMK---S-H--C---GTSAVFV--P----------H--------------------------------------------------------------------------------------------------------------H-----D---SYKDY-YND----CVAGIKKLPIP---------------------------------------------------------------------
>Molgula_gulf@CT01091006.H2.1
-------------------------------------------------------------------------------------------------------------------------------------------------------------------------------------------------------------------------------------------------------------------------------------------------------------------------------------------------------------------------------------------------------------------------------------------------------------------------------------------------------------------------------------------------------------------------------------------------------------------------------------------------Q----K-N-------LISGIKFLTKSIKK--G-E---------------TS-G----FVVF--AGDVEPLDIMSHLPIVCED-HEIPYCYVPSRMDL--GAAAS---T-S--N---GTVCIFV--K----------A--------------------------------------------------------------------------------------------------------------T-----E---NNQEL-FKE----CQSEVKKM------------------------------------------------------------------------
>Ciona_savignyi@38681504.19
--------------------------------------------------------------------------------------------------------------------------------------------------------------------------------------------------------------------------------------------------------------------------------------------------------------------------------------------------------------------------E-------K-----------------------------T--------------------------------------------Y-----------------E----------E-----------L-----------------------L----N---F-------------------L------N----------PI-AK-----------PLAS---K-K--L--T-KR-IY-K-----C-IKK--A------------SK-E----K-S-------IRRGVKEVQKFLKK--G-E---------------T--G----FVVF--AGDTQPIEVMCHIPVLCED-ASIPYCYVPAKQHL--GAASG---S-K--R---PTCCILV--K----------K--------------------------------------------------------------------------------------------------------------Q-----E---GYEET-YKD----CVKDIKKLP-----------------------------------------------------------------------
>Ciona_savignyi@38680149.20
----------------------------------------------------------------------------------------------------------------------------------------------------------------------------------------------------------------------------------------------------------------------------------------------------------------------------------------------------------------------------------K-----------------------------T--------------------------------------------Y-----------------D----------E-----------L-----------------------L----Q---F-------------------L------N----------PI-SK-----------PLAS---K-K--L--T-KR-IY-K-----C-IKK--A------------SK-E----K-S-------IRRGVKEVQKFLKK--G-E---------------T--G----FVVF--AGDTQPIEVMCHIPVLCED-ANIPYCYVPAKQHL--GAASG---S-K--R---PTCCILI--K----------S--------------------------------------------------------------------------------------------------------------K-----E---EYEDT-FTD----CVKAIKKLP-----------------------------------------------------------------------
>Ciona_intestinalis@XP_002119580
------------------------------------------------------------MG--K---VK-------------------------------------------------------------------------------------A---E----T-------------------------------S--I--------------V---------D----E-----------------------S-------------------V---------N-------------------D---------G---------T--------------------------------------E-------K-----------------------------T--------------------------------------------Y-----------------D----------E-----------L-----------------------L----K---F-------------------L------N----------PI-AK-----------PLAS---K-K--L--T-KR-IY-K-----C-IKK--A------------SK-E----K-N-------IRRGVKEVQKFLKK--G-E---------------T--G----FVVF--AGDAQPIEVMCHLPVVCED-ANVPYCYVPAKQNL--GAASG---S-K--R---PTCCILI--K----------K--------------------------------------------------------------------------------------------------------------K-----D---SYEET-FKD----CVKDINKLPPPY--------------------------------------------------------------------
>Phallusia_mammilata@CT01091006.H1.2
----------------------------------------------------------------------------------------------------------------------------------------------------------------------------------------------------------------------------------------------------------------------------------------------------------------------------------------------------------------------------------K-----------------------------T--------------------------------------------Y-----------------K----------E-----------L-----------------------L----Q---Y-------------------L------N----------PI-AK-----------PLAS---K-K--T--T-KR-IY-R-----C-VKK--A------------SK-Q----K-T-------LRRGVKEVQKYLKK--G-E---------------K--G----FVVF--AGDTRPIEVMCHIPIMCED-ADVPYCYIPDKQDL--GLATG---S-K--R---PTCCVLV--K----------S--------------------------------------------------------------------------------------------------------------N-----S---EYEKS-YNE----CLKDIKTLP-----------------------------------------------------------------------
>Botryllus_schlosseri@GO359347.H1.1
------------------------------------------------------------MG--K---IK-------------------------------------------------------------------------------------V---E----D-------------------------------V--S--------------MNEG------D----K-----------------------S-------------------A---------N-------------------A---------S---------TI--ED---------------------------------K-------K-----------------------------S--------------------------------------------Y-----------------D----------D-----------L-----------------------L----V---Y-------------------L------N----------PI-AK-----------PLAS---R-K--L--T-KR-AY-K-----C-VKK--A------------SK-Q----K-K-------LRRGVKGVQKFVKK--G-E---------------T--G----FVLF--AGDTRPIEVMCHLPILCEE-KNIPYCYV-------------------------------------------------------------------------------------------------------------------------------------------------------------------------------------------------------------------------------------------------------------------
>Dendrodoa_grossularia@Dvar157459.H1.1
--------------------------------------------------------------------------------------------------------------------------------------------------------------------------------------------------------------------------------D----D-----------------------S-------------------A---------D-------------------D---------S---------TL--ADN--------------------------------K-------K-----------------------------S--------------------------------------------Y-----------------E----------E-----------L-----------------------L----V---H-------------------L------N----------PI-SK-----------PLAS---R-K--L--T-KR-LY-K-----C-TRK--A------------AK-Q----K-K-------LRRGVKEVQKFLKK--G-E---------------R--G----FVIF--AGDTRPIEVMCHLPIVCEE-TDIPYCYVPAKADL--GAATG---T-T--R---PTCCILV--K----------H--------------------------------------------------------------------------------------------------------------D-----S---AYEDT-YNE----CLKDIKKLPPP---------------------------------------------------------------------
>Styela_plicata@Spli5731.H1.1
------------------------------------------------------------------------------------------------------------------------------------------------------------------------------------------------------------------------------------------------------------------------------------------------------------------------------------------------------------------------------------------------------------------------------------------------------------------------------------------------------------------------------------------------------------------------------------------------------------------------------------------------------------------------------------------------------------VF--AGDTRPIEVMCHLPIFCEE-SDIPYCYVPAKADL--GLATG---S-K--R---PTCCLLV--K----------E--------------------------------------------------------------------------------------------------------------D-----S---AYEDS-YKE----CLKDIKKLPPP---------------------------------------------------------------------
>Oikopleura_dioica@CBY13240
-----------------------------------------------------------------------------------------------------------------------------------------------------------M---P----P-----------------------K-------E--E--------------E---------T----T-----------------------M-------------------D---------E-------------------S---------M---------I--------------------------------------E-------EAE--GI-----------------------T--------------------------------------------Y-----------------E----------D-----------Q-----------------------L----K---L-------------------M------N----------AI-AT-----------PVAS---K-K--L--C-KR-IF-K-----C-SKK--A------------AK-D----K-TC------LRRGVKDVIKYVKK--G-E---------------K--G----FAVL--AGDTFPIDVYCHLPCVFED-NDIPYVFVPSKHDL--GAAIG---S-K--R---PTCVLLV--K----------P--------------------------------------------------------------------------------------------------------------G-----E---DYMSD-FGK----AIKDIQKLPTAITL------------------------------------------------------------------
>Halocynthia_roretzi@CT01120102.H1.1
--------------------------------------------------------------------------------------------------------------------------------------------------------------------------------------------------------------------------------------------------------------------------------------------------------------------------------------------------------------------------------------------------------------------------------------------------------------------------------------------------------------------------------------------------------------------------------------------------------------------------------------------------------K-------LRRGVKEVQKYLKK--G-E---------------R--G----FIVF--AGDTRPIEVMCHLPVLCEE-SDIPYCYVPAKYDL--GAATG---S-K--R---PTCCLMV--K----------E--------------------------------------------------------------------------------------------------------------D-----P---EYQEN-YSD----CMKEIKKLPSP---------------------------------------------------------------------
>Clavelina_lepadiformis@CT01130507.H1.1
---------------------------------------------------------------------------------------------------------------------------------------------------------------------------------------------------------------------------------------------------------------------------------------------------------------------------------------------------------------------------------------------------------------------------------------------------------------------------------------------------------------------------------------------------------------------------------K-----------PLAS---K-K--L--T-KR-LY-K-----C-IKK--A------------SK-Q----K-N-------LRRGVKEVQKFLKK--G-E---------------K--G----FVVF--AGDTRPIEVMCHIPIMCED-TDVPYCYIPAKQDL--GAASG---S-K--R---PTCCIMV--K----------S--------------------------------------------------------------------------------------------------------------H-----S---AYEDV-YKQ----CMDDIKQLPAP---------------------------------------------------------------------
>Salpa_fusiformis@Sfus22290.H1.1
----------------------------------------------------------------------------------------------------------------------------------------------------------------------------------------------------S--E--------------V---------D----E-----------------------ST------------------V---------E-------------------E---------G--------------------------------------------------------K-----------------------------T--------------------------------------------Y-----------------S----------E-----------L-----------------------L----K---F-------------------V------N----------PI-AK-----------PLAG---K-K--L--T-KK-IY-K-----C-VKK--S------------AS-D----K-A-------VRRGVKEVQKALKK--G-E---------------R--G----FVVF--AGDTQPIEVMCHLPIICED-SNVHYCYVPSKHSL--GGAIG---S-T--K---PTCCLLV--K----------E--------------------------------------------------------------------------------------------------------------G-----S---TNKKS-FGE----VLSGIQELPAAY--------------------------------------------------------------------
>Petromyzon_marinus@CT01080730.H1.1
------------------------------------------------------------MA--K---SS-------------------------------------------------------------------------------------K---H----K-----------------------V-------A--E--------------E---------G----Q-----------------------A-------------------E---------P-------------------A---------A---------GP--------V----------------------------E-------K-----------------------------S--------------------------------------------Y-----------------E----------E-----------L-----------------------V----A---N-------------------V------S----------VI-AN-----------PLAS---R-K--L--T-KR-LY-K-----T-IKK--A------------SK-Q----K-M-------LRRGVKEVQKFLKK--G-E---------------K--G----IVVL--AGDTQPVEVICHIPIMCED-QNLPYCYVPAKADL--GGAAG---S-K--R---ATCVILV--K----------A--------------------------------------------------------------------------------------------------------------H-----E---DYQEA-YDD----CFADVKALPLPV--------------------------------------------------------------------
>Leucoraja_erinacea@CT01080730.H1.1
----------------------------------------------------------------K---VK-------------------------------------------------------------------------------------K---E----K-----------------------L-------D--D--------------V----------------------------------------------------------M---------E-------------------P---------E---------PE-----------P-------------------------E-------K-----------------------------T--------------------------------------------Y-----------------E----------D-----------L-----------------------V----A---N-------------------V------N----------AI-AQ-----------PLAS---R-K--L--S-KK-LY-K-----C-VKK--A------------AK-V----K-Q-------IRRGVKEVQKFINK--G-E---------------K--G----IVVL--AGDTMPIDVYSHLPVLCED-NSLPYAYIPSKMDL--GAAAG---T-K--R---PTCAILI--K----------P--------------------------------------------------------------------------------------------------------------H-----D---EYKES-YAE----CLDEVQSLPQPV--------------------------------------------------------------------
>Squalus_acanthias@CT01070725.H1.1
----------------------------------------------------------------K---IK-------------------------------------------------------------------------------------K---E----K-----------------------L-------D--R--------------D----------------------------------------------------------E---------N-------------------D---------E---------SV--------V-LP-------------------------E-------Q-----------------------------T--------------------------------------------Y-----------------E----------E-----------L-----------------------A----A---N-------------------V------N----------AV-AQ-----------PLAS---R-K--L--S-KK-LY-K-----C-VKK--A------------AK-V----K-Q-------IRRGVKEVQKFINK--G-E---------------K--G----IVVL--AGDTLPIDVYSHLPVLCED-NRLPYAYIPSKMDL--GAAAG---S-K--R---PTCVIMI--K----------P--------------------------------------------------------------------------------------------------------------H-----E---EYQEA-YTE----CLDEVQSLPLPV--------------------------------------------------------------------
>Callorhinchus_milii@AFK10752
-----------------------------------------------------------------------------------------------------------------------------------------------------------------------------------------------------------------------------------------------------------------------------------------------------------------------------------X--------------------------------------E-------R-----------------------------S--------------------------------------------Y-----------------E----------E-----------L-----------------------V----V---N-------------------V------N----------AI-AQ-----------PLAS---R-K--L--S-KK-LY-K-----C-VGK--A------------AK-L----K-H-------IRRGVKEVQKFINK--G-E---------------K--G----IVVL--AGDTLPIDVYGHLPILCED-KDIPYAYIPSKSDL--GAAAG---S-K--R---PTCAIMI--K----------A--------------------------------------------------------------------------------------------------------------H-----D---EYQEA-YTE----CFDEVQTLPLPV--------------------------------------------------------------------
>Danio_rerio@AAH59569
------------------------------------------------------------MT--K---VK-------------------------------------------------------------------------------------K---E----K-----------------------A-------G--E--------------E----------------------------------------------------------E---------T-------------------G---------G---------T--------------------------------------E-------K-----------------------------S--------------------------------------------Y-----------------Q----------E-----------L-----------------------I----A---N-------------------I------N----------PI-AN-----------PLAS---R-K--L--S-KK-LY-K-----C-VKK--A------------AK-V----K-Q-------IRRGVKEVQKFINK--G-E---------------T--G----IVVF--AGDTLPIDVYCHLPIMCED-RSLPYAYVPSKVDL--GSSAG---S-K--R---PTCVIMI--K----------P--------------------------------------------------------------------------------------------------------------H-----D---EYKEA-YDE----CVEEVTSLPKPI--------------------------------------------------------------------
>Oreochromis_niloticus@XP_003457069
------------------------------------------------------------MT--K---VK-------------------------------------------------------------------------------------K---E----K-----------------------V-------S--E--------------E----------------------------------------------------------GEEAG-----T-------------------G---------G---------T--------------------------------------E-------R-----------------------------S--------------------------------------------Y-----------------Q----------E-----------L-----------------------I----A---H-------------------L------N----------PI-AQ-----------PLAS---K-K--L--S-KK-LY-K-----C-VKK--A------------AK-V----K-N-------IRRGVKEVQKFINK--G-E---------------K--G----IVVL--AGDTLPIDVYCHLPVMCED-RSLPYAYIPSKVDL--GSSAG---S-K--R---PTCVILI--K----------P--------------------------------------------------------------------------------------------------------------H-----E---DYQEA-YDE----CLEEVSSLPKPL--------------------------------------------------------------------
>Xenopus_tropicalis@AAH61305
------------------------------------------------------------MT--K---AK----------------------------------------------------------------------------------------------K-----------------------E-------E--S--------------E---------E----V-----------------------P-------------------E---------------------------------------T---------P--------------------------------------S-------K-----------------------------S--------------------------------------------Y-----------------D----------E-----------L-----------------------L----A---Y-------------------L------N----------PI-AK-----------PLAG---R-K--L--T-KK-LY-K-----C-VKK--A------------IK-Q----K-N-------IRRGVKEVQKFINK--G-E---------------K--G----IVVM--AGDTLPIEVYCHIPVMCED-RGIPYSYVPSKSDL--GAAAG---S-K--R---PTCVILI--K----------P--------------------------------------------------------------------------------------------------------------H-----E---DYQEA-YDE----CLEDVQALPLPY--------------------------------------------------------------------
>Xenopus_laevis@AAH68845
------------------------------------------------------------MT--K---VK----------------------------------------------------------------------------------------------K-----------------------E-------E--C--------------E---------E----V-----------------------P-------------------E---------------------------------------T---------P--------------------------------------S-------K-----------------------------S--------------------------------------------Y-----------------D----------E-----------L-----------------------L----S---Y-------------------L------N----------PV-AK-----------PLAG---R-K--L--T-KK-LY-K-----C-VKK--A------------IK-Q----K-N-------IRRGVKEVQKFINK--G-E---------------K--G----IVVM--AGDTLPIEVYCHIPVMCED-RGIPYSYVPSKSDL--GAAAG---S-K--R---PTCVILI--K----------P--------------------------------------------------------------------------------------------------------------H-----E---DYQEA-YDE----CLEDVQALPLPY--------------------------------------------------------------------
>Ambystoma_mexicanum@45804367.2
------------------------------------------------------------MV--K---VK-------------------------------------------------------------------------------------T---E----A-----------------------C----------T--------------S---------L----E-----------------------T-------------------S---------A-------------------S---------P---------Q--------------------------------------P-------R-----------------------------S--------------------------------------------Y-----------------Q----------E-----------L-----------------------V----A---Y-------------------L------N----------PI-AS-----------PLAP---R-K--L--C-KR-VY-K-----L-VKK--A------------CK-Q----K-Q-------IRRGVKEVQKFLNK--G-E---------------K--G----ILVL--AGDTQPIEVYCHLPIMCED-RSIPYVYIPSKLDL--GLAAG---S-K--R---PTCVILV--K----------A--------------------------------------------------------------------------------------------------------------H-----E---DYQEA-YDE----CAEEVAGLPMPM--------------------------------------------------------------------
>Ornithorhynchus_anatinus@XP_001515885
------------------------------------------------------------------------------------------------------------------------------------------------------------------------------------------------------------------------------------------------------------------------------------------------------------------------------------------------------------------------------------------------------------------------------------------------------------------------------------------------------------------------------------------------------------------------------------------------------------------------------X--A------------VK-Q----K-Q-------IRRGVKEVQKFINK--G-E---------------K--G----IMVL--AGDTLPIEVYCHLPVMCED-RSLPYAYVPSKTDL--GAAAG---S-K--R---PTCVIMI--K----------P--------------------------------------------------------------------------------------------------------------H-----E---DYQEA-YDE----CLQEVGSLPLPL--------------------------------------------------------------------
>Monodelphis_domestica@XP_001371170
------------------------------------------------------------MT--K---VK-------------------------------------------------------------------------------------R---E----V-----------------------E-------E--S--------------E---------A----A-----------------------P-------------------E---------T-------------------S---------A---------EP-------------------------------------E-------R-----------------------------T--------------------------------------------Y-----------------E----------E-----------M-----------------------L----A---N-------------------L------N----------PI-AQ-----------PLAS---R-R--L--T-RK-LY-K-----C-IKK--A------------VK-Q----K-Q-------IRRGVKEVQKFLNK--G-E---------------K--G----IMVL--AGDTLPIEVYCHLPIMCED-LSMPYAYVPSKTDL--GAAAG---S-K--R---PTCVIMI--K----------P--------------------------------------------------------------------------------------------------------------H-----E---DYQAT-YDE----CLEEVESLPVPL--------------------------------------------------------------------
>Sarcophilus_harrisii@XP_003756930
------------------------------------------------------------MT--K---VK-------------------------------------------------------------------------------------K---E----V-----------------------E-------E--S--------------E---------A----A-----------------------P-------------------E---------S-------------------S---------G---------GP-------------------------------------E-------R-----------------------------T--------------------------------------------Y-----------------E----------E-----------M-----------------------L----L---N-------------------L------N----------PI-AQ-----------PLAS---R-R--L--T-RK-LY-K-----C-IKK--A------------VK-Q----K-Q-------IRRGVKEVQKFLNK--G-E---------------K--G----IMVL--AGDTLPIEVYCHLPIMCEE-LSMPYAYVPSKTDL--GAAAG---S-K--R---PTCVIMI--K----------P--------------------------------------------------------------------------------------------------------------H-----E---DYQAT-YDD----CLEEVESLPVPL--------------------------------------------------------------------
>Homo_sapiens@Q9NX24
------------------------------------------------------------MT--K---IK-------------------------------------------------------------------------------------A---D----P-----------------------D-------G--P--------------E---------A----Q-----------------------A-------------------E---------A-------------------C---------S---------G--------------------------------------E-------R-----------------------------T--------------------------------------------Y-----------------Q----------E-----------L-----------------------L----V---N-------------------Q------N----------PI-AQ-----------PLAS---R-R--L--T-RK-LY-K-----C-IKK--A------------VK-Q----K-Q-------IRRGVKEVQKFVNK--G-E---------------K--G----IMVL--AGDTLPIEVYCHLPVMCED-RNLPYVYIPSKTDL--GAAAG---S-K--R---PTCVIMV--K----------P--------------------------------------------------------------------------------------------------------------H-----E---EYQEA-YDE----CLEEVQSLPLPL--------------------------------------------------------------------
>Gorilla_gorilla_gorilla@XP_004043162
------------------------------------------------------------MT--K---IK-------------------------------------------------------------------------------------A---D----P-----------------------D-------G--P--------------D---------A----Q-----------------------A-------------------E---------A-------------------C---------S---------G--------------------------------------E-------R-----------------------------T--------------------------------------------Y-----------------Q----------E-----------L-----------------------L----V---N-------------------Q------N----------PI-AQ-----------PLAS---R-R--L--T-RK-LY-K-----C-IKK--A------------VK-Q----K-Q-------IRRGVKEVQKFVNK--G-E---------------K--G----IMVL--AGDTLPIEVYCHLPVMCED-RNLPYVYIPSKTDL--GAAAG---S-K--R---PTCVIMV--K----------P--------------------------------------------------------------------------------------------------------------H-----E---EYQEA-YDE----CLEEVQSLPLPL--------------------------------------------------------------------
>Pan_troglodytes@JAA37656
------------------------------------------------------------MT--K---IK-------------------------------------------------------------------------------------A---D----P-----------------------D-------G--P--------------E---------A----Q-----------------------T-------------------E---------A-------------------C---------S---------G--------------------------------------E-------R-----------------------------T--------------------------------------------Y-----------------Q----------E-----------L-----------------------L----V---N-------------------Q------N----------PI-AQ-----------PLAS---R-R--L--T-RK-LY-K-----C-IKK--A------------VK-Q----K-Q-------IRRGVKEVQKFVNK--G-E---------------K--G----IMVL--AGDTLPIEVYCHLPVMCED-RNLPYVYIPSKTDL--GAAAG---S-K--R---PTCVIMV--K----------P--------------------------------------------------------------------------------------------------------------H-----E---EYQEA-YDE----CLEEVQSLPLPL--------------------------------------------------------------------
>Mus_musculus@EDL33659
------------------------------------------------------------MT--K---VK-------------------------------------------------------------------------------------A---A----P-----------------------E-------E--S--------------E---------A----Q-----------------------A-------------------E---------G-------------------C---------S---------E--------------------------------------E-------R-----------------------------T--------------------------------------------Y-----------------K----------E-----------L-----------------------L----V---N-------------------L------N----------PI-AQ-----------PLAS---R-R--L--T-RK-LY-K-----C-IKK--A------------VK-Q----K-Q-------IRRGVKEVQKFVNK--G-E---------------K--G----IMVL--AGDTLPIEVYCHLPVLCED-QNLPYVYIPSKTDL--GAATG---S-K--R---PTCVIMV--K----------P--------------------------------------------------------------------------------------------------------------H-----E---EYQET-YDK----CLEEVQALPTPL--------------------------------------------------------------------
>Bos_taurus@AAI03162
------------------------------------------------------------MT--K---IK-------------------------------------------------------------------------------------A---D----P-----------------------D-------G--P--------------E---------A----Q-----------------------A-------------------D---------A-------------------C---------C---------G--------------------------------------E-------R-----------------------------T--------------------------------------------Y-----------------H----------E-----------L-----------------------L----V---N-------------------L------N----------PI-AQ-----------PLAS---R-R--L--T-RK-LY-K-----C-IKK--A------------VK-Q----K-Q-------IRRGVKEVQKFINK--G-E---------------K--G----IMVL--AGDTLPIEVYCHLPVMCED-RNLPYVYIPSKTDL--GAAAG---S-K--R---PTCVIMV--K----------P--------------------------------------------------------------------------------------------------------------H-----E---EYQEA-YDE----CLEEVQALPPPM--------------------------------------------------------------------
>Bos_grunniens_mutus@ELR49894
------------------------------------------------------VATVAAMT--K---IK-------------------------------------------------------------------------------------A---D----P-----------------------D-------G--P--------------E---------A----Q-----------------------A-------------------D---------A-------------------C---------C---------G--------------------------------------E-------R-----------------------------T--------------------------------------------Y-----------------H----------E-----------L-----------------------L----V---N-------------------L------N----------PI-AQ-----------PLAS---R-R--L--T-RK-LY-K-----C-IKK--A------------VK-Q----K-Q-------IRRGVKEVQKFINK--G-E---------------K--G----IMVL--AGDTLPIEVYCHLPVMCED-RNLPYVYIPSKTDL--GAAAG---S-K--R---PTCVIMV--K----------P--------------------------------------------------------------------------------------------------------------H-----E---EYQEA-YDE----CLEEVQALPPPM--------------------------------------------------------------------
>Chelonia_mydas@EMP30929
------------------------------------------------------------------------------------------------------------------------------------------------------------------------------------------------------------------------------------------------------------------------------------------------------------------------------------------------------------------------------------------------------------------------------------------------------------------------------------------------------------------------------------------------------------------------------------------------------------------------------X--A------------AK-H----K-Q-------IRRGVKEVQKFVNK--G-E---------------K--G----IIVL--AGDTLPIEVYCHIPVMCED-RSLPYAYIPSKSDL--GAAGG---S-K--R---PTCVIMI--K----------P--------------------------------------------------------------------------------------------------------------H-----E---EYQEA-YKE----CWEEVVSLPVPL--------------------------------------------------------------------
>Anolis_carolinensis@XP_003217638
------------------------------------------------------------MG--R---AS--------------------------------------------------------------------------------------------------------------KRQ---EAE-------E--E--------------A---------A----P-----------------------E-------------------P---------E-------------------A---------T---------P--------------------------------------E-------R-----------------------------S--------------------------------------------Y-----------------H----------E-----------L-----------------------V----E---N-------------------V------N----------TI-AQ-----------PLAS---R-K--L--T-RK-LY-K-----C-IKK--A------------SK-V----K-Q-------IRRGVKEVQKFINK--G-E---------------K--G----ITVL--AGDTLPIDVYCHIPIMCED-RNLPYVYIPSKTDL--GAAAG---S-K--R---PTCVILF--K----------A--------------------------------------------------------------------------------------------------------------H-----E---EYQEA-YDE----CLEEVEALPLPL--------------------------------------------------------------------
>Gallus_gallus@XP_414541
--------------------------------------------------------------------------------------------------------------------------------------------------------------------X-X---------X----SM---ARE-------K--Q--------------E---------E----P-----------------------A-------------------A---------E-------------------A---------A---------P--------------------------------------E-------L-----------------------------S--------------------------------------------Y-----------------R----------E-----------Q-----------------------L----E---H-------------------L------N----------PI-AQ-----------PLAS---R-K--L--T-RK-LY-K-----C-IRK--A------------AK-H----K-Q-------IRRGVKEVQKFINK--G-E---------------K--G----ITVL--AGDTLPIDVYCHIPIMCED-RNLPYAYVPSKSDL--GAAAG---S-K--R---PTCVILL--K----------P--------------------------------------------------------------------------------------------------------------H-----E---EYQEA-YDE----CLGEVEALPLPL--------------------------------------------------------------------
>Meleagris_gallopavo@XP_003210376
----------------------------------------------------------------------------------------------------------------------------------------------------------------------------------------------------------------------------------------------------------------------------------------------------------------------------------------------------------------------------------------------------------------------------------------------------------------------------------------------------------------------------------------------------------------------------------------------------------------------------------------------AK-H----K-Q-------IRRGVKEVQKFINK--G-E---------------K--G----ITVL--AGDTLPIDVYCHIPIMCED-RNLPYAYVPSKSDL--GAAAG---S-K--R---PTCVILL--K----------P--------------------------------------------------------------------------------------------------------------H-----E---EYQEA-YDE----CLGEVESLPLPL--------------------------------------------------------------------
>Columba_livia@EMC78031
-----------------------------------------------------------------------------------------------------------------------------------------------------------------------------------------------------------------------------------------------------------------------------------------------------------------------------------------------------------------------------------------------------------------------------------------------------------------------------------------------------------------------------------------------------------------------------------------------AS---R-K--L--T-RK-LY-K-----C-IRK--A------------AK-H----K-Q-------IRRGVKEVQKFINK--G-E---------------K--G----ITVL--AGDTLPIDVYCHIPIMCED-RSLPYAYVPSKSDL--GAAAG---S-K--R---PTCVIMI--K----------P--------------------------------------------------------------------------------------------------------------H-----E---EYQES-YDE----CLEEVAALPLPL--------------------------------------------------------------------
>Taeniopygia_guttata@XP_002193590
-----------------------------------------------------------------------------------------------------------------------------------------------------------------------------------------MARD-------K--P--------------E---------A----A-----------------------AE------------------A---------E-------------------A---------T---------P--------------------------------------E-------L-----------------------------S--------------------------------------------Y-----------------R----------E-----------Q-----------------------L----D---F-------------------L------N----------PI-AQ-----------PLAS---R-K--L--T-RK-LL-K-----C-IRK--A------------TK-H----K-Q-------LRRGVKEVQKFINK--G-E---------------R--G----ITVL--AGDTLPIDVYCHIPIMCED-RSLPYAYVPSKTX--------------------------------------------------------------------------------------------------------------------------------------------------------------------------------------------------------------------------------------------------------------
>Ophionotus_victoriae@SRA41048.H1.1
----------------------------------------------------------------------------------------------------------------------------------------------------------------------------------------------------------------------------------------------------------------------------------------------------------------------------------------------------------------------------------------------------------------------------------------------------------------------------------------------------------------------------------------------------------------------------------------------------K-K--L--T-KR-IY-K-----T-IKK--A------------SA-N----K-S-------LRTGIKEVQKSLRK--G-E---------------K--G----FVAI--AGDVTPIEVICHLPAVCED-LEIPYAYVPSKKDL--GASFG---C-K--R---TSCCVLV--K----------R--------------------------------------------------------------------------------------------------------------Q-----E---DFGSN-YDE----CVEQIKTLPPPI--------------------------------------------------------------------
>Anas_platyrhynchos@EOA96079
----------------------------------------------------------------------------------------------------------------------------------------------------------------------------------------------------------------------------------------------------------------------------------------------------------------------------------------------------------------------------------------------------------------------------------------------------------------------------------------------------------------------------------------------------------------------------------------------------------------------------------------------------------------------------------------------------------IAVL--AGDTLPIDVYCHIPIMCED-RNLPYAYVPSKSDL--GAAAG---S-K--R---PTCVILI--K----------P--------------------------------------------------------------------------------------------------------------H-----E---EYQEA-YDE----CLEEVEALPLPL--------------------------------------------------------------------
>Alligator_sinensis@XM_006035609.H1.1
---------------------------------------------------------------------------------------------------------------------------------------------------------------------------------------------------------------------------------------------------------------------------------------------------------------------------------------------------------------------------------------------------------------------------------------------------------------------------------------------------------------------------------------N-------------------L------N----------PI-AQ-----------PLAS---R-K--L--T-RK-LY-K-----C-IKK--A------------AK-H----K-Q-------IRRGVKEVQKFINK--G-E---------------K--G----IVVL--AGDTLPIEVYCHIPVMCED-RSLPYAYIPSKTDL--GTAAG---S-K--R---PTCVIMI--K----------P--------------------------------------------------------------------------------------------------------------N-----E---EYAEA-YGE----CLEEVTALPVPL--------------------------------------------------------------------
>Ambystoma_mexicanum@CT01131211.H1.1
------------------------------------------------------------MV--K---VK-------------------------------------------------------------------------------------T---E----P-----------------------C----------T--------------S---------L----E-----------------------T-------------------S---------A-------------------S---------P---------Q--------------------------------------P-------R-----------------------------S--------------------------------------------Y-----------------Q----------E-----------L-----------------------V----A---Y-------------------L------N----------PI-AS-----------PLAP---R-K--L--C-KR-VY-K-----L-VKK--A------------CK-Q----K-Q-------IRRGVKEVQKFLNK--G-E---------------K--G----ILVL--AGDTQPIEVYCHLPIMCED-RSIPYVYIPSKLDL--GLAAG---S-K--R---PTCVILV--K----------A--------------------------------------------------------------------------------------------------------------H-----E---DYQEA-YDE----CAEEVAGLPMPM--------------------------------------------------------------------
>Caiman_crocodilus@Contig11141.H1.1
---------------------------------------------------------------------------------------------------------------------------------------------------------------------------------------------------------------------------------------------------------------------------------------------------------------------------------------------------------------------------------------------------------------------------------------------------------------------------------------------------------------------------------------------------------------------------------------------------------------------------------------------------------------------------------------------------------------------------------------------SKTDL--GTAAG---S-K--R---PTCVIMI--K----------P--------------------------------------------------------------------------------------------------------------N-----E---EYAEA-YRE----CLEEVTALPVPL--------------------------------------------------------------------
>Caretta_caretta@Contig8989.H1.1
-------------------------------------------------------------------------------------------------------------------------------------------------------------------------------------------------------------------------------------------------------------------------------------------------------------------------------------------------------------------------------------------------------------------------------------------------------------------------------------------------------------------------------------------------------------------------------------------------------------------------------------------------------------------GVKEVQKFINK--G-E---------------K--G----IIVL--AGDTLPIEVYCHLPVMCED-RSLPYAYIPSKSDL--GAAGG---S-K--R---PTCVIMI--K----------P--------------------------------------------------------------------------------------------------------------H-----E---EYQEA-YKE----CWEEVVSLPVPL--------------------------------------------------------------------
>Chelonoidis_nigra@Contig34268.H1.1
--------------------------------------------------------------------------------------------------------------------------------------------------------------------------------------M---ARE-------K--Q--------------L---------E----P-----------------------E-------------------P---------E-------------------V---------A---------P--------------------------------------E-------R-----------------------------S--------------------------------------------Y-----------------Q----------G-----------L-----------------------L----G---N-------------------L------N----------PI-AR-----------PLAS---R-K--L--T-RK-LY-K-----C-IKK--A------------AK-Q----K-Q-------IRRGVKEVQKFINK--G-E---------------K--G----IIVL--AGDTLPIEVYCHIPIMCED-RSLPYAYIPSKSDL--GAAGG---S-K--R---PTCVIMI--K----------P--------------------------------------------------------------------------------------------------------------H-----E---EYQEA-YEE----CLEEVGSLPVPL--------------------------------------------------------------------
>Chrysemys_picta_bellii@CT01131211.H1.1
--------------------------------------------------------------------------------------------------------------------------------------------------------------------------------------M---ARE-------K--A--------------P---------EAA--P-----------------------E-------------------P---------E-------------------A---------A---------P--------------------------------------E-------R-----------------------------S--------------------------------------------Y-----------------Q----------E-----------L-----------------------L----G---N-------------------L------N----------PI-AR-----------PLAS---R-K--L--T-RK-LY-K-----C-VKK--A------------AR-H----K-Q-------IRRGVKEVQKFINK--G-E---------------K--G----IIVL--AGDTLPIEVYCHIPVMCED-RSLPYAYIPSKSDL--GAAGG---S-K--R---PTCVIMI--K----------P--------------------------------------------------------------------------------------------------------------H-----E---EYQEA-YEE----CWEEVVSLPVPL--------------------------------------------------------------------
>Crocodylus_niloticus@toto27460.H1.1
----------------------------------------------------------------------------------------------------------------------------------------------------------------------------------------------------------------------------------------------------------------------------------------------------------------------------------------------------------------------------------------------------------------------------------------------------------------------------------------------------------------------------------------------------------------------------------------------------------------------------------------------------------------------------------------------------------------------------------------------KTDL--GTAAG---S-K--R---PTCVIMI--K----------P--------------------------------------------------------------------------------------------------------------N-----E---EYEEA-YGE----CLEEVTALPVPL--------------------------------------------------------------------
>Crotalus_adamanteus@Cada25241.H1.1
------------------------------------------------------------MG--R---V---------------------------------------------------------------------------------------------------------------KHQ---ESE-------E--T--------------E---------A------------------------------------------------------------------------------A---------T---------P--------------------------------------E-------R-----------------------------S--------------------------------------------Y-----------------H----------E-----------L-----------------------V----A---N-------------------V------N----------AI-AR-----------PLAS---R-K--L--T-RK-LY-K-----C-IKK--A------------SK-F----K-Q-------IRRGVKEVQKFINK--G-E---------------K--G----ITVL--AGDTLPIDVYCHIPIMCED-RSLPYVYIPSKTDL--GAAAG---S-K--R---PTCVIMI--K----------A--------------------------------------------------------------------------------------------------------------H-----E---EYQEA-YNE----CLEEVEALPLPL--------------------------------------------------------------------
>Cyclorana_alboguttata@Calb3792.H1.1
----------------------------------------------------------------K---VK----------------------------------------------------------------------------------------------K-----------------------E-------K--R--------------E---------Q----E-----------------------D-------------------E---------------------------------------TEVAAEA---P--------------------------------------E-------R-----------------------------T--------------------------------------------Y-----------------E----------E-----------L-----------------------L----E---N-------------------V------N----------PI-AQ-----------PLAG---R-K--L--T-KR-LY-K-----C-IKK--A------------AK-N----K-N-------IRRGVKEVQKFINK--G-E---------------K--G----IVVL--AGDTLPIEVYCHVPVMCEE-RNIPYAYVPSKSDL--GAAAG---S-K--R---PTCVILI--K----------S--------------------------------------------------------------------------------------------------------------N-----E---EYEDA-FND----CVEEVQGLPLPF--------------------------------------------------------------------
>Elaphe_guttata@toto5230.H1.1
--------------------------------------------------------------------------------------------------------------------------------------------------------------------------------------------------------------------------------------------------------------------------------------------------------------------------------------------------------------------------------------------------------------------------------------------------------------------------------------------------------------------------------------------------------------------------------------------------------------------------------------------------------------------------------------------------K--G----ITVL--AGDTLPIDVYCHIPIMCED-RSLPYVYIPSKTDL--GAAAG---S-K--R---PTCVIMI--K----------A--------------------------------------------------------------------------------------------------------------H-----E---DYQEA-YNE----CLEEVEALPLPL--------------------------------------------------------------------
>Emys_orbicularis@CT01131211.H1.1
--------------------------------------------------------------------------------------------------------------------------------------------------------------------------------------M---ARE-------K--L--------------P---------EAA--P-----------------------E-------------------P---------E-------------------A---------A---------P--------------------------------------E-------R-----------------------------S--------------------------------------------Y-----------------Q----------E-----------L-----------------------L----G---N-------------------L------N----------PI-AR-----------PLAS---R-K--L--T-RK-LY-K-----C-VKK--A------------AK-H----K-Q-------IRRGVKEVQKFINK--G-E---------------K--G----IIVL--AGDTLPIEVYCHIPVMCED-RSLPYAYIPSKSDL--GAAGG---S-K--R---PTCVIMI--K----------P--------------------------------------------------------------------------------------------------------------H-----E---EYQEA-YEE----CWEEVVSLPVPL--------------------------------------------------------------------
>Eublepharis_macularius@Emac5914.H1.1
------------------------------------------------------------MG--R---SK--------------------------------------------------------------------------------------------------------------YRE---SGE-----------------------------------A----L-----------------------E-------------------P---------E-------------------A---------A---------P--------------------------------------E-------R-----------------------------S--------------------------------------------Y-----------------Q----------E-----------L-----------------------V----E---N-------------------V------N----------AI-AR-----------PLAS---R-K--L--T-RK-LY-K-----C-IKK--A------------AK-Q----K-Q-------IRRGVKEVQKFINK--G-E---------------K--G----ITVL--AGDTLPIDVYCHIPIMCED-RSLPYVYIPSKTDL--GAAAG---S-K--R---PTCVIMI--K----------P--------------------------------------------------------------------------------------------------------------H-----E---EYQEA-YDE----CLEEVEALPLPL--------------------------------------------------------------------
>Lampropholis_coggeri@Lcog18014.H1.1
------------------------------------------------------------MG--R---A---------------------------------------------------------------------------------------------------------------KHE---ESE-------E--T--------------A--------------------------------------D-------------------A---------E-------------------A---------T---------P--------------------------------------E-------R-----------------------------S--------------------------------------------Y-----------------Q----------E-----------L-----------------------V----E---N-------------------M------N----------AV-AR-----------PLAS---R-K--L--T-RK-LY-K-----C-IKK--A------------AK-H----K-Q-------LRRGVKEVQKFINK--G-E---------------K--G----ITVL--AGDTLPIEVYCHIPIMCED-RDLPYAYIPSKMDL--GTAAG---S-K--R---PTCVIMI--K----------P--------------------------------------------------------------------------------------------------------------H-----E---EYQET-YDE----CLEEV--LPLPL--------------------------------------------------------------------
>Latimeria_chalumnae@CT01131211.H1.1
------------------------------------------------------------MT--K---VK-------------------------------------------------------------------------------------K---E----K-A---------------------T-------R--E--------------E----------------------------------------------------------ENPE------S-------------------S---------R---------T--------------------------------------E-------K-----------------------------T--------------------------------------------Y-----------------Q----------E-----------L-----------------------I----A---Y-------------------L------N----------PI-AK-----------PLAS---R-K--L--S-KR-LY-K-----C-IKK--A------------AK-Q----K-Q-------IRRGVKEVQKFINK--G-E---------------M--G----IVVL--AGDTLPIDVYCHLPVMCED-RNLPYAYIPSKSDL--GAAAG---S-K--R---PTCVILI--K----------P--------------------------------------------------------------------------------------------------------------H-----Q---EYQEA-YDE----CLEEVKALPVPV--------------------------------------------------------------------
>Latimeria_menadoensis@GAPS01061512.H1.2
------------------------------------------------------------MT--K---VK-------------------------------------------------------------------------------------K---E----K-----------------------A-------T--R--------------E---------E------------------------------------------------ENPE------S-------------------S---------R---------T--------------------------------------E-------K-----------------------------T--------------------------------------------Y-----------------Q----------E-----------L-----------------------I----A---Y-------------------L------N----------PI-AK-----------PLAS---R-K--L--S-KR-LY-K-----C-IKK--A------------AK-Q----K-Q-------IRRGVKEVQKFINK--G-E---------------M--G----IVVL--AGDTLPIDVYCHLPVMCED-RNLPYAYIPSKSDL--GAAAG---S-K--R---PTCVILI--K----------P--------------------------------------------------------------------------------------------------------------H-----Q---EYQEA-YDE----CLEEVKALPVPV--------------------------------------------------------------------
>Notophthalmus_viridescens@Nvir10929.H1.1
------------------------------------------------------------MV--K---VK-------------------------------------------------------------------------------------V---E----P-----------------------G----------V--------------E---------E----A-----------------------V-------------------P---------E-------------------T---------P---------S----------------------------------------------R-----------------------------N--------------------------------------------Y-----------------Y----------D-----------L-----------------------V----A---H-------------------L------N----------PI-AK-----------PLAS---R-K--L--C-KR-VY-K-----L-VKK--A------------SK-Q----K-Q-------TRRGVKEVQKFINK--G-E---------------K--G----IVIL--AGDTQPIEVYCHFPVMCEX-RSIPYVYIPSKLDL--GMAAG---S-K--R---PTCVLLV--K----------A--------------------------------------------------------------------------------------------------------------H-----E---DYQEA-FDE----CMEEVRDLPMPL--------------------------------------------------------------------
>Pelodiscus_sinensis@toto23080.H1.1
---------------------------------------------------------------------------------------------------------------------------------------------------------------------------------------------------------------------------------------------------------------------------------------------------------------------------------------------------------------------------------------------------------------------------------------------------------------------------------------------------------------------------------------------------------------------------------------------------------------------------------A------------VK-Q----K-Q-------IRRGVKEVQKFINK--G-E---------------K--G----IIVL--AGDTLPIEVYCHIPVMCED-RSLPYAYIPSKSDL--GTAGG---S-K--R---PTCVIMI--K----------P--------------------------------------------------------------------------------------------------------------H-----E---EYQEA-YDE----CWEE----------------------------------------------------------------------------
>Phrynops_hilarii@Contig44541.H1.1
------------------------------------------------------------------------------------------------------------------------------------------------------------------------------------------------------------------------------------------------------------------------------------------------------------------------------------------------------------------------------------------------------------------------------------------------------------------------------------------------------------------------------------------------------------------N----------PI-AR-----------PLAS---R-K--L--T-RK-LY-K-----C-IKK--A------------AK-Q----K-Q-------IRRGVKEVQKFINK--G-E---------------K--G----IIVL--AGDTLPIEVYCHIPIMCED-RSLPYAYIPSKSDL--GAAGG---S-K--R---PTCVIMI--K----------P--------------------------------------------------------------------------------------------------------------H-----E---EYQEA-YEE----CWEEVVSLPVPL--------------------------------------------------------------------
>Pogona_vitticeps@toto8759.H1.1
------------------------------------------------------------MG--R---V---------------------------------------------------------------------------------------------------------------KYQ---EAA-------E---------------------------T----P-----------------------E-------------------P---------E-------------------A---------T---------P--------------------------------------E-------R-----------------------------S--------------------------------------------Y-----------------H----------E-----------L-----------------------V----E---N-------------------V------N----------AI-AR-----------PLAS---R-K--L--T-RK-LY-K-----C-IKK--A------------SK-V----K-Q-------IRRGVKEVQKFINK--G-E---------------K--G----ITVL--AGDTLPIDVYCHIPIMCED-RSLPYVYIPSKTDL--GAAAG---S-K--R---PTCVIMI--K----------P--------------------------------------------------------------------------------------------------------------H------------------------------------------------------------------------------------------------------
>Protopterus_annectens@CT01131211.H1.1
------------------------------------------------------------MT--K---IK-------------------------------------------------------------------------------------K---E----K-H---------------------D-------P--D--------------E----------------------------------------------------------E---------P-------------------A---------C---------SSMADPHV-------------------------------E-------R-----------------------------T--------------------------------------------Y-----------------Q----------E-----------L-----------------------V----A---F-------------------V------N----------PI-AS-----------PLAS---R-K--L--S-KK-LY-K-----C-VKK--A------------AK-E----K-Q-------IRRGVKEVQKFINK--G-E---------------K--G----IVVL--AGDTLPIDVYCHIPVMCED-RSIPYAYIPSKVDL--GAAAG---S-K--R---PTCVIMI--K----------P--------------------------------------------------------------------------------------------------------------H-----E---AYQEA-YEE----CFEDVAALPLPV--------------------------------------------------------------------
>Ptychodera_flava@CT01131211.H1.1
------------------------------------------------------------------------------------------------------------------------------------------------------------------------------------------------------------------------------------------------------------------------------------------------------------------------------------------------------------------------------------------------------------------------------------------------------------------------------------------------------------------------------------------------------------------------------------------------------------------------------------------------------K-N-------VRRGVKEVQKFIRK--G-E---------------K--G----IVIL--AGDVTPIDVYCHLPLMCEE-SDIPYAYVPSKQDL--GAATG---A-K--R---PTACVLV--K----------E--------------------------------------------------------------------------------------------------------------S-----E---EYQSN-YND----CLSDVKALPLPI--------------------------------------------------------------------
>Python_regius@CT01131211.H1.1
------------------------------------------------------------MG--R---VK--------------------------------------------------------------------------------------------------------------KQQ---ESG-------E---------------------------A----P-----------------------E-------------------T---------E-------------------A---------T---------P--------------------------------------E-------R-----------------------------S--------------------------------------------Y-----------------H----------E-----------L-----------------------V----E---N-------------------V------N----------AI-AR-----------PLAS---R-K--L--T-RK-LY-K-----C-IKK--A------------SK-L----K-Q-------IRRGVKEVQKFINK--G-E---------------K--G----ITVL--AGDTLPIDVYCHIPIMCED-RNLPYVYIPSKTDL--GAAAG---S-K--R---PTCVIMI--K----------A--------------------------------------------------------------------------------------------------------------H-----E---EYQEA-YNE----CLEEVEALPLPL--------------------------------------------------------------------
>Rana_chensinensis@Rche17526.H1.1
-------------------------------------------------------------T--K---VK----------------------------------------------------------------------------------------------K-----------------------EKRQEAEEE--A--------------E---------T----V-----------------------P-------------------E---------------------------------------X---------P--------------------------------------E-------R-----------------------------S--------------------------------------------Y-----------------E----------E-----------M-----------------------L----A---N-------------------I------X----------PX-AQ-----------PMAG---R-K--L--T-KR-LY-K-----C-IKK--A------------VK-H----K-N-------IRRGVKEVQKFINK--G-E---------------K--G----IVVL--AGDTLPIEVYCHVPVMCED-RGIPYAXIPSKSDL--GAAAG---S-K--R---PTCVILV--K----------P--------------------------------------------------------------------------------------------------------------N-----S---EYEDS-YNE----CMGDVQALPLPY--------------------------------------------------------------------
>Scyliorhinus_canicula@toto75781.H1.1
----------------------------------------------------------------K---GK-------------------------------------------------------------------------------------K---E----K-----------------------P-------D--G--------------G----------------------------------------------------------E---------E-------------------T---------G--------------------------------------------------------R-----------------------------T--------------------------------------------F-----------------E----------E-----------M-----------------------V----A---N-------------------V------N----------AI-AQ-----------PLAA---R-K--L--S-KK-LY-K-----C-VKK--A------------AK-V----K-Q-------IRRGVKEVQKFVNK--G-E---------------K--G----IVVL--AGDTLPIDVYSHLPVLCED-NSLPYAFIPSKMDL--GAAAG---S-K--R---PTCVIMI--K----------P--------------------------------------------------------------------------------------------------------------H-----E---EYQEA-YDE----CLDEVKAL------------------------------------------------------------------------
>Sphenodon_punctatus@toto14235.H1.1
--------------------------------------------------------------------------------------------------------------------------------------------------------------------------------------M---ARD-------K--P--------------S---------DAVVAP-----------------------D-------------------S---------E-------------------A---------T---------P--------------------------------------E-------R-----------------------------S--------------------------------------------Y-----------------R----------E-----------L-----------------------L----G---N-------------------L------N----------PI-AR-----------PLAS---R-K--L--T-RK-LY-K-----C-IKK--A------------AR-N----K-Q-------IRRGVKEVQKFINK--G-E---------------K--G----ITVL--AGDTLPIDVYCHIPVMCED-RNLPYAYIPSKSDL--GAAAG---S-K--R---PTCVIMI--K----------P--------------------------------------------------------------------------------------------------------------H-----E---EYQEA-FDE----CLEEVEALPLPL--------------------------------------------------------------------
>Trachemys_scripta@toto4814.H1.1
--------------------------------------------------------------------------------------------------------------------------------------------------------------------------------------------------------------------------------------------------------------------------------------------------------------------------------------------------------------------------E-------R-----------------------------S--------------------------------------------Y-----------------Q----------E-----------L-----------------------L----G---N-------------------L------N----------PI-AR-----------PLAS---R-K--L--T-RK-LY-K-----C-VKK--A------------AK-H----K-Q-------IRRGVKKVQKFINK--G-E---------------K--G----IIVL--AGDTLPIEVYCHIPVMCED-RSLPYAYIPSKSDL--GAAGG---S-K--R---PTCVIMI--K----------P--------------------------------------------------------------------------------------------------------------H-----E---EYQEA-YEE----CWEEV---------------------------------------------------------------------------
