# Supplementary material for: A phylogenomic framework and timescale for comparative studies of tunicates
Source: BMC Biol. 2018 Apr 13;16:39. doi: 10.1186/s12915-018-0499-2 (PMC5899321; doi:10.1186/s12915-018-0499-2)
Supplement: Supplementary file 4 — Supporting data. Transcriptome assemblies, alignments, and trees. (ZIP 38502 kb) [file 12915_2018_499_MOESM4_ESM.zip › 12915_2018_499_MOESM4_ESM/12915_2018_499 (Delsuc) Files Updated 23-03-2018/l12e-C.fasta]

>Holothuria_glaberrima@ES726663.H1.1
---------------------------------------------------------------------------------------------------------------------------------------------------------------------------------------------------YV-FVRSKQALGRACGV-T-R-AVIACSV-TI--N-E-G---SQLKQQIQR--IQQEIEKLLI---------------------------------------------------------------------
>Patiria_pectinifera@93335512.1
----------------------------------D----E-------------V---NP---KA-----------------YPLA-DP-QLSVSVLDIVQQASNYH-QLRKGANE-------ATKT-----------LNR----GISEFIVMAADTE--------------PLEIL-LHLPL-----LCEDKNVPYV-FVRSKQALGRACGV-S-R-PVIACSV-TV--N-E-G---SQLKAQIEK--IRKDIERLLL---------------------------------------------------------------------
>Patiria_miniata@CT03100918.H1.1
----------------------------------D----E-------------V---NP---KA-----------------YPLA-DP-QLSVSVLDIVQQASNYH-QLRKGANE-------ATKT-----------LNR----GISEFIVMAADTE--------------PLEIL-LHLPL-----LCEDKNVPYV-FVRSKQALGRACGV-S-R-PVIACSV-TV--N-E-G---SQLKAQIEK--IRKDIERLLL---------------------------------------------------------------------
>Strongylocentrotus_purpuratus@3474366
----------------------M--A--------D----E-------------V---NS---KA-----------------YPLA-DG-DLTKKLLNLVQQAVNYK-QLKKGANE-------ATKT-----------LNR----GISEFIILAADAE--------------PLEIL-LHLPL-----LCEDKNVPYV-FVRSKEALGRACGV-S-R-PVISCSV-TT--N-E-G---SQLKPQILI--IQQAIEKLLI---------------------------------------------------------------------
>Paracentrotus_lividus@89466995.4
----------------------M--A--------D----E-------------V---NP---KA-----------------YPLA-NT-DLTKKLLDLVQQAANYK-QLRKGANE-------ATKT-----------LNR----GISEFIILAADAE--------------PLEIL-LHLPL-----LCEDKNVPYV-FVRSKQALGRACGV-T-R-PVISCSV-TT--N-E-G---SQLKSQIQG--IQGEIEKLLI---------------------------------------------------------------------
>Apostichopus_japonicus@CT01110418.H1.1
--------------------MSQ--E--------DGDA-E-------------V---NP---KA-----------------YPLA-TQ-ELSAKIMDLVKMASTEK-QLRKGANE-------ATKT-----------LNR----GLAEFIVLAADAE--------------PLEIL-LHLPL-----LCEDKNIPYV-FVRSKQALGRACGV-T-R-AVIACSV-TI--N-E-G---SQLKPQILR--VQQEIEKLLI---------------------------------------------------------------------
>Eucidaris_tribuloides@SRA473543.H1.1
--------------------VAS--L--------D----E-------------V---NP---KA-----------------YPLA-ND-TLTKTLLDLVQQAVSYK-QLRKGANE-------ATKT-----------LNR----GVAEFIVLAADTE--------------PLEIL-LHLPL-----LCEDKNVPYV-FVRSKEALGRACGV-S-R-PVIACSV-TN--N-E-G---SQLKPQITT--IQQSIEKLLI---------------------------------------------------------------------
>Lytechinus_variegatus@CT01120102.H1.1
----------------------M--A--------D----E-------------V---NP---KA-----------------YPLA-DA-ELTKTLLDLVQQAFNYK-QLRKGANE-------ATKT-----------LNR----GISEFIILAADAE--------------PLEIL-LHLPL-----LCEDKNVPYV-FVRSKEALGRACGV-S-R-PVISCSV-TT--N-E-G---SQLKPQITR--MQQAIEKLLI---------------------------------------------------------------------
>Saccoglossus_kowalevskii@XP_002741224
--------------------MAT--V--------E----E-------------V---NP---KA-----------------YPLA-DP-QLTKEILDLVQQASNYK-QLRKGANE-------ATKT-----------LNR----GIAEFIVMAADTE--------------PLEIL-LHLPL-----LCEDKNVPYV-FVRSKQALGRACGV-S-R-PVIACSV-TI--N-E-G---SQLKPQIQA--IQQNIERLLI---------------------------------------------------------------------
>Ptychodera_flava@1987367298.H1.1
----------------------------------E----D-------------V---NP---KA-----------------YPLA-DP-KLTKEILDLVQQAANYK-QLRKGANE-------ATKT-----------LNR----GISEFIVMAADTE--------------PLEIL-LHLPL-----LCEDKNVPYV-FVRSRQALGRACGV-S-R-PVIACSV-TI--N-E-G---SQLKPQIQV--VQQNIERLLI---------------------------------------------------------------------
>Balanoglossus_clavigerus@CT01101211.H1.1
----------------------------------E----E-------------V---NP---KA-----------------YPLA-DP-KLTKEILDLVQQAANYK-QLRKGANE-------ATKT-----------LNR----GISEFIVMAADTE--------------PLEIL-LHLPL-----LCEDKNVPYV-FVRSRQALGRACGV-S-R-PVIACSV-TV--N-E-G---SQLKPQIQA--VQQNIERLLI---------------------------------------------------------------------
>Xenoturbella_bocki@CT01100918.H1.1
-------------------------------------------------------------------------------------------------------DYK-QLKKGANE-------ATKT-----------LNR----GISELIVMAADCE--------------PLEII-LHLPL-----LCEDKNVPYV-FIRSREALGRACGV-T-R-PVVAASI-TV--N-E-G---SQLKPQIQN--LQQCIEKLLI---------------------------------------------------------------------
>Branchiostoma_floridae@EEN63108
------------------MSAAT--E--------A----E-------------V---NP---KA-----------------YPLA-DA-QLTTQILDLVQQAANYK-QLRKGANE-------ATKT-----------LNR----GITEFIVMAADTE--------------PLEII-LHLPL-----LCEDKNVPYV-FVRSKQALGRACGV-S-R-PVIAASV-TI--N-E-G---SQLKSQITT--VQQAIERLLI---------------------------------------------------------------------
>Branchiostoma_floridae@XP_002220387
---------------M------T--M--------A----E-------------V---NP---KA-----------------YPLA-DA-QLTTQILDLVQQAANYK-QLRKGANE-------ATKT-----------LNR----GITEFIVMAADTE--------------PLEII-LHLPL-----LCEDKNVPYV-FVRSKQALGRACGV-S-R-PVIAASV-TI--N-E-G---SQLKSQITT--VQQAIERLLI---------------------------------------------------------------------
>Dendrodoa_grossularia@Dvar69229.H1.1
--------------------------------------------------------------------------------------------KTILDLVQQASNYK-QLRKGANE-------ATKT-----------LNR----GLSQLIVLAGDAE--------------PLEIL-LHLPL-----LCEDKNVPYV-FVRSKQALGRACGV-S-R-PVIACSI-TE--K-Y-G---SQLGPQIDS--L------------------------------------------------------------------------------
>Polyandrocarpa_maxima@CT01091006.H1.1
---------------M------A--T--------E----E-------------V---NP---KA-----------------YPLA-DQ-SLTKTILELVQQACNYK-QLRKGANE-------ATKT-----------LNR----GLSQLIVLAADAE--------------PLEIL-LHLPL-----LCEDKNVPYV-FVRSKQALGRACGV-S-R-PVIACSV-TE--K-Y-G---SQLKPQIES--LQRSVEQLLL---------------------------------------------------------------------
>Styela_plicata@CT01091006.H1.1
----------------------------------------------------------------------------------PLA-DA-SLTKTILELVKQASDYK-QLRKGANE-------ATKT-----------LNR----GLSQLIILAADAE--------------PLEIL-LHLPL-----LCEDKNVPYV-FVRSKQQLGRACGV-T-R-PVIACSV-TQ--K-D-G---SPMESAIRK--LQLNVERLLL---------------------------------------------------------------------
>Ciona_intestinalis@.1
----------------------M--D--------D----E-------------V---NS---KA-----------------YPLA-DA-ELTKTILDMIQQASNYK-QLRKGANE-------ATKT-----------LNR----GLSELIVLSADAE--------------PLEIL-LHLPL-----LCEDKNVPYV-FVRSKQALGRACGV-S-R-PVIAASV-TS--C-E-G---SQLKSQIDS--LRGRIEKLLV---------------------------------------------------------------------
>Ciona_savignyi@51742987.117
----------------------M--S--------D----E-------------V---NS---KA-----------------YPLA-DA-ELTKTILDLIQQAANYK-QLRKGANE-------ATKT-----------LNR----GLSEMIVLSADAE--------------PLEIL-LHLPL-----LCEDKNVPYV-FVRSKQALGRACGV-S-R-PVISASI-TI--S-E-G---SQLKPQIDS--LRTRIEKLLV---------------------------------------------------------------------
>Cystodytes_dellechiajei@CT01091006.H1.1
--------------------------------------------------------------------------------------------KNILDLCQQAANYK-QLRKGANE-------ATKT-----------LNR----GLSELIILAADTE--------------PLEIL-LHLPL-----LCEDKNVPYV-FVRSKQALGRACGV-S-R-PIIAASI-TV--K-D-G---SQLESQITS--LRCNIEKLLV---------------------------------------------------------------------
>Molgula_gulf@CT01091006.H1.1
----------------------------------E----A-------------V---NS---KA-----------------YPLA-SP-ELTKTLLDLIQQASNYK-QLKKGANE-------ATKT-----------LNR----GLSEMIILAADAQ--------------PLEIL-LHLPL-----L------------------GRACGV-------------------------------------------------------------------------------------------------------------------
>Bostrichobranchus_pilularis@CT01091006.H1.1
----------------------------------D----E-------------V---NP---KA-----------------YPLA-DA-DLTKTLMGLIQQACNYK-QLRKGANE-------ATKT-----------LNR----GISELIILAADAE--------------PLEIL-LHLPL-----LCEDKNVPYV-FVKSKQGLGRACGV-S-R-PVIASSI-TT--K-E-G---SQLKSQIDT--MKLRVEKLLL---------------------------------------------------------------------
>Molgula_occidentalis@CT01091006.H1.1
---------------------------------------E-------------V---NP---KA-----------------YPLA-DE-KLTKTLLDILQQACNYK-QLRKGANE-------ATKT-----------LNR----GISELIILAADAE--------------PLEIL-LHLPL-----LCEDKNVPYV-FVRSKQALGRACGV-S-R-PVIAASI-TV--K-E-G---SQLKAQIDT--LKQNVERLLM---------------------------------------------------------------------
>Oikopleura_dioica@CBY34827
-------------------------M--------D----E-------------V---NP---KA-----------------YPLA-NA-HLTKSILDLMQQATNYK-QLRKGANE-------ATKT-----------LNR----GIAEFVVMAADAE--------------PLEIL-LHLPL-----LCEDKNISYV-FVRSKQALGRACGV-T-R-PVIAASV-TQ--K-D-G---SQLQSQIDT--IKADIEKLLV---------------------------------------------------------------------
>Phallusia_mammilata@Pmam7120.H1.1
-----------------------------------------------------I---NP---KA-----------------YPLA-ND-GLTKTILDLMQQAANYK-QLRKGANE-------ATKT-----------L---------------------------------------------------------------------------------------------------------------------------------------------------------------------------------------------
>Molgula_tectiformis@68108384.123
---------------------------------------E-------------V---NP---KA-----------------YPLA-DK-ELTTAILELLQQASNYK-QLKKGANE-------ATKT-----------LNR----GQSEMIVLAADAE--------------PLEIL-LHLPL-----LCEDKNVPYV-FVPTKQALGRACGV-S-R-PVIACSL-TN--K-D-G---SQLQTQIVS--TKQRIERLLM---------------------------------------------------------------------
>Halocynthia_roretzi@CT01120102.H1.1
----------------------------------K----E-------------V---NS---KA-----------------FPLA-DP-ELQTDILNLVQQCSNYK-QLKKGANE-------ATKT-----------LNR----GLSDLIVLAADAE--------------PLEII-LHLPL-----LCEDKNVGYV-FVRSKQALGRACGV-S-R-PVIAASI-IA--N-E-G---SQLRPQIDT--LRRSVEKLLV---------------------------------------------------------------------
>Clavelina_lepadiformis@CT01130507.H1.1
-------------------------T--------E----D-------------I---NP---KA-----------------YPLA-DA-ALTKTILDLVQQAANYK-QLRKGANE-------ATKT-----------LNR----GISELIILSADAE--------------PIEIL-LHLPL-----LCEDKNVPYV-FVKSKQALGRACGV-S-R-PVIAASI-TV--K-E-G---SQLKPQIDN--LRSNIEKLLV---------------------------------------------------------------------
>Doliolum_nationalis@Dnat3537.H1.1
-------------------------G--------E----E-------------V---NP---KA-----------------YPLA-DA-NLTTTILDLMQQAANYK-QLRKGANE-------ATKT-----------LNR----GISELIVLAADAE--------------PLEIL-LHLPL-----LCE-----------------------------------------------------------------------------------------------------------------------------------------
>Salpa_fusiformis@Sfus33896.H1.1
----------------------------------T----T-------------V---NP---KA-----------------YPLA-DM-GLTKKIFNLVEQAHSSK-QLKKGANE-------STKT-----------LNR----GQSKLIIMAADAE--------------PLEIL-LHLPL-----LCEDKNVPYI-FVNSKEALGRACQV-A-R-QVVACSV-VH--K-D-G---SQLASQLDE--CCKSIEKLLI---------------------------------------------------------------------
>Petromyzon_marinus@51794736.127
----------------------S--E--------S----E-------------V---NP---KA-----------------YPLA-DA-TLTKTMLDLVQQASNYK-QLRKGANE-------ATKT-----------LNR----GTSEFIVMAADAE--------------PLEII-LHLPL-----LCEDKNVPYV-FVRSKQALGRACGV-S-R-PVVACSV-TI--K-E-G---SQLKPQIQA--AQQSIERLLV---------------------------------------------------------------------
>Eptatretus_burgeri@53880379.121
----------------------M--T--------D----D-------------V---NP---KA-----------------YPLA-DA-QLTKTIMDLVQQGCSYK-QLRKGANE-------ATKM-----------LNR----GMAEFIVMAADAE--------------PLEII-LHLPL-----LCEDKNVPYV-FVRSKQSLGRACGV-S-R-PVIACSV-VI--K-E-G---SQLKPQIQA--VQLAIERLLI---------------------------------------------------------------------
>Callorhinchus_milii@CT01070719.H1.1
-------------------------------------------------------------------------------------------------------------------------------------------------------------------------------L-LHLPL-----LCEDKNVPYV-FVRSKQALGRACGV-S-R-PVIASSI-TV--K-E-G---SQLKPQIQS--VQQSIERLLV---------------------------------------------------------------------
>Danio_rerio@AAH50495
---------------M------T--E--------A----E-------------V---NP---KA-----------------YPLA-DA-TLSKTILDLVQQAANYK-QLRKGANE-------ATKT-----------LNR----GISEFIVMAADAE--------------PLEII-LHLPL-----LCEDKNVPYV-FVRSKQALGRACGV-S-R-PVIATSV-TI--K-E-G---SQLKPQIQS--VQMAIERLLV---------------------------------------------------------------------
>Xenopus_laevis@AAH84259
---------------M------T--E--------P----E-------------V---NP---KA-----------------YPLA-DA-QLTKTLLDLVQQSANYK-QLRKGANE-------ATKT-----------LNR----GIAEFIVMAADAE--------------PLEII-LHLPL-----LCEDKNVPYV-FVRSKQALGRACGV-S-R-PVIACSV-TI--K-E-G---SQLKPQIQS--VQQAIERLLV---------------------------------------------------------------------
>Xenopus_laevis@AAH46579
---------------M------A--E--------P----E-------------V---NP---KA-----------------YPLA-DA-QLTKTLLDLVQQAANYK-QLRKGANE-------ATKT-----------LNR----GISEFIVMAADAE--------------PLEII-LHLPL-----LCEDKNVPYV-FVRSKQALGRACGV-S-R-PVISCSV-TI--K-E-G---SQLKPQIQS--VQQAIERLLV---------------------------------------------------------------------
>Ambystoma_mexicanum@45808388.113
---------------M------T--E--------P----E-------------V---NP---KA-----------------YPLA-DA-QLTKTLLDLVQQAANYK-QLRKGANE-------ATKT-----------LNR----GIGEFIVMAADAE--------------PLEII-LHLPL-----LCEDKNVPYV-FVRSKQALGRACGV-S-R-PVIACSV-TI--K-E-G---SQLKPQIQT--VQQAIERLLV---------------------------------------------------------------------
>Xenopus_tropicalis@CAJ83019
---------------M------T--E--------P----E-------------V---NP---KA-----------------YPLA-DA-QLTKTLLDLVQQAANYK-QLRKGANE-------ATKT-----------LNR----GIAEFIVMAADAE--------------PLEII-LHLPL-----LCEDKNVPYV-FVRSKQALGRACGV-S-R-PVIACAV-TI--K-E-G---SQLKPQIQS--LQQSIERLLV---------------------------------------------------------------------
>Rana_catesbeiana@ACO51831
---------------M------T--E--------P----E-------------V---NP---KA-----------------YPLA-DA-QLSKTLLDLVQQGSNYK-QLRKGANE-------ATKT-----------LNR----GIAEFIVMAADAE--------------PLEII-LHLPL-----LCEDKNVPYV-FVRSKQALGRACGV-S-R-PVVACAV-TI--K-E-G---SQLKPQIQS--VQQSIERLLV---------------------------------------------------------------------
>Ornithorhynchus_anatinus@XP_001507848
--------------------GST--E--------A----D-------------V---NP---KA-----------------YPLA-DA-QLTKTLLDLVQQSCNYK-QLRKGANE-------ATKT-----------LNR----GISEFIVMAADAE--------------PLEII-LHLPL-----LCEDKNVPYV-FVRSKQALGRACGV-S-R-PVIACSV-TI--K-E-G---SQLKPQIQS--VQQSIERLLV---------------------------------------------------------------------
>Monodelphis_domestica@XP_001378787
---------------M------T--E--------A----E-------------V---NP---KA-----------------YPLA-DA-QLTKKLLDLVQQSCNYK-QLRKGANE-------ATKT-----------LNR----GISEFIVMAADAE--------------PLEII-LHLPL-----LCEDKNVPYV-FVRSKQALGRACGV-S-R-PVIACSV-TI--K-E-G---SQLKPQIQS--VQQSIERLLV---------------------------------------------------------------------
>Sarcophilus_harrisii@XP_003772301
---------------------XT--E--------A----E-------------V---NP---KA-----------------YPLA-DA-QLTKKLLDLVQQSCNYK-QLRKGANE-------ATKT-----------LNR----GISEFIVMAADAE--------------PLEII-LHLPL-----LCEDKNVPYV-FVRSKQALGRACGV-S-R-PVIACSV-TI--K-E-G---SQLKPQIQS--VQQSIERLLV---------------------------------------------------------------------
>Homo_sapiens@CAQ09822
-----------------MLLVQT--E--------A----D-------------V---NP---KA-----------------YPLA-DA-HLTKKLLDLVQQSCNYK-QLRKGANE-------ATKT-----------LNR----GISEFIVMAADAE--------------PLEII-LHLPL-----LCEDKNVPYV-FVRSKQALGRACGV-S-R-PVIACSV-TI--K-E-G---SQLKQQIQS--IQQSIERLLV---------------------------------------------------------------------
>Pan_troglodytes@XP_515161
------------XXXM------T--E--------A----D-------------V---NP---KA-----------------YPLA-DA-HLTKKLLDLVQQSCNYK-QLRKGANE-------ATKT-----------LNR----GISEFIVMAADAE--------------PLEII-LHLPL-----LCEDKNVPYV-FVRSKQALGRACGV-S-R-PVIACSV-TI--K-E-G---SQLKQQIQS--IQQSIERLLV---------------------------------------------------------------------
>Mus_musculus@XP_929443
--------------XM------T--E--------A----D-------------V---NP---KA-----------------YPLA-DA-HLTKKLLDLVQQSCNYK-QLRKGANE-------ATKT-----------LNR----GISELIVMAADAE--------------PLEII-LHLPL-----LCEDKNVPYV-FVRSKQALGRACGV-S-R-PVIACSV-TI--K-E-G---SQLKQQIQS--IQQSIERLLV---------------------------------------------------------------------
>Chelonia_mydas@EMP41870
---------------M------T--E--------A----D-------------V---NP---KA-----------------YPLA-DA-QLTKTLLDLVQQSCNYK-QLRKGANE-------ATKT-----------LNR----GIAEFIVMAADAE--------------PLEII-LHLPL-----LCEDKNVPYV-FVRSKQALGRACGV-S-R-PVIACSI-TI--K-E-G---SQLKPQIQS--VQQAIERLLV---------------------------------------------------------------------
>Anolis_carolinensis@XP_003221048
---------------M------N--E--------A----E-------------V---NP---KA-----------------YPLA-DA-QLTRTLLDLVQQSCNYK-QLRRGANE-------ATKT-----------LNR----GISEFIVMAADAE--------------PLEII-LHLPL-----LCEDKNVPYV-FVRSRQALGRACGV-S-R-PVIACSI-TI--K-E-G---SQLKPQIQS--VQLAIERLLV---------------------------------------------------------------------
>Crotalus_adamanteus@AFJ50770
---------------M------T--E--------A----E-------------V---NP---KA-----------------YPLA-DA-QLTKTLLDLVQQSCNYK-QLRKGANE-------ATKT-----------LNR----GIAEFIVMAADAE--------------PLEII-LHLPL-----LCEDKNVPYV-FVRSKQALGRACGV-S-R-PVIACSI-TI--K-E-G---SQLKPQINS--VQQSIERLLV---------------------------------------------------------------------
>Gallus_gallus@ACH44265
---------------M------S--E--------A----E-------------V---NP---KA-----------------YPLA-DA-QLTKTLLDLVQQSCNYK-QLRKGANE-------ATKT-----------LNR----GIAEFIVMAADAE--------------PLEII-LHLPL-----LCEDKNVPYV-FVRSKQALGRACGV-S-R-PVIACSI-TI--K-E-G---SQLKPQIQS--VQQAIERLLV---------------------------------------------------------------------
>Taeniopygia_guttata@XP_002194776
-------------------MMPS--E--------A----E-------------V---NP---KA-----------------YPLA-DA-QLTKTLLDLVQQSCNYK-QLRKGANE-------ATKT-----------LNR----GIAEFIVMAADAE--------------PLEII-LHLPL-----LCEDKNVPYV-FVRSKQALGRACGV-S-R-PVIACSI-TI--K-E-G---SQLKPQIQS--VQQAIERLLV---------------------------------------------------------------------
>Ophionotus_victoriae@CT01130528.H1.1
----------------------------------E----D-------------V---NP---KA-----------------YPLA-DP-ELTKKILDLVQQAVNYK-QLRKGANE-------ATKT-----------LNR----GISEFIVMAADTE--------------PLEIL-LHLPL-----LCEDKNVPYV-FVRSKEALGRACGV-S-R-PVIACSV-TT--N-E-G---SQIKPQIQT--LQNSIERLLI---------------------------------------------------------------------
>Botryllus_schlosseri@JG314111.H1.1
---------------M------T--N--------D----D-------------V---NP---KA-----------------YPMA-DP-AMTKTILELVQQATNYK-QLRKGANE-------ATKT-----------LNR----GLSQLIVLAGDTE--------------PLEIL-LHLPL-----LCEDKNVPYV-FVRSKQALGRACGV-S-R-PVIACSV-TE--K-Y-G---SQLKSQIES--LQRSVEQLLI---------------------------------------------------------------------
>Alligator_sinensis@XM_006027647.H1.1
---------------M------S--E--------A----E-------------V---NP---KA-----------------YPLA-DA-QLTKTLLDLVQQSCNYK-QLRKGANE-------ATKT-----------LNR----GIAEFIVMAADAE--------------PLEII-LHLPL-----LCEDKNVPYV-FVRSKQALGRACGV-S-R-PVIACSI-TI--K-E-G---SQLKPQIQS--VQQAIERLLV---------------------------------------------------------------------
>Caiman_crocodilus@Contig999.H1.1
---------------M------S--E--------A----E-------------V---NP---KA-----------------YPLA-DA-QLTKTLLDLVQQSCNYK-QLRKGANE-------ATKT-----------LNR----GIAEFIVMAADAE--------------PLEII-LHLPL-----LCEDKNVPYV-FVRSKQALGRACGV-S-R-PVIACSI-TI--K-E-G---SQLKPQIQS--VQQAIERLLV---------------------------------------------------------------------
>Caretta_caretta@Contig32524.H1.1
---------------M------T--E--------A----D-------------V---NP---KA-----------------YPLA-DA-QLTITLLDLVQQSCNYK-QLRKGANE-------ATKT-----------LNR----GIAEFIVMAADAE--------------PLEII-LHLPL-----LCEDKNVPYV-FVRSKQALGR-----------------------------------------------------------------------------------------------------------------------
>Chelonoidis_nigra@Contig1379.H1.1
---------------M------T--E--------A----E-------------V---NP---KA-----------------YPLA-DA-QLTKTLLDLVQQSCNYK-QLRKGANE-------ATKT-----------LNR----GIAEFIVMAADAE--------------PLEII-LHLPL-----LCEDKNVPYV-FVRSKQALGRACGV-S-R-PVIACSI-TI--K-E-G---SQLKPQIQS--VQQAIERLLV---------------------------------------------------------------------
>Chrysemys_picta_bellii@CT01131211.H1.1
----------------------T--E--------A----E-------------V---NP---KA-----------------YPLA-DA-QLTKTLLDLVQQSCNYK-QLRKGANE-------ATKT-----------LNR----GIAEFIVMAADAE--------------PLEII-LHLPL-----LCEDKNVPYV-FVRSKQALGRACGV-S-R-PVIACSI-TI--K-E-G---SQLKPQIQS--VQQAIERLLV---------------------------------------------------------------------
>Crocodylus_niloticus@CT01131211.H1.1
---------------M------S--E--------A----E-------------V---NP---KA-----------------YPLA-DA-QLTKTLLDLVQQSCNYK-QLRKGANE-------ATKT-----------LNR----GIAEFIVMAADAE--------------PLEII-LHLPL-----LCEDK-----------QALGRACGV-S-R-PVIACSI-TI--K-E-G---SQLKPQIQS--VQQAIERLLV---------------------------------------------------------------------
>Cyclorana_alboguttata@Calb5274.H1.1
---------------M------T--D--------T----E-------------V---NP---KA-----------------YPLA-DA-QLTKTILDLVQQASNYK-QLRKGANE-------ATKT-----------LNR----GISEFIAMAADAE--------------PLEII-LHLPL-----LCEDKNVPYV-FVRSKQALGRACGV-S-R-PVIACSV-TI--K-E-G---SQLKPQIQS--VQQAIERLLV---------------------------------------------------------------------
>Elaphe_guttata@toto11453.H1.1
------------------------------------------------------------------------------------------------------------------------------------------------GIAEFIVMAADAE--------------PLEII-LHLPL-----LCEDKNVPYV-FVRSKQALGRACGV-S-R-PVIACSI-TI--K-E-G---SQLKPQINS--VQLSIERLLV---------------------------------------------------------------------
>Emys_orbicularis@Contig23980.H1.1
---------------M------T--E--------A----E-------------V---NP---KA-----------------YPLA-DA-QLTKTLLDLVQQSCNYK-QLRKGANE-------ATKT-----------LNR----GIAEFIVMAADAE--------------PLEII-LHLPL-----LCEDKNVPYV-FVRSKQALGRACGV-S-R-PVIACSI-TI--K-E-G---SQLKPQIQS--VQQAIERLLV---------------------------------------------------------------------
>Eublepharis_macularius@Emac9307.H1.1
---------------M------T--E--------A----E-------------V---NP---KA-----------------YPLA-DA-QLTKTLLDLVQQSCNYK-QLRKGANE-------ATKT-----------LNR----GIAEFIVMAADAE--------------PLEII-LHLPL-----LCEDKNVPYV-FVRSKQALGRACGV-S-R-PVIACSI-TI--K-E-G---SQLKPQIQS--VQQAIERLLV---------------------------------------------------------------------
>Lampropholis_coggeri@CT01131211.H1.1
---------------M------T--E--------A----E-------------V---NP---KA-----------------YPLA-DA-QLTKTLLDLVQQSCNYK-QVRKGANE-------ATKT-----------LNR----GISEFIVMAADAE--------------PLEII-LHLPL-----LCEDKNVPYV-FVRSKQALGRACGV-S-R-PVIACSI-TI--K-E-G---SQLQPQIQS--VQQAIERLLV---------------------------------------------------------------------
>Latimeria_chalumnae@CT01131211.H1.1
-------------------------E--------Q----E-------------V---NP---KA-----------------YPLA-DA-QLSKTILDLVQQASNYK-QLRKGANE-------ATKT-----------LNR----GLAEFIVMAADAE--------------PLEII-LHLPL-----LCEDKNVPYV-FVRSKQALGRACGV-S-R-PVIATSV-TI--K-E-G---SQLKPQIQS--IQQAIERLLV---------------------------------------------------------------------
>Latimeria_menadoensis@GAPS01034853.H1.1
-------------------------E--------Q----E-------------V---NP---KA-----------------YPLA-DA-QLSKTILDLVQQASNYK-QLRKGANE-------ATKT-----------LNR----GLAEFIVMAADAE--------------PLEII-LHLPL-----LCEDKNVPYV-FVRSKQALGRACGV-S-R-PVIATSV-TI--K-E-G---SQLKPQIQS--IQQAIERLLV---------------------------------------------------------------------
>Leucoraja_erinacea@toto70194.H1.1
---------------M------T--E--------Q----E-------------V---NP---KA-----------------YPLA-DA-QLTKTILDLVQQAGSYK-QLRKGANE-------ATKT-----------LNR----GIAEFIVMAADAE--------------PLEII-LHLPL-----LCEDKNVPYV-FVRSKQALGRACG--G-R-PVIASSV-TI--K-E-G---SQLKPQIQS--VQQAVERLLV---------------------------------------------------------------------
>Notophthalmus_viridescens@Nvir6618.H1.1
---------------M------T--E--------P----E-------------V---NP---KA-----------------YPLG-DA-QLTKTLLDLVQQAANYK-QLRXGANE-------ATKT-----------LNR----GVAEFIVMAADAE--------------PLEII-LHLPL-----LCEDKNVPYV-FVRSKQALGRACGV-S-R-PVIACSV-TI--K-E-G---SQLKPQIQS--VQQAIERLLV---------------------------------------------------------------------
>Pelodiscus_sinensis@toto24606.H1.1
----------------------T--E--------A----E-------------V---NP---KA-----------------YPLA-DA-QLTKTLLDLVQQSCNYK-QLRKGANE-------ATKT-----------LNR----GIAEFIVMAADAE--------------PLEII-LHLPL-----LCEDKNVPYV-FVRSKQALGRACGV-S-R-PVIACSI-TI--K-E-G---SQLKPQIQS--VQQAIERLLV---------------------------------------------------------------------
>Phrynops_hilarii@Contig8920.H1.1
---------------M------T--E--------A----E-------------V---NP---KA-----------------YPLA-DA-QLTKTLLDLVQQSCNYK-QLRKGANE-------ATKT-----------LNR----GIAEFIVMAADAE--------------PLEII-LHLPL-----LCEDKNVPYV-FVRSKQALGRACGV-S-R-PVIACSI-TI--K-E-G---SQLKPQIQS--VQQAIERLLV---------------------------------------------------------------------
>Podarcis_sp.@Contig2176.H1.1
-------------------------------------------------------------------------------------------------------------------------------------------------------------------------------------------------VPYV-FVRSKQALGRACGV-S-R-PVIACSI-TI--K-E-G---SQLKPQIQS--VQQAIERLLV---------------------------------------------------------------------
>Pogona_vitticeps@toto32204.H1.1
---------------M------T--E--------A----E-------------V---NP---KA-----------------YPLA-DA-QLTKTLLDLVQQACNYK-QLRKGANE-------ATKT-----------LNR----GIAEFIVMAADAE--------------PLEII-LHLPL-----LCEDKNVPYV-FVRSKQALGRACGV-S-R-PIVACSI-TI--K-E-G---SQLKPQIQS--VRQA---------------------------------------------------------------------------
>Protopterus_annectens@CT01131211.H1.1
---------------M------T--E--------P----D-------------I---NP---KA-----------------YPLA-DA-QLTKTILDLVQQATNYK-QLRKGANE-------ATKT-----------LNR----GIAEFIVMAADAE--------------PLEII-LHLPL-----LCEDKNVPYV-FVRSKQALGRACGV-S-R-PVIAASV-TI--K-E-G---SQLKPQIQS--IQQAIERLLV---------------------------------------------------------------------
>Python_regius@CT01131211.H1.1
---------------M------T--E--------A----E-------------V---NP---KA-----------------YPLA-DA-QLTKTLLDLVQQSCNYK-QLRKGANE-------ATKT-----------LNR----GIAEFIVMAADAE--------------PLEII-LHLPL-----LCEDKNVPYV-FVRSKQALGRACGV-S-R-PVIACSI-TI--K-E-G---SQLKPQIQS--VQQAIERLLV---------------------------------------------------------------------
>Rana_chensinensis@Rche88073.H1.1
-------------------------------------------------------------------------------------------------------NYK-QLRKGANE-------ATKT-----------LNR----GIAEFIVMAADAE--------------PLEII-LHLPL-----LCEDKNVPYV-FVRSKQALGRACGV-S-R-PVXACAV-TI--K-E-G---SQLKP-------------------------------------------------------------------------------------
>Scyliorhinus_canicula@toto99422.H1.1
---------------M------T--E--------Q----D-------------V---NP---KA-----------------YPLA-DA-QLTKTILDLVQQAGNYK-QLRKGANE-------ATKT-----------LNR----GIAELIVMAADAE--------------PLEII-LHLPL-----LCEDKNVPYV-FVRSKQALGRACGV-C-R-PVIACSV-TI--K-E-G---SQLKPQIQS--VQQAVERLLV---------------------------------------------------------------------
>Sphenodon_punctatus@toto30395.H1.1
---------------M------T--E--------A----E-------------V---NP---KA-----------------YPLA-DA-QLTKTLLDLVQQSCNYK-QLRKGANE-------ATKT-----------LNR----GIAEFIVMAADAE--------------PLEII-LHLPL-----LCEDKNVPYV-FVRSKQALGRACGV-S-R-PVIACSI-TI--K-E-G---SQLKPQIQS--VQQAIERLLV---------------------------------------------------------------------
>Trachemys_scripta@toto16795.H1.1
---------------------------------------------------------------------------------------------------------------------------------------------------------------------------PSEII-LHLPL-----LCEDKNVPYV-FVRSKQALGRACGV-S-R-PVIACSI-TI--K-E-G---SQLKPQIQS--VQQAIE-------------------------------------------------------------------------
