# Supplementary material for: A phylogenomic framework and timescale for comparative studies of tunicates
Source: BMC Biol. 2018 Apr 13;16:39. doi: 10.1186/s12915-018-0499-2 (PMC5899321; doi:10.1186/s12915-018-0499-2)
Supplement: Supplementary file 4 — Supporting data. Transcriptome assemblies, alignments, and trees. (ZIP 38502 kb) [file 12915_2018_499_MOESM4_ESM.zip › 12915_2018_499_MOESM4_ESM/12915_2018_499 (Delsuc) Files Updated 23-03-2018/l12e-D.fasta]

>Strongylocentrotus_purpuratus@1415143
-------------------------------------------------------------------------MP---K-A-K------K-V---------K----G--K---------------K---------VA------P--T-P----Y------A----------A--------K--K---S-------V-------P--------------K----K-----V------------V----------------N------------------P-----------L-FE-KR-TRNF-GIG-------NEVQ-PK--R-DLSR-F-VL------WP-KYVRLQRQKAV-LYQRLKVPPSINQF--S--Q-ALDRQTATQLFRLMHKY---R-PE---T-------------K---QEKKARLRARAE-DR-V-K---G--R-E-----E-------V--P-----T-K-R-EA--R-IMSGVNTVTRLIESKKAQLVAIAHDVEPIE-IVMFLPALCRKMGVPYCIVK-GKSRLGQ-VVHR-RNAACLAFTQV-N-------PEDKSALSKLVDTVRTNY-NDR-FEEIRRH-WGGGQVG-S----K-SQARI----DKLE-KLKSKELEARA---------------------------------
>Paracentrotus_lividus@CT01070709.H1.1
-------------------------------------------------------------------------MP---K-T-K------K-V---------K----G--K---------------K---------VA------P--T-P----Y------A----------A--------K--K---A-------V-------P--------------K----K-----V------------V----------------N------------------P-----------L-FE-KR-TRNF-GIG-------NEIQ-PK--R-DLSR-F-VL------WP-KYVRLQRQKAV-LYQRLKVPPSVNQF--T--Q-ALDRQTATQLFRLMHKY---R-PE---T-------------K---QEKKARLRARAE-DR-V-K---G--R-E-----E-------V--P-----T-K-R-EA--R-IMSGVNTVTRLIESKKAQLVAIAHDVEPIE-IVMFLPALCRKMGVPYCIVK-GKSRLGQ-VVHR-RNAACLAFTQV-N-------PEDKSALSKLVDTVKTNY-NER-YEEIRRH-WGGGQVG-M----K-SQARI----DKLE-KAKSKELEARA---------------------------------
>Apostichopus_japonicus@CT01060721.H1.2
-------------------------------------------------------------------------MP---K-D-KSKGAKGQ-KG--------R----G--K---------------K---------VA------P--A-P----F------A----------A--------K--P---V-------A-------P--------------K----K-----V------------V----------------N------------------P-----------L-FE-KR-PKNF-GIG-------NDIQ-PK--R-DVTR-F-VR------WP-KYVRLQRQRAI-LVQRLKVPPSINQF--S--Q-TLDRQTAIQLFKLLSKY---S-PE---T-------------K---PQKKARLRARAE-ER-L-K---G--K-E-----D-------T--P-----T-K-R-PP--V-VRSGLNTVTSLIESKKAQLVVIAHDVEPLE-LVLYLPALCRKMGVPYCIVK-GKARLGK-VVHR-KTATSLAFASV-N-------PEDKSALSKIVESVKTNY-NDR-ADEIRKH-WGGGLLG-N----K-SQAKI----NKLE-KAKAKELA------------------------------------
>Holothuria_glaberrima@CT01070706.H1.1
--------------------------------------------------------------------------------------------G--------R----G--K---------------K---------VA------P--A-P----F------A----------A--------K--P---P-------P-------P--------------K----K-----V------------V----------------N------------------P-----------L-FE-KR-PKNF-GIG-------NDIQ-PK--R-DVTR-F-VK------WP-KYVRIQRQKAI-LVQRLKVPPGVNQF--S--Q-TLDRQTAIQLFKLLTKY---A-PE---T-------------K---VQKKARLRARAE-QR-R-E---G--K-E-----D-------V--P-----T-K-R-PP--V-VRSGVNTVTSLIESKKAQLVVIAHDVEPLE-IVLYLPSLCRKMGVPYCIVK-GKARLGQ-VVHR-KTATCLAFATV-N-------PEDKSQLSKIVEAVKTNY-NDR-SDEIRRH-WGGGLLG-G----K-SQARI----AKLE-KIKAKELA------------------------------------
>Patiria_pectinifera@93335623.1
-------------------------------------------------------------------------MP---K-T-K------K-AP--------R----G--K---------------K---------VA------P--A-P----Y------A----------A--------R--Q---A-------A-------P--------------K----K-----V------------V----------------N------------------P-----------L-FE-KR-PKNF-GIG-------QDVQ-PK--R-DLSR-F-VK------WP-KYVRLQRQRAI-LYKRLKVPPTINQF--T--Q-TLDRQTATQLFRLMNKY---R-PE---T-------------K---QEKKQRLRARAE-QR-A-K---G--K-E-----D-------V--P-----T-R-R-PN--I-VRSGVNTVTSLVESKKAQLVMIAHDVDPIE-IVLFLPALCRKMEVPYCIVK-GKARLGA-VVHR-KTATCLAFSQV-N-------SEDKGSLAKIVEAVKTNY-NDR-YEEIRRH-WGGGQLG-S----K-SQDRI----RKLE-KVKAKEIASR----------------------------------
>Patiria_miniata@CT05100918.H1.1
-------------------------------------------------------------------------MP---K-T-K------K-AP--------R----G--K---------------K---------VA------P--A-P----Y------A----------A--------R--Q---A-------A-------P--------------K----K-----V------------V----------------N------------------P-----------L-FE-KR-PKNF-GIG-------QDVQ-PK--R-DLSR-F-VK------WP-KYVRLQRQRAI-LYKRLKVPPTINQF--T--Q-TLDRQTATQLFRLMNKY---R-PE---T-------------K---QEKKQRLRARAE-QR-A-K---G--K-E-----D-------V--P-----T-R-R-PN--I-VRSGVNTVTSLVESKKAQLVMIAHDVDPIE-IVLFLPALCRKMEVPYCIVK-GKARLGA-VVHR-KTATCLAFSQV-N-------SEDKGSLAKIVEAVKTNY-NDR-YEEIRRH-WGGGQLG-S----K-SQDRI----RKLE-KIKAKEIASR----------------------------------
>Solaster_stimpsonii@CT01061101.H1.1
-------------------------------------------------------------------------MP---K-T-K------K-AP--------R----G--K---------------K---------VA------P--A-P----Y------A----------A--------R--P---A-------A-------L--------------K----K-----V------------V----------------N------------------P-----------L-FE-KR-PKNF-GIG-------QDVQ-PK--R-DLSR-F-VK------WP-KYVRLQRQRAI-LYKRLKVPPSINQF--T--Q-TLDRQTATQLFRLMNKY---R-PE---T-------------K---QEKKQRLRARAE-QR-A-K---G--K-E-----D-------V--P-----T-R-R-PN--I-VRSGVNTVTSLVESKKAQLVMIAHDVEPIE-IVLFLPALCRKMEVPYCIVK-GKARLGA-VVHR-KTATCLAFSQV-N-------SEDKGTLAKIVEAVKTNY-NDR-YEEIRRH-WG-----------------------------------------------------------------------
>Eucidaris_tribuloides@CT01120102.H1.1
-------------------------------------------------------------------------MP---K-V-K------K-A---------K----G--K---------------K---------VA------P--T-P----F------S----------A--------K--K---A-------P-------P--------------K----K-----V------------V----------------N------------------P-----------L-FE-KR-PRNY-GIG-------NDIQ-PK--R-DLSR-F-VL------WP-KYVRLQRQKAV-LYQRLKVPPSINQF--S--Q-ALDRQTATQLFRLMNKY---R-PE---T-------------K---QEKKARLRARAE-DR-V-K---G--K-E-----E-------V--P-----T-K-R-TA--R-IMSGVNTVTCLIESKKAQLVAIAHDVEPIE-IVMFLPALCRKMGVPYCIVK-GKSRLGQ-VVHR-KTATCLAFTQV-N-------PEDKSALSKLVDAVRTNY-NDR-HEEIRRH-WGGGQMG-S----K-SQARI----AKLE-KAKAKELEARA---------------------------------
>Lytechinus_variegatus@JI442997.H1.1
-------------------------------------------------------------------------MP---K-A-K------K-V---------K----G--K---------------K---------VA------P--T-P----Y------A----------A--------K--K---A-------V-------P--------------K----K-----V------------V----------------N------------------P-----------L-FE-KR-TRNF-GIG-------NEIQ-PK--R-DLSR-F-VL------WP-KYVRLQRQKAV-LYQRLKVPPSINQF--T--Q-ALDRQTATQLFRLMHKY---R-PE---T-------------K---QEKKARLRARAE-DR-V-K---G--R-E-----E-------V--P-----T-K-R-EA--R-IMSGVNTVTRLIETKKAQLVAIAHDVEPIE-IVMFLPALCRKMGVPYCIVK-GKSRLGQ-VVHR-RNAACLAFTQV-N-------PEDKSALSKLVDTVRTNY-NDR-YEEIRRH-WGGGQVG-S----K-SQARI----DKLE-KAKSKELEARA---------------------------------
>Saccoglossus_kowalevskii@XP_002735718
-------------------------------------------------------------------------MP---K-V-K------K-TG--------K----G--K---------------K---------VA------P--A-P----Y------A----------A--------K--V---V-------A-------P--------------K----K-----V------------V----------------N------------------P-----------L-FE-KR-PRNF-GIG-------QDIQ-PK--R-DLTR-F-VK------WP-KYVRLQRQRAV-LYQRLKVPPAINQF--T--Q-TLDRQTATQLFKLMNKY---R-PE---S-------------K---QEKNARARKKAE-QR-V-K---G--K-E-----D-------A--P-----T-K-R-PP--V-VRSGINTVTCLVESKKAQLVVIAHDVDPLE-IVIWLPALCRKMGVPYCIIK-GKARLGK-VVRR-KTCTCLAFSQI-N-------PEDKPNLNKLIEAVKTNY-NDR-FEEIRKH-WGGGIMG-A----K-SQAKV----AKLE-KAKAKELATKMG--------------------------------
>Ptychodera_flava@CT01071220.H1.1
-------------------------------------------------------------------------MP---K-V-K------K-TT--------K----G--K---------------K---------VA------P--A-P----Y------A----------A--------K--T---A-------A-------P--------------K----K-----V------------V----------------N------------------P-----------L-FE-KR-PKNF-GIG-------QDIQ-PK--R-DLTR-Y-VK------WP-KYVRLQRQKAV-LYKRLKVPPAINQF--S--Q-TLDRQTATQLFKLLNKY---R-PE---S-------------K---QEKNARLKGRAE-ER-A-K---G--K-D-----D-------V--P-----T-K-R-PP--V-ARSGINTVTALVESKKAQLVIIAHDVDPLE-IVLWLPALCRKMGVPYCIVK-GKARLGT-VVHR-KTSTCLAFTTV-N-------PEDKPALNKLIEAVKTNY-NER-YEEIRRH-WGGGIMG-A----K-SQARI----AKLE-RAKEKELASKMG--------------------------------
>Balanoglossus_clavigerus@CT01101211.H1.1
-------------------------------------------------------------------------MP---K-A-K------K-TT--------R----G--K---------------K---------VA------P--A-P----Y------A----------A--------K--T---A-------T-------P--------------K----K-----V------------V----------------N------------------P-----------L-FE-KR-PKNF-GIG-------QDIQ-PK--R-DLTR-Y-VK------WP-KYVRLQRQRAV-LYKRLKVPPAINQF--T--Q-TLDRQTATQLFKLLNKY---R-PE---S-------------K---QEKNARLRARAE-ER-V-K---G--K-Q-----D-------V--P-----T-K-R-PP--V-ARSGINTVTTLIESKKAQLVVIAHDVDPIE-IVLWLPALCRKMGVPYCIVK-GKARLGA-VVHR-KTCTCLAFTTV-N-------PEDKPSLSKLTEAVKTNY-NER-YEEIRRH-WGGGIMG-A----K-SQARI----AKLE-RAKEKELGSKMG--------------------------------
>Xenoturbella_bocki@CT01061101.H1.1
-----------------------------------------------------------------------------------------------------R----G--K---------------K---------VA------A--P-P----AQ-----I----------A--------K--K---T-------T-------T------A-------K----KT----K------------H----------------N------------------P-----------L-FE-KR-PKNF-GIG-------QDIQ-PK--R-DLTR-F-VK------WP-KYIRIQRQRAI-LYKRLKVPPAINQF--N--Q-ALDRQTATQLFKLMNKY---R-PE---T-------------K---RARKERLLARAK-RR-A-Q---K--K-P-----D-------K--P-----T-K-R-AP--M-IRSGVNTVTTLVESKKASLVVIAHDVDPIE-IVLFLPALCRKMGVPYCIVK-GKARLGK-VVFR-KTASCLAFSTV-R-------SEDRPKLSKLVESVKSNY-NER-FDEIRKH-WGGGILS-S----K-SQARL----NKIQ-KAKAKELAQKM---------------------------------
>Branchiostoma_floridae@EEN48536
-------------------------------------------------------------------------MP---K-G-KVA----R-S---------R----G--K---------------K---------VA------P--P-P----A------V----------A--------R--K---A-------E-------P------K-------K----K-----E------------Q----------------N------------------P-----------L-FE-KR-PRNY-GIG-------QDIQ-PK--R-DLSR-F-VR------WP-KYVRLQRQRAI-LYKRLKVPPPINQF--T--Q-ALDRQTATQLFRLAQKY---R-PE---T-------------K---AERKKRLMERAK-KR-V-S---G--K-E-----D-------V--P-----T-E-R-PA--V-IRSGVNTVTTLVESKKAQLVVIAHDVDPIE-LVLFLPALCRKMNVPYCIVK-GKARLGR-LVHR-KTCTCVAFSKV-N-------PEDKGQLAKLIDAVKNNY-NER-FDEIRRH-WGGGIMG-N----K-SLARI----AKLE-KAKAKELAQKMG--------------------------------
>Oikopleura_dioica@CT02100401.H1.1
-------------------------------------------------------------------------MP---K-G-K------Q-S---------K----A--R---------------R---------VA------A--A-P----S------L----------I--------K--K---K-------K-------E--------------V----K-----E------------Q----------------N------------------P-----------L-FE-KR-SKNF-GIG-------QDIQ-PK--R-DLTR-F-VR------WP-KYVRLQRQKAV-LQKRLKVPPMVNQF--S--N-TLDRQTAAAFFKLAEKY---R-PE---N-------------R---AEKKARLLARAE-AK-A-A---G--Q-A-----D-------S--A-----D-A-R-KA--S-LTVGVNRVTTAVEKKKASLVIIAHDVDPIE-VVIFLPTLCRRMGIPYCIVK-GKSRLGR-LVGL-KNCSSVALTNV-N-------AEDRNALAKIVESVNTNY-NER-AEEIRKH-WGGQIMS-Q----R-SNAKQ----AKIE-KARAKEEAKKHM--------------------------------
>Oikopleura_dioica@CBY09915
-----------------------------------------------MSIYLLKSSSDLYEPYGCCAIYFFTAMA---K-GSK------A-S---------K----A--K---------------R---------VA------A--A-P----S------L----------I--------K--K---Q-------K-------A--------------K----K-----V------------E----------------N------------------P-----------L-LE-KR-PKNF-GIG-------QNVQ-PK--R-DLTR-F-VK------WP-KYVRLQRQRAV-LQKRLKIPPMVNQF--S--Q-TLDRQTAQAFFKLAEKY---R-PE---S-------------K---GEKKARLLARAE-AK-A-A---G--K-A-----D-------E--P-----G-F-K-RI--NVLSVGVNRVVSAVEKKKAALVVIAHDVDPLE-IVLFLPTLCRKMGVQYCIVK-GKARLGR-LVGL-KTASCVALTDV-N-------AEDKNALAKIVESVNTNY-SER-ADMIRKT-WGGQIMS-Q----R-TDARV----AKKE-KLRAKEEAKKAIH-------------------------------
>Ciona_intestinalis@XP_002130070
-------------------------------------------------------------------------MP---K-G-K------K-S---------R----G--K---------------R---------VA------P--A-P----L------L----------A--------K--R---A-------A-------A--------------K----K-----V------------V----------------N------------------P-----------L-FE-KR-PKNF-GIG-------QDIQ-PK--R-DLTH-F-VR------WP-KYIRLQRQKVV-LQKRLKIPPAINQF--T--N-TLDRQTATSLFRLAKKY---Q-PE---S-------------K---LEKRERLRQRAQ-ER-A-A---G--K-P-----D-------T--P-----T-R-R-PL--V-VSSGVNTVTNLIERKKAQLVVIAHDVEPVE-IVVYLPALCRKMNVPYCIVK-GKSRLGR-LVHR-KTCTCVAITDV-N-------NEDKGALSKLVESVRTNY-NER-FDEIRRH-WGGGIMG-N----K-SLARI----AKIE-KLRAKDAAQKASLA------------------------------
>Ciona_savignyi@51698570.417
-------------------------------------------------------------------------MP---K-G-K------K-S---------R----G--K---------------R---------VA------P--A-P----L------L----------A--------K--R---A-------A-------A--------------K----K-----V------------V----------------N------------------P-----------L-FE-KR-PKNF-AIG-------QDIQ-PK--R-DLTH-F-VR------WP-KYIRLQRQKVV-LQRRLKIPPAINQF--N--N-TLDRQTATSLFRIAKKY---Q-PE---S-------------K---LLKRERLRKRAE-ER-A-A---G--K-P-----D-------T--P-----T-R-R-PL--V-LASGVNTVTNLIERKKAQLVVIAHDVEPIE-IVVYLPALCRKMNVPYCIVK-GKSRLGR-LVHR-KTCTCVAITDV-N-------NEDKGAFSKLVESVRTNY-NER-FDEIRRH-WGGGIMG-N----K-SMAKI----AKLE-KIRAKDAAQK----------------------------------
>Phallusia_mammilata@CT01091006.H1.1
-------------------------------------------------------------------------MP---K-G-K------K-S---------R----G--K---------------R---------VA------P--A-P----L------L----------A--------R--K---A-------Q-------A--------------K----K-----V------------V----------------N------------------P-----------L-FE-KR-PKNF-GIG-------QDIQ-PK--R-DLTH-F-VR------WP-KYIRLQRQKVV-LQRRLKVPPAINQF--S--N-TLDKQTAASLFRLAKKY---Q-PE---T-------------K---LDKRNRLRQRAE-ER-A-A---G--K-Q-----D-------T--P-----T-R-R-PL--V-LASGVNTVTNLIERKKAQLVVIAHDVDPVE-IVLYMPALCRKMNVPYCIIK-GKSRLGR-LVHR-KTCTCVAISDV-N-------NEDKGTLSKLVESVRTNY-NDR-FDEIRRH-WGGGIMG-N----K-SVAKL----VKLE-KIRARDAAQKSQL-------------------------------
>Clavelina_lepadiformis@CT01091006.H1.1
-------------------------------------------------------------------------MP---K-G-K------K-S---------R-------K---------------K---------VA------P--A-P----L------L----------A--------K--K---A-------I-------A--------------K----K-----V------------V----------------N------------------P-----------L-FE-KR-PKNF-GIG-------QDIQ-PK--R-DLTH-F-VR------WP-KYIRLQRQKVV-LQRRLKVPPAVNQF--S--S-TLDRQTATSLFRLAKKY---Q-PE---T-------------K---IEKRERLRKRAE-ER-A-A---G--K-P-----D-------K--P-----T-R-R-PV--V-LASGVNTVTNLIERKKAQLVVIAHDVEPIE-IVIYLPALCRKMNVPYCIVK-GKARLGR-LVHR-KTCTCVAITDV-N-------NEDKGSLSKLIESVRTNY-NDR-FDEIRRH-WGGGVMG-N----K-SVAKI----AKIE-KLRAKEATQKANL-------------------------------
>Halocynthia_roretzi@CT01061112.H1.1
-------------------------------------------------------------------------MP---K-G-K------K-S---------R-------K---------------R---------VA------P--A-P----L------M----------A--------R--K---A-------A-------S--------------K----K-----V------------T----------------N------------------P-----------L-FE-KR-PKNF-SIG-------QDVQ-PK--R-DLTR-F-VK------WP-KYIRLQRQKIV-LQRRLKIPPAINQL--T--N-ALDRQTASTFFRLANKY---R-PE---T-------------R---QDKRERLRKRAE-ER-A-A---G--K-A-----D-------T--P-----T-R-R-PN--V-IASGVKSVTSLIQRKKAHLVVIAHDIEPIE-IVLFLPALCRKMNVPYCIIK-GKARLGR-LVHR-KTCTCVAITEV-N-------SEDKSSLSKLVETVRTNY-NDR-FDEIRRH-WGGQIMG-N----K-SMARI----AKVE-KIRAKELADK----------------------------------
>Dendrodoa_grossularia@CT02091006.H1.1
-------------------------------------------------------------------------MP---K-G-R------K-A---------R----G--K---------------R---------VA------P--A-P----H------L----------A--------R--K---A-------Q-------T--------------R----K-----V------------T----------------N------------------P-----------L-FE-KR-PKNF-GIG-------QDIQ-PK--R-DLTR-F-VK------WP-KYIRLQRQKTV-LQRRLKIPPAINQF--S--N-ALDRQTATAFFKLANKY---R-PE---T-------------K---QDKKERLRKRAE-ER-A-A---G--K-Q-----D-------T--P-----T-R-R-PH--V-IASGVASVTNLIERKKAQLVVIAHDVEPIE-IVVFLPALCRKMNVPYCIVK-GKARLGR-LVHR-KTCTCVAITEV-N-------NEDKSSLSKLIDTVRTNY-NDR-FDEIRKH-WGGQILG-N----K-SMALV----AKQE-KIRAKEMANK----------------------------------
>Polyandrocarpa_maxima@CT03091006.H1.1
-------------------------------------------------------------------------MP---K-G-R------K-A---------R----G--K---------------R---------VA------P--A-P----H------L----------A--------R--K---A-------Q-------A--------------K----K-----V------------T----------------N------------------P-----------L-FE-KR-PKNF-GIG-------QDIQ-PK--R-DLTR-F-VK------WP-KYIRLQRQKVV-LQRRLKIPPAINQF--S--N-ALDRQTATAFFKLANKY---R-PE---T-------------K---HDKKERLKKRAE-ER-A-A---G--K-P-----D-------T--P-----T-R-R-PH--V-VASGVATITNLIERKKAQLVVIAHDVEPIE-IVVFLPALCRKMNVPYCIVK-GKARLGR-LVHR-KTCTCVAITEV-N-------NEDKTSLSKLIDTVRTNY-NDR-FDEIRKH-WGGQVMG-N----K-SNALI----AKQE-KLRAKEAANK----------------------------------
>Styela_plicata@CT01091006.H1.1
--------------------------------------------------------------------------------------------------------------------------------------------------------------------------------------------------------------------------R----K-----L------------L----------------I------------------L-----------L-FE-KR-PKNF-SIG-------QDIQ-PK--R-DLTR-F-VR------WP-KYIRLQRQKIV-LQRRLKIPPAINQF--S--Q-ALDRQTATAFFRLANKY---R-PE---T-------------K---HDKKERLRKRAE-ER-A-A---G--K-P-----D-------T--P-----T-R-R-PH--V-VSSGVATVTNLIERKKAQLVVIAHDVEPIE-VVIFLPALCRKMNVPYCIVK-GKARLGR-LVHR-KTCTCVAITDV-N-------NEDKSGLSKLIDTVRTNY-NDR-FEEIRKH-WGGQIMG-N----K-SVAQI----AKQE-KIRARELANK----------------------------------
>Botryllus_schlosseri@CT01110108.H1.1
-------------------------------------------------------------------------MP---K-G-K------K-A---------K----G--K---------------R---------VA------P--A-P----H------L----------A--------R--K---A-------Q-------A--------------K----K-----V------------T----------------N------------------P-----------L-FE-KR-PKNF-AIG-------GDIQ-PK--R-DLTR-F-VK------WP-KYIRLQRQKVV-LQRRLKIPPAINQF--S--N-ALDRQTATAFFKLANKY---R-PE---S-------------K---QDKKDRLRRRAE-ER-A-A---G--K-P-----D-------T--P-----T-R-R-PN--V-VSSGVATVTNLIERKKAQLVVIAHDVEPVE-IVIFLPALCRKMNVPYCIVK-GKARLGR-LVHR-KTCTCVAITDV-N-------NDDKSSLSKLIDTVRTHY-N------------------------------------------------------------------------------------
>Microcosmus_squamiger@CT01091006.H1.1
-------------------------------------------------------------------------MP---K-G-R------K-A---------R----G--K---------------R---------VA------P--A-P----L------L----------A--------R--K---A-------A-------V--------------K----K-----V------------T----------------N------------------P-----------L-FE-KR-PKNY-GIG-------QDIQ-PK--R-DLTR-F-VR------WP-KYIRLQRQKVV-LQRRLKIPPAINQF--S--N-TLDRQTASTLFRLATKY---R-PE---T-------------K---QAKKESLRKRAE-ER-A-A---G--K-P-----D-------T--P-----A-R-R-PH--V-LASGIARVTNLVERKKAQLVVIAHDVEPVE-IVVFLPALCRKMNVPYCIVK-GKARLGR-LVHR-KTCTCVAITEV-N-------NEDKSGLGKLLDTVRTNY-NDR-FDEIRRH-WGGQIMG-N----K-SMALI----AKVE-KLRAKEMANK----------------------------------
>Molgula_tectiformis@68092244.91
-------------------------------------------------------------------------MP---K-G-R------K-A---------K----G--K---------------K---------VA------P--A-P----L------L----------A--------K--K---A-------A-------A--------------K----K-----V------------T----------------N------------------P-----------L-FE-KR-PKNF-GIG-------QDIQ-PK--R-DLTR-F-VR------WP-KYIRLQRQKAV-LQKRLKVPPAVNQF--T--N-TLDRQSASSFLRLANKY---R-PE---N-------------K---QEKQQRLKKRAE-ER-A-A---G--K-P-----D-------T--P-----T-R-R-PN--L-IHSGIVKVTNLIERKKAQLVVIAHDVEPVE-IVLFLPALCRKMNVPYCIIK-GKARLGR-LVHR-KTCTCVCFTEV-N-------NEDKSSLSKLVESVRTNY-NDR-ADEIRRH-WGGGIMG-N----K-SLAKI----AKHE-KTRVKELQIKV---------------------------------
>Bostrichobranchus_pilularis@CT02091006.H1.1
-------------------------------------------------------------------------MP---K-G-R------K-A---------R----G--K---------------K---------VA------P--A-P----M------L----------A--------K--K---S-------S-------S--------------K----K-----V------------S----------------D------------------P-----------L-FE-KR-PKNF-GIG-------QDIQ-PK--R-DLTR-F-VR------WP-KYIRLQRQKAV-LQKRLKVPPAINQF--T--S-TLDKQTATSFLRLANKY---R-PE---S-------------K---HEKHQRLKQRAE-ER-A-A---G--K-P-----D-------T--P-----T-R-R-PN--V-IHSGIAKVTNLIERKKAQLVVIAHDVDPIE-IVVFLPALCRKMNVPYCIIK-GKARLGR-LVHR-KTCTCVAFTEV-N-------NEDKSALSKLIDSVRTNY-NDR-ADEIRKH-WGGGIMG-N----K-SLAKV----AKLQ-KSRAKDL-------------------------------------
>Molgula_occidentalis@CT01091006.H1.1
--------------------------------------------------------------------------------------------------------------------------------------------------------------------------------------------------------------------------K----K-----V------------T----------------N------------------P-----------L-FE-KR-PKNF-GIG-------QDIQ-PK--R-DLTR-F-VR------WP-KYIRLQRQKAV-LQKRLKVPPAINQF--T--D-AMDRQTASSFLRLANKY---R-PE---N-------------K---AEKRERLRKRAE-ER-A-A---G--K-P-----D-------T--P-----T-R-R-PN--V-IHSGICKVTNLIERKKAQLVVIAHDVEPVE-IVLFLPALCRKMNVPYAIIK-GKARLGR-LVHR-KTCTCVAFTEV-N-------NEDKSALSKLIETVRTNY-NDR-ADEIRKH-WGGGIMG-N----K-SLAKI----TKIQ-KARAKDLASQI---------------------------------
>Molgula_gulf@CT01091006.H1.1
-------------------------------------------------------------------------MP---K-G-R------K-A---------K----G--K---------------K---------VA------P--A-P----M------L----------A--------K--K---A-------S-------A--------------K----K-----V------------S----------------N------------------P-----------L-FE-KR-PKNF-GIG-------QDIQ-PK--R-DLTR-F-VR------WP-KYIRLQRQKAV-LQKRLKVPPAIHQF--S--S-TLDRQTASSFLRLANKY---R-PE---N-------------K---QEKQQRLKKRAE-ER-A-A---G--K-P-----D-------T--P-----T-R-R-PN--V-IHSGVCKVTNLIERKKAQLVVIAHDVEPAE-IVLFLPALCRKMNVPYCIIK-GKARLGR-LVHR-KTCTCVCFTEV-N-------NEDKSALSKLVESVRTNY-NER-ADEIRRH-WGGGVMG-N----K-SVAKI----AKRE-KLRAKDLSSQV---------------------------------
>Diplosoma_listerianum@46826438.447
------------------------------------------------------------------------------K-E-K------K-G---------A----R--S---------------K---------VA------P--A-P----S------F----------A--------L--K---K-------T-------A-PVAKPK-------K----K-----V------------K----------------N------------------P-----------L-FI-AR-PKNF-GIG-------CDVQ-HK--R-DLTH-F-VR------WP-KYVKLQRQKKI-LRQRFKIPPPIAQF--N--H-ALDRQTASNVIRLAKKY---Q-PE---S-------------K---YEKRQRLLKRAQ-ER-V-E---G--K-P-----D-------T--P-----T-K-R-PN--V-IASGMNTVTCLIERKKAQLVVIAHDVDPIE-LVMYMPALCRKMDVPYCIIK-GKARLGR-LVHR-KTSTCIAFTDV-N-------NEDKNTLAKVVEAVRANY-LDR-FDDIRR---------------------------------------------------------------------------
>Cystodytes_dellechiajei@CT01091006.H1.1
----------------------------------------------------------------------------------------------------------------------------------------------------------------------------------------------------------------------------------------------------------------------------------------------------------------------------Q-PK--R-DLTH-F-VR------WP-RYIRLQRQKKI-LKQRLKIPPAIHQF--S--N-TIDKQTATNVFRLAHKY---R-PE---T-------------R---SAKKQRLMKRAE-EK-A-E---G--K-P-----D-------V--P-----T-K-R-RL--T-ILHGVNTVTTLIERKKAQLVVIAHDVDPVE-LVIFLPALCRKMNVPYCIIK-GKARLGR-LVHK-KTTTCFAFHDV-N-------SEDKNLLSKLITAVRRNY-NDR-FDEIRRQ-WGGGLLG-A----K-AIAKQ----KKRE-RRQARETSRK----------------------------------
>Doliolum_nationalis@Dnat2213.H1.1
-------------------------------------------------------------------------MP---K-G-R------K-A---------R----G--K---------------K---------VA------P--A-P----L------L----------A--------K--K---L-------A-------T--------------K----K-----E------------K----------------N------------------P-----------L-FE-KR-AKNF-GIG-------QDIQ-PK--R-DLTH-F-VR------WP-KYIRLQRQKTV-LQRRLKVPPAINQF--K--S-TLDKQTAQNLFRLATKY---R-PE---S-------------K---LAKKERLRKRAE-ER-A-A---G--K-P-----D-------T--P-----T-R-R-PL--V-LASGVNTVVNLIEKKKAQLVVIAHDVEPIE-IVVYLPALCRKMGVPYCIVK-GKARLGR-LVHR-KTCTTVAFTDV-N-------NEDKGAMSKLVETVRTNY-NDR-FDEIRRH-WGGGIMG-N----K-SQAKV----AKIE-KIRARELESK----------------------------------
>Salpa_fusiformis@CT01130507.H1.1
-------------------------------------------------------------------------MV---K-G-K------K-R---------G-------R---------------K---------VA------P--A-P----A------F----------A--------R--K---A-------I-------V--------------K----K-----V------------T----------------N------------------P-----------L-FE-KR-SKNF-GIG-------QDIQ-PK--R-DLTH-F-VR------WP-KYIRLQRQKVV-LERRLKVPPAINQF--N--N-ALDKATATSLFRLAKKY---Q-PE---S-------------K---EEKRNRLKARAA-ER-A-E---G--G-A-----D-------K--P-----T-K-R-PF--L-LSSGVNTVTRMIEKKKAQLVIIAHDVEPIE-VVVYLPALCRKMNVPYCIVK-GKARLGR-LVHR-KTCTCICITDV-N-------NEDKGQLSKLVESVRTNY-NER-FDEIRKH-WGGGIMG-N----K-SVAKV----VAKE-KIRAKEEAQKAGL-------------------------------
>Petromyzon_marinus@AAN73362
-------------------------------------------------------------------------MP---K-G-KKA----K-S---------K----G--K---------------K---------VA------P--A-P----F------A----------V--------K--K---H-------E-------A--------------K----K-----T------------V----------------N------------------P-----------L-FE-KR-PKNY-SIG-------QDIQ-PK--R-DLTR-F-VR------WP-RYVRLQRQRAI-LYKRLKVPPAINQF--T--Q-ALDRQTATQLFKLAHKY---R-PE---T-------------K---QEKKARLMARAE-QK-A-A---G--K-E-----D-------V--P-----T-K-R-PP--V-IRSGVNTVTTLVESKKAQLVIIAHDVDPIE-LVLFMPALCRKMGVPYCIVK-GKARVGR-LVHR-KTCAAVAFTQV-N-------PEDKAVLGKLVEAIKTNY-NDR-FDEIRRH-WGGGING-A----K-SLARI----AKLE-KAKAKELANKLG--------------------------------
>Lethenteron_japonicum@CT01080929.H1.1
-------------------------------------------------------------------------MP---K-G-KKA----K-S---------K----G--K---------------K---------VA------P--A-P----F------A----------V--------K--K---H-------E-------A--------------K----K-----T------------V----------------N------------------P-----------L-FE-KR-PKNY-SIG-------QDIQ-PK--R-DLTR-F-VR------WP-RYVRLQRQRAI-LYKRLKVPPAINQF--T--Q-ALDRQTATQLFKLAHKY---R-PE---T-------------K---QEKKARLMARAE-QK-A-A---G--K-E-----D-------V--P-----T-K-R-PP--V-IRSGVNTVTTLIESKKAQLVVIAHDVDPIE-LVLFMPALCRKMGVPYCIVK-GKARVGR-LVHR-KTCAAVAFTQV-N-------PEDKAVLGKLVDAIKTNY-NDR-FDEIRRH-WGGGING-A----K-SLARI----AKLE-KAKAKELANKLG--------------------------------
>Myxine_glutinosa@AAN73361
-----------------------------------------------------------------------------------------------------------------------------K---------VA------P--A-P----F------A----------T--------K--K---L-------E-------V--------------K----K-----V------------V----------------N------------------P-----------L-FE-KR-PKNF-AIG-------QDIQ-PK--R-DLTR-F-VK------WP-RYVRLQRQRAI-LYKRLKVPPAINQF--T--Q-ALDKQTATQLFKLAHKY---R-PE---T-------------K---VERRRRLMARAE-ER-A-A---D--K-P-----D-------A--P-----T-R-R-PP--V-LRSGTNTVTTLVENKRALLVIIAHDVDPIE-LVIFLPALCRKMGVPYCVVK-GKARLGR-LVHR-KTCTSLAITSV-N-------PEDKPALAKLADAIRTNY-NER-FEEIRRH-WGGGVNG-A----K-SLARI----A------------------------------------------------
>Eptatretus_burgeri@53863876.39
-----------------------------------------------------------------------------------------K-G---------Q----G--K---------------R---------VA------P--A-P----F------A----------T--------K--K---I-------E-------V--------------K----K-----V------------V----------------N------------------P-----------L-FE-KR-PKNF-GIG-------QDIQ-PK--R-DLTR-F-VK------WP-RYVRLQRQRAI-LYKRLKVPPAINQF--T--Q-ALDKQTATQLFKLAHKY---R-PE---T-------------K---FERRRRLMARAA-ER-A-A---G--K-P-----D-------I--P-----T-R-R-PP--V-LRSGTNTVTTLVESKRAQLVMIAHDVDPIE-LVVFLPALCRKMGVPYCVVK-GKARLGR-LVHH-KTCTSLAFTNV-N-------IEDKPALAKLVDAIRTNY-NER-FEEIRRH-WGGGINS-A----R-SLARI----AKVE-RVKAKELASKYG--------------------------------
>Squalus_acanthias@CT01070725.H1.1
-------------------------------------------------------------------------MP---K-G-K------K-A---------K----G--K---------------K---------VA------P--A-P----S------V----------V--------R--K---H-------E-------V--------------K----K-----V------------V----------------N------------------P-----------L-FE-KR-PKNF-GIG-------QDIQ-PK--R-DLTR-F-VK------WP-RYVRLQRQRAI-LYKRLKVPPAINQF--T--Q-ALDRQTATQLFKLAHKY---R-PE---T-------------K---QEKKQRLLARAE-QK-A-A---G--K-G-----D-------T--P-----T-K-R-PA--V-LRAGVNTVTTLVENKKAQLVVIAHDVDPIE-LVVFLPALCRKMGVPYCIVK-GKARLGR-LVHR-KTASCLALAQV-N-------PEDKGAVAKLIEAVRTNY-NER-FDEIRRH-WGGGILG-P----K-SVARI----VKLE-KAKAKELATKLG--------------------------------
>Leucoraja_erinacea@EE989441.H1.1
-------------------------------------------------------------------------MP---K-G-K------K-S---------K----G--K---------------K---------VA------P--A-P----S------V----------T--------K--R---H-------E-------V--------------K----K-----V------------V----------------N------------------P-----------L-FE-KR-PKNF-GIG-------QDIQ-PK--R-DLTR-F-VK------WP-RYVRLQRQRAI-LYKRLKVPPAINQF--A--Q-ALDRQTATQLFKLAHKY---R-PE---T-------------K---QEKKQRLHARAE-QK-A-A---G--K-A-----D-------A--P-----T-K-R-PA--V-LRSGVNTVTTLVEKKKAQLVVIAHDVDPIE-LVVFLPALCRKMGVPYCIVK-GKARLGR-LVHR-KTASCLAFAQV-N-------PEDKGAIGKLIEAV------------------------------------------------------------------------------------------
>Callorhinchus_milii@AFM91024
-------------------------------------------------------------------------MP---K-G-K------K-G---------K----G--K---------------K---------VA------P--A-P----S------V----------L--------R--K---Q-------E-------Q--------------K----K-----T------------V----------------N------------------P-----------L-FE-KR-PKNF-GIG-------QDIQ-PK--R-DLTR-F-VK------WP-RYVRLQRQRSI-LYKRLKVPPAINQF--T--Q-ALDRQTATQLFKLAHKY---R-PE---T-------------K---QEKKKRLLARAE-QK-A-A---G--K-G-----D-------V--P-----T-K-R-PP--V-LRAGVNTVTTLVESKKAQLVVIAHDVDPIE-LVVFLPSLCRKMGVPYCIVK-GKARLGR-LVHR-KTCSSLAFTQV-N-------PEDKGAIGKLIEAVRTNY-NDR-YDEIRKH-WGGGILG-P----K-SVARI----AKLE-KAKAKELATKLG--------------------------------
>Danio_rerio@CAN88769
-------------------------------------------------------------------------MP---K-G-K------K-G---------K----G--K---------------K---------VA------P--A-P----S------V----------A--------K--K---H-------E-------V--------------K----K-----V------------V----------------N------------------P-----------L-FE-KR-PKNF-GIG-------QDIQ-PK--R-DLTR-F-VK------WP-RYVRLQRQRAI-LYKRLKVPPAINQF--T--Q-ALDRQTATQLFKLAHKY---R-PE---T-------------K---HEKKQRLLARAE-QK-A-A---G--K-G-----D-------T--P-----T-K-R-PP--V-LRAGVNTVTTLVESKKAQLVVIAHDVDPIE-LVVFLPALCRKMGVPYCIVK-GKARLGR-LVHR-KTCTSIAFTQT-N-------PEDKAALAKLVEAIKTNY-NDR-YEEIRRH-WGGNVLG-P----K-STARI----AKLE-KAKAKELATKLG--------------------------------
>Oreochromis_niloticus@XP_003449652
-------------------------------------------------------------------------MP---K-G-K------K-A---------K----G--K---------------K---------VA------P--A-P----S------V----------A--------K--K---H-------E-------A--------------K----K-----V------------V----------------N------------------P-----------L-FE-KR-PKNF-GIG-------QDIQ-PK--R-DLTR-F-VK------WP-RYVRLQRQRSI-LYKRLKVPPAINQF--T--Q-ALDRQTATQLFKLAHKY---R-PE---T-------------K---QEKKQRLLARAE-QK-A-A---G--K-G-----D-------A--P-----T-K-R-PP--V-IRAGVNTVTSLVENKKAQLVVIAHDVDPIE-LVVFLPALCRKMGVPYCIVK-GKARLGR-LVHR-KTCSSFAFTQI-N-------PEDKGALAKLVEAIKTNY-NDR-YEEIRRH-WGGNIMG-P----K-STARI----TKLE-KAKAKELATKLG--------------------------------
>Ambystoma_mexicanum@45804778.245
-------------------------------------------------------------------------MP---K-G-K------K-A---------K----G--K---------------K---------VA------P--A-P----S------V----------V--------K--K---L-------E-------A--------------K----K-----V------------V----------------N------------------P-----------L-FE-KR-PKNY-GIG-------QDIQ-PK--R-DLTR-F-VK------WP-RYIRLQRQRSI-LYKRLKVPPAINQF--T--Q-ALDRQTATQLFKLAHKY---R-PE---T-------------K---QEKRQRLLARAE-QK-A-A---G--K-G-----D-------A--P-----T-K-R-PP--V-LRAGVNTVTTLVENKKAQLVVIAHDVDPIE-LVVFLPALCRKMGVPYCIIK-GKARLGR-LVHR-KTCTSVALTQV-N-------PEDKGALAKLVEAVRTNY-NDR-YDEIRRH-WGGGILG-P----K-SVARV----AKLE-KAKAKELATKLG--------------------------------
>Xenopus_laevis@AAH72834
-------------------------------------------------------------------------MP---K-G-K------K-T---------K----G--K---------------K---------VA------P--A-P----S------V----------V--------K--K---A-------E-------A--------------K----K-----V------------V----------------N------------------P-----------L-FE-KR-PKNY-GIG-------QDIQ-PK--R-DLTR-F-VK------WP-RYIRLQRQKSI-LYKRLKVPPAINQF--T--Q-ALDRQTATQLFKLAHKY---R-PE---T-------------K---QEKKKRLLARAE-QK-A-A---G--K-G-----D-------V--P-----T-K-R-PP--V-LRAGVNTVTTLVENKKAQLVVIAHDVDPIE-LVVFLPALCRKMGVPYCIVK-GKARLGR-LVHR-KTCTSVAFAQV-N-------PEDKGALAKLVEAVKTNY-NDR-FDEIRRH-WGGGILG-P----K-SVARI----AKLE-KAKAKELATKLG--------------------------------
>Xenopus_laevis@AAI29660
-------------------------------------------------------------------------MP---K-G-K------K-T---------K----G--K---------------K---------VA------P--A-P----S------V----------A--------K--K---A-------E-------A--------------K----K-----V------------V----------------N------------------P-----------L-FE-KR-PKNY-GIG-------QDIQ-PK--R-DLTR-F-VK------WP-RYIRLQRQKSI-LYKRLKVPPAINQF--T--Q-ALDRQTATQLLKLAHKY---R-PE---T-------------K---QEKKKRLLARAE-QK-A-A---G--K-G-----D-------V--P-----T-K-R-PP--V-LRAGVNTVTTLVENKKAQLVVIAHDVDPIE-LVVFLPALCRKMGVPYCIVK-GKARLGR-LVHR-KTCTSVAFTQV-N-------PEDKGALAKLVEAVKTNY-NDR-FDEIRRH-WGGGILG-P----K-SVARI----AKLE-KAKAKELATKLG--------------------------------
>Xenopus_tropicalis@AAI18909
-------------------------------------------------------------------------MP---K-G-K------K-A---------K----G--K---------------K---------VA------P--A-P----S------V----------V--------K--K---A-------E-------A--------------K----K-----V------------V----------------N------------------P-----------L-FE-KR-PKNF-GIG-------QDIQ-PK--R-DLTR-F-VK------WP-RYIRLQRQKAI-LYKRLKVPPAINQF--T--Q-ALDRQTATQLFKLAHKY---R-PE---T-------------K---QEKKKRLLARAE-QK-A-A---G--K-G-----D-------V--P-----T-K-R-PP--V-LRAGVNTVTTLVENKKAQLVVIAHDVDPIE-LVVFLPALCRKMGVPYCIVK-GKARLGR-LVHR-KTCTSVALTQV-N-------PEDKGALAKLVEAVKTNY-NDR-FDEIRRH-WGGGILG-P----K-SVARI----AKLE-KAKAKELATKLG--------------------------------
>Ornithorhynchus_anatinus@XP_003428779
----------------------------------------------------------------------MAKMP---K-G-K------K-I---------K----G--K---------------K---------VA------P--A-P----A------V----------V--------K--K---P-------E-------V--------------K----K-----V------------V----------------N------------------P-----------L-FE-KR-PKNF-GIG-------QDIQ-PK--R-DLTR-F-VK------WP-RYIRLQRQRAI-LYKRLKVPPAINQF--T--Q-ALDRQTATQLLKLAHKY---R-PE---T-------------K---QEKKKRLLARAE-QK-A-A---G--K-G-----D-------V--P-----T-K-R-PA--V-LRAGVNTVTTLVENKKAQLVVIAHDVDPIE-LVVFLPALCRKMGVPYCILK-SKARLGR-LVHR-KTCTSLAFTQV-N-------PEDKSNLAKLVEAIKTNY-NDR-YDEIRRH-WGGNVLG-P----K-SVARI----AKLE-KAKAKELATKFGANCA----------------------------
>Monodelphis_domestica@XP_001371557
-------------------------------------------------------------------------MP---K-G-K------K-A---------K----G--K---------------K---------VA------P--A-P----A------V----------V--------K--K---Q-------E-------A--------------K----K-----V------------V----------------N------------------P-----------L-FE-KR-PKNF-GIG-------QDIQ-PK--R-DLTR-F-VK------WP-RYIRLQRQRSI-LYKRLKVPPAINQF--T--Q-ALDRQTATQLLKLAHKY---R-PE---T-------------K---QEKKQRLLARAE-QK-A-A---G--K-G-----D-------A--P-----T-K-R-PP--V-LRAGVNTVTTLVENKKAQLVVIAHDVDPIE-LVVFLPALCRKMGVPYCIIK-GKARLGR-LVHR-KTCTSIAFTQV-N-------PEDKGALAKLVEAIKTNY-NDR-YDEIRRH-WGGNVLG-P----K-SVARI----AKLE-KAKAKELATKLG--------------------------------
>Sarcophilus_harrisii@XP_003757512
-----------------------------------------------------------------------XXXP---K-G-K------K-A---------K----G--K---------------K---------VA------P--A-P----A------V----------V--------K--K---Q-------E-------A--------------K----K-----V------------V----------------N------------------P-----------L-FE-KR-PKNF-GIG-------QDIQ-PK--R-DLTR-F-VK------WP-RYIRLQRQRSI-LYKRLKVPPAINQF--T--Q-ALDRQTATQLLKLAHKY---R-PE---T-------------K---QEKKQRLLARAE-QK-A-A---G--K-G-----D-------V--P-----T-K-R-PP--V-LRAGVNTVTTLVENKKAQLVVIAHDVDPIE-LVVFLPALCRKMGVPYCIIK-GKARLGR-LVHR-KTCTSIAFTQV-N-------PEDKGALAKLVEAIKTNY-NDR-YDEIRRH-WGGNVLG-P----K-SVARI----AKLE-KAKAKELATKLG--------------------------------
>Homo_sapiens@EAW88061
-------------------------------------------------------------------------XP---K-G-K------K-A---------K----G--K---------------K---------VA------P--A-P----A------V----------V--------K--K---Q-------E-------A--------------K----K-----V------------V----------------N------------------P-----------L-FE-KR-PKNF-GIG-------QDIQ-PK--R-DLTR-F-VK------WP-RYIRLQRQRAI-LYKRLKVPPAINQF--T--Q-ALDRQTATQLLKLAHKY---R-PE---T-------------K---QEKKQRLLARAE-KK-A-A---G--K-G-----D-------V--P-----T-K-R-PP--V-LRAGVNTVTTLVENKKAQLVVIAHDVDPIE-LVVFLPALCRKMGVPYCIIK-GKARLGR-LVHR-KTCTTVAFTQV-N-------SEDKGALAKLVEAIRTNY-NDR-YDEIRRH-WGGNVLG-P----K-SVARI----AKLE-KAKAKELATKLG--------------------------------
>Pan_troglodytes@XP_003312427
-------------------------------------------------------------------------MP---K-G-K------K-A---------K----G--K---------------K---------VA------P--A-P----A------V----------V--------K--K---Q-------E-------A--------------K----K-----V------------V----------------N------------------P-----------L-FE-KR-PKNF-GIG-------QDIQ-PK--R-DLTR-F-VK------WP-RYIRLQRQRAI-LYKRLKVPPAINQF--T--Q-ALDRQTATQLLKLAHKY---R-PE---T-------------K---QEKKQRLLARAE-KK-A-A---G--K-G-----D-------V--P-----T-K-R-PP--V-LRAGVNTVTTLVENKKAQLVVIAHDVDPIE-LVVFLPALCRKMGVPYCIIK-GKARLGR-LVHR-KTCTTVAFTQV-N-------SEDKGTLAKLVEAIRTNY-NDR-YDEIRRH-WGGNVLG-P----K-SVARI----AKLE-KAKAKELATKLG--------------------------------
>Mus_musculus@XP_001003284
-------------------------------------------------------------------------MP---K-G-K------K-A---------K----G--K---------------K---------VA------P--A-P----A------V----------V--------K--K---Q-------E-------A--------------K----K-----V------------V----------------N------------------P-----------L-FE-KR-PKNF-GIG-------QDIQ-PK--R-DLTR-F-VK------WP-RYIRLQRQRAI-LYKRLKVPPAINQF--T--Q-ALDRQTATQLLKLAHKY---R-PE---T-------------K---QEKKQRLLARAE-KK-A-A---G--K-G-----D-------V--P-----T-K-R-PP--V-LRAGVNTVTTLVENKKAQLVVIAHDVDPIE-LVVFLPALCRKMGVPYCIIK-GKARLGH-LVHR-KTCTTVAFTQV-N-------SEDKGALAKLVEAIRTNY-NDR-YDEIRRH-WGGNVLG-P----K-SVARI----AKLE-KAKAKELATKLG--------------------------------
>Bos_taurus@ABQ12989
-------------------------------------------------------------------------MP---K-G-K------K-A---------K----G--K---------------K---------VA------P--A-P----A------V----------V--------K--K---Q-------E-------A--------------K----K-----V------------V----------------N------------------P-----------L-FE-KR-PKNF-GIG-------QDIQ-PK--R-DLTR-F-VK------WP-RYIRLQRQRAI-LYKRLKVPPAINQF--T--Q-ALDRQTATQLLKLAHKY---R-PE---T-------------K---QEKKQRLLARAE-KK-A-A---G--K-G-----D-------V--P-----T-K-R-PP--V-LRAGVNTVTTLVENKKAQLVVIAHDVDPIE-LVVFLPALCRKMGVPYCIIK-GKARLGR-LVHR-KTCTTVAFTQV-N-------SEDKSALAKLVEAIRTNY-NDR-YDEIRRH-WGGNVLG-P----K-SVARI----AKLE-KAKAKELATKLG--------------------------------
>Bos_grunniens_mutus@ELR55174
-------------------------------------------------------------------------QP---K-G-K------K-A---------K----G--K---------------K---------VA------P--A-P----A------V----------V--------K--K---Q-------E-------A--------------K----K-----V------------V----------------N------------------P-----------L-FE-KR-PKNF-GIG-------QDIQ-PK--R-DLTR-F-VK------WP-RYIRLQRQRAI-LYKRLKVPPAINQF--T--Q-ALDRQTATQLLKLAHKY---R-PE---T-------------K---QEKKQRLLARAE-KK-A-A---G--K-G-----D-------V--P-----T-K-R-PP--V-LRAGVNTVTTLVENKKAQLVVIAHDVDPIE-LVVFLPALCRKMGVPYCIIK-GKARLGR-LVHR-KTCTTVAFTQV-N-------SEDKSALAKLVEAIRTNY-NDR-YDEIRRH-WGGNVLG-P----K-SVARI----AKLE-KAKAKELATKLG--------------------------------
>Chelonia_mydas@AFQ90944
--------------------------------------------------------------------------------------------------------------------------------------------------------------------------------------------------------------------------------------------------------------------------------------------------------------------------------------------------------------RXI-XYKRXKVPPAINQF--T--Q-XLDRQTXXQXXKLAHKY---X-PE---T-------------K---QEKKQRLLARAE-QK-A-A---G--K-G-----D-------A--P-----T-K-R-PP--V-LRAGVNTVTTLVENKKAQLVVIAHDVDPIX-XVVFLPALCRXMGVPYCIIX-GKXRLXR-LVHR-KTCXXVAFTXV-N-------PEDXGALXXLVEAVKTN---------------------------------------------------------------------------------------
>Chelonia_mydas@EMP34647
-------------------------------------------------------------------------MP---K-G-K------K-A---------K----G--K---------------K---------VA------P--A-P----A------V----------V--------K--K---Q-------E-------A--------------K----K-----V------------V----------------N------------------P-----------L-FE-KR-PKNF-GIG-------QDIQ-PK--R-DLTR-F-VK------WP-RYIRLQRQRSI-LYKRLKVPPAINQF--T--Q-ALDRQTATQLLKLAHKY---R-PE---T-------------K---QEKKQRLLARAE-QK-A-A---G--K-G-----D-------A--P-----T-K-R-PP--V-LRAGVNTVTTLVENKKAQLVVIAHDVDPIE-LVVFLPALCRKMGVPYCIIK-GKARLGR-LVHR-KTCTSVAFTQV-N-------PEDKGALAKLVEAVKTNY-NDR-YDEIRRH-WGGNVLG-P----K-SVARI----AKLE-KAKAKELATKLG--------------------------------
>Crotalus_adamanteus@AFJ51279
-------------------------------------------------------------------------MP---K-G-K------K-A---------K----G--K---------------K---------VA------P--A-P----A------V----------V--------K--K---Q-------E-------A--------------K----K-----V------------V----------------N------------------P-----------L-FE-KR-PKNF-GIG-------QDIQ-PK--R-DLTR-F-VK------WP-RYIRLQRQRAI-LYKRLKVPPAVNQF--T--Q-ALDRQTATQLLKLAHKY---R-PE---T-------------K---QEKKQRLLARAE-QK-A-A---G--K-G-----D-------V--P-----T-K-R-PP--V-LRAGVNTVTTLVENKKAQLVVIAHDVDPIE-LVVFLPALCRKMGVPYCIIK-GKARLGR-LVHR-KTCTCVAFTQV-N-------PEDKGALAKLVEAVKTNY-NER-YDEIRRH-WGGNVLG-P----K-SVARI----AKLE-KAKAKELATKLG--------------------------------
>Gallus_gallus@BAC65169
-------------------------------------------------------------------------MP---K-G-K------K-A---------K----G--K---------------K---------VA------P--A-P----A------V----------V--------K--K---Q-------E-------A--------------K----K-----V------------V----------------N------------------P-----------L-FE-KR-PKNF-GIG-------QDIQ-PK--R-DLTR-F-VK------WP-RYIRLQRQRSI-LYKRLKVPPAINQF--S--Q-ALDRQTATQLLKLAHKY---R-PE---T-------------K---QEKKQRLLARAE-QK-A-A---G--K-G-----D-------T--P-----T-K-R-PP--V-LRAGVNTVTTLVENKKAQLVVIAHDVDPIE-LVVFLPALCRKMGVPYCIIK-SKARLGR-LVHR-KTCTCVAFTQV-N-------PEDKGALAKLVEAVKTNY-NDR-YDEIRRH-WGGNVLG-P----K-SVARI----AKLE-KAKAKELATKLG--------------------------------
>Taeniopygia_guttata@ACH44139
-------------------------------------------------------------------------MP---K-G-K------K-A---------K----G--K---------------K---------VA------P--A-P----A------V----------V--------K--K---Q-------E-------A--------------K----K-----V------------V----------------N------------------P-----------L-FE-KR-PKNF-GIG-------QDIQ-PK--R-DLTR-F-VK------WP-RYIRLQRQRSI-LYKRLKVPPAINQF--T--Q-ALDRQTATQLLKLAHKY---R-PE---N-------------K---QEKKQRLLARAE-QK-A-A---G--K-G-----D-------A--P-----T-K-R-PP--V-LRAGINTVTTLVENKKAQLVVIAHDVDPIE-LVVFLPALCRKMGVPYCIIK-GKARLGR-LVHR-KTCTSVAFTQV-N-------PEDKGALAKLVEAVKTNY-NDR-YDEIRRH-WGGNVLG-P----K-SVARI----AKLE-KAKAKELATKLG--------------------------------
>Alligator_mississippiensis@AEK51832
--------------------------------------------------------------------------------------------------------------------------------------------------------------------------------------------------------------------------------------------------------------------------------------------------------------------------------------------------------------RSI-LYKRLKVPPAINQF--T--Q-ALDRQTATQLLKLAHKY---R-PE---T-------------K---QEKKQRLLARAE-QK-A-S---G--K-G-----D-------A--P-----T-K-R-PP--V-LRAGVNTVTTLVENKKAQLVVIAHDVDPVE-LVVFLPALCRKMGVPYCIIK-GKARLGR-LVHR-KTCTCVAFTQV-N-------PEDKGALAKLVEAVKTN---------------------------------------------------------------------------------------
>Ophionotus_victoriae@CT01130528.H1.1
-------------------------------------------------------------------------MP---K-A-K------K-GT--------R----G--K---------------K---------VA------P--A-P----Y------A----------A--------K--T---S-------A-------P--------------K----K-----T------------V----------------N------------------P-----------L-FE-KR-PRNF-GIG-------QHVQ-PK--R-DLSR-F-VL------WP-KYVRLQRQRAV-LYQRLKVPPPINQF--S--Q-ALDRQTAVQLFRLMNKY---R-PE---T-------------K---LDKKARLRARAE-ER-V-K---G--K-E-----D-------T--P-----T-K-R-PP--V-VRSGVNTVTTLVESKKAQLVIIAHDVDPIE-IVLFLPALCRKMNVPYCIVK-SKARLGM-VVHR-KTATCLAFTQV-N-------PEDKSALNKLVEAVRTNY-NDR-YDEIRRH-WGGGVMG-S----K-TQARI----AKVE-KIKAKELERRM---------------------------------
>Parastichopus_parvimensis@CT01130528.H1.1
---------------------------------------------------------------------------------------------------------------------------------------------------------------------------------------------------------------------------------------------------------------------------------------------------------------------------------------------------------------------------------------------------------------------------------------------------------------------------------------------------RSGLNTVTSLIESKKAQLVVIAH----LE-LVLYLPALCRKMGVPYCIV----------VVHR-KTATSLAFASV-N-------PEDKSA--------------------------------------------------------------------------------------------------
>Anas_platyrhynchos@EOB05937
-----------------------------------------------------------------------YLQP---K-G-K------K-A---------K----G--K---------------K---------VA------P--A-P----A------V----------V--------K--K---Q-------E-------A--------------K----K-----V------------V----------------N------------------P-----------L-FE-KR-PKNF-GIG-------QDIQ-PK--R-DLTR-F-VK------WP-RYIRLQRQRSI-LYKRLKVPPAINQF--T--Q-ALDRQTATQLLKLAHKY---R-PE---T-------------K---QEKKQRLLARAE-QK-A-A---G--K-G-----D-------T--P-----T-K-R-PP--V-LRAGVNTVTTLVENKKAQLVVIAHDVDPIE-LVVFLPALCRKMGVPYCIIK-SKARLGR-LVHR-KTCTCVAFTQV-N-------PEDKGALAKLVEAVKTNY-NDR-YDEIRRH-WGGNVLG-P----K-SVARI----AKLE-KAKAKELATKLG--------------------------------
>Botryllus_schlosseri@CT01131025.H1.1
-------------------------------------------------------------------------MP---K-G-K------K-A---------K----G--K---------------R---------VA------P--A-P----H------L----------A--------R--K---A-------Q-------A--------------K----K-----V------------T----------------N------------------P-----------L-FE-KR-PKNF-AIG-------GDIQ-PK--R-DLTR-F-VK------WP-KYIRLQRQKVV-LQRRLKIPPAINQF--S--N-ALDRQTATAFFKLANKY---R-PE---S-------------K---QEKKDRLRRRAE-ER-A-A---G--K-P-----D-------T--P-----T-R-R-PN--V-VSSGVATVTNLIERKKAQLVVIAHDVEPIE-IVIFLPALCRKMNVPYCIVK-GKARLGR-LVHR-KTCTCVAITDV-N-------NDDKSSLSKLIDTVRTNY-NER-FDEIRKH-WGGQIMG-N----K-SMALV----AKQE-KLRAKELADK----------------------------------
>Alligator_sinensis@XM_006029787.H1.1
-------------------------------------------------------------------------MP---K-G-K------K-A---------K----G--K---------------K---------VA------P--A-P----A------V----------V--------K--K---Q-------E-------A--------------K----K-----V------------V----------------N------------------P-----------L-FE-KR-PKNF-GIG-------QDIQ-PK--R-DLTR-F-VK------WP-RYIRLQRQRSI-LYKRLKVPPAINQF--T--Q-ALDRQTATQLLKLAHKY---R-PE---T-------------K---QEKKQRLLARAE-QK-A-A---G--K-G-----D-------A--P-----T-K-R-PP--V-LRAGVNTVTTLVENKKAQLVVIAHDVDPVE-LVVFLPALCRKMGVPYCIIK-GKARLGR-LVHR-KTCTCVAFTQV-N-------PEDKGALAKLVEAVKTNY-NDR-YDEIRRH-WGGNVLG-P----K-SVARI----AKLE-KAKAKELATKLG--------------------------------
>Caiman_crocodilus@Contig51.H1.1
-------------------------------------------------------------------------MP---K-G-K------K-A---------K----G--K---------------K---------VA------P--A-P----A------V----------V--------K--K---Q-------E-------A--------------K----K-----V------------V----------------N------------------P-----------L-FE-KR-PKNF-GIG-------QDIQ-PK--R-DLTR-F-VK------WP-RYIRLQRQRSI-LYKRLKVPPAINQF--T--Q-ALDRQTATQLLKLAHKY---R-PE---T-------------K---QEKKQRLLARAE-QK-A-A---G--K-G-----D-------A--P-----T-K-R-PP--V-LRAGVNTVTTLVENKKAQLVVIAHDVDPVE-LVVFLPALCRKMGVPYCIIK-GKARLGR-LVHR-KTCTCIAFTQV-N-------PEDKGALAKLVEAVKTNY-NDR-YDEIRRH-WGGNILG-P----K-SVARI----AKLE-KAKAKELATKLG--------------------------------
>Caretta_caretta@Contig78.H1.1
-------------------------------------------------------------------------MP---K-G-K------K-A---------K----G--K---------------K---------VA------P--A-P----A------V----------V--------K--K---Q-------E-------A--------------K----K-----V------------V----------------N------------------P-----------L-FE-KR-PKNF-GIG-------QDIQ-PK--R-DLTR-F-VK------WP-RYIRLQRQRSI-LYKRLKVPPAINQF--T--Q-ALDRQTATQLLKLAHKY---R-PE---T-------------K---QEKKQRLLARAE-QK-A-A---G--K-G-----D-------V--P-----T-K-R-PP--V-LRAGVNTVTTLVENKKAQLVVIAHDVDPIE-LVVFLPALCRKMGVPYCIIK-GKARLGR-LVHR-KTCTSVAFTQV-N-------PEDKGALAKLVEAVKTNY-NDR-YDEIRRH-WGGNVLG-P----K-SVARI----AKLE-KAKAKELATKLG--------------------------------
>Chelonoidis_nigra@Contig2116.H1.1
-------------------------------------------------------------------------MP---K-G-K------K-A---------K----G--K---------------K---------VA------P--A-P----A------V----------V--------K--K---Q-------E-------A--------------K----K-----V------------V----------------N------------------P-----------L-FE-KR-PKNF-GIG-------QDIQ-PK--R-DLTR-F-VK------WP-RYIRLQRQRSI-LYKRLKVPPAINQF--A--Q-ALDRQTATQLLKLAHKY---R-PE---T-------------K---QEKKQRLLARAE-QK-A-A---G--K-G-----D-------A--P-----T-K-R-PP--V-LRAGVNTVTTLVENKKAQLVVIAHDVDPIE-LVVFLPALCRKMGVPYCIIK-GKARLGR-LVHR-KTCTSVAFTQV-N-------PEDKGALAKLVEAVKTNY-NDR-YDEIRRH-WGGNVLG-P----K-SVARI----AKLE-KAKAKELATKLG--------------------------------
>Chrysemys_picta_bellii@CT01131211.H1.1
--------------------------------------------------------------------------P---K-G-K------K-A---------K----G--K---------------K---------VA------P--A-P----A------V----------V--------K--K---Q-------E-------A--------------K----K-----V------------V----------------N------------------P-----------L-FE-KR-PKNF-GIG-------QDIQ-PK--R-DLTR-F-VK------WP-RYIRLQRQRAI-LYKRLKVPPAINQF--T--Q-ALDRQTATQLLKLAHKY---R-PE---T-------------K---QEKKQRLLARAE-QK-A-A---G--K-G-----D-------A--P-----T-K-R-PP--V-LRAGVNTVTTLVENKKAQLVVIAHDVDPIE-LVVFLPALCRKMGVPYCIIK-GKARLGR-LVHR-KTCTSVAFTQV-N-------PEDKGALAKLVEAVKTNY-NDR-YDEIRRH-WGGNVLG-P----K-SVARI----AKLE-KAKAKELATKLG--------------------------------
>Crocodylus_niloticus@CT01131211.H1.1
-----------------------------------------------------------------------------------------R-S---------K----G--K---------------K---------VA------P--A-P----A------V----------V--------K--K---Q-------E-------A--------------K----K-----V------------V----------------N------------------P-----------L-FE-KR-PKNF-GIG-------QDIQ-PK--R-DLTR-F-VK------WP-RYIRLQRQRSI-LYKRLKVPPAINQF--T--Q-ALDRQTATQLLKLAHKY---R-PE---T-------------K---QEKKQRLLARAE-QK-A-A---G--K-G-----D-------A--P-----T-K-R-PP--V-LRAGVNTVTTLVENKKAQLVVIAHDVDPVE-LVVFLPALCRKMGVPYCIIK-GKARLGR-LVHR-KTCTCVAFTQV-N-------PEDKGALAKLVEAVKTNY-NDR-YDEIRRH-WGGNVLG-P----K-SVARI----AKLE-KAKAKELATKLG--------------------------------
>Cyclorana_alboguttata@CT02131211.H1.1
-------------------------------------------------------------------------MP---K-G-K------K-P---------K----G--K---------------K---------VA------P--A-P----S------V----------V--------K--K---V-------E-------V--------------K----K-----V------------V----------------N------------------P-----------L-FE-KR-PKNF-GIG-------QDIQ-PK--R-DLTR-F-VK------WP-RYIRLQRQRSI-LYKRLKVPPAINQF--T--Q-ALDRQTATQLFKLAHKY---R-PE---T-------------K---QEKKKRLLARAE-QK-A-A---G--K-G-----D-------V--P-----T-K-R-PP--V-IRAGVNTVTTLVENKKAQLVVLAHDVDPIE-LVVFLPALCRKMGVPYCIVK-GKARLGR-LVHR-KTCTSIAFTQV-N-------PEDKGALSKLVEAVKTNY-NDR-HDEIRRH-WGGGIL-------------------------------------------------------------------
>Cynops_pyrrhogaster@CT01131211.H1.1
--------------------------------------------------------------------------P---K-G-K------K-A---------K----G--K---------------K---------VA------P--A-P----S------V----------V--------K--K---L-------E-------A--------------K----K-----V------------V----------------N------------------P-----------L-FE-KR-PKNY-GIG-------QDIQ-PK--R-DLTR-F-VK------WP-RYIRLQRQRSI-LYKRLKVPPAINQF--T--Q-ALDRQTATQLFKLAHKY---R-PE---T-------------K---QEKKQRLLARAE-QK-A-A---G--K-G-----D-------A--P-----T-K-R-PP--V-LRAGVNTVTTLVENKKAQLVVIAHDVDPIE-LVVFLPALCRKMGVPYCIIK-GKARLGR-LVHR-KTCTSVAFTQV-N-------PEDKGALAKLVEAVRTNY-NDR-YDEIRRH-WGGGILG-P----K-SVARI----AKLE-KAKAKELATKLG--------------------------------
>Elaphe_guttata@CT01131211.H1.1
----------------------------------------------------------------------------------K------K-A---------K----G--K---------------K---------VA------P--A-P----A------V----------A--------K--K---Q-------E-------A--------------K----K-----V------------V----------------N------------------P-----------L-FE-KR-PKNF-GIG-------QDIQ-PK--R-DLTR-F-VK------WP-RYIRLQRQRAI-LYKRLKVPPAVNQF--T--Q-ALDRQTATQLLKLAHKY---R-PE---T-------------K---QEKKQRLLARAE-QK-A-A---G--K-G-----D-------V--P-----T-K-R-PP--V-LRAGVNTVTTLVENKKAQLVVIAHDVDPIE-LVVFLPALCRKMGVPYCIIK-GKARLGR-LVHR-KTCTCVAFTQV-N-------PEDKGALAKLVEAVKTNY-NER-YDEIRRH-WGGNVLG-P----K-SVARI----AKLE-KAKAKELATKLG--------------------------------
>Emys_orbicularis@Contig33964.H1.1
-------------------------------------------------------------------------MP---K-G-K------K-A---------K----G--K---------------K---------VA------P--A-P----A------V----------V--------K--K---Q-------E-------A--------------K----K-----V------------V----------------N------------------P-----------L-FE-KR-PKNF-GIG-------QDIQ-PK--R-DLTR-F-VK------WP-RYIRLQRQRAI-LYKRLKVPPAINQF--T--Q-ALDRQTATQLLKLAHKY---R-PE---T-------------K---QEKKQRLLARAE-QK-A-A---G--K-G-----D-------A--P-----T-K-R-PP--V-LRAGVNTVTTLVENKKAQLVVIAHDVDPIE-LVVFLPALCRKMGVPYCIIK-GKARLGR-LVHR-KTCTSVAFTQV-N-------PEDKGALAKLVEAVKTNY-NDR-YDEIRRH-WGGNVLG-P----K-SVARI----AKLE-KAKAKELATKLG--------------------------------
>Eublepharis_macularius@CT01131211.H1.1
-------------------------------------------------------------------------MP---K-G-K------K-A---------K----G--K---------------K---------VA------P--A-P----A------V----------V--------K--K---Q-------E-------A--------------K----K-----V------------V----------------N------------------P-----------L-FE-KR-PKNF-GIG-------QDIQ-PK--R-DLTR-F-VK------WP-RYIRLQRQRAI-LYKRLKVPPAVNQF--T--Q-ALDRQTATQLLKLAHKY---R-PE---T-------------K---QEKKQRLLARAE-QK-A-A---G--K-G-----D-------V--P-----T-K-R-PP--V-LRAGVNTVTTLVENKKAQLVVIAHDVDPVE-LVVFLPALCRKMGVPYCIIK-GKARLGR-LVHR-KTCTCVAFTQV-N-------PEDKGALAKLVEAVKTNY-NER-YDEIRRH-WGGNVLG-P----K-SVARI----AKLE-KAKAKELATKLG--------------------------------
>Lampropholis_coggeri@CT01131211.H1.1
-----------------------------------------------------------------------------------------------------------------------------------------------------------------------------------------------------------------------------------------------------------------------------------------------------------------G-------QDIQ-PK--R-DLTR-F-VK------WP-RYIRLQRQRAI-LYKRLKVPPAVNQF--S--Q-ALDRQTATQLLKLAHKY---R-PE---T-------------K---QEKKQRLLARAE-QK-A-A---G--K-G-----D-------V--P-----T-K-R-PP--V-LRAGVNTVTTLVENKKAQLVVIAHDVDPIE-LVVFLPALCRKMGVPYCIIK-GKARLGR-LVHR-KTCTCVAFTQV-N-------PEDKGALAKLVEAVKTNY-NER-YDEIRRH-WGGNVLG-P----K-SVARI----AKLE-KAKAKELATKLG--------------------------------
>Latimeria_chalumnae@CT01131211.H1.1
-------------------------------------------------------------------------MP---K-G-K------K-A---------K----G--K---------------K---------VA------P--A-P----S------V----------V--------K--K---H-------E-------A--------------K----K-----V------------V----------------N------------------P-----------L-FE-KR-PKNF-GIG-------QDVQ-PK--R-DLTR-F-VK------WP-KYIRLQRQRSI-LYKRLKVPPAINQF--T--Q-ALDRQTATQLFKLAHKY---R-PE---T-------------K---QDKKRRLLARAE-QK-A-A---G--K-G-----D-------A--P-----T-K-R-PP--A-LRAGVNTVTTLVENKKAQLVFIAHDVDPIE-LVLFLPALCRKMGVPYCIVK-GKARLGR-LVHR-KTCTSLAFTQV-N-------PEDKGALAKLVEAVKTNY-NER-YDEIRRH-WGGGVLG-P----K-SVARI----AKLE-KAKAKELATKLG--------------------------------
>Latimeria_menadoensis@GAPS01029954.H1.1
-------------------------------------------------------------------------MP---K-G-K------K-A---------K----G--K---------------K---------VA------P--A-P----S------V----------V--------K--K---H-------E-------A--------------K----K-----V------------V----------------N------------------P-----------L-FE-KR-PKNF-GIG-------QDVQ-PK--R-DLTR-F-VK------WP-KYIRLQRQRSI-LYKRLKVPPAINQF--T--Q-ALDRQTATQLFKLAHKY---R-PE---T-------------K---QDKKRRLLARAE-QK-A-A---G--K-G-----D-------A--P-----T-K-R-PP--A-LRAGVNTVTTLVENKKAQLVFIAHDVDPIE-LVLFLPALCRKMGVPYCIVK-GKARLGR-LVHR-KTCTSLAFTQV-N-------PEDKGALAKLVEAVKTNY-NER-YDEIRRH-WGGGVLG-P----K-SVARI----AKLE-KAKAKELATKLG--------------------------------
>Notophthalmus_viridescens@Nvir22521.H1.1
-----------------------------------------------------------------------------------------K-A---------K----G--K---------------K---------VA------P--A-P----S------V----------V--------K--K---L-------E-------A--------------K----K-----X------------V----------------X------------------P-----------L-FE-KR-PXNY-XIG-------XDIQ-PX--X-DLXR-X-XK------XP-RYIRLQRQRXI-LYKRLKVPPAINQF--T--Q-ALDRXTATXLFKLAHKY---R-PE---T-------------K---QEKKQRLLARAE-QK-A-A---G--K-G-----D-------A--P-----T-K-R-PP--V-LRAGVNTVTXLVENKKAQLVXIAHDVDPIE-LVVFLPALCRKMGVPYCIIK-GKARLGR-LVHR-KTCXSVAFTQI-N-------PEDKGALAKLVEAVRTNY-NDR-YDEIRRH-WGGGILG-P----K-SVARI----AKXE-KAKAKELATKLG--------------------------------
>Pelodiscus_sinensis@toto8825.H1.1
-------------------------------------------------------------------------MP---K-G-K------K-A---------K----G--K---------------K---------VA------P--A-P----A------V----------V--------K--K---Q-------E-------A--------------K----K-----V------------V----------------N------------------P-----------L-FE-KR-PKNF-GIG-------QDIQ-PK--R-DLTR-F-VK------WP-RYIRLQRQRSI-LYKRLKVPPAINQF--T--Q-ALDRQTATQLLKLAHKY---R-PE---T-------------K---QEKKQRLLARAE-QK-A-A---G--K-G-----D-------V--P-----T-K-R-PP--V-LRAGVNTVTTLVENKKAQLVVIAHDVDPIE-LVVFLPALCRKMGVPYCIIK-GKARLGR-LVHR-KTCTSIAFTQ------------------------------------IRRH-WGGNVLG-P----K-SVARI----AKLE-KAKAKELATKLG--------------------------------
>Phrynops_hilarii@CT01131211.H1.1
-----------------------------------------------------------------------------------------------------------------------------------------------------------------------------------------------------------------------------------------------------------------------------------------------------------------------------------------------------------------------------------------------------------------------------------------------------------------------------A--P-----T-K-R-PP--V-LRAGVNTVTTLVENKKAQLVVIAHDVDPIE-LVVFLPALCRKMGVPYCIIK-GKARLGR-LVHR-KTCTSIAFTQV-N-------PEDKGALAKLVEAVKTNY-NDR-YDEIRRH-WGGNVLG-P----K-SVARI----AKLE-KAKAKELATKLG--------------------------------
>Podarcis_sp.@CT01131211.H1.1
-----------------------------------------------------------------------------------------------------------------------------------------------------------------------------------------------------------A--------------K----K-----V------------V----------------N------------------P-----------L-FE-KR-PKNF-GIG-------QDIQ-PK--R-DLTR-F-VK------WP-RYIRLQRQRAI-LYKRLKVPPAVNQF--T--Q-ALDRQTATQLLKLAHKY---R-PE---T-------------K---QEKKQRLLARAE-QK-A-A---G--K-G-----D-------V--P-----T-K-R-PP--V-LRAGVNTITTLVENKKAQLVVIAHDVDPVE-LVVFLPALCRKMGVPYCIIK-GKARLGR-LVHR-KTCTCVAFTQV-N-------PEDKGALAKLVEAVKTNY-NER-YDEIRRH-WGGNLLG-P----K-SVARI----AKLE-KAKAKELATKLG--------------------------------
>Pogona_vitticeps@CT01131211.H1.1
-------------------------------------------------------------------------------------------------------------------------------------------------------------------------------------------------------------------------------------------------------------------------------------------------------------------------------------LTR-F-VK------WP-RYIRLQRQRAI-LYKRLKVPPAVNQF--T--Q-ALDRQTATQLLKLAHKY---R-PE---T-------------K---QEKKQRLLARAE-QK-A-A---G--K-G-----D-------V--P-----T-Q-R-PP--A-LRAGVNSVTTLVENKKAQLVVIAHDVDPVE-LVVFLPALCRKMGVPYCIIK-GKARLGR-LVHR-KTCTSIAFTQV-N-------PEDKGALAKLVEAVKTNY-NER-YDEIRRH-WGGNVLG-P----K-SVARI----AKLE-KAKAKELATKLG--------------------------------
>Protopterus_annectens@CT01131211.H1.1
-------------------------------------------------------------------------MP---K-G-K------K-A---------K----G--K---------------K---------VA------P--P-P----A------V----------V--------K--R---Q-------E-------A--------------K----K-----V------------V----------------N------------------P-----------L-FE-KR-PKNF-GIG-------QDIQ-PK--R-DLTR-F-VK------WP-RYIRLQRQRSI-LYKRLKVPPAINQF--S--Q-ALDRQTATQLFKLAHKY---R-PE---T-------------K---QDKKRRLLARAE-QK-A-A---G--K-G-----D-------A--P-----T-K-R-PP--V-LRAGVNTVTNLVESKKAQLVAIAHDVDPIE-LVVFLPALCRKMGVPYCIIK-GKARMGR-LVHR-KTCTSVAFTHV-N-------PEDKGSLAKLVEAVRTNY-NDR-YDEIRRH-WGGNILG-P----K-STARI----AKLE-KAKAKELATKLG--------------------------------
>Python_regius@CT01131211.H1.1
--------------------------------------------------------------------------------------------------------------------------------------------------------------------------------------------------------------------------------------------------------------------------------------P-----------L-FE-KR-PKNF-GIG-------QDIQ-PK--R-DLTR-F-VK------WP-RYIRLQRQRAI-LYKRLKVPPAVNQF--T--Q-ALDRQTATQLLKLAHKY---R-PE---T-------------K---QEKKQRLLARAE-QK-A-A---G--K-G-----D-------V--P-----T-K-R-PP--V-LRAGVNTVTTLVENKKAQLVVISHDVDPIE-LVVFLPALCRKMGVPYCIIK-GKARLGR-LVHR-KTCTCVAFTQV-N-------PEDKGALAKLVEAVKTNY-NER-YDEIRRH-WGGNVLG-P----K-SVARI----AKLE-KAKAKELATKLG--------------------------------
>Sphenodon_punctatus@toto31806.H1.1
-------------------------------------------------------------------------MP---K-G-K------K-A---------K----G--K---------------K---------VA------P--A-P----A------V----------V--------K--K---Q-------E-------A--------------K----K-----V------------V----------------N------------------P-----------L-FE-KR-PKNF-GIG-------QDIQ-PK--R-DLTR-F-VK------WP-RYIRLQRQRAI-LYKRLKVPPAINQF--T--Q-ALDRQTATQLLKLAHKY---R-SE---T-------------K---QEKKQRLLARAE-QK-A-A---G--K-G-----D-------V--P-----T-K-R-PP--V-LRAGVNTVTTLVENKKAQLVVIAHDVDPIE-LVVFLPALCRKMGVPYCIIK-GKARLGR-LVHR-KTCTCLAFTQV-N-------PEDKGALAKLVEAVKTNY-NDR-YDEIRRH-WGGNVLG-P----K-SVARI----AKLE-KAKAKELATKLG--------------------------------
>Trachemys_scripta@CT01131211.H1.1
-------------------------------------------------------------------------MP---K-G-K------K-A---------K----G--K---------------K---------VA------P--A-P----A------V----------V--------K--K---Q-------E-------A--------------K----K-----V------------V----------------N------------------P-----------L-FE-KR-PKNF-GIG-------QDIQ-PK--R-DLTR-F-VK------WP-RYIRLQRQRAI-LYKRLKVPPAINQF--T--Q-ALDRQTATQLLKLAHKY---R-PE---T-------------K---QEKKQRLLARAE-QK-A-A---G--K-G-----D-------A--P-----T-K-R-PP--V-LRAGVNTVTTLVENKKAQLVVIAHDVDPIE-LVVFLPALCRKMGVPYCIIK-GKARLGR-LVHR-KTCTSVAFTQV-N-------PEDKGALAKLVEAVKTNY-NDR-YDEIRRH-WGGNVLG-P----K-SVARI----AKLE-KAKAKELATKLG--------------------------------
