# Supplementary material for: A phylogenomic framework and timescale for comparative studies of tunicates
Source: BMC Biol. 2018 Apr 13;16:39. doi: 10.1186/s12915-018-0499-2 (PMC5899321; doi:10.1186/s12915-018-0499-2)
Supplement: Supplementary file 4 — Supporting data. Transcriptome assemblies, alignments, and trees. (ZIP 38502 kb) [file 12915_2018_499_MOESM4_ESM.zip › 12915_2018_499_MOESM4_ESM/12915_2018_499 (Delsuc) Files Updated 23-03-2018/mcm-A.fasta]

>Bos_taurus@ELR54595
-----------------------------------------MS-GFDDPGIF----YSDS--F--G-G--------D------N-------A----------------------A--D--E----G-Q----------A--R-K-------S----Q-----L----Q---------------R-----R----FKEF-LRQY--------------------------RV--G-----T--D-----RTG--FTFKYR---DE-LKRHY-------------------------------NLGEYW----IE----------VEME---D--L---AS---FD---E---E--LAD---------YLYKQ-------P-AEHLQ--------------L--------------------------L--------------E---EAAK-EVA----D--------------E---------------V------T------R--------------P----------------------------------------------------------------R-------------P--A-------------------------------------------G--------------------------------D----E--------------------------V------------------LQ-----------------D---------------------I----------------QV-ML--K-S---------D--AS-----PSSIRSLK-S--DT-MSHLVKIPGIVIAASGVRAKATRISIQ-------------C-R----SC-----H-STLTNI-AM-R-----------------------P-GL-EG-YA------LPRKC-----------------N-----------------------T------D--Q----A--------G------R-P-----------------------------------------------K--C-P--L----D-P---------------------YFIMPD--KCKCVDFQTLKLQELPDAVPHGEMPR-----HMQLY-CDR-YLC-----D--K-----VVP-GNRVTIMG-IY--SI--K--K-F----G------L---T-----S-N-R---G------------R----D----R--V--------------GVGI--RSA-YI----RV--------LG-I--------------Q--V--D--T-------------D-G----------S----------G--------R----T------F------------A---G-------A-M--------T---PQ----------E---E------------E--EFR----RLAALP--------NI-------------------YELISKSIAPSIFGG--T-----DMKKAIACLLFGG-S-RKRLPDGL-TRRGDINLLMLGDPGTAKSQLLKFVE-KCSPIGVYTSGKGSSAAGLTASVMR-D-PSS-R-N---FIMEGGAMVLADGGVVCIDEFDKMREDDRVAIHEAMEQQTISIAKAGIT-TTLNSRCSVLAAANSVFGRWDE-TK-----GEDNIDFMP-TILSRFDMIFIVKDEHNEERD------VMLAKHVITL--HV--------S-----A------L-------------------------------------------T-Q----------A-----Q---------------A----------------------------V-E---G---------------------------------------------E-I-D----------------------------------------------LA-K--------------L-KKFIAYCRA-------------------KCGPR-LSAEAAEKLKNRYIIMR-SGARQH---E---------R-----D--------------------S-D---R---R-S-------S---IPITVRQLEAIVRIAEALSKMKLQPFATEADVEEALRLFQVSTLD-A-AL---S--GTLS--G-------V-E-----------------------G-----FT-SQ-EDQELLSR---IEKQLKR--R-F-----AIGS-------Q--VSE--HS-I-IQDF--T--K--Q-K--Y------P-E-H-A-IH--KVL--QLMLRRGEI-QHRMQRKVLYRLK------------------
>Homo_sapiens@CAA52802
-----------------------------------------MS-GFDDPGIF----YSDS--F--G-G--------D------A-------Q----------------------A--D--E----G-Q----------A--R-K-------S----Q-----L----Q---------------R-----R----FKEF-LRQY--------------------------RV--G-----T--D-----RTG--FTFKYR---DE-LKRHY-------------------------------NLGEYW----IE----------VEME---D--L---AS---FD---E---D--LAD---------YLYKQ-------P-AEHLQ--------------L--------------------------L--------------E---EAAK-EVA----D--------------E---------------V------T------R--------------P----------------------------------------------------------------R-------------P--S-------------------------------------------G--------------------------------E----E--------------------------V------------------LQ-----------------D---------------------I----------------QV-ML--K-S---------D--AS-----PSSIRSLK-S--DM-MSHLVKIPGIIIAASAVRAKATRISIQ-------------C-R----SC-----R-NTLTNI-AM-R-----------------------P-GL-EG-YA------LPRKC-----------------N-----------------------T------D--Q----A--------G------R-P-----------------------------------------------K--C-P--L----D-P---------------------YFIMPD--KCKCVDFQTLKLQELPDAVPHGEMPR-----HMQLY-CDR-YLC-----D--K-----VVP-GNRVTIMG-IY--SI--K--K-F----G------L---T-----T-S-R---G------------R----D----R--V--------------GVGI--RSS-YI----RV--------LG-I--------------Q--V--D--T-------------D-G----------S----------G--------R----S------F------------A---G-------A-V--------S---PQ----------E---E------------E--EFR----RLAALP--------NV-------------------YEVISKSIAPSIFGG--T-----DMKKAIACLLFGG-S-RKRLPDGL-TRRGDINLLMLGDPGTAKSQLLKFVE-KCSPIGVYTSGKGSSAAGLTASVMR-D-PSS-R-N---FIMEGGAMVLADGGVVCIDEFDKMREDDRVAIHEAMEQQTISIAKAGIT-TTLNSRCSVLAAANSVFGRWDE-TK-----GEDNIDFMP-TILSRFDMIFIVKDEHNEERD------VMLAKHVITL--HV--------S-----A------L-------------------------------------------T-Q----------T-----Q---------------A----------------------------V-E---G---------------------------------------------E-I-D----------------------------------------------LA-K--------------L-KKFIAYCRV-------------------KCGPR-LSAEAAEKLKNRYIIMR-SGARQH---E---------R-----D--------------------S-D---R---R-S-------S---IPITVRQLEAIVRIAEALSKMKLQPFATEADVEEALRLFQVSTLD-A-AL---S--GTLS--G-------V-E-----------------------G-----FT-SQ-EDQEMLSR---IEKQLKR--R-F-----AIGS-------Q--VSE--HS-I-IKDF--T--K--Q-K--Y------P-E-H-A-IH--KVL--QLMLRRGEI-QHRMQRKVLYRLK------------------
>Pan_troglodytes@XP_001156025
-----------------------------------------MS-GFDDPGIF----YSDS--F--G-G--------D------A-------Q----------------------A--D--E----G-Q----------A--R-K-------S----Q-----L----Q---------------R-----R----FKEF-LRQY--------------------------RV--G-----T--D-----RTG--FTFKYR---DE-LKRHY-------------------------------NLGEYW----IE----------VEME---D--L---AS---FD---E---D--LAD---------YLYKQ-------P-AEHLQ--------------L--------------------------L--------------E---EAAR-EVA----D--------------E---------------V------T------R--------------P----------------------------------------------------------------R-------------P--S-------------------------------------------G--------------------------------E----E--------------------------V------------------LQ-----------------D---------------------I----------------QV-ML--K-S---------D--AS-----PSSIRSLK-S--DM-MSHLVKIPGIIIAASAVRAKATRISIQ-------------C-R----SC-----R-NTLTNI-AM-R-----------------------P-GL-EG-YA------LPRKC-----------------N-----------------------T------D--Q----A--------G------R-P-----------------------------------------------K--C-P--L----D-P---------------------YFIMPD--KCKCVDFQTLKLQELPDAVPHGEMPR-----HMQLY-CDR-YLC-----D--K-----VVP-GNRVTIMG-IY--SI--K--K-F----G------L---T-----A-S-R---G------------R----D----R--V--------------GVGI--RSS-YI----RV--------LG-I--------------Q--V--D--T-------------D-G----------S----------G--------R----S------F------------A---G-------A-V--------S---PQ----------E---E------------E--EFR----RLAALP--------NV-------------------YEVISKSIAPSIFGG--T-----DMKKAIACLLFGG-S-RKRLPDGL-TRRGDINLLMLGDPGTAKSQLLKFVE-KCSPIGVYTSGKGSSAAGLTASVMR-D-PSS-R-N---FIMEGGAMVLADGGVVCIDEFDKMREDDRVAIHEAMEQQTISIAKAGIT-TTLNSRCSVLAAANSVFGRWDE-TK-----GEDNIDFMP-TILSRFDMIFIVKDEHNEERD------VMLAKHVITL--HV--------S-----A------L-------------------------------------------T-Q----------T-----Q---------------A----------------------------V-E---G---------------------------------------------E-I-D----------------------------------------------LA-K--------------L-KKFIAYCRA-------------------KCGPR-LSAEAAEKLKNRYIIMR-SGARQH---E---------R-----D--------------------S-D---R---R-S-------S---IPITVRQLEAIVRIAEALSKMKLQPFATEADVEEALRLFQVSTLD-A-AL---S--GTLS--G-------V-E-----------------------G-----FT-SQ-EDQEMLSR---IEKQLKR--R-F-----AIGS-------Q--VSE--HS-I-IKDF--T--K--Q-K--Y------P-E-H-A-IH--KVL--QLMLRRGEI-QHRMQRKVLYRLK------------------
>Mus_musculus@EDL10829
-----------------------------------------MS-GFDDPGIF----YSDS--F--G-G--------D------P-------G----------------------A--E--E----G-Q----------A--R-K-------S----Q-----L----Q---------------R-----R----FKEF-LRQY--------------------------RV--G-----T--D-----RTG--FTFKYR---DE-LKRHY-------------------------------NLGEYW----IE----------VEME---D--L---AS---FD---E---E--LAD---------HLHKQ-------P-AEHLQ--------------L--------------------------L--------------E---EAAK-EVA----D--------------E---------------V------T------R--------------P----------------------------------------------------------------R-------------P--A-------------------------------------------G--------------------------------D----E--------------------------L------------------LQ-----------------D---------------------I----------------QV-ML--K-S---------D--AS-----PSSIRILK-S--DM-MSHLVKIPGIIISASAVRAKATRISIQ-------------C-R----SC-----H-NTLTNI-AM-R-----------------------P-GL-EG-YA------LPRKC-----------------N-----------------------M------D--Q----A--------G------R-P-----------------------------------------------K--C-P--L----D-P---------------------YFIMPD--KCKCVDFQTLKLQELPDAVPHGEMPR-----HMQLY-CDR-YLC-----D--K-----VVP-GNRVTIMG-IY--SI--K--K-F----G------L---N-----P-S-K---G------------R----D----R--V--------------GVGI--RSS-YI----RV--------LG-I--------------Q--V--D--T-------------D-G----------S----------G--------R----S------F------------A---G-------S-V--------S---PQ----------E---E------------E--EFR----RLAALP--------NI-------------------YELISKSISPSIFGG--M-----DMKKAIACLLFGG-S-RKRLPDGL-TRRGDINLLMLGDPGTAKSQLLKFVE-KCSPIGVYTSGKGSSAAGLTASVIR-D-PSS-R-N---FIMEGGAMVLADGGVVCIDEFDKMREDDRVAIHEAMEQQTISIAKAGIT-TTLNSRCSVLAAANSVFGRWDE-TK-----GEDNIDFMP-TILSRFDMIFIVKDEHNEERD------MMLAKHVMTL--HV--------S-----A------L-------------------------------------------T-Q----------T-----Q---------------A----------------------------V-E---G---------------------------------------------E-I-D----------------------------------------------LA-K--------------M-KKFIAYCRA-------------------RCGPR-LSAEAAEKLKNRYIIMR-SGARQH---E---------R-----D--------------------S-D---R---R-S-------S---IPITVRQLEAIVRIAEALSKMKLQPFATEADVEEALRLFQVSTLD-A-AL---S--GNLS--G-------V-E-----------------------G-----FT-TQ-EDQEMLSR---IEKQLKR--R-F-----AIGS-------Q--VSE--HS-I-VQDF--T--K--Q-K--Y------P-E-H-A-IR--KVL--QLMLRRGEI-QHRMQRKVLYRLK------------------
>Monodelphis_domestica@XP_001366565
-----------------------------------------MS-GFDDPGIF----YSDS--F--G-G--------D------P-------G----------------------A--E--E----G-Q----------A--R-K-------S----Q-----L----Q---------------K-----R----FKEF-LRQY--------------------------RV--G-----T--D-----RTG--FTFKYR---DE-LKRHY-------------------------------NLGEYW----IE----------VEME---D--L---AS---FD---E---D--LAD---------HLYKQ-------P-AEHLK--------------L--------------------------L--------------E---EAAK-EVA----D--------------E---------------V------T------R--------------P----------------------------------------------------------------R-------------P--E-------------------------------------------G--------------------------------E----E--------------------------T------------------LQ-----------------D---------------------I----------------QV-ML--K-S---------D--AS-----PSNIRSLK-S--DM-MSHLVKIPGIIIAATAVRSKATRIAIQ-------------C-R----SC-----R-STINNI-SV-R-----------------------P-GL-EG-YA------LPRKC-----------------N-----------------------T------D--Q----A--------G------R-P-----------------------------------------------K--C-P--L----D-P---------------------YFIMPD--KCKCVDFQTLKLQEAPDAVPHGEMPR-----HMQLY-CDR-YLC-----D--K-----VVP-GNRVTIMG-IY--SI--K--K-F----G------M---N-----S-S-K---G------------R----D----R--V--------------GVGI--RSS-YI----RV--------LG-I--------------Q--V--D--T-------------D-G----------S----------G--------R----S------F------------A---G-------A-V--------T---PQ----------E---E------------E--EFR----RLAAMP--------NI-------------------YEVISKSIAPSIFGG--S-----DIKKAIACLLFGG-S-RKRLPDGL-TRRGDINLLMLGDPGTAKSQLLKFVE-RCSPIGVYTSEKGSSAAGLTASVMR-D-PSS-R-N---FIMEGGAMVLADGGVVCIDEFDKMREDDRVAIHEAMEQQTISIAKAGIT-TTLNSRCSVLAAANSVFGRWDE-TK-----GEDNIDFMP-TILSRFDMIFIVKDEHNEERD------MTLAKHVITL--HV--------S-----A------Q-------------------------------------------T-Q----------T-----E---------------A----------------------------V-E---G---------------------------------------------E-I-E----------------------------------------------LG-R--------------L-KKFIAYCRL-------------------RCGPR-LSPGAAEKLKNRYILMR-SGARQH---E---------R-----E--------------------S-E---R---R-S-------S---IPITVRQLEAIVRISEALSKMKLQPFATEADVEEALRLFQVSTLD-A-AL---S--GTLS--G-------V-E-----------------------G-----FT-SQ-EDQEMLTR---IEKQLKR--R-F-----AIGS-------Q--VSE--HS-I-VQDF--S--K--Q-E--A------P-D-H-T-HL--HRL--QLMMRCGEI-QHRLQRKVLYRLK------------------
>Gallus_gallus@CAG31733
-----------------------------------------MS-GFDEPGIY----YSDS--F--G-V--------D------T-------S----------------------A--D--E----G-Q----------V--R-K-------S----Q-----L----Q---------------R-----R----FKEF-LRQY--------------------------RV--G-----T--D-----RTG--FTFKYR---DE-LKRHY-------------------------------NLGQYW----VE----------VEME---D--L---AS---FD---E---D--LAD---------YLYKQ-------P-TEHLQ--------------L--------------------------L--------------E---EAAK-EVA----D--------------E---------------V------T------R--------------P----------------------------------------------------------------R-------------P--A-------------------------------------------G--------------------------------E----E--------------------------A------------------LQ-----------------D---------------------V----------------QV-ML--R-S---------D--AN-----AANIRSLK-S--DQ-MSHLVKIPGIVIAATPVRAKATKIAIQ-------------C-R----SC-----R-NTINNI-AV-R-----------------------P-GL-EG-YA------LPRKC-----------------N-----------------------T------E--Q----A--------G------R-P-----------------------------------------------R--C-P--L----D-P---------------------YFIMPD--KCKCVDFQILKLQESPDAVPHGEMPR-----HLQLY-CDR-YLC-----D--R-----VVP-GNRVTIMG-IY--SI--K--K-S----A------Q---S-----K-N-K---S------------R----D----N--V--------------GVGI--RSA-YI----RV--------VG-I--------------Q--V--D--V-------------E-G----------S----------G--------H----S------F------------A---G-------A-V--------T---PQ----------E---E------------E--ELR----RLTAMP--------NI-------------------YEVVAKSIAPSIYGS--T-----DIKKAIACLLFGG-S-RKRLPDGL-TRRGDINLLMLGDPGTAKSQLLKFVE-KCSPIGVYTSGKGSSAAGLTASVIR-D-PSS-R-S---FFMEGGAMVLADGGVVCIDEFDKMREDDRVAIHEAMEQQTISIAKAGIT-TTLNSRCSVLAAANSVFGRWDE-TK-----GEDNIDFMP-TILSRFDMIFIVKDEHNEERD------MTLAKHVMSL--HV--------S-----A------L-------------------------------------------T-Q----------T-----Q---------------A----------------------------V-E---G---------------------------------------------E-I-E----------------------------------------------LN-K--------------L-KKLISFCRT-------------------KCGPR-LSVAAAEKLKNRYILMR-SGSRQH---E---------Q-----E--------------------S-D---R---R-S-------S---IPITVRQLEAIVRIAESLSKMKLQPFATEADVEEALRLFQVSTLD-A-AM---S--GSLS--G-------A-E-----------------------G-----FT-TQ-EDQEMLSR---IEKQLKR--R-F-----AIGS-------Q--VSE--HS-I-VQDF--I--R--Q-K--Y------P-E-H-A-IY--KVL--QLMMRRGEI-QHRMQRKVLYRIK------------------
>Taeniopygia_guttata@XP_002196376
------------------------------------------------------------------------------------------------------------------------------------------------------------------------------------------------------------------------------------------------------------------X---DE-LKRHY-------------------------------NLGQYW----VE----------VEME---D--L---AS---FD---E---D--LAD---------YLYKQ-------P-SEHLQ--------------L--------------------------L--------------E---EAAK-EVA----D--------------E---------------V------T------R--------------P----------------------------------------------------------------R-------------P--S-------------------------------------------G--------------------------------E----E--------------------------T------------------LQ-----------------D---------------------I----------------QV-ML--R-S---------D--AN-----AANIRSLK-S--DQ-MSHLVKIPGIVIAATPVRAKATRITIQ-------------C-R----SC-----R-NTISNI-AV-R-----------------------P-GL-EG-YA------LPRKC-----------------N-----------------------T------E--Q----A--------G------R-P-----------------------------------------------K--C-P--L----D-P---------------------YFIMPD--KCKCVDFQVLKLQESPDAVPHGEMPR-----HLQLY-CDR-YLC-----D--K-----VVP-GNRVTIMG-IY--SI--K--K-S----A------Q---S-----K-N-K---S------------R----Y----N--V--------------GVGI--RSA-YI----RV--------VG-I--------------Q--V--D--T-------------E-G----------S----------G--------H----S------F------------S---G-------S-V--------T---PQ----------E---E------------E--ELR----RLAAMP--------NI-------------------YETIAKSIAPSIYGS--T-----DIKKAIACLLFGG-S-RKRLPDGL-TRRGDINLLMLGDPGTAKSQLLKFVE-KCSPIGVYTSGKGSSAAGLTASVIR-D-PVS-R-N---FFMEGGAMVLADGGVVCIDEFDKMREDDRVAIHEAMEQQTISIAKAGIT-TTLNSRCSVLAAANSVFGRWDE-TK-----GEENIDFMP-TILSRFDMIFIVKDEHNEERD------MTLAKHVMAL--HV--------S-----A------L-------------------------------------------T-Q----------T-----Q---------------A----------------------------V-E---G---------------------------------------------E-I-E----------------------------------------------LN-K--------------L-KKLISFCRT-------------------RCGPR-LSAGAAEKLKNRYVLMR-SGTRQH---E---------Q-----E--------------------S-D---R---R-S-------S---IPITVRQLEAIVRIAESLAKMRLQPFATETDVEEALRLFHVSTLD-A-AM---S--GNLS--G-------A-E-----------------------G-----FT-TQ-EDQEMLSR---IEKQLKR--R-F-----AIGS-------Q--VSE--HS-I-VQDF--M--R--Q-K--Y------P-E-H-A-IY--KVL--QLMMRRGEI-QHRMQRKVLYRIK------------------
>Callorhinchus_milii@CT07070719.H1.1
-----------------------------------------MS-GFDAVGVF----YSDS--F--G-G--------D------P-------G----------------------P--E--D----G-Q----------I--R-K-------S----D-----L----Q---------------R-----R----LREF-LRQY--------------------------RV--G-----S--H-----HTG--FSFTYR---DE-LKRHY-------------------------------NLGEYW----IE----------VSIE---D--L---SG---FD---E---N--LAD---------YLLKQ-------P-SEHLP--------------L--------------------------V----------------------------------------------------------------------------------------------------------------------------------------------------------------------------------------------------------------------------------------------------------------------------------------------------------------------------------------------------------------------------------------------------------------------------------------------------------------------------------------------------------------------------------------------------------------------------------------------------------------------------------------------------------------------------------------------------------------------------------------------------------------------------------------------------------------------------------------------------------------------------------------------------------------------------------------------------------------------------------------------------------------------------------------------------------------------------------------------------------------------------------------------RLPDGL-TRRGDINLLMLGDPGTAKSQLLKFVE-RCSPIGV----------------------------------------------------------------------------AGIT-TTLNSRCSVLAAANSVFGRWDD-TK-----GEENID--------------------------------------------------------------------------------------------------------------------------------------------------------------------------------------------------------------------------------------------------------------------------------------------------------------------------------------CGPR-LSAPAAEKLKNRYILMR-SGAGEH---E---------G-----E--------------------S-E---R---G-S-------S---IPITVR--------------------------------------------------------G-------V-E-----------------------G-----FT-TP-EDQEMLSR---IEKQVKR--R-F-----AIGS-------Q--VSE--HS-I-VQDF--L--K--Q---------------------------------------------------------------------
>Squalus_acanthias@CT01070725.H1.1
-----------------------------------------MS-GFDDPGVF----YSDS--F--G-P--------E------P-------Q----------------------A--D--A----A-G----------L--R-H-------S----Q-----L----Q---------------K-----R----LREF-LRQY--------------------------RV--G-----S--D-----RSG--FTFKYR---DE-LKRHY-------------------------------NLGEYW----IE----------VSLE---D--L---SS---FD---E---D--LAD---------YLLKQ-------P-SEHLP--------------L--------------------------L--------------E---EAAR-EVA----D--------------E---------------V------T------R--------------P----------------------------------------------------------------R-------------P--A-------------------------------------------G--------------------------------E----E--------------------------A------------------LQ-----------------Q---------------------I----------------QV-ML--R-S---------E--AN-----SANIRSLK-S--DQ-MSRLVKIPGIVISASSVRAKATRIAIE-------------C-R----GC-----R-NIMGNI-AV-R-----------------------P-GL-EG-YT------LPRKC-----------------N-----------------------T------E--Q----A--------G------R-P-----------------------------------------------K--C-P--V----D-P---------------------YFIIPD--KCKCVDFQTLKLQESPDAVPHGEMPR-----HMQLY-CDR-YLC-----D--K-----IVP-GNRVTVMG-IY--SI--K--K-A----G------T---A-----P-N-K---G------------R----D----R--V--------------GVGI--RGS-YI----RV--------VG-I--------------Q--V--D--N-------------E-G----------T----------G--------R----G------L------------S---G-------T-T--------A---PQ----------D---E------------E--EIR----HLAAMP--------NI-------------------YETVAKSIAPSIYGS--A-----DIKKAIACLLFGG-S-RKRLPDGL-TRRSDINLLMLGDPGTAKSQLLKFVE-RCSPIGVYTSGKGSSAAGLTASVMR-D-PST-R-N---FVMEGGAMVLADGGVVCIDEFDKMREDDRVAIHEAMEQQTISIAKAGIT-TTLNSRCSVLAAANSVFGRWDD-TK------------------------------------------------------------------------------------------------------------------------------------------------------------------------------------------------------------------------------------------------------------------------------------------------------------------------------------------------------------------------------------------------------------------------------------------------------------------------------------------------------------------------------------------------------------------------------------------------------------------------------------------------------------------------------------------------
>Xenopus_laevis@AAH47250
-----------------------------------------MS-GFDDLGVY----YSDS--F--G-G--------E----Q-Q-------V----------------------G--D--D----G-Q----------A--K-K-------S----Q-----L----K---------------K-----R----FREF-LRQY--------------------------RI--G-----T--D-----RTG--FTFKYR---DE-LKRHY-------------------------------NLGEYW----IE----------VEME---D--L---AS---FD---E---D--LAD---------YLYKQ-------P-TEHLQ--------------L--------------------------L--------------E---EAAQ-EVA----D--------------E---------------V------T------R--------------P----------------------------------------------------------------R-------------P--A-------------------------------------------G--------------------------------E----E--------------------------T------------------IQ-----------------E---------------------I----------------QV-ML--R-S---------D--AN-----PANIRSLK-S--EQ-MSHLVKIPGIIIAATAVRAKATKISIQ-------------C-R----SC-----R-NTIGNI-AV-R-----------------------P-GL-EG-YA------MPRKC-----------------N-----------------------T------E--Q----A--------G------R-P-----------------------------------------------N--C-P--L----D-P---------------------YFIIPD--KCKCVDFQTLKLQESPDAVPHGELPR-----HMQLY-CDR-YLC-----D--K-----VVP-GNRVTIMG-IY--SI--R--K-S----G------K---T-----S-T-K---G------------R----D----R--V--------------GVGI--RSS-YI----RV--------VG-I--------------Q--V--D--T-------------E-G----------T----------G--------R----S------A------------A---G-------A-I--------T---PQ----------E---E------------E--EFR----RLAAKP--------DI-------------------YETVAKSIAPSIYGS--S-----DIKKAIACLLFGG-S-RKRLPDGL-TRRGDVNLLMLGDPGTAKSQLLKFVE-RCSPIGVYTSGKGSSAAGLTASVMR-D-PVS-R-N---FIMEGGAMVLADGGVVCIDEFDKMREDDRVAIHEAMEQQTISIAKAGIT-TTLNSRCSVLAAANSVYGRWDD-TK-----GEENIDFMP-TILSRFDMIFIVKDEHNEQRD------MTLAKHVMNV--HL--------S-----A------R-------------------------------------------T-Q----------S-----S---------------S----------------------------V-E---G---------------------------------------------E-V-D----------------------------------------------LN-T--------------L-KKYIAYCRA-------------------KCGPR-LSAEAAEKLKNRYILMR-SGAREH---E---------R-----E--------------------T-E---K---R-S-------S---IPITVRQLEAIVRISESLGKMKLQPFATETDVEEALRLFQVSTLD-A-AM---S--GSLS--G-------V-E-----------------------G-----FT-TQ-EDQEMLSR---IEKQMKK--R-F-----AIGS-------Q--VSE--HS-I-IQDF--L--K--Q-K--Y------P-E-H-A-IH--KVL--SLMMRRGEI-QHRLQRKVLYRIK------------------
>Xenopus_tropicalis@AAH93455
-----------------------------------------MS-GFDDLGIY----YSDS--F--G-G--------E----Q-P-------V----------------------G--D--D----G-Q----------A--K-K-------S----Q-----L----K---------------K-----R----FREF-LRQY--------------------------RV--G-----T--D-----RTG--FTFKYR---DE-LKRHY-------------------------------NLGEYW----IE----------VEME---D--L---AS---FD---E---D--LAD---------YLYKQ-------P-TEHLQ--------------L--------------------------L--------------E---EAAQ-EVA----D--------------E---------------V------T------R--------------P----------------------------------------------------------------R-------------P--A-------------------------------------------G--------------------------------E----E--------------------------T------------------IQ-----------------E---------------------I----------------QV-ML--R-S---------D--AN-----PANIRSLK-S--EQ-MSHLVKIPGIIIAATAVRAKATKISIQ-------------C-R----SC-----R-NTIGNI-AV-R-----------------------P-GL-EG-YA------MPRKC-----------------N-----------------------T------E--Q----A--------G------R-P-----------------------------------------------K--C-P--L----D-P---------------------YFIIPD--KCKCVDFQTLKLQESPDAVPHGELPR-----HMQLY-CDR-YLC-----D--K-----VVP-GNRVTIMG-IY--SI--R--K-S----G------K---T-----S-T-K---G------------R----D----R--V--------------GVGI--RSS-YI----RV--------VG-I--------------Q--V--D--T-------------E-G----------T----------G--------R----S------A------------A---G-------A-I--------T---PQ----------E---E------------E--EFR----RLSAKP--------DI-------------------YETVAKSIAPSIYGS--S-----DIKKAIACLLFGG-S-RKRLPDGL-TRRGDVNLLMLGDPGTAKSQLLKFVE-RCSPIGVYTSGKGSSAAGLTASVMR-D-PVS-R-N---FIMEGGAMVLADGGVVCIDEFDKMREDDRVAIHEAMEQQTISIAKAGIT-TTLNSRCSVLAAANSVYGRWDD-TK-----GEENIDFMP-TILSRFDMIFIVKDEHNEQRD------MTLAKHVMNV--HL--------S-----A------R-------------------------------------------T-Q----------S-----S---------------S----------------------------V-E---G---------------------------------------------E-I-D----------------------------------------------LN-T--------------L-KKYIAYCRA-------------------KCGPR-LSAESAEKLKNRYILMR-SGARDH---E---------R-----E--------------------T-E---K---R-S-------S---IPITVRQLEAIVRISESLGKMKLQPFATETDVEEALRLFQVSTLD-A-AM---S--GSLS--G-------V-E-----------------------G-----FT-TQ-EDQEMLSR---IEKQLKR--R-F-----AIGS-------Q--VSE--HS-I-IQDF--L--K--Q-K--Y------P-E-H-A-IH--KVL--HLMMRRGEI-QHRLQRKVLYRIK------------------
>Xenopus_laevis@AAH59310
-----------------------------------------MS-GFDDLGIY----YSDS--F--G-G--------E----Q-P-------V----------------------G--D--D----G-Q----------A--K-K-------S----Q-----L----K---------------K-----R----FREF-LRQY--------------------------RV--G-----T--D-----RTG--FTFKYR---DE-LKRHY-------------------------------NLGEYW----IE----------VEME---D--L---AS---FD---E---D--LAD---------YLYKQ-------P-TEHLQ--------------L--------------------------L--------------E---EAAQ-EVA----D--------------E---------------V------T------R--------------P----------------------------------------------------------------R-------------P--A-------------------------------------------G--------------------------------E----E--------------------------T------------------IQ-----------------E---------------------I----------------QV-ML--R-S---------D--AN-----PANIRNLK-S--EQ-MSHLVKIPGIIIAATAVRAKATKISIQ-------------C-R----SC-----R-NTIGNI-AV-R-----------------------P-GL-EG-YA------MPRKC-----------------N-----------------------T------E--Q----A--------G------R-P-----------------------------------------------K--C-P--L----D-P---------------------YFIIPD--KCKCVDFQTLKLQESPDAVPHGELPR-----HMQLY-CDR-YLC-----D--K-----VVP-GNRVTIMG-IY--SI--Q--K-S----G------K---T-----S-T-K---G------------R----D----R--V--------------GVGI--RSS-YI----RV--------VG-I--------------Q--V--D--T-------------E-G----------T----------G--------R----S------A------------A---G-------T-I--------T---PQ----------E---E------------E--EFR----RLAVKP--------DI-------------------YETVAKSIAPSIYGS--T-----DIKKAIACLLFGG-S-RKRLPDGL-TRRGDVNLLMLGDPGTAKSQLLKFVE-RCSPIGVYTSGKGSSAAGLTASVMR-D-PVS-R-N---FIMEGGAMVLADGGVVCIDEFDKMREDDRVAIHEAMEQQTISIAKAGIT-TTLNSRCSVLAAANSVYGRWDD-TK-----GEENIDFMP-TILSRFDMIFIVKDEHNEQRD------MTLAKHVMNV--HL--------S-----A------R-------------------------------------------T-Q----------S-----S---------------S----------------------------V-E---G---------------------------------------------E-V-D----------------------------------------------LN-T--------------L-KKFIAYCRA-------------------KCGPR-LSAEAAEKLKNRYILMR-SGARDH---E---------R-----E--------------------T-E---K---R-S-------S---IPITVRQLEAVVRISESLGKMKLQPFVTETDVEEALRLFQVSTLD-A-AM---S--GSLS--G-------V-E-----------------------G-----FS-TQ-EDQEMLSR---IEKQLKR--R-F-----AIGS-------Q--VSE--HS-I-IQDF--L--K--Q-K--Y------P-E-H-A-IH--KVL--NLMMRRGEI-HHRLQRKVLYRLK------------------
>Danio_rerio@AAH68359
-----------------------------------------MS-GFDDPGVY----YSDS--F--G-G--------G----E-S-------V----------------------G--D--E----G-V----------V--K-R-------S----Q-----I----K---------------K-----K----FREF-LRQF--------------------------RV--G-----T--D-----RTG--FTYKYR---DE-LKRHY-------------------------------TLGEYW----IE----------VEME---D--L---AS---FD---E---D--LSD---------CLYKL-------P-SENLP--------------L--------------------------L--------------E---EAAQ-EVA----D--------------E---------------V------T------R--------------P----------------------------------------------------------------R-------------P--V-------------------------------------------G--------------------------------E----E--------------------------T------------------VQ-----------------D---------------------I----------------QV-ML--K-S---------D--AH-----PASIRSLK-S--EQ-VSRLVKIPGIIISSTAVRAKATRVCLQ-------------C-R----GC-----R-AVISNI-PL-P-----------------------P-GL-QG-YA------LPRKC-----------------N-----------------------T------E--Q----A--------G------R-V-----------------------------------------------K--C-P--V----D-P---------------------YFIIPD--RCVCVDFQTQRLQEAPDAVPHGEMPR-----HMQLY-CDR-YLC-----D--R-----VVP-GNRVTVMG-IY--SI--K--K-V----A------Q---T-----K-A-K---G------------R----D----K--G------T-------GVGI--RSA-YL----RV--------VG-I--------------D--V--D--T-------------E-G----------A----------G--------R----G------A------------T---G-------S-V--------S---PQ----------E---E------------E--ELR----SLAASP--------SV-------------------YDSLARSLAPSIYGS--D-----DLKKAIACLLFGG-S-RKRLPDGL-TRRGDINLLMLGDPGTAKSQLLKFVE-RCSPIGVYTSGKGSSAAGLTASVLR-D-PTT-R-G---FVMEGGAMVLADGGVVCIDEFDKMREDDRVAIHEAMEQQTISIAKAGIT-TTLNSRCSVLAAANSVFGRWDD-TK-----GEDNIDFMP-TILSRFDMIFIIKDHHDQQRD------MTLARHVMNV--HL--------S-----A------Q-------------------------------------------T-Q----------T-----E---------------G----------------------------V-E---G---------------------------------------------E-I-P----------------------------------------------LA-T--------------L-KKYIAYSRV-------------------KCGPR-LSAAAAEKLKNRYVLMR-SGAKEH---E---------R-----E--------------------T-D---R---R-V-------S---IPITVRQLEAVVRIAESLAKMKLQPIAGEEEVDEALRLFQVSTLD-A-AL---S--GSLS--G-------V-E-----------------------G-----FT-TQ-EDQEMISR---IEKQLKR--R-F-----AIGS-------Q--VSE--HS-I-IQDF--A--K--Q-K--Y------P-E-H-A-IQ--KVL--YLMLRRGEL-QHRMQRKVLYRVK------------------
>Petromyzon_marinus@ti.22
-----------------------------------------MS-GFDDPGVF----FSDT--F--G-G--------D----D-N-------Q----------------------N--D--E----G-K----------I--R-R-------S----Q-----A----K---------------K-----R----LREF-LRQF--------------------------RI--G-----T--D-----RTG--FTFKYR---DE-LKRHY-------------------------------NLGEFW----IE----------VELE---D--L---SS---FD---E---D--LAD---------TLTKQ-------P-AEFLP--------------L--------------------------F--------------E---EAAQ-ELA----D--------------E---------------V------T------R--------------P----------------------------------------------------------------R-------------P--A-------------------------------------------G--------------------------------E----E--------------------------Q------------------VQ-----------------D---------------------I----------------QV-ML--R-S---------E--AN-----PSCVRNLK-S--EQ-MAKLVKIPGIIIAATAIRSKATRIAIQ-------------C-R----SC-----R-NTINNI-PV-K-----------------------P-GL-EG-YA------MPRKC-----------------N-----------------------S------E--Q----A--------G------R-P-----------------------------------------------S--C-P--I----D-P---------------------YFIMPD--KCKCVDYQTLKLQEAPDAVPHGEMPR-----HMQLY-CDR-YLC-----D--R-----VVP-GNRITVMG-IY--SI--K--K-AF---T------K---M-----Q-G-K---G------------R----D----R--T--------------GAGI--RNP-YL----RV--------VG-I--------------T--V--D--T-------------D-G----------A----------G--------R----S------M------------G---I-------A-L--------H---PQ----------E---E------------E--EIR----QLAASP--------SV-------------------YETIARSIAPSIYGF--M-----DIKKAIASLLIGG-S-RKRLPDGL-TRRGDINLLLLGDPGTAKSQLLKFVE-RCSPIGVYTSGKGSSAAGLTASVMR-D-PAT-R-N---FIMEGGAMVLADGGVVCIDEFDKMREDDRVAIHEAMEQQTISIAKAGIT-TTLNSRCSVLAAANSVFGRWDD-SK-----GEENIDFMP-TILSRFDMIFIIKDEHNEKRD------MVI---------------------------------------------------------------------------------------------------------------------------------------------------------------------------------------------------------------------------------------------------------------------------------------------------KCGPR-MSAEACEKLKNRYVLMR-SGAREH---D---------R-----D--------------------R-D---H---R-N-------S---IPITVRQLEAIVRISESQAKMRLQPFATEAHVDEALRLFQVSTLD-A-AL---S--GSLS--G-------A-E-----------------------G-----FT-TQ-EDQELLAR---VEKQLKR--R-F-----AIGS-------Q--VSE--HS-I-VQDF--L--K--Q-K--Y------P-E-H-A-IY--KVL--HLMLRRGEL-QHRVQRKVLYRVK------------------
>Lethenteron_japonicum@DC615892.H1.1
----------------------------------------------------------------------------------------------------------------------------------------------------------------------------------------------------------------------------------------------------------------------------------------------------------------------------------------------------------------------------------------------------------------------------------------------------------------------------------------------------------------------------------------------------------------------------------------------------------------------------------------------------------------------------------------------------------------------------------------------------------------------------------------------------------------------------------------------------------------------------------------------------------------------------------------------------------------------------------------------------------------------------------------------------------------------------------------------------------------------------------------------------------------------------------------------------------------------------------------------------------------------------------------------------------------------------------------------------------------------------------------------------------------------------------------------------------------------------------------------------------------------------V-------------------YETIARSIAPSIYGF--V-----DIKKAIASLLIGG-S-RKRLPDGL-TRRGDINLLLLGDPGTAKSQLLKFVE-RCSPIGVYTSGKGSSAAGLTASVIR-D-PAT-R-N---FIMEGGAMVLADGGVVCIDEFDKMREDDRVAIHEAMEQQTISIAKAGIT-TTLNSRCSVLAAANSVFGRWDD-SK-----GEENIDFMP-AILSRFDMIFIIKDEHN----------------------------------------------------------------------------------------------------------------------------------------------------------------------------------------------------------------------------------------------------------------------------------------------------------------------------------------------------------------------------------------------------------------------------------------------------------------------------------------------------------------------------------------------------------------------------------------------------------------------------------------------------------------
>Ciona_savignyi@37877430.298
-----------------------------------------MS-GFDDPGVF----FSDN--F----G--------S----E-E-------Q----------------------S--D--T----N-Q----------V--Q-R-------T----S-----I----K---------------K-----K----FRDF-LREY--------------------------HV--S-----A--A-----ATG--VSYLYR---DE-LRRHY-------------------------------NLGEYW----LE----------VDLG---H--L---AS---YD---D---E--LAD---------YIYNR-------P-GEYLP--------------L--------------------------F--------------E---QAAK-EIA----D--------------E---------------V------T------R--------------P----------------------------------------------------------------R-------------P--E-------------------------------------------N--------------------------------E----E--------------------------E------------------VK-----------------D---------------------I----------------QI-LF--K-S---------S--AR-----SVSIRALT-A--TM-MSKLVKVPGIAISAASVRAKATQIALQ-------------C-R----SC-----R-ATIPNV-KV-N-----------------------P-GL-EG-HS------LPRKC-----------------A-----------------------T------E--A----Q--------G------R-E-----------------------------------------------P--C-P--L----D-P---------------------YFIIPD--KCVCVDFQTLKLQEAPDAVPMGEMPR-----HLQLY-LDR-YLC-----D--R-----VVP-GNRITIIG-IF--SI--R--R-T----A------KG--A-----T-A-K---G------------K----QESSSR--V--------------GVGI--RTP-YI----RV--------LG-V--------------E--I--E--T-------------G-G----------P----------G--------R----S------M------------G---I-------Q-F--------T---QE----------D---E------------E--KIR----RLAASP--------NI-------------------YETIAKSIAPSIFGS--L-----NIKKAIACLLFGG-S-RKRLPDGL-TRRGDINLLLLGDPGTAKSQLLKFVE-QVSPIGVYTSGKGSSAAGLTAAVMR-D-PAS-R-N---FVVEGGAMVLADGGVVCIDEFDKMREDDRVAIHEAMEQQTISIAKAGIT-TTLNSRCSVFAAANSVYGRWDD-SK-----GEQNIDFMP-TILSRFDMIFIVKDEHDESRD------ITLAKHVMGV--HM--------A-----A----------------------------------------------N---V-T----------S-----K---------------P---------------T------------N-E---G---------------------------------------------E-I-D----------------------------------------------IL-T--------------L-TKYIAFCRA-------------------RCGPR-LSQAACEKLQNRYVLMR-SGARSH---E---------V-----E--------------------S-Q---K---K-T-------S---IPITVRQLEAVVRITESLAKMKLQPFAGETEVDEALRLFQVSTLD-A-AL---T--GDLS--G-------I-E-----------------------G-----FS-ST-SDQEELNR---IERQIKR--R-F-----VIGS-------Q--VSE--HS-I-VQDF--T--K--Q-R--Y------D-E-R-K-IH--KVL--NLMMRRGEI-QHRMQRKMLYRLK------------------
>Ciona_intestinalis@XP_002128725
---------------------------------------MAMS-GFDDPGVF----FSDN--F----G--------S----E-E-------Q----------------------S--D--T----A-Q----------V--Q-R-------T----Q-----I----K---------------K-----K----FRDF-LREY--------------------------HV--S-----A--A-----ATG--VSYLYR---DE-LRRHY-------------------------------NLGEYW----LE----------IDLG---H--L---AS---YD---D---E--LAD---------FIYQR-------P-AEYLP--------------L--------------------------F--------------E---QAAK-EIA----D--------------E---------------V------T------R--------------P----------------------------------------------------------------R-------------P--E-------------------------------------------N--------------------------------E----E--------------------------D------------------IK-----------------D---------------------I----------------QI-SF--K-S---------S--AR-----SVSVRALN-A--TM-MSKLIKVPGIAVSASSVRAKATQIALQ-------------C-R----SC-----R-STISNV-RV-N-----------------------P-GL-EG-YT------LPRKC-----------------T-----------------------T------E--A----Q--------G------R-E-----------------------------------------------P--C-P--I----D-P---------------------YFILPD--KCVCVDFQTLKLQEAPDAVPMGEMPR-----HLQLY-LDR-YLC-----D--R-----VVP-GNRVTIIG-IY--SI--R--R-A----A------KG--V-----T-A-K---N------------R----EQKGSR--V--------------GVGI--RTP-YI----RV--------LG-V--------------E--V--E--T-------------G-G----------P----------G--------R----S------M------------G---N-------P-F--------T---QE----------D---E------------E--KIR----RLAASP--------NI-------------------YNTIAKSIAPSIFGS--L-----DIKKAIASLLFGG-S-RKRLPDGL-TRRGDINLLLLGDPGTAKSQLLKFVE-QVSPIGVYTSGKGSSAAGLTAAVMR-D-PNS-R-N---FVVEGGAMVLADGGVVCIDEFDKMREDDRVAIHEAMEQQTISIAKAGIT-TTLNSRCSVLAAANSVYGRWDD-SK-----GEQNIDFMP-TILSRFDMIFIVKDEHDEKRD------VTLAKHVMGV--HM--------A-----A----------------------------------------------N---T-T----------S-----K---------------P---------------T------------N-E---G---------------------------------------------E-I-D----------------------------------------------IL-T--------------L-TKYISFCRA-------------------RCGPR-LSKAACEKLQNRYVLMR-SGARSH---E---------I-----D--------------------T-Q---K---K-T-------S---IPITVRQLEAVVRITESLAKMKLQAFAGEAEVDEALRLFQVSTLD-A-AL---T--GDLS--G-------V-E-----------------------G-----FT-ST-SDQEELNR---IERQIKR--R-F-----VIGS-------Q--VSE--HA-I-VQDF--A--K--Q-R--Y------D-E-R-K-IH--KVL--QLMMRRGEI-QHRMQRKMLYRLK------------------
>Cystodytes_dellechiajei@Cdel112623.H1.1
----------------------------------------------------------------------------------------------------------------------------------------------------------------------------------------------------------------------------------------------------------------------------------------------------------------------------------------------------------------------------------------------------------------------------------------------------------------------------------------------------------------------------------------------------------------------------------------------------------------------------------------------------------------------------------------------------------------------------------------------------------------------------------------------------------------------------------------------------------------------------------------------------------------------------------------------------------------------------------------------------------------------------------------------------------------------------------------------------------------------------------------------------------------------------------------------------------------------------------------------------------------------------------------------------------------------------------------------------------------------------------------------------------------------------------------------------------------------------------------------------------------------------------------------------------------------------------------------------------------------------------------------------------------------------------------------------------------------------------------------------------------------------------------------------------------------------------------------------------------------------------------------------------------------------------------------------------------------------------------------------------------------------------------------------------------------------------------------------------------------ARTH---E---------R-----E--------------------S-E---R---K--------------------------------------FAGEAEVEEALRLFQVSTLD-A-AL---T--GDLS--G-------V-E-----------------------G-----FT-ST-SDQEELSR---IERQIKR--R-F-----VVGS-------Q--VSE--YA-I-VQDF--I--K--Q-K--Y------E-E-R-K-IY--KVL--QLMMRRGEV-QHR----------------------------
>Molgula_tectiformis@67832838.103
-----------------------------------------LS-GFDDPGVY----YTDN--F----G--------E----E-E-------D----------------------N--N--Q----G-R----------I--Q-R-------T----S-----T----K---------------K-----K----FRDF-LREF--------------------------HT--T-----L--D-----S-G--ISYTYR---DQ-LKRNY-------------------------------NLHEYW----IE----------IDLG---D--L---AS---FN---D---D--LAD---------NMYKR-------P-TEYMP--------------L--------------------------F--------------E---QAAK-EIA----D--------------E---------------V------T------R--------------P----------------------------------------------------------------R-------------P--E-------------------------------------------G--------------------------------E----E--------------------------D------------------LH-----------------D---------------------I----------------QV-LL--Q-S---------N--AL-----TMSVRDLK-A--SM-MSKLIKVPGIIVSATSVRAKATKLTLQ-------------C-R----SC-----K-STIPNI-EI-K-----------------------P-GL-EG-YT------LPRKC-----------------T-----------------------S------E--A----Q--------G------R-E-----------------------------------------------P--C-P--V----D-P---------------------YLIVPE--KCTCVDFQTLKLQETPDAVPHGEMPR-----HLQLY-IDR-YLC-----D--K-----VVP-GNRVTIMG-IY--SI--R--G-G----S------G---I-----S-S-K---A------------R----DQKSSR--A--------------GVGI--RHP-YI----RV--------LG-V--------------E--V--D--T-------------D-G----------P----------G--------R----A------N------------S---I-------A-L--------S---AE---------------------------------------------------------------------------------------------------------------------------------------------------------------------------------------------------------------KCGQDDRVAIHEAMEQQTISIAKAGIT-TTLNSRCSVLAAANSVYGRWDD-TK-----GEENIDFMP-TILSRFDMIFIVKDLHDQQKD------ITLAKHVMGV--HM--------Y-----A----------------------------------------------Q---N-T----------K-----Q---------------Q---------------S------------V-E---G---------------------------------------------E-I-D----------------------------------------------LQ-T--------------L-KKYIAFARA-------------------KCGPR-LSASACEKLKNRYVLMR-AGAQAH---E---------Q-----Q--------------------T-E---Q---K-A-------A---IPITVRQLEAIVRIAESLAKMRLAPFAEEKEIDEALRLFQVSTLD-A-AM---T--GNLA--G-------V-E-----------------------G-----FT-SA-ADHDLLNR---IERQVKR--R-F-----VVGS-------Q--VSE--FA-I-VQDF--T--K--Q-K--Y------P-E-R-S-VY--RVL--QLMIRRGEI-QHRMQRKMLFRVK------------------
>Molgula_gulf@CT02091006.H1.1
---------------------------------------------------------------------------------------------------------------------------------------------------------------------------------------------------------------------------------------------------------------------------------------------------------------------------------------------------------------------------------------------------------------------------------------------------------------------------------------------------------------------------------------------------------------------------------------------------------------------------------------------------------------------------------------------------------------------------------------------------------------------------------------------------------------------------------------------------------------------------------------------------------------------------------------------------------------------------------------------------------------------------------------------------------------------------------------------------------------------------------------------------------------------------------------------------------------------------------------------------------------------------------------------------------------------------------------------------------------------------------------------------------------------------------------------------------------------------------------------------------------------------------------------------------------------------------------------------------------------------QVSPIGVYTSGKGSSAAGLTAAVMR-D-PNS-K-N---FVMEGGAMVLADGGVVCIDEFDKMRQDDRVAIHEAMEQQTISIAKAGIT-TTLNSRCSVLAAANSVYGRWDD-TK-----GEENIDFMP-TILSRFDMIFIVKDLHDQEKD------ITLAKHVMGV--HM--------Y-----A----------------------------------------------Q---N-T----------K-----Q---------------T---------------T------------V-E---G---------------------------------------------E-I-D----------------------------------------------LQ-T--------------L-KK------------------------------------------------------------------------------------------------------K---K-T-------A---IPITVR--------------------------------------------------------------------------------------------------------------------------------------------------------------------------------------------------------------------------------------------
>Bostrichobranchus_pilularis@CT03091006.H2.2
---------------------------------------MSMS-GFDDPGVF----YSDN--F----D--------G----D-E-------E----------------------N--N--Q----I-K----------I--Q-R-------S----A-----S----K---------------K-----K----FRNF-IREF--------------------------HT--T-----S--E-----G-G--VLYTYR---DQ-LKRNY-------------------------------NLREYW----LE----------VDLG---D--L---AS---FN---D---E--LAE---------NIYKR-------P-TEYIP--------------L--------------------------F--------------E---QAAK-EIA----D--------------E---------------V------T------R--------------P----------------------------------------------------------------R-------------P--E-------------------------------------------G--------------------------------E----E--------------------------D------------------LQ-----------------D---------------------I----------------QV-LF--Q-S---------N--AI-----PTSFRSLK-A--SS-MSKLVKVPGIVVSASTIRAKATKLTIQ-------------C-R----SC-----K-NTVPNI-EI-R-----------------------P-GL-EG-YT------LPRKC-----------------T-----------------------S------E--A----Q--------G------R-E-----------------------------------------------P--C-P--V----D-P---------------------YIMLPE--KCTCVDFQTLKLQETPDAVPQGEMPR-----HLQLY-IDR-YLC-----D--K-----VVP-GNRITIIG-IY--SI--K--G-A----A------G---L-----S-S-R---S------------R--------------------------------------I----RV--------IG-V--------------E--V--D--T-------------D-G----------P----------G--------R----S------N------------S---V-------P-M--------T---TD----------E---E------------E--KIR----QLAQSP--------DI-------------------FDIIARSIAPSIFGS--L-----DIKKAIACLLF-------------------------------------------------------------------------------FVMEGGAMVLADGGVVCIDEFDKMRQDDRVAIHEAMEQQTISIAKAGIT-TTLNSRCSVLAAANSVFGRWDD-TK-----GDENIDFMP-TILSRFDMIFIVKDEHDQQKD------ITLAKHVMGV--HM--------Y-----A----------------------------------------------H---N-T----------K-----Q---------------T---------------T------------V-E---G---------------------------------------------E-I-D----------------------------------------------LL-T--------------L-KKYIAFCRA-------------------KCGPR-LSASACEKLKNRYVLMR-TGAHSQ---E---------Q-----Q--------------------M-S---R---K-T-------A---IPITVRQLEAIVRISESLAKMKLQAFAEDKEVDEALRLF--STLA-A-AT---T--GNLA--G-------V-E-----------------------G-----FT-TA-EDHDLLNR---IERQVKR--R-F-----VIGS-------Q--VSE--YA-I-VQDF--T--K--Q-K--Y------P-E-R-A-VY--RVL--QLMIRRGEI-QHRMQRKMLFRVK------------------
>Dendrodoa_grossularia@CT02091006.H1.2
----------------------------------------------------------------------------------------------------------------------------------------------------------------------------------------------------------------------------------------------------------G--VAFAYR---DQ-LKRNC-------------------------------NLGEYW----VE----------INLG---H--L---AS---YD---D---D--LAD---------CLTKQ-------P-VEYHP--------------L--------------------------F--------------E---QAAR-EIA----D--------------E---------------V------T------R--------------P----------------------------------------------------------------R-------------P--E-------------------------------------------G--------------------------------E----E--------------------------A------------------IH-----------------P---------------------I----------------QV-LL--Q-S---------N--AI-----PTSVRSLK-A--DM-MSKLVKVPGIVVSASAIRAKAIKLGLQ-------------C-R----SC-----R-VTINDV-NV-K-----------------------P-GF-EG-YA------LPRKC-----------------I-----------------------T------E--A----Q--------G------R-E-----------------------------------------------P--C-P--L----D-P---------------------FFIVPE--KCECVDFQTLKLQEAPDAVPQGEMPR-----HLQLY-IDR-YLC-----D--K-----VVP-GNKVTIIG-IY--SI--R--G-A----T------TT--M-----S-S-R---S------------R----ARKAKG--L--------------GVGI--RTP-YL----RV--------LG-I--------------E--A--D--A-------------G-A----------T----------G--------H----A------M------------G---T-------S-L--------T---PE----------E---E------------E--KIR----RLTQNP--------NI-------------------YEIIGRSIAPSIFGS--N-----DIKKAIA---------------------GDINALLLGDPGTAKSQLLKFVE-QVSPISVYTSGKGSSAAGLTASVIK-D-PVT-R-N---FVMEGGAMVLADGGVVCIDEFDKMREDDRVAIHEAMEQQTISISKAGIT-TTLNSRCSVLAAANSVYGRWDD-TK-----GAQNIDFMP-TILSRFDMIF-------------------------------------------------------------------------------------------------------------------------------------------------------------------------------------------------------------------------------------------------------------------------------------------KKYIAYARS-------------------KCGPR-LSSEACDKLKNRYILMR-AGAHSH---E---------M-----E--------------------T-E---K---K-T-------S---IPITVRQLEAVVRISESLAKMRLAPFAGIAEVDEALRLFQVSTLD-A-AM---T--GNL---------------------------------------------------------------------------------------------------------------------------------------------------------------------------------------
>Styela_plicata@Spli4918.H1.1
----------------------------------------SMT-GFDDPGVF----FSDN--F--G-G-G------S----E-E-------Q----------------------S--D--N----R-Q----------V--Q-R-------T----L-----T----K---------------K-----K----LRDF-LREF--------------------------HV--T-----T--E-----G-G--VTYAYR---DQ-LKRNY-------------------------------NLGEYW----VE----------IDLG---H--L---AS---YD----------------------------------------------------------------------------------------------------------------------------------------------------------------------------------------------------------------------------------------------------------------------------------------------------------------------------------------------------------------------------------------------------------------------------------------I----------------QV-LL--Q-S---------N--AI-----PTSVRSLK-A--DM-MSKLVKVPGIIVSATAIRAKAIKLGLQ-------------C-R----SC-----R-ATINDV-SV-K-----------------------P-GF-EG-YS------LPRKC-----------------V-----------------------T------E--A----Q--------------------------------------------------------------------C-P--L----D-P---------------------FFIVPE--KCECVDFQTLKLQEAPDA-----------------------------------------------------------------------------------------------------------------------------------------------------------------------------------------------------------------------------------------------------------------------------------------------------------------------------------------------------------------------------------------------------------------------------------------------------------------------------------------------------------------------------------------------------SVLAAANSVYGRWDD-TK-----GEQNIDFMP-TILSRFDMIFIVKDQHDQARD------ITLAKHVMGV--HM--------T-----A----------------------------------------------Q---T-A----------K-----Q---------------T---------------A------------T-E---G---------------------------------------------E-I-------------------------------------------------------------------------------------------------CGPR-LSATACEKLKNRYVLMR-AGAHSH---E---------V-----E--------------------T-E---R---K-T-------S---IPITVRQLEAIVRISESLAKMRLAPFAGEAEVDEALRLFQVSTLD-A-AM---T--GNLA--G-------V-E-----------------------G-----FT-SD-ADHEMLNR---IEKQIKR--R-F-----VIGS-------Q--VSE--YA-I-VQDF--T--K------------------------------------------------------------------------
>Strongylocentrotus_purpuratus@XP_801948
-----------------------------------------MA-GFDDPGIF----FSDN--F--G-S--------E------D-------Q----------------------H--D--D----G-R----------I--N-R-------T----A-----L----Q---------------R-----R----FKDF-LRKF--------------------------HD--A-----N--F-----T------YKYR---DE-LKRHY-------------------------------NLGHYF----LD----------VSLD---D--L---AS---FD---E---D--LAD---------QLQKQ-------P-AEYLP--------------L--------------------------F--------------E---EAAK-ETA----D--------------E---------------V------T------R--------------P----------------------------------------------------------------R-------------P--E-------------------------------------------E--------------------------------E----E--------------------------D------------------VQ-----------------D---------------------I----------------QI-ML--K-S---------E--AN-----PIAIRNLK-S--EE-VSKLIKIPGIVIAASAIRAKATRITIQ-------------C-R----SC-----R-NYMPNL-TL-K-----------------------P-GL-EG-YS------MPRKC-----------------N-----------------------T------D--Q----A--------G------R-P-----------------------------------------------K--C-P--L----D-P---------------------FFIVPD--KCKCVDFQILKLQEAPEDVPNGEMPR-----HLQLF-CDR-YLC-----E--K-----VVP-GNRVTIIG-VY--SI--K--K-A----G------P---V-----S-K-R---T------------RK---T----K--V--------------TVGI--RSP-YI----RV--------VG-I--------------E--V--D--Q-------------E-G----------L----------G--------RT---S------T------------A---H-------H-I--------T---PQ----------E---E------------E--EFR----RLSANP--------NI-------------------YEIIARSIAPSIFGS--I-----DVKKAISCLLFGG-S-RKRLPDGL-MRRGDINLLMLGDPGTAKSQLLKFVE-RVSPIGVYTSGKGSSAAGLTASVMR-D-PAT-R-N---FVMEGGAMVLADGGVVCIDEFDKMREDDRVAIHEAMEQQTISIAKAGIT-TTLNSRCSVLAAANSVFGRWDD-TK-----GDENIDFMP-TILSRFDMIFIIKDEHDEARD------MRLAKHVMGV--HM--------N-----A------Q----V--------------------------------------S-A----------A-----A---------------L---------------A------------Q-E---G---------------------------------------------E-L-S----------------------------------------------LT-F--------------L-KKYIGFIRN-------------------KCGPR-ISDAAADKLKNRYVLMR-SGARDH---E---------M-----Q--------------------T-D---K---K-T-------S---IPITVRQLEAIIRIAESLAKMRLKPFASEEDVDEALRLFQVSTLD-A-AR---T--GNLS--G-------V-E-----------------------G-----FA-TQ-EDQEELNR---IEKQLKR--R-F-----AIGS-------Q--VSE--HC-I-MQDF--L--R--Q-K--Y------P-E-R-S-IH--KVV--QLMMRRGEC-QYRMQRKMLYRIK------------------
>Paracentrotus_lividus@89440648.4
-----------------------------------------MA-GFDDPGIF----FSDN--F--G-S--------E------D-------Q----------------------H--D--D----G-R----------I--N-R-------A----A-----L----Q---------------R-----R----FKDF-LRKF--------------------------HD--A-----N--F-----S------YKYR---DE-LKRHY-------------------------------NLGHYF----LE----------ICLE---D--L---AS---FD---E---D--LAD---------QLQKQ-------P-AEYLP--------------L--------------------------F--------------E---EAAK-ETA----D--------------E---------------V------T------R--------------P----------------------------------------------------------------R-------------P--E-------------------------------------------G--------------------------------E----E--------------------------E------------------VQ-----------------D---------------------I----------------QI-ML--K-S---------E--AN-----PIAIRNLK-S--EE-VSKLIKIPGIVIAASAIRAKATRITIQ-------------C-R----SC-----R-NYMPNL-AL-K-----------------------P-GL-EG-YA------MPRKC-----------------N-----------------------T------D--Q----A--------G------R-P-----------------------------------------------Q--C-P--L----D-P---------------------FFIVPD--KCKCVDFQILKLQEAPEDVPNGEMPR-----HLQLF-CDR-YLC-----E--K-----VVP-GNRVTVIG-VY--SI--K--K-A----G------P---V-----S-K-R---T------------RR---N----K--V--------------AVGI--RNP-YI----RV--------VG-I--------------E--V--D--K-------------E-G----------L----------G--------RT---S------T------------A---H-------Q-I--------T---PH----------E---E------------E--EFR----RLAANP--------NV-------------------YDIVARSIAPSIYGS--I-----DVKKAIACLLFGG-S-RKRLPDGL-IRRGDINLLLLGDPGTAKSQLLKFVE-KVSPIGVYTSGKGSSAAGLTASVMR-D-PAT-R-N---FVMEGGAMVLADGGVVCIDEFDKMREDDRVAIHEAMEQQTISIAKAGIT-TTLNSRASVLAAANSVFGRWDD-TK-----GDENIDFMP-TILSRFDMIFIIKDEHDEAKD------MRLAKHVMGV--HM--------N-----A------Q----V--------------------------------------T-A----------G-----P---------------Q---------------A------------Q-E---G---------------------------------------------E-L-S----------------------------------------------LN-F--------------L-KKYIGFIRN-------------------KCGPR-ISNASAEKLKNRYVLMR-SGARDH---E---------M-----E--------------------T-D---K---K-T-------S---IPITVRQLEAIIRISESLAKMKLKPFASEEDVDEALRLFQVSTLD-A-AR---T--GNLS--G-------V-E-----------------------G-----FT-TQ-EDQEELNR---IEKQLKR--R-F-----AIGS------------------------------------------------------------------------------------------------------
>Patiria_miniata@CT03100918.H1.1
-----------------------------------------MS-GFDNQGVF----YSDN--F--G-S--------E------G-------I----------------------Q--E--D----G-Q----------V--N-R-------M----A-----V----Q---------------R-----R----FKDF-LRKF--------------------------HD--A-----N--F-----T------YKYR---DE-LKRHY-------------------------------NLGQFW----LD----------VNLD---D--V---AS---FD---E---D--LAD---------KLKKN-------P-AEFLP--------------F--------------------------F--------------E---DAAK-EMA----D--------------E---------------V------T------R--------------P----------------------------------------------------------------R-------------P--E-------------------------------------------G--------------------------------EEGVQE--------------------------E------------------VE-----------------D---------------------I----------------QI-ML--N-S---------E--AN-----PISIRNLK-S--DQ-VSRLIKIP------------------------------------------------------------------------------------------------------------------------------------------------------------------------------------------------------------------------------------------------P---------------------YFIVPD--KCKCVDYQVLKLQECPEDVPNGELPR-----HIQLY-CDR-YLC-----E--R-----VVP-GNRVTIMG-VY--AI--K--K-M----G------P---V-----S-K-R---S------------RS---D----K--V--------------AVGI--RSP-YI----RV--------VG-I--------------------------------------------------------------------------------------------------------------------------------------------------------------------------------------------------------AKSIAPSIYGS--I-----DIKKAIACLLIGG-S-RKRMPDGL-TRRGDINLLLLGDPGTAKSQLLKFVE-KVSPIGVYTSGKGSSAAGLTASVIR-D-PQS-R-N---FIMEGGAMVLADGGVVCIDEFDKMREDDRVAIHEAMEQQTISIAKAGIT-TTLNSRASVLAAANSVFGRWDD-TK-----GDDNIDFMP-TILSRFDMIFIVKDEHDEEKD------MRLAKHVMNV--HM--------T-----AQGM---A----Q--------------------------------------Q-G----------P-------------------------------------S------------Q-E---G---------------------------------------------E-L-P----------------------------------------------LN-F--------------L-KKFISYVRN-------------------KCGPR-ISEAAAEKLKNRYVLMR-SGAREH---E---------R-----E--------------------T-D---K---K-T-------N---IPITVRQLEAIIRITESLAKMQLKPFASEAQVDEALRLFQVSTLD-A-AR---T--GNLS--G-------V-E-----------------------G-----FT-TQ-EDQEELNR---IEKQLKR--R-F-----AIGS-------Q--VSE--HC-I-IQDF--L--R--Q-K--Y------P-E-R-S-IY--KVL--HLMMRRGEI-QYRMQRKMLYRLK------------------
>Saccoglossus_kowalevskii@XP_002739225
-----------------------------------------MA-GFDEQNIF----FSDN--F--Q-S--------Q------D-------N----------------------Q--D--E----G-R----------V--D-R-------L----G-----T----Q---------------R-----R----YKEF-LRQF--------------------------HE--G-----S--F-----N------YKYR---DE-LKRHY-------------------------------NLRQYW----LE----------VNID---D--L---SS---FD---E---E--LAD---------KLKKQ-------P-SDHIP--------------L--------------------------F--------------E---QAAK-EVA----D--------------E---------------V------T------R--------------P----------------------------------------------------------------R-------------P--L-------------------------------------------G--------------------------------E----E--------------------------E------------------ME-----------------E---------------------I----------------QV-LL--S-S---------G--AH-----PSHVRDLK-S--EQ-MSKLVKIPGIVISASAVRAKATSISIQ-------------C-R----SC-----R-AFVNNI-PV-K-----------------------P-GL-EG-YL------LPRKC-----------------N-----------------------T------D--Q----A--------G------R-P-----------------------------------------------K--C-P--I----D-P---------------------FFIVPD--KCQCVDFQILKLQECPEAVPNGEMPR-----HMQLY-CDR-YLC-----D--K-----IVP-GNRVTVMG-IY--SI--K--K-A----G------K---P-----S---R---N------------AR---E----K--V--------------AVGI--RSP-YL----RV--------AG-I--------------Q--V--D--T-------------E-G----------S----------G--------R----S------S------------S---A-------P-I--------T---PQ----------E---E------------E--EFR----RLSGSQ--------NV-------------------YETIAKSIAPSIYGS--V-----DIKKAIACLLFGG-S-RKRLPDGL-TRRGDINVLLLGDPGTAKSQLLKFVE-NVSPIGVYTSGKGSSAAGLTASVIR-D-PAS-R-N---FVMEGGAMVLADGGVVCIDEFDKMREDDRVAIHEAMEQQTISIAKAGIT-TTLNSRTSVLAAANSVFGRWDD-TK-----GDENIDFMP-TILSRFDMIFVVKDEHDEAKD------SRLAKHVMNV--HM--------N-----A------L----Q--------------------------------------T-T----------S-------------------------------------A------------N-E---G---------------------------------------------E-L-D----------------------------------------------LN-F--------------L-KKYIAYCRS-------------------KCGPR-ISEAAAEKLKNRYVLMR-SGSREH---E---------R-----E--------------------T-D---K---K-T-------S---IPITVRQLEAIIRISESLAKMQLSPFAGEVQVDESLRLFQVSTLD-A-AR---T--GSLA--G-------A-E-----------------------G-----FT-SH-EDQEELSR---IEKQLKR--R-F-----AIGS-------Q--VSE--HC-I-IQDF--N--R--Q-K--Y------P-E-R-S-IH--KVL--SLMMRRGEI-QYRMQRKMLYRIR------------------
>Branchiostoma_floridae@XP_002211363
-----------------------------------------MD-GFDDPGIF----FSDN--F--G-G--------D----E---------G----------------------Q--D--E----Q-Y----------I--H-N-------T----Q-----T----K---------------K-----R----FKDF-LREF--------------------------HE--G-----M--N------------YKYR---DE-LKRHY-------------------------------NLGLYY----IE----------VDVG---D--L---AN---FD---E---E--LAD---------KLRKA-------P-SELLP--------------L--------------------------L--------------E---AAAT-EVA----D--------------E---------------V------T------R--------------P----------------------------------------------------------------R-------------P--E-------------------------------------------G--------------------------------E----S--------------------------E------------------VQ-----------------D---------------------V----------------QV-ML--M-D---------D--SN-----PATIRDLK-S--DQ-MARLVKIPGIMIAASTIRAKATRITIQ-------------C-R----SC-----R-TFVPNI-AV-K-----------------------P-GL-EG-YQ------LPRKC-----------------N-----------------------T------D--Q----A--------G------R-P-----------------------------------------------K--C-P--V----D-P---------------------FFIVPE--KCTCVDFQTLKLQEAPEAVPNGEMPR-----HLQLY-CDR-YLC-----D--R-----VVP-GNRVTIMG-IY--AI--K--K-S----A------G---V-----G-K-R---GA-----------R----D----K--V--------------AVGI--RNP-YL----RV--------VG-I--------------R--V--D--M-------------S-G----------P----------G--------R----S------S------------A---G-------A-V--------T---PM----------E---E------------E--EFR----RIATKP--------DI-------------------HEIIAKSIAPSIYGS--L-----DIKKAISCLLFGG-S-RKRLPDGL-TRRGDINVLLLGDPGTAKSQLLKFVE-NVSPIGVYTSGKGSSAAGLTASVMR-D-AAT-R-N---FVMEGGAMVLADGGVVCIDEFDKMREDDRVAIHEAMEQQTISIAKAGIT-TTLNSRCAVLAAANSVFGRWDD-TK-----GEENIDFMP-TILSRFDTIFIVKDEHSEQKD------MTLAKHVMNV--HM--------N-----A------L----A-S------------------------------------T-Q----------P-----A---------------S------------------------------E---G---------------------------------------------E-L-D----------------------------------------------VN-T--------------L-KKYIGYCRS-------------------KCGPR-LSKEAAEKLKNRYVLMR-NGARDH---E---------R-----E--------------------S-E---K---R-N-------A---IPITVRQLEAIIRISEAQAKMQLSPFATEVHVDEALRLFQVSTLD-A-AM---S--GDLS--G-------T-E-----------------------G-----FT-TT-EDMEELGR---IEKQLKR--R-F-----AIGS-------Q--VSE--HA-I-IQDF--T--R--Q-K--Y------A-E-R-A-VH--KVL--SLMIRRGEI-QYRMQRKMLYRIK------------------
>Branchiostoma_floridae@EEN52461
-----------------------------------------MD-GFDDPGIF----FSDN--F--G-G--------D----E---------G----------------------Q--D--E----Q-Y----------I--H-N-------T----Q-----T----K---------------K-----R----FKDF-LREF--------------------------HE--G-----M--N------------YKYR---DE-LKRHY-------------------------------NLGLYY----IE----------VDVG---D--L---AN---FD---E---E--LAD---------KLRKA-------P-SELLP--------------L--------------------------L--------------E---AAAT-EVA----D--------------E---------------V------T------R--------------P----------------------------------------------------------------R-------------P--E-------------------------------------------G--------------------------------E----S--------------------------E------------------VQ-----------------D---------------------V----------------QV-ML--M-D---------D--SN-----PATIRDLK-S--DQ-MARLVKIPGIMIAASTIRAKATRITIQ-------------C-R----SC-----R-TFVPNI-AV-K-----------------------P-GL-EG-YQ------LPRKC-----------------N-----------------------T------D--Q----A--------G------R-P-----------------------------------------------K--C-P--V----D-P---------------------FFIVPE--KCTCVDFQTLKLQEAPEAVPNGEMPR-----HLQLY-CDR-YLC-----D--R-----VVP-GNRVTIMG-IY--AI--K--K-S----A------G---V-----G-K-R---GA-----------R----D----K--V--------------AVGI--RNP-YL----RV--------VG-I--------------R--V--D--M-------------S-G----------P----------G--------R----S------S------------A---G-------A-V--------T---PM----------E---E------------E--EFR----RIATKP--------DI-------------------HEIIAKSIAPSIYGS--L-----DIKKAISCLLFGG-S-RKRLPDGL-TRRGDINVLLLGDPGTAKSQLLKFVE-NVSPIGVYTSGKGSSAAGLTASVMR-D-AAT-R-N---FVMEGGAMVLADGGVVCIDEFDKMREDDRVAIHEAMEQQTISIAKAGIT-TTLNSRCAVLAAANSVFGRWDD-TK-----GEENIDFMP-TILSRFDTIFIVKDEHSEQKD------MTLAKHVMNV--HM--------N-----A------L----A-S------------------------------------T-Q----------P-----A---------------S------------------------------E---G---------------------------------------------E-L-D----------------------------------------------IN-T--------------L-KKYIGYCRS-------------------KCGPR-LSKEAAEKLKNRYVLMR-NGARNN---E---------R-----E--------------------S-E---K---R-N-------A---IPITVRQLEAIIRISEAQAKMQLSPFATEVHVDEALRLFQVSTLD-A-AM---S--GDLS--G-------T-E-----------------------G-----FT-TT-EDMEELGR---IEKQLKR--R-F-----AIGS-------Q--VSE--HA-I-IQDF--T--R--Q-K--Y------A-E-R-A-VH--KVL--SLMIRRGEI-QYRMQRKMLYRIK------------------
>Oikopleura_dioica@CBY10373
----------------------------------------MAT-GLDDLGVF----------C--S-D--------P----L-G-------G----------------------P--N--V----P-G----------G--P-G-------G----D-----Y----T---------------Q-----M----KTRF--REF--------------------------LR--E-----Y--R-----TTD--GSFIYR---EE-IKRAI-------------------------------DTYTNF----IV----------VNLG---H--M---TG---FD---S---S--LAE---------TMAKR-------P-TQAFE--------------M--------------------------L--------------E---EAAK-IVA----D--------------E---------------L------T------R--------------P----------------------------------------------------------------R-------------Q--D----------------------------------------------------------------------------N----E--------------------------P------------------ID-----------------DD--------------------F----------------QV-QL--I-S---------G--SN-----SRSIRELS-A--LD-VGKLVKIPGIAISSSTVKAKASILSLR-------------C-R----SC-----Q-HTKSNI-RI-K-----------------------P-GL-EG-YV------LPRKC-----------------E-----------------------A------E--S----S-----A--S------R-D-----------------------------------------------P--C-P--L----D-P---------------------YILVPE--LCKCRDFQNIKMQESPDSIPTAEMPR-----HVGLY-MER-ELV-----D--Q-----VVP-GNRIEITG-IY--QI--R--R-Q----Q------V---Q-----G-P-R---G------------R----DKK-TA--G--------------GVGI--RQS-YI----RV--------LG-V--------------E--V--E--S-------------D-G----------P----------G--------R----A------G------------N---D-------R-N--------R---FT----------E---E------------EEETMR----ELACKP--------RI-------------------YDIIAKSIAPSIYGC--E-----DIKRSVACLLFGG-S-RKVLPDG--NRRGDINVLMLGDPGTAKSQLLKFAE-RCAPVGVYTSGKGSSAAGLTAAVVR-D--QH-R-G---FALEAGAMVLADGGLVCIDEFDKMRPEDRVAIHEAMEQQTISIAKAGLV-TTLNTRCSVLAAANSVFGRWDD-TK-----GEDNIDFLP-TILSRFDMIYVVKDIHDATRD------ATLAKYVMNV--HT--------G-----A----------------------------------------------A---N-R----------E-----A---------------G---------------A------------N---------------------------------------------------E-I-D----------------------------------------------MQ-T--------------L-KKYIQYCRS-------------------TCGPR-LNGEATKKLQNQYVLMR-QTMTEG---E---------R-----A--------------------T-G---K---K-G-------A---IPMTVRQLEALIRISESLAKMRLSPFATGADVDEALRLFRTSTMA-S-AS---A--GALS--G-------V-E-----------------------G-----YE-TA-ADAEDLNR---IERQIKR--R-F-----LIGS-------Q--VSE--KS-I-MSDL--T--T--Q-N--Y------P-E-R-S-VH--KVL--QIMIRRGEV-QHRMQRRMLYRVK------------------
>Xenoturbella_bocki@SRA78344.H1.1
--------------------------------------------GFDDAGLF----FSDD--I--R-S--------L-G----D-------R----------------------H--D--D----G-S----------Q--DLR-------L----G-----I----L---------------R-----R----FKEF-LRQF--------------------------HE--G-----T--F-----N------YKYR---DD-LKRHY-------------------------------NLGQYW----LE----------VDLE---D--L---TS---FD---E---T--LA------------------------------------------------------------------------------------------------------------------------------------------------------------------------------------------------------------------------------------------------------------------------------------------------------------------------------------------------------------------------------------------------------------------------------------------------------------------------------------------------------------------------------------------------------------------------------------------------------------------------------------------------------------------------------------------------------------------------------------------------------------------------------------------------------------------------------------------------------------------------------------------------------------------------------------------------------------------------------------------------------------------------------------------------------------------------------------------------------------------------------------------------------------------------------------------------------------------------------------------------------------------------------------------------------------------------------------------------------------------------------------------------------------------------------------------------------------------------------------------------------------------------------------------------------------------------------------------------------------------------------------------------------------------------------------------------------------------------------------------------------------------------------------------------------------------------------------------------------------------------------------------------------------------------------------------------------------------------------------------------------------------------------------------------------------------------
>Apostichopus_japonicus@SRA69398.H1.1
------------------------------------------------------------------------------------------------------------------------------------------------------------------------------------------------------------------------------------------------------------------------------------------------------------------------------------------------------------------------------------------------------------------------------------------------------------------------------------------------------------------------------------------------------------------------------------------------------------------------------------------------------------------------------------------------------------------------------------------------------------------------------------------------------------------------------------------------------------------------------------------------------------------------------------------------------------------------------------------------------------------------------------------------------------------------------------------------------------------------------------------------------------------------------------------------------------------------------------------------------------------------------------------------------------------------------------------------------------------------------------------------------------------------------------------------------------------------------------------------------------------------------------------------------------------------------------------------------------------------------------------------------------------------------------------------------------------------------------------------------------------------------------------------------------------------------------------------------------------------------------------------------------------------------------------------------------------------------------------------------------------------------------------------------------------------------------------------------------------------------------------------------------------------------------------------------------------------------------------------------------------------------------------------------------------------------------GT-------Q--VSE--HC-I-VQDF--L--R--Q-K--Y------P-E-R-S-IF--KVI--HLMIRRGEI-QYRMQRKMLYRMK------------------
>Meleagris_gallopavo@XP_003202392
-----------------------------------------------------------------------------------------------------------------------------------------------------------------------------------------------------------------------------------------------------------------XR---DE-LKRHY-------------------------------NLGQYW----VE----------VEME---D--L---AS---FD---E---D--LAD---------YLYKQ-------P-AEHLQ--------------L--------------------------L--------------E---EAAK-EVA----D--------------E---------------V------T------R--------------P----------------------------------------------------------------R-------------P--A-------------------------------------------G--------------------------------E----E--------------------------A------------------LQ-----------------D---------------------I----------------QV-ML--R-S---------D--AN-----AANIRSLK-S--DQ-MSHLVKIPGIVIAATPVRAKATKIAIQ-------------C-R----SC-----R-NTINNI-AV-R-----------------------P-GL-EG-YA------LPRKC-----------------N-----------------------T------E--Q----A--------G------R-P-----------------------------------------------R--C-P--L----D-P---------------------YFIMPD--KCKCVDFQILKLQESPDAVPHGEMPR-----HLQLY-CDR-YLC-----D--R-----VVP-GNRVTIMG-IY--SI--K--K-S----A------Q---S-----K-N-K---S------------R----D----N--V--------------GVGI--RSA-YI----RV--------VG-I--------------Q--V--D--V-------------E-G----------S----------G--------H----S------F------------A---G-------A-V--------T---PQ----------E---E------------E--ELR----RLTAMP--------NI-------------------YEMVAKSIAPSIYGS--T-----DIKKAIACLLFGG-S-RKRLPDGL-TRRGDINLLMLGDPGTAKSQLLKFVE-KCSPIGVYTSGKGSSAAGLTASVIR-D-PSS-R-S---FFMEGGAMVLADGGVVCIDEFDKMREDDRVAIHEAMEQQTISIAKAGIT-TTLNSRCSVLAAANSVFGR-------------XXIDFMP-TILSRFDMIFIVKDEHNEERD------MTLAKHVMSL--HV--------S-----A------L-------------------------------------------T-Q----------T-----Q---------------A----------------------------V-E---G---------------------------------------------E-I-E----------------------------------------------LN-K--------------L-KKLISFCRT-------------------KCGPR-LSVAAAEKLKNRYILMR-SGSRQH---E---------Q-----E--------------------S-D---R---R-S-------S---IPITVRQLEAIVRIAESLSKMKLQPFATEADXXXALR---------------------------------A-E-----------------------G-----FT-TQ-EDQEMLSR---IEKQLKR--R-F-----AIGS-------Q--VSE--HS-I-VQDF--M--R--Q-K--Y------P-E-H-A-IY--KVL--QLMMRRGEI-QHRMQRKVLYRIK------------------
>Anolis_carolinensis@XP_003220979
-----------------------------------------MS-GFDDPGIF----YSDS--F--G----------D------T-------G----------------------G--D--E----G-H----------I--R-K-------S----Q-----L----Q---------------K-----R----FKEF-LRQY--------------------------RV--G-----T--D-----RTG--FNFKYR---DE-LKRHY-------------------------------NLGQYW----IE----------VEME---D--L---AS---FD---E---D--LAD---------YLYKQ-------P-AEHLQ--------------L--------------------------L--------------E---EAAK-EVA----D--------------E---------------V------T------R--------------P----------------------------------------------------------------R-------------P--V-------------------------------------------G--------------------------------E----E--------------------------D------------------LQ-----------------E---------------------I----------------QV-ML--R-S---------D--AN-----PSNIRSLK-S--EQ-MSHLVKIPGIIIAATAVRAKATRITIQ-------------C-R----TC-----R-NVIPNI-AL-R-----------------------P-GL-EG-YA------LPRKC-----------------T-----------------------T------E--Q----N--------V------L-A-----------------------------------------------K--C-P--L----D-P---------------------YFIVPD--KCKCVDFQTLKLQESPDAVPHGEMPR-----HMQLY-CDR-YLC-----D--K-----VVP-GNRVTIMG-IY--SI--K--K-A----G------V---T-----K-N-K---G------------R----D----N--V--------------GVGI--RSS-YI----RV--------VG-I--------------Q--V--D--T-------------E-G----------S----------G--------R----S------I------------S---G-------S-V--------T---PQ----------E---E------------E--EFR----RLASMP--------NI-------------------YETIAKSIAPSIYGS--T-----DIKKAIACMLFGG-S-RKRLPDGL-TRRGDINLLMLGDPGTAKSQLLKFVE-RCSPIGVYTSGKGSSAAGLTASVIR-D-PTS-R-S---FFMEGGAMVLADGGVVCIDEFDKMREDDRVAIHEAMEQQTISIAKAGIT-TTLNSRCSVLAAANSVFGRWDD-TK-----GEENIDFMP-TILSRFDMIFIVKDEHNEERD------MTLAKHVMSL--HV--------S-----A------L-------------------------------------------T-Q----------T-----Q---------------A----------------------------V-E---G---------------------------------------------E-I-E----------------------------------------------LN-K--------------L-KKMIAYCRT-------------------KCGPR-LSAEAAEKLKNRYILMR-SGARQH---E---------K-----E--------------------S-E---H---R-S-------S---IPITVRQLEAIVRIAESISKMKLQPFATEADVEEALRLFQVSTLD-A-AM---S--GNLS--G-------V-E-----------------------G-----FT-TQ-EDQEMLSR---IEKQLKR--R-F-----AIGS-------Q--VSE--HS-I-IQDF--V--K--Q-K--Y------P-E-H-A-IY--RVL--QLMMRRGEI-QHRLQRRVLYRIK------------------
>Eucidaris_tribuloides@CT04120402.H1.1
-----------------------------------------MA-GFDDPGIF----FSDN--F--G-S--------E------D-------Q----------------------Q--D--D----G-R----------V--N-R-------A----A-----L----Q---------------R-----R----FKDF-LRKF--------------------------HD--A-----N--F-----S------YKYR---DE-LKRHY-------------------------------NLGQYY----LE----------VSLD---D--L---AS---FD---E---D--LAD---------QLQKQ-------P-AEHLP--------------L--------------------------F--------------E---EAAK-ETA----D--------------E---------------V------T------R--------------P----------------------------------------------------------------R-------------P--E-------------------------------------------G--------------------------------E----E--------------------------E------------------LQ-----------------D---------------------I----------------QI-ML--K-S---------E--AN-----PIPIRNMK-S--EE-VSKLIKIPGIVIAASAIRAKATRITIQ-------------C-R----SC-----R-NFVPNL-TI-K-----------------------P-GL-EG-YS------LPRKC-----------------N-----------------------T------D--Q----A--------G------R-P-----------------------------------------------K--C-P--L----D-P---------------------FFIVPD--KCKCVDFQILKLQEAPEDVPNGEMPR-----HMQLF-CDR-YLC-----E--K-----VVP-GNRVTIIG-VF--SI--K--K-A----G------A---V-----S-K-R---T------------RK---N----K--V--------------AVGI--RNP-YI----RV--------VG-I--------------E--V--D--Q-------------E-G----------S----------G--------R----S------S------------T---A-------Q-I--------T---PQ----------E---E------------E--EFR----RLAANP--------NI-------------------YETVARSIAPSIYGS--L-----DIKKAIACLLFGG-S-RKRLPDGL-VRRGDINLLLLGDPGTAKSQLLKFVE-RVSPIGVYTSGKGSSAAGLTASVMR-D-PQT-R-N---FVMEGGAMVLADGGVVCIDEFDKMREDDRVAIHEAMEQQTISIAKAGIT-TTLNSRASVLAAANSVFGRWDD-TK-----GDENIDFMP-TILSRFDMIFVVKDEHDEAKD------TRLAKHVMNV--HM--------N-----A------Q----V--------------------------------------T-S----------A-----T---------------P---------------A------------Q-E---G---------------------------------------------E-L-S----------------------------------------------LN-F--------------L-KKYIAFIRS-------------------KCGPR-ISNAAADKLKNCYVLMR-SGARDH---E---------M-----E--------------------T-D---K---K-T-------S---IPITVRQLEAIVRISESLAKMKLKPFASEADVDEALRLFQVSTLD-A-AR---T--GNLS--G-------V-E-----------------------G-----FT-TQ-EDQEELNR---IERQLKR--R-F-----AIGS-------Q--VSE--HC-I-IQDF--L--R--Q-K--Y------P-E-R-S-IH--KVL--NLMVRRGEI-QYRMQRKMLYRFK------------------
>Lytechinus_variegatus@JH439311.H2.7
------------------------------------------------------------------------------------------------------------------------------------------------------------------------------------------------------------------------------------------------------------------R---DE-LKRHY-------------------------------NLGHYF----LE----------ISLD---D--L---AS---FD---E---D--LAD---------QLQKQ-------P-AEYLP--------------L--------------------------F--------------E---EAAK-ETA----D--------------E---------------V------T------R--------------P----------------------------------------------------------------R-------------P--E-------------------------------------------E--------------------------------D----E--------------------------D------------------VQ-----------------D---------------------I----------------QI-ML--K-S---------E--AN-----PIPIRNLK-S--EE-VSKLIKIPGIVIAASAIRAKATRITIQ-------------C-R----SC-----R-NYVPNL-TL-K-----------------------P-GL-EG-YT------MPRKC-----------------N-----------------------T------D--Q----A--------G------R-P-----------------------------------------------K--C-P--L----D-P---------------------FFIVPD--KCKCVDFQILKLQEAPEDVPNGEMPR-----HLQLF-CDR-YLC-----E--K-----VVP-GNRVTIIG-VY--SI--K--K-A----G------P---V-----S-K-R---T------------RK---N----K--V--------------AVGI--RNP-YI----RV--------VG-I--------------E--V--D--Q-------------E-G----------L----------G--------RT---S------A------------A---H-------Q-V--------T---PQ----------E---E------------E--EFR----RLSANP--------NI-------------------YDIIARSIAPSIYGS--I-----DVKKAISCLLFGG-S-RKRLPDGL-IRRGDINLLLLGDPGTAKSQLLKFVE-KVSPIGVYTSGKGSSAAGLTASVMR-D-PAT-R-N---FIMEGGAMVLADGGVVCIDEFDKMREDDRVAIHEAMEQQTISIAKAGIT-TTLNSRASVLAAANSVFGRWDD-TK-----GDE------------FDMIFIVKDEHDEARD------MRLAKHVMGV--HM--------N-----A------Q----V--------------------------------------T-A--------------------------------Q---------------A------------Q-E---G---------------------------------------------E-L-S----------------------------------------------LN-F--------------L-KKYIGFIRS-------------------KCGPR-ISNAAADKLKNRYVLMR-SGARDH---E---------M-----E--------------------T-D---K---K-T-------S---IPITVRQLEAIIRISESLAKMKLKPFASEEDVDEALRLFQVSTLD-A-AR---T--GNLS--G-------V-E-----------------------G-----FT-TQ-EDQDELNH---IERQLKR--R-F-----AIGS-------Q--VSE--HC-I-IQDF--L--R--Q-K--Y------P-E-R-S-IQ--KVI--YLMMRRGEV-QYRMQRKMLYRIK------------------
>Sarcophilus_harrisii@XP_003775387
---------------------------------------------------------------------------------------------------------------------------------------------------------------------------------------------------------------------------------------------------------------------------------------------------------------------------------------------------------------------------------------------------------------X--------------------------L--------------E---EAAK-EVA----D--------------E---------------V------T------R--------------P----------------------------------------------------------------R-------------P--E-------------------------------------------G--------------------------------E----E--------------------------T------------------LQ-----------------D---------------------I----------------QV-ML--K-S---------D--AS-----PANIRSLK-S--DM-MSHLVKIPGIIIAATAVRSKATRIAIQ-------------C-R----SC-----R-NTINNI-SV-R-----------------------P-GL-EG-YA------LPRKC-----------------T-----------------------T------D--Q----A--------G------R-P-----------------------------------------------K--C-P--L----D-P---------------------YFIMPD--KCKCVDFQTLKLQECPDAVPHGEMPR-----HMQLY-CDR-YLC-----D--K-----VVP-GNRVTIMG-IY--SI--K--K-Y----G------M---N-----S-A-K---G------------R----D----R--V--------------GVGI--RSS-YI----RV--------LG-I--------------Q--V--D--T-------------D-G----------S----------G--------R----S------F------------A---G-------S-V--------T---PQ----------E---E------------E--DFR----RLAAMP--------NI-------------------YEVISKSIAPSIFGG--M-----DIKKAIACLLFGG-S-RKRLPDGL-TRRGDINLLMLGDPGTAKSQLLKFVE-RCSPIGVYTSGKGSSAAGLTASVMR-D-PSS-R-N---FIMEGGAMVLADGGVVCIDEFDKMREDDRVAIHEAMEQQSIPIAK---------------------------------------------------------------------------------------------------------------------------------------------------------------------------------------------------------------------------------------------------------------------------------------------------------------------------------------------------------------------------------------------------------------------------------------------------------------------------------RQLEAIIRISESLSKMKLQPFATEADVEEALRLFQVSTLD-A-AL---S--GSLS--G-------V-E-----------------------G-----FT-SQ-EDQEMLTR---IEKQLKR--R-F-----AIGS-------Q--VSE--HS-I-VQDF--T--K--Q---------------------------------------------------------------------
>Oreochromis_niloticus@XP_003443135
-----------------------------------------MS-GFDDPGVY----YSDS--F--G-G--------G----E-G-------P----------------------GG-D--E----G-G----------Q--K-R-------I----Q-----I----K---------------K-----R----FREF-LRQF--------------------------RV--G-----T--D-----RTG--FTYKYR---DE-LKRHY-------------------------------TLGEYW----LE----------VEME---D--L---AS---FD---E---D--LSD---------CLYKL-------P-TENLP--------------L--------------------------L--------------E---EAAK-EVA----D--------------E---------------V------T------R--------------P----------------------------------------------------------------R-------------P--V-------------------------------------------G--------------------------------E----E--------------------------A------------------VQ-----------------D---------------------I----------------QV-TL--K-S---------D--AN-----HASIRSLK-S--EQ-VSRLVKVHGIIISATAVKAKATKVFLQ-------------C-R----GC-----R-AVIPNI-PL-P-----------------------P-GL-QG-YA------LPRKC-----------------N-----------------------S------E--S----A--------G------R-V-----------------------------------------------K--C-P--V----D-P---------------------FFIIPD--RCVCVDFQTLRLQESPDAVPHGEMPR-----HLQLY-CDR-YLC-----D--R-----VVP-GNRVTIMG-IY--SI--K--K-M----A------A---P-----K-A-K---G------------K----E----R--G------V-------GVGI--RAS-YL----RV--------VG-I--------------Q--V--D--T-------------E-G----------A----------G--------R----G------A------------T---G-------S-V--------S---PQ----------E---E------------E--ELR----ALAASP--------NI-------------------YNSLSQSIAPSIYGS--D-----DVKKAITCLLFGG-S-RKRLPDGL-TRRGDINLLMLGDPGTAKSQLLKFVE-RCSPIGIYTSGKGSSAAGLTASVLR-D-PST-R-G---FIMEGGAMVLADGGVVCIDEFDKMREDDRVAIHEAMEQQTISIAKAGIT-TTLNSRCSVLAAANSVYGRWDD-TK-----GEDNIDFMP-TILSRFDMIFIIKDQHDQQRD------MTLARHVMNV--HL--------S-----A------Q-------------------------------------------T-Q----------T-----E---------------G----------------------------V-E---G---------------------------------------------E-I-P----------------------------------------------LT-T--------------F-KKYIAYART-------------------KCGPR-LSAAAAEKLKNRYVVMR-SGAREH---E---------R-----E--------------------S-D---K---R-A-------S---IPITVRQLEAVVRIAESLAKMKLQAVAGEEEVDEALRLFQVSTLD-A-AL---S--GSLS--G-------A-E-----------------------G-----FT-SQ-EDQEMISR---IEKQLKR--R-F-----AIGS-------Q--VSE--HS-I-IQDF--T--K--Q-K--Y------P-E-H-A-IY--KVL--HLMLRRGEL-QHRMQRKVLYRVK------------------
>Pan_paniscus@XP_003821556
-----------------------------------------MS-GFDDPGIF----YSDS--F--G-G--------D------A-------Q----------------------A--D--E----G-Q----------A--R-K-------S----Q-----L----Q---------------R-----R----FKEF-LRQY--------------------------RV--G-----T--D-----RTG--FTFKYR---DE-LKRHY-------------------------------NLGEYW----IE----------VEME---D--L---AS---FD---E---D--LAD---------YLYKQ-------P-AEHLQ--------------L--------------------------L--------------E---EAAR-EVA----D--------------E---------------V------T------Q--------------P----------------------------------------------------------------R-------------P--S-------------------------------------------G--------------------------------E----E--------------------------V------------------LQ-----------------D---------------------I----------------QV-ML--K-S---------D--AS-----PSSIRSLK-S--DM-MSHLVKIPGIIIAASAVRAKATRISIQ-------------C-R----SC-----R-NTLTNI-AM-R-----------------------P-GL-EG-YA------LPRKC-----------------N-----------------------T------D--Q----A--------G------R-P-----------------------------------------------K--C-P--L----D-P---------------------YFIMPD--KCKCVDFQTLKLQELPDAVPHGEMPR-----HMQLY-CDR-YLC-----D--K-----VVP-GNRVTIMG-IY--SI--K--K-F----G------L---T-----A-S-R---G------------R----D----R--V--------------GVGI--RSS-YI----RV--------LG-I--------------Q--V--D--T-------------D-G----------S----------G--------R----S------F------------A---G-------A-V--------S---PQ----------E---E------------E--EFR----RLAALP--------NV-------------------YEVISKSIAPSIFGG--T-----DMKKAIACLLFGG-S-RKRLPDGL-TRRGDINLLMLGDPGTAKSQLLKFVE-KCSPIGVYTSGKGSSAAGLTASVMR-D-PSS-R-N---FIMEGGAMVLADGGVVCIDEFDKMREDDRVAIHEAMEQQTISIAKAGIT-TTLNSRCSVLAAANSVFGRWDE-TK-----GEDNIDFMP-TILSRFDMIFIVKDEHNEERD------VMLAKHVITL--HV--------S-----A------L-------------------------------------------T-Q----------T-----Q---------------A----------------------------V-E---G---------------------------------------------E-I-D----------------------------------------------LA-K--------------L-KKFIAYCRA-------------------KCGPR-LSAEAAEKLKNRYIIMR-SGARQH---E---------R-----D--------------------S-D---R---R-S-------S---IPITVRQLEAIVRIAEALSKMKLQPFATEADVEEALRLFQVSTLD-A-AL---S--GTLS--G-------V-E-----------------------G-----FT-SQ-EDQEMLSR---IEKQLKR--R-F-----AIGS-------Q--VSE--HS-I-IKDF--T--K--Q-K--Y------P-E-H-A-IH--KVL--QLMLRRGEI-QHRMQRKVLYRLK------------------
>Clavelina_lepadiformis@CT01130510.H1.1
---------------------------------------MAMS-GFDDPGIF----FSDN--F----G--------G----D-E-------Q----------------------T--D--N----A-Q----------A--Q-R-------T----A-----I----K---------------K-----K----FRDF-LREF--------------------------CV--S-----S--T-----STG--VSYLYR---DQ-LKRRY-------------------------------NLGEYW----LE----------VDLG---H--L---AS---YD---D---E--LAD---------YIYHR-------P-AEYLT--------------L--------------------------F--------------E---QAAK-EIA----D--------------E---------------V------T------R--------------P----------------------------------------------------------------R-------------P--E-------------------------------------------N--------------------------------E----E--------------------------S------------------VQ-----------------D---------------------I----------------QI-MF--K-S---------S--AR-----CISVRNLK-A--SM-MSKLVKVPGIAVSASSVRSKATKISLM-------------C-R----SC-----R-SVVPNI-QV-R-----------------------P-GL-EG-YT------LPRKC-----------------T-----------------------T------E--A----Q--------G------R-E-----------------------------------------------P--C-P--M----D-P---------------------YFILPD--KCTCVDFQTLKLQEAPDAVPMGEMPR-----HLQLY-IDR-YLC-----D--R-----IVP-GNRVTVIG-IY--AI--R--R-A----A------KG--V-----T-V-R---G------------R----EKK-SR--I--------------GAGI--RSP-YV----RV--------LG-V--------------E--V--E--T-------------G-G----------P----------G--------R----S------M------------G---I-------T-F--------T---QE----------D---E------------E--NIR----RLAASP--------NI-------------------CDTIGKSIAPSIFGS--L-----DIKKAISCLLFGG-S-RKRLPDGL-TRRGDINILLLGDPGTAKSQLLKFVE-QVSPIGVYTSGKGSSAAGLTAAVMR-D-PSS-R-N---FVMEGGAMVLADGGVVCIDEFDKMREDDRVAIHEAMEQQTISIAKAGIT-TTLNSRCSVLAAANSVFGRWDD-TK-----GEQNIDFMP-TILSRFDMIFIVKDEHDQSRD------ITLAKHVMGV--HM--------A-----A----------------------------------------------N---V-T----------S-----A---------------PD--------------T------------T-S---G---------------------------------------------E-I-D----------------------------------------------IL-T--------------L-TKYIAYCRS-------------------RCGPR-LSEAACDKLQNRYVLMR-SGARNH---E---------R-----E--------------------A-E---K---K-T-------S---IPITVRQLEAIVRIAESLAKMKLQAFAGEAEVDEALRLFQVSTLD-A-AM---T--GNLS--G-------V-E-----------------------G-----FT-ST-SDQEELSR---IERQIKR--R-F-----VVGS-------Q--VSE--FA-I-VQDF--V--K--Q-K--Y------E-E-R-K-IY--KVL--QLMMRRGEI-QHRMQRKMLYRIK------------------
>Salpa_fusiformis@CT01130510.H1.1
---------------------------------------MSMS-GFDDPGQF----HGNV--A----P--------S-QMGE-G-------D----------------------L--N--L----Q-N----------A--E-R-------S----T-----R----R---------------A-----K----YLNF-LREF--------------------------HI--D-----D--E-----GTNA-VSFIYR---DM-IRSNY-------------------------------VLGEYY----VE----------VDLT---H--L---SS---YD---I---E--LAE---------LVMQS-------P-ADNIP--------------L--------------------------F--------------E---EAAR-QLA----D--------------D---------------V------T------K--------------P----------------------------------------------------------------R-------------P--E-------------------------------------------ETA------------------------------D----E--------------------------E------------------VH-----------------E---------------------I----------------QI-LI--K-S---------Q--SV-----TSSIRDLK-A--NQ-ISSLVKVSGIAVSASSVRAKATKMTLQ-------------C-R----SC-----R-DVISDM-IV-K-----------------------P-GF-EG-CT------MPRRC-----------------R-----------------------N------Q--V----Q--------S------S-V-----------------------------------------------P--C-P--V----D-P---------------------YFILPD--KCACVDFQTLKLQEAPDAVPIGEMPR-----HLQLY-IDR-YLC-----D--R-----IVP-GNRVTVLG-VY--SI--R--N-S----Q------NQ--G-----T-S-SARSR------------R----AQKSMG--V--------------GVGI--RTP-YI----RV--------VG-V--------------E--V--E--A-------------G-G----------P----------G--------R----S------V------------G---L-------Q-C--------S---PE----------D---E------------E--KIR----RLAAQP--------DI-------------------YDRISRSIAPSIFGS--L-----DIKRALASLLFGG-A-RKRLPDGL-TRRGDINLLLLGDPGTAKSQLLKFVE-QVSPIGVYTSGKGSSAAGLTAAVMR-D-PQT-K-G---FVVEGGAMVLADGGVVCIDEFDKMRPDDRVAIHEAMEQQTISIAKAGIT-TTLNSRCSVLAAANSVYGRWDD-SK-----GEQNIDFLP-TILSRFDMIFIVKDEHDKQKD------ITLAKHVMGI--HIKSTQS---A-----A----------------------------------------------T---A-A----------D-----T---------------A---------------A------------Q-Q---G---------------------------------------------E-I-D----------------------------------------------ML-T--------------L-TRYIAFCRN-------------------NCGPR-LSKAACDKLQNRYVLMR-SGAKMH---E---------R-----D--------------------T-L---K---K-T-------S---IPITVRQLEAIVRIAESLAKMKLQPFARETEVDEAIRLFQVSTLD-A-AM---T--GNLS--G-------V-E-----------------------G-----FT-ST-SDQEELNR---IERQIKR--R-F-----VIGS-------Q--VSE--FA-I-IQDF--V--K--Q-K--Y------E-E-R-K-IQ--KVL--HLMLRRGEV-QHRMQRKMLYRIR------------------
>Columba_livia@EMC90066
------------------------------------------------------------------------------------------------------------------------------------------------------------------------------------------------------------------------------------------------------------------R---DE-LKRHY-------------------------------NLRQYW----VE----------VEME---D--L---AS---FD---E---D--LAD---------YLYKQ-------P-AEHLQ--------------L--------------------------L--------------E---EAAK-EVA----D--------------E---------------V------T------R--------------P----------------------------------------------------------------R-------------P--L-------------------------------------------G--------------------------------E----E--------------------------T------------------LQ-----------------D---------------------I----------------QV-ML--R-S---------D--AN-----AANIRSLK-S--DQ-MSHLVKIPGIVIAATPVRAKATRITIQ-------------C-R----SC-----R-NTINNI-AV-R-----------------------P-GL-EG-YA------LPRKC-----------------N-----------------------T------E--Q----A--------G------R-P-----------------------------------------------R--C-P--L----D-P---------------------YFIMPD--KCKCVDFQVLKLQESPDAVPHGEMPR-----HLQLY-CDR-YLC-----D--R-----VVP-GNRVTIMG-IY--SI--K--K-S----A------Q---I-----K-N-R---R------------R----D----N--V--------------GVGI--RSA-YI----RV--------VG-I--------------Q--V--D--M-------------E-G----------S----------G--------H----S------F------------T---G-------S-V--------T---PQ----------E---E------------E--ELR----RLAAMP--------NV-------------------YETIAKSIAPSIYGS--T-----DIKKAIACLLFGG-S-RKRLPDGL-TRRGDINLLMLGDPGTAKSQLLKFVE-KCSPIGVYTSGKGSSAAGLTASVIR-D-PSS-R-S---FFMEGGAMVLADGGVVCIDEFDKMREDDRVAIHEAMEQQTISIAKAGIT-TTLNSRCSVLAAANSVFGRWDE-TK-----GEENIDFMP-TILSRFDMIFIVKDEHNEERD------MTLAKHVMSL--HV--------S-----A------L-------------------------------------------T-Q----------T-----Q---------------A----------------------------V-E---G---------------------------------------------E-I-E----------------------------------------------LN-K--------------L-KKLISFCRT-------------------KCGPR-LSAAAAEKLKNRYILMR-SGTRQH---E---------Q-----E--------------------S-D---R---R-S-------S---IPITIRQLEAIIRIAESLAKMKLQPFATEVDVEEALRLFQVSTLD-A-AM---S--GSLS--G-------A-E-----------------------G-----FT-TQ-EDQEMLSR---IEKQLKR--R-F-----AIGS-------Q--VSE--HS-I-VQDF--M--R--Q-K--Y------P-E-H-A-IY--KVL--QLMMRRGEI-QHRMQRKVLYRIK------------------
>Anas_platyrhynchos@EOB04456
-----------------------------------------------------------------------------------------------------------------------------------------------------------------------------------------------------F-LRQY--------------------------RV--G-----T--D-----RTG--FTFKYR---DE-LKRHY-------------------------------NLGQYW----VE----------VEME---D--L---AS---FD---E---D--LAD---------YLYKQ-------P-AEHLQ--------------L--------------------------L--------------E---EAAK-EVA----D--------------E---------------V------T------R--------------P----------------------------------------------------------------R-------------P--S-------------------------------------------G--------------------------------E----E--------------------------A------------------LQ-----------------D---------------------V----------------QV-ML--R-S---------D--AN-----AASIRSLK-S--DQ-MSHLVKIPGIVIAATPVRAKATKIAIQ-------------C-R----SC-----R-NTINNI-AV-R-----------------------P-GL-EG-YS------LPRKC-----------------N-----------------------T------E--Q----A--------G------R-P-----------------------------------------------K--C-P--L----D-P---------------------YFIMPD--KCKCVDFQVLKLQESPDAVPHGEMPR-----HLQLY-CDR-YLC-----D--K-----VVP-GNRVTIMG-IY--SI--K--K-S----A------L---I-----K-N-K---G------------R----D----N--V--------------GVGI--RSA-YI----RV--------VG-I--------------Q--V--D--T-------------E-G----------S----------G--------H----S------F------------A---G-------S-V--------T---PQ----------E---E------------E--ELR----CLAAMP--------NI-------------------YETIAKSIAPSIYGS--A-----DIKKAIACLLFGG-S-RKRLPDGL-TRRGDINLLMLGDPGTAKSQLLKFVE-KCSPIGVYTSGKGSSAAGLTASVIR-D-PSS-R-S---FFMEGGAMVLADGGVVCIDEFDKMREDDRVAIHEAMEQQTISIAKAGIT-TTLNSRCSVLAAANSVFGRWDE-TK-----GEENIDFMP-TILSRFDMIFIVKDEHNEERD------VTLAKHVMSL--HV--------S-----A------L-------------------------------------------T-Q----------T-----Q---------------A----------------------------V-E---G---------------------------------------------E-I-E----------------------------------------------LN-K--------------L-KKLISFCRT-------------------KCGPR-L--------------------------------------------------------------------------------------------RQLEAIVRIAESLSKMKLQPFATEADVEEALRLFQVSTLD-A-AM---S--GSLS--G-------A-E-----------------------G-----FT-TQ-EDQEMLSR---IEKQLKR--R-F-----AIGS-------Q--VSE--HS-I-VQDF--M--R--Q-K--Y------P-E-H-A-IY--KVL--QLMMRRGEI-QHRMQRKVLYRIK------------------
>Chelonia_mydas@EMP33160
------------------------------------------------------------------------------------------------------------------------------------------------------------------------------------------------------------------------------------------------------------------X---DE-LKRHY-------------------------------NLGQYW----IE----------VEME---D--L---AS---FD---E---D--LAD---------YLYKQ-------P-AEHLQ--------------L--------------------------L--------------E---EAAK-EVA----D--------------E---------------V------T------R--------------P----------------------------------------------------------------R-------------P--A-------------------------------------------G--------------------------------E----E--------------------------T------------------LQ-----------------D---------------------I----------------QV-ML--R-S---------D--AN-----AANIRSLK-S--DQ-MSHLVKIPGIIIAATAVRAKATKIAIQ-------------C-R----TC-----R-NTISNI-TV-R-----------------------P-GL-EG-YA------LPRKC-----------------N-----------------------T------E--Q----A--------G------R-P-----------------------------------------------K--C-P--L----D-P---------------------YFIMPD--KCKCVDFQTLKLQESPDAVPHGEMPR-----HMQLY-CDR-YLC-----D--K-----VVP-GNRVTIMG-IY--SI--K--K-S----G------Q---T-----K-S-K---G------------R----D----N--V--------------GVGI--RSS-YI----RV--------VG-I--------------Q--V--D--T-------------D-G----------S----------G--------R----S------F------------A---S-------S-V--------T---PQ----------E---E------------E--EFR----HLTSMP--------NI-------------------YETIAKSIAPSIYGS--T-----DIKKAISCLLFGG-S-RKRLPDGL-TRRGDINLLMLGDPGTAKSQLLKFVE-KCSPIGVYTSGKGSSAAGLTASVIR-D-PST-R-S---FFMEGGAMVLADGGVVCIDEFDKMREDDRVAIHEAMEQQTISIAKAGIT-TTLNSRCSVLAAANSVFGRWDE-TK-----GEENIDFMP-TILSRFDMIFIVKDEHNEERD------VTLAKHVMSL--HV--------S-----A------L-------------------------------------------T-Q----------T-----Q---------------A----------------------------V-E---G---------------------------------------------E-I-E----------------------------------------------LN-K--------------L-KKLISYCRM-------------------KCGPR-LSAEAAEKLKNRYVLMR-SGARQH---E---------R-----E--------------------S-D---R---R-S-------S---IPITVR--------------------------------------------------------G-------V-E-----------------------G-----FT-TQ-EDQEMLSR---IEKQLKR--R-F-----AIGS-------Q--VSE--HS-I-VQDF--T--K--Q-K--Y------P-E-H-A-IY--KVL--QLMMRRGEI-QHRMQRKVLYRIK------------------
>Botryllus_schlosseri@CT01131026.H1.1
---------------------------------------MAMS-GFDDPGVF----FSDN--F----G--------G----G-D-------E----------------------Q--N--D----R-Q----------A--L-R-------S----Q-----V----K---------------K-----K----LKDF-LREF--------------------------HV--T--------T-----EGG--VTYAYR---DQ-LKRNY-------------------------------NLGEYW----IE----------IDIG---H--L---AS---FD---D---D--LAG---------YLMNR-------P-VEYYP--------------L--------------------------F--------------E---QAAK-EVA----D--------------E---------------V------T------R--------------P----------------------------------------------------------------R-------------P--E-------------------------------------------G--------------------------------E----E--------------------------T------------------VH-----------------P---------------------I----------------QV-LV--Q-S---------N--AI-----PSSVRCLK-A--DM-MSKLVKVPGIVVSATAIRAKATKLGLQ-------------C-R----TC-----R-HMINDV-EV-K-----------------------P-GL-EG-YS------LPRKC-----------------I-----------------------S------E--A----Q--------G------R-E-----------------------------------------------P--C-P--L----D-P---------------------FFIIPE--KCQCVDFQTLKLQEAPDAVPQGEMPR-----HLQLY-VDR-YLC-----D--K-----VVP-GNKVTIIG-IY--SI--R--G-S----N------VN--V-----S-S-R---S------------K----NKS-KG--L--------------GVGI--RNP-YI----RV--------LG-I--------------E--A--S--A-------------G-A----------T----------G--------H----T------M------------G---T-------S-L--------T---AE----------E---E------------E--KIR----RLTQNP--------NI-------------------YDVISRSIAPSIFGS--A-----DIKKAIACLLFGG-S-RKRMPDGL-TRRGDINVLLLGDPGTAKSQLLKFVE-QVSPISVYTSGKGSSAAGLTASVIK-D-PTS-R-N---FVMEGGAMVLADGGVVCIDEFDKMREDDRVAIHEAMEQQTISIAKAGIT-TTLNSRCSVLAAANSVYGRWDD-TK-----GEQNIDFMP-TILSRFDMIFIVKDLYDRERD------MTLAKHVMGV--HM--------T-----A----------------------------------------------Q---T-A----------K-----Q---------------N---------------A------------T-E---G---------------------------------------------E-I-D----------------------------------------------LQ-T--------------L-KKYIAYAKS-------------------KCGPR-LSAQACEKLKNRYVLMR-AGAHSH---E---------V-----A--------------------T-E---K---K-T-------T---IPITVRQLEAIVRMSESLAKMRLAPFAGEAEVDEALRLFQVSTLD-A-AM---T--GNLA--G-------V-E-----------------------G-----FT-SE-SDHEMLNR---IEKQVKR--R-F-----IIGS-------Q--VSE--YA-I-VQDF--T--K--Q-K--Y------P-E-R-A-VQ--RVL--HLMLRRGEI-QHRMQRKMLFRIK------------------
>Alligator_sinensis@CT01131209.H1.1
-----------------------------------------MS-GFDDPGIY----YSDS--F--G-G--------D------P-------A----------------------A--D--E----G-Q----------V--R-K-------S----Q-----L----Q---------------K-----R----FKEF-LRQY--------------------------RV--G-----T--D-----RTG--FTFKYR---DE-LKRHY-------------------------------NLGQYW----IE----------VEME---D--L---AS---FD---E---D--LAD---------YLYKQ-------P-AEHLQ--------------L--------------------------L--------------E---EAAK-EVA----D--------------E---------------V------T------R--------------P----------------------------------------------------------------R-------------P--S-------------------------------------------G--------------------------------E----E--------------------------T------------------LQ-----------------D---------------------I----------------QV-ML--K-S---------D--AH-----AANIRSLK-S--DQ-MSHLVKIPGIIIASTPVRAKATRISIQ-------------C-R----SC-----H-NTINNI-TV-R-----------------------P-GL-EG-YA------LPRKC-----------------N-----------------------T------E--Q----A--------G------R-P-----------------------------------------------R--C-P--L----D-P---------------------YFIMPD--KCKCVDFQVLKLQESPDAVPHGEMPR-----HMQLY-CDR-YLC-----D--R-----VVP-GNKVTIMG-IY--SI--K--K-S----G------Q---T-----K-N-K---G------------R----D----N--V--------------GVGI--RNA-YI----RV--------VG-I--------------Q--I--D--T-------------D-G----------S----------G--------H----T------F------------A---G-------S-V--------T---PQ----------E---E------------E--ELR----RLASMP--------NI-------------------YETVAKSIAPSIYGS--T-----DIKKAIACLLFGG-S-RKRLPDGL-TRRGDINLLMLGDPGTAKSQLLKFVE-KCSPIGVYTSGKGSSAAGLTASVIR-D-PSS-R-S---FFMEGGAMVLADGGVVCIDEFDKMREDDRVAIHEAMEQQTISIAKAGIT-TTLNSRCSVLAAANSVFGRWDE-TK-----GEENIDFMP-TILSRFDMIFIVKDEHNEERD------MILAKHVMSL--HV--------S-----A------L-------------------------------------------T-Q----------T-----Q---------------A----------------------------V-E---G---------------------------------------------E-I-D----------------------------------------------LN-K--------------L-KKFISYCRT-------------------KCGPR-LSAEAAEKLKNRYVLMR-TGARQY---E---------R-----E--------------------S-D---R---R-S-------S---IPITVRQLEAIVRIAESLSKMKLQPFATEADIEEALRLFQVSTLD-A-AM---S--GSLS--G-------A-E-----------------------G-----FT-TQ-EDQELLSR---IEKQLKR--R-F-----AIGS-------Q--VSE--HS-I-VQDF--V--K--Q-K--Y------P-E-H-A-IY--KVL--QLMMRRGEI-QHRLQRKVLYRIK------------------
>Ambystoma_mexicanum@CT01131209.H1.1
-----------------------------------------MS-GFDQPGVF----YSDS--L--G-GLGGDSQGGA----G-A-------G----------------------G--E--E----T-P----------A--R-R-------S----Q-----V----K---------------R-----R----LRDF-LRQY--------------------------RE--G-----S--E-----RGG--LSFKYR---DE-LKRHY-------------------------------NLGEYW----IE----------VEME---D--L---AS---FD---E---D--LAD---------YLYKQ-------P-TEHLQ--------------L--------------------------L--------------E---EAAQ-EVA----D--------------E---------------V------T------R--------------P----------------------------------------------------------------R-------------P--S-------------------------------------------G--------------------------------E----E--------------------------T------------------LQ-----------------E---------------------I----------------QV-ML--K-S---------D--AN-----PANIRSLK-S--EQ-MSRLVKIPGIVIAATAVRAKATKMSIQ-------------C-R----SC-----R-NVINNI-IV-R-----------------------P-GL-EG-YA------MPRKC-----------------N-----------------------T------E--Q----A--------G------R-P-----------------------------------------------K--C-P--L----D-P---------------------YFIVPD--KCKCVDFQTLKLQESPDAVPHGEMPR-----HMQLY-CDR-YLC-----D--K-----VVP-GNRVTIMG-IY--SI--K--K-S----G------I---T-----S-T-K---G------------R----D----R--V--------------GVGI--RSS-YI----RV--------VG-I--------------Q--V--D--T-------------D-G----------T----------G--------R----S------A------------V---G-------A-F--------T---PQ----------E---E------------E--EFR----RLASRP--------DI-------------------YETIAKSIAPSIYGS--T-----DIKKAIACLLFGG-S-RKRLPDGL-TRRGDINLLMLGDPGTAKSQLLKFVE-RCSPIGVYTSGKGSSAAGLTASVMR-D-PVT-R-N---FIMEGGAMVLADGGVVCIDEFDKMREDDRVAIHEAMEQQTISIAKAGIT-TTLNSRCSVLAAANSVYGRWDD-TK-----GEENIDFMP-TILSRFDMIFIVKDEHNEQRD------MTLAKHVMNV--HL--------S-----A------L-------------------------------------------T-Q----------A-----H---------------A----------------------------V-E---G---------------------------------------------E-V-E----------------------------------------------LN-T--------------L-KKYIAYCRG-------------------RCGPR-LSAASAEKLKNRYILMR-SGAREH---E---------R-----E--------------------C-D---R---R-S-------S---IPITVRQLEAVVRISESLSKMRLLPFATETDVDEALRLFQVSTLD-A-AM---S--GSLS--G-------A-E-----------------------G-----FT-TV-EDQEMLSR---IEKQVKR--R-F-----AIGS-------Q--VSE--HS-I-VQDF--I--K--Q-K--Y------P-E-H-A-IF--KVL--QLMMRRGEI-QHRMQRKVMYRIK------------------
>Caiman_crocodilus@Contig16058.H1.1
-----------------------------------------MS-GFDDPGIY----YSDS--F--G-G--------D------P-------A----------------------A--D--E----G-Q----------V--R-K-------S----Q-----L----Q---------------K-----R----FKEF-LRQY--------------------------RV--G-----T--D-----RTG--FTFKYR---DE-LKRHY-------------------------------NLGQYW----IE----------VEME---D--L---AS---F-----------------------------------------------------------------------------------------------------------------------------------------------------------------------------------------------------------------------------------------------------------------------------------------------------------------------------------------------------------------------------------------------------------------------------------------------------------------------------------------------------------------------------------------------------------------------------------------------------------------------------------------------------------------------------------------------------------------------------------------------------------------------------------------------------------------------------------------------------------------------------------------------------------------------------------------------------------------------------------------------------------------------------------------------------------------------------------------------------------------------------------------------------------------------------------------------------------------------------------------------------------------------------------------------------------------------------------------------------------------------------------------------------------------------------------------------------------------------------------------------------------------------------------------------------------------------------------------------------------------------------------------------------------------------------------------------------------FISYCRM-------------------KCGPR-LSAEAAEKLKNRYVLMR-TGARQY---E---------R-----E--------------------S-D---R---R-S-------S---IPITVRQLEAIVRIAESLSKMKLQPFATEADIEEALRLFQVSTLD-A-A-------------G-------A-E-----------------------G-----FT-TQ-EDQELLSR---IEKQLKR--R-F-----AIGS-------Q--VSE--HS-I-VQ--------------------------------------------------------------------------------
>Chelonoidis_nigra@Contig39988.H1.1
--------------------------------------------------------------------------------------------------------------------------------------------------------------------------------------------------------------------------------------------------------------------------KRHY-------------------------------NLGQYW----IE----------VEME---D--L---AS---FD---E---D--LAD---------YLYKQ-------P-AEHLQ--------------L--------------------------L---------------------------------------------------------------------------------------------------------------------------------------------------------------------------------------------------------------------------------------------------------------------------------------------------------------------------------------------------------------------------------------------------------------------------------------------------------------------------------------------------------------------------------------------------------------------------------------------------------------------------------------------------------------------------------------------------------------------------------------------------------D--K-----VVP-GNRVTIMG-IY--SI--K--K-S----G------Q---T-----K-S-K---G------------R----D----N--V--------------GVGI--RSS-YI----RV--------VG-I--------------Q--V--D--T-------------D-G----------S----------G--------R----S------F------------A---G-------S-V--------T---PQ----------E---E------------E--EFR----RLTSMP--------NI-------------------YETIAKSIAPSIYGS--T-----D---------------------------------------------------------------------------------------------------------------------------------------------------------------------------------P-TILSRFDMIFIVKDEHNEERD------VTLAKHVMSL--HV--------S-----A------L-------------------------------------------T-Q----------T-----Q---------------A----------------------------V-E---G---------------------------------------------E-I-E----------------------------------------------LN-K--------------L-KKLISYCRT-------------------KCGPR-LSAEAAEKLKNRYVLMR-SGARQH---E---------R-----E--------------------S-D---R---R-S-------S---IPITVRQLEAIVRIAESLSKMKLQPFATEGDVEEALRLFQVSTLD-A-AM---S--GSLS--G-------V-E-----------------------G-----FT-TQ-EDQEMLSR---IEKQLKR--R-F-----AIGS-------Q--VSE--HS-I-IQDF--T--K--Q-K--Y------P-E-H-A-IY--KVL--QLMMRRGEI-QHRMQRKVLYRIK------------------
>Chrysemys_picta_bellii@CT01131209.H1.1
-----------------------------------------MS-GFDDPGIY----YSDS--F--G-G--------D------P-------V----------------------A--D--E----G-Q----------V--R-K-------S----Q-----L----Q---------------R-----R----FKEF-LRQY--------------------------RV--G-----T--D-----RSG--FTFKYR---DE-LKRHY-------------------------------NLGQYW----IE----------VEME---D--L---AS---FD---E---D--LAD---------YLYKQ-------P-AEHLQ--------------L--------------------------L--------------E---EAAK-EVA----D--------------E---------------V------T------R--------------P----------------------------------------------------------------R-------------P--A-------------------------------------------G--------------------------------E----E--------------------------T------------------LQ-----------------D---------------------I----------------QV-ML--R-S---------D--AN-----AANIRSLK-S--DQ-MSHLVKIPGIIIAATAVRAKATKIAIQ-------------C-R----SC-----R-NTISNI-TV-R-----------------------P-GL-EG-YA------LPRKC-----------------N-----------------------T------E--Q----A--------G------R-P-----------------------------------------------K--C-P--L----D-P---------------------YFIMPD--KCKCVDFQTLKLQESPDAVPHGEMPR-----HMQLY-CDR-YLC-----D--K-----VVP-GNRVTIMG-IY--SI--K--K-S----G------Q---T-----K-S-K---G------------R----D----N--V--------------GVGI--RSS-YI----RV--------VG-I--------------Q--V--D--T-------------D-G----------S----------G--------R----S------F------------A---G-------S-V--------T---PQ----------E---E------------E--EFR----RLTSMP--------NV-------------------YETIAKSIAPSIYGS--T-----DIKKAIACLLFGG-S-RKRLPDGL-TRRGDINLLMLGDPGTAKSQLLKFVE-KCSPIGVYTSGKGSSAAGLTASVIR-D-PST-R-S---FFMEGGAMVLADGGVVCIDEFDKMREDDRVAIHEAMEQQTISIAKAGIT-TTLNSRCSVLAAANSVFGRWDE-TK-----GEENIDFMP-TILSRFDMIFIVKDEHNEERD------VTLAKHVMSL--HV--------S-----A------L-------------------------------------------T-Q----------T-----Q---------------A----------------------------V-E---G---------------------------------------------E-I-E----------------------------------------------LN-K--------------L-KKLISYCRT-------------------KCGPR-LSAEAAEKLKNRYVLMR-SGARQH---E---------R-----E--------------------S-D---R---R-S-------S---IPITVRQLEAIVRIAESLSKMKLQPFATEGDVEEALRLFQVSTLD-A-AM---S--GSLS--G-------V-E-----------------------G-----FT-TQ-EDQEMLSR---IEKQLKR--R-F-----AIGS-------Q--VSE--HS-I-IQDF--T--K--Q-K--Y------P-E-H-A-IY--KVL--QLMMRRGEI-QHRMQRKVLYRIK------------------
>Crotalus_adamanteus@Cada3516.H1.1
---------------------------------------------------------------------------------------------------------------------D--E----G-Q----------I--R-K-------S----Q-----L----Q---------------K-----R----FKEF-LRQY--------------------------RI--G-----T--D-----RTG--FSFKYR---DE-LKRHY-------------------------------NVGQYW----IE----------VEIE---D--L---AS---FD---E---D--LAN---------YVHKQ-------P-VEHLQ--------------L--------------------------L--------------E---EAAK-EVA----D--------------E---------------V------T------R--------------P----------------------------------------------------------------R-------------P--T-------------------------------------------G--------------------------------E----E--------------------------T------------------LQ-----------------D---------------------I----------------QV-ML--R-S---------D--AN-----PSNIRNLK-S--EQ-MSHLVKIPGIIIAATPV---------------------------------------------------------------------------------------------------------------------------------------------------------------------------------------------------------------------------------------------------------------------------------------------------------------------------------------------------------------------------------------------------------------------------------------------------------------------------------------------------------------------------------------------------------------------------------------------------------------------------------------------------------------------------------------------------------------------------------------------------------------------------------------------------------------------------------------------------------------------------------RFDMIFIVKDEHNEERD------MTLAKHVMSL--HV--------S-----A------L-------------------------------------------T-Q----------T-----Q---------------A----------------------------A-D---G---------------------------------------------E-I-E----------------------------------------------LH-K--------------L-KKLIAYCRA-------------------KCGPR-LSAEAAEKLKNRYILMR-SGAREH---E---------R-----E--------------------S-D---R---R-S-------N---IPITIRQLEAIVRIAESLSKMKLQPFATEADIEEALRLFQVSTLD-A-AL---S--GNLS--G-------V-E-----------------------G-----FT-TQ-EDQEMLSR---IEKQLKR--R-F-----AIGS-------Q--VSE--HS-I-IQDF--V--K--Q-K--Y------P-E-H-A-IY--RVL--QLMMRRGEI-QHRMQRKVLYRIK------------------
>Cyclorana_alboguttata@Calb53726.H1.1
----------------------------------------------------------------------------------------------------------------------------------------------------------------------------------------------------------------------------------------------------------------------------------------------------------------------------------------------------------------------------------------------------------------------------------------------------------------------------------------------------------------------------------------------------------------------------------------------------------------------------------------------------------------------------------------------------------------------------------------------------------------------------------------------------------------------------------------------------------------------------------------------------------------------------------------------------------------------------------------------------------------------------------------------------------------------------------------------------------------------------------------------------------------------------------------------------------------------------------------------------------------------------------------------------------------------------------------------------------------------------------------------------------------------------------------------------------------------------------------------------------------------------------------------------------------------------------------------------------------------------------------------------------------------------------------------------------------------------------------D-TK-----GEENIDFMP-TILSRFDMIFIVKDEHNEQRD------MTLAKHVMNV--HL--------S-----A------R-------------------------------------------T-Q----------M-----Q---------------S----------------------------V-E---G---------------------------------------------E-V-D----------------------------------------------LN-T--------------L-KKYIAYCRA-------------------KCGPR-LSVEAAEKLKNRYVLMR-SGAREH---E---------R-----E--------------------S-E---K---R-S-------S---IPITVRQLEAIVRISESLSKMKLQPFSTETD-------------------------------------------------------------------------------------------------------------------------------------------------------------------------------------------------------------------
>Cynops_pyrrhogaster@CT01131209.H1.1
-----------------------------------------MS-GFDQPGVY----FSDS--L--G-GLGGD---SQ----G-G-------T----------------------G--D--E----A-P----------A--R-R-------S----H-----V----K---------------R-----R----LKDF-LRQY--------------------------RE--G-----S--D-----RGG--LSFKYR---DE-LKRHY-------------------------------NLGEFW----IE----------VEME---D--L---AS---FD---E---D--LAD---------YLYKQ-------P-SEHLQ--------------L--------------------------F--------------E---EAAQ-EVA----D--------------E---------------V------T------R--------------P----------------------------------------------------------------R-------------P--S-------------------------------------------G--------------------------------E----E--------------------------T------------------LQ-----------------E---------------------I----------------QV-ML--K-S---------D--AN-----PANIRSLK-S--EQ-MSHLVKIPGIVIAATAVRAKATKMSIQ-------------C-R----SC-----R-NVINNI-VV-R-----------------------P-GL-EG-YA------MPRKC-----------------N-----------------------T------E--Q----A--------G------R-P-----------------------------------------------K--C-P--L----D-P---------------------YFIVPD--KCKCVDFQTLKLQESPDAVPHGEMPR-----HMQLY-CDR-YLC-----D--K-----VVP-GNRVTIMG-IY--SI--K--K-S----G------M---T-----S-S-K---G------------R----D----R--V--------------GVGI--RSS-YI----RV--------VG-I--------------Q--V--D--T-------------D-G----------T----------G--------R----S------A------------V---G-------A-V--------T---PQ----------E---E------------E--EFR----RLSSRP--------DI-------------------YETIAKSIAPSIYGS--T-----DIKKAIACLLFGG-S-RKRLPDGL-TRRGDINLLMLGDPGTAKSQLLKFVE-RCSPIGVYTSGKGSSAAGLTASVMR-D-PVT-R-N---FIMEGGAMVLADGGVVCIDEFDKMREDDRVAIHEAMEQQTISIAKAGIT-TTLNSRCSVLAAANSVYGRWDD-TK-----GEENIDFMP-TILSRFDMIFIVKDEHNEQRD------MTLAKHVMNV--HL--------S-----A------L-------------------------------------------T-Q----------A-----H---------------A----------------------------V-E---G---------------------------------------------E-V-E----------------------------------------------LN-V--------------L-KKYIAYCRG-------------------RCGPR-LSAAAAEKLKNRYILMR-SGAREH---E---------R-----E--------------------S-D---R---R-S-------S---IPITVRQLEAIVRISESLSKMRLQPFATETDVDEALRLFQVSTLD-A-AM---S--GSLS--G-------A-E-----------------------G-----FT-TV-EDQEMLSR---IEKQVKR--R-F-----AIGS-------Q--VSE--HS-I-VQDF--I--K--Q-K--Y------P-E-H-A-IY--KVL--QLMMRRGEI-QHRMQRKVLYRIK------------------
>Eublepharis_macularius@Emac4468.H1.1
-----------------------------------------MS-GFDDPGIF----YSDS--F--G-G--------E------P-------A----------------------V--D--E----G-Q----------I--R-K-------S----Q-----L----Q---------------K-----R----FKEF-LRQY--------------------------RV--G-----T--D-----RTG--FTFKYR---DE-LKRHY-------------------------------NLGEYW----IE----------VEME---D--L---AS---FD---E---D--LAD---------YLYKQ-------P-ADNLQ--------------L--------------------------L--------------E---EAAK-EVA----D--------------E---------------V------T------R--------------P----------------------------------------------------------------R-------------P--E-------------------------------------------G--------------------------------D----E--------------------------T------------------LQ-----------------D---------------------I----------------QV-ML--R-S---------D--AN-----SSTIRSLK-S--DQ-MSHLVKIPGIIIAATAVRAKATRITIQ-------------C-R----TC-----R-NIIPNI-AL-R-----------------------P-GL-EG-YA------LPRKC-----------------S-----------------------T------E--Q----S--------A------L-S-----------------------------------------------K--C-P--L----D-P---------------------YFIVPD--KCKCVDFQTLKLQESPDHVPHGEMPR-----HMQLY-CDR-YLC-----D--K-----VVP-GNRVTIMG-IY--SI--K--K-A----G------L---T-----K-N-K---G------------R----D----N--V--------------GVGI--RSS-YI----RV--------VG-I--------------Q--V--D--T-------------E-G----------S----------G--------R----S------A------------S---G-------S-V--------T---PQ----------E---E------------E--EFR----SLASMP--------NI-------------------YEMISKSIAPSIYGS--S-----DIKKAIACMLFGG-S-RKRLPDGL-TRRGDINLLMLGDPGTAKSQLLKFVE-RCSPIGVYTSGKGSSAAGLTASVIR-D-PSS-R-S---FFMEGGAMVLADGGVVCIDEFDKMREDDRVAIHEAMEQQTISIAKAGIT-TTLNSRCSVLAAANSVFGRWDE-TK-----GEENIDFMP-TILSRFDMIFIVKDEHNEERD------MTLAKHVMSL--HV--------N-----A------L-------------------------------------------T-Q----------T-----Q---------------A----------------------------V-E---G---------------------------------------------E-I-E----------------------------------------------LN-K--------------L-KKLIAYCRA-------------------KCGPR-LSAEAAEKLKNRYILMR-SGARQH---E---------R-----E--------------------S-D---R---R-S-------N---IPITVRQLEAIVRIAEALSKMKLQPFATEADVEEALRLFQVSTLD-A-AM---S--GNLS--G-------V-E-----------------------G-----FT-TQ-EDQEMLSR---IEKQLKR--R-F-----AIGS-------Q--VSE--HS-I-IQDF--V--K--Q-K--Y------P-E-H-A-VY--KVL--QLMMRRGEI-QHRMQRKVLFRIK------------------
>Lampropholis_coggeri@Lcog3718.H1.1
-----------------------------------------MS-GFDDPGIF----YSDS--F--G-G--------E------P-------T----------------------A--D--E----G-Q----------I--R-K-------S----Q-----L----Q---------------K-----R----FKEF-LRQY--------------------------RV--G-----T--D-----RTG--FTFKYR---DD-LKRHY-------------------------------NLGEYW----IE----------VEME---D--L---AS---FD---E---D--LAD---------HLFKN-------P-AEHLQ--------------L--------------------------L--------------E---EAAK-EVA----D--------------E---------------V------T------R--------------P----------------------------------------------------------------R-------------P--T-------------------------------------------G--------------------------------E----E--------------------------V------------------LQ-----------------D---------------------I----------------QV-ML--R-S---------D--AN-----PANIRCLK-S--DQ-MSHLVKIPGIIIAATAVRAKATKITIQ-------------C-R----TC-----R-NVIPNI-VL-R-----------------------P-GL-DG-YA------LPRKC-----------------S-----------------------T------E--Q----T--------A------L-T-----------------------------------------------K--C-P--L----D-P---------------------YFIVPD--KCKCVDFQTLKLQESPDAVPHGEMPR-----HMQLY-CDR-YLC-----D--K-----VVP-GNRVTIMG-IY--SI--K--K-A----G------L---T-----K-N-K---G------------R----D----N--V--------------GVGI--RSS-YI----RV--------VG-I--------------Q--V--D--T-------------E-G----------S----------G--------R----S------V------------S---G-------S-V--------T---PQ----------E---E------------E--EFR----RLSSMP--------NI-------------------YETIAKSIAPSIYGS--N-----DIKKAIACMLFGG-S-RKRLPDGL-TRRGDINLLMLGDPGTAKSQLLKFVE-RCSPIGVYTSGKGSSAAGLTASVIR-D-PSS-R-S---FFMEGGAMVLADGGVVCIDEFDKMREDDRVAIHEAMEQQTISIAKAGIT-TTLNSRCSVLAAANSVFGRWDE-TK-----GEENIDFMP-TILSRFDMIFIVKDEHNEERD------MTLAKHVMSL--HV--------S-----A------L-------------------------------------------T-Q----------T-----Q---------------A----------------------------V-E---G---------------------------------------------E-I-E----------------------------------------------LN-K--------------L-KKLIAYCRT-------------------KCGPR-LSAAAAEKLKNRYILMR-SGARQH---E---------R-----E--------------------T-D---R---R-S-------S---IPITVRQLEAIVRIAESLSKMKLLPFATEADVEEALRLFQVSTLD-A-AM---S--GNLS--G-------V-E-----------------------G-----FT-TP-EDQEMLSR---IEKQLKR--R-F-----AIGS-------Q--VSE--HS-I-IQDF--V--K--Q-K--Y------P-E-H-A-IY--RVL--QLMMRRGEI-QHRMQRKVLYRIK------------------
>Latimeria_chalumnae@CT01131209.H1.1
-----------------------------------------MS-GFDQPGVY----YSDS--L--G-V--------E------P-------L----------------------A--D--E----G-Q----------L--K-R-------S----Q-----I----K---------------R-----H----FKEF-LRQY--------------------------RT--G-----T--D-----RTG--FTYKYR---DE-LKRHY-------------------------------TLGEFW----IE----------VEME---D--L---AS---FN---E---D--LAD---------CLLKQ-------P-SEHLP--------------L---------------------------------------------------------------------------------------------------------------------------------------------------------------------------------------------------------------------------------------------------------------------------------------------------------------------------------------------------------------------------------------------------------------------------------------S--EQ-MSRLVKIPGIVIAASAVRAKATKIALQ-------------C-R----SC-----R-NVVGNI-AV-R-----------------------P-GL-EG-YA------LPRKC-----------------N-----------------------T------E--Q----A--------G------R-P-----------------------------------------------K--C-P--V----D-P---------------------YFIVPD--KCKCVDFQLLKLQESPDAVPHGEMPR-----HMQLY-CDR-YLC-----D--K-----VVP-GNRVTIIG-IY--SI--K--K-A----G------K---T-----S-S-K---G------------R----D----R--V--------------GVGI--RSS-YI----RV--------VG-I--------------Q--I--D--T-------------E-G----------S----------A--------A----S------L------------S---G-------A-V--------T----------------------------------------------------------------------------------------------------------------------RLPDGL-TRRGDINLLMLGDPGTAKSQLLKFVE-RCSPIGV------------------------------------------------------MREDDRVAIHEAMEQQTISIAKAGIT-TTLNSRCSVLAAANSVFGRWDD-TK-----GEENIDFMP-TILSRFDMIFIVKDEHDEERD------MTLARHVMNV--HL--------S-----A------L-------------------------------------------T-Q----------T-----Q---------------A----------------------------V-E---G---------------------------------------------E-I-D----------------------------------------------LN-K--------------L-KKYIAYCRA-------------------WCG------------------------------------------------------------------------------------------------RQLEAIVRISEALSKMKFQPFATEADVEEALRLFQVSTLD-A-AL---S--GNLS--G-----------------------------------------------------------------------------------------------------------------------------------------------------------------------------------
>Latimeria_menadoensis@CT01131209.H1.1
-----------------------------------------MS-GFDQPGVY----YSDS--L--G-V--------E------P-------L----------------------A--D--E----G-Q----------L--K-R-------S----Q-----I----K---------------R-----H----FKEF-LRQY--------------------------RT--G-----T--D-----RTG--FTYKYR---DE-LKRHY-------------------------------TLGEFW----IE----------VEME---D--L---AS---FN---E---D--LAD---------CLLKQ-------P-SEHLP--------------L--------------------------L--------------E---ESAQ-EVA----D--------------E---------------V------T------R--------------P----------------------------------------------------------------R-------------P--A-------------------------------------------G--------------------------------E----E--------------------------T------------------LQ-----------------E---------------------I----------------QV-LL--K-S---------D--AN-----PANIRSLK-S--EQ-MSRLVKIPGIVIAASAVRAKATKIALQ-------------C-R----SC-----R-NVVGNI-AV-H-----------------------P-GL-EG-YA------LPRKC-----------------N-----------------------T------E--Q----A--------G------R-P-----------------------------------------------K--C-P--V----D-P---------------------YFIVPD--KCKCVDFQLLKLQESPDAVPHGEMPR-----HMQLY-CDR-YLC-----D--K-----VVP-GNRVTIIG-IY--SI--K--K-A----G------K---T-----S-S-K---G------------R----D----R--V--------------GVGI--RSS-YI----RV--------VG-I--------------Q--I--D--T-------------E-G----------S----------G--------R----S------A------------T---A-------S-V--------T---PQ----------E---E------------E--EFR----QLAALP--------NI-------------------FEVIAKSIAPSIYGS--T-----DIKKAIACLLFGG-S-RKRLPDGL-TRRGDINLLMLGDPGTAKSQLLKFVE-RCSPIGVYTSGKGSSAAGLTASVTR-D-PAS-R-N---FVMEGGAMVLADGGVVCIDEFDKMREDDRVAIHEAMEQQTISIAKAGIT-TTLNSRCSVLAAANSVFGRWDD-TK-----GEENIDFMP-TILSRFDMIFIVKDEHDEERD------MTLARHVMNV--HL--------S-----A------L-------------------------------------------T-Q----------T-----Q---------------A----------------------------V-E---G---------------------------------------------E-I-D----------------------------------------------LN-K--------------L-KKYIAYCRA-------------------KCGPR-LSAEAAEKLKNRYVLMR-SGAREH---E---------R-----E--------------------S-D---R---R-S-------S---IPITVRQLEAIVRISEALSKMKFQPFATEADVEEALRLFQVSTLD-A-AL---S--GNLS--G-------V-E-----------------------G-----FT-TQ-EDQEMLSR---VEKQLKR--R-F-----AIGS-------Q--VSE--HS-I-VQDF--L--R--Q-K--Y------P-E-H-A-IY--KVL--HLMMRRGEI-QHRMQRKVLYRIK------------------
>Leucoraja_erinacea@toto90957.H1.1
-----------------------------------------MS-GFDDPGVY----YSDS--F--G-P--------D------P-------P----------------------T--D--D----G-Q----------L--L-R-------T----Q-----I----K---------------K-----R----MREF-LRQY--------------------------RV--G-----S--D-----RSG--FTFKYR---DE-LKRHY-------------------------------NLGEYW----ID----------VLLE---D--L---SS---FD---E---D--LAD---------YLLKQ-------P-SEHLP--------------L--------------------------L--------------E---EAAQ-EVA----D--------------E---------------V------T------R--------------P----------------------------------------------------------------R-------------P--A-------------------------------------------G--------------------------------D----E--------------------------I------------------LQ-----------------D---------------------I----------------QV-ML--H-S---------D--AN-----YANIRSLK-S--EQ-VSRLVKIPGIVISATAVRAKATRIAIE-------------C-R----GC-----R-NIMNNI-AV-R-----------------------P-GL-EG-YT------LPRKC-----------------N-----------------------T------E--Q----A--------G------R-P-----------------------------------------------K--C-P--M----D-P---------------------YFIIPD--KCKCVDFQTLKLQETPDAVPHGEMPR-----HMQLY-CDR-YLC-----D--K-----IVP-GNRVTIMG-IY--SI--R--K-S----G------G---T-----T-T-K---G------------R----D----R--V--------------GVGI--RGS-YI----RV--------VG-I--------------Q--V--D--T-------------E-G----------T----------G--------H----G------L------------I---G-------T-M--------S---PQ----------D---E------------E--EFR----HLAAMP--------NI-------------------YEVIAKSIAPSIYGC--A-----DIKKAIGCLLFGG-S-RKRLPDGL-TRRGDINLLMLGDPGTAKSQLLKFVE-RCSPIGVYTSGKGSSAAGLTASVMR-D-PAT-R-N---FIMEGGAMVLADGGVVCIDEFDKMREDDRVAIHEAMEQQTISIAKAGIT-TTLNSRCSVLAAANSVFGRWDD-TK-----GEENIDFMP-TILSRFDMIFIVKDVHNEERD------MVLAKHVMNV--HL--------S-----A------L-------------------------------------------T-Q----------T-----H---------------A----------------------------V-E---G---------------------------------------------E-I-E----------------------------------------------LN-K--------------L-KRFIAYCRS-------------------KCGPR-LSVEAAEKLKNKYILMR-SGAREH---E---------R-----E--------------------R-D---H---S-S-------S---IPITVRQLEAIIRTSESMAKMKLQPFATERDVEEGLRLFQVSTLD-A-AM---S--GSLA--G-------V-E-----------------------G-----FT-TS-EDQEMLSR---VEKQLKR--R-F-----AIGS-------Q--VSE--HS-I-VQDF--L--K--Q-K--Y------P-E-H-A-IY--RVL--QLMMRRGEI-QHRMQRKVLYRIR------------------
>Notophthalmus_viridescens@Nvir4656.H1.1
-----------------------------------------MS-GFDQPGVY----FSDS--L--G-GLGGD---SQ----G-G-------T----------------------G--D--E----A-H----------G--R-R-------S----H-----V----K---------------R-----R----XKDF-XRXY--------------------------RE--G-----S--D-----RGG--LSFKYR---DE-LKRHY-------------------------------NLGEFW----IE----------VEME---D--L---XS---FD---E---D--LAD---------YLYKQ-------P-TEHLQ--------------L--------------------------F--------------E---EAAQ-EVA----D--------------E---------------X------T------R--------------P----------------------------------------------------------------R-------------P--S-------------------------------------------G--------------------------------E----E--------------------------T------------------LQ-----------------E---------------------I----------------QV-ML--K-S---------D--AN-----PANIRSLK-S--EQ-MSHLVKIPGIVIAATAVRAKATKMSIQ-------------X-R----SC-----R-NVINNI-VV-R-----------------------P-GL-EG-YA------MPRKC-----------------N-----------------------T------E--Q----A--------G------R-P-----------------------------------------------K--C-P--L----D-P---------------------YFIVPD--KCKCVDFQTLKLQESPDAVPHGEMPR-----XMQLY-CDR-YLC-----D--K-----VVP-GNRVTIMG-IY--SI--K--K-S----G------M---T-----S-S-K---G------------R----D----R--V--------------GVGI--RSS-YI----RV--------VG-I--------------Q--V--D--T-------------D-G----------T----------G--------R----S------A------------V---G-------A-V--------T---PQ----------E---E------------E--EFR----RLSSRP--------DI-------------------YETIAKSIAPSIYGS--T-----DIKKAIACLLFGG-S-RKRLPDGL-TRRGDINLLMLGDPGTAKSQLLKFVE-RCSPIGVYTSGKGSSAAGLTASVMR-D-PVT-R-N---FIMEGGAMVLADGGVVCIDEFDKMXEXDRVAIHEAMEQQTISIAKAGIT-TTLNSRCSVLAAANSVYGRWDD-TK-----GEENIDFMP-TILSRFDMIFIVXDEHNEQRD------MTLAKHVMNV--HL--------S-----A------L-------------------------------------------T-Q----------A-----H---------------A----------------------------V-E---G---------------------------------------------E-I-E----------------------------------------------LN-I--------------L-KKYIAYCRG-------------------RXXPR-LSAAAAEKLKNRYILMR-SGAREH---E---------R-----E--------------------S-D---R---R-S-------S---IPITVRQLEAIVRISESLSKMRLQPFATETDVDEALRLFQVSTLD-A-AM---S--GSLS--G-------A-E-----------------------G-----FT-TV-EDQEMLSR---IEKQVKR--R-F-----AIGS-------Q--VSE--HS-I-VQDF--I--K--Q-K--Y------P-E-H-A-IF--KVL--QLMMRRGEI-QHRMQRKVLYRXK------------------
>Pelodiscus_sinensis@toto36849.H1.1
-----------------------------------------MS-GFDDPGIY----YSDS--F--G-G--------D------P-------A----------------------A--D--E----G-Q----------V--R-K-------S----Q-----L----Q---------------R-----R----FKEF-LRQY--------------------------RV--G-----T--D-----RSG--FTFKYR---DE-LKRHY-------------------------------NLGQYW----LE----------VEME---D--L---AS---FD---E---D--LAD---------YLYKQ-------P-AEHLQ--------------L--------------------------L--------------E---EAAK-EVA----D--------------E---------------V------T------R--------------P----------------------------------------------------------------R-------------P--A-------------------------------------------G--------------------------------E----E--------------------------T------------------LQ-----------------D---------------------V----------------QV-ML--R-S---------D--AN-----PANIRSLK-S--EQ-MSHLVKIPGIVIAATAVRAKATKIAIQ-------------C-R----SC-----R-NTINNI-AV-R-----------------------P-GL-EG-YA------LPRKC-----------------N-----------------------T------E--Q----A--------G------R-P-----------------------------------------------K--C-P--L----D-P---------------------YFIMPD--KCKCVDFQTLKLQESPDAVPHGEMPR-----HMQLY-CDR-YLC-----D--K-----VVP-GNRVTIMG-IY--SI--K--K-S----A------Q---T-----K-S-K---G------------R----D----N--V--------------GVGI--RSS-YI----RV--------VG-I--------------Q--V--D--T-------------D-G----------S----------G--------R----S------F------------A---G-------S-V--------T---PQ----------E---E------------E--EFR----HLTSMP--------NI-------------------YETIAKSIAPSIYGS--T-----DIKKAIACLLFGG-S-RKRLPDGL-TRRGDINLLMLGDPGTAKSQLLKFVE-QCSPIGVYTSGKGSSAAGLTASVIR-D-PSS-R-S---FYMEGGAMVLADGGVVCIDEFDKMREDDRVAIHEAMEQQTISIAKAGIT-TTLNSRCSVLAAANSVFGRWDE-TK-----GEENIDFMP-TILSRFDMIFIVKDEHNEERD------MTLAKHVMSL--HV--------S-----A------L-------------------------------------------T-Q----------T-----Q---------------A----------------------------V-E---G---------------------------------------------E-I-E----------------------------------------------LN-K--------------L-KKLISYCRT-------------------KCGPR-LSAEAAEKLKNRYVLMR-SGTRQH---E---------R-----E--------------------S-D---R---R-S-------S---IPITVRQLEAVVRIAESLSKMKLQPFATEADVEEALRLFQVSTLD-A-AM---S--GSLS--G-------V-E-----------------------G-----FT-TQ-EDQEMLSR---IEKQLKR--R-F-----AIGS-------Q--VSE--HS-I-IQDF--M--K--Q-K--Y------P-E-H-A-IY--KVL--QLMMRRGEI-QHRMQRKVLYRIK------------------
>Phrynops_hilarii@Contig36507.H1.1
-----------------------------------------------------------------------------------------------------------------------------------------------------------------------------------------------------------------------------------------------------------------------------------------------------------------------------------------------------------------------------------------------------------------------------------------------------------------------------------------------------------------------------------------------------------------------------------------------------------------------------------------------------------------------------------------------------------------------------------------------------------------------------------------------------------------------------------------------------------------------------------------------------------------------------------------------------------------------------------------------------------------------------------------------------------------------------------------------------------------------------------------------------------------------------------------------------------------------------------------------------------------------------------------------------------------------------------------------------------------------------------------------------------------------------------------------------------------------------------------------------------------------------------------------------------------------------------------------------------------------------------------------------------------------------------------------------------------------------------------------------------------------------------------------------------------------------------------------------------------------------------------------------------------------------------------------------------------------------------------------------------------------------------------------------------------------------------------------------------------------------------------------------------------------------------------------------------------------------------STLD-A-AM---S--GSLS--G-------V-E-----------------------G-----FT-TQ-EDQELLSR---IEKQLKR--R-F-----AIGS-------Q--VSE--HS-I-IQDF--M--K--Q-K--Y------P-E-Q-A-IH--KVL--QLMMRRGEI-QHRMQRKVLYRIK------------------
>Pogona_vitticeps@toto44665.H1.1
--------------------------------------------------------------------------------------------------------------------------------------------------------------------------------------------------------------------------------------------------------------------------------------------------------------------------------------------------------------------------------------------------------------------------------------------------------------------------------------------------------------------------------------------------------------------------------------------------------------------------------------------------------------------------------------------------------------------------------------------------------------------------------------------------------------------------------------------------------------------------------------------------------------------------------------------------------------------------------------------------------------------------------------------------------------------------------------------------------------------------------------------------------------------------------------------------------------------------------------------------------------------------------------------------------------------------------------------------------------------------------------------------------------------------------------------------------------------------------------------------------------------------------------------------------------------------------------------------------------------------------------------------------------------EGGAMVLADGGVVCIDEFDKMREDDRVAIHEAMEQQTISIAKAGIT-TTLNSRCSVLAAANSVFGRWDE-TK-----GEENIDFMP-TILSRFDMIFIVKDEHNEERD------MTLAKHVMSL--HV--------S-----A------L-------------------------------------------T-Q----------T-----Q---------------A----------------------------V-E---G---------------------------------------------E-I-E----------------------------------------------LS-K--------------L-------------------------------------------------------------------------------------------------------------------------------------------------------------------------------------------------------------------------------------------------------------------------------------------------------Q-K--Y------P-E-H-A-IY--RVL--QLMMRRGEI-QHRLQRKVLYRIK------------------
>Ptychodera_flava@Pfla58356.H1.1
---------------------------------------------FDEQNIF----FSDN--F--G-S--------E------D-------Y----------------------G--D--E----G-K----------I--D-R-------L----G-----I----Q---------------R-----R----FKEF-IRKF--------------------------HE--G-----S--F-----N------YKYR---DE-LKRHY-------------------------------NLGQYF----LE----------VNLD---D--L---SS---FD---E---E--LAD---------KFGKQ-------P-SELLP--------------L--------------------------F--------------E---QAAK-EVA----D--------------E---------------V------T------N--------------P----------------------------------------------------------------R-------------P--Q-------------------------------------------G--------------------------------E----E--------------------------E------------------ME-----------------A---------------------I----------------QV-LL--T-S---------G--AH-----PSHVRELK-S--EQ-VSRLVKIPGIVIAASAVRAKATAITIQ-------------C-R----SC-----R-AFVNNI-PV-K-----------------------P-GL-EG-YA------LPRKC-----------------N-----------------------T------D--Q----A--------G------R-P-----------------------------------------------K--C-P--V----D-P---------------------FFIVPD--KCTCVDFQILKLQESPDAVPNGEMPR-----HMQLY-CDR-YLC-----D--K-----IVP-GNRVTVMG-VY--SI--K--K-V----G------K---G-----A---K---S------------SR---D----R--V--------------AVGI--RNP-YL----RV--------VG-I--------------Q--V--D--T-------------E-G----------S----------G--------R----T------A------------G---S-------S-F--------T---PQ----------E---E------------E--EFR----RLAASN--------NV-------------------YETIAKSIAPSIYGS--I-----DIKKAIACLLFGG-S-RKRMPDGL-TRRGDINVLLLGDPGTAKSQLLKFVE-KVSPIGVYTSGKGSSAAGLTASVIR-D-PSS-R-N---FIMEGGAMVLADGGVVCIDEFDKMREDDRVAIHEAMEQQTISIAKAGIT-TTLNSRTSVLAAANSVFGRWDD-TK-----GDENIDFMP-TILSRFDMIFVVKDEHDETRD------TTLAKHVMNV--HM--------N-----A------L----Q--------------------------------------T-T----------T-------------------------------------A------------N-EH--G---------------------------------------------E-L-E----------------------------------------------LN-F--------------L-KKFISYIRG-------------------KCGPR-ISEAAAEKLKNRYILMR-SGARDH---E---------R-----E--------------------T-D---K---K-T-------N---IPITVRQLEAIIRISESLSKMELLPFASEAHVDEALRLFQVSTLD-A-AR---S--GNLA--G-------A-E-----------------------G-----FT-TV-DDREELNR---IEKQLKR--R-F-----AIGS-------Q--VSE--HC-I-VQDF--L--R--Q-K--Y------P-E-R-S-IY--KVL--QLMIRRGEI-QYRMQRKMLYRIK------------------
>Python_regius@CT01131209.H1.1
-----------------------------------------MS-GFDDPGIF----YSDS--F--G-V--------D------P-------G----------------------A--D--E----G-Q----------V--Q-K-------S----Q-----L----Q---------------K-----R----FKEF-LRQY--------------------------RV--G-----T--D-----RTG--FTFKYR---DE-LKRHY-------------------------------NVGQYW----IE----------VEME---D--L---AS---FD---E---D--LAD---------YLYKQ-------P-AEHLQ--------------L--------------------------L--------------E---EAAK-EVA----D--------------E---------------I------T------R--------------P----------------------------------------------------------------R-------------P--V-------------------------------------------G--------------------------------E----E--------------------------T------------------LQ-----------------D---------------------I----------------QV-ML--R-S---------D--AN-----PSNIRNLK-S--EQ-MSHLVKIPGIIIAATPVRAKATKVTIQ-------------C-R----TC-----R-NIIPNI-NL-R-----------------------P-GL-EG-YA------LPRKC-----------------S-----------------------T------E--Q----T--------N------L-A-----------------------------------------------K--C-P--L----D-P---------------------YFIVPD--KCKCVDFQTLKLQESPDAVPHGELPR-----HMQLY-CDR-YLC-----D--K-----VVP-GNRATIMG-IY--SI--K--K-A----G------L---T-----K-T-K---S------------R----S----N--V--------------GVGI--RSS-YI----RV--------VG-I--------------Q--V--D--T-------------E-G----------S----------G--------R----S------I------------S---G-------S-V--------T---PQ----------E---E------------E--EFR----HLASMP--------NV-------------------YEMIAKSIAPSIYGS--S-----DIKKAIACMLFGG-S-RKRLPDGL-TRRGDINLLMMGDPGTAKSQLLKFVE-RCSPIGVYTSGKGSSAAGLTASVIR-D-PSS-R-S---FFVEGGAMVLADGGVVCIDEFDKMREDDRVAIHEAMEQQTISIAKAGIT-TTLNSRCSVLAAANSVFGRWDE-TK-----GEENIDFMP-TILSRFDMIFIVKDEHNEERD------MTLAKHVMSL--HV--------S-----A------F-------------------------------------------T-Q----------T-----Q---------------A----------------------------V-E---G---------------------------------------------E-I-E----------------------------------------------LH-K--------------L-KKLIAYCRA-------------------KCGPR-LSAEAAEKLKNRYILMR-SGARQH---E---------R-----E--------------------S-D---R---R-S-------N---IPITVRQLEAIVRIAESLSKMKLQPFATEADVEEALRLFQVSTLD-A-AL---S--GNLS--G-------V-E-----------------------G-----FT-TQ-EDQEMLSR---IEKQLKR--R-F-----AIGS-------Q--VSE--HS-I-IQDF--V--K--Q-K--Y------P-E-H-A-IY--RVL--QLMMRRGEI-QHRMQRKVLYRIK------------------
>Rana_chensinensis@Rche4953.H1.1
-----------------------------------------MS-GFDDAGIF----YSDS--F--G-G--------E----Q-A-------M----------------------G--E--D----G-Q----------A--K-K-------S----Q-----L----K---------------K-----R----FKEF-LRQY--------------------------RX--G-----T--D-----RTG--FTYKYR---DE-LKRHY-------------------------------NLGEFW----IE----------VEME---D--L---AS---FD---E---D--LAD---------YLYKQ-------P-TDHLH--------------L--------------------------L--------------E---EAAQ-EVA----D--------------E---------------V------T------R--------------P----------------------------------------------------------------R-------------P--S-------------------------------------------G--------------------------------E----E--------------------------T------------------VQ-----------------D---------------------I----------------QV-ML--R-S---------D--AN-----PANIRSLK-S--EQ-MSHLVKIPGIIIAATAVRAKATKISIQ-------------C-R----SC-----R-NTIGNI-VV-R-----------------------P-GL-EG-YA------MPRKC-----------------N-----------------------T------E--Q----A--------G------R-P-----------------------------------------------K--C-P--L----D-P---------------------YFIIPD--KCKCVDFQTLKLQESPDAVPHGEMPR-----HMQLY-CDR-YLC-----D--K-----VVP-GNRVTIMG-IY--SI--R--K-S----G------K---T-----S-A-K---G------------R----D----R--V--------------GVGI--RSS-YI----RV--------VG-I--------------Q--V--D--T-------------E-G----------A----------G--------R----S------A------------V---G-------A-I--------T---PQ----------E---E------------E--EFR----RLASRP--------DI-------------------YEKISKSIAPSIYGS--S-----DIKKAIACLLFGG-S-RKRLPDGL-TRRGDINLLMLGDPGTAKSQLLKFVE-RCSPIGVYTSGKGSSAAGLTASVMR-X-PVT-R-N---FIMEGGAMVLADGGVVCIDEFDKMREDDRVAIHEAMEQQTISIAKAGIT-TTLNSRCSVLAAANSVYGRWDD-TK-----GEDNIDFMP-TILSRFDMIFIVKDEHNEQRD------MILAKHVMNV--HL--------S-----A------R-------------------------------------------T-Q----------T-----Q---------------A----------------------------V-E---G---------------------------------------------E-V-D----------------------------------------------LN-T--------------L-KKYIAYCRT-------------------KCGPR-LSVEAAEKLKNRYVLMR-SGAREH---E---------R-----E--------------------S-E---K---R-S-------S---IPITVRQLEAIVRIAESLSKMKLQPFSAEADIEEALRLFQVSXLD-A-AM---S--GSLS--G-------V-E-----------------------G-----FT-TQ-EDQEMLSR---IEKXMKR--R-F-----AIGS-------Q--VSE--HS-I-IQDF--L--K--Q-K--Y------P-D-H-A-IH--KVL--HLMMRRGEI-QHRLQRKXLFRIK------------------
>Scyliorhinus_canicula@toto69702.H1.1
-----------------------------------------MS-GFDDPGVF----FSDS--F--G-P--------E------P-------P----------------------G--D--S----G-Q----------L--R-R-------S----H-----I----Q---------------K-----R----LRDF-LRQY--------------------------RV--G-----S--D-----RTG--FTFKYR---DE-LKRHY-------------------------------NLAEYW----IE----------VLLE---D--L---SS---FD---E---D--LAD---------HLLKQ-------P-SEHLP--------------L--------------------------L--------------E---EAAR-EVA----D--------------E---------------V------T------R--------------P----------------------------------------------------------------R-------------P--A-------------------------------------------G--------------------------------E----E--------------------------T------------------LQ-----------------E---------------------I----------------QV-ML--C-S---------D--AN-----CANIRSLK-S--DQ-MSRLVKIPGIVISASSVRAKATRIAIE-------------C-R----GC-----R-NIINNI-AV-R-----------------------P-GL-EG-YT------LPRKC-----------------N-----------------------T------E--Q----A--------G------R-P-----------------------------------------------K--C-P--I----D-P---------------------YFIIPD--KCKCVDFQTLKLQESPDAVPHGEMPR-----HMQVF-CDR-YLC-----D--K-----VVP-GNRVTIMG-IY--SI--K--K-A----G------A---G-----R-S-K---G------------R----D----R--V--------------GVGI--RGS-YI----RV--------VG-I--------------Q--V--D--T-------------E-G----------T----------G--------H----G------L------------P---G-------T-T--------A---PQ----------D---E------------E--EFR----QLAAMP--------NI-------------------YETVAKSIAPSIYGS--L-----DIKKAIGCLLFGG-S-RKRLPDGL-TRRGDINLLMLGDPGTAKSQLLKFVE-RCSPIGVYTSGKGSSAAGLTASVMR-D-PSS-R-N---FIMEGGAMVLADGGVVCIDEFDKMREDDRVAIHEAMEQQTISIAKAGIT-TTLNSRCSVLAAANSVFGRWDD-TK-----GEENIDFMP-TILSRFDMIFIVKDEHNEERD------MILAKHVMNV--HL--------S-----A------L-------------------------------------------T-Q----------T-----H---------------A----------------------------V-E---G---------------------------------------------E-I-D----------------------------------------------LS-K--------------L-KKYISYCRT-------------------KCGPR-LSAESAEKLKNRYILMR-SGAREH---E---------R-----E--------------------S-D---R---T-N-------S---IPITVRQLEAVIRISESLAKMKLQPFATERDVEEALRLFQVSTLD-A-AL---S--GSLA--G-------A-E-----------------------G-----FT-TA-EDHEMLAR---VEKQMKR--R-F-----AIGS-------Q--VSE--HS-I-VQDF--L--K--Q-K--Y------P-E-H-A-IY--KVL--QLMKRRGEI-QHRMQRKVLYRIK------------------
>Sphenodon_punctatus@toto16842.H1.1
-----------------------------------------MS-GFDDPGIY----YSDS--F--G-G--------D------P-------V----------------------A--D--E----G-P----------V--R-K-------S----Q-----L----Q---------------K-----R----FKEF-LRQY--------------------------RV--G-----T--D-----RTG--FTFKYR---DE-LKRHY-------------------------------NLGQYW----IE----------VEME---D--L---AS---FD---E---D--LAD---------YLYKQ-------P-AEHLQ--------------L--------------------------L--------------E---EGAK-EVA----D--------------E---------------V------T------R--------------P----------------------------------------------------------------R-------------P--A-------------------------------------------G--------------------------------E----E--------------------------T------------------LQ-----------------D---------------------V----------------QV-ML--K-S---------D--AN-----PANIRSLK-S--DQ-MSHLVKIPGIIISATHVRAKATRIAIQ-------------C-R----IC-----H-NTITNI-AV-R-----------------------P-GL-EG-YA------LPRKC-----------------N-----------------------T------E--Q----A--------G------R-P-----------------------------------------------K--C-P--L----D-P---------------------YFIMPD--KCKCVDFQTLKLQESPDAVPHGEMPR-----HMQLY-CDR-YLC-----D--K-----VVP-GNRVTIMG-IY--SI--K--K-T----G------Q---T-----K-N-K---G------------R----D----N--V--------------GVGI--RSS-YV----RV--------VG-I--------------Q--V--D--T-------------D-G----------S----------G--------R----S------S------------A---S-------T-V--------T---PQ----------E---E------------E--ELR----RLTSMP--------TI-------------------YDAIAKSIAPSIYGS--G-----DIKKAIACLLFGG-S-RKRLPDGL-TRRGDINLLMLGDPGTAKSQLLKFVE-RCSPIGVYTSGKGSSAAGLTASVIR-D-PSS-R-G---FFMEGGAMVLADGGVVCIDEFDKMREDDRVAIHEAMEQQTISIAKAGIT-TTLNSRCSVLAAANSVFGRWDE-TK-----GEENIDFMP-TILSRFDMIFIVKDEHNEERD------MILAKHVMSL--HV--------S-----A------L-------------------------------------------T-Q----------T-----Q---------------A----------------------------V-E---G---------------------------------------------E-I-E----------------------------------------------LN-K--------------L-KKLIAYCRA-------------------KCGPR-LSAEAAEKLKNRYILMR-SGARQH---E---------R-----E--------------------S-D---R---R-S-------N---IPITVRQLEAVVRIAESLSKMKLQPFATEADVEEALRLFQVSTLD-A-AM---S--GSLS--G-------V-E-----------------------G-----FT-TQ-EDQEMLSR---IEKQLKR--R-F-----AIGS-------Q--VSE--HS-I-VQDF--M--K--Q-K--Y------P-E-H-A-IH--KVL--QLMMRRGEI-QHRMQRKVLYRIK------------------
