# Supplementary material for: A phylogenomic framework and timescale for comparative studies of tunicates
Source: BMC Biol. 2018 Apr 13;16:39. doi: 10.1186/s12915-018-0499-2 (PMC5899321; doi:10.1186/s12915-018-0499-2)
Supplement: Supplementary file 4 — Supporting data. Transcriptome assemblies, alignments, and trees. (ZIP 38502 kb) [file 12915_2018_499_MOESM4_ESM.zip › 12915_2018_499_MOESM4_ESM/12915_2018_499 (Delsuc) Files Updated 23-03-2018/mcm-C.fasta]

>Homo_sapiens@BC003509_AAH03509.1
-------------------------------------------------------XXXM-AG-T----VV----L-D--DV----E-----LR-E-A-----------------------------QRD-YLDFL--D----D---E---------E-----------------------------D-Q----G-----------I----YQ----SK-----VR--ELI-S----D------------------N---Q--------------------------------------------Y----------R-LIVNVN-DLRRK-----N---E-K-R--------------AN--R--LLN--------------------------NAFEELVAF--Q-RAL-K-----D-F-VA-S----I----D-A--------------------------------------T-Y--------------A-K--Q---Y--E-----E-----F-Y------------V---G------LEGSFGSKH--VSP------RTLTSCFLSCVVCVEGIVTKCSLVRP------KV--VRSVH-----------------YC-------------------PAT-KK-----T---I---------------------------------------E-RR---Y---SD-------------LT---T---------------L--------V---A-------F----P------------S----S---S-V-YPT---------------------------K--DEE-NNP----LE--T-EYG--LSVYKDHQTITIQEMPEKAPAGQLPRSVDVILDD-DLV-----DKAKPG-DRVQVVGTYR---CL---P-----------------G-----------------KK-G-------G--Y-T-S-G---TFR--------------------------------------TVLIA---------------C----NVKQ-M-S-K-D-A-Q---P-SF------SAE---------------D----I--------------------------------------------------AK--I-K------------------------------KF--------S-----------K----------------T-R-S-K-D--I-------FDQ------------------------------LAKSLAPSIHGHDYVKKAILCLLLGG-VE---------RD---L-E-N----------GSHIRGD-INILLIGDPSVAKSQLLRYVL-CTA-P-RAIPTTGRGSSGVGLTAAVTTDQ-------ETG---E---RRLEAGAMVLADRGVVCIDEFDKMSDMDRTAIHEVMEQGRVTIAKAGIH-ARLNARCSVLAAANPVYGRYDQYKTPMENIGLQDSLLSRFDLLFIMLD-------------------QMDPEQDREISDH--VLRM-------H-R-----Y-R---------------A--P-G-----E---------------Q--------D----------------G---D---------------------------------------A-------------------M---P-L--GS------A--------V----D-------I-------L----------A-----------T---------D--D-----P----N--------F--------------------S---Q----E---D-------------------Q-Q--------D---------------------------------T----Q--IYEK---H----D-NLL---H----G---T---------------K---K-K---K-------------------------E----K-------M---------------------V------------------S-----------------AA-------------F--------------------------------------------------------------------------------------------------------------------------------------------------------------------------MKKYIHVAK-I------------------------------I-K--------PV-LTQE--------------------------------SAT-----YIAEEY-S-RLR---------S--Q-----------------D----SM-S-----S---------D----T---A----------R----------T---SP-VTARTLETLIRLATAHAKARM-S------KTVDL-QDAEEAVELVQY----AYF-------------K---------------K-----V-----L------E--------------K--EK-----K----------R--K---------------------K----R------S---------------E----D----E-------S--E-T-E----------D-------------------E----------------------------------------E--------E---------------------------------------------K-------------------S--Q---------E---------------------------------------------------------------------------------------------------------------------------------D-------Q-----E---------Q-----------------------------------K-----------R-----------K---------R-------R---K----------------T-------------------------------------------------R------------------------------------------Q--------P------------D---------A-------------K---------D------------------------------G---------D----------S--------------------------------------------------Y-------------D-------------------------P-----Y-----------D--F-----------S-------------------D-T-E-E--------------E-----M------P------------------Q-----------V----------------------------------H---------------T----------------P-----------------------------------K----------------T----------------------------------------------------A----------------D---------S----------------------------------------------Q----------------------E--------------------------------------------------------------------------------------------------------------------------------------------------------------------------------------------------------------------------------------------------------------------------------------------------------------------------------------------------------------------------------------T-----------------------------------K--------------E-----------------------------S----Q------K----------V---E---------L-------------S---E--S----R---L---------------K-AFKVA---LLD-----------V--F---R-EA-HAQ--S-----I-------GM--NRL-TES--I-N--R-D-SE---E--P-----------F---SSVE--IQA---ALSKMQD---DNQVMV--SE-G--II-FLI----------------
>Pan_troglodytes@XP_001151750
-------------------------------------------------------XXXM-AG-T----VV----L-D--DV----E-----LR-E-A-----------------------------QRD-YLDFL--D----D---E---------E-----------------------------D-Q----G-----------I----YQ----SK-----VR--ELI-S----D------------------N---Q--------------------------------------------Y----------R-LIVNVN-DLRRK-----N---E-K-R--------------AN--R--LLN--------------------------NAFEELVAF--Q-RAL-K-----D-F-VA-S----I----D-A--------------------------------------T-Y--------------A-K--Q---Y--E-----E-----F-Y------------V---G------LEGSFGSKH--VSP------RTLTSCFLSCVVCVEGIVTKCSLVRP------KV--VRSVH-----------------YC-------------------PAT-KK-----T---I---------------------------------------E-RH---Y---SD-------------LT---T---------------L--------V---A-------F----P------------S----S---S-I-YPT---------------------------K--DEE-NNP----LE--T-EYG--LSVYKDHQTITIQEMPEKAPAGQLPRSVDVILDD-DLV-----DKAKPG-DRVQVVGTYR---CL---P-----------------G-----------------KK-G-------G--Y-T-S-G---TFR--------------------------------------TVLIA---------------C----NVKQ-M-S-K-D-A-Q---P-SF------SAE---------------D----I--------------------------------------------------AK--I-K------------------------------KF--------S-----------K----------------T-R-S-K-D--I-------FDQ------------------------------LAKSLAPSIHGHDYVKKAILCLLLGG-VE---------RD---L-E-N----------GSHIRGD-INILLIGDPSVAKSQLLRYVL-CTA-P-RAIPTTGRGSSGVGLTAAVTTDQ-------ETG---E---RRLEAGAMVLADRGVVCIDEFDKMSDMDRTAIHEVMEQGRVTIAKAGIH-ARLNARCSVLAAANPVYGRYDQYKTPMENIGLQDSLLSRFDLLFIMLD-------------------QMDPEQDREISDH--VLRM-------H-R-----Y-R---------------A--P-G-----E---------------Q--------D----------------G---D---------------------------------------A-------------------M---P-L--GS------A--------V----D-------I-------L----------A-----------T---------D--D-----P----N--------F--------------------S---Q----E---D-------------------Q-Q--------D---------------------------------T----Q--IYEK---H----D-NLL---H----G---T---------------K---K-K---K-------------------------E----K-------M---------------------V------------------S-----------------AA-------------F--------------------------------------------------------------------------------------------------------------------------------------------------------------------------MKKYIHVAK-I------------------------------I-K--------PV-LTQE--------------------------------SAT-----YIAEEY-S-RLR---------S--Q-----------------D----SM-S-----S---------D----T---A----------R----------T---SP-VTARTLETLIRLATAHAKARM-S------KTVDL-QDAEEAVELVQY----AYF-------------K---------------K-----V-----L------E--------------K--EK-----K----------R--K---------------------K----R------S---------------E----D----E-------S--E-T-E----------D-------------------E----------------------------------------E--------E---------------------------------------------K-------------------S--Q---------E---------------------------------------------------------------------------------------------------------------------------------D-------Q-----E---------Q-----------------------------------K-----------R-----------K---------R-------R---K----------------T-------------------------------------------------R------------------------------------------Q--------P------------D---------A-------------K---------D------------------------------G---------D----------S--------------------------------------------------Y-------------D-------------------------P-----Y-----------D--F-----------S-------------------D-T-E-E--------------E-----M------P------------------Q-----------V----------------------------------H---------------T----------------P-----------------------------------K----------------T----------------------------------------------------A----------------D---------S----------------------------------------------Q----------------------E--------------------------------------------------------------------------------------------------------------------------------------------------------------------------------------------------------------------------------------------------------------------------------------------------------------------------------------------------------------------------------------T-----------------------------------K--------------E-----------------------------S----Q------K----------V---E---------L-------------S---E--S----R---L---------------K-AFKVA---LLD-----------V--F---R-EA-HAQ--S-----I-------GM--NRL-TES--I-N--R-D-SE---E--P-----------F---SSVE--IQA---ALSKMQD---DNQVMV--SE-G--II-FLI----------------
>Bos_taurus@AAI14738
----------------------------------------------------------M-AG-T----VV----L-D--DV----E-----LR-E-A-----------------------------QRD-YLDFL--D----D---E---------E-----------------------------D-Q----G-----------I----YQ----SK-----VR--ELI-S----D------------------N---Q--------------------------------------------Y----------R-LIVNVN-DLRRK-----N---E-K-R--------------AN--R--LLS--------------------------NAFEELVAF--Q-RAL-K-----D-F-VA-S----I----D-A--------------------------------------T-Y--------------A-K--Q---Y--E-----E-----F-Y------------I---G------LEGSFGSKH--VSP------RTLTSCFLSCVVCVEGIVTKCSLVRP------KV--VRSVH-----------------YC-------------------PAT-KK-----T---I---------------------------------------E-RR---Y---SD-------------LT---S---------------L--------V---A-------F----P------------S----S---S-V-YPT---------------------------K--DEE-NNP----LE--T-EYG--LSVYKDHQIITIQEMPEKAPAGQLPRSVDVILDD-DLV-----DRVKPG-DRVQVVGTYR---CL---P-----------------G-----------------KK-G-------G--Y-T-S-G---TFR--------------------------------------TVLIA---------------C----NVKQ-M-S-K-D-V-Q---P-SF------SAE---------------D----I--------------------------------------------------AK--I-K------------------------------KF--------S-----------K----------------T-R-S-K-D--I-------FDQ------------------------------LARSLAPSIHGHDYVKKAILCLLLGG-VE---------RD---L-E-N----------GSHIRGD-INILLIGDPSVAKSQLLRYVL-CTA-P-RAIPTTGRGSSGVGLTAAVTTDQ-------ETG---E---RRLEAGAMVLADRGVVCIDEFDKMSDMDRTAIHEVMEQGRVTIAKAGIH-ARLNARCSVLAAANPVYGRYDQYKTPMENIGLQDSLLSRFDLLFIMLD-------------------QMDPEQDREISDH--VLRM-------H-R-----Y-R---------------A--P-G-----E---------------Q--------D----------------G---D---------------------------------------A-------------------M---P-L--GS------A--------V----D-------I-------L----------A-----------T---------D--D-----P----N--------F--------------------S---P----D---D-------------------Q-Q--------D---------------------------------T----Q--IYEK---H----D-NLL---H----G---I---------------K---K-K---K-------------------------E----K-------M---------------------V------------------S-----------------AA-------------F--------------------------------------------------------------------------------------------------------------------------------------------------------------------------MRKYIHVAK-I------------------------------I-K--------PV-LTQE--------------------------------SAA-----YIAEEY-S-RLR---------S--Q-----------------D----SM-S-----S---------D----T---A----------R----------T---SP-VTARTLETLIRLATAHAKARM-S------KTVDL-QDAEEAVELVQY----AYF-------------K---------------K-----V-----L------E--------------K--EK-----K----------R--K---------------------K----R------S---------------E----D----E-------S--D-A-E----------D-------------------E----------------------------------------V--------E---------------------------------------------K-------------------S--Q---------E---------------------------------------------------------------------------------------------------------------------------------D-------Q-----E---------Q-----------------------------------K-----------T-----------K---------R-------R---R----------------I-------------------------------------------------C------------------------------------------P--------S------------D---------A-------------K---------E------------------------------G---------D----------S--------------------------------------------------Y-------------D-------------------------P-----Y-----------D--F-----------T-------------------N-T-E-E--------------E-----M------P------------------Q-----------V----------------------------------H---------------T----------------P-----------------------------------K----------------A----------------------------------------------------T----------------D---------S----------------------------------------------Q----------------------E--------------------------------------------------------------------------------------------------------------------------------------------------------------------------------------------------------------------------------------------------------------------------------------------------------------------------------------------------------------------------------------T-----------------------------------K--------------E-----------------------------S----Q------K----------V---E---------L-------------S---E--S----R---L---------------K-AFKAA---LLE-----------V--F---R-EA-HAQ--S-----V-------GM--NRL-TES--V-N--R-D-NE---E--P-----------F---SSAE--IQA---ALSRMQD---DNQVMV--SE-G--IV-FLI----------------
>Mus_musculus@BAE21885
----------------------------------------------------------M-AG-T----VV----L-D--DV----E-----LR-E-A-----------------------------QRD-YLDFL--D----N---E---------E-----------------------------D-Q----G-----------I----YQ----NK-----VR--ELI-S----D------------------N---Q--------------------------------------------Y----------R-LIVSVN-DLRRK-----N---E-K-R--------------AN--R--LLN--------------------------NAFEELVAF--Q-RAL-K-----D-F-VA-S----I----D-A--------------------------------------T-Y--------------A-K--Q---Y--E-----E-----F-Y------------I---G------LEGSFGSKH--VSP------RTLTSCFLSCVVCVEGIVTKCSLVRP------KV--VRSVH-----------------YC-------------------PAT-KK-----T---I---------------------------------------E-RR---Y---SD-------------LT---T---------------L--------V---A-------F----P------------S----S---S-V-YPT---------------------------K--DEE-NNP----LE--T-EYG--LSVYKDHQTITIQEMPEKAPAGQLPRSVDVILDD-DLV-----DKVKPG-DRIQVVGTYR---CL---P-----------------G-----------------KK-G-------C--Y-T-S-G---TFR--------------------------------------TVLIA---------------C----NVKQ-M-S-K-D-I-Q---P-AF------SAD---------------D----I--------------------------------------------------AK--I-K------------------------------KF--------S-----------K----------------T-R-S-K-D--V-------FEQ------------------------------LARSLAPSIHGHDYVKKAILCLLLGG-VE---------RE---L-E-N----------GSHIRGD-INILLIGDPSVAKSQLLRYVL-CTA-P-RAIPTTGRGSSGVGLTAAVTTDQ-------ETG---E---RRLEAGAMVLADRGVVCIDEFDKMSDMDRTAIHEVMEQGRVTIAKAGIH-ARLNARCSVLAAANPVYGRYDQYKTPMENIGLQDSLLSRFDLLFIMLD-------------------QMDPEQDREISDH--VLRM-------H-Q-----Y-R---------------A--P-G-----E---------------Q--------D----------------G---D---------------------------------------A-------------------L---P-L--GS------S--------V----D-------I-------L----------A-----------T---------D--D-----P----D--------F--------------------T---Q----D---D-------------------Q-Q--------D---------------------------------T----R--IYEK---H----D-SLL---H----G---T---------------K---K-K---K-------------------------E----K-------M---------------------V------------------S-----------------AA-------------F--------------------------------------------------------------------------------------------------------------------------------------------------------------------------MKKYIHVAK-I------------------------------I-K--------PT-LTQE--------------------------------SAA-----YIAEEY-S-RLR---------S--Q-----------------D----SM-S-----S---------D----T---A----------R----------T---SP-VTARTLETLIRLATAHAKARM-S------KTVDL-QDAEEAVELVQY----AYF-------------K---------------K-----V-----L------E--------------K--EK-----K----------R--K---------------------K----A------S---------------E----D----E-------S--D-L-E----------D-------------------E----------------------------------------E--------E---------------------------------------------K-------------------S--Q---------E---------------------------------------------------------------------------------------------------------------------------------D-------T-----E---------Q-----------------------------------K-----------R-----------K---------R-------R---K----------------T------------------------------------------------------------------------------------------------------------------H---------A-------------K---------D------------------------------G---------E----------S--------------------------------------------------Y-------------D-------------------------P-----Y-----------D--F-----------S-------------------E-A-E-T--------------Q-----M------P------------------Q-----------V----------------------------------H---------------T----------------P-----------------------------------K----------------T----------------------------------------------------D----------------D---------S----------------------------------------------Q----------------------E-----K----------------T---------D--------------------------------------------------------------------------------------------------------------------------------------------------------------------------------------------------------------------------------------------------------------------------------------------------------------------------------------DS--Q-------E--T-----------------------------------Q--------------D-----------------------------S----Q------K----------V---E---------L-------------S---E--P----R---L---------------K-AFKAA---LLE-----------V--F---Q-EA-HEQ--S-----V-------GM--LHL-TES--I-N--R-N-RE---E--P-----------F---SSEE--IQA---CLSRMQD---DNQVMV--SE-G--IV-FLI----------------
>Monodelphis_domestica@XP_001364026
----------------------------------------------------------M-AA-T----TV----I-D--DA----E-----LR-E-A-----------------------------QRD-YLDFL--D----D---E---------E-----------------------------D-Q----G-----------I----YQ----SK-----VR--ELI-S----D------------------N---Q--------------------------------------------H----------R-LIVNVN-DLRRK-----N---E-K-R--------------AI--K--LLN--------------------------NAFDELLAF--Q-RAL-K-----D-F-VA-S----I----D-A--------------------------------------T-Y--------------A-K--Q---Y--E-----E-----F-Y------------I---G------LEGSFGSKH--VSP------RTLTSCFLSCIVCVEGIVTKCSLIRP------KV--VRSVH-----------------YC-------------------PAT-KK-----T---L---------------------------------------E-RN---Y---TD-------------LT---S---------------L--------V---A-------F----P------------S----S---S-V-YPT---------------------------K--DEE-NNP----LE--T-EYG--LSVYKDHQTITIQEMPEKAPAGQLPRSVDVILDD-DLV-----DKVKPG-DRIQVVGTYR---CL---P-----------------G-----------------KK-G-------G--Y-T-S-G---TFR--------------------------------------TILIA---------------C----NVKL-M-S-K-E-V-Q---P-MF------SAE---------------D----V--------------------------------------------------AK--I-K------------------------------KF--------S-----------K----------------T-R-S-K-D--I-------FDQ------------------------------LSRSLAPSIHGHEYIKKAILCMLLGG-VE---------KV---L-E-N----------GSRIRGD-INVLLIGDPSVAKSQLLRYVL-CTA-P-RAIPTTGRGSSGVGLTAAVTTDQ-------ETG---E---RRLEAGAMVLADRGVVCIDEFDKMSDIDRTAIHEVMEQGRVTISKAGIH-ARLNARCSVLAAANPVYGRYDQYKTPMENIGLQDSLLSRFDLLFIMLD-------------------QMDPEQDREISDH--VLRM-------H-R-----Y-R---------------A--A-G-----E---------------Q--------D----------------G---D---------------------------------------A-------------------M---P-L--GS------A--------V----D-------I-------L----------A-----------T---------D--D-----P----N--------F--------------------V---L----E---D-------------------Q-Q--------E---------------------------------T----P--IYEK---H----D-NLL---H----G---T---------------K---K-R---K-------------------------E----K-------T---------------------V------------------S-----------------AA-------------F--------------------------------------------------------------------------------------------------------------------------------------------------------------------------MKKYIHVAK-I------------------------------I-K--------PV-LTPE--------------------------------AAN-----HIADEY-S-RLR---------S--Q-----------------D----SM-S-----S---------D----V---A----------R----------T---SP-VTARTLETLIRLATAHAKARM-S------KTIEL-QDAEDAVELVQY----AYF-------------K---------------K-----V-----L------E--------------K--EK-----K----------R--K---------------------K----R------N---------------E----D----E-------S--E-T-E----------D-------------------E----------------------------------------E--------D---------------------------------------------Q-------------------M--Q---------D---------------------------------------------------------------------------------------------------------------------------------G-------Q-----E---------QRK---------------------------------K-----------R-----------K---------K-------R---K----------------V-------------------------------------------------D------------------------------------------G--------S------------D---------V-------------K---------E------------------------------G---------E----------S--------------------------------------------------Y-------------D-------------------------P-----Y-----------D--F-----------S-------------------D-T-E-E--------------E-----M------P------------------Q-----------V----------------------------------H---------------T----------------P-----------------------------------K----------------M----------------------------------------------------P----------------E---------P----------------------------------------------Q----------------------E--------------------------------------------------------------------------------------------------------------------------------------------------------------------------------------------------------------------------------------------------------------------------------------------------------------------------------------------------------------------------------------P-----------------------------------K--------------E-----------------------------G----Q------K----------T---E---------L-------------T---E--S----R---L---------------K-AFKVA---LLE-----------V--F---R-TS-HAQ--S-----V-------GL--NRL-TES--I-N--Q-D-NE---S--P-----------F---SPAE--VRA---ALNKMQD---DNQVMV--SD-D--IV-FLI----------------
>Gallus_gallus@CAG31011
---------------------------------------------------------MA-AP-A----GG----L-G--DA----E-----LR-E-A-----------------------------QRD-YLDFL--D----D---E---------E-----------------------------D-Q----G-----------V----YH----GK-----VR--DMI-S----D------------------N---Q--------------------------------------------Y----------R-LLVNIN-DLRRR-----N---E-K-R--------------AN--R--LLS--------------------------NAFEELIAF--Q-RAL-K-----D-F-VA-S----V----D-A--------------------------------------T-Y--------------A-K--Q---Y--E-----D-----F-Y------------I---G------LEGSFGSKH--VSP------RTLTACFLSCIVCVEGIVTKCSLIRP------KV--VRSVH-----------------YC-------------------PAT-KK-----T---I---------------------------------------E-RR---Y---TD-------------LT---S---------------L--------D---A-------F----P------------S----S---T-V-YPT---------------------------K--DEE-NNP----LE--T-EYG--LSVYKDHQTISIQEMPEKAPAGQLPRSVDVILDD-DLV-----DKVKPG-DRIQVVGTYR---CL---P-----------------G-----------------KK-G-------G--Y-T-S-G---TFR--------------------------------------TILIA---------------C----HIKQ-M-S-K-D-A-R---P-LY------SAN---------------D----V--------------------------------------------------AK--I-K------------------------------RF--------S-----------K----------------S-R-S-K-D--I-------FNQ------------------------------LARSLAPSIHGHEFIKKALLCMLLGG-VE---------KV---L-E-N----------GSRIRGD-INILLIGDPSVAKSQLLRYVL-GTA-P-RAVGTTGRGSSGVGLTAAVTTDQ-------ETG---E---RRLEAGAMVLADRGVVCIDEFDKMSDIDRTAIHEVMEQGRVTIAKAGIH-ARLNSRCSVLAAANPVYGRYDQYKTPMENIGLQDSLLSRFDLLFIMLD-------------------QMDSEQDREISDH--VLRM-------H-R-----Y-R---------------N--P-N-----E---------------Q--------D----------------G---D---------------------------------------A-------------------M---P-L--GS------A--------V----E-------I-------L----------A-----------T---------D--D-----P----D--------F--------------------A---Q----E---E-------------------E-Q--------E---------------------------------L----Q--VYEK---H----D-DLL---H----G---P---------------N---R-R---K-------------------------E----K-------I---------------------V------------------S-----------------ME-------------F--------------------------------------------------------------------------------------------------------------------------------------------------------------------------MRKYIHVAK-M------------------------------I-K--------PV-LTQE--------------------------------SAD-----YIAEEY-S-SLR---------S--Q-----------------N----QM-N-----S---------D----I---A----------R----------T---SP-VTARTLETLIRLSTAHAKARM-S------KTVDL-QDAEAALELVQF----AYF-------------K---------------K-----V-----L------E--------------K--EK-----K----------R--K---------------------K----Q------V---------------E----D----D-------S--E-T-E----------K-------------------E--------E----------------E--------------E--------E---------------------------------------------E-------------------T--Q---------P---------------------------------------------------------------------------------------------------------------------------------E-------K-----E---------G-----------------------------------R-----------K-----------Q---------R-------R---K----------------K-------------------------------------------------A------------------------------------------R--------T------------E---------G-------------E---------E----------------------------------------E----------S--------------------------------------------------Y-------------D-------------------------P-----Y-----------D--F-----------S-------------------D-A-E-Q--------------E-----M------P------------------E-----------V----------------------------------Q---------------A----------------H-----------------------------------T----------------P-------------------------------------------------------------------------------K----------------------------------------------T----------------------P-----E----------------S----------------------------------------------------------------------------------------------------------------------------------------------------------------------------------------------------------------------------------------------------------------------------------------------------------------------------------------------------S-------A--T-----------------------------------G--------------E-----------------------------A----K------K----------P---E---------L-------------A---D--P----R---L---------------K-AFKAA---LLE-----------V--F---K-SS-HAQ--S-----V-------GL--KNV-MES--I-N--R-D-NP---E--P-----------F---SLAG--VKV---ALAHMQD---DNQIMV--SD-D--II-FLI----------------
>Taeniopygia_guttata@XP_002191937
---------------------------------------------------------MA-AP-A----GG----L-E--DA----E-----LR-E-A-----------------------------QRD-YLDFL--D----D---E---------E-----------------------------D-Q----G-----------I----YQ----SK-----VR--DMI-S----D------------------N---Q--------------------------------------------Y----------R-LIVNIN-DLRRK-----N---E-K-R--------------AS--R--LLS--------------------------NAFEELIAF--Q-RAL-K-----D-F-VA-S----V----D-A--------------------------------------T-Y--------------A-K--Q---Y--E-----D-----F-Y------------I---G------LEGSFGSKH--VSP------RTLTACFLSCIVCVEGIVTKCSLVRP------KV--VRSVH-----------------YC-------------------PAT-KK-----T---I---------------------------------------E-RR---Y---AD-------------MT---S---------------L--------D---A-------F----P------------S----S---S-I-YPT---------------------------K--DEE-NNP----LE--T-EFG--LSVYKDHQTITIQEMPEKAPAGQLPRSVDVVLDD-DLV-----DRVKPG-DRIQVVGTYR---CL---P-----------------G-----------------KK-G-------G--Y-T-S-G---TFR--------------------------------------TILIA---------------C----HVKQ-M-S-K-D-L-R---P-LY------SAS---------------D----V--------------------------------------------------AK--I-K------------------------------RF--------S-----------K----------------S-R-S-K-D--I-------FDQ------------------------------LARSLAPSIHGHEYIKKAILCMLLGG-VE---------KI---L-E-N----------GSRIRGD-INILLIGDPSVAKSQLLRYVL-STA-P-RAIPTTGRGSSGVGLTAAVTTDQ-------ETG---E---RRLEAGAMVLADRGIVCIDEFDKMSDIDRTAIHEVMEQGRVTIAKAGIQ-ARLNSRCSVLAAANPVYGRYDQYKTPMENIGLQDSLLSRFDLLFIVLD-------------------QMDPEQDKEISDH--VLRM-------H-R-----Y-R---------------N--P-N-----E---------------Q--------D----------------G---D---------------------------------------A-------------------M---P-L--GS------A--------V----E-------M-------L----------A-----------T---------D--D-----P----D--------F--------------------M---Q----E---E-------------------E-Q--------E---------------------------------L----Q--VYEK---H----D-DLL---H----G---P---------------N---R-R---K-------------------------E----K-------V---------------------V------------------S-----------------ME-------------F--------------------------------------------------------------------------------------------------------------------------------------------------------------------------MRKYIHVAK-M------------------------------I-K--------PV-LTEE--------------------------------AAS-----YIAEEY-S-RLR---------S--Q-----------------S----QM-N-----S---------D----V---A----------R----------T---SP-ITARTLETLIRLSTAHAKARM-N------KTVDM-QDAEAALELVQF----AYF-------------K---------------K-----V-----L------E--------------K--EK-----K----------R--R---------------------K----P------A---------------E----D----D-------S--E-T-E----------E-------------------D--------Q----------------E--------------S--------Q----------------------------------------------------------------------------------------------------------------------------------------------------------------------------------------------------------------D-------K-----E---------E-----------------------------------R-----------T-----------T---------R-------R---K----------------K-------------------------------------------------A------------------------------------------R--------T------------E---------G-------------E---------E----------------------------------------G----------S--------------------------------------------------Y-------------D-------------------------P-----Y-----------D--F-----------S-------------------D-A-E-E--------------E-----M------P------------------Q-----------V----------------------------------Q---------------A----------------H-----------------------------------P----------------P-------------------------------------------------------------------------------K----------------------------------------------T----------------------P-----E----------------A----------------------------------------------------------------------------------------------------------------------------------------------------------------------------------------------------------------------------------------------------------------------------------------------------------------------------------------------------S-------G--A-----------------------------------G--------------E-----------------------------G----K------K----------V---E---------L-------------A---E--P----R---L---------------K-AFKAA---LLE-----------V--F---K-AS-HAQ--S-----V-------GL--KSM-MES--I-N--R-D-NP---E--P-----------F---SAAE--VKV---ALAHMQD---DNQIMV--SD-D--II-FLI----------------
>Xenopus_laevis@AAH44051
----------------------------------------------------------M-AA-V----TE----L-D--DQ----E-----MR-E-A-----------------------------QRE-YLDFL--D----D---E---------E-----------------------------D-Q----G-----------I----YQ----SK-----VR--DMI-S----E------------------N---Q--------------------------------------------Y----------R-LIVNIN-DLRRK-----N---E-K-R--------------AS--L--LMN--------------------------NAFEGLIAF--Q-RAL-K-----D-F-VA-S----I----D-G--------------------------------------T-Y--------------A-K--Q---Y--E-----D-----F-Y------------I---G------LEGSFGSKH--VTP------RTLTSRFLSSVVCVEGIVTKCSLVRP------KV--VRSVH-----------------YC-------------------PAT-KK-----T---I---------------------------------------E-RK---Y---TD-------------LT---S---------------L--------E---A-------F----P------------S----S---A-V-YPT---------------------------K--DEE-NNP----LE--T-EYG--LSIYKDHQTITIQEMPEKAPAGQLPRSVDIILDD-DLV-----DKVKPG-DRVQVIGTYR---CL---P-----------------S-----------------KQ-N-------G--Y-T-S-A---SFR--------------------------------------TILIA---------------C----NVIQ-M-S-K-E-V-T---P-VF------SAD---------------D----L--------------------------------------------------AK--I-K------------------------------KF--------S-----------K----------------S-H-S-K-D--V-------FEQ------------------------------LSRSLAPSIHGHSYIKKAILCMLLGG-VE---------KV---L-D-N----------GTRIRGD-INVLLIGDPSVAKSQLLRYVL-FTA-P-RAIPTTGRGSSGVGLTAAVTTDQ-------ETG---E---RRLEAGAMVLADRGVVCIDEFDKMSDMDRTAIHEVMEQGRVTIAKAGIH-ARLNARCSVLAAANPVYGRYDQYKTPMENIGLQDSLLSRFDLLFIMLD-------------------QMDPEHDREISDH--VLRM-------H-R-----Y-R---------------S--A-G-----E---------------Q--------D----------------G---D---------------------------------------A-------------------L---P-L--GS------A--------V----D-------I-------L----------A-----------T---------E--D-----P----N--------V--------------------T---S----E---E-------------------Q-Q--------E---------------------------------L----Q--VYEK---H----D-SLL---H----G---V---------------K---K-R---R-------------------------E----K-------V---------------------L------------------S-----------------ME-------------F--------------------------------------------------------------------------------------------------------------------------------------------------------------------------MRKYIHVAK-I------------------------------F-K--------PV-LTQE--------------------------------AAS-----FIAEEY-T-RLR---------N--Q-----------------D----QM-S-----T---------D----V---A----------R----------T---SP-VTARSLETLIRLSTAHAKVRM-S------KTVQL-QDAEAALELVQY----AYF-------------K---------------K-----V-----L------E--------------K--EK-----K----------R--R---------------------R-----------R---------------E----G----E-------S--D-T-E-----------------------------------------------------------------------E--------E---------------------------------------------Q-------------------T--Q---------P---------------------------------------------------------------------------------------------------------------------------------D-------G-----E---------G-----------------------------------K-----------K-----------R---------R-------K---K----------------R-------------------------------------------------R------------------------------------------A--------Q------------D---------G----------------------------------------------------------------E----------S--------------------------------------------------H-------------D-------------------------P-----Y-----------E--F-----------S-------------------D-T-E-D--------------E-----T------P------------------V-----------V----------------------------------H---------------T----------------P-----------------------------------K----------------T----------------------------------------------------P----------------V---------N----------------------------------------------G----------------------Q-----E----------------E----------------------------------------------------------------------------------------------------------------------------------------------------------------------------------------------------------------------------------------------------------------------------------------------------------------------------------------------------M-------E--T-----------------------------------D--------------S-----------------------------S----A------K----------P---G---------L-------------S---G--D----R---L---------------K-AFKSA---LLD-----------A--F---K-AA-HAQ--S-----I-------AM--AAM-MEA--I-N--K-N-ND---S--P-----------F---SQAE--VKA---ALELMEE---ANHIMV--SD-N--IV-FLI----------------
>Xenopus_tropicalis@38464363.147
--------------------------------------------------------MAA-PA-V----TE----L-E--DQ----E-----MR-E-A-----------------------------QRE-YLDFL--D----D---E---------E-----------------------------D-Q----G-----------I----YQ----SK-----VR--DMI-S----E------------------N---Q--------------------------------------------Y----------R-LIVNVN-DLRKK-----N---E-K-R--------------AN--M--LMN--------------------------NAFEGLIAF--Q-RAL-K-----D-F-VA-S----I----D-G--------------------------------------T-Y--------------A-K--Q---Y--E-----E-----F-Y------------I---G------LEGSFGNKH--VTP------RTLTSRCLSCIVCVEGIVTKCSLVRP------KV--VRSVH-----------------YC-------------------PAT-KK-----T---I---------------------------------------E-RK---Y---TD-------------LT---S---------------L--------E---A-------F----P------------S----S---A-V-YPT---------------------------K--DEE-NNP----LE--T-EYG--LSIYKDHQTITIQEMPEKAPAGQLPRSVDIILDD-DLV-----DKVKPG-DRVQVIGTYR---CL---P-----------------S-----------------KQ-N-------G--Y-T-S-A---SFR--------------------------------------TILIA---------------C----NVIQ-M-S-K-E-V-T---P-VF------SAD---------------D----L--------------------------------------------------AK--I-K------------------------------KF--------S-----------K----------------S-H-S-K-D--I-------FEQ------------------------------LSRSLAPSIHGHLYIKKAILCMLLGG-VE---------KV---L-D-N----------GTRIRGD-INVLLIGDPSVAKSQLLRYVL-CTA-P-RAIPTTGRGSSGVGLTAAVTTDQ-------ETG---E---RRLEAGAMVLADRGVVCIDEFDKMSDMDRTAIHEVMEQGRVTIAKAGIH-ARLNARCSVLAAANPVYGRYDQYKTPMDNIGLQDSLLSRFDLLFIMLD-------------------QMDPEQDREISDH--VLRM-------H-R-----Y-R---------------A--A-G-----E---------------Q--------D----------------G---D---------------------------------------A-------------------M---P-L--GS------A--------V----D-------I-------L----------A-----------T---------N--D-----P----N--------V--------------------T---S----E---E-------------------Q-Q--------E---------------------------------L----Q--VYEK---H----D-SLL---H----G---V---------------K---K-R---K-------------------------E----K-------I---------------------L------------------S-----------------VE-------------F--------------------------------------------------------------------------------------------------------------------------------------------------------------------------MRKYVHVAK-I------------------------------F-K--------PV-LTQE--------------------------------AAS-----FIAEEY-S-RLR---------N--Q-----------------D----QL-S-----T---------D----V---A----------R----------T---SP-VTARTLETLIRLSTAHAKVRM-S------KTVQL-QDAEAAIELVQY----AYF-------------K---------------K-----V-----L------E--------------K--EK-----K----------R--R---------------------R-----------R---------------D----E----D-------S--D-T-E----------G------------------------------------------------------------E--------Q---------------------------------------------Q-------------------T--Q---------P---------------------------------------------------------------------------------------------------------------------------------D-------G-----E---------A-----------------------------------K-----------K-----------R---------R-------K---K----------------R-------------------------------------------------R------------------------------------------A--------Q------------E---------G----------------------------------------------------------------E----------S--------------------------------------------------H-------------D-------------------------P-----Y-----------E--F-----------S-------------------D-T-E-D--------------E-----T------P------------------V-----------V----------------------------------H---------------T----------------P-----------------------------------K----------------T----------------------------------------------------P----------------V---------N----------------------------------------------G----------------------Q-----E----------------E----------------------------------------------------------------------------------------------------------------------------------------------------------------------------------------------------------------------------------------------------------------------------------------------------------------------------------------------------M-------E--T-----------------------------------D--------------S-----------------------------S----A------K----------P---G---------L-------------S---G--E----R---L---------------K-AFKSA---LLG-----------A--F---K-SA-HAQ--S-----I-------AM--EAL-MEA--I-N--K-R-ND---S--P-----------F---SQAE--VKA---ALELMEE---ANHIMV--SD-N--IV-FLI----------------
>Danio_rerio@AAH56718
------------------------------------------------------------MA-A----EV----V-D--DQ----E-----MR-E-A-----------------------------QRD-YLDFL--D----D---D---------Q-----------------------------D-Q----G-----------I----YQ----SK-----VR--QMI-S----E------------------N---K--------------------------------------------S----------R-LIVNLN-DLRRR-----N---E-K-R--------------AA--K--LLN--------------------------NAFEELLAF--Q-RAL-K-----D-L-VA-S----I----D-A--------------------------------------T-Y--------------A-K--Q---C--E-----E-----F-F------------I---G------LEGSFGSKH--VSP------RTLTSRLLGSMVCLEGIVTKCSLVRP------KV--VRSVH-----------------YC-------------------PAT-KK-----T---M---------------------------------------E-RK---Y---TD-------------LT---S---------------L--------D---A-------F----P------------S----S---A-I-YPT---------------------------K--DEE-NNP----LE--T-EFG--LSVYKDHQTITIQEMPEKAPAGQLPRSVDIILDN-DLV-----DAVKPG-DRTQVIGTYR---CL---P-----------------G-----------------KK-G-------G--F-T-S-G---TFR--------------------------------------TIMIA---------------C----HVKQ-M-S-K-E-I-S---H-YF------SAD---------------D----V--------------------------------------------------AK--I-K------------------------------SF--------C-----------R----------------S-R-S-K-N--V-------FDQ------------------------------LARSLAPSIHGHEYIKKAILCMLLGG-VE---------KV---L-E-N----------GSRIRGD-INVLLIGDPSVAKSQLLRYVL-HTA-P-RAIPTTGRGSSGVGLTAAVTTDQ-------ETG---E---RRLEAGAMVLGDRGVVCIDEFDKMSDMDRTAIHEVMEQGRVTIAKAGIH-ARLNARCSVLAAANPVYGRYDQYKTPMENIGLQDSLLSRFDLLFIMLD-------------------QMDPEQDREISDH--VLRM-------H-R-----Y-R---------------D--P-H-----E---------------Q--------D----------------G---T---------------------------------------A-------------------L---A-L--GG------T--------I----D-------A-------L----------A-----------T---------E--D-----P----D--------A--------------------T---Q----E---E-------------------E-E--------E---------------------------------L----Q--VYEK---H----N-PLL---H----G---S---------------K---K-N---K-------------------------D----R-------V---------------------V------------------S-----------------KA-------------F--------------------------------------------------------------------------------------------------------------------------------------------------------------------------MRKYIHVAK-A------------------------------I-S--------PV-LTQD--------------------------------AAN-----HIAEEY-S-RLR---------N--Q-----------------E----QL-G-----S---------D----I---A----------R----------T---SP-VTARTLETLIRLSTAHAKARM-S------KAVEL-VDTEVAVELVQF----AYF-------------K---------------K-----V-----L------E--------------K--ER-----K----------R--S---------------------R----N------G---------------Q----Q----D-------A--A-S-E----------D-------------------E----------------------------------------E--------E---------------------------------------------E-------------------E--D---------E-A-------------------------------------------------------------------------------------------------------------------------------Q-------D-----T---------P-----------------------------------R-----------P-----------P---------R-------K---R----------------R-------------------------------------------------R------------------------------------------G--------S------------Q---------G-------------S---------E------------------------------S-----------------------------------------------------------------------Y-------------D-------------------------P-----Y-----------D--F-------------------------------D-T-E-T--------------D-----I------P------------------Q-----------I----------------------------------Q---------------S----------------P-----------------------------------A----------------P----------------------------------------------------A----------------R---------Q----------------------------------------------G----------------------D-----E----------------E---------------------------------------------------------------------------------------------------------------------------------------------------------------------------------------------------------------------------------------------------------------------------------------------------------------------------------------------------------------P-----------------------------------D--------------Q-----------------------------N----G------H----------T---E---------L-------------S---E--D----R---F---------------K-EFKAA---LHK-----------V--F---R-SS-HAQ--S-----V-------GL--IAL-MES--I-N--K-S-CP---S--A-----------F---NETD--FRA---ALARMQD---DNQVML--AD-D--II-FLI----------------
>Callorhinchus_milii@CT07070719.H1.1
-------------------------------------------------------------------------------------------------------------------------------------------------------------------------------------------------------------------------------------------------------------------------------------------------------------------------------------------------------------------------R--LLN--------------------------NSFEELLAF--Q-RAL-K-----D-F-VA-S----I----D-A--------------------------------------T-Y--------------A-K--Q---F--E-----E-----F-Y------------I---G------LEGSFGSKH--LTP------RKLTSAFLSNLVCVEGIVVKC-----------------------------------------------------------------------------------------------------------------------------------------------------------------------------------------------------------------------------------------------------DEE-NNP----LE--T-EFG--LSTYKDHQTITMQEMPEKAPAGQLPRSVDIILDD-DLV-----DAVKPG-DRVQVIGSYR---CL---P-----------------G-----------------KK-N-------G--Y-T-S-G---TFR----------------------------------------------------------------------------------------------------------------------------------------------------------------------------------------------------------------------------------------------------------D--I-------FEQ------------------------------LARSLAPSIHGHQYIKQAILCLLLGG-TE---------KL---L-D-N----------GSRIRGD-INILLMG-----------------------------------------------------G---E---RRLEAGAMVLGDRGVVCIDEFDKMSDLDRTAIHEVMEQGRVTIAKAGIH-ARLNARCSVLAAANPVYG------------------LSHFDLLFIMLD-------------------TMEPEQDRAVSEH--VLRM-------H-R-----Y-R---------------G--P-G-----E---------------Q--------D----------------G---D-----------------------------------------------------------------------------------------------------------------------------------------------------------------------------------------------------------------------------------------------------------------------------------------------------------------------------------------------------------------------------------------------------------------------------------------------------------------------------------------------------------------------------------------------------------------------------------------------------------------------------------------------------------------------------------------------------------------------------------------------------------------------------------------------------------------------------------------------------------------------------------------------------------------------------------------------------------------------------------------------------------------------------------------------------------------------------------------------------------------------------------------------------------------------------------------------------------------------------------------------------------------------------------------------------------------------------------------------------------------------------------------------------------------------------------------------------------------------------------------------------------------------------------------------------------------------------------------------------------------------------------------------------------------------------------------------------------------------------------------------------------------------------------------------------------------------------------------------------------------------------------------------------------------------------------------------------------------------------------------------------------------------------------------------------------------------------------------------------------------------------------------------------------------------------------------------------------------------------------------------------------------------------------------------------------------------------------------------------------------------------------------------------------------------------------------------------------------------------------------------------------------------------------------------------------------------------------------------------------------------------------------------------------------------------------------------------------------------------------------------------------------------------------------------------------------------------------------------------------------------------------------------------------------------------------
>Petromyzon_marinus@ti.25
-------------------------------------------------------------------------------------------------------------------------------------------------------------------------------------------------------------------------------------------------------------------------------------------------------------------------------------------------------------------------R--LLN--------------------------SSFEELLAF--Q-QAL-K-----E-L-VG-N----V----D-G--------------------------------------T-Y--------------A-K--Q---F--E-----S-----F-Y------------V---G------LEGSFGARH--LSP------RTLTSRFLGNMVCVEGIVTKCSLVRP------KV--VRSVH-----------------YC-------------------PAT-QK-----S---I---------------------------------------E-RK---Y---SD-------------LT---S---------------L--------D---A-------F----P------------S----S---A-A-YPT---------------------------K--DEE-SNP----LE--T-EYG--LSIYRDHQTISLQEMPEKAPAGQLPRSADVVLDD-DLV-----DRCKPG-DRVQVIGTFR---CL---P-----------------G-----------------KK-A-------G--Y-T-S-G---TFR-------------------------------------------------------------------------------------------------------------------------------------------------------------------------------------------------------------------------------------------------------------V-------FDQ------------------------------LSKSLAPSIHGHEYIKKAVLCLLLGG-TE---------KI---L-D-N----------GSRIRGD-INVLLIGDPSVAKSQMLRYVL-HTA-P-RAIPTTGRGSSGVGLTAAVTTDQ-------ETG---E---RRLEAGAMVLGDRGVVCIDEFDKMTDMDRTAIHEVMEQGRVTIAKAGIH-ARLNARCSVLAAANPIYGRYDQYKTPMENIGLQDSLLSRFDLLFIVLD-------------------QTDPEYDREISDH--VLRM-------H-R-----Y-R---------------A--V-G-----E---------------Q--------D----------------G---D--------------------------------------------------------------------------------------------------------------------------------------------------------------------------------------------------------------------------------------------------------------------------------------------------------------------------------R---R-------------------------E----K-------I---------------------V------------------S-----------------MQ-------------F--------------------------------------------------------------------------------------------------------------------------------------------------------------------------MRKYIHLAK-I------------------------------I-K--------PV-LTRE--------------------------------SAD-----FIAEEY-S-KLR---------S--L-----------------D----QM-S-----A---------D----V---A----------R----------T---MP-VTARTLETMIRLSTAHAKARM-S------KTIAL-HDAEAAVELIQY----AYF-------------K---------------N-----V----------------------------------------------------------------------------------------------------------------------------------------------------------------------------------------------------------------------------------------------------------------------------------------------------------------------------------------------------------------------------------------------------------------------------------------------------------------------------------------------------------------------------------------------------------------------------------------------------------------------------------------------------------------------------------------------------------------------------------------------------------------------------------------------------------------------------------------------------------------------------------------------------------------------------------------------------------------------------------------------------------------------------------------------------------------------------------------------------------------------------------------------------------------------------------------------------------------------------------------------------------------------------------------------------------------------------------------------------------------------------------------------------------------------------------------------------------------------------------------------------------------------------------------------------------------------------------------------------------------------------------------------------------------------------------------------------------------------------------------------------------------------------------------------------------------------------------------------------------------------------------------------------------------------------------------------------------------------------------------------
>Eptatretus_burgeri@53867869.8
--------------------------------------------------------------------------L-D--NA----E-----LR-E-A-----------------------------KRD-YLMFL--D----D---T---------D-----------------------------Q-Q----G-----------L----YA----GK-----VR--DMI-T----D------------------N---R--------------------------------------------S----------R-LIVNLN-DLRRA-----N---A-T-R--------------AN--R--LLT--------------------------NCFEELLAF--Q-NAL-K-----E-F-VA-T----L----D-A--------------------------------------T-Y--------------S-K--Q---F--E-----E-----F-C------------V---G------FEGSFGSKH--ASP------RTLTSRLLGSMVCVEGIVTKCSLVRP------KV--VRSVH-----------------YC-------------------PTT-RK-----T---I---------------------------------------E-RK---Y----D-------------LT---S---------------L--------E---P-------F----P------------T----S---T-V-YPT---------------------------K--DED-NNP----LX--T-EFG--LSSY----------------------------------------------------------------------------------G-----------------TR-S-------G--Y-T-S-G---TFR--------------------------------------TILIA---------------N----NVKL-M-S-K-E-V-A---L-QF------GAS---------------D----V--------------------------------------------------TK--I-K------------------------------RF--------C-----------S----------------S-N-S-K-T--V-------FDV------------------------------LAHSLAPSIHGHEYIKRAILCLLLGG-NE---------KV---L-E-N----------GTRIRGD-INVLLIGDPSVAKSQILRYVL-HVA-P-RAIPTTGRGSSGVGLTAAVTTDQ-------ELG---E---RRLEAGAMVLADRGIVCIDEFDKMSDIDRTAIHEVMEQGRVTIAKAGIH-ARLNARCSVLAAANPVYGRYDQYKSPMD-------------------------------------------------------------------------------------------------------------------------------------------------------------------------------------------------------------------------------------------------------------------------------------------------------------------------------------------------------------------------------------------------------------------------------------------------------------------------------------------------------------------------------------------------------------------------------------------------------------------------------------------------------------------------------------------------------------------------------------------------------------------------------------------------------------------------------------------------------------------------------------------------------------------------------------------------------------------------------------------------------------------------------------------------------------------------------------------------------------------------------K----------Q--R---------------------K----L------S---------------S----A----A-------D--K-S-Q----------T-------------------S--------T----------------S--------------G--------D---------------------------------------------P-------------------Y--D---------F-G-------------------------------------------------------------------------------------------------------------------------------S-------G-----D---------K-----------------------------------V-----------P-----------D---------V-------R---F----------------S-------------------------------------------------L------------------------------------------T--------S------------Q---------Q-------------T---------E------------------------------G---------D----------S--------------------------------------------------M-------------D-------------------------V-----D-----------S--E-----------P-------------------A-S---------------------------------------------------------------------------------------------------------------------------------------------------------------------------------------------------------------------------------------------------------------------------------------------------------------------------------------------------------------------------------------------------------------------------------------------------------------------------------------------------------------------------------------------------------------------------------------------------------------------------------------------------------------------------------------------------------------------------------------------------------------------------------------------------------------------------------T----------V---T---------L-------------S---E--E----R---L---------------K-VFKAA---VVQ-----------A--F---R-AS-HTQ--S-----M-------PV--PAL-REA--I-N--S-T-TP---E--A-----------F---SRTE--VSS---ALAMMQD---ANQIMV--SD-N--IV-LLI----------------
>Notophthalmus_viridescens@CAA55125
-------------------------------------------------------------R-L----CG----H-C--RP----G-----AP-G-S-----------------------------SAE-YLDFL--D----D---D---------Q-----------------------------D-Q----G-----------L----YH----GK-----VR--DMI-S----E------------------N---R--------------------------------------------H----------R-LIVNMN-DLRRN-----D---E-A-R--------------AN--R--LLN--------------------------DAFGEVIAF--Q-KAL-K-----D-M-VS-S----I----D-A--------------------------------------T-Y--------------S-K--Q---F--E-----E-----F-S------------I---G------FEGSFGTND--VSP------RTLGRHFLGNLVCVEGIVTKCSLVRP------KV--MRSVH-----------------YC-------------------PAT-KK-----T---L---------------------------------------E-RK---Y---TD-------------LT---S---------------L--------D---P-------F----P------------S----S---A-V-YPT---------------------------K--DEE-NNP----LE--T-EYG--LCTYKDHQTLTIQEMPEKAPAGQLPRSVDIIADD-DLV-----DSCKPG-DRVQIVGIYR---CL---P-----------------S-----------------KQ-G-------G--F-T-S-G---TFR--------------------------------------TIMLA---------------N----NVKQ-M-S-K-E-M-A---P-TF------SAD---------------D----V--------------------------------------------------AK--I-K------------------------------KF--------C-----------R----------------A-H-T-N-D--I-------FQH------------------------------LSKSLAPSIHGHEYIKKAILCMLLGG-NE---------KV---L-E-N----------GTRIRGD-INVLLIGDPSVAKSQLLRYVL-HTA-P-RAIPTTGRGSSGVGLTAAVTTDQ-------ETG---E---RRLDMGAMVLADRGVVCIDEFDKMSDMDRTAIHEVMEQGRVTIAKAGIQ-ARLNARCSVLAAANPVYGRYDQYKTPMENIGLQDSLLSRFDLLFIVLD-------------------QMDADSDREISDH--VLRM-------H-R-----Y-R---------------A--Q-G-----E---------------R--------D----------------G---H---------------------------------------A-------------------L---P-L--GC------N--------V----E-------V-------F----------A-----------T---------D--D-----P----N--------A--------------------Q---N----E---A-------------------E-E--------E---------------------------------L----Q--IYEK---H----D-NLL---H----G---P---------------R---A-K---R-------------------------E----K-------V---------------------V------------------S-----------------MQ-------------F--------------------------------------------------------------------------------------------------------------------------------------------------------------------------IRKYIHVAK-L------------------------------V-K--------PV-LSQE--------------------------------AAD-----YIAEEY-S-KIR---------S--H-----------------D----QM-N-----N---------E----R---A----------R----------T---MP-VTARALETMIRLSTAHAKLRM-S------KTIDI-QDAEVALELIQF----AYF-------------Q---------------K-----V-----L------E--------------K--EK-----K-------------K---------------------V----V------G---------------D----G----I-------N--E-D-N----------S-------------------S--------Q----------------V--------------V--------P---------------------------------------------S-------------------Q--E---------S-V--R------------------------------------------------------------------------------------------------------------------------------------K-----S---------S-----------------------------------K---------------------------------R-------G---S----------------K-------------------------------------------------D------------------------------------------E--------G------------D---------E-------------M---------E----------------------------------------D----------T----------M-------D--PY---S-----------------------F-------------S-------------------------E-----K-----------S--M-----------T-------------------Q-D-L-V--------------L-----S------A------------------R-----------K----------------------------------T---------------R----------------T-----------------------------------P----------------R----------------------------------------------------K----------------K---------P----------------------------------------------T----------------------D-----I----------------G------------------------------------------------------------------------------------------------------------------------------------------------------------------------------------------------------------------------------------------------------------------------------------------------------------------------------------------------------------------------------------------------------------------A-----------------------------R----G------Q----------I---T---------I-------------Y---D--R---------------------------------------------------------------------------------------------------------------------------------------------------------------------------------------
>Xenopus_laevis@AAI10951
----------------------------------------------------------M-DY-G----GG----F-E--DH----E-----LR-E-A-----------------------------QRE-YLDFL--D----D---D---------Q-----------------------------D-Q----G-----------L----YH----GK-----VR--DMI-G----S------------------N---E--------------------------------------------H----------R-LIVNLN-DVRRK-----N---D-K-R--------------AN--L--MLN--------------------------DAFAETIAF--Q-RAL-K-----D-L-VA-S----I----D-A--------------------------------------T-Y--------------A-K--Q---F--E-----E-----F-S------------V---G------FEGSFGSKH--VSP------RTLTASLLGSLVCVEGIVTKCSLVRP------KV--MRSVH-----------------YC-------------------PAT-KK-----T---L---------------------------------------E-RK---Y---SD-------------LT---S---------------L--------E---A-------F----P------------S----S---S-I-YPT---------------------------K--DEE-NNP----LE--T-EYG--LSTYKDHQTLSIQEMPEKAPAGQLPRSVDIIADD-DLV-----DKCKPG-DRVQIVGIYR---CL---P-----------------S-----------------KQ-G-------G--F-T-S-G---TFR--------------------------------------TILLA---------------N----NIKL-M-S-K-E-I-A---P-TF------SAD---------------D----V--------------------------------------------------AK--I-K------------------------------KF--------C-----------K----------------A-H-S-K-D--I-------FEH------------------------------LSKSLAPSIHGHEYIKKAILCMLLGG-NE---------KV---L-E-N----------GTRIRGD-INVLLIGDPSVAKSQLLRYVL-HTA-P-RAIPTTGRGSSGVGLTAAVTTDQ-------ETG---E---RRLEAGAMVLADRGVVCIDEFDKMSDMDRTAIHEVMEQGRVTIAKAGIQ-ARLNARCSVLAAANPVYGRYDQYRTPMENIGLQDSLLSRFDLLFIVLD-------------------KMDADNDQEIADH--VLRM-------H-R-----Y-R---------------T--P-G-----E---------------Q--------D----------------G---Y---------------------------------------A-------------------L---P-L--GC------S--------V----E-------I-------F----------A-----------T---------D--D-----P----N--------A--------------------S---D----V---T-------------------D-Q--------E---------------------------------L----Q--IYEK---H----D-NLL---H----G---P---------------R---K-N---K-------------------------S----K-------I---------------------V------------------S-----------------MQ-------------F--------------------------------------------------------------------------------------------------------------------------------------------------------------------------IRKYIHVAK-L------------------------------I-K--------PV-LTSE--------------------------------AAD-----YISQEY-A-KIR---------N--H-----------------D----QI-N-----N---------D----S---A----------R----------T---MP-VTARALETMIRLSTAHAKVRM-S------KTIER-QDAETALELVQF----AYF-------------K---------------K-----V-----L------A--------------K--EK-----K-------------K---------------------T----D------K---------------D---------L-------H--D-E-N----------L-------------------S--------Q----------------D--------------T--------L---------------------------------------------S-------------------Q--E---------S-V--R------------------------------------------------------------------------------------------------------------------------------------K-----S---------S-----------------------------------R---------------------------------R-------A---G----------------K--------------------------------------------------------------------------------------------I--------A------------D---------S-------------Q---------D----------------------------------------D----------S----------M-------D--PY---S-----------------------F-------------S-------------------------E-----Q-----------D--S-----------S-------------------L-N-E-N--------------L-----S-------------------------Q-----------S----------------------------------L---------------R----------------P-----------------------------------Q----------------R----------------------------------------------------K----------------K---------A----------------------------------------------E----------------------S-----Q----------------D-----------------------------------------------------------------------------------------------------------------------------------------------------------------------------------------------------------------------------------------------------------------------------------------------------------------------------------------------------------------------------------------------------------------------------------------------------G------K----------R---S---------L-------------S---Q--N----R---T---------------K-EFKAA---LLK-----------A--F---K-SS-RSQ--S-----V-------AV--SQL-LEL--I-N--K-G-NP---E--P-----------F---ERSE--VKE---ALDNMQN---DNQVMV--SE-D--VV-FLI----------------
>Xenopus_tropicalis@XP_002934165
----------------------------------------------------------M-DH-G----AG----F-E--DH----E-----LR-E-A-----------------------------QRE-YLDFL--D----D---D---------Q-----------------------------D-Q----G-----------L----YH----GK-----VR--DMI-G----S------------------N---E--------------------------------------------H----------R-LIINLN-DVRRK-----N---E-K-R--------------AN--L--LLN--------------------------NAFGETIAF--Q-RAL-K-----D-L-VA-S----I----D-A--------------------------------------T-Y--------------A-K--Q---F--E-----E-----F-S------------V---G------FEGSFGSKH--VSP------RTLTASLLGSLVCVEGIVTKCSLVRP------KV--LRSVH-----------------YC-------------------PAT-KK-----T---L---------------------------------------E-RK---Y---TD-------------LT---S---------------L--------E---A-------F----P------------S----S---S-I-YPT---------------------------K--DEE-NNP----LE--T-EYG--LSTYRDHQTLSIQEMPEKAPAGQLPRSVDIIADD-DLV-----DKCKPG-DRVQIVGIYR---CL---P-----------------S-----------------KQ-G-------G--F-T-S-G---TFR--------------------------------------TILLA---------------N----NIKL-M-S-K-E-I-A---P-TF------SAD---------------D----V--------------------------------------------------AK--I-K------------------------------KF--------C-----------K----------------A-H-S-K-D--I-------FEH------------------------------LSKSLAPSIHGHEYIKKAILCMLLGG-NE---------KV---L-D-N----------GTRIRGD-INVLLIGDPSVAKSQLLRYVL-YTA-P-RAIPTTGRGSSGVGLTAAVTTDQ-------ETG---E---RRLEAGAMVLADRGVVCIDEFDKMSDMDRTAIHEVMEQGRVTIAKAGIQ-ARLNARCSVLAAANPVYGRYDQYRTPMENIGLQDSLLSRFDLLFIVLD-------------------KMDADNDREIADH--VLRM-------H-R-----Y-R---------------T--P-G-----E---------------Q--------D----------------G---Y---------------------------------------A-------------------L---P-L--GC------S--------V----E-------I-------F----------A-----------T---------D--D-----P----N--------A--------------------S---D----V---T-------------------D-Q--------E---------------------------------L----Q--IYEK---H----D-NLL---H----G---P---------------R---K-N---K-------------------------S----K-------I---------------------V------------------S-----------------MQ-------------F--------------------------------------------------------------------------------------------------------------------------------------------------------------------------IRKYIHVAK-L------------------------------I-K--------PV-LTPE--------------------------------AAD-----YISQEY-A-KIR---------N--H-----------------D----QI-N-----N---------D----S---A----------R----------T---MP-VTARALETMIRLATAHAKVRM-S------KTIER-QDAETALELVQF----AYF-------------K---------------K-----V-----L------A--------------K--DK-----K-------------K---------------------T----D------K---------------D---------L-------H--D-E-I----------L-------------------S--------Q----------------D--------------S--------A---------------------------------------------S-------------------Q--E---------S-I--R------------------------------------------------------------------------------------------------------------------------------------K-----S---------S-----------------------------------R---------------------------------R-------A---G----------------K--------------------------------------------------------------------------------------------I--------A------------D---------S-------------Q---------D----------------------------------------D----------S----------M-------D--PY---S-----------------------F-------------S-------------------------E-----Q-----------D--S-----------S-------------------L-N-E-T--------------L-----S-------------------------Q-----------S----------------------------------L---------------R----------------P-----------------------------------Q----------------R----------------------------------------------------K----------------K---------A----------------------------------------------E----------------------S-----Q----------------D-----------------------------------------------------------------------------------------------------------------------------------------------------------------------------------------------------------------------------------------------------------------------------------------------------------------------------------------------------------------------------------------------------------------------------------------------------I------K----------R---S---------L-------------S---Q--N----R---T---------------K-EFKAA---LLK-----------T--F---K-TT-RSQ--S-----V-------AV--SQL-FEL--I-N--K-G-NS---E--P-----------F---ELSE--VKE---ALDNMQN---DNQVMV--SD-D--VV-FLI----------------
>Danio_rerio@NP_001164539
-------------------------------------------------------------M-D----TG----L-E--DL----E-----LR-E-S-----------------------------QRE-YLDFL--D----D---D---------Q-----------------------------D-Q----G-----------I----YH----EK-----VR--SMV-S----D------------------G---Q--------------------------------------------C----------R-LIVNIN-DLRRK-----S---E-K-R--------------AK--E--LLK--------------------------NAFAELVAF--Q-KAL-K-----D-L-VA-S----I----D-A--------------------------------------T-Y--------------A-K--Q---F--E-----E-----F-H------------V---G------FEGSFGNKH--VSP------RTLSARFLGNLVCVEGIVTKCSLVRP------KI--MRSVH-----------------YC-------------------PAT-KK-----T---L---------------------------------------E-RK---Y---TD-------------LT---S---------------L--------D---A-------F----P------------S----S---A-I-YPT---------------------------K--DEE-NNP----LE--T-EFG--LCCYKDHQTLTIQEMPEKAPAGQLPRSVDIIAND-DLV-----DRVKPG-DRVQIVGVYR---CL---P-----------------A-----------------KQ-G-------G--F-T-S-G---TFR--------------------------------------TILLA---------------N----NVKL-M-S-K-E-I-V---P-TF------SGD---------------D----V--------------------------------------------------AK--I-K------------------------------KF--------C-----------K----------------A-H-S-K-D--V-------FEQ------------------------------LSRSLAPSIHGHEYIKKAILCLLLGG-NE---------TN---L-E-N----------GTRIRGD-INILLIGDPSVAKSQLLRYVL-FTA-P-RAIPTTGRGSSGVGLTAAVTTDQ-------ETG---E---RRLEAGAMVLADRGVVCIDEFDKMSDMDRTAIHEVMEQGRVTISKAGIQ-ARLNARCSVLAAANPVYGRYDQYKTPMENIGLQDSLLSRFDLLFIVLD-------------------QMDPDSDKEISEH--VLRM-------H-R-----Y-R---------------A--P-G-----E---------------A--------E----------------G---T---------------------------------------A-------------------M---P-L--GS------T--------V----D-------V-------F----------A-----------T---------E--D-----P----N--------I--------------------T---E----A---S-------------------E-Q--------E---------------------------------L----Q--IYEK---K----D-NVL---H----G---H---------------R---K-K---R-------------------------E----K-------I---------------------V------------------T-----------------ME-------------F--------------------------------------------------------------------------------------------------------------------------------------------------------------------------IRKYIHVAK-L------------------------------V-K--------PV-LTQE--------------------------------ASD-----YIAEEY-S-RLR---------S--H-----------------D----QV-N-----S---------D----S---A----------R----------T---MP-VTARALETMIRLSTAHAKARM-S------KTVDL-ADAEAALELMQF----AYF-------------K---------------K-----I-----L------E--------------K--VK-----K----------R--K---------------------V----P------E---------------D----S----E-------I--D-V-S----------Q-------------------S--------Q----------------E--------------T--------D---------------------------------------------S-------------------Q--R---------S-L--R------------------------------------------------------------------------------------------------------------------------------------K-----R---------S-----------------------------------R-----------I-----------S---------K-------D---G----------------D-------------------------------------------------D------------------------------------------V--------E------------M---------T-------------Q---------D------------------------------G---------E----------D----------E-------D--PY---D-----------------------F-------------T-------------------------E-----D-----------E--N-----------T-------------------Q--------------------------P------S------------------Q-----------K----------------------------------S---------------R----------------P-----------------------------------A----------------S----------------------------------------------------Q----------------R---------S----------------------------------------------S----------------------Q-----R----------------K------------------------------------------------------------------------------------------------------------------------------------------------------------------------------------------------------------------------------------------------------------------------------------------------------------------------------------------------------------------------------------------------------------------------------------------------------------K----------T---D---------I-------------S---Q--E----R---F---------------K-TFKTA---LVN-----------A--F---K-VT-RSQ--S-----V-------AV--SDL-LTH--I-N--Q-G-QD---E--E-----------F---DQNE--INL---LLECMQD---DNQVMV--SE-D--VV-FLI----------------
>Branchiostoma_floridae@Bflo8039.H1.1
----------------------------------------------------------------------MD--TDV--DQ----H-----LR-D-V-----------------------------QRE-YLDFL--D----D---A---------E-----------------------------T-D----G-----------T----YT----DK-----VR--DMV-T----N------------------N---G--------------------------------------------F----------R-LIVNIN-ELRKK-----N---E-K-R--------------AN--A--LLS--------------------------AGCEELVCF--Q-KAL-K-----D-F-VA-T----A----D-T--------------------------------------A-Y--------------A-K--Q---H--E-----E-----F-F------------V---G------FEGSFGAKH--VTP------RTLTSSYLGNLVCVEGIVTKCSLVRT------KV--VRSVH-----------------YC-------------------PAT-KK-----T---I---------------------------------------E-RR---Y---TD-------------LT---S---------------L--------D---A-------F----P------------S----S---A-V-YPT---------------------------K--DED-NNP----LE--T-EFG--LSAYKDHQTFTIQEMPEKAPAGQLPRSVDIVADD-DLV-----DACKPG-DRVQVIGLYR---CL---P-----------------S-----------------KK-G-------G--F-T-S-G---TFR--------------------------------------TIMIA---------------N----NVKL-M-S-K-E-V-A---P-SF------SAD---------------D----V--------------------------------------------------AK--I-K------------------------------KF--------S-----------K----------------S---K-K-D--V-------FEI------------------------------LAKSMAPTIHGHEYIKKAVLCMLLGG-CE---------KV---L-T-N----------GTRLRGD-INVLLIGDPSTAKSQMLRYVL-HTA-P-RAIPTTGRGSSGVGLTAAVTTDQ-------ETG---E---RRLEAGAMVLADRGVVCIDEFDKMTDMDRTAIHEVMEQGRVTIAKAGIH-AKLNARCSVLAAANPVYGRYDQYKTPMDNIGMQDSLLSRFDLLFIVLD-------------------KMDPEHDRMISDH--VLRI-------H-R-----Y-R---------------N--P-G-----E---------------Q--------D----------------G---D---------------------------------------V-------------------L---P-M--GS------D--------V----D-------V-------L----------T-----------T---------A--D-----L----D--------A--------------------A---D----E---E-------------------E-K--------E---------------------------------M----S--VYEK---H----D-STL---H----G---Q---------------K---KDK---K-------------------------E----K-------I---------------------V------------------S-----------------MQ-------------F--------------------------------------------------------------------------------------------------------------------------------------------------------------------------MRKYIHVAK-A------------------------------L-R--------PV-LTRE--------------------------------ASD-----CIADEY-S-KLR---------S--Q-----------------E----NL-A-----S---------D----V---A----------R----------T---QP-VTARSLETMIRLASAHAKARM-S------KTITR-EDAEAAIEMVQF----AIF-------------H---------------K-----V-----L------E--------------K--AK-----K----------K--R------------------------------------------------------------------------------------------------------------------Q----------------R--------------E--------A---------------------------------------------D-------------------S--E---------D-E-------------------------------------------------------------------------------------------------------------------------------E-------E-----E------------------------------------------------------------------------------------------------------------------------------------------------------------------------------------------------------------------------------------------------------------------------------------------------------------------------------------------------------------------------D-------------E-------------------------E-----Q------------------------------------------------------------------------------------------------------------------------------------------------------------------L----------------F-----------------------------------S----------------P----------------------------------------------------R-------------------------------------------------------------------------------------------------------------------------------------------------------------------------------------------------------------------------------------------------------------------------------------------------------------------------------------------------------------------------------------------------------------------------------------------------------------------------------------------------------------------------------------------------------------------------------------------------------------------------------------------L---------------K-MFQKS---LLN-----------V--F---K-KE-HAE--S-----L-------PL--KRV-TEA--V-N--S-D-HA---D--D----P------F---SESE--INS---AVDKMMD---NNQVML--SD-E--TI-FLI----------------
>Ciona_intestinalis@XP_002131130
---------------------------------------------------------------------MAE--VEI--EP----E-----LR-E-A-----------------------------ERQ-YVDFL--D----D---G---------V-T---------------------------D-Q----G-----------I----YA----EL-----VR--QMM-E----K------------------K---K--------------------------------------------C----------R-IIVNIN-DLRRK-----N---E-T-R--------------AV--R--LLN--------------------------NGFGELGAF--Q-RAL-K-----S-Y-VA-S----I----D-A--------------------------------------T-F--------------A-K--D---F--E-----D-----F-F------------V---G------FEGSFGKKH--VTP------RTLTSSLLGSMVCIEGIVTKASLVRP------KV--VRSVH-----------------YC-------------------PAT-KK-----T---M---------------------------------------D-RR---Y---TD-------------MT---S---------------S--------N---P-------F----P------------S----S---T-V-YPT---------------------------K--DED-NNP----LE--T-EFG--LSVYKDHQTLTIQEMPEKAPAGQLPRSVDVVVDD-DLV-----DCCKPG-DRVQIIGSFR---CM---P-----------------G-----------------KK-G-------G--H-T-S-G---VFR--------------------------------------TMLIA---------------N----HVKA-L-S-K-D-V-D---P-LF------TAD---------------D----I--------------------------------------------------GK--I-R------------------------------KF--------S-----------R----------------Q-R-G-F-D--V-------FSA------------------------------LARSLAPSIHGHDYIKKAVLCMLLGG-TE---------KI---L-E-N----------GTRLRGD-INILLIGDPSTAKSQMLRYVL-YTA-P-RAVTTTGRGTTGVGLTAAVTSDE-------ETG---E---RRLEAGAMVLADRGVVCIDEFDKMSDIDRTAIHEVMEQGRVTVAKAGIH-AKLNARCSVLAAANPVYGRYDQYKPPMDNIGMQDSLLSRFDLLFIVLD-------------------QMEPEDDRRISDH--VLRI-------H-R-----Y-R---------------S--P-A-----E---------------Q--------D----------------G---D---------------------------------------P-------------------I---T-A--SV------D--------A----D-------I-------L----------S-----------T---------Q--D-----P----D--------V--------------------D---D----E---E-------------------K-E--------E---------------------------------T----P--VYEK---H----N-HLL---H----G---D---------------N---TGR---G--K-T--------------------T----K-------L---------------------V------------------S-----------------MA-------------F--------------------------------------------------------------------------------------------------------------------------------------------------------------------------LKKYIHLAK-V------------------------------I-K--------PV-LTRD--------------------------------AAN-----CIAEEY-A-KLR---------C--Q-----------------D----QE-N-----T---------D----V---A----------R----------T---TP-VTARTLETLIRLSTAHAKSRL-S------RTVNM-RDAEAAIELVQF----AYF-------------H---------------K-----V-----E------E--------------R--ER-----K----------R--R---------------------R----Q------N---------------D----E----E--------------E----------N-------------------E----------------------------------------E--------E---------------------------------------------E-------------------V--I---------N---------------------------------------------------------------------------------------------------------------------------------G-------S-----Q---------TRK---------------------------------R-----------S-----------K---------Q-------H------------------------------------------------------------------------------------------------------------------------------------------------------------------------------------------------------------------S----------S--------------------------------------------------E-------------D-------------------------P-----Y-----------D--F-----------D-------------------S-T-E-D--------------D-----F------T------------------Q-----------I----------------------------------T---------------A----------------P-----------------------------------A----------------A----------------------------------------------------T----------------K---------P----------------------------------------------T----------------------E--------------------------------------------------------------------------------------------------------------------------------------------------------------------------------------------------------------------------------------------------------------------------------------------------------------------------------------------------------------------------------------P-----------------------------------E--------------Q-----------------------------G----------------------A---P---------I-------------V---A--E----R---L---------------K-KFRSM---LHG-----------K--F---Q-DA-HTQ--N-----L-------GV--EEI-LQW--V-N--T-K-ST---E--P-----------Y---SEHE--ARG---CLAQMMN---DNQVMV--SD-D--VV-FLI----------------
>Ciona_savignyi@51673017.127
-------------------------------------------------------------------------------DP----E-----LR-E-A-----------------------------ERQ-YLDFL--D----D---A---------V-T---------------------------D-Q----G-----------V----YA----EL-----VR--QMV-E----K------------------K---Q--------------------------------------------C----------R-IIVNLN-DLRRK-----N---E-L-R--------------AN--R--LLN--------------------------NGFGELGSF--Q-RAL-K-----S-Y-VA-S----V----D-V--------------------------------------V-F--------------A-K--Q---F--E-----E-----F-F------------I---G------FEGSFGSKH--VTP------RTLTSNLLGSMVCIEGIVTKASLVRP------KV--VRSVH-----------------YC-------------------PAT-QK-----T---M---------------------------------------D-RR---Y---TD-------------MT---S---------------A--------T---P-------F----P------------S----S---T-V-YPT---------------------------K--DDD-NNP----LE--T-EFG--LSVYKDHQTLTIQEMPEKAPAGQLPRSVDIVVDD-DLV-----DACKPG-DRVQIIGSFR---CM---P-----------------G-----------------KK-G-------G--H-T-S-G---VFR--------------------------------------TLLIA---------------N----HVKP-L-S-K-D-V-E---P-LF------TAD---------------D----I--------------------------------------------------GK--I-R------------------------------KF--------S-----------R----------------Q-R-G-I-N--L-------FSA------------------------------LARSLAPSIHGHEFIKKAVLCMLLGG-TE---------K----L-E-N----------GTRLRGD-INLLLIGDPSTAKSQMLRYVL-HTA-P-RAVTTTGRGTTGVSL---------------ETG---E---RRLEAGAMVLADRGVVCIDEFDKMSDIDRTAIHEVMEQGRVTVAKAGIH-AKLNARCSVLAAANPVYGRYDQYKPPMENIGMQDSLLSRFDLLFIVLD-------------------QMEPEDDRRISDH--VLRI-------H-R-----Y-R---------------S--P-A-----E---------------Q--------D----------------G---E---------------------------------------P-------------------L---A-T--SV------E--------A----E-------I-------L----------S-----------T---------Q--N-----P----D--------S--------------------E---E----T---E-------------------K-E--------E---------------------------------T----Q--VYEK---H----N-HLL---H----G---E---------------V---GGK---D-------------------------T----K-------L---------------------V------------------S-----------------ME-------------F--------------------------------------------------------------------------------------------------------------------------------------------------------------------------LK--------------------------------------------------------------------------------------------------------------------------------------------------------------------------------------------------T---TP-VTARTLETLIRLSTAHAKSRL-S------RSVNL-RDAEAAIELVQF----AYF-------------H---------------K-----V----------------------------------------------------------------------------------------------------------------------------------------------------------------------------------------------------------------------------------------------------------------------------------------------------------------------------------------------------------------------------------------------------------------------------------------------------------------------------------------------------------------------------------------------------------------------------------------------------------------------------------------------------------------------------------------------------------------------------------------------------------------------------------------------------------------------------------------------------------------------------------------------------------------------------------------------------------------------------------------------------------------------------------------------------------------------------------------------------------------------------------------------------------------------------------------------------------------------------------------------------------------------------------------------------------------------------------------------------------------------------------------------------------------------------------------------------------------------------------------------------------------------------------------------------------------------------------------------------------------------------------------------------------------------------------------------------------------------------------------------------------------------------------------------------------------------------------------------------------------------------------------------------------------------------------------------------------------------------------------------
>Molgula_tectiformis@68102281.46
-------------------------------------------------------------------------------DQ----E-----IR-E-A-----------------------------ERQ-YLDFL--D----D---E---------I-S---------------------------D-Q----G-----------V----YS----GL-----VR--EMI-D----Q------------------N---K--------------------------------------------A----------R-IIVNIN-DLRKK-----N---P-I-R--------------AK--R--LME--------------------------NGFEEQAAF--Q-RAF-K-----N-Y-VS-S----V----D-M--------------------------------------T-Y--------------C-K--S---S--E-----E-----F-F------------V---G------FEGSFGSQH--VTP------RTLVSQYLGNMICLEGIVTKCSLVRP------KI--VRSVH-----------------YC-------------------PAT-KK-----T---L---------------------------------------E-RR---Y---TD-------------LT---S---------------N--------N---P-------V----M------------S----S---S-V-YPT---------------------------K--DED-NNP----LE--T-EFG--LSVYKDHQTLTIQEMPEKAPAGQLPRSVDIVVDN-DLV-----DMCKPG-DRVQIIGTYR---CL---P-----------------G-----------------KK-A-------G--H-T-S-G---VFR--------------------------------------TILIA---------------N----NVKP-M-T-K-D-T-V---P-SF------SAE---------------D----I--------------------------------------------------QK--I-K------------------------------KF--------A-----------H----------------Q-K-K-A-N--P-------FEV------------------------------LSHSLAPSIHGHDFIKKAVLCMLLGG-TE---------KV---L-P-N----------GTRL-------------------------------------------------------------------------------------------------------------------------------------------------------------------------------------------------ENDQRIADH--VLRM-------H-Q-----Y-R---------------A--P-G-----E---------------Q--------D----------------G---E---------------------------------------P-------------------L---P-F--SM------G--------A----D-------I-------L----------T-----------T---------E--D-----I----E--------G--------------------K---Q----E---E-------------------D-Q--------E---------------------------------T----P--VYEK---H----D-KLL---H------------------------K---G-S---G-------------------------R----R-------L---------------------V------------------S-----------------LE-------------F--------------------------------------------------------------------------------------------------------------------------------------------------------------------------MKKYIHVAK-I------------------------------I-K--------PA-LTQQ--------------------------------AAD-----CIAEEY-A-KLR---------S--Q-----------------D----QE-S-----N---------D----T---A----------R----------T---TP-VTARTLETLIRLSTAHAKARM-S------KSITL-KDAEAAIELVQF----AYF-------------H---------------K-----V-----M------E--------------K---K-----K----------R--R---------------------R----------------------------------------------------H----------S-------------------S--------E----------------A--------------S--------------------------------------------------------------------------E--E---------E-V-------------------------------------------------------------------------------------------------------------------------------E-------E-----P---------Q-----------------------------------S-----------T-----------R---------K-------K---R----------------K-------------------------------------------------T------------------------------------------D--------V------------T---------A-------------E------------------------------------------------------------------------------------D---T-----------------------T-------------D-------------------------D----------------------------------------------------P-F-A-F--------------E-----D------Q------------------P-----------A----------------------------------A---------------T----------------I-----------------------------------T----------------T----------------------------------------------------Q----------------T---------S----------------------------------------------Q----------------------G-----S----------------E---------V--------------------------------------------------------------------------------------------------------------------------------------------------------------------------------------------------------------------------------------------------------------------------------------------------------------------------------------NK--------------------------------------------------------------------------------------------------------------------------------------------------------E----K---M---------------S-RFKKA---LFS-----------K--F---R-SA-HKQ--S-----I-------PS--TEV-LEW--I-N----K-DS---E--D-----------F---SQQD--VDS---CLSSMMD---DNQIMV--SD-E--TI-FLI----------------
>Molgula_gulf@MGUL95280.H1.2
------------------------------------------------------------------------------------------------------------------------------------------------------------------------------------------------------------------------------------------------------------------------------------------------------------------------------------------------------------------------------------------------------------------------------------------------------------------------------------------------------------------------------------------------------------------------------------------------------------------------------------------------------------------------------------------------------------------------------------------------------------------------------------------------------------------------------------------------------------------------------------------------------------VDIVVDN-DLV-----DMCKPG-DRVQIVGTYR---CL---P-----------------G-----------------KK-A-------G--H-T-S-G---VFR--------------------------------------TILIA---------------N----NIKP-M-T-K-E-T-V---P-SF------SVE---------------D----I--------------------------------------------------QK--I-R------------------------------KF--------A-----------H----------------Q-K-K-V-N--P-------FDV------------------------------LAQSLAPSIHGHEYIKKAVLCMLLGG-TE---------KN---L-P-N----------GTRLRGD-INVLLVGDPSTAKSQMLRFVL-HTA-P-RAVTTTGRGTTGVGLTAAVTSDE-------ETG---E---RRLEAGAMVLADRGVVCIDEFDKMSDIDRTA---------------------------------------------------------------------------------------------------------------------------------------------------------------------------------------------------------------------------------------------------------------------------------------------------------------------------------------------------------------------------------------------------------------------------------------------------------------------------------------------------------------------------------------------------------------------------------------------------------------------------------------------------------------------------------------------------------------------------------------------------------------------------------------------------------------------------------------------------------------------------------------------------------------------------------------------------------------------------------------------------------------------------------------------------------------------------------------------------------------------------------------------------------------------------------------------------------------------------------------------------------------------------------------------------------------------------------------------------------------------------------------------------------------------------------------------------------------------------------------------------------------------------------------------------------------------------------------------------------------------------------------------------------------------------------------------------------------------------------------------------------------------------------------------------------------------------------------------------------------------------------------------------------------------------------------------------------------------------------------------------------------------------------------------------------------------------------------------------------------------------------------------------------------------------------------------------------------------------------------------------------------------------------------------------------------------------------------------------------------------------------------------------------------------------------------------------------------------------------------------------------------------------------------------------------------------------------------------------------------------------------------------------------------------------------------------------------------------------------------------------------------------------------------------------------------------------------------------------------------------------------------------------------------------------------------------------------------------------------------------------------------------------------------------------------------------------------------------------------------------------------------
>Styela_plicata@Spli27636.H1.1
-------------------------------------------------------------------------------DE----E-----LR-E-A-----------------------------ERQ-YLDFL--D----D---E---------V-T---------------------------D-Q----G-----------V----YA----AL-----VR--EMI-E----K------------------G---R--------------------------------------------C----------R-IVVNIN-DLRRR-----N---N---------------------------------------------------------------------------------VA-S----I----N-T--------------------------------------D-Y--------------A-K--K---H--E-----E-----F-F------------V---G------FEGSFGSKH--VTP------RTLTSLYLGSMICLEGIVTKCSLVRP------KV-------------------------------------------------------------------------------------------------------------------------------------------------------------------------------------------------------------------------------------------------------------------------------------------------------------------------------------------------------------------------------------------------------------------------------------------------------------------------------------------------------------------------------------------------------------------------------------------------------------------------------------------------------------------------------------------------------------------DYIKKAVLCMLLGG-TE---------KI---L-P-N----------GTRLRGD-INVLLIGDPSTAKSQMLRYIL-HTA-P-RAITTTGRGTTGVGLTAAVTSDE-------ETG---E---RRLEAGAMVLADRGVVCIDEFDKLSDIDRTAIHEVMEQGRVTVAKAGIH-AKLNARCSVLAAANPVYGRYDQ---------------------------------------------QMDPENDQRISDH--VLRM-------H-Q-----Y-RA--------------S--N-E-----D---------------K--------D----------------G---D---------------------------------------P-------------------M---P-I--SI------G--------A----D-------I-------L-----------------------------------------------------------------------------------------------------------------------------------------------------------------------------------------------E---------------R---IAK---A--E-K--------------------S----K-------M---------------------V------------------S-----------------IA-------------F--------------------------------------------------------------------------------------------------------------------------------------------------------------------------MKRYVHVAK-I------------------------------I-K--------PT-LTRE--------------------------------AAE-----CIAEEY-A-KLR---------C--Q-----------------D----QE-N-----T---------D-----------------------------------------------------------------------------------------------------------------------------------------------------------------------------------------------------------------------------------------------------------------------------------------------------------------------------------------------------------------------------------------------------------------------------------------------------------------------------------------------------------------------------------------------------------------------------------------------------------------------------------------------------------------------------------------------------------------------------------------------------------------------------------------------------------------------------------------------------------------------------------------------------------------------------------------------------------------------------------------------------------------------------------------------------------------------------------------------------------------------------------------------------------------------------------------------------------------------------------------------------------------------------------------------------------------------------------------------------------------------------------------------------------------------------------------------------------------------------------------------------------------------------------------------------------------------------------------------------------------------------------------------------------------------------------------------------------------------------------------------------------------------------------------------------------------------------------------------------------------------------------------------------------------------------------------------------------------------------------------------------------------------------------------------------------------------------------------------------------------------------
>Dendrodoa_grossularia@CT02091006.H1.2
-------------------------------------------------------------------------------------------------------------------------------------------------------------------------------------------------------------------------------------------------------------------------------------------------------------------------------------VRRK-----N---G-A-R--------------AK--M--LLN--------------------------NGFAEHGAF--Q-RAL-K-----N-Y-VA-S----I----N-T--------------------------------------D-Y--------------A-K--D---H--E-----E-----F-F------------V---G------FEGSF--------------------------VCLEGIVTKSSLVRP------KV--VRSVH-----------------YC-------------------PAT-KK-----T---L---------------------------------------E-RR---Y---AD-------------MT---S---------------T--------T---P-------S----V------------T----S---S-V-YPT---------------------------K--DEE-NNP----LE--T-EFG--LSVYKDHQTLTIQEMPEKAPAGQLPRSVDIVVDN-DLV-----DLCKPG-DRVQVLGIFR---CL---P-----------------G-----------------KK-Q-------G--H-T-T-G---VFR--------------------------------------TVLIA---------------N----HVKP-L-S-K-E-V-V---P-MF------STD---------------D----V--------------------------------------------------VK--I-R------------------------------KF--------A-----------N----------------Q-K-G-V-D--P-------FEV------------------------------LAHSLAPSIHGNEYIKKAVLCMLLGG-TE---------KI---L-P-N----------GTRLRGD-INVLLIGDPSTAKSQMLRYIL-HTA-P-RAITTTGRGTTGVGLTAAVTSDE-------ETG---E---RRLEAGAMVLADRGIVCIDEFDKMSDIDRTAIHEVMEQGRVTVAKAGIH-AKLNARCSVLAAANPVYGRYDQYKPPMENIGMQDSLLSRFDLLFIVLD-------------------QMDPENDQRISDH--VLRM-------H-Q-----Y-R---------------A--S-N-----E---------------Q--------D----------------G---D---------------------------------------P-------------------M---P-T--SI------G--------A----D-------I-------L----------S-----------T---------E--D-----P----E--------E--------------------E---Q----N---K-------------------E-H--------E---------------------------------T----P--VYEK---H----N-KLL---H----R---D--------------------GT---G--K-K--------------------S----K-------A---------------------R------------------E-----------------HP-------------F--------------------------------------------------------------------------------------------------------------------------------------------------------------------------MKKYIHVAK-I------------------------------V-K--------PT-LTRE--------------------------------AAD-----CIAEEY-T-KLR---------S--Q-----------------D----QE-N-----T---------N----I---A----------R----------T---TP-VTPRTLETLIRLSTAHAKARL-S------KTVTL-NDAHSAIELVQY----AYF-------------H---------------K-----V-----M------E--------------K--EK-----K----------R--R---------------------R----I------N---------------S----G----S--------------E----------S-------------------E----------------------------------------D--------G---------------------------------------------D-------------------V--Q---------P---------------------------------------------------------------------------------------------------------------------------------S-------Q-----K---------TTK-----------------------------------------------------------------------------------------------------------------------------------------------------------------------------------------------------------------------------------------------------------------------------------------------------------------------------------------------------------------------------------------------------------------------------------------------------------------------------------------------------------------------------------------------------------------------------------------------------------------------------------------------------------------------------------------------------------------------------------------------------------------------------------------------------------------------------------------------------------------------------------------------------------------------------------------------------------------------------------------------------------------------------------------------------------------------------------------------------------------------------------------------------------------------------------------------------------------------------------------------------------------------------------------------------------------------------------------------------------------------------------------------------------------------------------------------------------------------------------------------------------------------------------
>Bostrichobranchus_pilularis@CT01091006.H1.1
-----------------------------------------------------------------------------------------------------------------------------------------------------------------------------------------------------------------------------------------------------------------------------------------------------------------------------------------------------------------------------------------------------------------------------------------------------------------------------------------------------------------------------------------------------------------------------------------------------------------------------------------------------------------------------------------------------------------------------------------------------------------------------------------------------------------------------------------------------------------------------------------------------------------------------------------------------------------------------------------------------------------------------------------------------------------------------------------------------------------------------------------------------------------------------------------------------------------------------------------------------------------------------------------------------------------------------------------------------------------------------------------------------------------------------------------------------------------------------------------------------------------------------------------------------------------------------------------------------------------------------------------------------------------------------------------------------------------------------------------------------------------------------------------------------------------------------------------------------------------------------------------------------------------------------------------------------------------------------------------------------------------------------------------------------------------K----K-------L---------------------V------------------T-----------------ME-------------F--------------------------------------------------------------------------------------------------------------------------------------------------------------------------MKKYIHVAK-L------------------------------M-K--------PV-LSKE--------------------------------AAE-----CIAQEVIA-KLR---------S--Q-----------------E----QE-S-----N---------D----I---A----------R----------T---TP-VTARTLETLIRLATAHAKARM-S------KSVEM-RDALAAIELVQF----AYF-------------H---------------K-----V-----M------E--------------K--EK-----K----------R--R---------------------R----N------E---------------E----S----D-------E--S-E-D----------E-------------------D--------M----------------DT-------------S--------T----------------------------------------------------------------------------------------------------------------------------------------------------------------------------------------------------------------S-------K-----R---------K-----------------------------------K-----------S-----------E---------R-------R---K----------------S-------------------------------------------------P------------------------------------------R--------K------------P---------R-------------T---------G----------------------------------------G----------E--------------------------------------------------Y-------------D-------------------------P-----Y-----------D--F-----------D-------------------S-A-E-E--------------D-----A------P------------------D-----------I----------------------------------G---------------T----------------S-----------------------------------S----------------A----------------------------------------------------P----------------K--------------------------------------------------------------------------------------------------------------------------------------------------------------------------------------------------------------------------------------------------------------------------------------------------------------------------------------------------------------------------------------------------------------------------------------------------------------------------------------------------------------------------------------------------------------------------------------------V-------------S---S--E----R---M---------------S-KFKKA---LFD-----------K--F---R-SE-HKQ--S-----I-------QT--EEV-LEW--V-N----K-DS---E--E-----------F---SQGD--VDS---CLSQMMD---ENQVMI--S---------------------------
>Paracentrotus_lividus@CT01070709.H1.1
-------------------------------------------------------------------------------DQ----Q-----LR-D-Y-----------------------------QRE-YLDFL--D----D---D---------G-----------------------------D-Q----G-----------I----YH----EK-----VQ--SMI-S----K------------------N---S--------------------------------------------C----------R-LIVNIN-DLRRK-----Y---P-K-R--------------AA--R--LLK--------------------------ESHEEVACI--Q-RAL-K-----E-F-VT-S----A----D-T--------------------------------------T-Y--------------G-K--Q---H--D-----D-----F-F------------V---G------FEGSFGSKH--VTP------RSLAASYLGNLVCVEGIVTKCSLVRP------KV--VRSVH-----------------YC-------------------PAT-RK-----T---M---------------------------------------E-RK---Y---TD-------------LT---S---------------L--------D---A-------F----P------------S----S---A-V-YPT---------------------------K--DDQ-GNP----LE--T-EFG--LSLYKDHQTITIQEMPEKAPAGQLPRSVDIIVDN-DLV-----DVCKPG-DRVQVIGTFR---CL---P-----------------N-----------------KQ-G-------G--Y-T-N-G---TFR--------------------------------------TIIIA---------------N----NIQL-L-S-K-E-T-V---P-NF------TAE---------------D----I--------------------------------------------------AK--I-R------------------------------KF--------S-----------Q----------------D-K-K-E-D--V-------FEL------------------------------LAKSLAPSIHGHEYIKKAVLCMLLGG-ME---------KV---L-E-N----------GTRLRG--------------------------------------------------------------------------------------------------------------------------------------------------------------------------------------------------------------------------------------------------------------------------------------------------------------------------------------------------------------------------------------------------------------------------------------------------------------------------------------------------------------------------------------------------------------------------------------------------------------------------------------------------------------------------------------------------------------------------------------------------------------------------------------------------------------------------------------------------------------------------------------------------------------------------------------------------------------------------------------------------------------------------------------------------------------------------------------------------------------------------------------------------------------------------------------------------------------------------------------------------------------------------------------------------------------------------------------------------------------------------------------------------------------------------------------------------------------------------------------------------------------------------------------------------------------------------------------------------------------------------------------------------------------------------------------------------------------------------------------------------------------------------------------------------------------------------------------------------------------------------------------------------------------------------------------------------------------------------------------------------------------------------------------------------------------------------------------------------------------------------------------------------------------------------------------------------------------------------------------------------------------------------------------------------------------------------------------------------------------------------------------------------------------------------------------------------------------------------------------------------------------------------------------------------------------------------------------------------------------------------------------------------------------------------------------------------------------------------------------------------------------------------------------------------------------------------------------------------------------------------------------------------------------------------------------------------------------------------------------------------------------------------------------------------------------------------------------------------------------------------------------------------------------------------------------------------------------------------------------------
>Patiria_miniata@CT10100918.H1.1
----------------------------------------------------------------------MD--TDV--DQ----Q-----LR-D-Y-----------------------------QRE-YLDFL--D----D---N---------A-----------------------------D-Q----G-----------I----YN----EK-----VK--DMI-T----K------------------N---R--------------------------------------------Q----------R-LVVNIN-DLRRK-----A---P-K-R--------------AH--R--LLT--------------------------NAHEELIAC--Q-QAL-K-----E-F-VT-Q----A----D-T--------------------------------------A-Y--------------G-K--E---H--E-----E-----F-F------------V---G------FEGSFGSKH--VTP------RSLSARHIGNLVCVEGIVTKCSLVRP------KV--VRSVH-----------------YC-------------------PAT-KK-----T---M---------------------------------------E-RK---Y---TD-------------LT---S---------------L--------D---A-------F----P------------S----S---S-V-YPT---------------------------K--DDQ-DNP----LE--T-EYG--LSTYKDHQTLTIQEMPEKAPAGQLPRSVDIITDN-DLV-----DNCKPG-DRVQIVGTLR---CL---P-----------------N-----------------KK-G-------S--Y-T-S-G---TFR--------------------------------------TIMLA---------------N----NISL-L-S-K-E-I-A---P-MF------SAE---------------D----V--------------------------------------------------VK--I-R------------------------------KF--------G-----------R----------------N-K-K-Q-D--A-------FEV------------------------------LSHSLAPSIHGHEYIKKATLCMLLGG-VE---------KV---L-D-N----------GTRLRGD-INVLLIGDPSTAKSQMLRYVL-HTA-P-RAITTTGRGSSGVGLTAAVTTDQ-------ETG---E---RRLEAGAMVLADRGVVCIDEFDKMSDQDRTAIHEVMEQGRVTIAKAGIH-AKLNARCSVLAAANPVYGRYDEYKTPMENIGLQDSLLSRFDLIFIVLD-------------------TMDPDHDRKISDH--VLRM-------H-R-----Y-R---------------T--P-G-----E---------------Q--------D----------------G---D---------------------------------------A-------------------L---P-L--GS------S--------V----D-------Y-------L----------A-----------T---------Q--D-----P----L--------M--------------------D---D----K---A-------------------D-E--------E---------------------------------T----Q--VYDK---H----D-NLL---H----G---N---------------R-----K---R-------------------------E----K-------F---------------------V------------------S-----------------ME-------------F--------------------------------------------------------------------------------------------------------------------------------------------------------------------------MRKYIHIAK-M------------------------------I-K--------PV-LTRE--------------------------------AAD-----CIADEY-S-KLR---------S--Q-----------------E----QS-A-----N---------N----V---A----------R----------T---QP-VTARSLETLIRLATAHAKARL-S------KTVDL-QDAESAIELIQF----AIF-------------K---------------K-----V-----L------E--------------K--EK-----K----------R--R---------------------RNDDSD------E---------------E----M----E-------E--E-D-E----------E-------------------Q--------E----------------Q--------------R--------R---------------------------------------------K-------------------T--K---------K-K-------------------------------------------------------------------------------------------------------------------------------R-------SPSK--K---------Q-----------------------------------K-----------K-----------D---------R-------P---K----------------E-------------------------------------------------G------------------------------------------E--------E------------G---------F-------------D---------P------------------------------Y---------D----------F----------------------D---S-----------------------Y-------------E-------------------------E-----D-----------E--D-----------D-------------------P-E-V-T--------------L------------------------------------------------------------------------------R---------------S----------------P-----------------------------------S----------------G----------------------------------------------------T----------------Q---------S----------------------------------------------S----------------------I-----A----------------T---------P--------------------------------------------------------------------------------------------------------------------------------------------------------------------------------------------------------------------------------------------------------------------------------------------------------------------------------------ME--V-------D--I-----------------------------------S--------------E-----------------------------D--------------------------------------------------------------K---L---------------K-KFRAT---IAK-----------I--F---T-S--QAE--S-----V-------PL--AEV-KKA--L-A--K-DNQD---D--K-----------F---SPGE--IDA---AINAMQD---ANQIMF--SS-G--MV-YLI----------------
>Saccoglossus_kowalevskii@CT01070319.H1.1
-------------------------------------------------------------------------------DH----E-----MR-D-I-----------------------------QRE-YLDFL--D----D---D---------Q-----------------------------Q-E----G-----------V----YQ----DK-----VK--EMI-T----D------------------N---D--------------------------------------------N----------R-LIININ-DLRKK-----N---E-K-R--------------AN--R--LLT--------------------------DAFEEIVAF--Q-RAL-K-----E-I-VS-A----A----D-L--------------------------------------T-Y--------------A-K--Q---H--E-----D-----F-F------------V---G------FEGSFGAKH--VTP------RSLTARHLGNLVCAEGIVTKCSLVRP------KV--VRSVH-----------------YC-------------------PAT-KK-----T---L---------------------------------------E-RK---Y---TD-------------LT---S---------------L--------D---A-------F----P------------S----S---S-V-YPT---------------------------K--DDD-GNL----LE--T-EYG--LSTYKDHQTLTIQEMPEKAPAGQLPRSVDIVVDN-DLV-----DKCK-----------------------------------------------------------------------------------R--------------------------------------TILLA---------------N----NIKI-L-S-K-E-I-S---P-LF------SAD---------------D----V--------------------------------------------------TK--I-K------------------------------KL--------S-----------R----------------N-K-K-E-D--V-------FEV------------------------------LARSLAPSIHGHEYIKKAVLCMLLGG-AE---------KI---L-E-N----------GTRLRG-------------------RYVL-HTA-P-RAIPTTGRGSSGVGLTAAVTTDQ-------ETG---E---RRLEAGAMVLADRGVVCIDEFDKMSDQDRTAIHEVMEQGRVTIAKAGIH-AKLNARCSVLAAANPVYGR----------------------------------------------------------------------------------------------------------------------------------------------------------------------------------------------------------------------------------------------------------------------------------------------------------------------------------------------------------------------------------------------------------------------------------------------K---H----D-NLL---H----G---P---------------N-R-D-K---K-------------------------K----K-------L---------------------I------------------S-----------------MK-------------F--------------------------------------------------------------------------------------------------------------------------------------------------------------------------MRKYIHIAK-A------------------------------I-K--------PQ-LTRE--------------------------------AAE-----HIAEEY-V-KLR---------S--Q-----------------E----ST-G-----N---------N----V---A----------R----------T---QP-VTARSLETLIRLATAHAKARM-S------KNVEL-QDARGAVELIEF----AIF-------------K---------------K-----V-----L------E--------------K--QK-----K----------K--K---------------------K----G------E---------------D----D----E-------S--D-E-E----------I-------------------S----------------------------------------E--------E---------------------------------------------ETVT----------------N--G---------D---------------------------------------------------------------------------------------------------------------------------------D-------A-----S---------Q-----------------------------------K-----------K-----------R---------K-------R---K----------------A-------------------------------------------------K------------------------------------------QSSREG---P------------P---------K-------------K---------K------------------------------G---------D----------D----------A-------H-------------------------------Y-------------D-------------------------P-----Y-----------D--F-----------D-------------------S-V-D-E--------------DEEIVLS------P------------------Q-----------P----------------------------------R---------------T----------------P-----------------------------------L----------------D----------------------------------------------------G----------------D---------S---------------------------------------FKTSHEPM----------------------D--------------------------------------------------------------------------------------------------------------------------------------------------------------------------------------------------------------------------------------------------------------------------------------------------------------------------------------------------------------------------------------T-----------------------------------E--------------E-----------------------------S----Q------G----------I---------------------------T---P--S----R---M---------------K-EFKSS---LFQ-----------L--F---S-SE-HAQ--S-----L-------TV--DQI-THG--V-N--K-QQES---N--K-----------F---TDVE--IDD---AMQKMQD---ANQIML--SD-Q--IV-FLI----------------
>Oikopleura_dioica@CBY19279
-----------------------------------------------------------------------M--DAL--GV----D-----IQ-E-A-----------------------------ARV-YLNFL--D----D---G---------D-----------------------------N-E----N-----------K----YH----TE-----VT--EMV-R----R------------------E---E--------------------------------------------T----------R-LIVDIA-DLRRH-----D---M-E-R--------------AE--R--LLN--------------------------GAFSEIIAF--E-KAI-K-----E-Y-VN-Q----V----D-P--------------------------------------Q-F--------------G-K--L---H--D-----E-----F-Y------------M---G------LEGSFGKKH--VTP------RTLKASFMNSTVCVEGIITKASLVRP------KL--VQSIH-----------------YC-------------------PAS-KK-----M---L---------------------------------------S-RQ---Y---GD-------------LT---S---------------IS-------E---K-------G----Q------------T----G---S-A-YPT---------------------------Q--DPE-TGEA---LE--T-EYG--LCTFRDHQTVTVQEMPEKAPTGQLPRAVDVVIDN-DLV-----DQVKPG-DRCQIIGTFR---CL---P-----------------G-----------------KK-A-------G--H-T-T-G---IFR--------------------------------------TAIIA---------------N----NIKM-L-S-K-D-K-E---I-VF------SDN---------------D----V--------------------------------------------------SM--I-R------------------------------RF--------S-----------K----------------T-----P-N--V-------FTK------------------------------IAKSMAPSIHGHLYSKKALLAMLLGG-NE---------KI---L-K-N----------KTRLRGD-INVMFIGDPSTAKSQLLRYVL-KTA-P-RAINTTGRGTSGVGLTAAVTTDD-------ETG---E---RRLEAGAMVLADRGVVCIDEFDKMTEIDRTAIHEVMEQGRVTIAKAGIQ-AKLNARCSVLAAANPIFGRYNQYKTPMENIAMPDSLLSRFDLLFVIID-------------------TAEPELDREIADR--VIKN-------H-R-----Y-R---------------D--P-S-----Q---------------Q--------D----------------G---E---------------------------------------A-------------------I---Q-I--DN------D--------A----D-------R-------L----------T-----------T---------N--E-----E----N--------S--------------------A---R----N---Q-------------------A-A--------E--------------------------------------S--MYED---H----N-EFL---H----G---S---------------R---R-S---S-------------------------E----R-------I---------------------L------------------S-----------------SF-------------F--------------------------------------------------------------------------------------------------------------------------------------------------------------------------IRKYIQCAK-A------------------------------L-R--------PT-LTKE--------------------------------AAD-----LISEEY-A-RLR---------S--V-----------------A----DV-S-----E---------G----N---A----------K----------T---IP-ITARALETLIRLSTAHAKCRM-A------KKIDK-KDAQAAIELIQF----AYF-------------A---------------K-----V-----A------E--------------K--PK-----K----------N--R---------------------G----M------R---------------E----D----D-------G--T-E-E----------E-------------------D--------N----------------N--------------E--------E----------------------------------------------------------------------------------------------------------------------------------------------------------------------------------------------------------------L-------T-----E---------D---------------------------------------------------------------------E-------E---E----------------L-------------------------------------------------E------------------------------------------P--------V------------K---------E-------------D---------E----------------------------------------D----------S--------------------------------------------------Q-------------D-------------------------A-----L-----------N--A-----------S-------------------V-H-D-M--------------S-----I------N------------------A-----------E----------------------------------K---------------A----------------S-----------------------------------P----------------K-------------------------------------------------------------------------------K----------------------------------------------T----------------------P-----K----------------K----------------------------------------------------------------------------------------------------------------------------------------------------------------------------------------------------------------------------------------------------------------------------------------------------------------------------------------------------G-------R--K-----------------------------------G--------------KR----------------------------G----R------T----------S---E---------S-------------S---A--R----T---P---------------K-RSKAG---TSQDDPFDPNNDEDA--PEISI-ADSILQAPIKPVSDARR-----EQ--FQERLNE--A-FYSGRDQVL---KFFFSK-----------------------------------------------------------------------
>Holothuria_glaberrima@ES727353.H1.1
-----------------------------------------------------------------------------------------------------------------------------------------------------------------------------------------------------------------------------------------------------------------------------------------------------------------------------------------------------------------------------------------------------------------------------------------------------------------------------------------------------------------------------------------------------------------------------------------------------------------------------------------------------------------------------------------------------------------------------------------------------------------------------------------------------------------------------------------------------------------------------------------------------------------------------------------------------------------------------------------------------------------------------------------------------------------------------------------------------------------------------------------------------------------------------------------------------------------------------------------------------------------------------------------------------------------------------------------------------------------------------------------------------------------------------------------------------------------------------------------------------------------------------------------------------------------------------------------------------------------R-----Y-R---------------A--A-G-----E---------------Q--------D----------------G---S---------------------------------------P-------------------L---P-L--ST------A--------A----Q-------F-------L----------S-----------T---------Q--D-----E----A--------S--------------------D---D----K---D-------------------D-Q--------E---------------------------------M----K--IYEK---H----N-KML---H----G---T---------------R-----K---N-------------------------V----K-------F---------------------V------------------S-----------------VE-------------F--------------------------------------------------------------------------------------------------------------------------------------------------------------------------MRKYIHLAK-I------------------------------L-K--------PQ-LTAE--------------------------------AAD-----CISDEY-S-KLR---------T--Q-----------------E----AA-A-----N---------N----V---A----------R----------T---QP-VTARSLETMIRLATAHAKARM-S------KTIDL-QDAEAAIELIQF----A------------------------------------------------------------------------------------------------------------------------------------------------------------------------------------------------------------------------------------------------------------------------------------------------------------------------------------------------------------------------------------------------------------------------------------------------------------------------------------------------------------------------------------------------------------------------------------------------------------------------------------------------------------------------------------------------------------------------------------------------------------------------------------------------------------------------------------------------------------------------------------------------------------------------------------------------------------------------------------------------------------------------------------------------------------------------------------------------------------------------------------------------------------------------------------------------------------------------------------------------------------------------------------------------------------------------------------------------------------------------------------------------------------------------------------------------------------------------------------------------------------------------------------------------------------------------------------------------------------------------------------------------------------------------------------------------------------------------------------------------------------------------------------------------------------------------------------------------------------------------------------------------------------------------------------------------------------------------------------------------------------------------------------
>Cystodytes_dellechiajei@Cdel66997.H2.2
---------------------------------------------------------------------------------------------------------------------------------------------------------------------------------------------------------------------------------------------------------------------------------------------------------------------------------------------------------------------------------------------------------------------------------------------------------------------------------------------------------------------------------------------------------------------------------------------------------------------------------------------------------------------------------------------------------------------------------------------------------------------------------------------------------------------------------------------------------------------------------------------QEMPEKAPAGQLPRSVDVVADD-DLV-----DQCKPG-DRVQIIGAYR---CY---L-----------------A-----------------KK-G-------G--H-T-T-G---IFR--------------------------------------TV--------------------------------K-D-V-E---P-LF------TAE---------------D----V--------------------------------------------------SK--I-R------------------------------KF--------S-----------R----------------Q-R-G-V-D--V-------FDL------------------------------LAQSLAPSIHGHEY----------------------------------------------------------------------------------------------------------------------------------------------------------------------------------------------------------------------------------------------------------------------------------------------------------------------------------------------------------------------------------------------------------------------------------------------------------------------------------------------------------------------------------------------------------------------------------------------------------------------------------------------------------------------------------------------------------------------------------------------------------------------------------------------------------------------------------------------------------------------------------------------------------------------------------------------------------------------------------------------------------------------------------------------------------------------------------------------------------------------------------------------------------------------------------------------------------------------------------------------------------------------------------------------------------------------------------------------------------------------------------------------------------------------------------------------------------------------------------------------------------------------------------------------------------------------------------------------------------------------------------------------------------------------------------------------------------------------------------------------------------------------------------------------------------------------------------------------------------------------------------------------------------------------------------------------------------------------------------------------------------------------------------------------------------------------------------------------------------------------------------------------------------------------------------------------------------------------------------------------------------------------------------------------------------------------------------------------------------------------------------------------------------------------------------------------------------------------------------------------------------------------------------------------------------------------------------------------------------------------------------------------------------------------------------------------------------------------------------------------------------------------------------------------------------------------------------------------------------------------------------------------------------------------------------------------------------------------------------------------------------------------------------------------------------------------------------------------------------------------------------------------------------------------------------------------------------------------------------------------------------------------------------------------
>Molgula_occidentalis@Mocc29259.H1.1
-------------------------------------------------------------------------------------------------------------------------------------------------------------------------------------------------------------------------------------------------------------------------------------------------------------------------------------------------------------------------------------------------------------------------------------------------------------------------------------------------------------------------------------------------------------------------------------------------------------------------------------------------------------------------------------------------------------------------------------------------------------------------------------------------------------------------------------------------------------------------------------------------------------------------------------------------------------------------------------------------------------------------------------------------------------------------------------------------------------------------------------------------------------------------------------------------------------------------------------------------------------------------------------------------------------------------------------------------------------------------------------------------------------------------------------------------------------------------------------------------------------------------------------------------------------------------------------------------------------------------------------------------------------------------------------------------------------------------------------------------------------------------------G--------A----D-------V-------L----------T-----------T---------E--D-----L----E--------G--------------------E---Q----N---E-------------------D-R--------E---------------------------------T----P--VYVK---H----D-KLL---H------------------------K---D-A---P-------------------------K----N-------M---------------------V------------------N-----------------LE-------------F--------------------------------------------------------------------------------------------------------------------------------------------------------------------------MKKYIHVAK-I------------------------------I-K--------PI-LSQQ--------------------------------AAD-----CIAEEY-A-KLR---------S--Q-----------------D----QE-T-----Q---------D------------------------------------------LETLIRLSTAHAKARM-S------KTVTL-KDAEAAIELVQF----AYF-------------H---------------K-----V-----E------E--------------K---K-----K----------R--R---------------------R----------------------------------------------------NE---------E-------------------S--------E----------------G--------------S--------------------------------------------------------------------------E--D---------E-----------------------------------------------------------------------------------------------------------------------------------------------------------------------------------------------------------------------------------------------------------------------------------------------------------------------------------------------------------------------------------------------------------------------------------------------------------------------------------------------------------------------------------------------------------------------------------------------------------------------------------------------------------------------------------------------------------------------------------------------------------------------------------------------------------------------------------------------------------------------------------------------------------------------------------------------------------------------------------------------------------------------------------------------------------------------------------------------------------------------------------------------------------------------------------------------------------------------------------------------------------------------------------------------------------------------------------------------------------------------------------------------------------------------------------------------------------------------------------------------------------------------------------------------------------------------------------------------------------------------------------------------------------------------------------------------
>Apostichopus_japonicus@CT01110418.H1.2
----------------------------------------------------------------------MA--NDI--DQ----Q-----LR-D-Y-----------------------------QRE-YLDFI--D----D---D---------A-----------------------------D-Q----G-----------L----YH----EK-----VR--DMI-N----K------------------N---K--------------------------------------------S----------R-LIVNIN-DLRRK-----A---P-K-R--------------AT--R--VLT--------------------------DAHEEIIAL--Q-RAL-R-----E-L-VS-T----I----D-V--------------------------------------T-F--------------S-K--Q---Y--E-----E-----F-F------------V---G------YEGSFGSKH--LTP------RTLTARHLGNLVCVEGIVVKCSLVRP------KI--VRSVH-----------------YC-------------------PQT-KK-----T---M---------------------------------------E-RK---Y---TD-------------LT---S---------------L--------D---A-------F----P------------S----S---S-V-YPT---------------------------K--DDQ-GNP----LE--T-EYG--LSTY-----------------------------------------------------------------------------------------------------------------------------------------------------------------------------------------------------------------------------------------------------------------------------------------------------------------------------------------------------------------------------------------------------------------------------------------------------------------------------------------------------------------------------------------------------------------------------------------------------------------------------------------------------------------------------------------------------------------------------------------------------------------------------------------------------------------------------------------------------------------------------P-L--ST------A--------A----Q-------F-------L----------T-----------T---------Q--D-----D-------------E--------------------E---E----K---E-------------------D-R--------D---------------------------------T----Q--IYDK---H----N-KMF---H----G---T---------------R-----K---K-------------------------Q----K-------F---------------------I------------------S-----------------VE-------------F--------------------------------------------------------------------------------------------------------------------------------------------------------------------------MRKFIHLAK-N------------------------------L-K--------PQ-LTAE--------------------------------AAD-----CISDEY-S-KLR---------S--Q-----------------E----AA-A-----N---------N----V---A----------K----------T---QP-VTARSLETMIRLSTAHAKSRL-S------KTIDL-QDAEA------------------------------------------------------------------------------------------------------------------------------------------------------------------------------------------------------------------------------------------------------------------------------------------------------------------------------------------------------------------------------------------------------------------------------------------------------------------------------------------------------------------------------------------------------------------------------------------------------------------------------------------------------------------------------------------------------------------------------------------------------------------------------------------------------------------------------------------------------------------------------------------------------------------------------------------------------------------------------------------------------------------------------------------------------------------------------------------------------------------------------------------------------------------------------------------------------------------------------------------------------------------------------------------------------------------------------------------------------------------------------------------------------------------------------------------------------------------------------------------------------------------------------------------------------------------------------------------------------------------------------------------------------------------------------------------------------------------------------------------------------------------------------------------------------------------------------------------------------------------------------------------------------------------------------------------------------------------------------------------------------------------------------------------------
>Anolis_carolinensis@XP_003215247
---------------------------------------------------------MA-LPTA----GA----L-D--DA----E-----LR-E-A-----------------------------QRD-YLDFL--D----D---E---------E-----------------------------D-R----G-----------I----YQ----NK-----VR--NMI-S----D------------------N---R--------------------------------------------Y----------R-LIVNIN-DLRRK-----N---E-K-R--------------AS--R--LLN--------------------------SAFEEMVAF--Q-RAL-K-----D-F-VA-S----I----D-A--------------------------------------T-Y--------------S-K--Q---Y--E-----D-----F-Y------------I---G------LEGSFGSKH--VTP------RTLTSQFLSCIVCVEGIVTKCSLIRP------KI--VRSVH-----------------YC-------------------PAT-KK-----T---I---------------------------------------E-RR---Y---TD-------------MT---S---------------L--------E---A-------F----P------------S----T---A-A-YPT---------------------------K--DEE-NNP----LE--T-EFG--LSTYKDHQTIIIQEMPEKAPAGQLPRSVDIILDD-DLV-----DGVKPG-DRVQVIGTFR---CL---P-----------------G-----------------KK-G-------G--Y-T-S-G---TFR--------------------------------------TILIA---------------C----QVKQ-M-N-K-E-V-Q---P-EF------SSS---------------D----L--------------------------------------------------NK--I-K------------------------------KF--------S-----------K----------------T-H-Q-K-D--V-------FDQ------------------------------LSKSLAPSIHGHEYIKKAILCMLLGG-VE---------KV---L-E-N----------RSRLRGD-INILLIGDPSVAKSQLLRYVL-CTA-P-RAIPTTGRGSSGVGLTAAVTTDQ-------ETG---E---RCLEAGAMVLADRGVVCIDEFDKMSDIDRTAIHEVMEQGHVTIAKAGIQ-AQLNARCSVLAAANPVYGRYDQYKTPMENIGLQDSLLSRFDLLFIVLD-------------------QMDPERDREISDH--VLRM-------H-R-----F-R---------------A--A-D-----E---------------Q--------D----------------G---D---------------------------------------A-------------------M---P-L--GS------T--------V----D-------L-------L----------A-----------T---------D--D-----P----A--------F--------------------A---A----E---E-------------------N-Q--------E---------------------------------V----Q--VYEK---H----D-DLL---H----G---P---------------K---R-R---K-------------------------E----K-------I---------------------V------------------S-----------------VA-------------F--------------------------------------------------------------------------------------------------------------------------------------------------------------------------MRKYIHFAK-M------------------------------L-K--------PV-LTEE--------------------------------AAA-----FIAQEY-S-SLR---------S--Q-----------------D----QI-S-----S---------D----I---A----------R----------T---SP-ITARTLETLIRLSTAHAKARM-S------KTIGK-QDAEAALELVQF----AYF-------------R---------------K-----V-----L------K--------------K--ER-----K----------R--R---------------------K----Q------T---------------E----D----D-------T--D-Q-E----------T-------------------N--------E----------------E--------------V--------T----------------------------------------------------------------------------------------------------------------------------------------------------------------------------------------------------------------G-------E-----N---------E-----------------------------------R-----------------------Q---------Q-------K---K----------------R-------------------------------------------------R------------------------------------------K--------T------------Q---------SS------DQET-ME---------E----------------------------------------E----------T--------------------------------------------------Y-------------D-------------------------P-----Y-----------D--F-----------K-------------------A-T-E-E--------------E-----M------P------------------E-----------V----------------------------------Q---------------A----------------H-----------------------------------T----------------P-------------------------------------------------------------------------------K----------------------------------------------T----------------------S-----E----------------P----------------------------------------------------------------------------------------------------------------------------------------------------------------------------------------------------------------------------------------------------------------------------------------------------------------------------------------------------T-------D--T-----------------------------------G--------------E----------------------------------M------K----------S---K---------L-------------S---E--S----R---L---------------K-EFKSA---LLG-----------V--F---R-EA-HAQ--S-----V-------GL--KSL-MKS--I-N--E-D-NP---S--P-----------F---SPEE--VNI---ALEKMQD---DNQIMM--SD-D--II-FLI----------------
>Meleagris_gallopavo@XP_003204680
---------------------------------------------------------MA-AP-A----GG----L-D--DA----E-----LR-E-A-----------------------------QRD-YLDFL--D----D---E---------E-----------------------------D-Q----G-----------V----YH----GK-----VR--DMI-S----D------------------N---Q--------------------------------------------Y----------R-LLVNIN-DLRRR-----N---E-K-R--------------AS--R--LLS--------------------------NAFEELIAF--Q-RAL-K-----D-F-VA-S----V----D-A--------------------------------------T-Y--------------A-K--Q---Y--E-----D-----F-Y------------I---G------LEGSFGSKH--VSP------RTLTACFLSCIVCVEGIVTKCSLIRP------KV--VRSVH-----------------YC-------------------PAT-KK-----T---I---------------------------------------E-RR---Y---TD-------------LT---S---------------L--------D---A-------F----P------------S----S---S-V-YPT---------------------------K--DEE-NNP----LE--T-EFG--LSVYKDHQTISIQEMPEKAPAGQLPRSVDVILDD-DLV-----DKVKPG-DRIQVVGTYR---CL---P-----------------G-----------------KK-G-------G--Y-T-S-G---TFR--------------------------------------TILIA---------------C----HIKQ-M-S-K-D-V-R---P-LY------SAT---------------D----V--------------------------------------------------AK--I-K------------------------------RF--------S-----------R----------------S-R-S-K-D--I-------FDQ------------------------------LARSLAPSIHGHEFIKKALLCMLLGG-VE---------KV---L-E-N----------GSRIRGD-INILLIGDPSVAKSQLLRYVL-STA-P-RAIGTTGRGSSGVGLTAAVTTDQ-------ETG---E---RRLEAGAMVLADRGVVCIDEFDKMSDIDRTAIHEVMEQGRVTIAKAGIH-ARLNSRCSVLAAANPVYGRYDQYKTPMENIGLQDSLLSRFDLLFIMLD-------------------QMDSEQDREISDH--VLRM-------H-R-----Y-R---------------N--P-N-----E---------------Q--------D----------------G---D---------------------------------------A-------------------M---P-L--GS------A--------V----E-------I-------L----------A-----------T---------D--D-----P----D--------F--------------------A---Q----E---E-------------------E-Q--------E---------------------------------L----Q--VYEK---H----D-ELL---H----G---P---------------S---R-R---K-------------------------E----K-------I---------------------V------------------S-----------------ME-------------F--------------------------------------------------------------------------------------------------------------------------------------------------------------------------MRKYIHVAK-M------------------------------I-K--------PV-LTQE--------------------------------SAD-----YIAEEY-S-RLR---------S--Q-----------------N----QM-N-----S---------D----I---A----------R----------T---SP-VTARTLETLIRLSTAHAKARM-N------KTIDL-QDAEAALELVQF----AYF-------------K---------------K-----V-----L------E--------------K--EK-----K----------R--K---------------------K----Q------V---------------E----D----D-------S--E-T-E----------K-------------------E--------E----------------E--------------E--------T--------------------------------------------------------------------Q---------P---------------------------------------------------------------------------------------------------------------------------------E-------K-----E---------S-----------------------------------R-----------K-----------Q---------R-------R---K----------------K-------------------------------------------------A------------------------------------------R--------T------------E---------G-------------E---------E----------------------------------------E----------S--------------------------------------------------Y-------------D-------------------------P-----Y-----------D--F-----------S-------------------D-T-E-Q--------------E-----M------P------------------E-----------V----------------------------------Q---------------A----------------H-----------------------------------T----------------P-------------------------------------------------------------------------------K----------------------------------------------T----------------------P-----E----------------A----------------------------------------------------------------------------------------------------------------------------------------------------------------------------------------------------------------------------------------------------------------------------------------------------------------------------------------------------S-------A--T-----------------------------------G--------------E-----------------------------A----K------K----------L---E---------L-------------A---D--P----R---L---------------K-AFKAA---LLE-----------V--F---K-SS-HAQ--S-----V-------GL--KSV-MES--I-N--R-D-NP---E--P-----------F---SLAE--VKV---ALAHMQD---DNQIMV--SD-D--II-FLI----------------
>Eucidaris_tribuloides@CT02120402.H1.2
-------------------------------------------------------------------------------------R-----LR-D-Y-----------------------------QTR-YLDFL--D----D---D---------A-----------------------------D-Q----G-----------V----YH-------------------------------------------N---S--------------------------------------------C----------R-LIVNIN-DLRRK-----A---P-K-R--------------AA--R--LLN--------------------------EAHEEVAAF--Q-RAL-K-----E-F-VT-S----A----D-T--------------------------------------S-Y--------------G-K--Q---H--D-----D-----F-F------------V---G------FEGSFGSKH--ATP------RTLAASYLGNLVCVEGIVTK---------------------------------------C-------------------PAT-RK-----T---M---------------------------------------E-RK---Y---TD-------------LT---S---------------L--------D---A-------F----P------------T----S---S-V-YPT---------------------------K--DDS-GNP----LE--T-EYG--LSLYKDHQTISIQEMPEKAPAGQLPRSVDIIVDN-DLV-----DVCKPG-DRVQIIGTFR---CL---P-----------------N-----------------KQ-G-------G--Y-T-S-G---TFR--------------------------------------TVILA---------------N----NIKL-L-S-K-E-T-V---P-NF------TAE---------------D----I--------------------------------------------------AK--I-R------------------------------TF--------S-----------Q----------------D-K-R-V-D--V-------FEL------------------------------LARSMAPSIHGHDYIKRAVLCMLLGG-VE---------KV---L-E-N----------GTRLRGD-INVLLIGDPSTAKSQMLRYVL-HTA-P-RAIPTTGRGSSGVGLTAAVTMDQ-------ETG---E---RRLEAGAMVLADRGVVCIDEFDKMSDQDRTAIHEVMEQGRVTIAKAGIH-AKLNARCSVLAAANPVYGRYDQYKTPMENIGLQDSLLSRFDLIFIVLD-------------------QMDPEHDRNISDH--VLRM-------H-R-----Y-R---------------A--A-G-----E---------------Q--------D----------------G---D---------------------------------------A-------------------M---P-L--GS------S--------V----E-------F-------L----------A-----------T---------N--D-----P----D--------V--------------------V---D----E---E-------------------Q-Q--------E---------------------------------T----K--IYDK---H----D-KLL---H----G---S---------------K-----K---K-------------------------Q----K-------Y---------------------V------------------S-----------------ME-------------F--------------------------------------------------------------------------------------------------------------------------------------------------------------------------MRKYIHIAK-G------------------------------I-Q--------PQ-LTRE--------------------------------AAD-----CIADEY-S-KLR---------S--Q-----------------D----AT-A-----N---------N----I---A----------R----------T---AP-VTARSLETMIRLATAHAKARM-S------KTVDL-QDAEAAIELVQF----AIF-------------K---------------K-----V-----L------E--------------K--KS-----K----------K--R---------------------RHEDGS------D---------------S----E----E-------E--E-D-V----------E-------------------E--------Q----------------K--------------K--------K---------------------------------------------P-------------------R--R---------K-K-------------------------------------------------------------------------------------------------------------------------------Q-------GAPR--K---------E-----------------------------------P-----------R-----------E---------R-----------A----------------E-------------------------------------------------G------------------------------------------E--------E------------------------------------D---------P------------------------------Y---------D----------F----------------------D---S-----------------------Y-------------E-------------------------E-----S-----------E--E-----------E-----------------------------------------------------------------------------------------------------------------------R---------------T----------------P-----------------------------------S---------------------------------------------------------------------Q----------------E---------S----------------------------------------------S----------------------Q-----P----------------Q---------P--------------------------------------------------------------------------------------------------------------------------------------------------------------------------------------------------------------------------------------------------------------------------------------------------------------------------------------MD--T-------Q--D-----------------------------------S--------------Q-----------------------------ESIDPE---------------------------------------------------------R---L---------------K-LFRST---LHK-----------T--F---E-AT-HAQ--S-----L-------PM--DNI-KQT--L-A--K-EHEE---A--P-----------F---SEGE--INA---ALSQMQD---ANHIMA--SE-G------------------------
>Halocynthia_roretzi@CT03120402.H1.1
-----------------------------------------------------------------------D--VDI--DE----E-----LR-E-A-----------------------------ERQ-YLDFL--D----D---E---------V-T---------------------------D-Q----G-----------V----YS----GM-----VR--EMI-E----K------------------N---K--------------------------------------------S----------R-VIVNIN-DLRRK-----N---N-T-R--------------AK--K--LLD--------------------------SGFEEHGAF--E-RAL-R-----N-Y-VA-S----I----D-T--------------------------------------N-Y--------------A-K--Q---H--E-----E-----L-F------------I---G------FHGSFGGKH--VTP------RTLTSMYLGSMICLEGIVTKCSLVRP------KV--VRSVH-----------------YC-------------------PAT-KK-----T---M---------------------------------------E-RR---Y---TD-------------MT---S---------------T--------N---P-------F----M------------S----S---S-A-YPT---------------------------K--DEE-NNP----LE--T-EFG--LSVYKDHQTLTVQEMPEKAPAGQLPRSVDIVVDN-DLV-----DQCKPG-DRVQIVGTYR---CL---P-----------------G-----------------KK-M-------G--H-T-S-G---VFR--------------------------------------TILIA---------------N----HVKP-L-S-K-E-I-I---P-TF------SAD---------------D----I--------------------------------------------------AK--I-R------------------------------KF--------A-----------N----------------Q-K-S-V-D--P-------FNI------------------------------LAHSLAPSIHGNDYIKRAVLCMLLGG-TE---------KI---L-A-N----------GTRLRGD-INILLIGDPSTAKSQMLRYIL-HTA-P-RAITTTGRGTTGVGLTAAVTSDE-------ETG---E---RRLEAGAMVLADRGVVCIDEFDKMSDIDRTAIHEVMEQGRVTVAKAGIH-AKLNARCSVLAAANPVYGRYDQYKTPMDNIGMQNSLLSRFDLLFIVLD-------------------HMDPENDQRISDH--VLRM-------H-Q-----Y-R---------------A--P-T-----E---------------Q--------D----------------G---D---------------------------------------P-------------------M---A-I--SI------G--------A----D-------V-------L----------S-----------T---------E--D-----P----D--------Q--------------------D---D----N---R-------------------D-E--------E---------------------------------T----P--VYEK---H----N-KLL---H--------R---------------G---FGT---G--R-K--------------------S----K-------L---------------------V------------------S-----------------IP-------------F--------------------------------------------------------------------------------------------------------------------------------------------------------------------------MKKYIHVAK-L------------------------------I-K--------PI-LTRE--------------------------------AAE-----SIAEEY-A-KLR---------S--Q-----------------D----QE-N-----P---------D----V---A----------R----------T---TP-VTARTLETLIRLSTAHAKARM-S------KTVSL-NDAHAAIQLVQF----AYF-------------H---------------K-----V-----M------E--------------K--EK-----K----------R--R---------------------R----V------S---------------N----N----S--------------D----------S-------------------E----------------------------------------E--------E---------------------------------------------A-------------------T--Q---------A---------------------------------------------------------------------------------------------------------------------------------T-------Q-----EQERS-----VRK---------------------------------R-----------R-----------K---------RTGDESIDK------------------------------------------------------------------------------------------------------------------------------------------------------------------------------------------------------------------S----------S--------------------------------------------------G-------------D-------------------------P-----Y-----------D--F-----------D-------------------S-A-E-E--------------E-----M------P------------------E-----------I--RSV-------P---------------------A---------------A----------------G-----------------------------------A----------------A----------------------------------------------------D----------------Q---------S----------------------------------------------T----------------------G--------------------------------------------------------------------------------------------------------------------------------------------------------------------------------------------------------------------------------------------------------------------------------------------------------------------------------------------------------------------------------------D-----------------------------------L--------------Q-----------------------------S----------------------Q---P---------T-------------T---SQ-E----K---L---------------N-KFRKA---LFS-----------K--F---E-AE-HAQ--S-----L-------SA--STV-IEW--V-N----K-DS---E--E-----------F---SQDE--VNS---CLSQMMD---ENQVML--SD-D--TV-FLI----------------
>Lytechinus_variegatus@JH437848.H1.8
------------------------------------------------------------------------------------------------------------------------------------------------------------A-----------------------------D-Q----G-----------I----YH----EK-----VQ--SMI-S----K------------------N---Q--------------------------------------------C----------R-LIVNIN-DLRRK-----Y---P-K-R--------------AS--R--LLN--------------------------EAHEEVACL--Q-RAL-K-----E-F-VT-S----A----D-T--------------------------------------A-Y--------------G-K--Q---H--D-----D-----F-F------------V---G------FEGSFGAKH--VTP------RTLAASYLGNLVCVEGIVTKC-----------------------------------------------------------------------------------------------------------------------------------------------------------------------------------------------------------------------------------------------------DDQ-GNP----LE--T-EFG--LSMYKDHQTITIQEMPEKAPAGQLPRSVDIIVDN-DLV-----DVCK-------------------------------------------------------------------------------------------------------------------------------------------------------------------------------------------------------------------------------------------------------------------------------------------------------------------------------------------------------------------------------------------------------------------------------------------------------------------------------------------------------------------------------------------------------MSDQDRTAIHEVMEQGRVTIAKAGIH-AKLNARCSVLAAANPVYGR--------------------------------------------------------------------------------------------------------------------------------------------------------------------------------------------------------------------------------------------------------------------------------------------------------------------------------------------------------------------------------------------------------------------------------------------------------------------------------------------------------------------------------------------------------------------------------------------------------------------------------------------------------------------------------------------------------------------------------------------------------------------------------------------------------------------------------------------------------------------------------------------------------------------------------------------------------------------------------------------------T---AP-VTARSLETLIRLSTAHAKARM-S------KTVDL-QDAEAAIQLVQF----AIF-------------K---------------K-----V---------------------------------------------------------------------------------------------------------------------------------------------------------------------------------------------------------------------------------------------------------------------------------R--R---------K-K-------------------------------------------------------------------------------------------------------------------------------K-------G-----A---------Q-----------------------------------R-----------K-----------E---------R-------P---A----------------G-------------------------------------------------A------------------------------------------E--------G------------E---------E-------------D---------P------------------------------Y---------D----------F----------------------D---S-----------------------Y-------------E-------------------------E-----S-----------G--D-----------D-------------------E--------------------------------------------------------------------------------------------------------------------------------------------------------------------------------------------------------------------------------------------------------------------------------------------------------------------------------------------------------------------------------------------------------------------------------------------------------------------------------------------------------------------------------------------------------------------------------------------------------------------------------------------------------------------------------------------------------------------------------------------------------------------------------------------------------------------------------------------------------------------------------------R---L---------------K-LFKST---VHK-----------T--F---E-AT-HAQ--S-----I-------PM--TQI-SEA--L-T--T-EHKE---A--P-----------F---SKAE--IDS---ALSKMQD---DNQIMV--SE-G--IV-FLI----------------
>Pan_paniscus@XP_003833207
-------------MLPRSPPLPRGNLWWREEFGSFRAGVESSWEPPRDFGGGSSLAAGM-AG-T----VV----L-D--DV----E-----LR-E-A-----------------------------QRD-YLDFL--D----D---E---------E-----------------------------D-Q----G-----------I----YQ----SK-----VR--ELI-S----D------------------N---Q--------------------------------------------Y----------R-LIVNVN-DLRRK-----N---E-K-R--------------AN--R--LLN--------------------------NAFEELVAF--Q-RAL-K-----D-F-VA-S----I----D-A--------------------------------------T-Y--------------A-K--Q---Y--E-----E-----F-Y------------V---G------LEGSFGSKH--VSP------RTLTSCFLSCVVCVEGIVTKCSLVRP------KV--VRSVH-----------------YC-------------------PAT-KK-----T---I---------------------------------------E-RR---Y---SD-------------LT---T---------------L--------V---A-------F----P------------S----S---S-I-YPT---------------------------K--DEE-NNP----LE--T-EYG--LSVYKDHQTITIQEMPEKAPAGQLPRSVDVILDD-DLV-----DKAKPG-DRVQVVGTYR---CL---P-----------------G-----------------KK-G-------G--Y-T-S-G---TFR--------------------------------------TVLIA---------------C----NVKQ-M-S-K-D-A-Q---P-SF------SAE---------------D----I--------------------------------------------------AK--I-K------------------------------KF--------S-----------K----------------T-R-S-K-D--I-------FDQ------------------------------LAKSLAPSIHGHDYVKKAILCLLLGG-VE---------RD---L-E-N----------GSHIRGD-INILLIGDPSVAKSQLLRYVL-CTA-P-RAIPTTGRGSSGVGLTAAVTTDQ-------ETG---E---RRLEAGAMVLADRGVVCIDEFDKMSDMDRTAIHEVMEQGRVTIAKAGIH-ARLNARCSVLAAANPVYGRYDQYKTPMENIGLQDSLLSRFDLLFIMLD-------------------QMDPEQDREISDH--VLRM-------H-R-----Y-R---------------A--P-G-----E---------------Q--------D----------------G---D---------------------------------------A-------------------M---P-L--GS------A--------V----D-------I-------L----------A-----------T---------D--D-----P----N--------F--------------------S---Q----E---D-------------------Q-Q--------D---------------------------------T----Q--IYEK---H----D-NLL---H----G---T---------------K---K-K---K-------------------------E----K-------M---------------------V------------------S-----------------AA-------------F--------------------------------------------------------------------------------------------------------------------------------------------------------------------------MKKYIHVAK-I------------------------------I-K--------PV-LTQE--------------------------------SAT-----YIAEEY-S-RLR---------S--Q-----------------D----SM-S-----S---------D----T---A----------R----------T---SP-VTARTLETLIRLATAHAKARM-S------KTVDL-QDAEEAVELVQY----AYF-------------K---------------K-----V-----L------E--------------K--EK-----K----------R--K---------------------K----R------S---------------E----D----E-------S--E-T-E----------D-------------------E----------------------------------------E--------E---------------------------------------------K-------------------S--Q---------E---------------------------------------------------------------------------------------------------------------------------------D-------Q-----E---------Q-----------------------------------K-----------R-----------K---------R-------R---K----------------T-------------------------------------------------R------------------------------------------Q--------P------------D---------A-------------K---------D------------------------------G---------D----------S--------------------------------------------------Y-------------D-------------------------P-----Y-----------D--F-----------S-------------------D-T-E-E--------------E-----M------P------------------Q-----------V----------------------------------H---------------T----------------P-----------------------------------K----------------T----------------------------------------------------A----------------D---------S----------------------------------------------Q----------------------E--------------------------------------------------------------------------------------------------------------------------------------------------------------------------------------------------------------------------------------------------------------------------------------------------------------------------------------------------------------------------------------T-----------------------------------K--------------E-----------------------------S----Q------K----------V---E---------L-------------S---E--S----R---L---------------K-AFKVA---LLD-----------V--F---R-EA-HAQ--S-----I-------GM--NRL-TES--I-N--R-D-SE---E--P-----------F---SSVE--IQA---ALSKMQD---DNQVMV--SE-G--II-FLI----------------
>Sarcophilus_harrisii@XP_003769195
----------------------------------------------------------M-AA-T----TV----I-D--DV----E-----LR-E-A-----------------------------QRD-YLDFL--D----D---E---------E-----------------------------D-Q----G-----------I----YQ----SK-----VR--ELI-S----D------------------N---Q--------------------------------------------H----------R-LIVNVN-DLRRK-----N---E-K-R--------------AI--R--LLN--------------------------NAFEELFAF--Q-RAL-K-----D-F-VA-S----I----D-A--------------------------------------T-Y--------------A-K--Q---Y--E-----E-----F-Y------------I---G------LEGSFGSKH--VSP------RTLTSCFLSCIVCVEGIVTKCSLIRP------KV--VRSVH-----------------YC-------------------PAT-KK-----T---L---------------------------------------E-RN---Y---TD-------------LT---T---------------L--------V---A-------F----P------------S----S---S-V-YPT---------------------------K--DEE-NNP----LE--T-EYG--LSVYKDHQTITIQEMPEKAPAGQLPRSVDVILDD-DLV-----DKVKPG-DRIQVVGTYR---CL---P-----------------G-----------------KK-G-------G--Y-T-S-G---TFR--------------------------------------TILIA---------------C----HVKL-M-S-K-E-V-Q---P-LF------SAE---------------D----V--------------------------------------------------AK--I-K------------------------------KF--------S-----------K----------------S-R-S-K-D--I-------FDQ------------------------------LSRSLAPSIHGHEYIKKAILCMLLGG-VE---------KV---L-E-N----------GSRIRGD-INVLLIGDPSVAKSQLLRYVL-CTA-P-RAIPTTGRGSSGVGLTAAVTTDQ-------ETG---E---RRLEAGAMVLADRGVVCIDEFDKMSDIDRTAIHEVMEQGRVTISKAGIH-ARLNARCSVLAAANPVYGRYDQYKTPMENIGLQDSLLSRFDLLFIMLD-------------------QMDPEQDREISDH--VLRM-------H-R-----Y-R---------------A--A-G-----E---------------Q--------D----------------G---D---------------------------------------A-------------------M---P-L--GS------A--------V----D-------I-------L----------A-----------T---------D--D-----P----N--------F--------------------I---L----E---D-------------------Q-Q--------E---------------------------------T----P--IYEK---H----D-NLL---H----G---T---------------K---R-K---K-------------------------E----K-------T---------------------V------------------S-----------------AA-------------F--------------------------------------------------------------------------------------------------------------------------------------------------------------------------MKKYIHVAK-I------------------------------I-K--------PV-LTQE--------------------------------AAS-----HIADEY-S-RLR---------S--Q-----------------D----SM-S-----S---------D----V---A----------R----------T---SP-VTARTLETLIRLATAHAKARM-S------KTIEL-QDAEDAVELVQY----AYF-------------K---------------K-----V-----L------E--------------K--EK-----K----------R--K---------------------K----R------S---------------E----D----E-------S--E-T-E----------D-------------------E----------------------------------------E--------D---------------------------------------------Q-------------------M--Q---------D---------------------------------------------------------------------------------------------------------------------------------G-------H-----E---------Q-----------------------------------R-----------K-----------K---------K-------R---K----------------V-------------------------------------------------D------------------------------------------A--------S------------E---------G-------------K---------E------------------------------G---------D----------S--------------------------------------------------Y-------------D-------------------------P-----Y-----------D--F-----------S-------------------D-T-E-E--------------E-----M------P------------------Q-----------V----------------------------------H---------------T----------------P-----------------------------------K----------------M----------------------------------------------------P----------------E---------P----------------------------------------------Q----------------------E--------------------------------------------------------------------------------------------------------------------------------------------------------------------------------------------------------------------------------------------------------------------------------------------------------------------------------------------------------------------------------------S-----------------------------------K--------------E-----------------------------G----Q------K----------T---E---------L-------------T---E--S----R---L---------------K-AFKVA---LLE-----------V--F---R-AA-HAQ--S-----V-------GM--NHL-TES--I-N--Q-D-NE---S--P-----------F---SPAE--VQA---ALSKMQD---DNQVMV--SD-D--II-FLI----------------
>Strongylocentrotus_purpuratus@XP_794649
----------------------------------------------------------------------MD--TDI--DQ----Q-----LR-D-Y-----------------------------QRE-YLEFL--D----D---D---------A-----------------------------D-Q----G-----------I----YH----EK-----VQ--SMI-S----K------------------N---Q--------------------------------------------C----------R-LTVNIN-DLRRK-----Y---P-K-R--------------AS--R--LLN--------------------------EAHEEVACL--Q-RAL-K-----E-F-VT-S----A----D-T--------------------------------------A-Y--------------G-K--Q---H--D-----D-----F-F------------V---G------FEGSFGSKH--VTP------RSLAASYLGNLVCVEGIVTKCSLVRP------KV--VRSVH-----------------FC-------------------PAT-RK-----T---M---------------------------------------E-RK---Y---TD-------------LT---S---------------L--------D---A-------F----P------------S----S---S-V-YPT---------------------------K--DDQ-GNP----LE--T-EFG--LSLYKDHQTITIQEMPEKAPAGQLPRSVDIIVDN-DLV-----DACKPG-DRVQVIGTFR---CL---P-----------------N-----------------KQ-G-------S--Y-T-N-G---TFR--------------------------------------TIIIA---------------N----HVQL-L-S-K-E-T-V---P-NF------TAE---------------D----I--------------------------------------------------AK--I-R------------------------------KF--------S-----------Q----------------D-K-K-E-D--V-------FEL------------------------------LAKSLAPSIHGHEYIKKAVLCMLLGG-ME---------KV---L-E-N----------GTRLRGD-INVLLIGDPSTAKSQMLRYVL-HTA-P-RAIATTGRGSSGVGLTAAVTTDQ-------ETG---E---RRLEAGAMVLADRGVVCIDEFDKMSDQDRTAIHEVMEQGRVTIAKAGIH-AKLNARCSVLAAANPVYGRYDQYKTPMENIGLQDSLLSRFDVIFIVLD-------------------QMDPEHDRKISDF--VLRV-------H-R-----Y-R---------------Q--A-G-----E---------------Q--------D----------------G---D---------------------------------------A-------------------M---P-F--GS------T--------V----D-------F-------L----------A-----------T---------N--D-----P----D--------A--------------------V---E----E---E-------------------K-Q--------E---------------------------------T----K--VYDK---H----D-KLL---H----G---S---------------K-----K---K-------------------------Q----K-------Y---------------------V------------------S-----------------MD-------------F--------------------------------------------------------------------------------------------------------------------------------------------------------------------------MRKYIHIAK-G------------------------------M-Q--------PQ-LTRE--------------------------------AAD-----CIAEEY-S-KLR---------S--Q-----------------D----AT-A-----N---------N----I---A----------K----------T---AP-VTPRSLETMIRLSTAHAKARM-S------KTVDM-QDAEAAIQLVQF----AIF-------------K---------------K-----V-----L------E--------------K--K------K----------K--R---------------------RHDSES--------------------------------E-------E--D-E-A----------E-------------------E--------K----------------Q--------------K--------K---------------------------------------------L-------------------R--R---------K-K-------------------------------------------------------------------------------------------------------------------------------R-------GTLR--K---------D-----------------------------------R-----------P-----------A---------G-----------A----------------E-------------------------------------------------G------------------------------------------D--------E------------------------------------D---------P------------------------------Y---------D----------F----------------------D---S-----------------------Y-------------E-------------------------E-----S-----------G--D-----------D-------------------E-V-M-P--------------T-----P------R------------------K-----------R----------------------------------T---------------T----------------P-----------------------------------S---------------------------------------------------------------------E----------------A---------S----------------------------------------------S----------------------QS----Q----------------Q---------P--------------------------------------------------------------------------------------------------------------------------------------------------------------------------------------------------------------------------------------------------------------------------------------------------------------------------------------MD--TEES----Q--D-----------------------------------T--------------Q-----------------------------TTIAPE---------------------------------------------------------R---L---------------K-LFKST---MHK-----------T--F---D-AL-HAQ--S-----I-------PM--SQV-TEA--L-T--K-EYEE---A--P-----------F---GQAE--IDS---ALSSMQD---ANQIMV--SE-G--IV-FLI----------------
>Oreochromis_niloticus@XP_003440760
------------------------------------------------------------MA-T----DV----A-D--DR----E-----MR-E-A-----------------------------QRD-YLDFL--D----D---D---------Q-----------------------------D-Q----G-----------I----YQ----SK-----VR--DMI-S----E------------------N---K--------------------------------------------A----------R-LIVNIN-DLRRR-----N---E-A-R--------------AA--K--LMN--------------------------NAFEELLAF--Q-RAL-K-----D-L-VA-S----V----D-G--------------------------------------T-Y--------------A-K--Q---Y--E-----E-----F-F------------I---G------LEGSFGSKH--VSP------RTLTSRLLGSMVCVEGIITKCSLVRP------KV--VRSVH-----------------YC-------------------PAT-KK-----T---M---------------------------------------E-RK---Y---TD-------------LT---S---------------L--------D---A-------F----P------------S----S---A-I-YPT---------------------------K--DEE-NNP----LE--T-EFG--LSIYKDHQTITVQEMPEKAPAGQLPRSVDIILDN-DLV-----DAVKPG-DRVQVVGTYR---CL---P-----------------G-----------------KK-G-------G--F-T-S-G---TFR--------------------------------------TIMIA---------------C----HIKQ-M-S-K-E-V-S---P-CF------TAD---------------D----V--------------------------------------------------AK--I-R------------------------------NF--------S-----------R----------------T-R-S-K-D--V-------FDQ------------------------------LARSLAPSIHGHEYIKKAILCMLLGG-VE---------KV---L-E-N----------GSRIRGD-INILLIGDPSVAKSQLLRYVL-HTA-P-RAIPTTGRGSSGVGLTAAVTTDQ-------ETG---E---RRLEAGAMVLADRGVVCIDEFDKMSDMDRTAIHEVMEQGRVTIAKAGIH-ARLNARCSVLAAANPVYGRYDQYKTPMENIGLQDSLLSRFDLLFIMLD-------------------QMDPEQDREISDH--VLRM-------H-R-----Y-R---------------D--P-R-----E---------------Q--------E----------------G---A---------------------------------------A-------------------M---A-L--GG------T--------V----D-------V-------L----------A-----------T---------E--D-----P----D--------A--------------------A---V----E---E-------------------H-E--------E---------------------------------L----Q--IYEK---H----N-NLL---H----G---S---------------K---R-K---R-------------------------D----K-------I---------------------V------------------S-----------------KE-------------F--------------------------------------------------------------------------------------------------------------------------------------------------------------------------MRKYIHIAK-A------------------------------V-T--------PV-LTEE--------------------------------AAN-----HIAEEY-S-RLR---------S--Q-----------------E----QL-G-----A---------D----L---A----------R----------T---SP-VTARTLETLIRLSTAHAKARM-S------KAVEL-QDSEVAVELVQF----AYF-------------K---------------K-----V-----L------E--------------K--EK-----K----------R--S---------------------R----Q------E---------------R----D-------------------S----------D-------------------S----------------------------------------E--------E---------------------------------------------E-------------------E--EM--------P-T-------------------------------------------------------------------------------------------------------------------------------Q-------R-----S---------Q-----------------------------------R-----------A-----------V---------R-------K---RG---------------R-------------------------------------------------R------------------------------------------G--------S------------Q---------G-------------S---------E------------------------------P-----------------------------------------------------------------------Y-------------S-------------------------P-----Y-----------D--F-------------------------------S-E-D-Q--------------E-----V------P------------------E-----------I----------------------------------Q---------------A----------------G-----------------------------------T----------------P---------------------------------------------------------------------K---------P----------------------------------------------AKPR-------------------E-----D----------------E---------------------------------------------------------------------------------------------------------------------------------------------------------------------------------------------------------------------------------------------------------------------------------------------------------------------------------------------------------------PMDASLQAE------------------------------------------------------------------------------------D----------A---E---------L-------------S---A--E----R---L---------------K-EFKSS---LFA-----------V--F---Q-SA-HAQ--S-----V-------KM--SAL-MDD--I-N--K-E-RQ---N--T-----------F---AEAE--VRA---ALARMQD---DNQVMV--AD-D--II-FLI----------------
>Gorilla_gorilla_gorilla@XP_004044233
-------------MLPRSPPLPRGNLWWREEFGSFRAGVESSWEPPRDFGGGSSLAAGM-AG-T----VV----L-D--DV----E-----LR-E-A-----------------------------QRD-YLDFL--D----D---E---------E-----------------------------D-Q----G-----------I----YQ----SK-----VR--ELI-S----D------------------N---Q--------------------------------------------Y----------R-LIVNVN-DLRRK-----N---E-K-R--------------AN--R--LLN--------------------------NAFEELVAF--Q-RAL-K-----D-F-VA-S----I----D-A--------------------------------------T-Y--------------A-K--Q---Y--E-----E-----F-Y------------V---G------LEGSFGSKH--VSP------RTLTSCFLSCVVCVEGIVTKCSLVRP------KV--VRSVH-----------------YC-------------------PAT-KK-----T---I---------------------------------------E-RR---Y---SD-------------LT---T---------------L--------V---A-------F----P------------S----S---S-V-YPT---------------------------K--DEE-NNP----LE--T-EYG--LSVYKDHQTITIQEMPEKAPAGQLPRSVDVILDD-DLV-----DKAKPG-DRVQVVGTYR---CL---P-----------------G-----------------KK-G-------G--Y-T-S-G---TFR--------------------------------------TVLIA---------------C----NVKQ-M-S-K-D-A-Q---P-SF------SAE---------------D----I--------------------------------------------------AK--I-K------------------------------KF--------S-----------K----------------T-R-S-K-D--I-------FDQ------------------------------LAKSLAPSIHGHDYVKKAILCLLLGG-VE---------RD---L-E-N----------GSHIRGD-INILLIGDPSVAKSQLLRYVL-CTA-P-RAIPTTGRGSSGVGLTAAVTTDQ-------ETG---E---RRLEAGAMVLADRGVVCIDEFDKMSDMDRTAIHEVMEQGRVTIAKAGIH-ARLNARCSVLAAANPVYGRYDQYKTPMENIGLQDSLLSRFDLLFIMLD-------------------QMDPEQDREISDH--VLRM-------H-R-----Y-R---------------A--P-G-----E---------------Q--------D----------------G---D---------------------------------------A-------------------M---P-L--GS------A--------V----D-------I-------L----------A-----------T---------D--D-----P----N--------F--------------------S---Q----E---D-------------------Q-Q--------D---------------------------------T----Q--IYEK---H----D-NLL---H----G---T---------------K---K-K---K-------------------------E----K-------M---------------------V------------------S-----------------AA-------------F--------------------------------------------------------------------------------------------------------------------------------------------------------------------------MKKYIHVAK-I------------------------------I-K--------PV-LTQE--------------------------------SAT-----YIAEEY-S-RLR---------S--Q-----------------D----SM-S-----S---------D----T---A----------R----------T---SP-VTARTLETLIRLATAHAKARM-S------KTVDL-QDAEEAVELVQY----AYF-------------K---------------K-----V-----L------E--------------K--EK-----K----------R--K---------------------K----R------S---------------E----D----E-------S--E-T-E----------D-------------------E----------------------------------------E--------E---------------------------------------------K-------------------S--Q---------E---------------------------------------------------------------------------------------------------------------------------------D-------Q-----E---------Q-----------------------------------K-----------R-----------K---------R-------R---K----------------T-------------------------------------------------R------------------------------------------Q--------S------------D---------A-------------K---------D------------------------------G---------D----------S--------------------------------------------------Y-------------D-------------------------P-----Y-----------D--F-----------S-------------------D-T-E-E--------------E-----M------P------------------Q-----------V----------------------------------H---------------T----------------P-----------------------------------K----------------T----------------------------------------------------A----------------D---------S----------------------------------------------Q----------------------E--------------------------------------------------------------------------------------------------------------------------------------------------------------------------------------------------------------------------------------------------------------------------------------------------------------------------------------------------------------------------------------T-----------------------------------K--------------E-----------------------------S----Q------K----------V---E---------L-------------S---E--S----R---L---------------K-AFKVA---LLD-----------V--F---R-EA-HAQ--S-----I-------GM--NRL-TES--I-N--R-D-SE---E--P-----------F---SSVE--IQA---ALSKMQD---DNQVMV--SE-G--II-FLI----------------
>Clavelina_lepadiformis@Clep253282.H1.1
-----------------------------------------------------------------------D--VEI--DE----E-----LR-E-A-----------------------------ERQ-YLDFL--D----D---G---------V-T---------------------------D-Q----G-----------V----YA----EV-----VR--HMI-Q----K------------------N---Q--------------------------------------------F----------R-IIVNIN-DLRRK-----N---E-I-R--------------AK--R--LLD--------------------------NSSGELGAF--Q-RAL-K-----G-Y-VA-S----I----D-T--------------------------------------V-F--------------A-K--Q---Y--E-----E-----F-F------------V---G------FEGSFGSKH--VTP------RTLTSSYLGNLVCIEGIITKCSLVRP------KV--VRSVH-----------------YC-------------------PAT-KK-----T---L---------------------------------------D-RK---Y---TD-------------LT---S---------------S--------N---P-------F----P------------S----S---T-V-YPT---------------------------K--DED-NNP----LE--T-EFG--LSVYKDHQTLTVQEMPEKAPAGQLPRSVDIIADD-DLV-----DQCKPG-DRVQVIGAYR---CL---P-----------------G-----------------KK-G-------G--H-T-S-G---VFR--------------------------------------TILIA---------------T----NIKS-L-S-K-D-V-Q---L-LF------SGD---------------D----I--------------------------------------------------AK--I-R------------------------------KF--------A-----------K----------------Q-R-H-I-D--V-------FDT------------------------------LARSLAPSIHGHDYIKKAVLCMLLGG-TE---------KV---L-D-N----------GTRLRGD-INVLLIGDPSTAKSQMLRYVL-NTA-P-RAITTTGRGTTGVGLTAAVTADD-------ETG---E---RRLEAGAMVLADRGVVCIDEFDKMSDIDRTAIHEVMEQGRVTVAKAGIH-AKLNARCSVLAAANPVYGRYDQYKPPMDNIGMQDSLLSRFDLLFIVLD-------------------QMEPANDRRISDH--VLRI-------H-R-----Y-R---------------S--P-A-----E---------------Q--------D----------------G---D---------------------------------------P-------------------L---P-T--NI------D--------V----D-------C-------L----------S-----------T---------D--N-----P----E--------A--------------------T---D----Q---Q-------------------K-E--------D---------------------------------T----P--IYEK---H----N-QLL---H----G---D---------------N---TGK---S--K-P--------------------L----K-------L---------------------V------------------S-----------------ME-------------F--------------------------------------------------------------------------------------------------------------------------------------------------------------------------IKRYIHVAK-V------------------------------I-K--------PT-LSRE--------------------------------AAN-----CIAEEY-A-RLR---------C--Q-----------------D----QA-N-----T---------D----V---A----------R----------T---TP-VTARTLETLIRLATAHAKARL-A------RSVSL-RDAEVAIELVQF----AYF-------------H---------------K-----V-----E------E--------------K--ER-----K----------R--R---------------------R----N------D---------------D----DQS--E--------------A----------E-------------------E----------------------------------------E--------E---------------------------------------------E-------------------T--D---------T---------------------------------------------------------------------------------------------------------------------------------R-------K-----K---------KRK---------------------------------R-----------A-----------A---------R-------N------------------------------------------------------------------------------------------------------------------------------------------------------------------------------------------------------------------Q----------D--------------------------------------------------DDTN----------D-------------------------P-----Y-----------N--F-----------D-------------------S-A-E-E--------------D-----I------P------------------E-----------I----------------------------------G---------------S----------------P-----------------------------------A----------------P----------------------------------------------------T----------------S---------T----------------------------------------------T----------------------D--------------------------------------------------------------------------------------------------------------------------------------------------------------------------------------------------------------------------------------------------------------------------------------------------------------------------------------------------------------------------------------K-----------------------------------EDESMEA--------S-----------------------------A----------------------P---P---------I-------------G---E--E----R---L---------------D-EFRKA---VHG-----------K--F---Q-AA-HKQ--S-----L-------SV--SEI-ITW--A-N--K-Q-AT---A--Q-----------F---SSQE--ANA---CLSQMMD---DNQVMV--SD-N--IV-FLI----------------
>Salpa_fusiformis@Sfus7640.H1.1
---------------------------------------------------------------------MPD--LDN--EI----E-----MR-E-A-----------------------------ERQ-YLDFL--E----D---K---------I-G---------------------------QGD----G-----------R----YD----KA-----VQ--DMI-S----S------------------E---K--------------------------------------------C----------R-LIVNIN-DLRKR-----N---M-T-R--------------AK--K--LLG--------------------------KGFAEIAAF--Q-NAL-K-----S-V-VA-A----N----S-T--------------------------------------D-F--------------A-K--Q---H--E-----E-----F-H------------I---G------FEGSFGGKH--VTP------RTLTAQHLGGLVCLEGIVTKCSLVRP------KV--VRTFH-----------------YC-------------------PAT-KK-----T---I---------------------------------------S-RR---Y---AD-------------LT---S---------------S--------N---S-------L----P------------T----S---N-A-YPT---------------------------K--DED-NNP----LE--T-EFG--MSVYKDHQTLTIQEMPEKAPAGQLPRSIDIVVDN-DLV-----DQCKPG-DRVQIVGSYR---CL---P-----------------G-----------------KK-N-------G--Y-T-T-G---VFR--------------------------------------TVLVA---------------N----NVRQ-L-S-K-D-I-D---P-VY------SSE---------------D----I--------------------------------------------------NK--I-R------------------------------KF--------A-----------R----------------K-Q-G------A-------FDI------------------------------LAKSLAPSIHGHEYIKKAVLCMMLGG-RE---------KI---L-T-N----------GSRLRGD-INILLIGDPSTAKSQMLRYVL-YTA-P-RAVTTTGRGTTGVGLTAAVTKDE-------ESG---E---RRLEAGAMVLADRGIVCIDEFDKMSDIDRTAIHEVMEQGRVTVAKAGIH-AKLNARCSVLAAANPVFGRYDQYRPPMDNIGMQDSLLSRFDLLFIVLD-------------------EMEAENDRRISEH--VLRM-------H-R-----Y-R---------------N--P-N-----E---------------A--------D----------------G---E---------------------------------------P-------------------L---P-I--MV------G--------A----E-------I-------L----------S-----------T---------V--D-----L----E--------K--------------------E---E----E---E-------------------D-A--------A---------------------------------M----Q--VYEK---H----N-ALL---H----G------------------------------------------------------------------------------------------V------------------T-----------------IE-------------F--------------------------------------------------------------------------------------------------------------------------------------------------------------------------LKKYIHLAK-N------------------------------L-K--------PT-LTQK--------------------------------AAE-----RIAEEY-A-RLR---------N--Q-----------------D----QE-S-----T---------D----I---A----------R----------T---TP-VTARTLETLIRLATAHAKGRF-S------QKIAE-KDAEMAIELVQF----AYF-------------H---------------K-----V-----E------E--------------K--IR-----R----------R--K---------------------R----N------I---------------D----D----D-------D--D-D------------ETTGRN--------------G--------ED---------------D--------------D--------G---------------------------------------------D-------------------D--D---------DDN-------------------------------------------------------------------------------------------------------------------------------N-------D-----SASNAKRPRRS-----------------------------------R-----------RGNGDSED----P---------Y-------N---F----------------D-------------------------------------------------Q------------------------------------------S--------A------------E------------------------------------------------------------------------------------------------------------------------------------------------------------------------------------------------------------------------------------------------------------------------------------------TD----------T----------------------------------P---------------A----------------A-----------------------------------G----------------S-------------------------------------------------------------------------------GQ--------------------------------------------------------------------------Q----------------P----------------------------------------------------------------------------------------------------------------------------------------------------------------------------------------------------------------------------------------------------------------------------------------------------------------------------------------------------SGST----T--N-----------------------------------Q--------------D-----------------------------SEAMDTSAS----------------------------T-------------S---T--PPTQGR---L---------------A-AFKSA---VHD-----------I--F---R-QT-RET--N-----L-------PV--ADI-LN---K-A--N-EAAA---E--P-----------F---SKQE--VSA---CLSQMQE---DNQVMV--CD-E--TV-FLV----------------
>Ophionotus_victoriae@SRA114867.H1.1
----------------------------------------------------------------------------------------------------------------------------------YLDFL--D----D---D---------T-----------------------------D-Q----G-----------I----YH----EK-----VR--DMI-S----K------------------N---Q--------------------------------------------C----------R-LIVNIN-DLRRK-----A---P-K-R--------------AL--R--LLN--------------------------EAHEEVVAF--Q-RAL-K-----E-I-VT-A----A----D-T--------------------------------------T-Y--------------G-K--Q---V--E-----E-----F-F------------V---G------FEGSFGAKH--VTP------RSLSARFIGNLVCVEGIVTKCSLVRP------KV--VRSVH-----------------YC-------------------PAT-KK-----T---M---------------------------------------E-RK---Y---TD-------------LT---S---------------L--------E---A-------F----P------------S----S---S-A-YPT---------------------------R--DDQ------------------------------------------------------------------------------------------------------------------------------------------------------------------------------------------------------------------------------------------------------------------------------------------------------------------------------------------------------------------------------------------------------------------------------------------------------------------------------------------------------------------------------------------------------------------------------------------------------------------------------------------------------------------------------------------------------------------------------------------------------------------------------------------------------------------------------------------------------------------------------------------------------------------------------------------------------------------------------------------------------------------------------------------------------------------------------------------------------------------------------------------------------------------------------------------------------------------------------------------------------------------------------------------------------------------------------------------------------------------------------------------------------------------------------------------------------------------------------------------------------------------------------------------------------------------------------------------------------------------------------------------------------------------------------------------------------------------------------------------------------------------------------------------------------------------------------------------------------------------------------------------------------------------------------------------------------------------------------------------------------------------------------------------------------------------------------------------------------------------------------------------------------------------------------------------------------------------------------------------------------------------------------------------------------------------------------------------------------------------------------------------------------------------------------------------------------------------------------------------------------------------------------------------------------------------------------------------------------------------------------------------------------------------------------------------------------------------------------------------------------------------------------------------------------------------------------------------------------------------------------------------------------------------------------------------------------------------------------------------------------------------------------------------------------------------------------------------------------------------------------------------------------------------------------------------------------------------------------------------------------------------------------------------------------------------------------------------------------------------------------------------------------------------------------------------------------------------------------------------------------------------------------------------------------------------------------------------------------------------------------------------------------------------------------------------------------------------------------------------------------------------------
>Anas_platyrhynchos@EOB05381
------------------------------------------------------------------------------------------------------------------------------------------------------------------------------------------D-Q----G-----------V----YH----GK-----VR--DMI-S----D------------------N---Q--------------------------------------------Y----------R-LLVSIN-DLRRK-----N---E-K-R--------------AS--R--LLN--------------------------NAFEELVAF--Q-RAL-K-----D-F-VA-S----V----D-A--------------------------------------T-Y--------------A-K--Q---Y--E-----D-----F-Y------------I---G------LEGSFGSKH--VSP------RTLTACFLSCIVCVEGIVTKCSLVRP------KV--VRSVH-----------------YC-------------------PAT-KK-----T---I---------------------------------------E-RR---Y---TD-------------LT---S---------------L--------D---A-------F----P------------S----S---S-V-YPT---------------------------K--DEE-NNP----LE--T-EFG--LSVYKDHQTITIQEMPEKAPAGQLPRSVDVILDD-DLV-----DKVKPG-DRIQVVGTYR---CL---P-----------------G-----------------KK-G-------G--Y-T-S-G---TFR--------------------------------------TILIA---------------C----HVKQ-M-S-K-D-A-R---P-LY------SAT---------------D----V--------------------------------------------------AK--I-K------------------------------RF--------S-----------K----------------S-R-S-K-D--I-------FDQ------------------------------LARSLAPSIHGHEFIKKAILCMLLGG-VE---------KI---L-E-N----------GSRIRGD-INILLIGDPSVAKSQLLRYVL-CTA-P-RAIATTGRGSSGVGLTAAITTDQ-------ETG---E---RRLEAGAMVLADRGVVCIDEFDKMSDIDRTAIHEVMEQGRVTIAKAGMH-ARLNSRCSVLAAANPVYGRYDQYKTPMENIGLQDSLLSRFDLLFIVLD-------------------QMDPEQDREISDH--VLRM-------H-R-----Y-R---------------N--P-N-----E---------------Q--------D----------------G---D---------------------------------------A-------------------M---P-L--GS------A--------V----E-------I-------L----------A-----------T---------D--D-----P----D--------F--------------------A---Q----E---E-------------------E-Q--------E---------------------------------L----Q--VYEK---H----D-DLL---H----G---P---------------N---R-R---K-------------------------E----K-------I---------------------V------------------S-----------------ME-------------F--------------------------------------------------------------------------------------------------------------------------------------------------------------------------MRKYIHVAK-M------------------------------I-K--------PV-LTQE--------------------------------SAN-----YIAEEY-S-RLR---------S--Q-----------------N----QM-S-----S---------D----I---A----------R----------T---SP-VTARTLETLIRLSTAHAKARM-N------KTVDL-QDAEAALELVQF----AYF-------------K---------------K-----V-----L------E--------------K--EK-----K----------R--K---------------------K----Q------V---------------E----D----D-------S--E-T-E----------K-------------------E--------D----------------E--------------E--------T--------------------------------------------------------------------Q---------P---------------------------------------------------------------------------------------------------------------------------------K-------E-----E---------G-----------------------------------R-----------K-----------Q---------R-------K---K----------------K-------------------------------------------------A------------------------------------------R--------T------------E---------G-------------Q---------E----------------------------------------E----------S--------------------------------------------------Y-------------D-------------------------P-----Y-----------D--F-----------S-------------------D-A-E-Q--------------E-----M------P------------------E-----------V----------------------------------Q---------------A----------------H-----------------------------------T----------------P-------------------------------------------------------------------------------K----------------------------------------------T----------------------P-----E----------------A----------------------------------------------------------------------------------------------------------------------------------------------------------------------------------------------------------------------------------------------------------------------------------------------------------------------------------------------------S-------A--S-----------------------------------G--------------D-----------------------------A----K------K----------P---E---------L-------------A---D--P----R---L---------------K-AFKAA---LLE-----------V--F---K-AS-HAQ--S-----V-------GL--KSV-MES--I-N--R-D-NP---E--P-----------F---SLPE--VKL---ALAHMQD---DNQIMV--SD-D--II-FLI----------------
>Chelonia_mydas@EMP34029
-------------------------------------------------------------------------------------------------------------------------------------MEPFS----HGMLQ---------E-----------------------------D-Q----G-----------I----YQ----SK-----VR--DVI-S----D------------------N---Q--------------------------------------------Y----------R-LIVSIN-DLRRK-----N---E-K-R--------------AN--R--LLS--------------------------NAFEELVAF--Q-RAL-K-----D-F-VA-S----I----D-A--------------------------------------T-Y--------------A-K--Q---Y--E-----E-----F-Y------------I---G------LEGSFGSKH--VTP------RTLTSCFLGCVVCVEGIVTKCSLVRP------KI--VRSVH-----------------YC-------------------PAT-KK-----T---I---------------------------------------E-RR---Y---TD-------------MT---T---------------L--------E---A-------F----P------------S----S---S-V-YPT---------------------------K--DEE-NNP----LE--T-EFG--LSVYKDHQTITIQEMPEKAPAGQLPRSVDVVLDD-DLV-----DRVKPG-DRIQVVGTYR---CL---P-----------------G-----------------KK-G-------G--Y-T-S-G---TFR--------------------------------------TILIA---------------C----HVKQ-M-S-K-E-V-R---P-LY------SAS---------------D----V--------------------------------------------------AK--I-K------------------------------RF--------S-----------K----------------S-R-S-K-D--V-------FDQ------------------------------LSRSLAPSIHGHEYIKKAILCMLLGG-VE---------KV---L-E-N----------GSRIRGD-INILLIGDPSVAKSQLLRYVL-STA-P-RAIPTTGRGSSGVGLTAAVTTDQ-------ETG---E---RRLEAGAMVLADRGVVCIDEFDKMSDIDRTAIHEVMEQGRVTIAKAGIH-ARLNARCSVLAAANPVYGRYDQYKTPMENIGLQDSLLSRFDLLFIVLD-------------------QMDPEHDREISDH--VLRM-------H-R-----Y-R---------------G--P-G-----E---------------Q--------D----------------G---D---------------------------------------A-------------------M---P-L--GS------A--------I----E-------I-------L----------A-----------T---------D--D-----P----N--------V--------------------V---Q----E---E-------------------D-Q--------E---------------------------------L----Q--VYEK---H----D-NLL---H----G---P---------------K---R-H---K-------------------------E----K-------I---------------------V------------------S-----------------ME-------------F--------------------------------------------------------------------------------------------------------------------------------------------------------------------------MRKYIHVAK-I------------------------------I-K--------PV-LTQE--------------------------------SAN-----YIAEEY-S-RLR---------S--Q-----------------D----QI-S-----S---------D----I---A----------R----------T---SP-VTARTLETLIRLSTAHAKARM-N------KTIDL-QDAEAAVELVQF----AYF-------------K---------------K-----V-----L------E--------------K--EK-----K----------R--K---------------------K----Q------A---------------E----D----D-------S--E-T-E----------E-------------------E--------E----------------E--------------P--------E----------------------------------------------------------------------------------------------------------------------------------------------------------------------------------------------------------------G-------G-----E---------R-----------------------------------K-----------K-----------K---------R-------R---K----------------K-------------------------------------------------A------------------------------------------HPGD-----Q------------E---------A-------------K---------E---G------------------------------------E----------S--------------------------------------------------Y-------------D-------------------------P-----Y-----------D--F-----------S-------------------D-T-E-E--------------E-----M------P------------------E-----------V----------------------------------Q---------------A----------------H-----------------------------------T----------------P-------------------------------------------------------------------------------K----------------------------------------------T----------------------P-----E----------------P----------------------------------------------------------------------------------------------------------------------------------------------------------------------------------------------------------------------------------------------------------------------------------------------------------------------------------------------------A-------E--T-----------------------------------G--------------G-----------------------------S----K------K----------T---E---------L-------------A---D--S----R---L---------------K-AFKAG---LLE-----------V--F---R-AA-HAQ--S-----V-------GL--KSL-MES--I-N--R-D-NP---E--P-----------F---SAAE--VKV---ALERMQD---DNQIMM--SD-D--II-FLI----------------
>Botryllus_schlosseri@CT01131026.H1.1
-----------------------------------------------------------------------N--LDV--DE----E-----VR-E-A-----------------------------ERQ-YLDFL--D----D---E---------V-T---------------------------D-Q----G-----------V----YS----AL-----VK--EMI-E----K------------------E---Q--------------------------------------------T----------R-IIVNIN-DLRRR-----N---A-T-R--------------AS--K--LLE--------------------------KGFEEHGAF--Q-QAL-K-----N-Y-VA-S----F----D-T--------------------------------------E-Y--------------S-R--K---H--E-----E-----L-F------------V---G------FEGSFGAKH--VTP------RTLTSSFLGNMVCLEGIVTKCSLVRP------KV--VRSVH-----------------YC-------------------PAT-KK-----T---L---------------------------------------E-KR---Y---AD-------------LT---S---------------T--------S---P-------L----I------------T----S---S-A-YPT---------------------------K--DEE-NNP----LE--T-EFG--LSVYKDHQTLTIQEMPEKAPAGQLPRSIDIVVDN-DLV-----DLCKPG-DRVQVLGIFR---CL---P-----------------G-----------------KR-Q-------G--H-T-T-G---VFR--------------------------------------TILIA---------------N----HVKP-L-S-K-E-V-A---P-MF------SAE---------------D----V--------------------------------------------------QK--V-R------------------------------KF--------A-----------Q----------------Q-K-N-H-D--P-------FEV------------------------------LSNSLAPSIHGNEYIKKAILCMLLGG-SE---------KI---L-Q-N----------GTRLRGD-INILLIGDPSTAKSQMLRYIL-HTA-P-RAIATTGRGTTGVGLTAAVTSDE-------ETG---E---RRLEAGAMVLADRGIVCIDEFDKMSDIDRTAIHEVMEQGRVTVAKAGIH-AKLNARCSVLAAANPVYGRYDQYKTPMDNIGMQDSLLSRFDLLFIVLD-------------------HMDPENDQRISDH--VLRM-------H-Q-----Y-R---------------A--P-N-----E---------------Q--------D----------------G---D---------------------------------------P-------------------M---P-I--SI------G--------A----D-------I-------L----------S-----------T---------E--D-----P----D--------Q--------------------E---Q----N---K-------------------D-Q--------H---------------------------------T----Q--VYER---H----N-KLL---H--------K---------------S---VGT---G--K-R--------------------S----K-------L---------------------V------------------S-----------------IP-------------F--------------------------------------------------------------------------------------------------------------------------------------------------------------------------MKKYIHVAK-F------------------------------L-K--------PT-LTKE--------------------------------AAD-----CISEEY-A-KLR---------F--Q-----------------D----QE-N-----A---------N----I---A----------R----------T---TP-VTARTLETLIRLSTAHAKARL-S------KDVTL-RDAQAAIELVQF----AYF-------------H---------------K-----V-----M------E--------------K--EK-----K----------R--R---------------------H----P------S---------------S----D----G--------------E----------S-------------------D----------------------------------------D--------E--------------------------------------------------------------------D---------A---------------------------------------------------------------------------------------------------------------------------------T-------Q-----PDGES-----GQK---------------------------------R-----------R-----------K---------RGGGD---------------------------------------------------------------------------------------------------------------------------------------------------------------------------------------------------------------------------------P--------------------------------------------------D-------------D-------------------------P-----Y-----------N--F-----------D-------------------T-T-E-A--------------D-----T------P------------------N-----------VTARST-------D---------------------A---------------D----------------Q-----------------------------------S----------------T----------------------------------------------------A----------------M---------D----------------------------------------------T----------------------G--------------------------------------------------------------------------------------------------------------------------------------------------------------------------------------------------------------------------------------------------------------------------------------------------------------------------------------------------------------------------------------V-----------------------------------T--------------D-----------------------------T----------------------Q---S---------S-------------SV--GK-E----K---L---------------D-RFKKL---LLA-----------K--F---E-AE-HTQ--N-----L-------AA--NDI-LEW--V-N----K-DS---E--D-----------F---SQTD--VDS---CLSQMTD---DNQVML--SG-D--TI-FLI----------------
>Alligator_sinensis@CT01131209.H1.1
---------------------------------------------------------MA-LP-A----AG----L-E--DA----E-----LR-E-A-----------------------------QRD-YLDFL--D----D---E---------E-----------------------------D-Q----G-----------V----YQ----GK-----VR--DMI-S----D------------------N---Q--------------------------------------------Y----------R-LIVSVN-DLRRK-----N---E-K-R--------------AS--R--LLN--------------------------NAFEELLAF--Q-RAL-K-----D-F-VA-S----I----D-A--------------------------------------T-Y--------------A-K--Q---Y--E-----E-----F-Y------------I---G------LEGSFGAKH--VSP------RTLTSCFLSCIVCVEGIVTKCSLVRP------KV--VRSVH-----------------YC-------------------PAT-KK-----T---I---------------------------------------E-RR---Y---TD-------------MT---S---------------L--------E---A-------F----P------------S----S---S-V-YPV---------------------------K--DEE-NNP----LE--T-EFG--LSVYKDHQTITIQEMPEKAPAGQLPRSVDIVLDD-DLV-----DKVKPG-DRIQVVGTYR---CL---P-----------------G-----------------KK-G-------G--Y-T-S-G---TFR--------------------------------------TILIA---------------C----HVKQ-M-S-K-E-V-R---P-LY------SAT---------------D----V--------------------------------------------------AK--I-K------------------------------RF--------S-----------K----------------S-R-S-K-D--I-------FDQ------------------------------LSKSLAPSIHGHEYIKKAILCMLLGG-VE---------KV---L-D-N----------GTRIRGD-INVLLIGDPSVAKSQLLRYVL-STA-P-RAIATTGRGSWGGGLTAAVTTDQ-------ETG---E---RRLEAGAMVLADRGVVCIDEFDKMSDIDRTAIHEVMEQGRVTIAKAGIH-ARLNARCSVLAAANPVYGRYDQYKTPMENIGLQDSLLSRFDLLFIVLD-------------------QMDPEQDREISDH--VLRM-------H-R-----Y-R---------------G--P-N-----E---------------Q--------D----------------G---D---------------------------------------A-------------------M---P-L--GS------A--------V----E-------I-------L----------A-----------T---------E--D-----P----D--------F--------------------I---Q----E---E-------------------E-Q--------E---------------------------------L----Q--VYEK---H----D-NLL---H----G---P---------------N---R-R---K-------------------------E----K-------I---------------------V------------------S-----------------ME-------------F--------------------------------------------------------------------------------------------------------------------------------------------------------------------------MRKYIHVAK-I------------------------------I-K--------PV-LTEE--------------------------------SAS-----YIAEEY-S-RLR---------S--Q-----------------D----QI-N-----S---------D----V---A----------R----------T---SP-VTARTLETLIRLSTAHAKARM-S------KTIDL-QDAEAAVELVQF----AYF-------------K---------------K-----V-----L------E--------------K--EK-----K----------R--K---------------------K----Q------Q---------------D----D----D-------T--E-R-D----------E-------------------E--------E----------------E--------------V--------E----------------------------------------------------------------------------------------------------------------------------------------------------------------------------------------------------------------A-------A-----E---------R-----------------------------------K-----------K-----------K---------R-------R---R----------------K-------------------------------------------------S------------------------------------------A--------S------------Q---------D-------------Q---------DGKEG------------------------------------D----------S--------------------------------------------------Y-------------D-------------------------P-----Y-----------D--F-----------S-------------------D-A-E-E--------------E-----M------P------------------E-----------V----------------------------------Q---------------A----------------H-----------------------------------T----------------P-------------------------------------------------------------------------------K----------------------------------------------T----------------------P-----E----------------A----------------------------------------------------------------------------------------------------------------------------------------------------------------------------------------------------------------------------------------------------------------------------------------------------------------------------------------------------A-------E--T-----------------------------------G--------------G-----------------------------A----I------K----------P---E---------L-------------T---E--S----R---L---------------K-AFKAA---LLE-----------V--F---K-AS-HAQ--S-----V-------GL--KAL-MKS--I-N--Q-D-NP---E--P-----------F---SSAE--VKM---ALGRMQD---DNQIML--SD-D--IV-FLI----------------
>Ambystoma_mexicanum@CT01131209.H1.1
---------------------------------------------------------AA-PQ-T----DL----V-D--DR----E-----MR-E-A-----------------------------QRD-YLDFL--D----D---E---------E-----------------------------D-Q----G-----------I----YQ----SK-----VR--DMI-S----D------------------N---R--------------------------------------------F----------R-LIVNVN-DLRRK-----N---E-T-R--------------AN--L--LVN--------------------------NAFAELIAF--Q-LAL-K-----E-F-VS-S----I----D-A--------------------------------------T-Y--------------A-K--Q---Y--E-----E-----F-Y------------V---G------LEGSFGSKH--VTP------RTLTSRFLSCVVCVEGIVTKCSLVRP------KV--VRSVH-----------------YC-------------------PNT-KK-----T---I---------------------------------------E-RQ---Y---KD-------------MT---S---------------L--------D---A-------Y----P------------S----T---A-V-YPT---------------------------K--DEE-NNP----LE--T-EFG--LSTYKDHQTITIQEMPEKAPAGQLPRSVDIILDD-DLV-----DLVKPG-DRVQVIGTYR---CL---P-----------------A-----------------KK-G-------G--Y-T-S-G---TFR--------------------------------------TILIA---------------C----HVKE-M-N-K-E-E-K---P-LF------SAD---------------D----V--------------------------------------------------AK--I-K------------------------------KF--------S-----------K----------------S-R-S-K-D--I-------FEQ------------------------------LSGSLAPSIHGHEYIKKAILCMLLGG-VE---------KV---L-E-N----------GSRIRGD-INVLLIGDPSVAKSQLLRYVL-CTA-P-RAITTTGRGSSGVGLTAAVTTDQ-------ETG---E---RRLEAGAMVLADRGVVCIDEFDKMSDMDRTAIHEVMEQGRVTIAKAGIH-ARLNARCSVLAAANPVYGRYNQYKTPMENIGLQDSLLSRFDLLFIMLD-------------------QMDPEQDREISDH--VLRM-------H-R-----Y-R---------------A--A-G-----E---------------Q--------D----------------G---D---------------------------------------A-------------------M---P-F--GS------T--------V----D-------I-------L----------A-----------T---------E--D-----P----N--------A--------------------T---Q----E---E-------------------Q-E--------E---------------------------------L----Q--VYEK---H----D-NML---H----G---S---------------K---R-R---K-------------------------G----K-------V---------------------V------------------S-----------------ME-------------F--------------------------------------------------------------------------------------------------------------------------------------------------------------------------MRKYIHVAK-M------------------------------V-T--------PV-LTQE--------------------------------SAS-----YIADQY-S-RLR---------S--Q-----------------D----QM-S-----T---------D----L---A----------R----------T---SP-VTARSLETMIRLATAHAKARM-S------KTICL-EDAEVAVELVQF----AYF-------------K---------------K-----V-----L------E--------------K--EK-----K----------R--K---------------------K-----------K---------------D----E----G-------T--D-T-E----------G------------------------------------------------------------E--------E---------------------------------------------V-------------------T--Q---------E---------------------------------------------------------------------------------------------------------------------------------D-------K-----E---------A-----------------------------------K-----------K-----------K---------R-------R---K----------------A-------------------------------------------------R------------------------------------------S--------K------------D---------G----------------------------------------------------------------KEK--ESGEHSE--------------------------------------------------H-------------D-------------------------P-----Y-----------E--F-----------S-------------------D-A-E-D--------------E-----T------E------------------VK----------V----------------------------------T---------------T----------------P-----------------------------------K----------------A----------------------------------------------------P----------------E---------A----------------------------------------------V----------------------V-----D----------------QP---------------------------------------------------------------------------------------------------------------------------------------------------------------------------------------------------------------------------------------------------------------------------------------------------------------------------------------------------M-------D--T-----------------------------------S--------------E-----------------------------A----K------K----------T---A---------L-------------A---D--D----R---L---------------K-LFKAS---LLD-----------A--F---K-TA-HAQ--S-----I-------SM--RSL-MEA--I-N--K-D-NE---S--P-----------F---SKEE--VQT---ALDHMQE---ANHVMV--SD-E--IV-FLI----------------
>Ambystoma_mexicanum@Amex758487.H1.1
---------------------------------------------------------------------G----F-D--DQ----E-----LR-E-A-----------------------------QRE-YLDFL--D----D---D---------Q-----------------------------D-Q----G-----------Q----YH----SK-----IR--DMI-S----D------------------N---R--------------------------------------------H----------R-LIVNLN-DVRRK-----N---D-A-R--------------AS--L--LLN--------------------------DAFREVIAF--Q-NAL-K-----E-M-VS-S----I----D-A--------------------------------------T-Y--------------S-K--Q---F--E-----D-----F-S------------V---G------FEGSFGTKH--VSP------RSLGAQFLGNLVCVEGIVTKCSLVRP------KV--LRSVH-----------------YC--------------------------------------------------------------------------------------------------------------------------------------------------------------------------------------------------------------------------------------------------------------------------------------------------------------------------------------------------------------------------------------------------------------------------------------------------------------------------------------------------------------------------------------------------------------------------------------------------------------------------------------------------------------------------------------------------------------------------------------------------------------------------------------------------------------------------------------------------------------------------------------------------------------------------------------------------------------------------------------------------------------------------------------------------------------------------------------------------------------------------------------------------------------------------------------------------------------------------------------------------------------------------------------------------------------------------------------K---H----D-NLL---H----G---P---------------R---A-K---R-------------------------E----K-------I---------------------V------------------S-----------------MQ-------------F--------------------------------------------------------------------------------------------------------------------------------------------------------------------------IRKYIHVAK-L------------------------------V-K--------PV-LSQE--------------------------------AAD-----YIAEEY-S-KIR---------S--H-----------------E----QM-N-----S---------E----R---A----------R----------T---MP-VTARALETMIRLSTAHAKLRM-S------KTIDS-EDAEVALELVQF----AYF-------------Q---------------K-----V-----L------E--------------K--GK-----K-------------K---------------------L----D------E---------------D----G----I-------N--G-T-A----------A-------------------S--------Q----------------E--------------L--------X---------------------------------------------S-------------------Q--G---------S-V--R------------------------------------------------------------------------------------------------------------------------------------K-----T---------S-----------------------------------R---------------------------------R-------T---S----------------K-------------------------------------------------E------------------------------------------E--------D------------S---------E-------------M---------E----------------------------------------V----------T----------Q-------D--AY---S-----------------------F-------------S-------------------------E-----K-----------A--R-----------S-------------------K-D------------------L-----S------S------------------R-----------I----------------------------------T---------------R----------------T-----------------------------------P----------------R----------------------------------------------------K----------------K---------P----------------------------------------------S----------------------D-----I----------------G------------------------------------------------------------------------------------------------------------------------------------------------------------------------------------------------------------------------------------------------------------------------------------------------------------------------------------------------------------------------------------------------------------------Q-----------------------------K----K------K----------H---S---------L-------------T---E--K---------------------------------------------------------------------------------------------------------------------------------------------------------------------------------------
>Chrysemys_picta_bellii@CT01131209.H1.1
------------------------------------------------------------------------------------------------------------------------------------------------VLQ---------E-----------------------------D-Q----G-----------I----YQ----SK-----VR--DVI-S----D------------------N---Q--------------------------------------------Y----------R-LIVSIN-DLRRK-----N---E-K-R--------------AN--R--LLS--------------------------NAFEELVAF--Q-RAL-K-----D-F-VA-S----I----D-A--------------------------------------T-Y--------------A-K--Q---Y--E-----E-----F-Y------------I---G------LEGSFGSKH--VTP------RTLTSCFLGCMVCVEGIVTKCSLVRP------KI--VRSVH-----------------YC-------------------AAT-KK-----T---I---------------------------------------E-RR---Y---TD-------------MT---T---------------L--------E---A-------F----P------------S----S---S-V-YPT---------------------------K--DEE-NNP----LE--T-EFG--LSVYKDHQTITIQEMPEKAPAGQLPRSVDIVLDD-DLV-----DRVKPG-DRIQVVGTYR---CL---P-----------------G-----------------KK-G-------G--Y-T-S-G---TFR--------------------------------------TILIA---------------C----HVKQ-M-S-K-E-V-R---P-LY------SAS---------------D----V--------------------------------------------------AK--I-K------------------------------RF--------S-----------K----------------S-R-S-K-D--V-------FDQ------------------------------LSRSLAPSIHGHEYIKKAILCMLLGG-VE---------KV---L-E-N----------GSRIRGD-INILLIGDPSVAKSQLLRYVL-STA-P-RAIATTGRGSSGVGLTAAVTTDQ-------ETG---E---RRLEAGAMVLADRGVVCIDEFDKMSDIDRTAIHEVMEQGRVTIAKAGIH-ARLNARCSVLAAANPVYGRYDQYKTPMENIGLQDSLLSRFDLLFIVLD-------------------QMDPEHDREISDH--VLRM-------H-R-----Y-R---------------G--P-G-----E---------------Q--------D----------------G---D---------------------------------------A-------------------M---P-L--GS------A--------I----E-------I-------L----------A-----------T---------D--D-----P----N--------V--------------------V---Q----E---E-------------------D-Q--------E---------------------------------L----Q--VYEK---H----D-NLL---H----G---P---------------K---R-H---K-------------------------E----K-------I---------------------V------------------S-----------------ME-------------F--------------------------------------------------------------------------------------------------------------------------------------------------------------------------MRKYIHVAK-I------------------------------I-K--------PV-LTQE--------------------------------SAN-----YIAEEY-S-RLR---------S--Q-----------------D----QM-S-----S---------D----I---A----------R----------T---SP-VTARTLETLIRLSTAHAKARM-N------KTIDL-QDAEAAVELVQF----AYF-------------K---------------K-----V-----L------E--------------K--EK-----K----------R--K---------------------K----Q------A---------------E----D----D-------T--E-T-E----------E-------------------E--------E----------------E--------------P--------E----------------------------------------------------------------------------------------------------------------------------------------------------------------------------------------------------------------G-------G-----E---------R-----------------------------------R-----------K-----------K---------R-------R---K----------------K-------------------------------------------------A------------------------------------------RPGD-----Q------------E---------A-------------K---------E---G------------------------------------E----------S--------------------------------------------------Y-------------D-------------------------P-----Y-----------D--F-----------S-------------------D-T-E-E--------------E-----M------P------------------E-----------V----------------------------------Q---------------A----------------H-----------------------------------T----------------P-------------------------------------------------------------------------------K----------------------------------------------T----------------------P-----E----------------P----------------------------------------------------------------------------------------------------------------------------------------------------------------------------------------------------------------------------------------------------------------------------------------------------------------------------------------------------A-------E--T-----------------------------------G--------------G-----------------------------S----K------K----------T---E---------L-------------A---D--S----R---L---------------K-AFKAG---LLE-----------V--F---R-AA-HAQ--S-----V-------GL--KSL-MES--I-N--R-D-NP---D--P-----------F---SAAE--VKV---ALERMQD---DNQIMM--SD-D--II-FLI----------------
>Crocodylus_niloticus@toto5467.H1.1
------------------------------------------------------------------------------------------------------------------------------------------------------------------------------------------------------------------------------------------------------------------------------------------------------------------------------------------------------------------------------------------------------------------------------------------------------------------------------------------------------------------------------------------------------------------------------------------CIVCVEGIVTKCSLVRP------KV--VRSVH-----------------YC-------------------PAT-KK-----T---I---------------------------------------E-RR---Y---TD-------------MT---S---------------L--------E---A-------F----P------------S----S---S-V-YPM---------------------------K--DEE-NNP----LE--T-EFG--LS----HQTITIQE---------------------------------------------------------------------------------------------------------------------------------------------------------------------------------------------------------------------------------------------------------------------------------------------------------------------------------------------------------------------------------------------------------------------------------------------------------------------------------------------------------------------------------------------------------------------------------------------------------------------------------------------------------------------------------------------------------------------------------------------------------------------------------------------------------------------------------------------------------------------------------------------------------------------------------------------------------------------------------------------------------------------------------------------------------------------------------------------------------------------------------------------------------------------------------------------------------------------------------------------------------------------------------------------------------------------------------------------------------------------------------------------------------------------------------------------------------------------------------------------------------------------------------------------------------------------------------------------------------------------------------------------------------------------------------------------------------------------------------------------------------------------------------------------------------------------------------------------------------------------------------------------------------------------------------------------------------------------------------------------------------------------------------------------------------------------------------------------------------------------------------------------------------------------------------------------------------------------------------------------------------------------------------------------------------------------------------------------------------------------------------------------------------------------------------------------------------------------------------------------------------------------------------------------------------------------------------------------------------------------------------------------------------------------------------------------------------------------------------------------------------------------------------------------------------------------------------------------------------------------------------------------------------------------------------------------------------------------------------------------------------------------------------------------------------------------------------------------------------------------------------------------------------------------------------------------------------------------------------------------------------------------------------------------------------------------------------------------------------------------------------------------------------------------------------------------------------------------------------------------------------------------------------------------------------------------------------------------------------------------------------------------------------------------------------------------------------------------------------------
>Crotalus_adamanteus@Cada5528.H1.1
-------------------------------------------------------------------------------------------------------------------------------------------------------------------------------------------------------------------------------------------------------------------------------------------------------------------------------------------------------------------------------------------------------------------------------------A-S----V----D-A--------------------------------------T-Y--------------S-K--Q---D--E-----D-----F-Y------------I---G------LEGSFGSKH--VTP------RTLTSQFLSSIVCVEGIVTKCSLVRP------KV--VRSVH-----------------YC-------------------PAT-KK-----T---I---------------------------------------E-RR---Y---TD-------------LT---S---------------L--------E---A-------F----P------------S----S---A-V-YPT---------------------------K--DEE-NNP----LE--T-EFG--LSTYKDHQTITIQEMPEKAPAGQLPRSVDIILDD-DLV-----DKVKPG-DRIQIIGTFR---CL---P-----------------S-----------------KR-G-------G--Y-T-S-G---TFR--------------------------------------TILIA---------------C----QVKQ-M-S-K-E-V-Q---P-EY------SSR---------------D----V--------------------------------------------------SK--I-K------------------------------KF--------S-----------K----------------Q-H-S-K-D--V-------FEQ------------------------------LSKSLAPSIHGHEYIKKAILCMLLGG-VE---------KV---L-E-N----------GSRLRGD-INILLIGDPSVAKSQLLRYVL-CTA-P-RAIPTTGRGSSGVGLTAAVTTDQ-------ETG---E---RCLEAGAMVLADRGIVCIDEFDKMSDIDRTAIHEVMEQGRVTIAKAGIQ-AQLNARCSVLAAANPVYGRYDQYKTPMENIGLQDSLLSRFDLLFIVLD-------------------QMDPEQDREISDH--VLRM-------H-R-----Y-R---------------A--A-G-----E---------------Q--------D----------------G---D---------------------------------------A-------------------M---P-L--GS------T--------V----E-------L-------L----------A-----------T---------E--D-----P----S--------F--------------------T---E----E---E-------------------D-Q--------E---------------------------------L----Q--VYER---H----D-DLL---H----G---P---------------R---R-R---K-------------------------E----K-------I---------------------V------------------S-----------------ME-------------F--------------------------------------------------------------------------------------------------------------------------------------------------------------------------MRKYIHFAK-M------------------------------L-K--------PV-LTEE--------------------------------AAA-----LIAQEY-S-SLR---------S--Q-----------------E----QI-S-----S---------D----N---A----------R----------T---SP-ITARTLETLIRLSTAHAKARM-S------KIIEE-QDAKAAVELVQF----AYF-------------K---------------K-----V-----L------E--------------K------------------------------------------------------------------------------------------------------------------------------------------------------------------------------------------------------------------------------------------------------------------------------------------------------------------------------------------------------------------------------------------------------------------------------------------------------------------------------------------------------------------------------------------------------------------------------------------------------------------------------------------------------------------------------------------------------------------------------------------------------------------------------------------------------------------------------------------------------------------------------------------------------------------------------------------------------------------------------------------------------------------------------------------------------------------------------------------------------------------------------------------------------------------------------------------------------------------------------------------------------------------------------------------------------------------------------------------------------------------------------------------------------------------------------------------------------------------------------------------------------------------------------------------------------------------------------------------------------------------------------------------------------------------------------------------------------------------------------------------------------------------------------------------------------------------------------------------------------------------------------------------------------------------------------------------------------------------
>Cynops_pyrrhogaster@CT02131209.H1.1
-----------------------------------------------------------------------------------------------------------------------------------------------------------------------------------------------------------------------------------------------------------------------------------------------------------------------------------------------------------------------------------------------------------------------------------------------------------------------------------------------------------------------------------------------------------------------------------------------------------------------------------------------------------------------------------------------------------------------------------------------------------------------------------------------------------------------------------------------------------------------------------------------------------------------------------------------------------------------------------------------------------------------------------------------------------------------------------------------------------------------------------------------------------------------------------------------------------------------------------------------------------------------------------------------------------------------------------------------------------------------------------------------------------------------------------------------------------------------------------------------------------------------------------GRYDQYKTPMENIGLQDSLLSRFDLLFIVLD-------------------QMDADNDREISDH--VLRM-------H-R-----Y-R---------------A--Q-G-----E---------------Q--------D----------------G---H---------------------------------------A-------------------L---P-L--GC------S--------V----E-------V-------F----------A-----------T---------D--D-----P----N--------A--------------------Q---N----E---A-------------------E-Q--------E---------------------------------L----Q--IYEK---H----D-NLL---H----G---P---------------R---T-K---R-------------------------D----K-------V---------------------V------------------S-----------------MQ-------------F--------------------------------------------------------------------------------------------------------------------------------------------------------------------------IRKYIHVAK-L------------------------------V-K-------------------------------------------------------------------------------------------------------------------------------------------------------------------------------------------------------------------------------------------------------------------------------------------------------------------------------------------------------------------------------------------------------------------------------------------------------------------------------------------------------------------------------------------------------------------------------------------------------------------------------------------------------------------------------------------------------------------------------------------------------------------------------------------------------------------------------------------------------------------------------------------------------------------------------------------------------------------------------------------------------------------------------------------------------------------------------------------------------------------------------------------------------------------------------------------------------------------------------------------------------------------------------------------------------------------------------------------------------------------------------------------------------------------------------------------------------------------------------------------------------------------------------------------------------------------------------------------------------------------------------------------------------------------------------------------------------------------------------------------------------------------------------------------------------------------------------------------------------------------------------------------------------------------------------------------------------------------------------------------------------------------------------------------------------------------------------------------------------------------------------------------------------------------------------------------------------------------------------------------------------
>Cynops_pyrrhogaster@CT01131209.H2.1
----------------------------------------------------------------------------------------------------------------------------------------------------------------------------------------------------------------------------------------------------------------------------------------------------------------------------------------------------------------------------------------------------------------------------------------------------------------------------------------------------------------------------------------------------------------------------------------------------------------------------------------------------------------------------------------------------------------------------------------------------------------------------------------------------------------------------------------------------------------------------------------------------------------------------------------------------------------------------------------------------------------------------------------------------------------------------------------------------------------------------------------------------------------------------------------------------------------------------------------------------------------------------------------------------------------------------------------------------------------------------------------------------------------------------------------------------------------------------------------------------------------------------------------------------------------------------------------------------------------------------------------------------E---------------Q--------D----------------G---D---------------------------------------A-------------------M---P-F--GS------A--------V----D-------I-------L----------A-----------T---------E--D-----P----N--------T--------------------T---Q----E---E-------------------Q-E--------E---------------------------------M----L--VYEK---H----D-NLL---H----G---S---------------K---R-R---K-------------------------D----K-------V---------------------V------------------S-----------------ME-------------F--------------------------------------------------------------------------------------------------------------------------------------------------------------------------MKKYIHVAK-M------------------------------V-T--------PM-LTQE--------------------------------SCS-----YIADQY-S-RLR---------S--Q-----------------D----QM-S-----S---------D----L---A----------R----------T---SP-VTARSLETMIRLATAHARARM-S------KTIDL-EDAEVAVELMQF----AYF-------------K---------------K-----V-----L------E--------------K--EK-----K----------R--K---------------------K-----------R---------------D----E----G-------T--D-T-E----------G------------------------------------------------------------E--------E---------------------------------------------T-------------------T--Q---------E---------------------------------------------------------------------------------------------------------------------------------E-------K-----E---------A-----------------------------------R-----------K-----------K---------R-------R---K----------------T-------------------------------------------------R------------------------------------------S--------K------------D---------G----------------------------------------------------------------KEKDAGEQKDSE--------------------------------------------------H-------------D-------------------------P-----Y-----------E--F-----------S-------------------D-A-E-D--------------E-----L------P------------------A-----------V----------------------------------KAA-------------T----------------P-----------------------------------K----------------A----------------------------------------------------P----------------E---------P----------------------------------------------S----------------------E-----E----------------QP---------------------------------------------------------------------------------------------------------------------------------------------------------------------------------------------------------------------------------------------------------------------------------------------------------------------------------------------------M-------D--T-----------------------------------S--------------E-----------------------------G----K------K----------K---G---------L-------------A----------------------------------------------------------------------------------------------------------------------------------------------------------------------------------------------
>Elaphe_guttata@toto99455.H1.1
--------------------------------------------------------------------------------------------------------------------------------------------------------------------------------------------------------------------------------------------------------------------------------------------------------------------------------------------------------------------------------------------------------------------------------------------------------------------------------------------------------------------------------------------------------------------------------------------------------------------------------------------------------------------------------------------------------------------------------------------------------------------------------------------------------------------------------------------------------------------------------------------------------------------------------------------------------------------------------------------------------------------------------------------------------------------------------------------------------------------------------------------------------------------------------------------------------------------------------------------------------------------------------------------------------------------------------------------------------------------------------------------------------------------------------------------------------------------------------CIDEFDKMSDIDRTAIHEVMEQGRVTIAKAGIQ-AQLNARCSVLAAANPVYGRYDQYK--------------------------------------------------------------------------------------------------------------------------------------------------------------------------------------------------------------------------------------------------------------------------------------------------------------------------------------------------------------------------------------------------------------------------------------------------------------------------------------------------------------------------------------------------------------------------------------------------------------------------------------------------------------------------------------------------------------------------------------------------------------------------------------------------------------------------------------------------------------------------------------------------------------------------------------------------------------------------------------------------------------------------------------------------------------------------------------------------------------------------------------------------------------------------------------------------------------------------------------------------------------------------------------------------------------------------------------------------------------------------------------------------------------------------------------------------------------------------------------------------------------------------------------------------------------------------------------------------------------------------------------------------------------------------------------------------------------------------------------------------------------------------------------------------------------------------------------------------------------------------------------------------------------------------------------------------------------------------------------------------------------------------------------------------------------------------------------------------------------------------------------------------------------------------------------------------------------------------------------------------------------------------------------------------------------------------------------------------------------------------------------------------------------------------------------------------------------------------------------------------------------------------------------------------------------------------------------------------------------------------------------------------------------------------------------------------------------------------------------------------------------------------------------------------------------------------------------------------------------------------------------------------------------------------------------------------------------------------------------------------------------------------------------------------------------------------------------------
>Eublepharis_macularius@Emac3724.H1.1
-------------------------------------------------------------------------------------------------------------------------------------------------------------------------------------------------G-----------I----YQ----SK-----VR--SMI-S----D------------------N---E--------------------------------------------Y----------R-LIVNIN-DLRRK-----N---E-K-R--------------AN--R--LLN--------------------------NAFEEMVAF--Q-RAL-K-----D-L-VA-S----V----D-T--------------------------------------T-Y--------------S-K--Q---H--E-----E-----F-Y------------I---G------LEGSFGSKH--VTP------RTLTSQFLSCVVCVEGIVTKCSLVRP------KI--VRSVH-----------------YC-------------------PAT-KK-----T---I---------------------------------------E-RR---Y---TD-------------MT---S---------------L--------E---A-------F----P------------S----T---A-V-YPT---------------------------K--DEE-NNP----LE--T-EYG--LSSYKDHQTIAIQEMPEKAPAGQLPRSVDVILDD-DLV-----DTVKPG-DRVQVIGTFR---CL---P-----------------G-----------------KK-G-------G--Y-T-S-G---TFR--------------------------------------TILIA---------------C----HVKQ-M-N-K-E-A-Q---P-TF------LGS---------------D----I--------------------------------------------------PK--I-K------------------------------RF--------S-----------K----------------S-H-S-K-E--I-------FDQ------------------------------LARSLAPSIHGHEYIKKAILCMLLGG-VE---------KV---L-E-N----------GSRLRGD-INILLIGDPSVAKSQLLRYVL-CTA-P-RAIPTTGRGSSGVGLTAAVTTDQ-------ETG---E---RCLEAGAMVLADRGVVCIDEFDKMSDIDRTAIHEVMEQGHVTITKAGIQ-AQLNARCSVLAAANPVYGRYDQYKTPMENIGLQDSLLSRFDLLFIVLD-------------------QMDPEQDREISDH--VLRM-------H-R-----Y-R---------------A--A-G-----E---------------Q--------D----------------G---D---------------------------------------V-------------------M---P-L--GS------S--------V----D-------R-------L----------A-----------T---------E--D-----P----G--------L--------------------A---E----E---E-------------------E-Q--------E---------------------------------L----Q--VYEK---H----D-DIL---H----G---P---------------K---R-R---K-------------------------E----K-------V---------------------V------------------S-----------------ME-------------F--------------------------------------------------------------------------------------------------------------------------------------------------------------------------MRKYITFAK-M------------------------------L-K--------PV-LTEE--------------------------------AAS-----FIAKSY-S-ELR---------G--Q-----------------Q----EA-T-----S---------D----V---A----------R----------T---CP-ITARTLETLIRLSTAHAKARM-C------KTIDE-IDARAALDLVQF----AYF-------------K---------------K-----V-----L------E--------------K--EK-----K----------R--K---------------------K----Q------A---------------R----D----D-------T--D-Q-E----------T-------------------D--------D----------------E--------------A--------E----------------------------------------------------------------------------------------------------------------------------------------------------------------------------------------------------------------Q-------E-----T---------E-----------------------------------T-----------------------R---------Q-------K---K----------------R-------------------------------------------------R------------------------------------------K--------T------------R---------SG------DQKA-AE---------G----------------------------------------E----------S--------------------------------------------------H-------------D-------------------------P-----Y-----------D--F-----------S-------------------D-T-E-E--------------E-----M------P------------------E-----------V----------------------------------Q---------------A----------------R-----------------------------------T----------------P-------------------------------------------------------------------------------K----------------------------------------------S----------------------P-----D----------------P----------------------------------------------------------------------------------------------------------------------------------------------------------------------------------------------------------------------------------------------------------------------------------------------------------------------------------------------------S-------S--T-----------------------------------G--------------E----------------------------------T------K----------T---K---------L-------------A---E--S----R---L---------------K-EFKAA---LLE-----------V--F---K-ST-HAQ--S-----V-------GL--KNV-MKS--I-N--Q-D-NP---K--P-----------F---SSSE--VKV---ALDQMQD---DNQIMM--SD-D--II-FLI----------------
>Lampropholis_coggeri@Lcog448.H1.1
---------------------------------------------------------MA-APAG----PT----L-D--DA----E-----LR-E-A-----------------------------QRD-YLDFL--D----D---E---------E-----------------------------D-Q----G-----------V----YQ----SK-----VR--NMV-S----D------------------N---Q--------------------------------------------Y----------R-LIVNIN-DLRRK-----N---E-K-R--------------AS--R--LLN--------------------------SAFEELLAF--Q-RAL-K-----D-F-VA-S----I----D-A--------------------------------------T-Y--------------S-K--Q---F--E-----E-----F-Y------------I---G------LEGSFGSKH--VTP------RTLTSQFLSCIVCVEGIVTKCSLVRP------KI--VRSVH-----------------YC-------------------PAT-KK-----T---I---------------------------------------E-RR---Y---TD-------------LT---S---------------L--------E---A-------F----P------------S----S---A-V-YPT---------------------------K--DEE-NNP----LE--T-EYG--LSTYKDHQTITIQEMPEKAPAGQLPRSVDIILDD-DLV-----DRVKPG-XRVQVIGTFR---CL---P-----------------G-----------------KK-G-------G--Y-T-S-G---TFR--------------------------------------TILIA---------------C----QVKQ-M-N-K-E-T-R---P-EY------SAS---------------D----I--------------------------------------------------SK--I-K------------------------------RF--------S-----------K----------------N-R-S-K-D--I-------FDQ------------------------------LSKSLAPSIHGHEYIKKAILCMLLGG-VE---------KV---L-D-N----------GSRLRGD-INILLIGDPSVAKSQLLRYVL-CTA-P-RAIPTTGRGSSGVGLTAAVTTDP-------ETG---E---RCLEAGAMVLADRGVVCIDEFDKMSDIDRTAIHEVMEQGRVTIAKAGIQ-AQLNARCSVLAAANPVYGRYDQYKTPMENIGLQDSLLSRFDLLFIVLD-------------------QMDPEQDREISDH--VLRM-------H-R-----Y-R---------------A--V-G-----E---------------Q--------D----------------G---D---------------------------------------A-------------------M---P-L--GS------T--------V----E-------L-------L----------A-----------T---------E--D-----P----S--------L--------------------T---E----E---E-------------------S-Q--------D---------------------------------M----Q--IYEK---H----D-DLL---H----G---P---------------K---R-Q---K-------------------------E----K-------I---------------------V------------------S-----------------VE-------------F--------------------------------------------------------------------------------------------------------------------------------------------------------------------------MRKYIHVAK-I------------------------------L-K--------PV-LTEE--------------------------------AAS-----IISQEY-S-SLR---------S--Q-----------------E----QI-N-----S---------D----V---A----------R----------T---SP-ITARTLETLIRLSTAHAKARM-S------KTIDK-QDAEAALELVQF----AYF-------------K---------------K-----V-----L------E--------------K--EK-----K----------R--K---------------------K----Q------A---------------E----D----D-------T--D-Q-E----------T-------------------D--------G----------------E--------------T--------V----------------------------------------------------------------------------------------------------------------------------------------------------------------------------------------------------------------Q-------E-----S---------E-----------------------------------R-----------------------R---------Q-------K---R----------------R-------------------------------------------------R------------------------------------------K--------T------------R---------SG------DQEP-VE---------G----------------------------------------E----------T--------------------------------------------------H-------------D-------------------------P-----Y-----------D--F-----------S-------------------D-A-E-E--------------E-----M------P------------------E-----------V----------------------------------Q---------------A----------------H-----------------------------------T----------------P-------------------------------------------------------------------------------K----------------------------------------------A----------------------A-----E----------------S----------------------------------------------------------------------------------------------------------------------------------------------------------------------------------------------------------------------------------------------------------------------------------------------------------------------------------------------------S-------G--TAES--------------------------------G--------------E----------------------------------T------K----------S---K---------L-------------D---E--S----R---L---------------K-AFKAA---LLE-----------V--F---R-AA-HAQ--S-----V-------GL--KRL-MES--I-N--Q-D-NP---N--P-----------F---SSTE--VKL---ALEQMQD---DNQIMM--SD-D--II-FLI----------------
>Latimeria_chalumnae@CT01131209.H1.1
----------------------------------------------------------V-AM-A----TV----V-E--DR----E-----LR-E-A-----------------------------QRE-YLDFL--D----D---E---------Q-----------------------------D-Q----G-----------V----YQ----AK-----VR--DMI-N----E------------------N---Q--------------------------------------------F----------R-LIVNMN-DLRRK-----N---E-K-R--------------AA--L--LLN--------------------------NAFEELLVF--Q-NAL-K-----E-F-VA-S----I----D-A--------------------------------------T-Y--------------A-K--Q---F--E-----E-----F-Y------------V---G------LEGSFGAKH--VSP------RTLTSRFLSNVVCVEGIVTKCSLVRP------KV--VRSVH-----------------YC-------------------PAT-KK-----T---I---------------------------------------E-RK---Y---TD-------------LT---S---------------L--------E---A-------F----P------------S----S---A-I-YPT---------------------------K--DEE-NNP----LE--T-EFG--LSSYKDHQTITIQEMPEKAPAGQLPRSVDIILDN-DLV-----DVVKPG-DRVQVIGTYR---CL---P-----------------G-----------------KK-G-------G--Y-T-S-G---TFR--------------------------------------TILIA---------------C----NVKQ-M-N-K-E-V-A---P-LF------SPD---------------D----V--------------------------------------------------GK--I-K------------------------------KF--------S-----------R----------------S-R-S-K-D--V-------FEQ------------------------------LSRSLAPSIHGHEYIKKAILCMLLGG-SE---------KV---L-E-N----------GSRIRGD-INVLLIGDPSVAKSQLLRYVL-FTA-P-RAIPTTGRGSTGVGLTAAVTTDQ-------ETG---E---RRLEAGAMVLADRGVVCIDEFDKMSDMDRTAIHEVMEQGRVTIAKAGIH-ARLNARCSVLAAANPVYGR----------------------------------------------------------------------------------------------------------------------------------------------------------------------------------------------------------------------------------------------------------------------------------------------------------------------------------------------------------------------------------------------------------------------------------------------------------------------------------------------------------------------------E----K-------V---------------------V------------------S-----------------ME-------------F--------------------------------------------------------------------------------------------------------------------------------------------------------------------------MRKYIHVAK-M------------------------------I-K--------PA-LTQE--------------------------------AVN-----FIAEEY-S-RLR---------S--Q-----------------E----QM-S-----S---------D----I---A----------R----------T---SP-VTARTLETLIRLSTAHAKARM-S------RNIEL-QDAEAAVELVQY----AYF-------------K---------------K-----V-----L-------------------------------K----------K--K---------------------E----R------G---------------S----G----E-------S--T-Q-S----------C-------------------EMKK-------------------------------------K--------P---------------------------------------------Q-------------------E--S---------I---------------------------------------------------------------------------------------------------------------------------------W-------H-----L---------F-----------------------------------S-----------R-----------K---------R-------S---R----------------K-------------------------------------------------Q------------------------------------------K--------G------------E---------H-------------K---------D------------------------------G---------D----------P--------------------------------------------------Y-------------D-------------------------P-----Y-----------D--F-----------S-------------------D-T-E-E--------------E-----T------TDV----------------Q-----------A----------------------------------H---------------T----------------P-----------------------------------K----------------T----------------------------------------------------P----------------E---------P----------------------------------------------Q----------------------DEPMET---------------------------------------------------------------------------------------------------------------------------------------------------------------------------------------------------------------------------------------------------------------------------------------------------------------------------------------------------------------------------------A-----------------------------------E--------------K-----------------------------T----K------A----------A---D---------L-------------T---D--K----R---L---------------K-AFKSA---LLE-----------V--F---R-EA-HAQ--S-----I-------SL--RNL-MES--V-N--K-D-NA---D--P-----------F---SQSE--VQA---ALDQMQD---NNQIMV--SD-E--II-FLI----------------
>Latimeria_menadoensis@GAPS01061432.H1.1
----------------------------------------------------------V-AM-A----TV----V-E--DR----E-----LR-E-A-----------------------------QRE-YLDFL--D----D---E---------Q-----------------------------D-Q----G-----------V----YQ----AK-----VR--DMI-N----E------------------N---Q--------------------------------------------F----------R-LIVNMN-DLRRK-----N---E-K-R--------------AA--L--LLN--------------------------NAFEELLVF--Q-NAL-K-----E-F-VA-S----I----D-A--------------------------------------T-Y--------------A-K--Q---F--E-----E-----F-Y------------V---G------LEGSFGAKH--VSP------RTLTSRFLSNVVCVEGIVTKCSLVRP------KV--VRSVH-----------------YC-------------------PAT-KK-----T---I---------------------------------------E-RK---Y---TD-------------LT---S---------------L--------E---A-------F----P------------S----S---A-I-YPT---------------------------K--DEE-NNP----LE--T-EFG--LSSYKDHQTITIQEMPEKAPAGQLPRSVDIILDN-DLV-----DVVKPG-DRVQVIGTYR---CL---P-----------------G-----------------KK-G-------G--Y-T-S-G---TFR--------------------------------------TILIA---------------C----NVKQ-M-N-K-E-V-A---P-LF------SPD---------------D----V--------------------------------------------------GK--I-K------------------------------KF--------S-----------R----------------S-R-S-K-D--V-------FEQ------------------------------LSRSLAPSIHGHEYIKKAILCMLLGG-SE---------KV---L-E-N----------GSRIRGD-INVLLIGDPSVAKSQLLRYVL-FTA-P-RAIPTTGRGSTGVGLTAAVTTDQ-------ETG---E---RRLEAGAMVLADRGVVCIDEFDKMSDMDRTAIHEVMEQGRVTIAKAGIH-ARLNARCSVLAAANPVYGRYDQYKTPMDNIGLQDSLLSRFDLLFIMLD-------------------QMDPEHDREISDH--VLRI-------H-R-----Y-R---------------N--P-G-----E---------------Q--------D----------------G---D---------------------------------------A-------------------L---P-L--GS------A--------V----E-------V-------L----------A-----------T---------Q--D-----P----N--------F--------------------T---Q----E---E-------------------E-Q--------E---------------------------------L----Q--IYEK---P----D-NLL---H----G---A---------------K---R-R---R-------------------------E----K-------V---------------------V------------------S-----------------ME-------------F--------------------------------------------------------------------------------------------------------------------------------------------------------------------------MRKYIHVAK-M------------------------------I-K--------PA-LTQE--------------------------------AVN-----FIAEEY-S-RLR---------S--Q-----------------E----QM-S-----S---------D----I---A----------R----------T---SP-VTARTLETLIRLSTAHAKARM-S------RNIEL-QDAEAAVELVQY----AYF-------------K---------------K-----V-----L------E--------------K--GK-----K----------K--R---------------------R----R------Q---------------D----D----D-------D--D-T-E----------T-------------------E----------------------------------------E--------D---------------------------------------------EKPES---------------Q--K---------D---------------------------------------------------------------------------------------------------------------------------------G-------G-----R---------QKK---------------------------------K-----------K-----------R---------S-------R---K----------------Q-------------------------------------------------K------------------------------------------G---------------------E---------H-------------K---------D------------------------------G---------D----------P--------------------------------------------------Y-------------D-------------------------P-----Y-----------D--F-----------S-------------------D-T-E-E--------------E-----T------TDV----------------Q-----------A----------------------------------H---------------T----------------P-----------------------------------K----------------T----------------------------------------------------P----------------E---------P----------------------------------------------QD---------------------E--------------------------------------------------------------------------------------------------------------------------------------------------------------------------------------------------------------------------------------------------------------------------------------------------------------------------------------------------------------------------------------P-----------------------------------M--------------ET----------------------------A----E------K----------TKAAD---------L-------------T---D--K----R---L---------------K-AFKSA---LLE-----------V--F---R-EA-HAQ--S-----I-------SL--RNL-MES--V-N--K-D-NA---D--P-----------F---SQSE--VQA---ALDQMQD---NNQIMV--SD-E--II-FLI----------------
>Leucoraja_erinacea@toto91240.H1.1
----------------------------------------------------------------------------D--EP----A-----LR-E-A-----------------------------QRE-YLDFL--D----D---E---------Q-----------------------------D-Q----G-----------I----YQ----SK-----VR--DMI-S----E------------------N---V--------------------------------------------Y----------R-LIVNIN-DLRRK-----N---E-K-R--------------AH--Q--LLN--------------------------NAFEELLAF--Q-RAL-Q-----D-F-VA-S----I----D-A--------------------------------------T-Y--------------A-K--Q---F--E-----D-----F-Y------------I---G------LEGSFGSKH--VSP------RTLTSRFLSNIVCVEGIVIKCSLVRP------KI--VRSVH-----------------YC-------------------PAT-KK-----T---I---------------------------------------E-RK---Y---TD-------------MT---S---------------L--------D---A-------F----P------------S----S---A-I-YPT---------------------------K--DEE-NNP----LE--T-EFG--LSLYKDHQTITIQEMPEKAPAGQLPRSVDIILDN-DLV-----DVVKPG-DRVQVIGTYR---CL---P-----------------G-----------------KK-N-------G--Y-T-S-G---TFR--------------------------------------TILIA---------------C----HVKL-M-S-K-E-V-S---P-MF------SAD---------------D----V--------------------------------------------------AK--I-K------------------------------KF--------S-----------K----------------S-H-S-K-D--I-------FDQ------------------------------LARSLAPSIHGHEYIKKAILCLLLGG-SE---------KH---L-E-N----------GSRIRGD-INVLLIGDPSVAKSQLLRYVL-FSA-P-RAIPTTGRGSTGVGLTAAVTTDQ-------ETG---E---RRLEAGAMVLADRGVVCIDEFDKMSDLDRTAIHEVMEQGRVTIAKAGIH-ARLNARCSVLAAANPVYGKYNQYKTPMENIGLQDSLLSRFDLLFIMLD-------------------QMDPEQDRAVSEH--VLRM-------H-R-----Y-R---------------G--A-G-----E---------------Q--------D----------------G---D---------------------------------------A-------------------L---P-L--GS------A--------V----D-------V-------L----------A-----------T---------E--D-----P----D--------A--------------------L---Q----D---E-------------------E-Q--------E---------------------------------L----Q--IYEK---H----D-NLL---H----G---A---------------R---R-R---K-------------------------E----K-------I---------------------V------------------S-----------------ME-------------F--------------------------------------------------------------------------------------------------------------------------------------------------------------------------MRKYIHVAK-I------------------------------V-K--------PM-LTPE--------------------------------AAN-----HIAEEY-S-SLR---------S--Q-----------------D----QM-S-----S---------D----V---A----------R----------T---SP-VTARTLETLIRLSTAHAKARM-S------KTIDL-QDSDAAVELVQF----AYF-------------K---------------K-----V-----L------E--------------K--RK-----K----------S--R---------------------K-----------D---------------D----S----E-------V--E-T-E-----------------------------------------------------------------------E--------E---------------------------------------------DI------------------S--Q---------E---------------------------------------------------------------------------------------------------------------------------------D-------G-----D---------A-----------------------------------K-----------K-----------RRKPQAKDGER-------K---K----------------R-------------------------------------------------R------------------------------------------R--------EQG----------E---------G----------------------------------------------------------------E----------Q--------------------------------------------------Y-------------D-------------------------P-----Y-----------D--F-----------S-------------------D-A-E-E--------------E-----T------P------------------D-----------IQP--------------------------------R---------------T----------------P-----------------------------------K----------------T----------------------------------------------------P----------------E---------A----------------------------------------------G----------------------E-----H----------------M----------------------------------------------------------------------------------------------------------------------------------------------------------------------------------------------------------------------------------------------------------------------------------------------------------------------------------------------------D-------T--V-----------------------------------D--------------G-----------------------------T----A------K----------S---V---------L-------------S---E--E----R---F---------------K-AFKAA---LLD-----------A--F---K-AA-HAQ--S-----L-------GM--QTL-MAS--I-N--K-E-NK---V--P-----------F---TEEE--VQT---ALDKMQE---DNQIMV--TD-H--II-FLI----------------
>Notophthalmus_viridescens@Nvir5260.H1.1
--------------------------------------------------------------------------V-D--ER----E-----MR-E-A-----------------------------QRD-YLDFL--D----D---E---------E-----------------------------D-Q----G-----------I----YQ----SK-----VR--DMI-S----X------------------N---R--------------------------------------------F----------R-LIVNVN-DLRKK-----N---E-X-R--------------AN--L--LLN--------------------------SAFAELIAF--Q-RAL-K-----D-F-VA-S----I----D-A--------------------------------------T-Y--------------A-K--Q---Y--E-----E-----F-Y------------I---G------LEGSFGSKH--VTP------RTLTSRFLGCVVCVEGIVTKCSLVRP------KV--VRSVX-----------------YC-------------------PNT-KK-----T---I---------------------------------------E-RQ---Y---KD-------------MT---S---------------L--------D---A-------F----P------------S----S---A-V-YPT---------------------------K--DEE-NNP----LE--T-EFG--LSTYKDHQTITIXEMPEKSPAGQLPRSVDIIVDD-DLV-----DTVXPG-XRVQVIGTYR---CL---P-----------------A-----------------KK-G-------G--Y-X-S-G---TFR--------------------------------------TIMIA---------------C----HLKE-L-N-K-E-E-Q---P-LF------SAD---------------D----V--------------------------------------------------AK--I-K------------------------------KF--------S-----------K----------------S-R-S-K-D--I-------FEQ------------------------------LSRSLAPSIHGHEYVKKAILCMLLGG-VE---------KI---L-E-N----------GSRIRGD-INVL------------------------------GRGSSGVGLTAAVTTDQ-------ETG---E---RRLEAGAMVLADKGVVCIDEFDKMSDMDRTAIHEVMEQGRVTIAKAGIH-ARLNARCSVLAAANPVYGRYNQYKTPMENIGLQDSLLSRFDLLFIMLD-------------------QMDPEQDREISDH--VLRM-------H-R-----Y-R---------------A--A-G-----E---------------Q--------D----------------G---D---------------------------------------A-------------------M---P-F--GS------A--------V----D-------I-------L----------A-----------T---------E--D-----P----N--------T--------------------T---Q----E---E-------------------Q-E--------E---------------------------------L----Q--VYEK---H----D-NML---H----G---S---------------K---R-R---K-------------------------D----K-------V---------------------V------------------S-----------------ME-------------F--------------------------------------------------------------------------------------------------------------------------------------------------------------------------MRKYIHVAK-M------------------------------V-T--------PV-LTQE--------------------------------SAS-----YIADQY-S-RLR---------S--Q-----------------D----QM-S-----S---------D----L---A----------R----------T---SP-VTARSLETMIRLATAHARARM-S------KTIDL-EDAEIAVELMQF----AYF-------------K---------------K-----V-----L------E--------------K--EK-----K----------R--K---------------------K-----------R---------------D----E----G-------T--D-T-X----------X------------------------------------------------------------E--------E---------------------------------------------T-------------------T--Q---------E---------------------------------------------------------------------------------------------------------------------------------E-------K-----E---------A-----------------------------------R-----------K-----------K---------R-------R---K----------------R-------------------------------------------------R------------------------------------------S--------K------------D---------G----------------------------------------------------------------KEKDAGEQRDSE--------------------------------------------------H-------------D-------------------------P-----Y-----------E--X-----------X-------------------D-A-E-D--------------E-----L------P------------------A-----------V----------------------------------KVA-------------T----------------P-----------------------------------K----------------A----------------------------------------------------P----------------E---------P----------------------------------------------S----------------------E-----E----------------QP---------------------------------------------------------------------------------------------------------------------------------------------------------------------------------------------------------------------------------------------------------------------------------------------------------------------------------------------------M-------D--T-----------------------------------T--------------E-----------------------------A----K------K----------T---G---------L-------------A---D--E----R---L---------------K-QFKAA---LLD-----------A--F---K-AA-HAQ--S-----I-------SM--RSL-MDA--I-N--K-D-NE---S--P-----------F---SKEE--VQA---ALGHMQD---ANHIMV--SD-E--II-FLI----------------
>Pelodiscus_sinensis@toto31916.H1.1
------------------------------------------------------------------------------------------------------------------------------------------------------------------------------------------D-Q----G-----------V----YQ----SK-----VR--DMI-H----D------------------N---Q--------------------------------------------Y----------R-LIVSIN-ELRRK-----N---E-K-R--------------AN--R--LLS--------------------------SAFEELVAF--Q-RAL-K-----D-F-VA-S----I----D-A--------------------------------------T-Y--------------A-K--Q---Y--E-----E-----F-Y------------I---G------LEGSFGSKH--VTP------RTLTSCLLGCMVCVEGIVTKCSLVRP------KI--VRSVH-----------------YC-------------------PAT-KK-----T---I---------------------------------------E-RR---Y---TD-------------LT---S---------------L--------D---A-------F----P------------S----S---S-V-YPT---------------------------K--DEE-NNP----LE--T-EFG--LSVYKDHQTITIQEMPEKAPAGQLPRSVDIVLDD-DLV-----DRVKPG-DRIQVIGTYR---CL---P-----------------G-----------------KK-G-------G--Y-T-S-G---TFR--------------------------------------TIMIA---------------C----HVKQ-M-S-K-E-V-R---P-LY------SAT---------------D----V--------------------------------------------------AK--I-K------------------------------RF--------S-----------K----------------S-R-S-K-D--I-------FDQ------------------------------LSRSLAPSIHGHEYIKKAILCMLLGG-VE---------KI---L-E-N----------GSRIRGD-INILLIGDPSVAKSQLLRYVL-STA-P-RAIPTTGRGSSGVGLTAAVTTDQ-------ETG---E---RRLEAGAMVLADRGVVCIDEFDKMSDIDRTAIHEVMEQGRVTIAKAGIH-ARLNARCSVLAAANPVYGRYDQYKTPMENIGLQDSLLSRFDLLFIVLD-------------------QMDPEQDREISDH--VLRM-------H-R-----Y-R---------------G--P-G-----E---------------Q--------D----------------G---D---------------------------------------A-------------------M---P-L--GS------A--------I----E-------I-------L----------A-----------T---------D--D-----P----N--------V--------------------M---Q----E---E-------------------E-Q--------E---------------------------------L----Q--VYEK---H----D-NLL---H----G---P---------------K---R-H---K-------------------------E----K-------I---------------------V------------------S-----------------ME-------------F--------------------------------------------------------------------------------------------------------------------------------------------------------------------------MRKYIHVAK-I------------------------------I-K--------PV-LTQE--------------------------------SAN-----YIAEEY-S-RLR---------S--Q-----------------D----QM-S-----S---------D----I---A----------R----------T---SP-VTARTLETLIRLSTAHAKARM-N------KTIDL-QDAEAAVELVHF----AYF-------------K---------------K-----V-----L------E--------------K--KK-----K----------R--K---------------------K----Q------A---------------D----G----D-------T--E-T-E----------E---------------------------------------------E--------------E--------E--------------------------------------------------------------------S---------E---------------------------------------------------------------------------------------------------------------------------------G-------V-----E---------R-----------------------------------R-----------K-----------K---------R-------R---K----------------K-------------------------------------------------A------------------------------------------R--------P------------G---------D-------------Q---------EAKEG------------------------------------E----------S--------------------------------------------------Y-------------D-------------------------P-----Y-----------D--F-----------S-------------------D-T-E-E--------------E-----M------P------------------E-----------V----------------------------------Q---------------A----------------H-----------------------------------T----------------P-------------------------------------------------------------------------------K----------------------------------------------T----------------------P-----E----------------P----------------------------------------------------------------------------------------------------------------------------------------------------------------------------------------------------------------------------------------------------------------------------------------------------------------------------------------------------A-------V--T-----------------------------------G--------------E-----------------------------S----K------K----------M---E---------L-------------A---D--T----R---L---------------K-AFKAG---LLE-----------V--F---R-AA-HAQ--S-----V-------GL--KSL-MES--I-N--R-D-RS---E--P-----------F---SSDE--VKV---ALERMQD---DNQIMM--SD-E--II-FLI----------------
>Pogona_vitticeps@toto94076.H1.1
-------------------------------------------------------------------------------------E-----LR-E-A-----------------------------QRD-YLDFL--D----D---E---------E-----------------------------D-R----G-----------I----YQ----SK-----VR--EMI-S----D------------------N---Q--------------------------------------------Y----------R-LIVNIN-DLRQK-----N---E-K-R--------------AS--R--LLN--------------------------SAFEEMVAF--Q-RAL-K-----D-F-VA-S------------------------------------------------------------------------------------------------------------------------------------------------------------------------------------------------------------------------------------------------------------------------------------------------------------------------------------------------------------------------------------------------------------------------------------------------------------------------------------------------------------------------------------------------------------------------------------------------------------------------------------------------------------------------------------------------------------------------------------------------------------------------------------------------------------------------------------------------------------------------------------------------------------------------------------------------------------------------------------------------------------------------------------------------------------------------------------------------------------------------------------------------------------------------------------------------------------------------------------------------------------------------------------------------------------------------------------------------------------------------------------------------------------------------------------------------------------------------------------------------------------------------------------------------------------------------------------------------------------------------------------------------------------------------------------------------------------------------------------------------------------------------------------------------------------------------------------------------------------------------------------------------------------------------------------------------------------------------------------------------------------------------------------------------------------------------------------------------------------------------------------------------------------------------------------------------------------------------------------------------------------------------------------------------------------------------------------------------------------------------------------------------------------------------------------------------------------------------------------------------------------------------------------------------------------------------------------------------------------------------------------------------------------------------------------------------------------------------------------------K----------------R-------------------------------------------------R------------------------------------------K--------S------------H---------AG------DQEEPMD---------G----------------------------------------E----------A--------------------------------------------------Y-------------D-------------------------P-----Y-----------D--F-----------S-------------------G-T-E-E--------------E-----M------P------------------E-----------V----------------------------------Q---------------A----------------H-----------------------------------T----------------P-------------------------------------------------------------------------------K----------------------------------------------P----------------------S-----E----------------P----------------------------------------------------------------------------------------------------------------------------------------------------------------------------------------------------------------------------------------------------------------------------------------------------------------------------------------------------S-------G--T-----------------------------------G--------------A----------------------------------P------T----------S---T---------L-------------S---E--P----R---L---------------K-AFKSA---L----------------------------------------------------------------------------------------------------------------------------------------------------
>Protopterus_annectens@Contig23668.H1.1
-------------------------------------------------------------------------------------------------------------------------------------FL--D----D---E---------Q-----------------------------D-Q----G-----------V----YQ----SK-----VR--DMI-T----E------------------F---Q--------------------------------------------Y----------R-LTVNVN-DLRRK-----N---E-K-R--------------AQ--L--LLN--------------------------NAFEELLAF--Q-RAL-K-----D-F-VA-S----I----D-A--------------------------------------T-Y--------------A-K--Q---Y--E-----E-----F-Y------------I---G------LEGSFGSKH--VTP------RTLTSRFLGSLVCVEGIVTKCSLVRP------KV--VRSVH-----------------YC-------------------PAT-KK-----T---I---------------------------------------E-RR---Y---TD-------------MT---T---------------L--------E-------------------------------------------PT---------------------------K--DEE-NNP----LE--T-EFG--LSTYKDH-----------------------------------------------------------------------------------------------------------------------------------------------------------------------------------------------------------------------------------------------------------------------------------------------------------------------------------------------------------------------------------------------------------------------------------------------------------------------------------------------------------------------------------------------------------------------------------------------------------------------------------------------------------------------------------------------------------------------------------------------------------------------------------------------------------------------------------------------------------------------------------------------------------------------------------------------------------------------------------------------------------E---E-------------------E-Q--------E---------------------------------M----Q--VYEK---H----D-SLL---H----G---A---------------K---R-R---K-------------------------E----K-------I---------------------V------------------S-----------------ME-------------F--------------------------------------------------------------------------------------------------------------------------------------------------------------------------MRKYIHVAK-I------------------------------I-K--------PT-LTQE--------------------------------AAS-----YIAEEY-S-RLR---------N--Q-----------------D----QM-S-----S---------D----I---A----------R----------T---SP-VTARTLETLIRLSAAHAKARM-N------KTIDL-QDAEAAVELV--------------------------------------------------------------------------------------------------------------------------------------------------E----T----A-------S--S-Q-L----------D-------------------G--------T----------------Q--------------Q--------D----------------------------------------------------------------------------------------------------------------------------------------------------------------------------------------------------------------G-------E-----Q---------T-----------------------------------R-----------K-----------K---------R-------R---T----------------H-------------------------------------------------T------------------------------------------TDGEGK-RRR------------P---------S-------------K---------E----------------------------------------GE---------S--------------------------------------------------Y-------------D-------------------------P-----Y-----------D--F-----------S-------------------D-A-E-E--------------E-----M------P------------------E-----------V----------------------------------Q--------------------------------------------------------------------T----------------P-------------------------------------------------------------------------------K----------------------------------------------T----------------------PESQD-E----------------P----------------------------------------------------------------------------------------------------------------------------------------------------------------------------------------------------------------------------------------------------------------------------------------------------------------------------------------------------M-------E--T-----------------------------------T--------------G-----------------------------S----K------K----------S---G---------L-------------A---D------------------------------------------------------------------------------------------------------------------------------------------------------------------------------------------
>Ptychodera_flava@CT01131209.H1.1
-----------------------------------------------------------------------D--VEL--DQ----H-----LR-D-A-----------------------------QRE-YLDFL--D----D---D---------E-----------------------------Q-E----G-----------I----YQ----DK-----VK--EMI-T----D------------------N---D--------------------------------------------Y----------R-LIVNVN-DLRRK-----N---E-K-R--------------AN--R--LLT--------------------------DAFEEMVAF--Q-RAL-K-----E-F-VS-A----A----D-T--------------------------------------T-Y--------------A-K--Q---H--E-----E-----F-F------------V---G------FEGSFGAKH--VTP------RNLSARHLGNLVCAEGIVTKCSLVRP------KV--VRSVH-----------------YC-------------------PAT-KK-----T---L---------------------------------------E-RK---Y---TD-------------LT---S---------------L--------E---A-------F----P------------S----S---S-V-YPT---------------------------K--DDD-GNL----LE--T-EYG--LSTYKDHQTLSIQEMPEKAPAGQLPRSVDIIVDD-DLV-----DKCKPG-DRVQVIGIYR---CL---P-----------------S-----------------KK-G-------G--Y-T-S-G---TFR--------------------------------------TIMIA---------------N----NIKI-L-S-K-E-V-S---P-LF------SAD---------------D----V--------------------------------------------------AK--I-K------------------------------KF--------S-----------R----------------N-K-R-E-N--S-------FEV------------------------------LARSLAPSIHGHEYIKKAVLCMLLGG-TE---------KV---L-E-N----------GTRLRGD-INVLLIGDPSTAKSQMLRYVL-HTA-P-RAIPTTGRGSSGVGLTAAVTVDQ-------ETG---E---RRLEAGAMVLADRGVVCIDEFDKMSDQDRTAIHEVMEQGRVTIAKAGIH-ATLNARCSVLAAANPVYGRYDEYKTPMENIGLQDSLLSRFDVIFIVLD-------------------QMDPDHDRLISDH--VLRM-------H-R-----Y-R---------------A--V-G-----E---------------Q--------D----------------G---D---------------------------------------A-------------------M---P-F--GN------S--------V----D-------T-------L----------T-----------T---------Y--E-----P----E--------E--------------------E---D----D-----------------------D-E--------E---------------------------------T----P--IYDK---H----D-NLL---H----G-----------------------------K-------------------------K----K-------I---------------------V------------------S-----------------MK-------------F--------------------------------------------------------------------------------------------------------------------------------------------------------------------------MRKYIHIAK-A------------------------------I-R--------PV-LTRE--------------------------------AAE-----HIAEEY-S-KLR---------S--Q-----------------E----AT-A-----S---------N----I---A----------K----------T---QP-VTARSLETMIRLATAHAKARM-S------KNIEL-QDSEAAVELVQF----AIF-------------K---------------K-----V-----L------E--------------K--EK-----K----------R--R---------------------H----G------D---------------E----S----G-------D--E-E-E----------S-------------------D----------------------------------------A--------E---------------------------------------------EKED----------------G--D---------E---------------------------------------------------------------------------------------------------------------------------------Q-------P-----S---------Q-----------------------------------K-----------K-----------R---------K-------R---R----------------K-------------------------------------------------KDG----------------------------------------EGKRKR---P------------H---------R-------------K---------E------------------------------G---------E----------E----------G-------H---------------------------------------------D-------------------------P-----Y-----------D--F-----------D-------------------S-F-DEE--------------DAEVVLS------P------------------R-----------P----------------------------------R---------------T----------------P---------------------------------------------------------------------------------------------------------------------------------------------------------------------------------SQV----------------------D--------------------------------------------------------------------------------------------------------------------------------------------------------------------------------------------------------------------------------------------------------------------------------------------------------------------------------------------------------------------------------------G-----------------------------------E--------------T-----------------------------E----G------E----------I---------------------------T---E--E----R---F---------------K-DFKSS---LQK-----------V--F---S-AE-HAQ--S-----L-------SM--DHV-RSE--V-N--K-EHKD---A--K-----------F---TEGE--INA---ALQKMQD---ANQVMV--SD-K--II-FLI----------------
>Python_regius@CT06131209.H1.1
---------------------------------------------------------MA-APAP----AS----L-D--DA----E-----LR-E-A-----------------------------QRD-YLDFL--D----D---E---------E-----------------------------D-Q----G-----------I----YQ----AK-----VR--DMI-S----D------------------N---G--------------------------------------------Y----------R-LIVNIN-DLRRK-----N---E-K-R--------------AS--R--LLN--------------------------SAFEELVAF--Q-RAL-K-----D-F-VA-F----V----D-A--------------------------------------T-Y--------------S-K--Q---Y--E-----D-----F-Y------------I---G------LEGSFGSKH--VTP------RTLTSQFLSCIVCVEGIVTKCSLVRP------KV--VRSVH-----------------YC-------------------PAT-KK-----T---I---------------------------------------E-RR---Y---TD-------------LT---S---------------L--------E---A-------F----P------------S----S---A-V-YPT---------------------------K--DEE-NNP----LE--T-EFG--LSVYKDHQTITIQEMPEKAPAGQLPRSVDVILDD-DLV-----DRVKPG-DRVQVIGTFR---CL---P-----------------N-----------------KR-G-------G--Y-T-S-G---TFR--------------------------------------TIVIA---------------C----QVKQ-V-S-K-E-V-Q---P-EY------SSR---------------D----V--------------------------------------------------SK--I-K------------------------------KF--------S-----------K----------------H-H-S-K-D--V-------FEQ------------------------------LSRSLAPSIHGHEYIKKAILCMLLGG-VE---------KV---L-E-N----------GSRLRGD-INILLIGDPSVAKSQLLRYVL-CTA-P-RAIPTTGRGSSGVGLTAAVTTDQ-------ETG---E---RCLEAGAMVLADRGVVCIDEFDKMSDIDRTAIHEVMEQGRVTIAKAGIQ-AQLNARCSVLAAANPVYGRYDQYKTPMENIGLQDSLLSRFDLLFIVLD-------------------QMDPEQDREISDH--VLRM-------H-R-----Y-R---------------A--A-G-----E---------------Q--------D----------------G---D---------------------------------------A-------------------M---P-L--GS------T--------V----E-------L-------L----------A-----------T---------E--D-----P----S--------L--------------------T---E----Q---E-------------------D-Q--------E---------------------------------L----Q--VYER---H----D-DLL---H----G---P---------------K---R-R---K-------------------------E----K-------I---------------------V------------------S-----------------ME-------------F--------------------------------------------------------------------------------------------------------------------------------------------------------------------------MRKYIHFAK-M------------------------------L-K--------PV-LTEE--------------------------------AAA-----LIAQEY-S-SLR---------S--Q-----------------D----QI-S-----S---------D----H---A----------R----------T---SP-ITARTLETLIRLSTAHAKARM-S------KIIEK-QDAKAAVELVQF----AYF-------------K---------------K-----V-----L------E--------------K--EK-----K----------R--K---------------------K-----------A---------------E----D----D-------P--E-E-E----------T-------------------D--------G----------------E--------------M--------S----------------------------------------------------------------------------------------------------------------------------------------------------------------------------------------------------------------Q-------E-----S---------E-----------------------------------K-----------------------R---------Q-------K---K----------------R-------------------------------------------------R------------------------------------------K--------T------------H---------SS------DQSP-TE---------G----------------------------------------E----------T--------------------------------------------------Y-------------D-------------------------P-----Y-----------D--F-----------S-------------------D-T-E-A--------------E-----M------P------------------E-----------I----------------------------------Q---------------A----------------H-----------------------------------T----------------P-------------------------------------------------------------------------------K----------------------------------------------I----------------------P-----E----------------A----------------------------------------------------------------------------------------------------------------------------------------------------------------------------------------------------------------------------------------------------------------------------------------------------------------------------------------------------S-------S--T-----------------------------------D--------------E----------------------------------I------T----------S---K---------L-------------S---E--S----R---L---------------K-AFKAA---LLE-----------V--F---R-VA-HAQ--S-----V-------NL--KSL-LES--I-N--R-D-NP---T--P-----------F---SSAE--VKA---ALEQMQE---DNQIMM--SD-D--II-FLI----------------
>Rana_chensinensis@Rche11432.H1.1
---------------------------------------------------------------I----AE----M-E--DL----E-----IR-E-A-----------------------------QRE-YLDFL--D----D---E---------E-----------------------------D-Q----G-----------I----YQ----SK-----VR--DMI-S----D------------------N---Q--------------------------------------------C----------R-LIVNIN-DLRRK-----N---E-K-R--------------AT--Q--LMN--------------------------QAFEGLIAF--Q-RAL-K-----D-F-VA-S----I----D-A--------------------------------------T-Y--------------A-K--Q---Y--E-----D-----F-Y------------I---G------LEGSFGSKH--VTP------RTLTSRFLGSVVCVEGIVTKCSLVRP------KV--VRSVH-----------------YC-------------------PAT-KK-----T---I---------------------------------------E-RK---Y---TD-------------MT---S---------------L--------D---A-------F----P------------S----S---A-I-YPT---------------------------K--DEE-NNP----LE--T-EFG--LSLYKDHQTITIQEMPEKAPAGQLPRSVDIILDD-DLV-----DKVKPG-D---------------------------------------------------------------------------------------------------------------------------------------------------------------------------------------------------L--------------------------------------------------AK--I-K------------------------------KF--------S-----------K----------------T-H-S-K-D--V-------FEQ------------------------------LSRSLAPSIHGHXYIKKAILCMLLGG-VE---------KV---L-E-N----------GTRIRGD-INVLLIGDPSVAKSQLLRYVL-STA-P-RAITTTGRGSSGVGLTAAVTTDQ-------ETG---E---RRLEAGAMVLADRGVVCIDEF---------------------------H-ARLNARCSVLAAANPVYGRYDQYKTPMENIGLQDSLLSRFDLLFIMLD-------------------QMDPEQDREISDH--VLRM-------H-R-----Y-R---------------G--V-G-----E---------------Q--------D----------------G---D---------------------------------------A-------------------M---P-L--GS------A--------V----D-------I-------L----------A-----------T---------E--D-----P----N--------V--------------------T---H----E---E-------------------Q-Q--------E---------------------------------L----Q--VYEK---H----D-NLL---H----G---A---------------K---K-R---R-------------------------D----K-------T---------------------V------------------S-----------------KE-------------F--------------------------------------------------------------------------------------------------------------------------------------------------------------------------MRKYIHVAK-L------------------------------F-K--------PL-LTSE--------------------------------AAN-----YIAEEY-S-RLR---------S--Q-----------------E----QL-T-----S---------D----V---A----------R----------T---SP-VTARSLETLIRLSTAHAKVRM-S------KTVQL-QDAEAAVELVQF----AYF-------------K---------------K-----V-----L------E--------------K--EK-----K----------R--K---------------------K-----------K---------------D----E----A-------S--D-T-E-----------------------------------------------------------------------E--------E---------------------------------------------E-------------------A--Q---------K---------------------------------------------------------------------------------------------------------------------------------E-----------------------------------------------------------R-----------K-----------T---------R-------K---K----------------R-------------------------------------------------K------------------------------------------S--------STG----------E---------G----------------------------------------------------------------E----------T--------------------------------------------------H-------------D-------------------------P-----Y-----------D--F-----------S-------------------D-T-E-E--------------E-----T------P------------------D-----------VQS--------------------------------H---------------A----------------P-----------------------------------E----------------T----------------------------------------------------P----------------A---------D----------------------------------------------K----------------------E-----K----------------E-----------------------------------------------------------------------------------------------------------------------------------------------------------------------------------------------------------------------------------------------------------------------------------------------------------------------------------------------------------------------------------------------------------------------------------------------------------------------T---G---------L-------------S---G--D----R---L---------------K-TFKAG---LLD-----------A--F---K-AA-HAQ--S-----I-------AM--PVL-MDT--I-N--K-N-ND---S--P-----------F---SPGE--VKA---ALELMEE---ANHIMV--SE-N--IV-FLI----------------
>Rana_chensinensis@Rche9084.H1.1
------------------------------------------------------------------------------------------------------------------------------------DFL--D----D---D---------Q-----------------------------D-Q----G-----------V----YH----GK-----VR--DMI-S----A------------------N---E--------------------------------------------H----------R-LIVNLN-DLRRK-----N---E-R-R--------------AN--I--LLN--------------------------NAFGEVIAF--Q-RAL-K-----D-L-VA-S----I----D-A--------------------------------------T-Y--------------A-K--Q---F--D-----E-----F-S------------V---G------CEGSFGGKH--VSP------RTLTASLLGSLVCAEGIVTKCSLVRP------KV--MRSVH-----------------YC-------------------PAT-KK-----T---L---------------------------------------E-RK---Y---SD-------------LT---T---------------L--------E---A-------F----P------------S----N---A-I-YPT---------------------------K--DEE-NNP----LE--T-EYG--LSTYKDHQTLTIQEMPEKAPAGQLPRSVDIISDD-DLV-----DKCKPG-DRIQIVGIYR---CL---P-----------------S-----------------KQ-G-------G--Y-T-S-G---TFR--------------------------------------TILLA---------------N----NIKR-M-S-K-E-I-A---P-TF------SAD---------------D----V--------------------------------------------------GK--I-K------------------------------KF--------C-----------K----------------A-H-S-K-D--V-------FQQ------------------------------LSKSLAPSIHGHEYIKKAILCMLLGG-NE---------KI---L-E-N----------GTRIRGD-INVLLIGDPSVAKSQLLRYVL-HTA-P-RAIPTTGRGSTGVGLTAAVTTDQ-------ETG---E---RRLEAGAMVLADRGVVCIDEFDKMSDMDRTAIHEVMEQGRVTIAKAGIQ-ARLNARCSVLAAANPVYGRYDQYRTPMENIGLQDSLLSRFDLLFIVLD-------------------QMDADHDLEIADH--VLRM-------H-R-----Y-R---------------T--P-G-----E---------------Q--------D----------------G---F---------------------------------------A-------------------M---P-L--GC------S--------V----E-------I-------F----------A-----------T---------D--D-----P----N--------A--------------------N---D----V---T-------------------D-Q--------E---------------------------------L----Q--IYEK---H----D-HLL---H----G---P---------------R---K-G---K-------------------------S----K-------I---------------------V------------------S-----------------ME-------------F--------------------------------------------------------------------------------------------------------------------------------------------------------------------------IRKYIHVAK-L------------------------------M-K--------XV-LTQE--------------------------------AAD-----YISQEY-S-KIR---------S--H-----------------D----EM-------N---------D----R---A----------R----------T---MP-VTARALETMIRLATAHAKVRM-S------KTIDF-QDAELALELVQF----AYF-------------K---------------K-----V-----L------P--------------K--EK-----K-------------K------------------------------------------------------------------------------------------------------------------------------------------------------------------------------------------------------------------------------------------------------------------------------------------------------------------------------------------------------------------------------------------------------------------------------------------------------------------------------------------------------------------------------------------------------------------------------------------------------------------------------------------------------------------------------------------------------------------------------------------------------------------------------------------------------------------------------------------------------------------------------------------------------------------------------------------------------------------------------------------------------------------------------------------------------------------------------------------------------------------------------------------------------------------------------------------------------------------------------------------------------------------------------------------------------------------------------------------------------------------------------------------------------------------------------------------------------------------------------------------------------------------------------------------------------------------------------------------------------------------------------------------------------------------------------------------------------------------------------------------------------------------------------------------------------------------------------------------------------------------------------------------------------------------------------------------
>Scyliorhinus_canicula@CT01131209.H1.1
----------------------------------------------------------------------------Q--DP----A-----AR-E-A-----------------------------QRQ-YLDFL--D----D---E---------Q-----------------------------D-Q----G-----------I----YQ----GK-----VR--DMI-S----E------------------N---L--------------------------------------------Y----------R-LIVNIN-DLRRK-----N---D-K-R--------------AN--Q--LLN--------------------------NSFEELVAF--Q-RAL-K-----D-F-VA-S----I----D-A--------------------------------------T-Y--------------A-K--Q---F--E-----D-----F-Y------------V---G------LEGSFGSNH--VSP------RTLTSRFLSNVVCVEGIVIKCSLVRP------KV--VRSVH-----------------YC-------------------PAT-KK-----T---I---------------------------------------E-RK---Y---TD-------------MT---S---------------L--------E---A-------F----P------------S----S---A-I-YPT---------------------------K--DEE-NNP----LE--T-EFG--LSLYKDHQTITIQEMPEKAPAGQLPRSVDVILDN-DLV-----DVVKPG-DRVQVIGTYR---CL---P-----------------G-----------------KK-N-------G--Y-T-S-G---TFR--------------------------------------TILIA---------------C----HVKL-M-S-K-E-V-A---P-MF------SAD---------------D----V--------------------------------------------------AK--I-K------------------------------KF--------S-----------K----------------S-R-S-K-D--I-------FEQ------------------------------LARSLAPSIHGNEYIKKAILCLLLGG-SE---------KV---L-E-N----------GSRIRGD-INVLLIGDPSVAKSQLLRYVL-FSA-P-RAIPTTGRGSTGVGLTAAVTTDQ-------ETG---E---RRLEAGAMVLADRGVVCIDEFDKMSDLDRTAIHEVMEQGRVTIAKAGIH-ARLNARCSVLAAANPVYGKYNQYKTPMENIGLQDSLLSRFDLLFIMLD-------------------QMDPEQDRAVSEH--VLRM-------H-R-----Y-R---------------A--T-G-----E---------------Q--------D----------------G---D---------------------------------------A-------------------L---P-L--GS------A--------V----D-------I-------L----------A-----------T---------E--D-----P----D--------T--------------------A---Q----E---E-------------------E-Q--------E---------------------------------L----Q--IYEK---H----D-NLL---H----G---A---------------K---R-R---K-------------------------E----K-------I---------------------V------------------S-----------------ME-------------F--------------------------------------------------------------------------------------------------------------------------------------------------------------------------MRKYIHVAK-I------------------------------V-K--------PA-LTSE--------------------------------AAN-----HIAEEY-S-SLR---------S--Q-----------------D----QM-S-----S---------D----V---A----------R----------T---SP-VTARTLETLIRLSTAHAKARM-S------KTIDL-QDSEAATELVQF----AYF-------------K---------------K-----V-----L------E--------------K--GK-----K----------Q--R---------------------K-----------V---------------E----S----D-------V--E-T-E----------E-------------------E--------EM---------------S--------------Q--------E----------------------------------------------------------------------------------------------------------------------------------------------------------------------------------------------------------------D-------G-----D---------S-----------------------------------K-----------K-----------K---------R-------K---A----------------Q-------------------------------------------------T------------------------------------------EDGKGRKRRR------------E---------L-------------K---------E----------------------------------------GE---------Q--------------------------------------------------F-------------D-------------------------P-----Y-----------D--F-----------S-------------------D-A-E-----------------------------P------------------D-----------I----------------------------------P---------------P----------------R-----------------------------------T----------------P-------------------------------------------------------------------------------K----------------------------------------------T----------------------P-----E----------------A----------------------------------------------------------------------------------------------------------------------------------------------------------------------------------------------------------------------------------------------------------------------------------------------------------------------------------------------------E-------E--RMDTGD------------------------------G--------------A-----------------------------V----K------K----------S---V---------L-------------S---D--Q----R---L---------------K-EFKAA---LLD-----------A--F---K-SA-HAQ--S-----L-------GM--QTL-MTS--I-N--K-D-NM---E--P-----------F---SDVE--VQT---ALDKMQE---DNQIMV--SD-H--II-FLI----------------
>Sphenodon_punctatus@CT01131209.H1.1
---------------------------------------------------------MA-GP-A----------L-E--DA----E-----LR-E-A-----------------------------QRD-YLDFL--D----D---E---------E-----------------------------D-Q----G-----------I----YQ----SK-----VR--DMI-S----D------------------N---Q--------------------------------------------Y----------R-LIVNVN-ELRRK-----N---E-K-R--------------AN--R--LLN--------------------------NAFEEMVAF--Q-RAL-K-----D-F-VA-S----I----D-A--------------------------------------T-Y--------------S-K--Q---Y--E-----D-----F-Y------------V---G------LEGSFGSKH--VTP------RTLTSCFLSCIVCVEGIVIKCSLVRP------KI--VRSVH-----------------YC-------------------PAT-KK-----T---I---------------------------------------E-RR---Y---TD-------------LT---S---------------L--------E---A-------F----P------------S----S---S-V-YPT---------------------------K--DEE-NNP----LE--T-EFG--LSTYKDHQTITIQEMPEKAPAGQLPRSVDIILDD-DLV-----DKVKPG-DRVQ-------------------------------------------------------------------------------------------------------------------------------------------------------------------------------------------------------------------------------------------------------------------------------------------------------------------------------------------------------------------------------------KSLAPSIHGHEYIKKAILCMLLGG-ME---------KV---L-E-N----------GSRIRGD-INILLIGDPSVAKSQLLRYVL-CTA-P-RAIPTTGRGSSGVGLTAAVTTDQ-------ETG---E---RRLEAGAMVLADRGVVCIDEFDKMSDIDRTAIHEVMEQGRVTIAKAGIH-ARLNARCSVL--ANPVYGRYDQYKTPMENIGLQDSLLSRFDLLFIVLD-------------------QTDPEQDREISDH--VLRM-------H-R-----Y-R---------------A--T-G-----E---------------Q--------D----------------G---D---------------------------------------A-------------------M---P-L--GS------A--------V----E-------I-------L----------A-----------T---------D--D-----P----N--------S--------------------M---Q----A---E-------------------E-H--------D---------------------------------L----Q--VYEK---H----D-ELL---H----G---P---------------R---R-R---K-------------------------E----K-------I---------------------V------------------S-----------------ME-------------F--------------------------------------------------------------------------------------------------------------------------------------------------------------------------MRKYIHLAK-Q------------------------------V-K--------PV-LTQE--------------------------------AAN-----HIAEEY-S-RLR---------S--Q-----------------D----QI-S-----S---------D----I---A----------R----------T---SP-VTARTLETLIRLSTAHAKARV-N------KTVDL-QDAKAAVELVQF----AYF-------------K---------------K-----V-----L------E--------------K--EK-----K----------R--K---------------------K----Q------T---------------E----D----D-------T--D-T-E----------K-------------------E--------E----------------E--------------Q--------EVQ--------------------------------------------------------------------------------------------------------------------------------------------------------------------------------------------------------------E-------S-----Q---------E-----------------------------------R-----------Q-----------K---------K-------R---R----------------K-------------------------------------------------T------------------------------------------RSSH-----Q------------E---------A-------------K---------E---G------------------------------------E----------T--------------------------------------------------Y-------------D-------------------------P-----Y-----------D--F-----------S-------------------D-T-E-E--------------E-----M------P------------------E-----------V----------------------------------Q---------------A----------------H-----------------------------------T----------------P-------------------------------------------------------------------------------K----------------------------------------------T----------------------P-----E----------------P----------------------------------------------------------------------------------------------------------------------------------------------------------------------------------------------------------------------------------------------------------------------------------------------------------------------------------------------------P-------E--T-----------------------------------G--------------G-----------------------------T----K------K----------T---E---------L-------------A---E--T----R---L---------------K-EFRSG---LLE-----------V--F---K-AA-HAQ--S-----V-------GL--KSL-MES--I-N--R-D-NP---N--P-----------F---SSAE--VKV---ALEQMQD---DNQIMM--SD-D--II-FLI----------------
