# Supplementary material for: A phylogenomic framework and timescale for comparative studies of tunicates
Source: BMC Biol. 2018 Apr 13;16:39. doi: 10.1186/s12915-018-0499-2 (PMC5899321; doi:10.1186/s12915-018-0499-2)
Supplement: Supplementary file 4 — Supporting data. Transcriptome assemblies, alignments, and trees. (ZIP 38502 kb) [file 12915_2018_499_MOESM4_ESM.zip › 12915_2018_499_MOESM4_ESM/12915_2018_499 (Delsuc) Files Updated 23-03-2018/mcm-E.fasta]

>Homo_sapiens@AAH31061
---------------------------------------------------------------------------------------------------------------------------------------------------------------------------------------------------------------------------------------------------------------------------------------------------------------------------------------------------------------------------------------------------------------------------------------------------------------------------------------------------------------------------------------------------------------M--S----------SP---AS--T--------------P-------S-R-------R---------G-------------------S-----------------------RRGR-A----------T-----------P-----A------------Q-------T------------------------P----------------------------------------------------------------------RS-E---D--------------A--R--S---------SPS----------------------------QR---R----------------R---G-----E--D--S--TS-T-G-------E--L--Q----PM--------P---TS----P--------G---------V-DL----Q--S----PA---A------------Q-D--V-LF-------------S---SP--------P--------Q--MH-S-----S--A---I-----P--L--D---F-D-V-S--------------------S-------------P-----L-T-------------Y-G----T--P----S-----S-------R--------V----E----G---T-----------P----R-S-----G-V------R-G----------------TP-V--R-QR-P-DL--------G----S--A-QK-----GL-Q------------V-----------D-L-Q----------S----------------------------------------------D-----G--A----AA---E-------------D-----------I----V--------------A---S---E-----Q--------------------------------------------------------------S---L-----G-------Q---------K--------------------L---VIWG--TDVN---V---AAC-KENFQRFLQR--F---I---------------D--------------P----------L------A-K----EEE---------------------------------------------------------------------------------NV-G-----I--D-I-------------------TE------------------P-------------L----YM-QRLG-------------------EINVI-G--E---PFL-NV---NC------------EH---------------------I-----------------KS-F---D----K--N-LYRQLISY-PQEVIPTFD------MAVN----E---I---------F-----------FD------------R--Y--------P----------------------------------------------------------------------------------------------------------------------------------------------------------------------------------------------------------------------DS---I---------L--EH----------Q-----I------QV------R---PF----NA--L--K---------------------T--KN--MRNLNP--E-DIDQLITISGMVIRTSQLIPEMQEAFFQC-----------------QV----------C-AHTT-RVE---------------------M-D--R-GRI-------AEPS-V-C--G--R--C-HT----T---------HS----------------MALIHN--RSLFSDKQMIKLQESPE---------------------------------------------DMPAGQTPHTVILFAHN-D-LV-----DKVQPGDRVNVTGIYR--AVPI-R-V-NPR-V--S--N---VKSVYKT-----H---------IDVI--HYRK-----------------------T---DA--------------------------K---------------R--------------L---------H---------G-----L-D----------------------------E---------------------------E---------------------A-----E----------------Q--K---------------------------------------------------------L------------------F----S---------------------------------------------------------------------------------------------------------------------------------------------------------------------------------------------------------------------------------E---------------------K-----RVE-----------------L-------------------------LKE-----LSR--K--PD-IYE-------------------------------RLASALAPSIY--E----------HEDIKKGILLQLFGG--T---------RK-----------D----F-------------SH------------------------------------------------------------------T---G---R------------------------------G-K-------F---------RAEINILLCGDPGTSKSQLLQYVY-NLVPRGQYTSGKGSSAVGLTAYVM-KDP-ETR---QLVLQT----GALVLSDNGICCIDEFDKMNESTRSVLHEVMEQQTLSIAKAGII-CQLNARTSVLAAANPIESQWNPKKTTIENIQLPHTLLSRFDLIFLMLD-PQDEAYDRRL--AHHLV-------AL-----------------Y-----------------------------Y-Q---------------S----E------------------------------------E-----Q---------------------A---------E-E-E--------L---------L----D---------M-AV------------------------------------------------------------------------------------------------LKDYIAYAHST-------------------I-MPR-L-SE--EASQA-LIEAY-VDMR-K--------------------------I-G--------------S-S-----R---G------------M---VSAYPRQLESLIRLAEAHAKVRLSNKVEAIDVEEAKR--------LHREALKQSATDPR---TGIVDISILTT--------G-MSAT-S--R----KRK-EELAEALKK-L------I--L-S--------K-----G--------K-----------------------------------T------P-AL---K----Y------Q-QLF-----ED--I-----------RG----------Q-----S---D----IA----IT--K----DM----------F--E-------EAL-RALADD-D-FLT-VTG---K-T-V--RLL--------------------------------------------------
>Pan_troglodytes@XP_528129
---------------------------------------------------------------------------------------------------------------------------------------------------------------------------------------------------------------------------------------------------------------------------------------------------------------------------------------------------------------------------------------------------------------------------------------------------------------------------------------------------------------------------------------------------------------M--S----------SP---AS--T--------------P-------S-R-------R---------G-------------------S-----------------------RRGR-A----------T-----------P-----A------------Q-------T------------------------P----------------------------------------------------------------------RS-E---D--------------A--R--S---------SPS----------------------------QR---R----------------R---G-----E--D--S--TS-T-G-------E--L--Q----PM--------P---TS----P--------G---------V-DL----Q--S----PA---A------------Q-D--V-LF-------------S---SP--------P--------Q--MH-S-----S--A---I-----P--L--D---F-D-V-S--------------------S-------------P-----L-T-------------Y-G----T--P----S-----S-------R--------V----E----G---T-----------P----R-S-----G-V------R-G----------------TP-V--R-QR-P-DL--------G----S--A-QK-----GL-Q------------V-----------D-L-Q----------S----------------------------------------------D-----G--A----AA---E-------------D-----------I----V--------------A---S---E-----Q--------------------------------------------------------------S---L-----G-------Q---------K--------------------L---VIWG--TDVN---V---AAC-KENFQRFLQR--F---I---------------D--------------P----------L------A-K----EEE---------------------------------------------------------------------------------NV-G-----I--D-I-------------------TE------------------P-------------L----YM-QRLG-------------------EINVI-G--E---PFL-NV---NC------------EH---------------------I-----------------KS-F---D----K--N-LYRQLVSY-PQEVIPTFD------MAVN----E---I---------F-----------FD------------R--Y--------P----------------------------------------------------------------------------------------------------------------------------------------------------------------------------------------------------------------------DS---I---------L--EH----------Q-----I------QV------R---PF----NA--L--K---------------------T--KN--MRNLNP--E-DIDQLITISGMVIRTSQLIPEMQEAFFQC-----------------QV----------C-AHTT-RVE---------------------M-D--R-GRI-------AEPS-V-C--G--R--C-HT----T---------HS----------------MALIHN--RSLFSDKQMIKLQESPE---------------------------------------------DMPAGQTPHTVILFAHN-D-LV-----DKVQPGDRVNVTGIYR--AVPI-R-V-NPR-V--S--N---VKSVYKT-----H---------IDVI--HYRK-----------------------T---DA--------------------------K---------------R--------------L---------H---------G-----L-D----------------------------E---------------------------E---------------------A-----E----------------Q--K---------------------------------------------------------L------------------F----S---------------------------------------------------------------------------------------------------------------------------------------------------------------------------------------------------------------------------------E---------------------K-----RVE-----------------L-------------------------LKE-----LSR--K--PD-IYE-------------------------------RLASALAPSIY--E----------HEDIKKGILLQLFGG--T---------RK-----------D----F-------------SH------------------------------------------------------------------T---G---R------------------------------G-K-------F---------RAEINILLCGDPGTSKSQLLQYVY-NLVPRGQYTSGKGSSAVGLTAYVM-KDP-ETR---QLVLQT----GALVLSDNGICCIDEFDKMNESTRSVLHEVMEQQTLSIAKAGII-CQLNARTSVLAAANPIESQWNPKKTTIENIQLPHTLLSRFDLIFLMLD-PQDEAYDRRL--AHHLV-------AL-----------------Y-----------------------------Y-Q---------------S----E------------------------------------E-----Q---------------------A---------E-E-E--------L---------L----D---------M-AV------------------------------------------------------------------------------------------------LKDYIAYAHST-------------------I-MPR-L-SE--EASQA-LIEAY-VDMR-K--------------------------I-G--------------S-S-----R---G------------M---VSAYPRQLESLIRLAEAHAKVRLSNKVEAIDVEEAKR--------LHREALKQSATDPR---TGIVDISILTT--------G-MSAT-S--R----KRK-EELAEALKK-L------I--L-S--------K-----G--------K-----------------------------------T------P-AL---K----Y------Q-QLF-----ED--I-----------RG----------Q-----S---D----IA----IT--K----DM----------F--E-------EAL-RALADD-D-FLT-VTG---K-T-V--RLL--------------------------------------------------
>Bos_taurus@AAI18100
---------------------------------------------------------------------------------------------------------------------------------------------------------------------------------------------------------------------------------------------------------------------------------------------------------------------------------------------------------------------------------------------------------------------------------------------------------------------------------------------------------------------------------------------------------------M--S----------SP---AS--T--------------P-------S-R-------R---------G-------------------S-----------------------RR---A----------A-----------P-----A------------Q--------------------------------P----------------------------------------------------------------------R----------------------------------------------------------------------------------------------------Q--D--P--LS-S-G-------E--P--Q----PL--------P---SS----P--------G---------A-EP----R--T----PS---R--------------------------------------AP--------P--------------------A--A---V-----P--L--D---L-D-M-S--------------------S-------------P-----L-T-------------Y-G----T--P----S-----S-------R--------V----E----G---T-----------P----R-S-----G-V------R-G----------------TP-V--R-QR-P-DL--------G----S--A-RK-----GL-Q------------V-----------D-L-H----------S----------------------------------------------D-----G--P----AA---E-------------D-----------T----V--------------A---S---E-----Q--------------------------------------------------------------S---L-----G-------Q---------K--------------------L---VIWG--TDVN---V---ATC-KENFQRFLQR--F---I---------------D--------------P----------L------A-K----EEE---------------------------------------------------------------------------------NV-G-----I--D-I-------------------TE------------------P-------------L----YM-QRLE-------------------EINVT-G--E---PFL-NV---NC------------EH---------------------I-----------------KS-F---D----T--N-LYRQLICY-PQEVIPTFD------MAVN----E---I---------F-----------FD------------R--Y--------P----------------------------------------------------------------------------------------------------------------------------------------------------------------------------------------------------------------------DS---I---------L--EH----------Q-----I------QV------R---PF----NA--L--K---------------------T--KN--MRNLNP--E-DIDQLIAISGMVIRTSQLIPEMQEAFFQC-----------------QV----------C-AHTA-RVE---------------------I-D--R-GRI-------AEPC-V-C--E--R--C-HT----S---------HS----------------MALIHN--RSVFSDKQMIKLQESPE---------------------------------------------DMPAGQTPHTVVLFAHN-D-LV-----DKVQPGDRVHVTGIYR--AVPI-R-I-NPR-V--S--N---VKSVYKT-----H---------IDVI--HYRK-----------------------T---DS--------------------------K---------------R--------------L---------H---------G-----L-D----------------------------E---------------------------E---------------------A-----E----------------Q--K---------------------------------------------------------L------------------F----S---------------------------------------------------------------------------------------------------------------------------------------------------------------------------------------------------------------------------------E---------------------K-----RVE-----------------L-------------------------LKE-----LSR--K--PD-IYE-------------------------------RLASALAPSIY--E----------HEDIKKGILLQLFGG--T---------RK-----------D----F-------------SH------------------------------------------------------------------T---G---R------------------------------G-K-------F---------RAEINILLCGDPGTSKSQLLQYVH-NLVPRGQYTSGKGSSAVGLTAYVM-KDP-ETR---QLVLQT----GALVLSDNGVCCIDEFDKMNESTRSVLHEVMEQQTLSIAKAGII-CQLNARTSILAAANPIESQWNPKKTTIENIQLPHTLLSRFDLIFLMLD-PQDEAYDRRL--AHHLV-------SL-----------------Y-----------------------------Y-Q---------------S----E------------------------------------E-----E---------------------A---------Q-E-E--------G---------M----D---------M-AV------------------------------------------------------------------------------------------------LRDYIAYAHST-------------------V-MPR-L-SQ--DASQA-LIEAY-VDMR-K--------------------------V-G--------------S-S-----R---G------------M---VSAYPRQLESLIRLAEAHAKVRFSNKVEAIDVEEAKR--------LHREALKQSATDPR---TGIVDISILTT--------G-MSAT-S--R----KRK-EELAEALRK-L------I--L-S--------K-----G--------K-----------------------------------T------P-AL---K----Y------Q-QLF-----ED--I-----------RG----------Q-----S---D----IA----IT--K----DM----------F--E-------EAL-RALADD-D-FLT-VTG---K-T-V--RLL--------------------------------------------------
>Mus_musculus@EDK97402
---------------------------------------------------------------------------------------------------------------------------------------------------------------------------------------------------------------------------------------------------------------------------------------------------------------------------------------------------------------------------------------------------------------------------------------------------------------------------------------------------------------------------------------------------------------M--S----------SP---AS--T--------------P-------S-R-------R---------S-------------------S-----------------------RRGR-V----------T-----------P-----T------------Q-------S------------------------L----------------------------------------------------------------------RS-E---E--------------S--R--S---------SPN----------------------------RR---R----------------R---G-----E--D--S---S-T-G-------E--L--L----PM--------P---TS----P--------G---------A-DL----Q--S----PP---A------------Q-N--A-LF-------------S---SP--------P--------Q--MH-S-----L--A---I-----P--L--D---F-D-V-S--------------------S-------------P-----L-T-------------Y-G----T--P----S-----S-------R--------V----E----G---T-----------P----R-S-----G-V------R-G----------------TP-V--R-QR-P-DL--------G----S--A-RK-----GL-Q------------V-----------D-L-Q----------S----------------------------------------------D-----G--A----AA---E-------------D-----------I----V--------------P---S---E-----Q--------------------------------------------------------------S---L-----G-------Q---------K--------------------L---VIWG--TDVN---V---ATC-KENFQRFLQC--F---T---------------D--------------P----------L------A-K----EEE---------------------------------------------------------------------------------NV-G-----I--D-I-------------------TQ------------------P-------------L----YM-QQLG-------------------EINIT-G--E---PFL-NV---NC------------EH---------------------I-----------------KS-F---S----K--N-LYRQLISY-PQEVIPTFD------MAVN----E---I---------F-----------FD------------R--Y--------P----------------------------------------------------------------------------------------------------------------------------------------------------------------------------------------------------------------------DS---I---------L--EH----------Q-----I------QV------R---PF----NA--L--K---------------------T--KS--MRNLNP--E-DIDQLITISGMVIRTSQLIPEMQEAFFQC-----------------QV----------C-AHTT-RVE---------------------I-D--R-GRI-------AEPC-S-C--V--H--C-HT----T---------HS----------------MALIHN--RSFFSDKQMIKLQESPE---------------------------------------------DMPAGQTPHTIVLFAHN-D-LV-----DKVQPGDRVNVTGIYR--AVPI-R-V-NPR-V--S--N---VKSVYKT-----H---------IDVI--HYRK-----------------------T---DA--------------------------K---------------R--------------L---------H---------G-----L-D----------------------------E---------------------------E---------------------A-----E----------------Q--K---------------------------------------------------------L------------------F----S---------------------------------------------------------------------------------------------------------------------------------------------------------------------------------------------------------------------------------E---------------------K-----RVK-----------------L-------------------------LKE-----LSR--K--PD-IYE-------------------------------RLASALAPSIY--E----------HEDIKKGILLQLFGG--T---------RK-----------D----F-------------SH------------------------------------------------------------------T---G---R------------------------------G-K-------F---------RAEINILLCGDPGTSKSQLLQYVY-NLVPRGQYTSGKGSSAVGLTAYVM-KDP-ETR---QLVLQT----GALVLSDNGICCIDEFDKMNESTRSVLHEVMEQQTLSIAKAGII-CQLNARTSVLAAANPIESQWNPKKTTIENIQLPHTLLSRFDLIFLMLD-PQDEAYDRRL--AHHLV-------SL-----------------Y-----------------------------Y-Q---------------S----E------------------------------------E-----Q---------------------V---------E-E-E--------F---------L----D---------M-AV------------------------------------------------------------------------------------------------LKDYIAYAHST-------------------I-MPR-L-SE--EASQA-LIEAY-VNMR-K--------------------------I-G--------------S-S-----R---G------------M---VSAYPRQLESLIRLAEAHAKVRFSNKVEAIDVEEAKR--------LHREALKQSATDPR---TGIVDISILTT--------G-MSAT-S--R----KRK-EELAEALRK-L------I--L-S--------K-----G--------K-----------------------------------T------P-AL---K----Y------Q-QLF-----ED--I-----------RG----------Q-----S---D----TA----IT--K----DM----------F--E-------EAL-RALADD-D-FLT-VTG---K-T-V--RLL--------------------------------------------------
>Monodelphis_domestica@XP_001380129
---------------------------------------------------------------------------------------------------------------------------------------------------------------------------------------------------------------------------------------------------------------------------------------------------------------------------------------------------------------------------------------------------------------------------------------------------------------------------------------------------------------------------------------------------------------MS-S----------SP---AS--T--------------P-------S-R-------R---------S-------------------S-----------------------RRGR-A----------S-----------N-----P------------S-------T------------------------P----------------------------------------------------------------------RS-E---N--------------V--K--S---------SPS----------------------------QR---R----------------R---P-----E--D--S--TS-T-G-------E--L--Q----PM--------P---TS----P--------G---------A-DL----Q--S----PG---T------------Q-D--A-LF-------------S---SP--------P--------P--FR-S-----S--A---I-----P--L--E---F-D-L-S--------------------S-------------P-----L-T-------------Y-G----T--P----S-----S-------R--------V----E----G---T-----------P----R-S-----G-V------R-G----------------TP-V--R-QR-P-DL--------G----S--A-RK-----GR-Q------------V-----------D-L-H----------S----------------------------------------------D-----G--V----AA---E-------------D-----------T----V--------------A---S---E-----Q--------------------------------------------------------------S---L-----G-------Q---------K--------------------L---VIWG--TDVN---V---ATC-KENFQRFLQR--F---I---------------D--------------P----------L------A-K----EEE---------------------------------------------------------------------------------NV-G-----I--D-L-------------------TA------------------P-------------L----YM-QRLA-------------------EINVI-G--E---PFL-NV---NC------------EH---------------------L-----------------KS-F---D----K--N-LYRQLISY-PQEVIPTFD------MAVN----E---I---------F-----------FD------------R--Y--------P----------------------------------------------------------------------------------------------------------------------------------------------------------------------------------------------------------------------DS---I---------L--EH----------Q-----I------QV------R---PF----NA--L--K---------------------T--RN--MRNLNP--E-DIDQLITISGMVIRSSQLIPEMQEAFFQC-----------------QV----------C-AFTT-RVE---------------------I-D--R-GRI-------AEPS-V-C--K--H--C-NT----K---------HS----------------MALIHN--RSMFSDKQMIKLQESPE---------------------------------------------DMPAGQTPHTVILFAHN-D-LV-----DKVQPGDRVNVTGIYR--AVPV-R-V-NPR-M--S--N---VKSVYKT-----H---------IDVI--HYRK-----------------------T---DA--------------------------K---------------R--------------L---------H---------G-----L-D----------------------------E---------------------------E---------------------A-----E----------------Q--K---------------------------------------------------------L------------------F----S---------------------------------------------------------------------------------------------------------------------------------------------------------------------------------------------------------------------------------E---------------------N-----RVE-----------------M-------------------------LKE-----LSR--K--PD-IYE-------------------------------RLSSALAPSIY--E----------HEDIKKGILLQLFGG--T---------RK-----------D----F-------------SH------------------------------------------------------------------T---G---R------------------------------G-K-------F---------RAEINILLCGDPGTSKSQLLQYVY-NLVPRGQYTSGKGSSAVGLTAYVM-KDP-ETR---QLVLQT----GALVLSDNGVCCIDEFDKMNESTRSVLHEVMEQQTLSIAKAGII-CQLNARTSILAAANPIESQWNPKKTTIENIQLPHTLLSRFDLIFLMLD-PQDEAYDRRL--AHHLV-------AL-----------------Y-----------------------------Y-Q---------------S----E------------------------------------E-----Q---------------------V---------E-E-E--------F---------M----D---------M-AV------------------------------------------------------------------------------------------------LKDYIAYAHSS-------------------I-TPR-L-SE--EASQA-LIEAY-VDMR-K--------------------------I-G--------------S-G-----R---G------------M---VSAYPRQLESLIRLSEAHAKVRFSNKVEAIDVEEAKR--------LHREALKQSATDPR---TGIVDISILTT--------G-MSAT-S--R----KRK-EELAEALKK-L------I--Q-S--------K-----G--------K-----------------------------------T------P-AL---K----Y------Q-QLF-----ED--I-----------RG----------Q-----S---D----IA----IT--K----DM----------F--E-------EAL-RALADD-D-FLT-VTG---K-T-V--RLL--------------------------------------------------
>Ornithorhynchus_anatinus@XP_001515513
----------------------------------------------------------------------------------------------------------------------------------------------------------------------------------------------------------------------------------------------------------------------------------------------------------------------------------------------------------------------------------------------------------------------------------------------------------------------------------------------------------------------------------------------------------------M-S----------SP---AS--T--------------P-------S-R-------R---------R-------------------A-----------------------KRGR-T----------S-----------N-----P------------S-------T------------------------P----------------------------------------------------------------------RS-E---D--------------A--R--S---------PPS----------------------------QR---R----------------R---A-----E--D--S--TS-T-G-------D--L--Q----PM--------P---TS----P--------G---------A-DM----Q--S----PP---P------------Q-D--A-LF-------------S---SP--------P--------Q--FR-A-----S--A---L-----P--L--D---F-D-I-S--------------------S-------------P-----L-T-------------Y-G----T--P----S-----S-------R--------V----E----G---T-----------P----R-S-----G-V------R-G----------------TP-V--R-QR-P-DL--------G----S--A-RK-----GR-Q------------V-----------D-L-H----------S----------------------------------------------D-----G--P----AA---D-------------D-----------I----I--------------T---S---E-----Q--------------------------------------------------------------T---L-----G-------Q---------K--------------------L---VIWG--TDVN---V---ATC-KENFQRFLQR--F---I---------------D--------------H----------H------A-K----EEE---------------------------------------------------------------------------------NV-G-----L--D-P-------------------NE------------------P-------------L----YM-QRLN-------------------EINVI-G--E---PFL-NV---NC------------EH---------------------I-----------------KS-F---D----K--N-LYRQLISY-PQEVIPTFD------MAVN----E---V---------F-----------FD------------R--F--------P----------------------------------------------------------------------------------------------------------------------------------------------------------------------------------------------------------------------DS---I---------L--EH----------Q-----I------QV------R---PF----NA--L--K---------------------T--RN--MRSLNP--E-DIDQLITISGMVIRSSQLIPEMQEAFFQC-----------------QV----------C-AFTT-RVE---------------------I-D--R-GRI-------SEPS-V-C--K--H--C-NT----T---------HS----------------MALIHN--RSMFSDKQMIKLQESPE---------------------------------------------DMPAGQTPHTVVLFAHN-D-LV-----DKVQPGDRVNVTGIYR--AVPI-R-V-NPR-M--S--N---VKSVYKT-----H---------IDVI--HYRK-----------------------T---DA--------------------------K---------------R--------------L---------H---------G-----L-D----------------------------E---------------------------E---------------------A-----E----------------Q--K---------------------------------------------------------L------------------F----S---------------------------------------------------------------------------------------------------------------------------------------------------------------------------------------------------------------------------------E---------------------K-----RVE-----------------M-------------------------LKE-----LSR--K--PD-IYE-------------------------------RLASALAPSIY--E----------HEDIKKGILLQLFGG--T---------RK-----------D----F-------------SH------------------------------------------------------------------T---G---R------------------------------G-N-------F---------RAEINILLCGDPGTSKSQLLQYVY-NLVPRGQYTSGKGSSAVGLTAYVT-KDP-ETR---QLVLQT----GALVLSDNGICCIDEFDKMNESTRSVLHEVMEQQTLSIAKAGII-CQLNARTSVLAAANPIESQWNPKKTTIENIQLPHTLLSRFDLIFLMLD-PRDEAYDRRL--AHHLV-------AL-----------------Y-----------------------------Y-Q---------------S----E------------------------------------E-----Q---------------------M---------E-E-E--------F---------M----D---------M-AV------------------------------------------------------------------------------------------------LKDYIAYAHSS-------------------V-MPR-L-SE--EASQA-LIEAY-VDMR-K--------------------------I-G--------------S-G-----R---G------------M---VSAYPRQLESLIRLAEAHAKVRFSSKVEAIDVEEAKR--------LHREALKQSATDPR---TGIVDISILTT--------G-MSAT-S--R----KRK-EELAEALKK-L------I--Q-S--------K-----G--------K-----------------------------------T------P-AL---K----Y------Q-QLF-----ED--I-----------RG----------Q-----S---D----IA----IT--K----EM----------F--E-------EAL-RALADD-D-FLT-VTG---K-T-V--RLL--------------------------------------------------
>Gallus_gallus@XP_424376
---------------------------------------------------------------------------------------------------------------------------------------------------------------------------------------------------------------------------------------------------------------------------------------------------------------------------------------------------------------------------------------------------------------------------------------------------------------------------------------------------------------------------------------------------------------M--S----------SP---AS--T--------------P-------S-R-------R---------R-------------------G-----------------------KRGR-G----------S-----------N-----P------------P-------T------------------------P-------------------------------------------------------------------------Q---D--------------A--R--S---------PPS----------------------------QR---R----------------R---P-----D--D--S--AS-T-G-------E--L--Q----PL--------P---TS----P--------P---------A-E-----Q--S----PR---A------------P-D--A-LF-------------S---SP--------P--------Q--FR-H-----S--A---I-----P--L--D---F-D-I-S--------------------S-------------P-----L-T-------------Y-G----T--P----S-----S-------R--------V----E----G---T-----------P----R-S-----G-V------R-G----------------TP-I--R-QR-P-DL--------G----S--A-RK-----AR-Q------------V-----------D-L-H----------S----------------------------------------------D-----G--P----A----E-------------D-----------L----V--------------T---A---E-----Q--------------------------------------------------------------S---L-----G-------Q---------R--------------------L---VIWG--TDVN---V---ASC-KEKFQKFLQR--F---I---------------D--------------P----------L------A-K----EDE---------------------------------------------------------------------------------DI-G-----L--D-L-------------------NQ------------------P-------------R----YM-QRLE-------------------EINMV-G--E---PFL-NV---NC------------DH---------------------L-----------------RA-F---D----E--N-LYRQLICY-PQEVIPTFD------MAAN----E---I---------F-----------FD------------R--Y--------P----------------------------------------------------------------------------------------------------------------------------------------------------------------------------------------------------------------------DS---I---------L--EH----------Q-----I------QV------R---PY----NA--L--K---------------------T--RN--MRSLNP--E-DIDQLITISGMVIRSSQLIPEMQEAFFKC-----------------QV----------C-AFTT-RVE---------------------I-D--R-GRI-------AEPS-V-C--K--N--C-NT----T---------HS----------------MALIHN--RSMFSDKQLIKLQESPE---------------------------------------------DMPAGQTPHTVALFAHN-D-LV-----DKVQPGDRINVTGIYR--AVPI-R-I-NPR-V--S--V---VKSVYKT-----H---------IDVI--HYRK-----------------------T---DS--------------------------K---------------R--------------L---------H---------G-----V-D----------------------------E---------------------------E---------------------T-----E----------------Q--K---------------------------------------------------------M------------------F----T---------------------------------------------------------------------------------------------------------------------------------------------------------------------------------------------------------------------------------E---------------------E-----RVA-----------------F-------------------------LKE-----LST--K--AD-IYE-------------------------------RLSSALAPSIY--E----------HEDIKKGILLQLFGG--S---------RK-----------D----F-------------TH------------------------------------------------------------------T---G---R------------------------------G-N-------F---------RAEINILLCGDPGTSKSQLLQYVY-NLVPRGQYTSGKGSSAVGLTAYVM-KDP-ETR---QLVLQT----GALVLSDNGICCIDEFDKMNESTRSVLHEVMEQQTLSIAKAGII-CQLNARTSVLAAANPIESQWNPKKTTIENIQLPHTLLSRFDLIFLMLD-PRDEAYDRRL--ARHLV-------SL-----------------Y-----------------------------Y-Q---------------S----E------------------------------------E-----K---------------------L---------E-E-E--------Y---------M----D---------M-AV------------------------------------------------------------------------------------------------LRDYIAFARGY-------------------I-NPR-L-SE--EASQA-LIQAY-VDMR-K--------------------------I-G--------------S-G-----R---G------------M---VSAYPRQLESLIRLAEAHAKVRFSEKVETIDVEEAKR--------LHREALKQSATDPR---TGIVDISILTT--------G-MSTT-A--R----KRK-EELAQALKK-L------I--Q-S--------K-----G--------K-----------------------------------T------P-TL---K----Y------Q-QLF-----ED--L-----------RA----------Q-----S---D----TA----VT--K----EM----------F--E-------EAL-RALADD-D-FLT-VTG---K-T-V--RLL--------------------------------------------------
>Taeniopygia_guttata@XP_002197124
---------------------------------------------------------------------------------------------------------------------------------------------------------------------------------------------------------------------------------------------------------------------------------------------------------------------------------------------------------------------------------------------------------------------------------------------------------------------------------------------------------------------------------------------------------------M--S----------SP---AS--T--------------P-------S-R-------R---------R-------------------S-----------------------KRGR-G----------S-----------N-----P------------P-------T------------------------P-------------------------------------------------------------------------Q---D--------------A--R--S---------PPS----------------------------QK---R----------------R---T-----D--D--S--TS-T-G-------D--L--Q----PM--------P---TS----P--------P---------A-DA----Q--S----PG---A------------A-D--A-LF-------------S---SP--------P--------Q--FR-H-----S--A---I-----P--L--D---F-D-I-S--------------------S-------------P-----L-T-------------Y-G----T--P----S-----S-------R--------V----E----G---T-----------P----R-S-----G-A------R-G----------------TP-V--R-QR-P-DL--------G----S--V-RK-----AR-Q------------V-----------D-L-H----------S----------------------------------------------D-----G--L----A----E-------------D-----------I----V--------------A---T---E-----Q--------------------------------------------------------------S---L-----G-------Q---------K--------------------L---VIWG--TDVN---V---ASC-KEKFQRFLQR--F---I---------------D--------------P----------L------D-K----EDE---------------------------------------------------------------------------------DI-G-----L--D-L-------------------NE------------------P-------------R----YM-QRLQ-------------------EINVV-G--E---PFL-NV---NC------------DH---------------------L-----------------RS-F---D----E--N-LYRQLICY-PQEVIPTFD------MAAN----E---I---------F-----------FD------------R--Y--------P----------------------------------------------------------------------------------------------------------------------------------------------------------------------------------------------------------------------DS---I---------L--EH----------Q-----I------QV------R---PY----NA--L--K---------------------T--RN--MRNLNP--E-DIDQLITISGMVIRSSQLIPEMQEAFFRC-----------------QV----------C-SFTT-RVE---------------------I-D--R-GRI-------AEPS-V-C--K--N--C-NT----T---------HS----------------MALIHN--RSMFSDKQMIKLQESPE---------------------------------------------DMPAGQTPHTVALFAHN-D-LV-----DKVQPGDRVNVTGIYR--AVPI-R-V-NPR-V--S--S---VKSVYKT-----H---------IDVI--HYRK-----------------------T---DS--------------------------K---------------R--------------L---------H---------G-----V-D----------------------------E---------------------------E---------------------T-----E----------------Q--K---------------------------------------------------------R------------------F----T---------------------------------------------------------------------------------------------------------------------------------------------------------------------------------------------------------------------------------E---------------------E-----RVE-----------------L-------------------------LKE-----LSK--K--AD-IYE-------------------------------RLALALAPSIY--E----------HEDIKKGILLQLFGG--S---------RK-----------D----F-------------TH------------------------------------------------------------------T---G---R------------------------------G-N-------F---------RAEINILLCGDPGTSKSQLLQYVY-NLVPRGQYTSGKGSSAVGLTAYVM-KDP-ETR---QLVLQT----GALVLSDNGICCIDEFDKMNESTRSVLHEVMEQQTLSIAKAGII-CQLNARTSILAAANPIESQWNPKKTTIENIQLPHTLLSRFDLIFLMLD-PRDEAYDRRL--ARHLV-------SL-----------------Y-----------------------------Y-Q---------------S----E------------------------------------E-----K---------------------M---------E-E-E--------Y---------M----D---------M-AV------------------------------------------------------------------------------------------------LRDYIAYARSY-------------------V-NPR-L-GE--EAGQA-LIEAY-VDMR-K--------------------------I-G--------------S-G-----R---G------------M---VSAYPRQLESLIRLAEAHAKMRFSEKVETIDVEEAKR--------LHREALKQSATDPK---TGIVDISILTT--------G-MSAT-A--R----KRK-EELAQALRK-L------I--Q-T--------K-----G--------K-----------------------------------A------P-SL---K----Y------Q-QLL-----DD--L-----------RA----------Q-----S---D----IA----VT--K----EM----------F--E-------EAL-RALADE-D-FLT-VTG---K-T-V--RLL--------------------------------------------------
>Xenopus_laevis@AAH72870
---------------------------------------------------------------------------------------------------------------------------------------------------------------------------------------------------------------------------------------------------------------------------------------------------------------------------------------------------------------------------------------------------------------------------------------------------------------------------------------------------------------------------------------------------------------M--S----------SP---TS--T--------------P-------S-R-------R---------R-------------------N-----------------------KRGR-G----------S-----------N-----P------------P-------T------------------------P----------------------------------------------------------------------HG-E---E--------------V--Q--S---------PPS----------------------------QR---R----------------R---T-----E--D--S--TS-I-G-------E--L--L----PM--------P---TS----P--------S---------G-DV----Q--S----PS---G------------Q-E--L-LF-------------S---SP--------A--------P--SR-H-----S--A---H-----Q--S--E---L-D-L-S--------------------S-------------P-----L-T-------------Y-G----T--P----S-----S-------R--------V----E----G---T-----------P----R-S-----G-I------R-G----------------TP-A--R-QR-P-DL--------G----S--A-RK-----VK-Q------------V-----------D-L-H----------S----------------------------------------------D-----Q--P----AA---E-------------E-----------L----V--------------T---S---E-----Q--------------------------------------------------------------S---L-----G-------Q---------K--------------------L---VIWG--TDVN---V---ATC-KEKFQRFVQR--F---I---------------D--------------P----------S------A-K----EED---------------------------------------------------------------------------------NV-G-----L--D-L-------------------NE------------------P-------------I----YM-QRLE-------------------EINVV-G--D---PFL-NI---DC------------DH---------------------L-----------------RN-F---D----Q--D-LYRQLVCY-PQEVIPTFD------MAAN----E---I---------F-----------FE------------R--Y--------P----------------------------------------------------------------------------------------------------------------------------------------------------------------------------------------------------------------------DS---I---------L--EH----------Q-----I------QV------R---PY----NA--L--K---------------------T--RN--MRSLNP--E-DIDQLITISGMVIRTSQIIPEMQEAFFKC-----------------QV----------C-AFTT-RVE---------------------I-D--R-GRI-------AEPS-V-C--K--H--C-NT----T---------HS----------------MALIHN--RSMFSDKQMIKLQESPE---------------------------------------------DMPAGQTPHTTILYGHN-D-LV-----DKVQPGDRVNVTGIYR--AVPI-R-V-NPR-V--R--N---VKSVYKT-----H---------IDVI--HYRK-----------------------T---DS--------------------------K---------------R--------------L---------H---------G-----I-D----------------------------E---------------------------D---------------------T-----E----------------Q--K---------------------------------------------------------L------------------F----T---------------------------------------------------------------------------------------------------------------------------------------------------------------------------------------------------------------------------------E---------------------E-----RVA-----------------M-------------------------LKE-----LAA--K--PD-IYE-------------------------------RLAAALAPSIY--E----------HEDIKKGILLQLFGG--T---------RK-----------D----F-------------SH------------------------------------------------------------------T---G---R------------------------------G-K-------F---------RAEVNILLCGDPGTSKSQLLQYVF-NLVPRGQYTSGKGSSAVGLTAYVM-KDP-ETR---QLVLQT----GALVLSDNGICCIDEFDKMNESTRSVLHEVMEQQTLSIAKAGII-CQLNARTSVLAAANPVESQWNPKKTTIENIQLPHTLLSRFDLIFLMLD-PQDEAYDRRL--AHHLV-------AL-----------------Y-----------------------------Y-Q---------------S----E------------------------------------E-----Q---------------------M---------K-E-E--------H---------L----D---------M-AV------------------------------------------------------------------------------------------------LKDYIAYARTY-------------------V-NPR-L-SE--EASQA-LIEAY-VSMR-K--------------------------I-G--------------S-G-----R---G------------M---VSAYPRQLESLIRLSEAHAKVRFSNKVETIDVEEAKR--------LHREALKQSATDPR---TGIVDISILTT--------G-MSAT-A--R----KRK-EELAQVLKK-L------I--Q-S--------K-----G--------K-----------------------------------T------P-AL---K----Y------Q-QLF-----ED--L-----------RG----------Q-----S---D----AA----IT--K----DM----------F--D-------EAL-HALADD-D-YLT-VTG---K-T-V--RLL--------------------------------------------------
>Xenopus_tropicalis@AAH74670
---------------------------------------------------------------------------------------------------------------------------------------------------------------------------------------------------------------------------------------------------------------------------------------------------------------------------------------------------------------------------------------------------------------------------------------------------------------------------------------------------------------------------------------------------------------M--S----------SP---TS--T--------------P-------S-R-------R---------R-------------------N-----------------------KRGR-G----------S-----------N-----P------------P-------T------------------------P----------------------------------------------------------------------HG-E---E--------------V--Q--S---------PPS----------------------------QR---R----------------R---T-----E--D--S--TS-I-G-------E--L--L----PM--------P---TS----P--------S---------G-DL----Q--S----PS---G------------Q-E--L-MF-------------S---SP--------A--------P--SR-H-----S--A---L-----Q--S--E---L-D-L-S--------------------S-------------P-----L-T-------------Y-G----T--P----S-----S-------R--------V----E----G---T-----------P----R-S-----G-I------R-G----------------TP-A--R-QR-P-DL--------G----S--A-RK-----VK-Q------------V-----------D-L-H----------S----------------------------------------------D-----Q--P----AA---E-------------E-----------L----V--------------T---S---E-----Q--------------------------------------------------------------S---L-----G-------Q---------K--------------------L---VIWG--TDVN---V---ATC-KEKFQRFVQR--F---I---------------D--------------P----------L------A-K----EEE---------------------------------------------------------------------------------NV-G-----L--D-L-------------------NE------------------P-------------I----YM-QRLE-------------------EINVV-G--E---PFL-NV---DC------------DH---------------------L-----------------RS-F---D----Q--D-LYRQLVCY-PQEVIPTFD------MAAN----E---I---------F-----------FE------------R--Y--------P----------------------------------------------------------------------------------------------------------------------------------------------------------------------------------------------------------------------DS---I---------L--EH----------Q-----I------QV------R---PY----NA--L--K---------------------T--RN--MRSLNP--E-DIDQLITISGMVIRTSQIIPEMQEAFFKC-----------------QV----------C-AFTT-RVE---------------------I-D--R-GRI-------SEPS-V-C--K--H--C-NT----T---------HS----------------MALIHN--RSMFSDKQMIKLQESPE---------------------------------------------DMPAGQTPHTTILYGHN-D-LV-----DKVQPGDRVNVTGIYR--AVPI-R-V-NPR-V--R--N---VKSVYKT-----H---------IDVI--HYRK-----------------------T---DA--------------------------K---------------R--------------L---------H---------G-----I-D----------------------------E---------------------------D---------------------T-----E----------------Q--K---------------------------------------------------------M------------------F----T---------------------------------------------------------------------------------------------------------------------------------------------------------------------------------------------------------------------------------E---------------------E-----RVA-----------------M-------------------------LKE-----LAA--K--PD-IYE-------------------------------RLASALAPSIY--E----------HEDIKKGILLQLFGG--T---------RK-----------D----F-------------SH------------------------------------------------------------------T---G---R------------------------------G-K-------F---------RAEVNILLCGDPGTSKSQLLQYVY-NLVPRGQYTSGKGSSAVGLTAYVM-KDP-ETR---QLVLQT----GALVLSDNGICCIDEFDKMNESTRSVLHEVMEQQTLSIAKAGII-CQLNARTSVLAAANPVESQWNPKKTTIENIQLPHTLLSRFDLIFLMLD-PQDETYDRRL--AHHLV-------AL-----------------Y-----------------------------Y-Q---------------S----E------------------------------------E-----Q---------------------M---------K-E-E--------H---------L----D---------M-AV------------------------------------------------------------------------------------------------LKDYIAYARTY-------------------V-NPR-L-GE--EASQA-LIEAY-VDMR-K--------------------------I-G--------------S-G-----R---G------------M---VSAYPRQLESLIRLSEAHAKVRFSSKVETIDVEEAKR--------LHREALKQSATDPR---TGIVDISILTT--------G-MSAT-A--R----KRK-EELAQVLKK-L------I--Q-S--------K-----G--------K-----------------------------------T------P-AL---K----Y------Q-QLF-----ED--L-----------RG----------Q-----S---D----AA----VT--K----DM----------F--D-------EAL-HALADE-D-YLT-VTG---K-T-V--RLL--------------------------------------------------
>Xenopus_laevis@AAH83031
---------------------------------------------------------------------------------------------------------------------------------------------------------------------------------------------------------------------------------------------------------------------------------------------------------------------------------------------------------------------------------------------------------------------------------------------------------------------------------------------------------------------------------------------------------------M--S----------SP---TS--T--------------P-------S-R-------R---------K-------------------S-----------------------KRGR-G----------S-----------N-----P------------P-------T------------------------P----------------------------------------------------------------------RG-E---E--------------V--Q--S---------PPS----------------------------QK---R----------------R---T-----E--D--S--TS-I-G-------E--L--L----PM--------P---TS----P--------S---------G-DI----Q--S----P------------------------LF-------------S---SP--------A--------P--SR-H-----S--A---H-----Q--S--E---L-D-L-S--------------------S-------------P-----L-T-------------Y-G----T--P----S-----S-------R--------V----E----G---T-----------P----R-S-----G-I------R-G----------------TP-A--R-QR-A-DL--------G----S--A-RK-----VK-Q------------V-----------D-L-H----------S----------------------------------------------D-----Q--P----AA---E-------------E-----------L----V--------------T---S---E-----Q--------------------------------------------------------------S---L-----G-------Q---------K--------------------L---VIWG--TDVN---V---AIC-KEKFQRFVQR--F---I---------------D--------------P----------L------A-K----EEE---------------------------------------------------------------------------------NV-G-----L--D-L-------------------NE------------------P-------------I----YM-QRLE-------------------EINVV-G--E---PFL-NI---DC------------DH---------------------L-----------------RS-F---D----Q--D-LYRQLVCY-PQEVIPTFD------MAAN----E---I---------F-----------FE------------R--Y--------P----------------------------------------------------------------------------------------------------------------------------------------------------------------------------------------------------------------------DS---I---------L--EH----------Q-----I------QV------R---PY----NA--L--K---------------------T--RN--MRSLNP--E-DIDQLITISGMVIRTSQIIPEMQESFFKC-----------------QV----------C-AFTT-RVE---------------------I-D--R-GRI-------AEPS-V-C--K--H--C-NT----T---------HS----------------MALIHN--RSMFSDKQMIKLQESPE---------------------------------------------DMPAGQTPHTTILYAHN-D-LV-----DKVQPGDRVNVTGIYR--AVPI-R-V-NPR-V--R--N---VKSVYKT-----H---------IDVI--HYRK-----------------------T---DS--------------------------K---------------R--------------L---------H---------G-----I-D----------------------------E---------------------------D---------------------T-----E----------------Q--K---------------------------------------------------------M------------------F----T---------------------------------------------------------------------------------------------------------------------------------------------------------------------------------------------------------------------------------E---------------------E-----RVA-----------------V-------------------------LKE-----LAA--K--PD-IYE-------------------------------RLAAALAPSIY--E----------HEDIKKGILLQLFGG--T---------RK-----------D----F-------------SH------------------------------------------------------------------T---G---R------------------------------G-K-------F---------RAEVNILLCGDPGTSKSQLLQYVY-NLVPRGQYTSGKGSSAVGLTAYVM-KDP-ETR---QLVLQT----GALVLSDNGICCIDEFDKMNESTRSVLHEVMEQQTLSIAKAGII-CQLNARTSVLAAANPVESQWNPKKTTIENIQLPHTLLSRFDLIFLMLD-PQDETYDRRL--AHHLV-------AL-----------------Y-----------------------------Y-Q---------------S----E------------------------------------E-----Q---------------------L---------K-E-E--------H---------L----D---------M-AV------------------------------------------------------------------------------------------------LKDYIAYARTY-------------------V-NPR-L-GE--EASQA-LIEAY-VDMR-K--------------------------I-G--------------S-G-----R---G------------M---VSAYPRQLESLIRLSEAHAKVRFSSKVETIDVEEAKR--------LHREALKQSATDPR---TGIVDISILTT--------G-MSAT-A--R----KRK-EELAQVLKK-L------I--Q-S--------K-----G--------K-----------------------------------T------P-AF---K----Y------Q-QLF-----ED--L-----------RG----------Q-----S---D----AA----IT--K----DM----------F--D-------EAL-HALADE-D-YLT-VTG---K-T-V--RLL--------------------------------------------------
>Callorhinchus_milii@CT02070719.H2.3
---------------------------------------------------------------------------------------------------------------------------------------------------------------------------------------------------------------------------------------------------------------------------------------------------------------------------------------------------------------------------------------------------------------------------------------------------------------------------------------------------------------------------------------------------------------------------------------------------------------------------------------------------------------------------------------------------------------------------------------------------------------------------------------------------------------------------------------------------------------------------------------------------------------------------------------------------------------------------------------------------------------------------------------------------------------------------------------------------------------------------------------------------------------------------------------------------------------------------------------------------------------------------------------------------------------------------------------------------------------------------------------------------------------------------------------------------Q--P----VV---D-------------E-----------I----V--------------T---S---E-----Q--------------------------------------------------------------S---L-----G-------Q---------K--------------------L---VIWG--TDVN---V---AAC-KEKFQRFLQR--F---A---------------D--------------P----------T------A-K----EEE---------------------------------------------------------------------------------HS-G-----M--D-L-------------------SE------------------P-------------L----YM-QRLE-------------------EVNLV-G--E---PFL-NV---NA------------SH---------------------L-----------------KA-F---D----T--E-LYRQLICY-PQEVIPTFD------MAVN----E---L---------F-----------FD------------R--F--------P----------------------------------------------------------------------------------------------------------------------------------------------------------------------------------------------------------------------DS---I---------L--EH----------Q-----I------QV------R---PY----NA--L--K---------------------T--KN--MRSLNP--E-DIDQLITISGMVIRSSQLIPEMQEAFFRC-----------------QV----------C-AFCT-RVE---------------------I-D--R-GRI-------AEPS-V-C--K--N--C-NT----T---------HS----------------MALIHN--RSMFSDKQMV------------------------------------------------------------------------------------------TGIYR--AVPI-R-V-NPR-V--S--N---VKSVYKT-----H---------IDVI--HFLK-----------------------T---DE--------------------------K---------------R--------------L---------H---------R-----I-D----------------------------D---------------------------E---------------------K-----D----------------Q--K---------------------------------------------------------L------------------F----T---------------------------------------------------------------------------------------------------------------------------------------------------------------------------------------------------------------------------------E---------------------E-----RVE-----------------V-------------------------LKD-----LSK--K--PD-IYE-------------------------------RLSSALAPSIY--E----------HEDIKKGILLQLFGG--T---------RK-----------D----F-------------SH------------------------------------------------------------------T---G---R------------------------------G-N-------F---------RAEVNILLCGDPGTSKSQLLQYVH-NLVPRGQYTSGKGSSAVGLTAYVT-KDP-ETR---QLVLQT----GALVLSDNGICCIDEFDKMNESTRSVLHEVMEQQTLSIAKAGII-CQLNARTSILAAANPVESQWNPKKTTIENIQL------RFDLIFLMLD-PQDEAYDRRL--AHHLV-------SL-----------------Y-----------------------------Y-Q---------------S----E------------------------------------E-----Q---------------------V---------E-E-E--------Y---------M----D---------M-AV------------------------------------------------------------------------------------------------LKDYLAYARIY-------------------V-HPR-L-SE--EASQS-LIEAY-VDMR-K--------------------------I-G--------------S-G-----R---G------------M---VSAYPRQLESLIRLAEAHAKVRFSEKVENIDVEEAKR--------LHREALKQSATDPR---TGIVDISILTT--------G------------------------------------------------------------------------------------------------------------------------------------------------------------------------------------------------------------------------------------------------------------------------------------------------------------
>Squalus_acanthias@CT01070725.H1.1
---------------------------------------------------------------------------------------------------------------------------------------------------------------------------------------------------------------------------------------------------------------------------------------------------------------------------------------------------------------------------------------------------------------------------------------------------------------------------------------------------------------------------------------------------------------M--S----------SP---TS--T--------------P-------S-R-------K---------G-------------------S-----------------------KRGR-G----------S-----------N-----P------------P-------T------------------------P----------------------------------------------------------------------RS-D---G--------------V--Q--S---------PPL----------------------------QR---Q----------------R---M-----D--D--S--TS-T-G-------E--L--Q----PM--------P---TS----P--------A---------A-DV----R--S----PH---V------------Q-E--S-SF---L---------S---SP--------A--------R--SR-H-----S--A---------A--S--E---F-D-I-S--------------------S-------------P-----L-T-------------Y-G----T--P----S-----S-------R--------V----E----G---T-----------P----R-S-----G-V------R-G----------------TP-I--R-QR-P-DL--------G----S--A-RK-----AR-Q------------V-----------D-L-H----------A----------------------------------------------D-----Q--P----SA---D-------------E-----------V----V--------------T---S---E-----Q--------------------------------------------------------------S---L-----G-------Q---------K--------------------L---VIWG--TDVN---V---AAX-KEKFQRFLQR--F---I---------------D--------------P----------S------A-K----EEE---------------------------------------------------------------------------------IT-G-----L--D-L-------------------NE------------------P-------------L----YM-QRLE-------------------EMNLV-G--E---PFL-NV---NA------------SH---------------------L-----------------RT-F---D----S--E-LYRQLICY-PQ------------------------------------------------------------------------------------------------------------------------------------------------------------------------------------------------------------------------------------------------------------------------------------------------------------------------------------------------------------------------------------------------------------------------------------------------------------------------------------------------------------------------------------------------------------------------------------------------------------------------------------------------------------------------------------------------------------------------------------------------------------------------------------------------------------------------------------------------------------------------------------------------------------------------------------------------------------------------------------------------------------------------------------------------------------------------------------------------------------------------------------------------------------------------------------------------------------------------------------------------------------------------------------------------------------------------------------------------------------------------------------------------------------------------------------------------------------------------------------------------------------------------------------------------------------------------------------------------------------------------------------------------------------------------------------------------------------------------------------------------------------------------------------------------------------------------------------------------------------------------------------------------------------------------------------------------------------------------------------------------------------------------------------------------------------------------------------------------------------------------------------------------------------------------------------------------------------------------------------------------------------------------------------------------------------------------------------------------------------------------------------------------------------------------------------------------------------------------------------------------------------------------------------------------------------------------------------------------------------------------------------------------------------------------------
>Danio_rerio@AAH65958
----------------------------------------------------------------------------------------------------------------------------------------------------------------------------------------------------------------------------------------------------------------------------------------------------------------------------------------------------------------------------------------------------------------------------------------------------------------------------------------------------------------------------------------------------------------------------------MS--S--------------P-------S-S-------Q---------S-------------------R-----------------------KR--------------------------D-----P------------P-------T------------------------P----------------------------------------------------------------------AS-E---D--------------P--L--S---------PPS----------------------------QR---S----------------R---A-----H--D--T-----S-T-------E--L--Q----PM--------P---TS----P--------A---------Q-D---------------------------------A--S-LF-------------S---SP--------M--------A--PR-------S--V---L-----Q--S--E---I-D-A-S--------------------S-------------P-----L-M-------------Y-G----T--P----S-----S-------R--------V----E----G---T-----------P----R-S-----G-I------R-G----------------TP-A--R-QR-A-DL--------G----S--V-RK-----AP-Q------------V-----------D-M-H----------S----------------------------------------------E-----P--A----SG---D-------------A-----------A----V--------------A---G---D-----Q--------------------------------------------------------------G---A-----G-------Q---------R--------------------L---VIWG--TDVN---V---GTC-KEKFQRFLQQ--F---T---------------D--------------P----------D------S-R----EEE---------------------------------------------------------------------------------NA-G-----L--D-L-------------------NE------------------P-------------L----YM-QKLD-------------------EISVV-G--E---PVL-NV---NC------------TH---------------------I-----------------QT-F---D----A--D-LYRQLICY-PQEVIPTFD------MSVN----E---L---------F-----------FD------------R--F--------P----------------------------------------------------------------------------------------------------------------------------------------------------------------------------------------------------------------------DS---V---------L--EH----------Q-----I------QV------R---PY----SA--I--K---------------------T--RN--MRNLNP--E-DIDQLITISGMVIRTSQLIPEMQEAFFRC-----------------QV----------C-AFNT-RVE---------------------V-D--R-GRI-------AEPA-V-C--R--N--C-NT----T---------HS----------------MALVHN--RSVFSDKQMIKLQESPE---------------------------------------------DMPAGQTPHTTVVYAHN-D-LV-----DKVQPGDRVNITGIYR--AAPM-R-L-NPR-Q--S--Q---VKSVYKT-----H---------IDAI--HFRK-----------------------T---DE--------------------------K---------------R--------------L---------H---------G-----L-D----------------------------E---------------------------D---------------------G-----E----------------Q--K---------------------------------------------------------L------------------F----T---------------------------------------------------------------------------------------------------------------------------------------------------------------------------------------------------------------------------------K---------------------E-----RVA-----------------L-------------------------LKE-----LAA--K--PD-VYE-------------------------------RLSSALAPSIY--E----------HEDIKKGILLQLFGG--T---------RK-----------D----F-------------TQ------------------------------------------------------------------T---G---R------------------------------G-N-------F---------RAEVNILLCGDPGTSKSQLLQYVY-NLVPRGQYTSGKGSSAVGLTAYVM-KDP-ETR---QLVLQT----GALVLSDNGICCIDEFDKMSDNTRSVLHEVMEQQTLSIAKAGII-CQLNARTSILAAANPVESQWNPKKTTIENIQLPHTLLSRFDLIFLMLD-PQDEAYDRRL--AHHLV-------SL-----------------Y-----------------------------Y-Q---------------S----E------------------------------------E-----Q---------------------I---------E-E-E--------H---------L----D---------M-AV------------------------------------------------------------------------------------------------LKDYIAFARTT-------------------V-HPR-L-SE--EASQA-LIEAY-VDMR-K--------------------------I-G--------------S-G-----R---G------------M---VSAYPRQLESLIRLAEAHAKVRFSGKVETIDVEEAKR--------LHREALKQSATDPR---TGFVDISILTT--------G-MSAT-A--R----KRK-EEVAQALKK-L------I--Q-S--------K-----G--------K-----------------------------------T------P-AM---K----Y------Q-QLF-----DD--L-----------RG----------Q-----S---E----AA----IT--K----DM----------F--D-------EAL-RLLADE-D-YLT-VTG---K-T-V--RLL--------------------------------------------------
>Petromyzon_marinus@CT23080226.H2.2
--------------------------------------------------------------------------------------------------------------------------------------------------------------------------------------------------------------------------------------------------------------------------------------------------------------------------------------------------------------------------------------------------------------------------------------------------------------------------------------------------------------------------------------------------------------------------------------------------------------------------------------------------------------------------------------------------------------------------------------------------------------------------------------------------------------------------------------------------------------------------------------------------------------------------------------------------------------------------------------------------------------------------------------------------------------------------------------------------------------------------------------------------------------------------------------------------------------------------------------------------------------------------------------------------------------------------------------------------------------------------------------------------------------------------------------------------------------------------------------------------------------------------------------------------------------------------------------------------------------------------------------------------------------------------------------------------------------------------------------------------------------------------------------------------------------------------------------------------------------------------------------------------------------------------------------------------------------------------------------------------------------------------------------------QEVIPTLD------MAAN----E---L---------F-----------VE------------R--H--------A----------------------------------------------------------------------------------------------------------------------------------------------------------------------------------------------------------------------DS---V---------L--EH----------Q-----L------QV------R---PY----NA--V--K---------------------T--RN--MRNLNP--E-DIDQLISISGMVIRSSPLIPEMQEAVFRC-----------------HV----------C-GAGA-RVE---------------------I-D--R-GRI-------AEPA-L-C--R--N--C-NT----T---------HS----------------MALIHN--RSLFSDKQMIKLQESPD---------------------------------------------DMPPGQTPHTVVLYAHN-D-LV-----DKVQPGDRVNVTGIYR--AVPL-R-V-HLR-A--G--N---VKSVYKT-----H---------IDVV--NFIK-----------------------T---DA--------------------------K---------------R--------------L---------R---------G-----I-D----------------------------D---------------------------E---------------------E-----Q----------------H--K---------------------------------------------------------V------------------F----S---------------------------------------------------------------------------------------------------------------------------------------------------------------------------------------------------------------------------------A---------------------E-----RVE-----------------V-------------------------LKE-----LAS--K--PD-IYD-------------------------------RLSSALAPSIY--E----------NNDIKKGILLQLFGG--T---------RK-----------D----F-------------SG------------------------------------------------------------------T---G---R------------------------------G-N-------F---------RAEINILLCGDPGTSKSQLLQYVH-GLVPRGQYTSGKGSSAVGLTAYVT-RDP-ETR---QTVLQT----GALVLSDNGVCCIDEFDKMNDSTRSVLHEVMEQQTLSIAKAGII-CQLNARTSILAAANPVESQWNHKKTTIENIQLPHTLLSRFDLIFLILD-PQDEAFDRRL--AHHLV-------SL-----------------Y-----------------------------F-Q---------------S----Q------------------------------------E-----E---------------------V---------D-E-E--------F---------L----D---------M-AV------------------------------------------------------------------------------------------------LRDYIAYSRLY-------------------V-HPT-L-SE--EAGQT-LIQ-------------------------------------------------------------------------------------------------------------------------------------------------------------------------------------------------------------------------------------------------------------------------------------------------------------------------------------------------------------------------------------------------------------------------------------------------------------------------------
>Strongylocentrotus_purpuratus@XP_802014
-----------------------------------------------------------------------------------------------------------------------------------------------------------------------------------------------------------------------------------------------------M--S----SPSSTV-----G------TP-----------------S-------------------TR---SK------R---G---------------------RG-------D-----E--S-----A-NGT---------P-----------------------S--K--------------------------------R-------------------G-R--S-------------S-------------Q-----------SD--------S---------P------E-H-P--V----------TP---RR--S--------------G-------R-S-------T---------A-------------------S-----------------------GTPS-S----------K-----------A-----G------------T-------P------------------------R----------------------------------------------------------------------RS-N---R--------------G--S--T---------ATS----------------------------PK---D----------------R---P-----L--D--S--SP-G-G-------E--L--P----LM--------P---SS----P--------A---------S-GE----P--G----HV---H------------D-T--S-LL-------------F---SS--------P--------G--GG-A-----R--P---G-----V--S--E---L-D-M-S--------------------S-------------P-----L-N-------------Y-G----T--P----S-----S-------S--------R----L----G---S-----------T----P-G-----R-S------V-G----------------TP-I--R-PR-S-DI--------R----S--D-RK-----IR-Q------------V-----------N-L-G----------S-------D---Q----T---G---------E---------------P-----A--T----EP---T-------------G-----------A----V--------------T---S---D-----Q--------------------------------------------------------------P---G-----G-------Q---------Q--------------------M---VIWG--TNVV---V---TET-KDKFQRFVER--F---I---------------D--------------H-------------------E----ADP---------------------------------------------------------------------------------SE-G-----I--N-P-------------------HE------------------P-------------L----YL-QKLE-------------------EIQTL-E--L---PFL-NV---NC------------KH---------------------M-----------------KE-F---D----T--E-LYNQLVTY-PQEVIQIFD------MAAN----E---M---------F-----------FE------------R--Y--------P----------------------------------------------------------------------------------------------------------------------------------------------------------------------------------------------------------------------DT---N---------L--EH----------Q-----V------QV------R---TY----NT--E--K---------------------T--KN--MRSLNP--E-DIDQLITITGMVIRTSQLIPEMREAFFRC-----------------HV----------C-SFSQ-SVE---------------------I-D--R-GRI-------GEPA-V-C--R--S--C-QT----K---------YS----------------MALIHN--RSQFSDKQMVKLQESPD---------------------------------------------DMPAGQTPHTVVLYAHN-D-IV-----DYVSPGDRVSVTGIYR--ATPL-R-V-NPR-Q--S--N---VKAVYKT-----Y---------IDVI--QFSK-----------------------D---DA--------------------------D---------------R--------------L---------H---------E-----N-V----------------------------D---------------------------D---------------------N-----D----------------G--K-------------------------------------Q-------------------T------------------F----T---------------------------------------------------------------------------------------------------------------------------------------------------------------------------------------------------------------------------------E---------------------E-----RKE-----------------E-------------------------LIS-----LSK--T--PD-IYN-------------------------------RLARALAPSIY--E----------NEDIKKGILCQLFGS--S---------KK-----------D----F-------------SE------------------------------------------------------------------A---G---R------------------------------G-N-------F---------RSDINILLCGDPGTSKSQLLQYVH-NLVPRGQYTSGKGSSAVGLTAYIT-KDP-ETR---QLVLQT----GALVLSDNGICCIDEFDKMNDSTRSVLHEVMEQQTLSIAKAGII-CSLNARTSILAAANPVDSQWNPKKTIIDNIQLPHTLLSRFDLIFLMLD-PQDEIFDRRL--ANHLV-------SL-----------------Y-----------------------------H-Q---------------G----T------------------------------------Q-----E---------------------T---------D-E-E--------F---------M----D---------M-SL------------------------------------------------------------------------------------------------LRDYISYARTY-------------------V-HPN-L-GD--EASQL-LIQAY-VEMR-K--------------------------I-G--------------S-A-----K---G------------M---VSAYPRQLESLIRLSEAHARMRFSKEVEKEDVHEGKR--------LHYEALKQAAFDPR---DGTINIDILAT--------G-VSNT-A--R----KQQ-QECGSALKK-H------I--E-A--------K-----G--------K-----------------------------------V------V-ML---K----Y------H-QLY-----EE--F-----------RQ----------S-----S---D----LP----IT--R----DM----------F--D-------GAL-RILQDQ-D-FCI-KTN---K-T-I--RII--------------------------------------------------
>Paracentrotus_lividus@CT02070709.H1.1
-----------------------------------------------------------------------------------------------------------------------------------------------------------------------------------------------------------------------------------------------------M--S----SPSSRV-----S------TP-----------------S-------------------TR---SK------R---G---------------------RG-------D-----E--S-----A-NGT---------P-----------------------S--K--------------------------------R-------------------G-R--S-------------S-------------Q-----------SD--------S---------P------E-D-P--V----------TP---RR--S--------------G-------R-S-------T---------A-------------------A--------------------------S-S----------K-----------A-----G------------T-------P------------------------R----------------------------------------------------------------------RS-T---R--------------G--S--T---------ATS----------------------------PKAPSD----------------R---P-----L--D--S--SP-G-G-------D--L--P----PM--------P---SS----P--------A---------S-GE----P--G----HV---H------------D-T--S-L--------------F---SS--------P--------G--G--A-----R--P---G-----I--S--E---L-D-M-S--------------------S-------------P-----L-N-------------Y-G----T--P----S-----S-------S--------R----L----G---S-----------T----P-G-----R-S------V-G----------------TP-I--R-PR-S-DI--------R----S--D-RK-----IR-Q------------V-----------N-L-G----------S-------D---Q----S---G---------D---------------P-----A--T----EP---T-------------G-----------A----V--------------T---S---E-----Q--------------------------------------------------------------P---G-----G-------Q---------Q--------------------M---VIWG--TNVV---V---TET-KDKFQRFVER--F---I---------------D--------------H-------------------E----ADA---------------------------------------------------------------------------------SE-G-----I--N-P-------------------HE------------------P-------------L----YL-QKLE-------------------EIQTL-E--L---PFL-NV---NC------------KH---------------------M-----------------KD-F---D----G--E-LYGQLVTY-PQEVIQIFD------MAAN----E---M---------F-----------FE------------R--Y--------P----------------------------------------------------------------------------------------------------------------------------------------------------------------------------------------------------------------------DT---N---------L--EH----------Q-----V------QV------R---TF----NT--E--K---------------------T--KN--MRSLNP--E-DIDQLITITGMVIRTSQLIPEMREAFFRC-----------------HV----------C-SFTQ-SVE---------------------I-D--R-GRI-------GEPA-V-C--R--S--C-QT----K---------YS----------------MALIHN--RSQFSDKQMVKLQESPD---------------------------------------------DMPAGQTPHTVVLYGHN-D-LV-----DYVSPGDRVSVTGIYR--ATPL-R-V-NPR-Q--R--N---VKAVYKT-----Y---------IDVI--QFCK-----------------------D---DA--------------------------G---------------R--------------L---------H---------E-----N-V----------------------------D---------------------------D---------------------G-----D----------------D--K-------------------------------------Q-------------------T------------------F----T---------------------------------------------------------------------------------------------------------------------------------------------------------------------------------------------------------------------------------E---------------------E-----RKE-----------------E-------------------------LLN-----LSK--T--PD-IYN-------------------------------RLARALAPSIY--E----------NEDIKKGILCQLFGS--S---------KK-----------D----F-------------SQ------------------------------------------------------------------A---G---R------------------------------G-N-------F---------RSDINILLCGDPGTSKSQLLQYVH-HLVPRGQYTSGKGSSAVGLTAYVT-KDP-ETR---QLVLQT----GALVLSDNGICCIDEFDKMNDSTRSVLHEVMEQQTLSIAKAGII-CSLNARTSILAPANPVESQWNPKKNIIDNIQ---------------------------------------------------------------------------------------------------------------------------------------------------------------------------------------------------------------------------------------------------------------------------------------------------------------------------------------------------------------------------------------------VEMR-K--------------------------V-G--------------S-A-----K---G------------M---VSAYPRQLEALIRLSEAHARMRFSKEVEKEDVHEAKR--------LHYEALKQAAFDPR---DGTINVDILAT--------G-VSNT-A--R----KQQ-QECAGALKK-H------I--E-A--------K-----G--------K-----------------------------------V------V-ML---K----Y------H-QLY-----EE--F-----------RQ----------S-----S---D----LP----IT--R----DM----------Y--D-------GAL-RILQDQ-D-FCI-KTN---K-T-T--RII--------------------------------------------------
>Patiria_miniata@SRA877169.H1.1
----------------------------------------------------------------------------------------------------------------------------------------------------------------------------------------------------------------------------------------------------------------------------------------------------------------------------------------------------------------------------------------------------------------------------------------------------------------------------------------S-------------Q-------------Q-----------SE--------T---------P------S-R-R--S----------T-----R--V--------------A-------A-D-------T---------P-------------------G--------------------------G-A----------R-----------T-----P------------T-------S------------------------R----------------------------------------------------------------------AS-K---R--------------G--S--A---------ASS----------------------------PASQAG----------------R---P-----L--D--S--SP-S-G-------D--L--R----PM--------P---SS----P--------A---------S----------G----GL---Q------------D-N--S-V--------------F---SS--------P--------G--L--S-----R--A---G-----T--S--D---I-G-M-S--------------------S-------------P-----L-N-------------Y-G----T--P----------S-------S--------R----M----S---G-----------T----P-G-----R-M------A-G----------------TP-V--R-PR----------------------------------------------------------------------------------------------------------------------------------------------------------------------------------------------------------------------------------------------------------------------------------------------------------------------------------------------------------------------------------------------------------------------------------------------------------------------------------------------------------------------------------------------------------------------------------------------------------------------------------------------------------------------------------------------------------------QLVCY-PQEVIPTFD------MAVN----E---M---------F-----------FE------------R--Y--------P----------------------------------------------------------------------------------------------------------------------------------------------------------------------------------------------------------------------DT---T---------L--EH----------Q-----I------QV------R---TY----NT--E--K---------------------T--KN--MRSLNP--E-DIDQLVTISGMVIRTSQLMPEMREAFFRC-----------------HV----------C-SFTA-TVE---------------------I-D--R-GRI-------GEPA-V-C--R--N--C-QT----K---------HS----------------MALIHN--RSQFSDKQMVKLQESPD---------------------------------------------DMPAGQTPHTVILYAHN-D-LV-----DSVQPGDRVTVTGIYR--ATPL-R-V-NPR-Q--R--N---VKAVYKT-----Y---------IDVI--QFCK-----------------------D---DA--------------------------N---------------R--------------L---------H---------E-----Q-GG---------------------------D---------------------------D---------------------G-----D----------------D--Q-------------------------------------Q-------------------I------------------F----T---------------------------------------------------------------------------------------------------------------------------------------------------------------------------------------------------------------------------------E---------------------E-----RKQ-----------------Q-------------------------LIE-----LSQ--K--ED-IYE-------------------------------RLARALAPSIF--E----------NEDIKKGIMCQLFGA--T---------KK-----------D----F-------------SE------------------------------------------------------------------A---G---R------------------------------A-H-------F---------RSQLNILLCGDPGTSKSQLLQYVN-NLVPRGQYTSGKGSSAVGLTAYVT-KDP-ETR---QLVLQT----GALVLSDNGICCIDEFDKMNDSTRSVLHEVMEQQTLSIAKAGII-CSLNARTSILAAANPVDSQWNPKKTIIDNIQLP----------------------------------------------------------------------------------------------------------------------------------------------------------------------------------------------------------------------------------------------------------------------------------------------------------------------------------------------TY-------------------V-HPK-L-SE--EASQL-LIHAY-VEMR-K--------------------------I-G--------------S-A-----R---G------------M---VSAYPRQLESLIRLAEAHARMRFSDVVETVDVDEAKR--------LHYEALKQSAFDPR---DGTINIDILAT--------G-MSTS-A--R----KQR-QEVKAALKK-M------I--E-G--------K-----G--------K-----------------------------------V------A-TL---K----Y------Q-TTF-----EE--L-----------RQ----------Q-----S---E----MP----IT--K----EM----------F--D-------GAL-RELQDE-D-FLI-WLG---K-T-I--RLL--------------------------------------------------
>Saccoglossus_kowalevskii@XP_002731973
--------------------------------------------------------------------------------------------------------------------------------------------------------------------------------------------------------------------------------------------------------------MSSPV-----G------TP-----------------R--------------------R---SK------R---G---------------------RA-------S-----D--T-----S-EST---------P--------------------------K--------------------------------R-------------------G-R--S-------------K-------------E-----------PP--------S---------E------T-T-P--SKKGKAPIENGTP---QR--K--------------GAQNGTPSR-R-------S---------E-------------------R-----------------------GTPA-S----------K-----------V-----G------------T-------PS-----------------------R----------------------------------------------------------------------RS-T---R--------------G--T--R---------GSS----------------------------PP---S----------------K---R-----M--D--S--SP-G------------L--A----PL--------P---SS----P--------P---------T-AA----P--S------------------------------L-------------F---SS--------P--------A--AP-S-----R--A---A--T--T--S--E---I-D-L-S--------------------S-------------P-----L-N-------------Y-G----T--P----S-----S----------------R----I----G---S-----------T----P-G-----RHG------G-G----------------TP-I--R-VR-S-DI--------R----S--E-RK-----MR-Q------------V-----------N-L-V----------S-------E---P----SVG-G---------G---------------D-----G--S----DP---A-------------V-----------V----V--------------T---S---D-----Q--------------------------------------------------------------A---A-----G-------P---------R--------------------M---VIWG--TDIV---V---SEA-QEKFKKFVQT--Y---I---------------D--------------E-------------------D----ADE---------------------------------------------------------------------------------LE-G-----F--D-P-------------------TQ------------------P-------------A----YM-QRLE-------------------EISQL-E--L---PFL-NV---NC------------SH---------------------L-----------------KR-F---D----A--E-LYRQLVCY-PQEVIPTFD------MAVN----E---M---------F-----------FE------------Q--F--------P----------------------------------------------------------------------------------------------------------------------------------------------------------------------------------------------------------------------DV---Q---------L--DH----------Q-----I------QV------R---TF----SA--D--L---------------------T--KN--MRSLNP--E-DIDQLITISGMVIRLSQLMPEMREAFFKC-----------------YV----------C-SFTQ-TVE---------------------I-D--R-GRI-------AEPS-V-C--R--H--C-ST----Q---------HS----------------MGLVHN--RSHFSDKQMVKLQESPE---------------------------------------------DMPPGQTPHTVLLYAHN-D-LV-----DSVQPGDRVIITGIYR--ATPL-R-V-NPR-Q--R--N---VKAVYKT-----Y---------IDVI--HFLK-----------------------S---SA--------------------------N---------------R--------------L---------H---------E-----A-Q----------------------------D---------------------------D---D-----------------G-----N----------------G--E-------------------------------------L-------------------K------------------L----T---------------------------------------------------------------------------------------------------------------------------------------------------------------------------------------------------------------------------------D---------------------E-----RKQ-----------------A-------------------------LVD-----LAC--K--DD-IYE-------------------------------RLARALAPSIY--E----------NEDIKKGILCQLFGG--T---------KK-----------D----F-------------SH------------------------------------------------------------------A---G---R------------------------------G-N-------F---------RSDINILLCGDPGTSKSQLLQYVY-NLVPRGQYTSGKGSSAVGLTAYVT-KDP-ETR---QLVLQT----GALVLSDNGVCCIDEFDKMNEGTRSVLHEVMEQQTLSIAKAGII-CSLNARTSILAAANPVDSQWNPKKTIVDNIQLPHTLLSRFDLIFLMLD-PQDELYDRRL--ANHLV-------SL-----------------Y-----------------------------H-R---------------S----Q------------------------------------R-----E---------------------S---------D-E-E--------H---------L----D---------M-GL------------------------------------------------------------------------------------------------MKDYIAYARQY-------------------I-HPK-L-SE--EASQS-FIKSY-VEMR-K--------------------------I-G--------------S-A-----K---G------------M---VSAYPRQLESLIRLAEAHARMRYSKVVECIDVEEARR--------LFSEALKQSAVDPR---DGTINIDILAT--------G-LSTS-A--R----KQR-QDVAQVLWK-F------I--E-S--------K-----G--------K-----------------------------------P------R-RI---S----A------S-KTL-----AE--L-----------RE----------Q-----S---D----VQ----IP--R----DV----------F--E-------EAV-KLLEDE-D-KLI-KTG---D-T-L--RLT--------------------------------------------------
>Branchiostoma_floridae@CT01070719.H1.1
---------------------------------------------------------------------------------------------------------------------------------------------------------------------------------------------------------------------------------------------------------------------------------------------------------------------------------------------------------------------------------------------------------------------------------------------------------------------------------------------------------------------------------------------------------------M--S----------SP---RS--T--------------P-------S-R-------RG--------A-------------------Q-----------------------KRGR-G----------G-----------D-----D------------TPSRRSTRS------------------------T----------------------------------------------------------------------RS-T---E--------------P--S--S---------PPS----------------------------QP---A----------------P---L-----D--S--S--PS---G-------G--L--A----PL--------P---SS----P--------P---------S-QE----Q--R----QN---V------------H-D--TSLF-------------S---SP--------A--------A--SR-A-----G--A---A-----A--S--E---I-D-L-S--------------------S-------------P-----L-N-------------Y-G----T--P----S-----S-------R--------V---------G---S-----------T----P-R-----G-S------V-AG---------------TP-RS-R-VR-A-DI--------R----S--E-RK-----RR-E------------V-----------N-L-A----------S-------E---A----Q---G---------P-P-------------D-----G--T----EP---S-------------G-----------A----V--------------T---S---D-----Q--------------------------------------------------------------P---S-----G-------P---------Q--------------------L---VIWG--TDVV---V---SHC-KDKFKRFLAQ--Y---V---------------V--------------P----------S------L-D----EDE---------------------------------------------------------------------------------ME-G-----I--D-V-------------------KQ------------------P-------------L----YM-QKLE-------------------EVAIS-A--D---PFL-NV---NC------------GH---------------------L-----------------KE-F---D----A--N-LYRQLICY-PQEVIPTFD------VAVN----E---L---------F-----------LE------------K--F--------P----------------------------------------------------------------------------------------------------------------------------------------------------------------------------------------------------------------------DT---N---------L--EQ----------Q-----V------QV------R---PY----NV--E--K---------------------T--TN--MRNLNP--E-DIDQLITIGGMVIRTSNLVPEMMVAFFRC-----------------HV----------C-HWTC-TVE---------------------I-D--R-GRI-------AEPT-L-C--R--N--C-ST----Q---------HS----------------MALVHN--RSQFGDKQMVKLQESPD---------------------------------------------DMPPGQTPNTTMVYAHN-D-LV-----DSVQPGDRVMVTGIYR--ATPL-R-P-NPR-Q--R--N---VKAVYKT-----H---------IDVI--HFRK-----------------------F---DT--------------------------K---------------R--------------L---------T---------E-------D----------------------------K---------------------------D---------------------G-----G----------------M--K---------------------------------------------------------M-----------------------S---------------------------------------------------------------------------------------------------------------------------------------------------------------------------------------------------------------------------------E---------------------D-----RMA-----------------E-------------------------LKE-----LSQ--Q--GD-IYE-------------------------------RLARALAPSIY--E----------NEDIKKGILCQLFGG--T---------KK-----------D----F-------------TE------------------------------------------------------------------A---G---R------------------------------G-K-------F---------RSDINVLLCGDPGTSKSQLLQYVY-KIMPRSQYTSGKGSSAVGLTAYIT-KDP-ETR---QLVLQT----GALVLSDNGVCCIDEFDKMSESTRSILHEVMEQQTLSIAKAGII-CSLNARTSILAAANPVESQWNPKKNIIENLNLPHTLLSRFDLIFLILD-PQDEIFDRRL--ANHLV-------SL-----------------Y-----------------------------Y-R---------------S----P------------------------------------E-----E---------------------E---------Q-A-D--------E---------M----D---------M-SL------------------------------------------------------------------------------------------------LKDYISYARTN-------------------I-QPK-M-SE--EASQA-FIHAY-VEAR-K--------------------------L-G--------------S-G-----H---G------------N---VSAYPRQLESLIRLAEAHAKIRFSNVVELVDVEEAKR--------LHREALKQSATDPS---TGVVDINILTT--------G-MSDA-A--R----KRR-QEIA--------------------------------------------------------------------------------------------------------------------------------------------------------------------------------------------------------------------------------------------------------------------------------------
>Halocynthia_roretzi@.2
------------------------------------------------------------------------------------------------------------------------------------------------------------------------------------------------------------------------------------------------------------------------------------------------------------------------------------------------------------------------------------------------------------------------------------------------------------------------------------------------------------------------------------------------------------------------------------------------------------------------------------------------------------------------------------------------------------------------------------------------------------------------------------------------------------------------------------------------------------------------------------------------------------------------------------------------------------------------------------------------------------------------------------------------------------------------------------------------------------------------------------------------------------------------------------------------------------------------------------------------------------------------------------------------------------------------------------------------------------------------------------------------------------------------------------------------------------------------------------------------------------------------------------------------------------------------------------------------------------------------------------------------------------------------------------------------------------------------------------------------------------------------------------------------------------------------------------------------------------------------------------------------------------------------------------------------------------------------------------------------------------------------------------------------------------------------------------------------------------------------------------------------------------------------------------------------------------------------------------------------------------------------------------------------------------------------------------------------------------------------------------------------------------------------------------------------------------------------------------------------------------------------------------------------------R-GRI-------TEPS-T-C--P--N--C-ST----V---------HS----------------MSLIHN--RSLFTDKQLVKLQESPD---------------------------------------------DMPPGQTPHSIMLHSFS-D-TV-----DVVQPGDRVVVTGIYR--AQSL-R-E-NPR-T--R--N---MKSVYKT-----H---------IDVL--HFQT-----------------------K---DT--------------------------K---------------K--------------L---------S---------A-----P-T----------------------------D---------------------------N---------------------D-----E----------------N--V------------------------------------------E--------------K------------------F----S---------------------------------------------------------------------------------------------------------------------------------------------------------------------------------------------------------------------------------K---------------------E-----TVD-----------------Q-------------------------IKL-----LSQ--R--SD-IYD-------------------------------QLAHAIAPSIY--E----------NVDIKKGILLQLFGG--T---------VK-----------N----L-------------KA------------------------------------------------------------------A---G---R------------------------------G-N-------C---------RSDLHILLCGDPGTSKSQLLQYVN-NLVQRSQYTNGKGSSAVGLTAYVT-KDQ-DTR---QLVLQP----GA-----------------------------------------------------------------------------------------------------------------------------------------------------------------------------------------------------------------------------------------------------------------------------------------------------------------------------------------------------------------------------------------------------------------------------------------------------------------------------------------------------------------------------------------------------------------RLSEARAKVRLSPKVENDDVQEALR--------LYREAIKQSATDPR---TGIVDISILTT--------G-MSAT-A--R----KRR-DELKAALKA-L------I--D-Q-E------K-----G--------K-----------------------------------G------P-TI---K----C------R-PLL-----EK--W-----------RN----------Q-----S---D----QV----IT--K----AV----------F--D-------ETV-KTLQDD-E-FLL-RTG---D-V-I--RL---------------------------------------------------
>Dendrodoa_grossularia@CT03091006.H1.1
----------------------------------------------------------------------------------------------------------------------------------------------------------------------------------------------------------------------------------------------------------------------------------------------------------------------------------------------------------------------------------------------------------------------------------------------------------------------------------------------------------------------------------------------------------------------------------------------------------------------------------------------------------------------------------------------------------------------------------------------------------------------------------------------------------------------------------------------------------------------------------------------------------------------------------------------------------------------------------------------------------------------------------------------------------------------------------------------------L-L-----Y--G---T-----P--G--A---R-T-P-G--------------------R-------------T-----P-R-------------G------A--A----T-----P-------V-----R--Q----R----P---D--------------------------------------------------------------------------------L--G-SSS----KV-R------------T-----------V-N-MQ---------S-------E---A----Q---P---------S-S--------D---PA-----P--P----NV---E-------------V-----------S----E--------------E---A---P-----Q--P-----------------------T----G------------------------------------------------N---------Q--------------------L---VIWG--TDVN---V---SHC-KEKF-------------------------------------------------------------------------------------------------------------------------------------------------------------------------------------------------------------------------------------------------------------------------------------------------------------------------------------------------------D-LYRQLVCY-PQEVIPTFD------MAIN----E---M---------F-----------FT------------K--Y--------P----------------------------------------------------------------------------------------------------------------------------------------------------------------------------------------------------------------------DI---A---------L--EH----------Q-----I------QV------R---PF----NA--E--R---------------------T--KN--MRSLNP--V-DIDQLITIAGMVIRTSSLIPEMREGFFRC-----------------SV----------C-RHEV-VVE---------------------I-E--R-GRI-------AEPS-S-C--T--N--C-ST----A---------HS----------------MSLIHN--RSLFTDKQMIKLQESPD---------------------------------------------DMPAGQTPHSVILHAYS-D-VV-----DAVQPGDRVVVTGIYR--AQPF-R-D-NPR-M--R--N---VKSVYKT-----H---------IDVL--HFQK-----------------------K---EE--------------------------K---------------G--------------K---------K---------M-----K-L----------------------------D----------------------S----N---------------------E-----E----------------T--E-------------------------------------L----I--------------K------------------F----S---------------------------------------------------------------------------------------------------------------------------------------------------------------------------------------------------------------------------------K---------------------E-----EID-----------------Q-------------------------IKE-----LSR--R--SD-IYD-------------------------------RLATSIAPSIY--E----------NADVKKGILLQLFGG--T---------QK-----------D----F-------------TY------------------------------------------------------------------A---G---R------------------------------G-H-------F---------RDALHVLLCGDPGTSKSQLLQYVH-NMVPRGQYTSGKGSSAVGLTAYVT-RDQ-DTR---QMVLQP----GALVLSDNGICCIDEFDKMSDSTRSIL-------TLSIAKAGII-CQLNARTSVLAAANPCESQWNHRKTIIENIMLPHTLLSRFDLIFLILD-PQDEAFDRRL--ANHLV-------GL-----------------Y-----------------------------H-Q---------------G----E------------------------------------Q-----E---------------------A---------E-V-D--------F---------L----D---------M-NI------------------------------------------------------------------------------------------------LKNYLTYARIC-------------------I-KPR-L-GX--EAGQA-LIQAY-VEMR-K--------------------------I-G--------------A-A-----S---G------------N---ISAYPRQLESLIRLSEARAKIRLSNKVENSDVQEALR-----------------------------------------------------------KRH-EEMKSALKT-L------I--E-Q-Q------K-----G--------K-----------------------------------G------P-TV---K----C------R-PLL-----EK--W-----------RT----------Q-----A---D----QI----IT--Q----AM----------F--D-------EVV-R------------------------------------------------------------------------------
>Styela_plicata@Spli66930.H1.1
----------------------------------------------------------------------------------------------------------------------------------------------------------------------------------------------------------------------------------------------------------------------------------------------------------------------------------------------------------------------------------------------------------------------------------------------------------------------------------------------------------------------------------------------------R------R-R-R--N----------PK---SP--G--------------R-------P-Q-------I---------P-------------------S-----------------------GSSD-P----------H-----------L-----L------------P-------T------------------------S----------------------------------------------------------------------PA-R---L--------------L--D--V---------SRD----------------------------AI---L----------------P---S-----P--G--S--I-------------------------------------------------------------------------L----GA---S------------E-L--N---------------------L--------S--------S--PL-L-----Y--G---T-----P--G--A---R-T-P-G--------------------R-------------T-----P-R-------------G------A--A----T-----P-------V-----R--Q----R----P---D--------------------------------------------------------------------------------L--G-SSS----KV-R------------T-----------V-N-V----------N-------P---E----A---Q---------Q-S--------S------------------------------------------------------------------------------------------------------------------------------------------------------------------------------------------------------------------------------------------------------------------------------------------------------------------------------------------------------------------------------------------------------------------------------------------------------------------------------------------------------------------C------------CH---------------------L-----------------KS-F---D----Q--D-LYRQLVCY-PQEVIPTFD------MAIN----E---M---------F-----------FT------------K--Y--------P----------------------------------------------------------------------------------------------------------------------------------------------------------------------------------------------------------------------DI---A---------L--EH----------Q-----I------QV------R---PF----NA--E--R---------------------T--KN--MRSLNP--E-DIDQLITIAGMVIRTSSLIPEMREGFFRC-----------------NI----------C-LHEV-VVE---------------------I-E--R-GRI-------AEPA-S-C--T--N--C-ST----V---------HS----------------MSLIHN--RSLFTDKQLVKLQESPD---------------------------------------------DMPAGQTPHSVILHAYS-D-VV-----DVVQ------------------------------------------RT-----H---------IDVC--ISER-----------------------T---AR--------------------------Q---------------R--------------L---------L---------M-----M-R----------------------------V---------------------------T---------------------R-----S----------------S--S----------------------------------------------------------------------------F----S---------------------------------------------------------------------------------------------------------------------------------------------------------------------------------------------------------------------------------K---------------------D-----QID-----------------Q-------------------------IKE-----LSR--R--SD-IYD-------------------------------RLACSIAPSIY--E----------NDDVKKGILLQLFGG--T---------QK-----------D----L-------------TA------------------------------------------------------------------A---G---R------------------------------G-H-------F---------RDCLHVLLCGDPGTSKSQLLQYVH-NMVPRSQYTSGKGSSAVGLTAYIT-KDQ-DTR---QLVLQP----GALVLSDNGVCCIDEFDKMSDGTRSILHEVMEQQTLSIAKAGII-CQLNARTSVLAAANPCESQWNHRKTIIENIMLPHTLLSRFDLIFLILD-PQDEAFDRRL--ACHLV-------GL-----------------Y-----------------------------H-Q---------------S----P------------------------------------E-----D---------------------A---------E-V-E--------Y---------L----D---------M-NI------------------------------------------------------------------------------------------------LKNYLTYARTY-------------------I-KPR-L-GE--EASQS-LIQAY-VEMR-K--------------------------G-G--------------A-A-----S---G------------N---VTAYPRQLESLIRLAEARAKIRLSNKVENYDVQEALR--------LYREAIKQSATDPR---TGIVDISILTT--------G-ISAT-A--R----KRH-EELKAALKS-L------I--D-Q-E------K-----G--------K-----------------------------------G------P-SI---K----C------R-PLL-----EK--W-----------RN----------Q-----A---D----QV----IT--Q----AT----------F--D-------EVV-RALQED-E-YLV-RTS---D-V-I--RL---------------------------------------------------
>Molgula_tectiformis@67812115.9
------------------------------------------------------------------------------------------------------------------------------------------------------------------------------------------------------------------------------------------------------------------------------------------------------------------------------------------------------------------------------------------------------------------------------P--------------------------------R-------------------V-R--Q-------------T-------------A-----------AG--------R---------R------R-R-R--S----------GG---SS--V--------------Q-------G-N-------E---------S-------------------N-----------------------ASSP-A----------S-----------S-----H------------N-------T------------------------T----------------------------------------------------------------------ND-N---L--------------L--D--L---------SLD----------------------------RP---P----------------R---T-----P--S--S--N-------------------------------------------------------------------------L----GA---S------------E-L--D---------------------L--------S--------S--PM-L-----Y--G---T-----P--G--S---R-T-P-G--------------------R-------------T-----P-H-------------P------A--Q----T-----P-------V-----R--Q----R----P---D--------------------------------------------------------------------------------L--G-SSN----RV-R------------T-----------V-N-L----------D-------P---A----T---P---------A-S--------N---PP-----A--D----TP---Q-------------P-----------E----Q--------------N---I---N-----Q--P-----------------------S----G-------V---------D-P-T--------S---L-----T-------N---------Q--------------------L---VIWG--TDIV---V---SHC-KEKFTMFISS--Y---M---------------N--------------S----------D------T-E----NME---------------------------------------------------------------------------------VD-E-----M--D-V-------------------NE------------------P-------------M----YT-QKLD-------------------EISVT-E--E---PYL-DI---DC------------KH---------------------L-----------------QE-F---D----G--D-LYRQLICY-PQ-------------------------------------------------------------------------------------------------------------------------------------------------------------------------------------------------------------------------------------------------------------------------------------------------------------------------------------------------------------------------------------------------------------------------------------------------------------------------------------------------------------------------------------------------------------------------------------------------------------------------------------------------------------------------------------------------------------------------------------------------------------------------------------------------------------------------------------------------------------------------------------------------------------------------------------------------------------------------------------------------------------------------------------------------------------------------------------------------------------------------------------------------------------------------------------------------------------------------------------------------------------------------------------------------------------------------------------------------------------------------------------------------------------------------------------------------------------------------------------------------------------------------------------------------------------------------------------------------------------------------------------------------------------------------------------------------------------------------------------------MSDSTRSILHEVMEQQTLSIAKAGII-CQLNARTSVLAAANPCESQWNHRKTIIENIMLPHTLMSRFDLIFLILD-PQDEAFDRRL--AGHLV-------SL-----------------Y-----------------------------H-S---------------T----P------------------------------------E-----Q---------------------E---------E-E-V--------L---------V----D---------K-NL------------------------------------------------------------------------------------------------LKDYIVYARMY-------------------V-KPR-L-TE--EAGQS-LVQAY-VEMR-K--------------------------G-G--------------A-G-----H---G------------N---ISAYPRQLESLIRLSESHAKTRLSKKVENRDVQEALR--------LYREAIKQSATDPR---TGIVDISILTT--------G-ISAT-A--R----KRN-EEMKAALKS-L------I--E-Q-E------K-----G--------K-----------------------------------G------P-SI---K----C------R-PLL-----EK--W-----------KN----------Q-----S---D----QV----VT--Q----AM----------F--D-------ETV-KALQDD-E-YLV-RTT---D-V-I--RI---------------------------------------------------
>Molgula_occidentalis@Mocc13281.H2.2
-----------------------------------------------------------------------------------------------------------------------------------------------------------------------------------------------------------------------------------------------------------------------------------------------------------------------------------------------------------------------------------------------------------------------------------------------------------------------------------------------------------------------------------------------------------------------------------------------------------------------------------------------------------------------------------------------------------------------------------------------------------------------------------------------------------------------------------------------------------------------------------------------------------------------------------------------------------------------------------------------------------------------------------------------------------------------------------------------------------------------------------------------------------------------------------------------------------------------------------------------------------------------------------------------------------------------------------------------------------------------------------------------------------------------------------------------------------------------------------------------------------------------------------------------------------------------------------------------------------------------------------------------------------------------------------------------------------------------------------------------------------------------------------------------------------------------------------------------------------------------------------------------------------------------------------------------------------------------------------------------------------------------------------------------------------------------------------------------------------------------------------------------------------------------------------------------------------------------------------------------------------------------------------------------------------------------------------------------------------------------------------------------------------------------------------------------------------------------------------------------------------------------------------------------------------------------------------------------------------------------------------------------------------------------------------------------------------YG-D-TV-----DTVQPGDRVIVTGIYR--AQPL-R-D-NPR-A--Q--N---VKSVYKT-----H---------IDVL--HFEK-----------------------K---DK--------------------------K---------------Q--------------L---------K---------V--------------------------------------------------------------------------------------------------------------------------------------------------------------------------K------------------F----T---------------------------------------------------------------------------------------------------------------------------------------------------------------------------------------------------------------------------------K---------------------E-----RVD-----------------Q-------------------------IKE-----LSK--R--SD-ILD-------------------------------RLSHSIAPSIY--E----------NDDVKKGILLQLFGG--T---------NK-----------D----L-------------KA------------------------------------------------------------------A---G---R------------------------------G-H-------F---------RSELHILLCGDPGTSK-----------------------------------------------------------------------------------VMEQQTLSIAKAGII-CQLNARTSILAAANPCESQWNHKKTIIENIMLPHTLMSRFDLIFLILD-PQDEAFDRRL--AGHLV-------SL-----------------Y-----------------------------H-V---------------T----Q------------------------------------E-----E---------------------R---------E-M-E--------V---------I----D---------K-QL------------------------------------------------------------------------------------------------LKDYIVYARMY-------------------I-KPR-L-TE--EAGQS-LVQAY-VEMR-K--------------------------G-G--------------A-G-----H---G------------N---ISAYPRQLESLIRLSEAHAKTRLSKKVENVDVQEALR--------LYREAIKQSATDPR---TGIVDISILTT--------G-MSAT-A--R----KRQ-DELKAALKS-F------D--X-A-G------E-----R--------K-----------------------------------G------P-SI---K----C------R-PLL-----EK--W-----------RN----------Q-----A---D----QI----VT--Q----AM----------F--D-------ETV-KALQDD-E-YLV-RTS---D-V-I--RI---------------------------------------------------
>Bostrichobranchus_pilularis@Bpil55885.H1.1
---------------------------------------------------------------------------------------------------------------------------------------------------------------------------------------------------------------------------------------------------------------------------------------------------------------------------------------------------------------------------------------------------------------------------------------------------------------------------------------------------------------------------------------------------------------------------------------------------------------------------------------------------------------------------------------------------------------------------------------------------------------------------------------------------------------------------------------------------------------------------------------------------------QP---Q----------------R---T-----P--A--S--V-------------------------------------------------------------------------L----GA---N------------E-L--D---------------------L--------S--------S--PM-L-----Y--G---T-----P--G--S---R-T-P-G--------------------R-------------T-----P-L-------------P------A--Q----T-----P-------V-----R--Q----R----P---D--------------------------------------------------------------------------------L--G-SNN----RV-R------------T-----------V-N-L----------D-------P---G----T---P---------Q-S--------SVGGPP-----S--V----SA---Q-----------------------------------------------------S-----V--T-----------------------S----G-------P---------T-T-D--------G---I-----A-------N---------H--------------------L---VIWG--TDVV---V---SHC-KEKFMRFVNR--F---------------------------------------------------------------------------------------------------------------------------------------------------------------------------------------------------------------------------------------------------ISVT-E--E---PYI-DI---DC------------TY---------------------L-----------------KL-Y---D----G--D-LYRQLICY-PQEVIPTFD------MALN----E---M-----------------------------------------------P----------------------------------------------------------------------------------------------------------------------------------------------------------------------------------------------------------------------EI---S---------L--EH----------Q-----I------QV------R---AF----NA--E--R---------------------T--KN--MRSLNP--E-DIDQLITVVGMVIRSSTLVPEMRQGFFSC-----------------HI----------C-KNET-TVE---------------------I-E--R-GRI-------AEPS-R-C--L--N--C-QT----L---------HS----------------MSLIHN--RSLFTDKQMIKLQESPD---------------------------------------------DMPAGQTPHSVMLLAYD-D-IV-----DTVAPGDRIVVTGIYR--AQPL-R-D-NPR-M--Q--N---VKAVYRT-----H---------I------------------------------------------------------------------------------------------------------------------------------------------------------------------------------------------------------------------------------------------------------------------------------------------------------------------------------------------------------------------------------------------------------------------------------------------------------------------------------------------------------------------------------------------------------------------------------------------------------------------------------------------LSR--R--SD-VYD-------------------------------RLAHAIAPSIY--E----------NDDIKKGILLQLFGG--T---------NK-----------D----L-------------KV------------------------------------------------------------------A---G---R------------------------------G-H-------F---------RSDLHILLCGDPGTSKSQLLQYVH-NLVPRGQYTSGKGSSAVGLTAYIT-KDQ-DTR---QMALQP----GALVLSDNGVCCIDEFDKMADGTRSILHEVMEQQTLSIAKAGII-CQLNARTSILAAANPCESQWNHRKTIIENIMLPHTLLSRFDLIFLILD-PQDEVFDRRL--ANHLV-------SL-----------------Y-----------------------------H-Q---------------T----Q------------------------------------E-----E---------------------N---------E-A-E--------V---------L----D---------K-AL------------------------------------------------------------------------------------------------LKDYIVYARMF-------------------V-KPR-L-TE--DAGQS-LVQSY-VEMR-K--------------------------G-G--------------A-A-----H---G------------N---VSAYPRQLESLIRLAEAHAKLRLSKKVENSDVQEALR--------LYREAIKQSATDPR---TGIVDISILTT--------G-MSAT-A--R----KRN-EELKSALKS-L------I--E-Q-E------K-----G--------K-----------------------------------G------L-TI---K----C------R-PLL-----EK--W-----------RN----------Q-----S---D----QV----IT--Q----AM----------F--D-------ETV-KALQDD-E-YLV-RTN---D-V-I--RIC--------------------------------------------------
>Ciona_savignyi@38680235.13
-------------------------------------------------------------------------------------------------------------------------------------------------------------------------------------------------------------------------------------------------------------------------------------------------------------------------------------------------------------------------------------------------------------------------------------------------------------------------------------------------------------------------------------------------------------------------------------------------------------------------------------------------------------------------------------------------------------------------------------------------------------------------------------------------------------------------------------------------------------S--S---------PIR----------------------------GR---R----------------G---R-----Q--SNDP--PS-Q-G-------S--S--E----LS--------M---LP----A--------T---------S-PT----Q--H----VG---L------------L-D--A-TT-------------D---SI--------L--------A--PQ-T-----P--A---N-----L--S--E---I-D-L-S--------------------S-------------P-----L-F-------------Y-G----T--P----S-----S-------V--------R----T----P---R-----------S----S-G-----L-T------P-GR--T------G-RGTMTP-V--R-QR-A-DL--------G----S--N-NR-----VR-V------------V-----------N-L-N----------S-------D---Q----N---P---------D-Q--------S---RP-----D--P----IP---E-------------E-----------N----E--------------D---E---I-----P--S-----------------------S--------------------------A--------D---P-----A-------G---------Q--------------------L---VIWG--TDVV---V---SHC-KTHFTQFIN---F---L---------------P--------------T----------E------E-D----VAM---------------E-----------------------------------------------------------------TD-G-----M--D-A-------------------NE------------------P-------------M----YL-RKLE-------------------EISVT-E--E---PFF-EV---NC------------SH---------------------L-----------------KA-F---D----A--D-LYRQLICY-PQ--------------------------------------------------------------------------------------------------------------------------------------------------------------------------------------------------------------------------------------------------------------------------------------------------------------------------------------------V------K---PF----NA--E--R---------------------T--KN--MRNLNP--E-DIDQLITINGMVIQSSSLIPEMREGFFRC-----------------NV----------C-HHEV-TVE---------------------I-E--R-GRI-------AEPS-I-C--D--R--C-KT----T---------HA----------------MSLIHN--RSLFTDRQMIKLQEAPD---------------------------------------------DMPAGQTPHSVALHCYG-H-LV-----DSVQPGDRVVVTGIYR--AQPL-R-A-NPR-M--S--N---VKSVYRT-----H---------VDVL--NFRK-----------------------Q---DE--------------------------K---------------R--------------Q---------K---------L-----Y-E----------------------------T----------------------A----D---------------------D-----E----------------D--S-------------------------------------Q----I--------------Q------------------L----T---------------------------------------------------------------------------------------------------------------------------------------------------------------------------------------------------------------------------------K---------------------A-----RVE-----------------M-------------------------IHS-----LSK--K--PD-IYD-------------------------------RLAQAVAPSVF--G----------HDDIKKGILLQLFGG--S---------RK-----------QL-KKY-------------SK------------------------------------------------------------------T---GS--K------------------------------A-G-------M---------RAEMHVLLCGDPGTSKSQLLRYVHEKLSPRGQYTNGKGSSAVGLTAYIT-KEA-ETK---QLMMQP----GALVLSDNGICCIDEFDKMSDSTRSILHEVMEQQTLSIAKAGII-CQLNARTSVMAAANPCESQWNPKKTIIENIMLPHTLLSRFDLIFLMLD-PQDEAYDRRL--ANHLV-------SL-----------------Y-----------------------------H-R---------------T----Q------------------------------------E-----E---------------------E---------E-V-D--------V---------M----D---------A-DV------------------------------------------------------------------------------------------------LKDYIAYARAF-------------------I-KPR-L-TE--DAGQE-LVQAY-VEMR-K--------------------------G-G----------GS--G-S-----K---G------------G---VTAYPRQLESLIRLSEAHAKSRLSVKVERLDVQEALR--------LYREALKQSATDPR---TGIVDISILTT--------G-MSAT-A--R----KRQ-EELKGALKQ-L------I--D-Q-D------K-----G--------R------------------GG-Q-GTKT--------G------P-TM---R----C------R-SLL-----DR--W-----------RS----------Q-----T---D----QI----IT--Q----AM----------F--D-------EAV-RALQDD-E-VLV-RTG---D-V-I--RL---------------------------------------------------
>Ciona_intestinalis@XP_002123450
----------------------------------------------------------------------------------------------------------------------------------------------------------------------------------------------------------------------------------------------------------------------------------------------------------------------------------------------------------------------------------------------------------------------------------------------------------------------------------------------------------------------------------------------------------------------------------------------------------------------------------------------------------------------------------------------------------------------------------------------------------------------------------------------------------------------------------------------------------M--S--S---------PDR----------------------------RR---R----------------G---R-----Q--T--P--DA-A-P-------S--S--D----LD--------M---LP----P--------T---------S-PA----R--P----VD---L------------L-D--A-TS-------------D---SI--------L--------A--PQ-T-----P--A---N-----I--S--E---I-D-L-S--------------------S-------------P-----L-F-------------Y-G----T--P----S-----S-------A--------R----T----P---G-----------G----T-A-----L-T------P-GR--T------P-RGTMTP-V--R-QR-A-DL--------G----S--N-NR-----VR-V------------V-----------N-L-Q----------S-------D---Q----N---P---------E-Q--------S---RH-----E--T----IP---E-------------E-----------T----E--------------E---E---L-----A--S-----------------------S--------------------------A--------D---P-----A-------G---------H--------------------L---VIWG--TDVV---V---SRC-RTRFTQFINS--F---L---------------P--------------S----------E------E-D----DAM---------------E-----------------------------------------------------------------TD-G-----G--D-A-------------------NE------------------P-------------M----YL-RKLE-------------------DISVT-E--E---PYF-EV---DC------------SH---------------------L-----------------KT-F---D----A--D-LYRQLICY-PQEVIPTFD------MAVN----E---M---------F-----------FG------------R--Y--------P----------------------------------------------------------------------------------------------------------------------------------------------------------------------------------------------------------------------DI---S---------L--EH----------Q-----I------QV------K---PF----NA--E--R---------------------T--KN--MRNLNP--E-DIDQLITIYGMVIQSSSLIPEMREGFFRC-----------------NV----------C-NHEV-TVE---------------------I-E--R-GRI-------AEPS-I-C--D--R--C-KT----T---------HS----------------MSLIHN--RSLFTDRQLVKLQEAPD---------------------------------------------DMPAGQTPHSVSLHSYG-D-LV-----DSVQPGDRVIVTGVYR--AQPL-R-A-NPR-M--R--N---VKSVYRT-----H---------VDVL--HFRK-----------------------K---DE--------------------------K---------------R--------------Q---------K---------L-----Y-E----------------------------T----------------------A----D---------------------D-----E----------------D--S-------------------------------------Q----I--------------Q------------------F----S---------------------------------------------------------------------------------------------------------------------------------------------------------------------------------------------------------------------------------K---------------------E-----RVE-----------------M-------------------------IRS-----LSK--K--PD-IYD-------------------------------RLARAVAPSVF--G----------HDDIKKGILLQLFGG--C---------RK-----------QL-KNY-------------AK------------------------------------------------------------------T---GS--K------------------------------T-G-------M---------RSEMHVLLCGDPGTSKSQLLRYVHDKLSPRGQYTSGKGSSAVGLTAYIT-KEQ-ESK---QLMMQP----GALVLSDNGICCIDEFDKMNDSTRSILHEVMEQQTLSIAKAGII-CQLNARTSVMAAANPCESQWNHKKTIIENIMLPHTLLSRFDLIFLMLD-PQDEAYDRRL--ANHLV-------SL-----------------Y-----------------------------H-R---------------T----Q------------------------------------E-----E---------------------E---------E-M-D--------V---------M----D---------S-EV------------------------------------------------------------------------------------------------LKDYVAYARAF-------------------V-KPR-L-TE--DAGQE-LVQAY-VEMR-K--------------------------G-G----------GS--G-N-----K---G------------G---VTAYPRQLESLIRLSEAHARSRLSLKVERVDVQEALR--------LYREALKQSATDPR---TGIVDISILTT--------G-MSAT-A--R----KRQ-EELKGALKQ-L------I--D-Q-D------K-----G--------R------------------GG-Q-GGKA--------G------P-TL---R----C------R-PLL-----DR--W-----------RS----------Q-----T---D----QI----IT--Q----AM----------F--D-------EAV-RALQDD-E-VLV-RTG---D-V-I--RLC--------------------------------------------------
>Oikopleura_dioica@CBY33691
--------------------------------------------------------------------------------------------------------------------------------------------------------------------------------------------------------------------------------------------------------------------------------------------------------------------------------------------------------------------------------------------------------------------------------------------------------------------------------------------------------------------------------------------------------------------------------------------------------------------------------------------------------------------------------------------------------------------------------------------------------------------------------------------------------------------------------------------------------------------------------------------------------------------------------------------------M------------D--S--D-----Q--------P---GS----S--------Q---------L-F--------------Q---R------------S-S--E-LG-------------R---SEVSSNGGRMP--A--------SS-N-----L--G---------M--S--E---F-D-M-S--------------------S-------------P-----L-N-------------Y-G----T--P----S----------------------------G-S-S---V-----------A----P-G-------S------N-S----------------TP-M--K-QR-P-DV--------G----H--L-TN-----VR-Q------------F-----------E-V-N----------T-------D---Q--------S----------------------------------T----RI---D-------------S-----------E----Y--------------D---G---------------------------------------------------------------A--------S---N-----E-------N---------R--------------------L---VIWG--TDVC---L---EDS-RERFKKFLLN--Y---K---------------M--------------ED---------L------C-P----ED----------------H------------------------------------------------------------------P-G-----I--K-A-------------------DE------------------P-------------F----YF-QKLV-------------------AIEYVRN--N---LFF-NL---DS------------SH---------------------L-----------------KE-F---D----P--Q-LYRQLVNY-PSELIPILD------MATN----E---V---------F-----------YE------------K--V--------A-------------------T---P----------------------------------------------------------------------------------------------------------------------------------------------------------------------------------------------DA---I---------L--EH----------Q-----I------QV------R---PF----NV--D--R---------------------T--KS--LRSLDP--N-DIDQLVTIRGMVIRATSLVPEMSLAFFKC-----------------AV----------C-NNEE-EIE---------------------I-V--K-GRI-------NEPG-V-C--N--R--C-QT----T---------KS----------------MRLIHN--RCKYIGKQIIKLQEAPE---------------------------------------------EMPAGETPHSIPLHAYG-N-LV-----DAIQPGDRVNVTGIFR--AGSI-R-V-NPR-N--R--N---VKSVYRT-----H---------IDTI--HFDK-----------------------K---SD--------------------------E---------------M--------------L---------K---------R----------------------------------------------------------------D---------------------E-----E----------------G--S-------------------------------------A----I--------------D------------------I----T---------------------------------------------------------------------------------------------------------------------------------------------------------------------------------------------------------------------------------P---------------------Q-----RIE-----------------E-------------------------IVK-----LSE--E--LD-IYD-------------------------------TLANSIAPSIF--G----------NEDIKKGILLQLVGA--C---------EK-----------N----L-------------SE------------------------------------------------------------------A---G---R------------------------------G-K-------V---------RSEIHVLLCGDPGTSKSQLLSAVN-RLVPRGQYTSGKGSSAVGLTAYVT-KDV-DTR---QLVLQP----GALVLSDNGICCIDEFDKMTDSTRSVLHEVMESCTLSVAKAGII-CRLNARTSVLAAANPVESAWNANKTIVENIQLPHTLMSRFDLIFLVLD-PKDEAYDRRL--AAHLV-------SL-----------------Y-----------------------------H-T---------------E----K------------------------------------EDV---N---------------------V---------D-D-R--------N---------L----D---------Q-KL------------------------------------------------------------------------------------------------LRDYLGYARAM-------------------V-KPV-L-NV--EAKTE-LINSY-IRMR-Q--------------------------V-G--------------A-N-----R---G------------A---ICAYPRQLESLIRLSEAHAKVRLSDVVDKLDVEEAMR--------LYREALKQSIMDPK---TGAIDISILTT--------G-ISAH-A--R----AQQ-AEHKNALKI-V------I--E-R--------E-----V--------K-----------------------------------G------Q-TV---K----A------I-ELL-----SI--W-----------RR----------F-----T---D----EA----VT--T----QQ----------F--D-------LAV-QALESD-D-VVA-RHG---D-T-I--RINSN------------------------------------------------
>Xenoturbella_bocki@SRA78185.H1.1
----------------------------------------------------------------------------------------------------------------------------------------------------------------------------------------------------------------------------------------------------------------------------------------------------------------------------------------------------------------------------------------------------------------------------------------------------------------------------------------------------------------------------------------------------------------------------------------------------------------------------------------------------------------------------------------------------------------------------------------------------------------------------------------------------------------------------------------------------------------------------------------------------------------------------------------------------------------------------------------------------------------------------------------------------------------------------------------------------------------------------------------------------------------------------------------------------------------------------------------------------------------------------------------------------------------------------------------------------------------------------------------------------------------------------------------------------------------------------------------------------------------------------------------------------------------------------------------------------------------------------------------------------------------------------------------------------------------------------------------------------------------------------------------------------------------------------------------------------------------------------------------------------------------------------------------------------------------------------------------------------------------------------------------------------------------------------------------------------------------------------------------------------------------------------------------------------------------------------------------------------------------------------------------------------------------------------------------------------------------------------------------------------------------------------------------------------------------------------------------------------------------------------------------------------------------------------R--H--C-ST----K---------FS----------------MTLIHN--RSSFSDKQVIKLQESPD---------------------------------------------DMPPGQTPHTILLVAHG-D-LV-----DAVQPGDRVTVTGIYR--ATPL-K-V-NSG-Q--R--N---VK---------------------------------------------------------------------------------------------------------------------------------------------------------------------------------------------------------------------------------------------------------------------------------------------------------------------------------------------------------------------------------------------------------------------------------------------------------------------------------------------------------------------------------------------------------------------------------------------------------------------------------------------------------------------------------------------------------------------------------------------------------------------------------------------------------------------------------------------------------------------------------------------------------------------------------------------------------------------------------------------------------------------------------------------------------------------------------------------------------------------------------------------------------------------------------------------------------------------------------------------------------------------------------------------------------------------------------------------------------------------------------------------------------------------------------------------------------------------------------------------------------------------------------------------------------------------------------------------------------------------------------------------------------------------------------------------------------------------------------------------------------------------------------------------------------------------------------------------------------------------------------------------------------------------------------------------------------
>Molgula_gulf@MGUL5580.H1.1
------------------------------------------------------------------------------------------------------------------------------------------------------------------------------------------------------------------------------------------------------------------------------------------------------------------------------------------------------------------------------------------------------------------------------------------------------------------------------------------------------------------------------------------------------------------------------------------------------------------------------------------------------------------------------------------------------------------------------------------------------------------------------------------------------------------------------------------------------------------------------------------------------------------------------------------------------------------------------------------------------------------------------------------------------------------------------------------------------------------------------------------------------------------------------------------------------------------------------------------------------------------------------------------------------------------------------------------------------------------------------------------------------------------------------------------------------------------------------------------------------------------------------------------------------------------------------------------------------------------------------------------------------------------------------------------------------------------------------------------------------------------------------------------------------------------------------------------------------------------------------------------------------------------------------------------------------------------------------------------------------------------------------------------------------------------------------------------------------------------------------------------------------------------------------------------------------------------------------------------------------------------------------------------------------------------------------------------------------------------------------------------------------------------------------------------------------------------------------------------------------------------------------------------------------------------------------------KL----L---------HS----------------MNLIHN--RSLFTDKQMIKLQESPD---------------------------------------------DMPAGQTPHSVMLLTYG-D-TV-----DSVQPGDRVIVTGIYR--AQPL-R-E-NPR-A--Q--N---VKSVYK-----------------------FEK-----------------------K---DK--------------------------K---------------Q---------------------------------------------------------------------------------------------------------------------------------------------------------------------------------------------------------------------------------------------------------------------------------------------------------------------------------------------------------------------------------------------------------------------------------------------------------------------------------------------------------------------------------------------------------------------------------------------------------------------------------------------------------------------------------------------------------------------------------------------------------------------------------------------------------------------------------------------------------------------------------------------------------------------------------------------------------------------------------------------------------------------------------------------------------------------------------------------------------------------------------------------------------------------------------------------------------------------------------------------------------------------------------------------------------------------------------------------------------------------------------------------------------------------------------------------------------------------------------------------------------------------------------------------------------------------------------------------------------------------------------------------------------------------------------------------------------------------------------------------------------------------------------------------------------------------------------------------------
>Polyandrocarpa_maxima@Pmax56338.H1.1
------------------------------------------------------------------------------------------------------------------------------------------------------------------------------------------------------------------------------------------------------------------------------------------------------------------------------------------------------------------------------------------------------------------------------------------------------------------------------------------------------------------------------------------------------------------------------------------------------------------------------------------------------------------------------------------------------------------------------------------------------------------------------------------------------------------------------------------------------------------------------------------------------------------------------------------------------------------------------------------------------------------------------------------------------------------------------------------------------------------------------------------------------------------------------------------------------------------------------------------------------------------------------------------------------------------------------------------------------------------------------------------------------------------------------------------------------------------------------------------------------------------------------------------------------------------------------------------------------------------------------------------------------------------------------------------------------------------------------------------------------------------------------------------------------------------------------------------------------------------------------------------------------------------------------------------------------------------------------------------------------------------------------------------------------------------------------------------------------------------------------------------------------------------------------------------------------------------------------------------------------------------------------------------------------------------------------------------------------------------------------------------------------------------------------------------------------------------------------------------------------------------------------------------------------------------------------------------------------------------------------------------------------------------------------------------------------------------------------------------------------------------------------------------------------------------------------------------------------------------------------------------------------------------------------------------------------------------------------------------------------------------------------------------------------------------------------------------------------------------------------------------------------------------------------------------------------------------------------------------------------------------------------------------------------------------------------------------------------------------------------------------------------------------------------------------------------------------------------------------------------------------------------------------------------------------------------------------------------------------------------------------------------------------------------------------------------------------------------------------------------------------------------------------------------------------------------------------------------------------------------------------------------------------------------------------------------------------------------------------------------------------------------------------------------------------------------------------------------------------------------------------------------------------------------------------KNYLSYARTY-------------------I-KPR-L-DE--EASQA-LIQAY-VEMR-K--------------------------A-G--------------A-G-----S---G------------N---VTAYPRQLESLIRLSEARAKVRLSNKVENRDVQEALR--------LYREAIKQSATDPR---TGIVDISILTT--------G-ISAT-A--R----XRH-EELK--------------------------------------------------------------------------------------------------------------------------------------------------------------------------------------------------------------------------------------------------------------------------------------
>Ascidia_gemmata@FS996347.H1.1
-----------------------------------------------------------------------------------------------------------------------------------------------------------------------------------------------------------------------------------------------------------------------------------------------------------------------------------------------------------------------------------------------------------------------------------------------------------------------------------------------------------------------------------------------------------------------------------------------------------------------------------------------------------------------------------------------------------------------------------------------------------------------------------------------------------------------------------------------------------------------------------------------------------------------------------------------------------------------------------------------------------------------------------------------------------------------------------------------------------------------------------------------------------------------------------------------------------------------------------------------------------------------------------------------------------------------------------------------------------------------------------------------------------------------------------------------------------------------------------------------------------------------------------------------------------------------------------------------------------------------------------------------------------------------------------------------------------------------------------------------------------------------------------------------------------------------------------------------------------------------------------------------------------------------------------------------------------------------------------------------------------------------------------------------------------------------------------------------------------------------------------------------------------------------------------------------------------------------------------------------------------------------------------------------------------------------------------------------------------------------------------------------------------------------------------------------------------------------------------------------------------------------------------------------------------------------------------------------------------------------------------------------------------------------------------------------------------------------------------------------------------------------------------------------------------------------------------------------------------------------------------------------------------------------------------------------------------------------------------------------------------------------------------------------------------------------------------------------------------------------------------------------------------------------------------------------------------------------------------------------------------------------------------------------------------------------------------------------------------------------------------------------------------------------------------------------------------------------------------------------------------------------------------------------------------------------------------------------------------------------------------------------------------------------------------------------------------------------------------------------------------------------------------------------------------------------------------------------------------------------------------------------------------------------------------------------------------------------------------------------------------------------------------------------------------------------------------------------------------------------------------------------------------------------------------------------------------------------------------------------------------------------------------------------------------------------------------QLESLIRLSEAHAKTRLSLKVERSDVREALR--------LYREALKQSATDPR---TGIVDISILTT--------G-MSAT-A--R----KRQ-EELKSALKQ-L------I--E-Q-D------R-----G--------R------------------GV-QAGAKS--------G------P-TI---R----C------R-PLL-----DR--W-----------RG----------Q-----T---D----QI----IT--Q----AM----------F--D-------DAL-RSLQDD-E-FLV-RTG---D-V-I--RLC--------------------------------------------------
>Apostichopus_japonicus@SRA46048.H1.1
--------------------------------------------------------------------------------------------------------------------------------------------------------------------------------------------------------------------------------------------------------------------------------------------------------------------------------------------------------------------------------------------------------------------------------------------------------------------------------------------------------------------------------------------------------------------------------------------------------------------------------------------------------------------------------------------------------------------------------------------------------------------------------------------------------------------------------------------------------------------------------------------------------------------------------------------------------------------------------------------------------------------------------------------------------------------------------------------------------------------------------------------------------------------------------------------------------------------------------------------------------------------------------------------------------------------------------------------------------------------------------------------------------------------------------------------------------------------------------------------------------------------------------------------------------------------------------------------------------------------------------------------------------------------------------------------------------------------------------------------------------------------------------------------------------------------------------------------------------------------------------------------------------------------------------------------------------------------------------------------------------------------------------------------------------------------------------------------------------------------------------------------------------------------------------------------------------------------------------------------------------------------------------------------------------------------------------------------------------------------------------------------------------------------------------------------------------------------------------------------------------------------------------------------------------------------------------------------------------------------------------------------------------------------------------------------------------------------------------------------------------------------------------------------------------------------------------------------------------------------------------------------------------------------------------------------------------------------------------------------------------------------------------------------------------------------------------------------------------------------------------------------------------------------------------------------------------------------------------------------------------------------------------------------------------------------------------------------------------------------------------------------------------------------------------------------------------------------------------------------------------------------------------------------------------------------------------------------------------------------------------------------------------------------------------------------------------------------------------------------------------------------------------------------TRSVLHEVMEQQTLSIAKAGII-CSLNARTSVLAAANPVDSKWNPRKTIIDNIQLPHTLLSRFDLIFLMLD-PQDEIFDRRL--ANHLV-------SL-----------------Y-----------------------------H-Q---------------S----K------------------------------------D-----E---------------------V---------E-E-E--------N---------M----D---------I-DL------------------------------------------------------------------------------------------------LQDYIAYARTY-------------------V-NPT-L-NE--EACQL-LIQSY-VEMR-K--------------------------I-G--------------S-A-----K---G------------M---VSAYPRQLESLIRLAE------------------------------------------------------------------------------------------------------------------------------------------------------------------------------------------------------------------------------------------------------------------------------------------------------------------------------------------------------------------------------
>Anolis_carolinensis@XP_003223565
---------------------------------------------------------------------------------------------------------------------------------------------------------------------------------------------------------------------------------------------------------------------------------------------------------------------------------------------------------------------------------------------------------------------------------------------------------------------------------------------------------------------------------------------------------------M--S----------SP---AS--T--------------P-------S-R-------R---------R-------------------G-----------------------SKRQ-R----------S-----------D-----PTDNG----A-ANP-------L------------------------S-------------------------------------------------------------------------D---D--------------V--Q--S---------PAS----------------------------QR---R----------------R---P-----D--D--S--TS-T-G-------E--L--Q----PM--------P---TS----P--------P---------I-NT----Q--S----PN---V------------Q-D--T-LF-------------S---SP--------P--------Q--FQ-H-----S------V-----P--L--D---F-D-I-S--------------------S-------------P-----L-T-------------Y-G----T--P----S-----S-------R--------V----E----G---T-----------P----R-S-----G-A------R-G----------------TP-I--R-QR-A-DL--------G----S--V-RK-----TR-Q------------V-----------D-L-H----------S----------------------------------------------D-----V--P----TG---E-------------D-----------A----M--------------A---S---E-----Q--------------------------------------------------------------S---I-----G-------Q---------K--------------------L---VIWG--TDVN---V---ASC-KEKFQRFLQR--F---I---------------D--------------P----------T------A-P----EEE---------------------------------------------------------------------------------NI-G-----L--D-L-------------------NE------------------P-------------L----YM-QRLE-------------------EINLI-G--E---PFL-NV---NC------------DH---------------------L-----------------KS-F---D----E--N-LYRQLMCY-PQEVIPTFD------MAVN----E---I---------F-----------FD------------R--Y--------P----------------------------------------------------------------------------------------------------------------------------------------------------------------------------------------------------------------------DS---V---------L--EH----------Q-----I------QV------R---PF----NA--L--R---------------------T--RN--MRSLNP--E-DIDQLITINGMVIRSSQLIPEMQEAFFKC-----------------QV----------C-GFTT-RVE---------------------I-D--R-GRI-------AEPS-A-C--K--N--C-NT----T---------HS----------------MALIHN--RSLFSDKQMIKLQESPD---------------------------------------------DMPAGQTPYTIVLFAHN-D-LV-----DKVQPGDRINVTGIYR--AVPV-R-V-IPR-M--S--S---VRAVYKT-----H---------IDVI--HYCK-----------------------T---DS--------------------------K---------------R--------------L---------H---------G-----I-E----------------------------E---------------------------G---------------------T-----E----------------Q--K---------------------------------------------------------I------------------F----T---------------------------------------------------------------------------------------------------------------------------------------------------------------------------------------------------------------------------------E---------------------Q-----REK-----------------M-------------------------LQE-----LSR--K--PD-IYD-------------------------------RLSSALAPSIY--E----------HEDIKKGILLQLFGG--S---------RK-----------D----F-------------SH------------------------------------------------------------------T---G---R------------------------------G-N-------F---------RAEINILLCGDPGTSKSQLLQYVY-NLVPRGQYTSGKGSSAVGLTAYVM-KDP-ETR---QLVLQT----GALVLSDNGICCIDEFDKMSESTRSVLHEVMEQQTLSIAKAGII-CQLNARTSILAAANPIESQWNPKKTTIENIQLPHTLLSRFDLIFLMLD-PRDEAYDRRL--AHHLV-------AL-----------------Y-----------------------------Y-Q---------------T----E------------------------------------E-----Q---------------------L---------E-E-E--------Y---------M----D---------M-TV------------------------------------------------------------------------------------------------LRDYIAYARTY-------------------V-NPR-L-SE--EASQA-LIEAY-VDMR-K--------------------------I-G--------------S-G-----R---G------------M---VSAYPRQLESLIRLAEAHAKVRFSAKVETIDVEEAKR--------LHREALKQSATDPR---TGIVDISILTT--------G-MSAT-A--R----KRK-EELAQALKK-L------I--Q-S--------K-----G--------K-----------------------------------T------P-AL---R----Y------Q-QLF-----DD--L-----------RA----------Q-----S---E----TA----VT--K----EM----------F--E-------EAL-HALADD-D-FLT-VTG---K-T-V--RLL--------------------------------------------------
>Meleagris_gallopavo@XP_003205089
-------------------------------------------------------------------------------------------------------------------------------------------------------------------------------------------------------------------------------------------------------------------------------------------------------------------------------------------------------------------------------------------------------------------------------------------------------------------------------------------------------------------------------------------------------------------------------------------------------------------------------------------------------------------------------------------------------------------------------------------------------------------------------------------------------------------------------------------------------------------------------------------------------------------------------------------------------------------------------------------------------------------------------------------------------------------------------------------------------------------I-----P--L--D---F-D-I-S--------------------S-------------P-----L-T-------------Y-G----T--P----S-----S-------R--------V----E----G---T-----------P----R-X-----G-G------R-F----------------W---------------------------------------------------------------------------------------------------------------------------------------F--Q----A----E-------------D-----------L-----------------------A---E-----Q--------------------------------------------------------------S---L-----G-------Q---------R--------------------L---VIWG--TDVN---V---ASC-KEKFQKFLQR--F---I---------------D--------------P----------L------A-K----EDE---------------------------------------------------------------------------------DI-G-----L--D-L-------------------NQ------------------P-------------R----YM-QRLE-------------------EINMV-G--E---PFL-NV---NC------------DH---------------------L-----------------RA-F---D----E--N-LYRQLICY-PQEVIPTFD------MAAN----E---I---------F-----------FD------------R--Y--------P----------------------------------------------------------------------------------------------------------------------------------------------------------------------------------------------------------------------DS---I---------L--EH----------Q-----I------QV------R---PY----NA--L--K---------------------T--RN--MRSLNP--E-DIDQLITISGMVIRSSQLIPEMQEAFFKC-----------------QV----------C-AFTT-RVE---------------------I-D--R-GRI-------AEPS-V-C--K--N--C-NT----T---------HS----------------MALIHN--RSMFSDKQMIKLQESPE---------------------------------------------DMPAGQTPHTVALFAHN-D-LV-----DKVQPGDRVNVTGIYR--AVPI-R-V-NPR-V--S--V---VKSVYKT-----H---------IDVI--HYRK-----------------------T---DS--------------------------K---------------R--------------L---------H---------G-----V-D----------------------------E---------------------------E---------------------T-----E----------------Q--K---------------------------------------------------------M------------------F----T---------------------------------------------------------------------------------------------------------------------------------------------------------------------------------------------------------------------------------E---------------------E-----RVA-----------------L-------------------------LKE-----LST--K--AD-IYE-------------------------------RLSSALAPSIY--E----------HEDIKRGILLQLFGG--S---------RK-----------D----F-------------TH------------------------------------------------------------------T---G---R------------------------------G-N-------F---------RAEINILLCGDPGTSKSQLLQYVY-NLVPRGQYTSGKGSSAVGLTAYVM-KDP-ETR---QLVLQT----GALVLSDNGICCIDEFDKMNESTRSVLHEVMEQQTLSIAKAGII-CQLNARTSILAAANPIESQWNPKKTTIENIQLPHTLLSRFDLIFLMLD-PRDEAYDRRL--ARHLV-------SL-----------------Y-----------------------------Y-Q---------------S----E------------------------------------E-----R---------------------L---------E-E-E--------Y---------M----D---------M-AV------------------------------------------------------------------------------------------------LRDYIAFARGY-------------------I-NPR-L-SE--EASQA-LIEAY-VDMR-K--------------------------I-G--------------S-G-----R---G------------M---VSAYPRQLESLIRLAEAHAKVRFSEKVETVDVEEAKR--------LHREALKQSATDPR---TGIVDISILTT--------G-MSAT-A--R----KRK-EELAQALKK-L------I--Q-S--------K-----G--------K-----------------------------------T------P-AL---K----Y------Q-QLF-----ED--L-----------RA----------Q-----S---D----TA----VT--K----EM----------F--E-------EAL-RALADD-D-FLT-VTG---K-T-V--RLL--------------------------------------------------
>Eucidaris_tribuloides@CT03120402.H1.1
-----------------------------------------------------------------------------------------------------------------------------------------------------------------------------------------------------------------------------------------------------------------------------------------------------------------------------------------------------------------------------------------------------------------------------------------------------------------------------------------------------------------------------------------------------------------------------------------------------------------------------------------------------------------------------------------------------------------------------------------------------------------------------------------------------------------------------------------------------------------------------------------------------------------------------------------L--D--S--SP-G-G-------A--L--P----LM--------P---SS----P--------P---------S-GE----P--G----QV---H------------D-T--S-L--------------F---SS--------P--------G--GG-------R--Q---G-----L--S--E---I-D-M-S--------------------S-------------P-----L-N-------------Y-G----T--P----S-----S-------S--------R----L----G---S-----------T----P-G-----R-S------V-G----------------TP-I--R-PR-N-DI--------R----S--D-RK-----MR-Q------------V-----------N-L-G----------S-------D---P----S---G---------E---------------P-----G--T----EP---T-------------G-----------A----V--------------T---S---D-----Q--------------------------------------------------------------P---G-----G-------Q---------Q--------------------M---VIWG--TDVV---V---TET-KDKFQRFVER--F---I---------------D--------------P-------------------D----ADA---------------------------------------------------------------------------------ED-G-----I--N-P-------------------HE------------------P-------------L----YL-QKLE-------------------EIQTL-E--L---PFL-NV---NC------------KH---------------------L-----------------KD-F---D----T--D-LYRQLVCY-PQEVIQTFD------MAAN----E---M---------F-----------FE------------R--Y--------P----------------------------------------------------------------------------------------------------------------------------------------------------------------------------------------------------------------------DT---S---------L--EH----------Q-----I------QV------R---TY----NT--D--K---------------------T--KN--MRSLNP--E-DIDQLITISGMVIRTSQLIPEMREAFFRC-----------------HV----------C-AFSQ-AVE---------------------I-D--R-GRI-------AEPA-V-C--R--N--C-QT----K---------YS----------------MALVHN--RSQFSDKQMVKLQESPD---------------------------------------------DMPPGQTPHTVVLYTHN-D-LV-----DFVSPGDRVAVTGIYR--ATPL-R-V-NPR-Q--R--N---VKAVYKT-----Y---------IDVI--QFCK-----------------------N---DS--------------------------N---------------R--------------L---------H---------E-----N-V----------------------------D---------------------------D---------------------G-----D----------------D--R-------------------------------------Q-------------------T------------------F----T---------------------------------------------------------------------------------------------------------------------------------------------------------------------------------------------------------------------------------E---------------------E-----RKA-----------------E-------------------------LME-----LSK--T--QD-IYN-------------------------------RLARALAPSIY--E----------NEDIKKGILCQLFGS--T---------KK-----------D----F-------------TQ------------------------------------------------------------------A---G---R------------------------------G-N-------F---------RSDINILLCGDPGTSKSQLLQYVH-NLVPRGQYTSGKGSSAVGLTAYVT-KDP-ETR---QLVLQT----GALVLSDNGICCIDEFDKMNESTRSVLHEVMEQQTLSIAKAGII-CSLNARTSILAAANPVDSQWNPKKTIIDNIQLPHTLLSRFDLIFLMLD-PQDEIFDRRL--ANHLV-------SL-----------------Y-----------------------------H-Q---------------G----R------------------------------------E-----E---------------------T---------E-E-E--------Y---------M----D---------M-NL------------------------------------------------------------------------------------------------LRDYISYARTY-------------------I-HPE-L-SD--EASQL-LIQAY-VEMR-K--------------------------I-G--------------S-A-----K---G------------M---VSAYPRQLESLIRLAEAHARMRFCKEVEKEDVHEAKR--------LHYEALKQAAFDPR---DGTINVDILAT--------G-VSNT-A--R----KQQ-QECAGRLKK-F------V--E-A--------K-----G--------K-----------------------------------V------V-ML---K----Y------H-QLY-----EE--F-----------RH----------S-----S---D----LP----IN--K----DS----------V--R-------RSL-ENLQDE-D-FCI-Q-----------------------------------------------------------------
>Lytechinus_variegatus@JH440418.H1.8
-----------------------------------------------------------------------------------------------------------------------------------------------------------------------------------------------------------------------------------------------------M--S----SPSSRV-----S------TP-----------------S-------------------TR---SK------R---G---------------------RG-------D-----E--S-----A-NGT---------P-----------------------S--K--------------------------------R-------------------G-R--S-------------S-------------Q-----------GD--------S---------P------E-H-P--V----------TP---RR--S--------------G-------R-S-------T---------A--HGT--------------P--------------------------S-S----------K-----------A-----G------------T--------------------------------R----------------------------------------------------------------------RS-T---R--------------G--S--T---------ATS----------------------------PKAPSD----------------R---P-----L--D--S--SP-G-G-------D--L--P----PM--------P---SS----P--------A---------S-GE----P--G----HV---H------------D-T--S-L--------------F---SS--------P--------G--G--A-----R--P---G-----------------------------------------------------------------------------------------------------------------------------------------------------------------------------------------------------------------------------------------------------------------------------------------------G---------E---------------P-----A--T----EP---T-------------G-----------A----V--------------T---S---D-----Q--------------------------------------------------------------P---A-----G-------Q---------Q--------------------M---VIWG--TNVV---V---TET-KDKFQRFVER--F---I---------------D--------------H-------------------D----ADP---------------------------------------------------------------------------------SE-G-----I--N-P-------------------HE------------------P-------------L----YL-QKLE-------------------EIQTL-E--L---PFL-NV---NC------------KH---------------------M-----------------KD-F---D----V--D-LYNQLVTY-PQEVIQIFD------MAAN----E---M---------F-----------FE------------R--Y--------P----------------------------------------------------------------------------------------------------------------------------------------------------------------------------------------------------------------------DT---N---------L--EH----------Q-----V------QV------R---TF----NA--E--K---------------------T--KN--MRSLNP--E-DIDQLITITGMVIRTSQLIPEMREAFFRC-----------------HV----------C-SYTQ-SVE---------------------I-D--R-GRI-------GEPA-V-C--R--G--C-QT----K---------YS----------------MALIHN--RSQFSDKQMVKLQESPD---------------------------------------------DMPAGQTPHTVVLYAHN-D-LV-----DYVSPGDRVSVTGIYR--ATPL-R-V-NPN-Q--R--N---VKAVYKT-----Y---------IDVI--QFCK-----------------------D---DS--------------------------E---------------R--------------L---------H---------E-----N-V----------------------------D---------------------------D---------------------G----------------------------------------------------------------------------------------------------------------------------------------------------------------------------------------------------------------------------------------------------------------------------------------------------------------------------------------------------------------------------------------------------------------------------------------------------------------------------------APSIY--E----------NEDIKKGILCQLFGS--A---------KK-----------D----F-------------SN------------------------------------------------------------------A---G---R------------------------------G-N-------F---------RSDINILLCGDPGTSKSQLLQYVH-RLVPRGQYTSGKGSSAVGLTAYVT-KDP-ETR---QLVLQT-----------------------------------------------------------------------------------------------------------------------------------------------------------------------------------------------------------------------------------------------------------------------------------------------------------------------------------------------------------------------------------------------------------------------------------------------------------------------------VEMR-K--------------------------I-G--------------S-A-----K---G------------M---VSAYPRQLESLIRLSEAHARMRFSKEVEREDVHEAKR--------LHYEALKQAAFDPR---DGTINVDILAT--------G-VSNT-A--R----KQQ-QECASALKK-H------I--E-A--------K-----G--------K-----------------------------------V------V-ML---K----Y------H-QLY-----EE--F-----------RQ----------S-----S---D----L------------------------------------------------------------------------------------------------------------------------
>Sarcophilus_harrisii@XP_003759610
-------------------------------------------------------------------------------------------------------------------------------------------------------------------------------------------------------------------------------------------------------------------------------------------------------------------------------------------------------------------------------------------------------------------------------------------------------------------------------------------------------------------------------------------------------------------------------------------------------------------------------------------------------------------------------------------------------------------------------------------------------------------------------------------------------------------MQRQKDGKQTVFCEEQARS-E---N--------------V--K--S---------SPS----------------------------QR---R----------------R---P-----E--D--S--TS-T-G-------E--L--Q----PM--------P---TS----P--------G---------A-DL----Q--S----PA---T------------Q-D--A-LF-------------S---SP--------P--------P--FR-S-----S--A---I-----P--L--E---F-D-L-S--------------------S-------------P-----L-T-------------Y-G----T--P----S-----S-------R--------V----E----G---T-----------P----R-S-----G-V------R-G----------------TP-V--R-QR-P-DL--------G----S--A-RK-----GR-Q------------V-----------D-L-H----------S----------------------------------------------D-----G--P----AA---E-------------D-----------T----V--------------A---S---E-----Q--------------------------------------------------------------S---L-----G-------Q---------K--------------------L---VIWG--TDVN---V---ATC-KENFQRFLQR--F---I---------------D--------------P----------L------A-K----EEE---------------------------------------------------------------------------------NV-G-----I--D-L-------------------TE------------------P-------------V----YM-QRLA-------------------EINVI-G--E---PFL-NV---NC------------EH---------------------L-----------------KS-F---D----K--N-LYRQLISY-PQEVIPTFD------MAVN----E---I---------F-----------FD------------R--Y--------P----------------------------------------------------------------------------------------------------------------------------------------------------------------------------------------------------------------------DS---I---------L--EH----------Q-----I------QV------R---PF----NA--L--K---------------------T--RN--MRNLNP--E-DIDQLITINGMVIRSSQLIPEMQEAFFQC-----------------QV----------C-AFTT-RVE---------------------I-D--R-GRI-------AEPS-V-C--K--H--C-NT----K---------HS----------------MALIHN--RSMFSDKQMIKLQESPE---------------------------------------------DMPAGQTPHTVVLFAHN-D-LV-----DKVQPGDRVNVTGIYR--AVPV-R-V-NPR-M--S--N---VKSVYKT-----H---------IDVI--HYRK-----------------------T---DA--------------------------K---------------R--------------L---------H---------G-----L-D----------------------------E---------------------------E---------------------A-----E----------------Q--K---------------------------------------------------------L------------------F----S---------------------------------------------------------------------------------------------------------------------------------------------------------------------------------------------------------------------------------E---------------------N-----RVE-----------------M-------------------------LKE-----LSR--K--PD-IYE-------------------------------RLSSALAPSIY--E----------HEDIKKGILLQLFGG--T---------RK-----------D----F-------------SH------------------------------------------------------------------T---G---R------------------------------G-K-------F---------RAEINILLCGDPGTSKSQLLQYVY-NLVPRGQYTSGKGSSAVGLTAYVM-KDP-ETR---QLVLQT----GALVLSDNGVCCIDEFDKMNESTRSVLHEVMEQQTLSIAKAGII-CQLNARTSILAAANPIESQWNPKKTTIENIQLPHTLLSRX----------------------------------------------------------------------------------------------------------------------------------------------------------------------------------------------------------------------------------------------------------------------------------------------------------------------------------------------------------------------------------------------------------------------------------------------------------------------------------------------------------------------------------------------------------------------------------------------------------------------------------------------------------------------------------------------------------------------------------------------------------------------------------------------------------------------------------------------------------------
>Oreochromis_niloticus@XP_003438153
----------------------------------------------------------------------------------------------------------------------------------------------------------------------------------------------------------------------------------------------------------------------------------------------------------------------------------------------------------------------------------------------------------------------------------------------------------------------------------------------------------------------------------------------------------------------------MSSP--AS--T--------------P-------G-G-------R---------K-------------------R-----------------------GR--------------------------NTN---P------------P-------T------------------------P----------------------------------------------------------------------SS-E---D--------------P--T--S---------PPS----------------------------QR---R----------------R---G-----Q--D--S-----S-TG------D--L--M----PM--------P---TS----P--------ATDVLSPAAPQ-D---------------------------------T--S-LL-------------S---SP--------R------------P-------S--G---MTLP--P--N--E---V-D-M-S--------------------S-------------P-----L-M-------------Y-G----T--P----S-----S-------R--------I----E----G---T-----------P----R-S-----G-V------R-G----------------TP-A--R-QR-P-DL--------G----S--V-RK-----AP-Q------------V-----------D-L-H----------S----------------------------------------------E-----P--P----ST---D-------------G-----------A----V--------------A---S---E-----S--------------------------------------------------------------N---A-----G-------Q---------R--------------------L---VIWG--TDVN---V---GTC-KEKFQRFLQR--F---V---------------D--------------P----------T------S-T----EDE---------------------------------------------------------------------------------NA-G-----L--D-L-------------------NE------------------P-------------L----YM-QKLE-------------------EISVV-G--D---PVM-NV---NC------------RH---------------------V-----------------QS-F---D----A--D-LYRQLICY-PQEVIPTFD------MAVN----E---L---------F-----------FE------------R--F--------P----------------------------------------------------------------------------------------------------------------------------------------------------------------------------------------------------------------------DS---F---------L--EY----------Q-----I------QV------R---PY----NA--L--K---------------------T--KS--MRSLNP--E-DIDQLITISGMVIRTSQLIPEMQEAFFQC-----------------QV----------C-AYST-RVE---------------------V-D--R-GRI-------AEPA-V-C--R--H--C-NT----T---------HS----------------LALIHN--RSVFSDKQMIKIQESPE---------------------------------------------DMPAGQTPHTTIVYAHN-D-LV-----DKVQPGDRVNITGIYR--AVPM-R-V-NPR-Q--S--N---VKSVYKT-----H---------IDAI--HFRK-----------------------T---DE--------------------------K---------------R--------------L---------H---------G-----L-D----------------------------E---------------------------E---------------------A-----E----------------Q--K---------------------------------------------------------L------------------F----T---------------------------------------------------------------------------------------------------------------------------------------------------------------------------------------------------------------------------------E---------------------D-----RVQ-----------------T-------------------------LKE-----LAA--K--PD-VYE-------------------------------RLSSALAPSIY--E----------HEDIKKGILLQLFGG--T---------RK-----------D----F-------------SQ------------------------------------------------------------------T---G---R------------------------------G-N-------F---------RAEVNILLCGDPGTSKSQLLQYVY-NLVPRGQYTSGKGSSAVGLTAYVM-KDP-ETR---QLVLQT----GALVLSDNGICCIDEFDKMSDNTRSVLHEVMEQQTLSIAKAGII-CQLNARTAVLAAANPVESQWNPKKTTIENIQLPHTLLSRFDLIFLMLD-PQDEAYDRRL--AHHLV-------SL-----------------Y-----------------------------Y-Q---------------T----E------------------------------------E-----Q---------------------M---------E-E-E--------F---------L----D---------M-AV------------------------------------------------------------------------------------------------LKDYIAYARTY-------------------I-NPR-L-SE--EASQA-LIEAY-VDMR-K--------------------------I-G--------------S-G-----R---G------------M---VSAYPRQLESLIRLAEAHAKVRFSEKVETIDVEEAKR--------LHREALKQSATDPR---TGFVDISILTT--------G-MSAT-A--R----KRK-EEVAQALKK-L------I--Q-A--------K-----G--------K-----------------------------------T------P-AM---K----Y------Q-QLL-----DD--L-----------RG----------Q-----S---E----TA----IT--K----EL----------F--D-------EAL-RALADE-D-YLT-VTG---K-T-V--RLLA-------------------------------------------------
>Gorilla_gorilla_gorilla@XP_004047036
-------------------------------------------------------------------------------------------------------------------------------------------------------------------------------------------------------------------------------------------------------------------------------------------------------------------------------------------------------------------------------------------------------------------------------------------------------------------------------------------------------------------------------------------------------------------------------------------------------------------------------------------------------------------------------------------------------------------------------------------------------------X----------------------------------------------------------------------RS-E---D--------------A--R--S---------SPS----------------------------QR---R----------------R---G-----E--D--S--TS-T-G-------E--L--Q----PM--------P---TS----P--------G---------V-DL----Q--S----PA---A------------Q-D--V-LF-------------S---SP--------P--------Q--MH-S-----S--A---I-----P--L--D---F-D-V-S--------------------S-------------P-----L-T-------------Y-G----T--P----S-----S-------R--------V----E----G---T-----------P----R-S-----G-V------R-G----------------TP-V--R-QR-P-DL--------G----S--A-QK-----GL-Q------------V-----------D-L-Q----------S----------------------------------------------D-----G--A----AA---E-------------D-----------I----V--------------A---S---E-----Q--------------------------------------------------------------S---L-----G-------Q---------K--------------------L---VIWG--TDVN---V---AAC-KENFQRFLQR--F---I---------------D--------------P----------L------A-K----EEE---------------------------------------------------------------------------------NV-G-----I--D-F-------------------TE------------------P-------------L----YM-QRLG-------------------EINVI-G--E---PFL-NV---NC------------EH---------------------I-----------------KS-F---D----K--N-LYRQLVSY-PQEVIPTFD------MAVN----E---I---------F-----------FD------------R--Y--------P----------------------------------------------------------------------------------------------------------------------------------------------------------------------------------------------------------------------DS---I---------L--EH----------Q-----I------QV------R---PF----NA--L--K---------------------T--KN--MRNLNP--E-DIDQLITISGMVIRTSQLIPEMQEAFFQC-----------------QV----------C-AHTT-RVE---------------------M-D--R-GRI-------AEPS-V-C--G--R--C-HT----T---------HS----------------MALIHN--RSLFSDKQMIKLQESPE---------------------------------------------DMPAGQTPHTVILFAHN-D-LV-----DKVQPGDRVNVTGIYR--AVPI-R-V-NPR-V--S--N---VKSVYKT-----H---------IDVI--HYRK-----------------------T---DA--------------------------K---------------R--------------L---------H---------G-----L-D----------------------------E---------------------------E---------------------A-----E----------------Q--K---------------------------------------------------------L------------------F----S---------------------------------------------------------------------------------------------------------------------------------------------------------------------------------------------------------------------------------E---------------------K-----RVE-----------------L-------------------------LKE-----LSR--K--PD-IYE-------------------------------RLASALAPSIY--E----------HEDIKKGILLQLFGG--T---------RK-----------D----F-------------SH------------------------------------------------------------------T---G---R------------------------------G-K-------F---------RAEINILLCGDPGTSKSQLLQYVY-NLVPRGQYTSGKGSSAVGLTAYVM-KDP-ETR---QLVLQT----GALVLSDNGICCIDEFDKMNESTRSVLHEVMEQQTLSIAKAGII-CQLNARTSVLAAANPIESQWNPKKTTIENIQLPHTLLSRFDLIFLMLD-PQDEAYDRRL--AHHLV-------AL-----------------Y-----------------------------Y-Q---------------S----E------------------------------------E-----Q---------------------A---------E-E-E--------L---------L----D---------M-AV------------------------------------------------------------------------------------------------LKDYIAYAHST-------------------I-MPR-L-SE--EASQA-LIEAY-VDMR-K--------------------------I-G--------------S-S-----R---G------------M---VSAYPRQLESLIRLAEAHAKVRLSNKVEAIDVEEAKR--------LHREALKQSATDPR---TGIVDISILTT--------G-MSAT-S--R----KRK-EELAEALKK-L------I--L-S--------K-----G--------K-----------------------------------T------P-AL---K----Y------Q-QLF-----ED--I-----------RG----------Q-----S---D----IA----IT--K----DM----------F--E-------EAL-RALADD-D-FLT-VTG---K-T-V--RLL--------------------------------------------------
>Clavelina_lepadiformis@CT01130510.H1.1
----------------------------------------------------------------------------------------------------------------------------------------------------------------------------------------------------------------------------------------------------------------------------------------------------------------------------------------------------------------------------------------------------------------------------------------------------------------------------------------------------------------------------------------------------------------------------------------------------------------------------------------------------------------------------------------------------------------------------------------------------------------------------------------------------------------------------------------------------------M--S--S---------PGA----------------------------RRG--R----------------S---R-----H--D--N--EL-D-T-------S--S--D----LG--------I---LP----P--------T---------S-PA----S--P----SE---I------------L-D--A-TS-------------D---SI--------M--------A--PQ-T-----P--A---N-----V--S--E---I-D-L-S--------------------S-------------P-----L-F-------------Y-G----T--P----S-----S-------SG-------R----T----P---G-----------G----S-A-----------------R--T------P-RGAQTP-V--R-QR-A-DL--------G----S--S-SR-----VR-T------------V-----------N-L-H----------S-------D---Q----S---A---------P----------A---IP-----E--T----IP---E-------------E-----------T----E--------------P---P---L--------------------------------------------------------------------D---A-----T-------S---------Q--------------------L---VIWG--TDVV---V---SHC-KAKFTQFING--F---I---------------P--------------T----------D--------D----DAM---------------E-----------------------------------------------------------------TE-S-----GI-D-P-------------------NE------------------P-------------F----YL-RKLE-------------------EISIT-E--E---PYF-DV---NC------------LH---------------------L-----------------KD-F---D----T--D-LYRQLVCY-PQEVIPTFD------MAVN----E---L---------F-----------FE------------R--Y--------P----------------------------------------------------------------------------------------------------------------------------------------------------------------------------------------------------------------------EI---G---------L--EH----------Q-----I------QV------Q---PF----NA--E--R---------------------T--KN--MRSLNP--E-DIDQLITICGMAIRTSSLIPEMREGFFRC-----------------NV----------C-HHEV-SVE---------------------I-E--R-GRI-------AEPN-I-C--E--K--C-KT----T---------HS----------------MSLIHN--RSLFTDRQLIKLQEAPD---------------------------------------------DMPAGQTPHSVSLHAYG-H-LV-----DTVQPGDRIVVTGVYR--AQPL-R-V-NPR-M--R--N---VKSVYRT-----H---------VDVL--HFQK-----------------------E---DG--------------------------K---------------R--------------Q---------Q---------L-----Y-E----------------------------S----------------------A----D---------------------D-----E----------------D--A-------------------------------------Q----I--------------Q------------------F----S---------------------------------------------------------------------------------------------------------------------------------------------------------------------------------------------------------------------------------K---------------------E-----RIE-----------------T-------------------------IRE-----LSK--R--PD-VYD-------------------------------RLARAVAPSVY--E----------HDDIKKGILLQLFGG--S---------RK-----------QLKKSG-------------SQ------------------------------------------------------------------G---GG--K------------------------------A-G-------M---------RAELHVLLCGDPGTSKSQLLRYVHEKLAPRGQYTNGKGSSAVGLTAYIT-KEQ-ETK---QLMMQP----GALVLSDNGVCCIDEFDKMNDSTRSILHEVMEQQTLSIAKAGII-CQLNARTSVLAAANPCESQWNPRKTIVENIMLPHTLMSRFDLIFLMLD-PQDEVYDRRL--ANHLV-------SL-----------------Y-----------------------------H-R---------------S----R------------------------------------Q-----E---------------------E---------E-L-D--------V---------L----D---------S-EL------------------------------------------------------------------------------------------------LKDYLAYARAF-------------------V-KPR-L-SE--EAGQE-LVQAY-VEMR-K--------------------------G-G----------GN--G-S-----K---G------------G---VTAYPRQLESLIRLSEAHAKTRLSLHVERSDVREAMR--------LYREALKQSATDPR---TGIVDISILTT--------G-MSAT-A--R----RRQ-EELKSALKQ-L------I--E-Q-D------K-----G--------R------------------GG-QGGGKS--------G------P-TM---R----C------R-PLL-----DR--W-----------RG----------Q-----T---D----QI----IT--Q----AM----------F--D-------ETV-KSLQDD-E-YLV-RTS---D-V-I--RLC--------------------------------------------------
>Salpa_fusiformis@Sfus35799.H1.1
--------------------------------------------------------------------------------------------------------------------------------------------------------------------------------------------------------------------------------------------------------------------------------------------------------------------------------------------------------------------------------------------------------------------------------------------------------------------------------------------------------------------------------------------------------------------------------------------------------------------------------------------------------------------------------------------------------------------------------------------------------------------------------------------------------------------------------------------------------------------------------------------------------------------------------------------S--P--MQ-Y-S-------A--Q--D----VS--------S---DR----P--------L---------P-SV----S--N----LD---F------------T-S--P-VQ-------------N---SE--------F--------P--PS-S-----S--SAAHN-----V--F--D---T-D-L-S--------------------S-------------P-----I-L-------------Y-N----T--P----S-----S-------L--------K----T----P---G-----------SFD--N-N-----L-T------P-SR------------GAATP-V--R-RR-V-DL--------G----S--S-RR-----VR-T------------I-----------N-L-D----------N-------G---QA---N---G---------D-D--------D---R-------------------D-------------D-----------D----E--------------D---D---E-----V--E-----------------------G--------------------------G--------D---D-----A-----------------N--------------------L---VIWG--TNVV---V---NRC-KRSFAKFIET--F---K---------------L--------------S----------S------Y-D----GND---------------N-----------------------------------------------------------------PD----------E-A-------------------EE------------------P-------------Y----YL-TKLD-------------------EIAVN-E--H---PYL-DL---DC------------GH---------------------L-----------------RS-A---A----P--N-LYRKLVCY-PQEVVPTFD------MAVN----C---L---------F-----------LA------------R--H--------A----------------------------------------------------------------------------------------------------------------------------------------------------------------------------------------------------------------------RV---V---------L--DH----------Q-----I------QV------K---PF----NA--Q--R---------------------T--KN--MRSLNP--Q-DIDQMITISGMVIRTSTLIPEMREGFFRC-----------------NV----------C-QYEV-SVE---------------------I-E--R-GRI-------NEPS-S-C--I--M--C-KT----S---------FS----------------MAIIHN--RCYFTDRQMVKLQESPD---------------------------------------------DMPAGQTPHSVPLHIYG-D-LV-----DYVQPGDRVVVTGIYR--AQPL-R-V-VSI-H--R--S---VKSVYRT-----H---------IDVL--HFEK-----------------------K---ED--------------------------K---------------R--------------M---------Q---------M-----Y-K----------------------------K----------------------A----G---------------------T-----D----------------D--A-------------------------------------Q----F--------------R------------------I----D---------------------------------------------------------------------------------------------------------------------------------------------------------------------------------------------------------------------------------K---------------------D-----RLD-----------------L-------------------------IKK-----LAA--K--PG-IYE-------------------------------LLANSVAPSVY--E----------HEDIKKGLLLQLFGG--S---------RK-----------QLDKAT-------------TA------------------------------------------------------------------Q---DG--K------------------------------V-G-------L---------RSEIHILLCGDPGTSKSQLLRYVHERLAPRGQYTSGKGSSAVGLTAYIT-KDA-DTR---QLVMQP----GALVLSDNGICCIDEFDKMTDNTRSILHEVMEQQTLSIAKAGII-CQLNARASVLAAANPCESQWNPKKTTIENIMLPHTLMSRFDLIFLMLD-PQNEDYDRRL--ANHLV-------SL-----------------Y-----------------------------H-Q---------------D----K------------------------------------K-----D---------------------Q---------E-E-N--------F---------L----G---------A-EV------------------------------------------------------------------------------------------------LKDYIAYARSC-------------------I-KPT-L-SE--EAGQE-LVQAY-IDMR-R--------------------------G-GS---------AA--G-S-----R---G------------G---VSAYPRQLESLIRLAEARAKVRLSETVQTSDVQEALR--------LYREALKQSATDPR---TGIVDISIITT--------G-VSAT-S--R----KRR-DELKNALRQ-L------I--Q-Q-D------R--------------------------------------VSNR--------A------P-TR---K----C------R-QLL-----SK--W-----------RE----------Q-----T---D----ET----IT--Q----TM----------F--D-------EAV-RALQDD-D-YLV-RTG---D-V-V--RL---------------------------------------------------
>Ophionotus_victoriae@CT01130603.H1.1
----------------------------------------------------------------------------------------------------------------------------------------------------------------------------------------------------------------------------------------------------------------------------------------------------------------------------------------------------------------------------------------------------------------------------------------------------------------------------------------------------------------------------------------------------------------------------------------------------------------------------------------------------------------------------------------------------------------------------------------------------------------------------------------------------------------------------------------------------------------------------------------------------------------------------------------------------------------------------------------------------------------------------------------------------------------------------------------------------------------------------------------------------------------------------------------------------------------------------------------------------------------------------------------------------------------------------------------------------------------------------------------------------------------------------------------------------------------------------------------------------------------------------------------------------------------------------------------------------------------------------------------------------------------------------------------------------------------------------------------------------------------------------------------------------------------------------------------------------------------------------------------------------------------------------------------------------------------------------------------------------------------------------------------------------------------------------------------------------------------------------------------------------------------------------------------------------------------------------------------------------------------------------------------------------------------------------------------------------------------------------------------------------------------------------------------------------------------------------------------------------------------------------------------------------------------------------------------------------------------------------------------------------------------------------------------------------------------------------------------------------------------------------------------------------------------------------------------------------------------------------------------------------------------------------------------------------------------------------------------------------------------------------------------------------------------------------------------------------------------------------------------------------------------------------------------------------------------------------------------------------------------------------------------------------------------------------------------------------------------------------------------------------------------------------------------------------------------------------------------------------------------------------------------------------------------------------------------------------------------------------------------------------------------------------------------------------------------------------------------------------------------------------------------------------MEQQTLSIAKAGII-CSLNARTSILAAANPVDSQWNPRKPIIDNIQLPHTLLSRFDLIFLILD-PQDEVFDRRL--AGHLV-------SL-----------------Y-----------------------------H-Q---------------D----Q------------------------------------D-----K---------------------T---------N-D-E--------H---------L----D---------M-SV------------------------------------------------------------------------------------------------MRDYVSYARTY-------------------V-HPK-L-SE--ESCQM-LVQAY-VEMR-K--------------------------V-G--------------S-A-----R---G------------M---ISS-------------------------------------------------------------------------------------------------------------------------------------------------------------------------------------------------------------------------------------------------------------------------------------------------------------------------------------------------------------------------------------------
>Chelonia_mydas@EMP36698
-------------------------------------------------------------------------------------------------------------------------------------------------------------------------------------------------------------------------------------------------------------------------------------------------------------------------------------------------------------------------------------------------------------------------------------------------------------------------------------------------------------------------------------------------------------------------------------------------------------------------------------------------------------------------------------------------------------------------------------------------------------------------------------------------------------------------------------RAE---D--------------A--Q--S---------PPS----------------------------QK---R----------------R---T-----D--D--S--TS-T-G-------D--L--Q----PM--------P---TS----P--------A---------V-DM----Q--S----PN---A------------Q-D--V-LF-------------S---SP--------P--------Q--FR-E-----S--A---I-----P--L--D---F-D-I-S--------------------S-------------P-----L-T-------------Y-G----T--P----S-----S-------R--------V----E----G---T-----------P----R-S-----G-V------R-G----------------TP-V--R-QR-P-DL--------G----S--A-RK-----AR-Q------------V-----------D-L-H----------S----------------------------------------------D-----V--P----A----E-------------D-----------A----L--------------A---S---E-----Q--------------------------------------------------------------T---L-----G-------Q---------K--------------------L---VIWG--TDVN---V---ASC-KEKFQRFLQR--F---I---------------D--------------P----------L------A-K----EEE---------------------------------------------------------------------------------NV-G-----L--D-L-------------------NE------------------P-------------L----YM-QRLE-------------------EINMV-G--E---PFL-NV---NC------------DH---------------------L-----------------RS-F---D----T--N-LYRQLICY-PQEVIPTFD------MAAN----E---I---------F-----------FD------------R--Y--------P----------------------------------------------------------------------------------------------------------------------------------------------------------------------------------------------------------------------DS---I---------L--EH----------Q-----I------QV------R---PY----NA--L--K---------------------T--RN--MRSLNP--E-DIDQLITISGMVIRSSQLIPEMQEAFFKC-----------------QV----------C-AFTT-RVE---------------------I-D--R-GRI-------SEPS-T-C--K--N--C-NT----T---------HS----------------MALIHN--RSMFSDKQMIKLQESPE---------------------------------------------DMPAGQTPHTVVLFAHN-D-LV-----DKVQPGDRVNVTGIYR--AVPI-R-V-NPR-V--S--N---VKSVYKT-----H---------IDVI--HYRK-----------------------T---DS--------------------------K---------------R--------------L---------H---------G-----V-D----------------------------E---------------------------E---------------------T-----E----------------Q--K---------------------------------------------------------M------------------F----A---------------------------------------------------------------------------------------------------------------------------------------------------------------------------------------------------------------------------------E---------------------E-----RVE-----------------M-------------------------LKE-----LSR--K--PD-IYE-------------------------------RLSLALAPSIY--E----------HEDIKKGILLQLFGG--S---------RK-----------D----F-------------SH------------------------------------------------------------------T---G---R------------------------------G-N-------F---------RAEINILLCGDPGTSKSQLLQYVY-NLVPRGQYTSGKGSSAVGLTAYVM-KDP-ETR---QLVLQT----GALVLSDNGICCIDEFDKMNESTRSVLHEVMEQQTLSIAKAGII-CQLNARTSVLAAANPIESQWNPKKTTIENIQLPHTLLSRFDLIFLMLD-PRDEAYDRRL--AHHLV-------AL-----------------F-----------------------------Y-Q---------------S----E------------------------------------E-----Q---------------------V---------E-E-E--------Y---------M----D---------I-AV------------------------------------------------------------------------------------------------LRDYIAYARSY-------------------V-NPR-L-SE--EASQA-LIEAY-VDMR-K--------------------------I-G--------------S-G-------------------------------------------------------------------------------------------------------------ISAT-A--R----KHK-EELAQALKK-L------I--Q-S--------K-----G--------K-----------------------------------T------P-AL---K----Y------Q-QLF-----DD--L-----------RA----------Q-----S---D----AA----VT--K----EM----------F--E-------EAL-RALADD-D-FLT-VTG---K-T-V--R----------------------------------------------------
>Anas_platyrhynchos@EOB08169
------------------------------------------------------------------------------------------------------------------------------------------------------------------------------------------------------------------------------------------------------------------------------------------------------------------------------------------------------------------------------------------------------------------------------------------------------------------------------------------------------------------------------------------------------------------------------------------------------------------------------------------------------------------------------------------------------------------------------------------------------------------------------------------------------------------------------------------------------------------------------------------------------------------------------------------------------------------------------------------------------------------------------------------------------------------------------------------------------------------------------------------------------------------------------------------------------------------------------------------------------------------------------------------------------------------------DL--------G----S--A-RK-----AR-Q------------V-----------D-L-H----------S----------------------------------------------D-----G--P----A----E-------------D-----------L----V--------------A---S---E-----Q--------------------------------------------------------------S---L-----G-------Q---------K--------------------L---VIWG--TDVN---VXNVTAC-KEKFQRFLQR--F---I---------------D--------------P----------L------A-K----EDE---------------------------------------------------------------------------------DI-G-----L--D-L-------------------NE------------------P-------------R----YM-QRLE-------------------EINMV-G--E---PFL-NV---NC------------DH---------------------L-----------------RA-F---D----E--N-LYRQLICY-PQEVIPTFD------MAAN----E---I---------F-----------FD------------R--Y--------P----------------------------------------------------------------------------------------------------------------------------------------------------------------------------------------------------------------------DS---I---------L--EH----------Q-----I------QV------R---PY----NA--L--K---------------------T--RN--MRSLNP--E-DIDQLITISGMVIRSSQLIPEMQEAFFKC-----------------QV----------C-AFTT-RVE---------------------I-D--R-GRI-------AEPS-V-C--K--H--C-NT----T---------HS----------------MALIHN--RSMFSDKQMIKLQESPE---------------------------------------------DMPAGQTPHTVALFAHN-D-LV-----DKVQPGDRVNVTGIYR--AVPI-R-V-NPR-V--S--V---VKSVYKT-----H---------IDVI--HYRK-----------------------T---DS--------------------------K---------------R--------------L---------H---------G-----V-D----------------------------E---------------------------E---------------------T-----E----------------Q--K---------------------------------------------------------M------------------F----T---------------------------------------------------------------------------------------------------------------------------------------------------------------------------------------------------------------------------------E---------------------E-----RVE-----------------I-------------------------LKE-----LSK--K--AD-IYE-------------------------------RLSSALAPSIY--E----------HEDIKKGILLQLFGG--S---------RK-----------D----F-------------TN------------------------------------------------------------------T---G---R------------------------------G-N-------F---------RAEINILLCGDPGTSKSQLLQYVY-NLVPRGQYTSGKGSSAVGLTAYVM-KDP-ETR---QLVLQT----GALVLSDNGICCIDEFDKMNESTRSVLHEVMEQQTLSIAKAGII-CQLNARTSILAAANPIESQWNPKKTTIENIQLPHTLLSRFDLIFLMLD-PRDEAYDRRL--ARHLV-------SL-----------------Y-----------------------------Y-Q---------------S----E------------------------------------E-----R---------------------M---------E-E-E--------Y---------M----D---------M-AV------------------------------------------------------------------------------------------------LRDYIAYARCY-------------------V-NPR-L-SE--EASQA-LIEAY-VDMR-K--------------------------I-G--------------S-G-----R---G------------M---VSAYPRQLESLIRLAEAHAKVRFSEKVETIDVEEAKR--------LHREALKQSATDPR---TGIVDISILTT--------G-MSAT-A--R----KRK-EELAQALRK-L------I--Q-S--------K-----G--------K-----------------------------------T------P-AL---K----Y------Q-QLF-----ED--L-----------RA----------Q-----S---D----MA----VT--K----EM----------F--E-------EAL-RALADD-D-FLT-VTG---K-T-V--RLL--------------------------------------------------
>Botryllus_schlosseri@JG312738.H1.1
-------------------------------------------------------------------------------------------------------------------------------------------------------------------------------------------------------------------------------------------------------------------------------------------------------------------------------------------------------------------------------------------------------------------------------------------------------------------------------------Q--R-------------S-------------S-----------SS--------R---------R------G-R-R--S----------KS---QT--P--------------Q-----------------------------------------------N-----------------------PRTP-Q----------Q-----------A-----S------------S-------T------------------------G----------------------------------------------------------------------ES-D---LQLLPTSP-------A--H--I---------SGG----------------------------GA---P----------------S---P-----W--S--S--I-------------------------------------------------------------------------V----GA---S------------E-V--D---------------------L--------S--------S--PL-Y-----Y--G---T-----P--G--P---S-T-P-G--------------------R-------------T-----P-R-------------G------S--G----T-----P-------V-----R--Q----R----P---D--------------------------------------------------------------------------------L--G-SNR----RV-R------------T-----------V-D-M----------NSDA----Q---A----H---P---------A-A--------P---AD-----A--D----AA---T-------------E-----------A----N--------------A---R---N-----T--Q-----------------------S---------------------------------------------------------------R--------------------L---VIWG--TDVN---I---NEC-KEKFAMFLTQ--F---T---------------E--------------S----------G------D-E----QME---------------------------------------------------------------------------------VD-EN----I--D-I-------------------SQ------------------F-------------I----YQ-KKLV-------------------DISAT-E--N---P------------------------------------------------------------------------------------------------------------------------------------------------------------------------------------------------------------------------------------------------------------------------------------------------------------------------------------------------------------------------------------------------------------------------------------------------------------------------------------------------------------------------------------------------------------------------------------------------------------------------------------------------------------------------------------------------------------------------------------------------------------------------------------------------------------------------------------------------------------------------------------------------------------------------------------------------------------------------------------------------------------------------------------------------------------------------------------------------------------------------------------------------------F----T---------------------------------------------------------------------------------------------------------------------------------------------------------------------------------------------------------------------------------K---------------------E-----EID-----------------K-------------------------IKL-----LSQ--R--SD-IYD-------------------------------KLAASIAPSIY--E----------STDIKKGILLQLFGG--S---------PK-----------D----L-------------AQ------------------------------------------------------------------S---G---R------------------------------K-H-------F---------RDSLHILLCGDPGTSKSQILQYIH-KIVPRSQYTSGKGSSAVGLTAYIT-KDP-DTR---QLALQP----GALVLSDNGVCCIDEFDKMSDSTKSVLHEVMEQQTLSIAKAGII-CQLNARTSVLAAANPCESQWNHKKTIID-IMLPHTLLSRFDLIFLILD-SQDEGFDRKL--ANHLV-------GL-----------------Y-----------------------------H-R---------------G----F------------------------------------Q-----N---------------------TT--------D-S-E--------L---------L----D---------M-SV------------------------------------------------------------------------------------------------LKKYLAYAKTY-------------------V-KPR-L-SE--EAGQS-LIHAY-VNMR-K--------------------------V-G--------------S-G-----S---G------------Q---VTAYPRQLESLIRIAEARAKVRLSNTVEERDIQEALR--------LYQEAIKQSATDPR---TGIVDISILTT--------G-MSST-A--R----KRI-DELKGVLRS-L------I--N-T-E------K-----T--------R-----------------------------------G------S-AI---K----C------Q-QLL-----DK--W-----------RT----------M-----S---D----QV----IS--R----P----------LF--D-------EVV-QGLQDD-E-FIV-RSN---D-V-I--RV---------------------------------------------------
>Alligator_sinensis@XM_006021209.H1.1
---------------------------------------------------------------------------------------------------------------------------------------------------------------------------------------------------------------------------------------------------------------------------------------------------------------------------------------------------------------------------------------------------------------------------------------------------------------------------------------------------------------------------------------------------------------M--S----------SP---AS--T--------------P---------R-------R---------R-------------------G-----------------------KRGR-A----------S-----------A-----P------------A-------T------------------------PHA-----------------------------------------------------------------------E---D--------------A--Q--S---------PPS----------------------------EK---R----------------R---A-----D--D--S--TS-T-G-------D--L--Q----PM--------P---TS----P--------A---------A-DI----Q--S----PN---A------------Q-D--V-LF-------------S---SP--------T--------Q--FR-H-----S--A---I-----P--L--D---F-D-I-S--------------------S-------------P-----L-T-------------Y-G----T--P----S-----S-------R--------V----E----G---T-----------P----R-S-----G-V------R-G----------------TP-V--R-QR-P-DL--------G----S--A-RK-----GR-E------------V-----------D-L-H----------S----------------------------------------------D-----G--V----SK---X-------------D-----------A----V--------------A---N---E-----Q--------------------------------------------------------------S---L-----G-------Q---------K--------------------L---VIWG--TDVN---V---TSC-KEKFQRFLQH--F---I---------------D--------------L----------L------A-K----EEE---------------------------------------------------------------------------------NV-G-----L--D-L-------------------NE------------------P-------------L----YM-QRLE-------------------EINMV-G--E---PFL-NV---NC------------EH---------------------L-----------------RS-F---D----A--N-LYRQLVCY-PQEVIPTFD------MAAN----E---I---------F-----------FD------------R--Y--------P----------------------------------------------------------------------------------------------------------------------------------------------------------------------------------------------------------------------DS---I---------L--EH----------Q-----I------QV------R---PY----NA--L--K---------------------T--RN--MRSLNP--E-DIDQLITISGMVIRSSQLIPEMQEAFFRC-----------------QV----------C-AFTM-RVE---------------------I-D--R-GRI-------AEPS-A-C--K--N--C-NT----T---------HS----------------MALIHN--RSMFSDKQMIKLQESPE---------------------------------------------DMPAGQTPHTVALFAHN-D-LV-----DKVQPGDRVNVTGIYR--AVPV-R-V-NSR-V--S--N---VKSVYKT-----H---------IDVI--HYRK-----------------------T---DA--------------------------K---------------R--------------L---------H---------G-----V-D----------------------------E---------------------------E---------------------T-----E----------------Q--K---------------------------------------------------------M------------------F----S---------------------------------------------------------------------------------------------------------------------------------------------------------------------------------------------------------------------------------Q---------------------E-----RVE-----------------M-------------------------LKE-----LSE--K--PD-IYE-------------------------------RLSMALASSIY--E----------HEDIKKGILLQLFGG--S---------RK-----------D----F-------------SH------------------------------------------------------------------T---G---R------------------------------G-N-------F---------RSEINILLCGDPGTSKSQLLQYVH-NLVPRGQYTSGRGSSAVGLTAYVM-KDP-ETR---QLVLQT----GALVLSDNGICCIDEFDKMNESTRSVLHEVMEQQTLSIAKAGII-CQLNARTSVLAAANPIESQWNPKKTTIENIQLPHTLLSRFDLIFLMLD-PRDEAYDRRL--AHHLI-------SL-----------------Y-----------------------------Y-Q---------------S----E------------------------------------E-----Q---------------------M---------E-E-E--------Y---------M----D---------M-AV------------------------------------------------------------------------------------------------LRDYIAYARCY-------------------V-NPR-L-SE--EASQA-LIEAY-VDMR-K--------------------------I-G--------------S-G-----R---G------------M---VSAYPRQLESLIRLAEAHAKVRFSDKVETIDVEEAKR--------LHREALKQSATDPR---TGIVDISILTT--------G-MSAT-A--R----KRK-EELAQALKK-L------I--Q-A--------K-----G--------K-----------------------------------T------P-AL---K----Y------Q-QLF-----DD--L-----------RA----------Q-----S---D----AA----VT--K----EM----------F--E-------EAL-RALADD-D-FLT-VTG---K-T-V--RLL--------------------------------------------------
>Ambystoma_mexicanum@CT06131209.H1.1
---------------------------------------------------------------------------------------------------------------------------------------------------------------------------------------------------------------------------------------------------------------------------------------------------------------------------------------------------------------------------------------------------------------------------------------------------------------------------------------------------------------------------------------------------------------M--S----------SP---AS--T--------------P-------G-R-------K---------G-------------------S-----------------------KRGR-G----------S-----------N-----P------------P-------T------------------------P----------------------------------------------------------------------RS-E---D--------------V--Q--S---------PPS----------------------------QR---R----------------R---T-----D--D--P---S-T-G-------E--L--Q----PM--------P---TS----P--------A---------A-DI----S--I----PS---V------------Q-D--S-LF-------------S---SP--------A--------P--FR-H-----S--V---QP----M--S--E---I-D-L-S--------------------S-------------P-----L-T-------------Y-G----T--P----S-----S-------R--------V----E----G---T-----------P----R-S-----G-V------R-G----------------TP-A--R-QR-P-DL--------G----S--T-RK-----AR-Q------------V-----------D-L-H----------S----------------------------------------------D-----Q--P----AA---E-------------E-----------L----V--------------T---S---E-----Q--------------------------------------------------------------S---F-----G-------Q---------K--------------------L---VIWG--TDVN---V---ASC-KEKFQRFLQR--F---I---------------D--------------Q----------L------S-K----EEE---------------------------------------------------------------------------------NS-G-----L--D-L-------------------NE------------------P-------------L----YM-QRLE-------------------EINMV-G--E---PFL-NV---NS------------DH---------------------L-----------------RA-F---D----Q--D-LYRQLVCY-PQEVIPTFD------MAVN----E---T---------F-----------FE------------R--Y--------P----------------------------------------------------------------------------------------------------------------------------------------------------------------------------------------------------------------------DS---I---------L--EH----------Q-----I------QV------R---PY----NA--L--K---------------------T--RN--MRSLNP--E-DIDQLITISGMIIRTSQIIPEMQEAFFKC-----------------QV----------C-AYST-RVE---------------------I-D--R-GRI-------AEPS-V-C--K--H--C-NT----T---------HS----------------MALIHN--RSMFSDKQMIKLQESPE---------------------------------------------DMPAGQTPHTVVLYAHN-D-LV-----DKVQPGDRVNVTGIYR--AVPM-R-V-NPR-V--S--N---VKSVYKT-----H---------IDVI--HYRK-----------------------T---DE--------------------------K---------------R--------------L---------H---------S-----T-D--------------------------------------------------------D---------------------S-----D----------------Q--K---------------------------------------------------------M------------------F----T---------------------------------------------------------------------------------------------------------------------------------------------------------------------------------------------------------------------------------E---------------------E-----RIE-----------------T-------------------------LKE-----LAN--K--PD-IYE-------------------------------RLASALAPSIY--E----------HEDIKKGILLQLFGG--T---------RK-----------D----F-------------SH------------------------------------------------------------------T---G---R------------------------------G-N-------F---------RAEVNILLCGDPGTSKSQLLQYVY-NLVPRGQYTSGKGSSAVGLTAYVM-KDP-ETR---QLVLQT----GALVLSDNGICCIDEFDKMNESTRSVLHEVMEQQTLSIAKAGII-CQLNARTSVLAAANPVESQWNPKKTTIENIELPHTLLSRFDLIFLMLD-PQDEAYDRRL--AHHLV-------AL-----------------Y-----------------------------Y-Q---------------T----E------------------------------------E-----Q---------------------L---------E-E-E--------H---------M----D---------M-AL------------------------------------------------------------------------------------------------LKDYIAYARTY-------------------V-TPK-L-TE--EAGQA-LIEAY-VDMR-K--------------------------V-G--------------S-G-----R---G------------M---VSAYPRQLESLIRLSEAHSKVRFSNKVETIDVEEAKR--------LHREALKQSATDPR---TGIVDISILTT--------G-MSAT-A--R----KRK-EELAQALKK-L------I--Q-S--------K-----G--------K-----------------------------------T------P-AL---K----Y------Q-LLF-----ED--L-----------RG----------Q-----S---D----VA----VT--K----EM----------F--E-------EAL-HALADE-D-YLT-VTG---K-T-V--RLL--------------------------------------------------
>Caiman_crocodilus@Contig21305.H1.1
------------------------------------------------------------------------------------------------------------------------------------------------------------------------------------------------------------------------------------------------------------------------------------------------------------------------------------------------------------------------------------------------------------------------------------------------------------------------------------------------------------------------------------------------------------------------------------------------------------------------------------------------------------------------------------------------------------------------------------------------------------------------------------------------------------------------------------------------------------------------------------------------------------------------------------------------------------------------------------------------------------------------------------------------------------------------------------------------------------------------------------------------------------------------------------------------------------------------------------------------------------------------------------------------------------------------------------------------------------------------------------------------------------------------------------------------------------------------------------------------------------------------------------------------------------------------------------------------------------------------------------------------------------------------------------------------------------------------------------------------------------------------------------------------------------------------------------------------------------------------------------------------------------------------------------------------------------------------------------------------------------------------------------------------PTFD------MAAN----E---I---------F-----------FD------------R--Y--------P----------------------------------------------------------------------------------------------------------------------------------------------------------------------------------------------------------------------DS---I---------L--EH----------Q-----I------QV------R---PY----NA--L--K---------------------T--RN--MRSLNP--E-DIDQLITISGMVIRSSQLIPEMQEAFFRC-----------------QV----------C-AFTM-RVE---------------------I-D--R-GRI-------AEPS-A-C--K--N--C-NT----T---------HS----------------MALIHN--RSMFSDKQMIKLQESPE---------------------------------------------DMPAGQTPHTVALFAHN-D-LV-----DKVQPGDRVNVTGIYR--AVPV-R-V-NSR-M--S--N---V----------------------------------------------------------------------------------------------------------------------------------------------------------------------------------------------------------------------------------------------------------------------------------------------------------------------------------------------------------------------------------------------------------------------------------------------------------------------------------------------------------------------------------------------------------------------------------------------------------------------------------------------------------------------------------------------------------------------------------------------------------------------------------------------------------------------------------------------------------------------------------------------------------------------------------------------------------------------------------------------------------------------------------------------------------------------------------------------------------------------------------------------------------------------------------------------------------------------------------------------------------------------------------------------------------------------------------------------------------------------------------------------------------------------------------------------------------------------------------------------------------------------------------------------------------------------------------------------------------------------------------------------------------------------------------------------------------------------------------------------------------------------------------------------------------------------------------------------------------------------------------------------------------------------------------------------------------
>Caretta_caretta@Contig30847.H1.2
---------------------------------------------------------------------------------------------------------------------------------------------------------------------------------------------------------------------------------------------------------------------------------------------------------------------------------------------------------------------------------------------------------------------------------------------------------------------------------------------------------------------------------------------------------------------------------------------------------------------------------------------------------------------------------------------------------------------------------------------------------------------------------------------------------------------------------------------------------------------------------------------------------------------------------------------------------------------------------------------------------------------------------------------------------------------------------------------------------------------------------------------------------------------------------------------------------------------------------------------------------------------------------------------------------------------------------------------------------------------------------------------------------------------------------------------------------------------------------------------------------------------------------------------------------------------------------------------------------------------------------------------------------------------------------------------------------------------------------------------------------------------------------------------------------------------------------------------------------------------------------------------------------------------------------------------E---PFL-NV---NC------------DH---------------------L-----------------RS-F---D----T--N-LYRQLICY-PQ------------------------------------------------------------------------------------------------------------------------------------------------------------------------------------------------------------------------------------------------------------------------------------------------------------------------------------------------------------------------------------------------------------------------------------------------------------------------------------------------------------------------------------------------------------------------------------------------------------------------------------------------------------------------------------------------------------------------KT-----H---------IDVI--HYRK-----------------------T---DS--------------------------K---------------R--------------L---------H---------G-----V-D----------------------------E---------------------------E---------------------T-----E----------------Q--K---------------------------------------------------------M------------------F----A---------------------------------------------------------------------------------------------------------------------------------------------------------------------------------------------------------------------------------E---------------------E-----RVE-----------------M-------------------------LKE-----LSR--K--PD-IYE-------------------------------RLSLALAPSIY--E----------HEDIKK--------G--S---------RK-----------D----F-------------SH------------------------------------------------------------------T---G---R------------------------------G-N-------F---------RAEINLLLCGDPRTSKSQLLQYVC-NLVPXGQYTSVKGSSAVGFTAYVM-KDP-ETR---QLVLQT----GALVLRDNGICCIDEFDKMNESTRSVLHEVMEQQTLSIAXAGII-CQLNARTSVLAAANPIESQWNPKKTTIENIQLPHTLLSRFDLIFLMLD-LRDEAYDRRL--AHHLV-------AL-----------------F-----------------------------Y-Q---------------S----E------------------------------------E-----L---------------------V---------E-E-E--------Y---------M----D---------I-AV------------------------------------------------------------------------------------------------FRDYIAYARSY-------------------V-NPR-L-SE--EATQA-LIEAY-VDMR-K--------------------------I-G--------------S-G-----R---G------------M---VSAYPRQLESLIRLAEAHAKVRFSDKVETIDVEEAKR--------LHREALKQSATDPR---TGIVDISILTT--------G-ISAT-A--R----KRK-EELAQALKK-L------I--Q-S--------K-----G--------K-----------------------------------T------P-AL---K----Y------Q-QLF-----DD------------------------------------------------------------------------------------------------------------------------------------------------------------------
>Chelonoidis_nigra@Contig393.H2.1
---------------------------------------------------------------------------------------------------------------------------------------------------------------------------------------------------------------------------------------------------------------------------------------------------------------------------------------------------------------------------------------------------------------------------------------------------------------------------------------------------------------------------------------------------------------------------------------------------------------------------------------------------------------------------------------------------------------P------------P-------R------------------------T-------------------------------------------------------------------------E---D--------------A--Q--S---------PPS----------------------------QK---R----------------R---T-----D--D--S--TS-T-G-------D--L--Q----PM--------P---TS----P--------A---------V-DM----Q--S----PN---A------------Q-D--V-LF-------------S---SP--------P--------Q--FR-E-----S--A---I-----P--L--D---F-D-I-S--------------------S-------------P-----L-T-------------Y-G----T--P----S-----S-------R--------V----E----G---T-----------P----R-S-----G-V------R-G----------------TP-V--R-QR-P-DL--------G----S--A-RK-----AR-Q------------V-----------D-L-H----------S----------------------------------------------D-----G--P----A----K-------------D-----------A----L--------------A---S---E-----Q--------------------------------------------------------------S---L-----G-------Q---------K--------------------L---VIWG--TDVN---V---ASC-KEKFQRFLQR--F---I---------------D--------------P----------L------A-K----EEE---------------------------------------------------------------------------------NI-G-----L--D-L-------------------NE------------------P-------------L----YM-QRLE-------------------EINMV-G--E---PFL-NI---NC------------DH---------------------L-----------------RS-F---D----T--N-LYRQLICY-PQEVIPTFD------MAAN----E---I---------F-----------FD------------R--Y--------P----------------------------------------------------------------------------------------------------------------------------------------------------------------------------------------------------------------------DS---I---------L--EH----------Q-----I------QV------R---PY----NA--L--K---------------------T--RN--MRSLNP--E-DIDQLITISGMVIRSSQLIPEMQEAFFKC-----------------QV----------C-AFTT-RVE---------------------I-D--R-GRI-------AEPS-V-C--K--N--C-ST----T---------HS----------------MALIHN--RSVFSDKQMIKLQESPE---------------------------------------------DMPAGQTPHTVVLFAHN-D-LV-----DKVQPGDRVNVTGIYR--AVPI-R-V-NPR-V--S--N---VKSVYKT-----H---------VDVI--HYRK-----------------------T---DS--------------------------K---------------R--------------L---------H---------G-----V-D----------------------------E---------------------------E---------------------T-----E----------------Q--K---------------------------------------------------------I------------------F----A---------------------------------------------------------------------------------------------------------------------------------------------------------------------------------------------------------------------------------E---------------------E-----RVE-----------------M-------------------------LKE-----LSR--K--PD-IYE-------------------------------RLSLALAPSIY--E----------HEDIKKGILLQLFGG--S---------RK-----------D----F-------------SH------------------------------------------------------------------T---G---R------------------------------G-N-------F---------RAEINILLCGDPGTSKSQLLQYVY-NLVPRGQYTSGKGSSAVGLTAYVM-KDP-ETR---QLVLQT----GALVLSDNGICCIDEFDKMNESTRSVLHEVMEQQTLSIAKAGII-CQLNTHTSVLAAANPTESQWNPKKTTIENIQLPHTLLSRFDLIFLMLD-PRDEAYDRRL--AHHLV-------AL-----------------Y-----------------------------Y-Q---------------S----E------------------------------------E-----Q---------------------V---------E-E-E--------Y---------M----D---------M-AV------------------------------------------------------------------------------------------------LRDYIAYARSY-------------------V-NPR-L-SE--EASQA-LIEAY-VDMR-K--------------------------I-G--------------S-G-----R---G------------M---VSAYPRQLESLIRLAEAHAKVSFSNKVETIDVEEAKR--------LHREALKQSATDPR---TGIVDISILTT--------G-INAT-A--H----KRK-EELAQALKK-L------I--Q-S--------K-----G--------K-----------------------------------T------P-AL---K----Y------Q-QLF-----DD--L-----------RA----------Q-----S---D----AA----VT--K----ER----------F--E-------EAL-RALADD-D-FLT-VTG---K-T-V--RLL--------------------------------------------------
>Chrysemys_picta_bellii@CT01131209.H1.1
---------------------------------------------------------------------------------------------------------------------------------------------------------------------------------------------------------------------------------------------------------------------------------------------------------------------------------------------------------------------------------------------------------------------------------------------------------------------------------------------------------------------------------------------------------------------------------------------------------------------------------------------------------------------------------------------------------------------------------------------------------------------------------------------------------------------------------------E---D--------------A--Q--S---------PPS----------------------------QK---R----------------R---T-----D--D--S--TS-T-G-------D--L--Q----PM--------P---TS----P--------A---------V-DM----Q--S----PN---A------------Q-D--V-LF-------------S---SP--------P--------Q--FR-E-----S--A---I-----P--L--D---F-D-I-S--------------------S-------------P-----L-T-------------Y-G----T--P----S-----S-------R--------V----E----G---T-----------P----R-S-----G-V------R-G----------------TP-V--R-QR-P-DL--------G----S--A-RK-----AR-Q------------V-----------D-L-H----------S----------------------------------------------D-----G--P----A----E-------------D-----------A----L--------------A---S---E-----Q--------------------------------------------------------------S---L-----G-------Q---------K--------------------L---VIWG--TDVN---V---ASC-KEKFQRFLQR--F---I---------------D--------------P----------L------A-K----EEE---------------------------------------------------------------------------------NV-G-----L--D-L-------------------NE------------------P-------------L----YM-QRLE-------------------EINMV-G--E---PFL-NV---NC------------DH---------------------L-----------------RS-F---D----T--N-LYRQLICY-PQEVIPTFD------MAAN----E---I---------F-----------FD------------R--Y--------P----------------------------------------------------------------------------------------------------------------------------------------------------------------------------------------------------------------------DS---I---------L--EH----------Q-----I------QV------R---PY----NA--L--K---------------------T--RN--MRSLNP--E-DIDQLITISGMVIRSSQLIPEMQEAFFKC-----------------QV----------C-AFTT-RVE---------------------I-D--R-GRI-------AEPS-T-C--K--N--C-NT----T---------HS----------------MALIHN--RSMFSDKQMIKLQESPE---------------------------------------------DMPAGQTPHTVVLFAHN-D-LV-----DKVQPGDRVNVTGIYR--AVPI-R-V-NPR-V--S--N---VKSVYKT-----H---------IDVI--HYRK-----------------------T---DS--------------------------K---------------R--------------L---------H---------G-----V-D----------------------------E---------------------------E---------------------T-----E----------------Q--K---------------------------------------------------------I------------------F----A---------------------------------------------------------------------------------------------------------------------------------------------------------------------------------------------------------------------------------E---------------------E-----RVE-----------------M-------------------------LKD-----LSR--K--PD-IYE-------------------------------RLSLALAPSIY--E----------HEDIKKGILLQLFGG--S---------RK-----------D----F-------------SH------------------------------------------------------------------T---G---R------------------------------G-N-------F---------RAEINILLCGDPGTSKSQLLQYVY-NLVPRGQYTSGKGSSAVGLTAYVM-KDP-ETR---QLVLQT----GALVLSDNGICCIDEFDKMNESTRSVLHEVMEQQTLSIAKAGII-CQLNARTSVLAAANPIESQWNPKKTTIENIQLPHTLLSRFDLIFLMLD-PRDEAYDRRL--AHHLV-------AL-----------------Y-----------------------------Y-Q---------------S----E------------------------------------E-----Q---------------------V---------E-E-E--------Y---------M----D---------M-AV------------------------------------------------------------------------------------------------LRDYLAYARSY-------------------V-NPR-L-SE--EASQA-LIEAY-VDMR-K--------------------------I-G--------------S-G-----R---G------------M---VSAYPRQLESLIRLAEAHAKVRFSDKVETIDVEEAKR--------LHREALKQSATDPR---TGIVDISILTT--------G-ISAT-A--R----KRK-EELAQALKK-L------I--Q-S--------K-----G--------K-----------------------------------T------P-AL---K----Y------Q-QLF-----DD--L-----------RA----------Q-----S---D----AA----VT--K----EM----------F--E-------EAL-RALADD-D-FLT-VTG---K-T-V--RLL--------------------------------------------------
>Crocodylus_niloticus@toto58979.H1.1
------------------------------------------------------------------------------------------------------------------------------------------------------------------------------------------------------------------------------------------------------------------------------------------------------------------------------------------------------------------------------------------------------------------------------------------------------------------------------------------------------------------------------------------------------------------------------------------------------------------------------------------------------------------------------------------------------------------------------------------------------------------------------------------------------------------------------------------------------------------------------------------------------------------------------------------------------------------------------------------------------------------------------------------------------------------------------------------------------------------------------------------------------------------------------------------------------------------------------------------------------------------------------------------------------------------------------------------------------------------------------------------------------------------------------------------------------------------------------------------------------------------------------------------------------------------------------------------------------------------------------------------------------------------------------------------------------------------------------------------------------------------------------------------------------------------------------------------------------------------------------------------------------------------------------------------------------------------------------------------------------------------------------------RQLVCY-PQEVIPTFD------MAAN----E---I---------F-----------FD------------R--Y--------P----------------------------------------------------------------------------------------------------------------------------------------------------------------------------------------------------------------------DS---I---------L--EH----------Q-----I------QV------R---PY----NA--L--K---------------------T--RN--MRSLNP--E-DIDQLITISGMVIRSSQL-------------------------------------------------------------------------------------------------------------------------------------------------------------------------------------------------------------------------------------------------------------------------------------------------------------------------------------------------------------------------------------------------------------------------------------------------------------------------------------------------------------------------------------------------------------------------------------------------------------------------------------------------------------------------------------------------------------------------------------------------------------------------------------------------------------------------------------------------------------------------------------------------------------------------------------------------------------------------------------------------------------------------------------------------------------------------------------------------------------------------------------------------------------------------------------------------------------------------------------------------------------------------------------------------------------------------------------------------------------------------------------------------------------------------------------------------------------------------------------------------------------------------------------------------------------------------------------------------------------------------------------------------------------------------------------------------------------------------------------------------------------------------------------------------------------------------------------------------------------------------------------------------------------------------------------------------------------------------------------------------------------------------------------------------------------------------------------------------------------------------------------------------------------------------------------------------------------------------------------------------
>Crotalus_adamanteus@Cada27847.H1.1
---------------------------------------------------------------------------------------------------------------------------------------------------------------------------------------------------------------------------------------------------------------------------------------------------------------------------------------------------------------------------------------------------------------------------------------------------------------------------------------------------------------------------------------------------------------------------------------------------------------------------------------------------------------------------------------------------------------------------------------------------------------------------------------------------------------------------------------------------------------------------------------------------------------------------------------------------------------------------------------------------------------------------------------------------------------------------------------------------------------------------------------------------------------------------------------------------------------------------------------------------------------------------------------------------------------------------------------S--V-RK-----TR-Q------------V-----------D-L-H----------S----------------------------------------------D-----T--A----AP---G-------------D-----------A----M--------------A---S---E-----H--------------------------------------------------------------S---V-----G-------Q---------K--------------------L---VIWG--TDVN---V---ASC-KEKFQRFLQR--F---I---------------D--------------P----------T------A-K----EEE---------------------------------------------------------------------------------NI-G-----L--D-L-------------------NE------------------P-------------L----YM-QRLE-------------------EINLI-G--E---PFL-NL---NC------------DH---------------------L-----------------KS-F---D----E--N-LYRQLMCY-PQEVIPTFD------MAAN----E---I---------F-----------FE------------R--Y--------P----------------------------------------------------------------------------------------------------------------------------------------------------------------------------------------------------------------------DS---I---------L--EH----------Q-----I------QV------R---PY----NA--L--K---------------------T--RN--MRSLNP--E-DIDQLVTISGMVIRTSQLIPEMQEAFFKC-----------------QV----------C-GFTT-RVE---------------------I-D--R-GRI-------AEPS-A-C--K--N--C-NT----T---------HS----------------MNLIHN--RSLFSDKQMIKLQESPE---------------------------------------------DMPAGQTPYTVILFAHN-D-LV-----DKVQPGDRVNITGIYR--AVPV-R-V-IPR-M--S--S---VRSVYKT-----H---------IDVI--HYCK-----------------------T---DS--------------------------K---------------R--------------L---------H---------G-----L-E----------------------------E---------------------------G---------------------T-----G----------------Q--K---------------------------------------------------------M------------------F----T---------------------------------------------------------------------------------------------------------------------------------------------------------------------------------------------------------------------------------E---------------------E-----REK-----------------M-------------------------LQV-----LSQ--K--PD-IYD-------------------------------RLSSALAPSIY--E----------HEDIKKGILLQLFGG--S---------RK-----------D----F-------------SH------------------------------------------------------------------T---G---R------------------------------G-N-------F---------RAEINILLCGDPGTSKSQLLQYVY-NLVPRGQYTSGKGSSAVGLTAYVM-KDP-ETR---QLVLQT----GALVLSDNGICCIDEFDKMNESTRSMLHEVMEQQTLSIAKAGII-CQLNARTSILAAANPIESQWNPKKTTIENIQLPHTLLSRFDLIFLMLD-PRDETYDRRL--AHHLV-------SL-----------------Y-----------------------------Y-Q---------------T----E------------------------------------E-----Q---------------------V---------E-E-E--------Y---------M----D---------M-AV------------------------------------------------------------------------------------------------LRDYIAYARTY-------------------I-NPR-L-SE--EASQA-LIEAY-VDMR-K--------------------------V-G--------------S-G-----K---G------------M---VSAYPRQLESLIRLAEAHAKVRFSAKVETIDVEEAKR--------LHREALKQSATDPR---TGIVDISILTT--------G-MSAT-A--R----KRK-EEFAQALKK-L------I--Q-S--------K-----G--------K-----------------------------------T------P-AL---K----Y------Q-QLF-----DD--L-----------RA----------Q-----S---E----MA----IT--K----EM----------F--E-------EAL-HALADD-D-FLT-ITG---R-T-V--RLL--------------------------------------------------
>Cyclorana_alboguttata@CT01131209.H1.1
---------------------------------------------------------------------------------------------------------------------------------------------------------------------------------------------------------------------------------------------------------------------------------------------------------------------------------------------------------------------------------------------------------------------------------------------------------------------------------------------------------------------------------------------------------------M--S----------SP---TS--T--------------P-------S-R-------R---------R-------------------N-----------------------KRGR-G----------S-----------N-----P------------P-------T------------------------P----------------------------------------------------------------------RS-E---E--------------V--H--S---------PPS----------------------------QR---R----------------R---T-----E--D-----TS-I-G-------E--L--L----PM--------P---TS----P--------S---------G-DL----Q--S----PS---G------------Q-E--L-LF-------------S---SP--------A--------P--SR-H-----S--I---I-----Q--S--E---L-D-L-S--------------------S-------------P-----L-T-------------Y-G----T--P----S-----S-------R--------V----E----G---T-----------P----R-S-----G-I------R-G----------------TP-A--R-QR-P-DL--------G----S--A-RK-----LK-Q------------V-----------D-L-Q----------S----------------------------------------------D-----Q--P----AV---E-------------E-----------L----V--------------T---S---E-----Q--------------------------------------------------------------S---M-----E-------Q---------K--------------------L---VIWG--TDVN---V---ITC-REKFQRFIQR--F---I---------------D--------------P----------S------A-K----EEE---------------------------------------------------------------------------------NV-G-----L--D-L-------------------NE------------------P-------------I----YM-QRLE-------------------EINVV-G--D---PFL-NI---DC------------EH---------------------L-----------------RT-F---D----E--D-LYRQLVCY-PQEVIPTFD------MAVN----Q---L---------F-----------FE------------R--Y--------P----------------------------------------------------------------------------------------------------------------------------------------------------------------------------------------------------------------------DS---I---------L--EH----------Q-----I------QV------R---PY----NA--L--K---------------------T--RN--MRSLNP--E-DIDQLITIGGMVIRTSQIIPEMQEAFFKC-----------------QV----------C-AFST-RVE---------------------I-D--R-GRI-------SEPS-V-C--K--H--C-NT----------------------------------LIHN--RSMFSDKQMIKLQESPE---------------------------------------------DMPAGQTPHTIILYAHN-D-LV-----DKVQPGDRVNVTGIYR--AVPI-R-V-NPK-V--R--N---VKSVYKT-----H---------IDVI--HYRK-----------------------T---DS--------------------------K---------------R--------------L---------H---------G-----I-D----------------------------E---------------------------E---------------------T-----E----------------Q--K---------------------------------------------------------M------------------F----T---------------------------------------------------------------------------------------------------------------------------------------------------------------------------------------------------------------------------------E---------------------E-----RVQ-----------------M-------------------------LKE-----LAA--K--PD-IYE-------------------------------RLSSALAPSIY--E----------HDDIKKGILLQLFGG--T---------RK-----------D----F-------------SH------------------------------------------------------------------T---G---R------------------------------G-K-------F---------RAEVNILLCGDPGTSKSQLLQYVY-NLVPRGQYTSGKGSSAVGLTAYVM-KDP-ETR---QLVLQT----GALVLSDNGICCIDEFDKMNESTRSVLHEVMEQQTLSIAKAGII-CQLNARTSVLAAANPVESQWNPKKTTIENIQLPHTLLSRFDLIFLMLD-PQDEAYDRRL--AHHLV-------AL-----------------Y-----------------------------Y-Q---------------S----E------------------------------------E-----Q---------------------L---------N-E-E--------Q---------L----D---------M-AV------------------------------------------------------------------------------------------------LKDYIAYARTY-------------------V-NPR-L-SE--EASQA-LIEAY-VDMR-K--------------------------I-G--------------S-G-----R---G------------M---VSAYPRQLESLIRLSEAHAKVRFSSKVETIDVEEAKR--------LHREALKQSATDPR---TGIVDISILTT--------G-MSAT-A--R----KRK-EELAQALKK-L------I--Q-S--------K-----G--------K-----------------------------------T------P-AL---K----Y------Q-QLF-----ED--L-----------RG----------Q-----S---D----AA----IT--K----DM----------F--D-------EAL-HALADE-D-YLT-VTG---K-T-V--RLL--------------------------------------------------
>Cynops_pyrrhogaster@CT01131209.H1.1
-------------------------------------------------------------------------------------------------------------------------------------------------------------------------------------------------------------------------------------------------------------------------------------------------------------------------------------------------------------------------------------------------------------------------------------------------------------------------------------------------------------------------------------------------------------------------------------------------------------------------------------------------------------------------------------------------------------------------------------------------------------------------------------------------------------------------------------------------------------------------------------------------------------------------------------------------------------------------------------------------------------------------------------------------------------------------------------------------------------------------------------------------------------------------------------------------------------------------------------------------------------------------------------------------------------------------------------------------------------------------------------------------------------------------------------------------------------------------------------------------------------------------------------------------------------------------------------------------------------------------------------------------------------------------------------------------------------------------------------------------------------------------------------------------------------------------------------------------------------------------------------------------------------QRLE-------------------EINMV-G--E---PFL-NV---DC------------DH---------------------L-----------------RT-F---D----Q--D-LYRQLVCY-PQEVIPTFD------MAVN----E---T---------F-----------FE------------R--Y--------P----------------------------------------------------------------------------------------------------------------------------------------------------------------------------------------------------------------------DS---I---------L--EH----------Q-----I------QV------R---PY----NA--L--K---------------------T--RN--MRSLNP--E-DIDQLITISGMIIRTSQIIPEMQEAFFKC-----------------QV----------C-AYST-RVE---------------------I-D--R-GRI-------AEPS-V-C--K--H--C-NT----T---------HS----------------MALIHN--RSMFSDKQMIKLQESPE---------------------------------------------DMPAGQTPHTVVLYAHN-D-LV-----DKVQPGDRVNVTGIYR--AVPM-R-V-NPR-V--S--N---VKSVYKT-----H---------IDVI--HYRK-----------------------T---DA--------------------------K---------------R--------------L---------H---------G-----V-D----------------------------E---------------------------D---------------------S-----E----------------R--K---------------------------------------------------------M------------------F----T---------------------------------------------------------------------------------------------------------------------------------------------------------------------------------------------------------------------------------E---------------------E-----RME-----------------V-------------------------LKE-----LAR--K--PD-IYE-------------------------------RLASALAPSIY--E----------HEDIKKGILLQLFGG--T---------RK-----------D----F-------------SH------------------------------------------------------------------T---G---R------------------------------G-N-------F---------RAEVNILLCGDPGTSKSQLLQYVY---------------------------------------------------------------------------------------------------------------------IENIELPHTLLSRFDLIFLMLD-PQDEAYDRRL--AHHLV-------AL-----------------Y-----------------------------Y-Q---------------T----E------------------------------------E-----Q---------------------M---------E-E-E--------H---------M----D---------M-AL------------------------------------------------------------------------------------------------LKDYIAYARTY-------------------V-TPK-L-TE--EAGQA-LIEAY-VDMR-K--------------------------V-G--------------S-G-----R---G------------M---VSAYPRQLESLIRLAEAHAKVRFSNKVETIDVEEAKR--------LHREALKQSATDPR---TGIVDISILTT--------G-MSAT-A--R----KRK-EELAQALKK-L------I--Q-S--------K-----G--------K-----------------------------------T------P-AL---K----Y------Q-MLF-----ED--L-----------RA----------Q-----S---D----LA----VT--K----DM----------F--E-------EAL-HALADE-D-YLT-VTG---K-T-V--RLL--------------------------------------------------
>Elaphe_guttata@toto95493.H1.1
--------------------------------------------------------------------------------------------------------------------------------------------------------------------------------------------------------------------------------------------------------------------------------------------------------------------------------------------------------------------------------------------------------------------------------------------------------------------------------------------------------------------------------------------------------------------------------------------------------------------------------------------------------------------------------------------------------------------------------------------------------------------------------------------------------------------------------------------------------------------------------------------------------------------------------------------------------------------------------------------------------------------------------------------------------------------------------------------------------------------------------------------------------------------------------------------------------------------------------------------------------------------------------------------------------------------------------------------------------------------------------------------------------------------------------------------------------------------------------------------------------------------------------------------------------------------------------------------------------------------------------------------------------------------------------------------------------------------------------------------------------------------------------------------------------------------------------------------------------------------------------------------------------------------------------------------------------------------------------------------------------------------------------------------------------------------------------------------------------------------------------------------------------------------------------------------------------------------------------------------------------------------------------------------------------------------------------------------------------------------------------------------------------------------------------------------------------------------------------------------------------------------------------------------------------------------------------------------------------------------------------------------------------------------------------------------------------------------------------------------------------------------------------------------------------------------------------------------------------------------------------------------------------------------------------------------------------------------------------------------------------------------------------------------------------------------------------------------------------------------------------------------------------------------------------------------------------------------------------------------------------------------------------------------------------------------------------------------------------------------------------------------------------------------------------------------------------------------------------------------------------------------------------------------------------------------------------------------------------------------------------------------------------------------------------------------------------------------------------------------------------------------------------------------------------------------------------------------------------------------------------------------------------------------------------------------------------------------------------------------------------------------------------------------------------------------------------------------------------------------------------------------------------------------------------------------------------------------------------------QA-LIEAY-VDMR-K--------------------------V-G--------------S-G-----K---G------------M---VSAYPRQLESLIRLAEAHAKVRFSAKV-------------------------------------------------------------------------------------------------------------------------------------------------------------------------------------------------------------------------------------------------------------------------------------------------------------------------------------------------------------------
>Emys_orbicularis@Contig14200.H1.1
-----------------------------------------------------------------------------------------------------------------------------------------------------------------------------------------------------------------------------------------------------------------------------------------------------------------------------------------------------------------------------------------------------------------------------------------------------------------------------------------------------------------------------------------------------------------------------------------------------------------------------------------------------------------------------------------------------------------------------------------------------------------------------------------------------------------------------------------------------------------------------------------------------------------------------------------------------------------------------------------------------------------------------------------------------------------------------------------------------------------------------------------------------------------------------------------------------------------------------------------------------------------------------------------------------------------------------------------------------------------------------------------------------------------------------------------------------------------------------------------------------------------------------------------------------------------------------------------------------------------------------------------------------------------------------------------------------------------------------------------------------------------------------------------------------------------------------------------------------------------------------------------------------------------------------------------------------------------------------------------------------------------------------------------------------------------------------------------------------------------------------------------------------------------------------------------------------------------------------------------------------------------------------------------------------------------------------------------------------------------------------------------------------------------------------------------------------------------------------------------------------------------------------------------------------------------------------------------------------------------------------------------------------------------------------------------------------------------------------------------------------------------------------------------------------------------------------------------------------------------------------------------------------------------------------------------------------------------------------------------------------------------------------------------------------------------------------------------------------------------------------------------------------------------------------------------------------------------------------------------------------------------------------------------------------------------------------------------------------------------------------------------------------------------------------------------------------------------------------------------------------------------------------------------------------------------------------------------------------------------------------------------------------------------------------------------------------------------------------------------------------------------------------------------------------------------------------------------------------------------------------------------------------------------------------------------------------------------------------------------------------------------------------------------------------------------------------------------------------------------------------------------------------------------------------------------------------------------------------------------------------------------------------------------------------------------------------------------------AKVRFSDKVETIDVEEAKR--------LHREALKQSATDPR---TGIVDISILTT--------G-ISAT-A--R----KRK-EELAQALKK-L------I--Q-S--------K-----G--------K-----------------------------------T------P-AL---K----Y------Q-QLF-----DD--L-----------RA----------Q-----S---D----AA----VT--K----EM----------F--E-------EAL-RALADD-D-FLT-VTG---K-T-V--RLL--------------------------------------------------
>Eublepharis_macularius@Emac4113.H1.1
---------------------------------------------------------------------------------------------------------------------------------------------------------------------------------------------------------------------------------------------------------------------------------------------------------------------------------------------------------------------------------------------------------------------------------------------------------------------------------------------------------------------------------------------------------------M--S----------SP---AS--T--------------P-------S-R-------R-----------------------------S-----------------------SKRH-RGG--------A-----------G-----SASSG----G-TNPPTP----V------------------------A-------------------------------------------------------------------------E---D--------------V--Q--S---------PPL----------------------------QR---R----------------R---T-----D--D--S--TS-T-G-------D--L--Q----PM--------P---TS----P--------P---------I-DT----Q--S----PN---I------------Q-D--A-LF-------------S---SP--------P--------Q--FQ-N-----S--A---V-----P--L--D---F-D-I-S--------------------S-------------P-----L-T-------------Y-G----T--P----S-----S-------R--------V----E----G---T-----------P----R-S-----G-V------R-G----------------TP-V--R-QR-A-DL--------G----S--V-RK-----TR-Q------------V-----------D-L-H----------S----------------------------------------------D-----V--P----TA---E-------------D-----------A----M--------------A---S---E-----Q--------------------------------------------------------------S---V-----G-------Q---------K--------------------L---VIWG--TDVN---V---ASC-KEKFQRFLQR--F---I---------------D--------------P----------T------A-K----EEE---------------------------------------------------------------------------------NI-G-----L--D-L-------------------NE------------------P-------------L----YM-QRLE-------------------EINLV-G--E---PFL-NV---NC------------DH---------------------L-----------------KS-F---D----E--N-LYRQLICY-PQEVIPTFD------MGAN----E---I---------F-----------FD------------R--Y--------P----------------------------------------------------------------------------------------------------------------------------------------------------------------------------------------------------------------------DS---V---------L--EH----------Q-----I------QV------R---PY----NA--L--K---------------------T--RN--MRSLNP--E-DIDQLITINGMVIRSSQLIPEMQEAFFRC-----------------QV----------C-AFTT-RVE---------------------I-D--R-GRI-------AEPS-V-C--K--N--C-NT----S---------HS----------------MALIHN--RSMFSDKQMIKLQESPE---------------------------------------------DMPAGQTPYTIVLFAHN-D-LV-----DKVQPGDRVNVTGIYR--AVPV-R-V-IPR-M--S--N---VRSVYKT-----H---------IDVI--HYCK-----------------------T---DS--------------------------K---------------R--------------L---------H---------G-----M-E----------------------------D---------------------------E---------------------T-----Q----------------Q--T---------------------------------------------------------M------------------F----T---------------------------------------------------------------------------------------------------------------------------------------------------------------------------------------------------------------------------------E---------------------E-----REK-----------------M-------------------------LQE-----LSR--K--PD-IYD-------------------------------RLSSALASSIY--E----------HDDIKKGILLQLFGG--S---------RK-----------D----F-------------SH------------------------------------------------------------------T---G---R------------------------------G-N-------F---------RAEINILLCGDPGTSKSQLLQYVY-NLVPRGQYTSGKGSSAVGLTAYVM-KDP-ETR---QLVLQT----GALVLSDNGICCIDEFDKMNESTRSVLHEVMEQQTLSIAKAGII-CQLNARTSILAAANPIESQWNPKKTTIENIQLPHTLLSRFDLIFLMLD-PRDEAYDRRL--AHHLV-------AL-----------------Y-----------------------------Y-Q---------------T----E------------------------------------E-----Q---------------------V---------E-E-E--------Y---------M----D---------M-AI------------------------------------------------------------------------------------------------LRDYTAYARRY-------------------V-NPR-L-SE--EASQA-LIEAY-VDMR-K--------------------------I-G--------------S-G-----R---G------------M---VSAYPRQLESLIRLAEAHAKVRFSNKVETIDVEEAKR--------LHREALKQSATDPR---TGIVDISILTT--------G-MSAT-A--R----KRK-EELAHALKK-L------I--Q-T--------K-----G--------K-----------------------------------T------P-AL---R----Y------Q-QLF-----ED--L-----------RA----------Q-----S---E----TA----VT--K----EM----------F--E-------EAL-HALADD-D-FLT-VTG---K-T-V--RLL--------------------------------------------------
>Lampropholis_coggeri@Lcog3271.H1.1
---------------------------------------------------------------------------------------------------------------------------------------------------------------------------------------------------------------------------------------------------------------------------------------------------------------------------------------------------------------------------------------------------------------------------------------------------------------------------------------------------------------------------------------------------------------M--S----------SP---AS--T--------------P-------S-R-------R-----------------------------G-----------------------NKRN-R----------T-----------GAGPDTPSHQA----SPATP-------V------------------------A-------------------------------------------------------------------------E---D--------------V--Q--S---------PLS----------------------------QR---R----------------R---T-----D--D--S--TS-T-G-------D--L--Q----PM--------P---TS----P--------P---------I-DT----Q--S----PN---V------------Q-D--V-VF-------------S---SP--------P--------Q--FQ-H-----S------V-----P--L--D---F-D-V-S--------------------S-------------P-----L-T-------------Y-G----T--P----S-----S-------R--------V----E----G---T-----------P----R-S-----G-V------R-G----------------TP-I--R-QR-A-DL--------G----S--V-RK-----AR-Q------------V-----------D-L-H----------S----------------------------------------------D-----V--P----AA---E-------------D-----------T----V--------------A---S---E-----Q--------------------------------------------------------------S---L-----G-------Q---------K--------------------L---VIWG--TDVN---V---ASC-KEKFQRFLQR--F---I---------------D--------------P----------T------A-K----EEE---------------------------------------------------------------------------------NI-G-----L--D-L-------------------NE------------------P-------------L----YM-QRLE-------------------EINLV-G--E---PFL-NV---NC------------EH---------------------L-----------------KS-F---D----E--N-LYRQLLCY-PQEVIPTFD------MAAN----E---I---------F-----------FD------------R--Y--------P----------------------------------------------------------------------------------------------------------------------------------------------------------------------------------------------------------------------DS---I---------L--DH----------Q-----I------QV------R---PY----NA--L--K---------------------T--RH--MRSLNP--E-DIDQLITINGMVIRSSQLIPEMQEAFFKC-----------------QA----------C-SFTT-RVE---------------------I-D--R-GRI-------SEPS-A-C--K--N--C-NT----T---------HS----------------MALIHN--RSLFSDKQMIKLQESPE---------------------------------------------DMPAGQTPYTIVLFAHN-D-LV-----DKVQPGDRVNVTGIYR--AVPV-R-V-NPR-I--S--S---VRSVYKT-----H---------IDVI--HYCK-----------------------T---DS--------------------------K---------------R--------------L---------H---------G-----I-D----------------------------E---------------------------E---------------------A-----E----------------Q--K---------------------------------------------------------M------------------F----T---------------------------------------------------------------------------------------------------------------------------------------------------------------------------------------------------------------------------------E---------------------E-----REK-----------------M-------------------------LQE-----LSR--K--PD-VYE-------------------------------RLSSALAPSIY--E----------HEDIKKGILLQLFGG--S---------RK-----------D----F-------------SH------------------------------------------------------------------T---G---R------------------------------G-N-------F---------RAEINILLCGDPGTSKSQLLHYVY-NLVPRGQYTSGKGSSAVGLTAYVM-KDP-ETR---QLVLQT----GALVLSDNGICCIDEFDKMNESTRSMLHEVMEQQTLSIAKAGII-CQLNARTSILAAANPIESQWNPKKTTIENIQLPHTLLSRFDLIFLMLD-PRDEAYDRRL--AHHLV-------AL-----------------Y-----------------------------Y-Q---------------T----E------------------------------------E-----Q---------------------A---------E-E-E--------Y---------M----D---------M-AV------------------------------------------------------------------------------------------------LRDYIAYARSY-------------------V-SPR-L-SE--EASQA-LIEAY-VDMR-K--------------------------I-G--------------S-G-----R---G------------M---VSAYPRQLESLIRLAEAHAKVRFSDKVETIDVEEAKR--------LHREALKQSATDPR---TGIVDISILTT--------G-MSAT-A--R----KRK-EELANALKK-L------I--Q-S--------K-----G--------K-----------------------------------T------P-AL---R----Y------Q-QLF-----ED--L-----------RA----------Q-----S---E----TA----VT--K----EM----------F--D-------EAL-HALADD-D-FLT-VTG---K-T-V--RLL--------------------------------------------------
>Latimeria_chalumnae@CT01131209.H1.1
---------------------------------------------------------------------------------------------------------------------------------------------------------------------------------------------------------------------------------------------------------------------------------------------------------------------------------------------------------------------------------------------------------------------------------------------------------------------------------------------------------------------------------------------------------------M--S----------SP---TS--T--------------P-------S-R-------R-----------------------------S-----------------------KRGR-T----------N-----------N-----P------------P-------T--------------------------------------------------------------------------------------------------------------------------------------------------------------------------------------------------------------------------------------------------------------------------------------------------------------------------------------------------------------------------A---L-----P--G--E---F-D-I-S--------------------S-------------P-----L-T-------------Y-G----T--P----G-----S-------R--------V----E----G---T-----------P----R-S-----G-V------R-G----------------TP-V--R-QR-P-DL--------G----S--A-RK-----VR-Q------------V-----------D-L-H----------A----------------------------------------------D-----Q--P----M----E-------------E-----------A----V--------------V---S---E-----Q--------------------------------------------------------------S---L-----G-------Q---------K--------------------L---VIWG--TDVN---V---ATC-KEKFQRFLQR--F---I---------------D--------------P----------D------A-R----EEE---------------------------------------------------------------------------------NM-G-----L--D-L-------------------NE------------------P-------------L----YI-QRLE-------------------EINVV-G--E---PFL-NI---NC------------EH---------------------L-----------------KS-F---D----S--D-LYRQLVCY-PQEVIPTFD------MAVN----E---V---------F-----------FE------------R--F--------P----------------------------------------------------------------------------------------------------------------------------------------------------------------------------------------------------------------------DS---I---------L--EH----------Q-----I------QV------R---PY----NA--L--K---------------------T--RN--MRSLNP--E-DIDQLITISGMVIRTSQLIPEMQEAFFKC-----------------QV----------C-CFST-RVE---------------------I-D--R-GRI-------AEPS-V-C--K--N--C-NT----M---------HG----------------LALVHN--RSMFSDKQMIKLQESPE---------------------------------------------DMPAGQTPHTVILYAHN-D-LV-----DKVQPGDRVNVTGIHR--AVPI-R-V-NPR-V--S--N---VKSVYKT-----H---------IDVI--HFRK-----------------------T---DE--------------------------K---------------R--------------L---------H---------G-----V-D----------------------------E---------------------------D---------------------V-----E----------------Q--K---------------------------------------------------------M------------------F----T---------------------------------------------------------------------------------------------------------------------------------------------------------------------------------------------------------------------------------E---------------------E-----RVE-----------------M-------------------------LKE-----LAK--K--PD-IYE-------------------------------RLSSALAPSIY--E----------HEDIKKGILLQLFGG--T---------RK-----------D----F-------------SH------------------------------------------------------------------T---G---R------------------------------G-K-------F---------RAEVNILLCGDPGTSKSQLLQYVF-NLVPRGQYTSGKGSSAVGLTAYVM-KDP-ETR---QLVLQT----GALVLSDNGICCIDEFDKMNESTRSILHEVMEQQTLSIAKAGII-CQLNARTSVLAAANPVESQWNPKKTTIENIQLPHTLLSRFDLIFLMLD-PQDEAYDRRL--AHHLV-------AL-----------------Y-----------------------------Y-Q---------------S----E------------------------------------E-----Q---------------------L---------E-E-E--------N---------L----D---------L-AV------------------------------------------------------------------------------------------------LKDYIAYARGY-------------------V-HPR-L-SE--EASQA-LIEAY-VDMR-K--------------------------I-G--------------S-G-----R---G------------M---VSAYPRQLESLIRLSEAHAKVRFCNKVETIDVEEAKR--------LHREALKQSATDPR---TGIVDISILTT--------G-MSAT-A--R----KRK-EELAQALKK-L------I--Q-S--------K-----G--------K-----------------------------------T------P-AL---K----Y------Q-QLF-----ND--L-----------RG----------Q-----S---D----IA----VT--K----DM----------F--D-------EAL-HALADE-D-FLT-VTG---K-T-V--RLL--------------------------------------------------
>Latimeria_menadoensis@CT01131209.H1.1
---------------------------------------------------------------------------------------------------------------------------------------------------------------------------------------------------------------------------------------------------------------------------------------------------------------------------------------------------------------------------------------------------------------------------------------------------------------------------------------------------------------------------------------------------------------M--S----------SP---TS--T--------------P-------S-R-------R-----------------------------S-----------------------KRGR-T----------S-----------N-----P------------P-------T------------------------P----------------------------------------------------------------------RS-E---D--------------H--K--S---------PPS----------------------------QK---R----------------R---T-----D--D--S--TS-T-G-------E--L--Q----PM--------P---TS----P--------A---------A-DV----C--S----PS---V------------Q-D--SSLF-------------S---SP--------A--------Q--SR-H-----S--A---L-----P--G--E---F-D-I-S--------------------S-------------P-----L-T-------------Y-G----T--P----G-----S-------R--------V----E----G---T-----------P----R-S-----G-V------R-G----------------TP-V--R-QR-P-DL--------G----S--A-RK-----VR-Q------------V-----------D-L-H----------A----------------------------------------------D-----Q--P----M----E-------------E-----------A----V--------------V---S---E-----Q--------------------------------------------------------------S---L-----G-------Q---------K--------------------L---VIWG--TDVN---V---ATC-KEKFQRFLQR--F---I---------------D--------------P----------D------A-R----EEE---------------------------------------------------------------------------------NM-G-----L--D-L-------------------NE------------------P-------------L----YM-QRLE-------------------EINVV-G--E---PFL-NI---NC------------EH---------------------L-----------------KS-F---D----S--D-LYRQLVCY-PQEVIPTFD------MAVN----E---V---------F-----------FE------------R--F--------P----------------------------------------------------------------------------------------------------------------------------------------------------------------------------------------------------------------------DS---I---------L--EH----------Q-----I------QV------R---PY----NA--L--K---------------------T--RN--MRSLNP--E-DIDQLITISGMVIRTSQLIPEMQEAFFKC-----------------QV----------C-CFST-RVE---------------------I-D--R-GRI-------AEPS-V-C--K--N--C-NT----M---------HG----------------LALVHN--RSMFSDKQMIKLQESPE---------------------------------------------DMPAGQTPHTVILYAHN-D-LV-----DKVQPGDRVNVTGIHR--AVPI-R-V-NPR-V--S--N---VKSVYKT-----H---------IDVI--HFRK-----------------------T---DE--------------------------K---------------R--------------L---------H---------G-----V-D----------------------------E---------------------------D---------------------V-----E----------------Q--K---------------------------------------------------------M------------------F----T---------------------------------------------------------------------------------------------------------------------------------------------------------------------------------------------------------------------------------E---------------------E-----RVE-----------------M-------------------------LKE-----LAK--K--PD-IYE-------------------------------RLSSALAPSIY--E----------HEDIKKGILLQLFGG--T---------RK-----------D----F-------------SH------------------------------------------------------------------T---G---R------------------------------G-K-------F---------RAEVNILLCGDPGTSKSQLLQYVF-NLVPRGQYTSGKGSSAVGLTAYVM-KDP-ETR---QLVLQT----GALVLSDNGICCIDEFDKMNESTRSILHEVMEQQTLSIAKAGII-CQLNARTSVLAAANPVESQWNPKKTTIENIQLPHTLLSRFDLIFLMLD-PQDEAYDRRL--AHHLV-------AL-----------------Y-----------------------------Y-Q---------------S----E------------------------------------E-----Q---------------------L---------E-E-E--------N---------L----D---------L-AV------------------------------------------------------------------------------------------------LKDYIAYARGY-------------------V-HPR-L-SE--EASQA-LIEAY-VDMR-K--------------------------I-G--------------S-G-----R---G------------M---VSAYPRQLESLIRLSEAHAKVRFCNKVETIDVEEAKR--------LHREALKQSATDPR---TGIVDISILTT--------G-MSAT-A--R----KRK-EELAQALKK-L------I--Q-S--------K-----G--------K-----------------------------------T------P-AL---K----Y------Q-QLF-----ND--L-----------RG----------Q-----S---D----IA----VT--K----DM----------F--D-------EAL-HALADE-D-FLT-VTG---K-T-V--RLL--------------------------------------------------
>Leucoraja_erinacea@toto14231.H1.1
---------------------------------------------------------------------------------------------------------------------------------------------------------------------------------------------------------------------------------------------------------------------------------------------------------------------------------------------------------------------------------------------------------------------------------------------------------------------------------------------------------------------------------------------------------------M--S----------SP---TS--T--------------P-------S-R-------K---------G-------------------S-----------------------KRGR-G----------S-----------N-----P------------S-------T------------------------P----------------------------------------------------------------------RS-D---G--------------V--Q--S---------PPS----------------------------QR---Q----------------R---M-----D--D--S--TS-T-G-------E--L--Q----PM--------P---TS----P--------A---------A-DL----Q--S----TA---V------------Q-E--S-SFL------------S---SP--------A--------R--SR-H-----S--A---------A--S--E---F-D-V-S--------------------S-------------P-----L-I-------------Y-G----T--P----S-----S-------R--------V----E----G---T-----------P----R-S-----G-A------R-G----------------TP-I--R-QR-P-DL--------G----S--A-RK-----AR-Q------------V-----------D-L-H----------A----------------------------------------------D-----Q--P----PA---D-------------D-----------V----V--------------T---S---E-----Q--------------------------------------------------------------S---L-----G-------Q---------K--------------------L---VIWG--TDVN---V---AAC-KQKFQRFLQR--F---I---------------D--------------P----------S------A-K----DDD---------------------------------------------------------------------------------VV-G-----L--D-L-------------------NE------------------P-------------L----YM-QRLE-------------------EMNLV-G--E---PFL-NV---NS------------SH---------------------L-----------------KA-F---D----T--E-LYRQLVCY-PQEVIPTFD------MAVN----E---L---------F-----------FE------------R--F--------P----------------------------------------------------------------------------------------------------------------------------------------------------------------------------------------------------------------------DS---V---------L--EH----------Q-----I------QV------R---PF----NA--M--R---------------------T--KN--MRSLNP--E-DIDQLITVSGMVIRSSQLIPEMQEAFFSC-----------------QV----------C-ASCT-RVE---------------------I-D--R-GRI-------AEPY-V-C--K--N--C-NT----T---------HS----------------MGLIHN--RSLFSDKQMVKLQESPE---------------------------------------------DMPAGQTPHTVILFAHN-D-LV-----DKVQPGDRVNVTGIYR--AVPI-R-V-NPR-V--S--T---VKSVYKT-----H---------IDVI--HFRK-----------------------T---DE--------------------------K---------------R--------------L---------H---------S-----Y-D----------------------------D---------------------------E---------------------K-----E----------------H--K---------------------------------------------------------L------------------F----T---------------------------------------------------------------------------------------------------------------------------------------------------------------------------------------------------------------------------------E---------------------Q-----RIE-----------------M-------------------------LKD-----LSK--K--PD-IYE-------------------------------RLSAALAPSIY--E----------HEDIKKGILLQLFGG--T---------RK-----------D----F-------------SL------------------------------------------------------------------T---G---R------------------------------G-N-------F---------RAEVNILLCGDPGTSKSQLLQYVH-NLVPRGQYTSGKGSSAVGLTAYVT-KDP-ETR---QLVLQT----GALVLSDNGICCIDEFDKMNDSTRSVMHEVMEQQTLSIAKAGII-CQLNARTSILAAANPVESQWNHKKTTIENIQLPHTLLSRFDLIFLMLD-PQDEAYDRRL--AHHLV-------SL-----------------Y-----------------------------Y-R---------------S----E------------------------------------E-----E---------------------M---------E-E-E--------Y---------L----D---------M-AV------------------------------------------------------------------------------------------------LRDYIAYARTY-------------------V-HPR-L-SE--EASQS-LIEAY-VDMR-K--------------------------I-G--------------S-G-----R---G------------M---VSAYPRQLESLIRLAEAYAKVRFSEKVENLDVEEAKR--------LHREALKQSATDPR---TGIVDISILTT--------G-MSVT-A--R----KRK-EELAQALKK-L------I--Q-S--------K-----G--------K-----------------------------------T------L-AM---R----Y------Q-LLF-----DD--L-----------RS----------Q-----S---D----IA----IT--K----DM----------F--E-------EAL-RALADE-D-FLT-VTG---K-T-V--RLL--------------------------------------------------
>Notophthalmus_viridescens@Nvir15995.H1.1
---------------------------------------------------------------------------------------------------------------------------------------------------------------------------------------------------------------------------------------------------------------------------------------------------------------------------------------------------------------------------------------------------------------------------------------------------------------------------------------------------------------------------------------------------------------M--S----------SP---AS--T--------------P-------G-X-------K---------S-------------------S-----------------------KRGR-G----------S-----------N-----P------------P-------T------------------------P----------------------------------------------------------------------RS-E---D--------------V--Q--S---------PPS----------------------------QR---R----------------R---T-----D--D-----PS-T-G-------E--L--L----PM--------P---TS----P--------A---------A-DV----S--I----PS---V------------Q-D--S-LF-------------S---SP--------A--------P--FR-H-----S--V---QA----A--S--E---L-D-L-S--------------------S-------------P-----L-T-------------Y-G----T--P----S-----S-------R--------V----D----G---T-----------P----R-S-----G-V------R-G----------------TP-A--R-QR-P-DL--------G----S--V-RK-----GR-Q------------V-----------D-L-H----------S----------------------------------------------D-----Q--P----AA---E-------------D-----------L----V--------------T---S---E-----Q--------------------------------------------------------------S---F-----G-------Q---------K--------------------L---VIWG--TDVN---V---ASC-KEKFQRFLQR--F---I---------------D--------------H----------L------A-K----EEE---------------------------------------------------------------------------------NA-G-----L--D-L-------------------NE------------------P-------------L----YM-QRLE-------------------EINMV-G--E---PFL-NV---DS------------DH---------------------L-----------------RT-F---D----Q--D-LYRQLVCY-PQEVIPTFD------MAVN----E---I---------F-----------FE------------R--Y--------P----------------------------------------------------------------------------------------------------------------------------------------------------------------------------------------------------------------------DS---I---------L--EH----------Q-----I------QV------R---PY----NA--L--K---------------------T--RN--MRSLNP--E-DIDQLITISGMIIRTSQIIPEMQEAFFKC-----------------QV----------C-AYST-RVE---------------------I-D--R-GRI-------AEPS-V-C--K--H--C-NT----T---------HS----------------MALIHN--RSMFSDKQMIKLQESPE---------------------------------------------DMPAGQTPHTVVLYAHN-D-LV-----DKVQPGDRVNVTGIYR--AVPM-R-V-NPR-V--S--N---VKSVYKT-----H---------IDVI--HYRK-----------------------T---DA--------------------------K---------------R--------------L---------H---------G-----I-D----------------------------E---------------------------D---------------------S-----E----------------Q--K---------------------------------------------------------M------------------F----T---------------------------------------------------------------------------------------------------------------------------------------------------------------------------------------------------------------------------------E---------------------E-----RVE-----------------V-------------------------LKE-----LAR--K--PD-IYE-------------------------------RLASALAPSIY--E----------HEDIKKGILLQLFGG--T---------RK-----------D----F-------------SH------------------------------------------------------------------T---G---R------------------------------G-N-------F---------RAEVNILLCGDPGTSKSQLLQYVY-NLVPRGQYTSGKGSSAVGLTAYVM-KDP-ETR---QLVLQT----GALVLSDNGICCIDEFDKMNESTRSVLHEVMEQQTLSIAKAGII-CQLNARTSVLAAANPVESQWNPKKTTIENIELPHTLLSRFDLIFLMLD-PQDEAYDRRL--AHHLV-------AL-----------------Y-----------------------------Y-Q---------------T----E------------------------------------E-----Q---------------------L---------E-E-E--------H---------M----D---------M-AL------------------------------------------------------------------------------------------------LKDYIAYARTY-------------------V-TPK-L-TE--EAGQA-LIEAY-VDMR-K--------------------------V-G--------------S-G-----R---G------------M---VSAYPRQLESLIRLAEAHAKVRFSNKVETIDVEEAKR--------LHREALKQSATDPR---TGIVDISILTT--------G-MSAT-A--R----KRK-XELAQALKK-L------I--Q-S--------K-----G--------K-----------------------------------T------P-AL---K----Y------Q-MLF-----ED--L-----------RA----------Q-----S---D----MA----VT--K----DM----------F--E-------EAL-HALAXE-D-YLT-VTG---K-T-V--RLL--------------------------------------------------
>Pelodiscus_sinensis@toto11201.H1.1
------------------------------------------------------------------------------------------------------------------------------------------------------------------------------------------------------------------------------------------------------------------------------------------------------------------------------------------------------------------------------------------------------------------------------------------------------------------------------------------------------------------------------------------------------------------------------------------------------------------------------------------------------------------------------RGT-A----------S-----------NMEG--E------------A-------R------------------------T-------------------------------------------------------------------------E---D--------------A--Q--S---------PPS----------------------------QK---R----------------R---T-----D--D--S--TS-T-G-------D--L--Q----PM--------P---TS----P--------A---------V-DM----Q--S----PN---A------------Q-N--V-LF-------------S---SP--------P--------Q--FR-D-----S--A---L-----P--L--D---F-D-I-S--------------------S-------------P-----L-T-------------Y-G----T--P----S-----S-------R--------V----E----G---T-----------P----R-S-----G-V------R-G----------------TP-V--R-QR-P-DL--------G----S--A-RK-----AR-Q------------V-----------D-L-H----------S----------------------------------------------D-----G--P----A----E-------------D-----------A----L--------------T---N---E-----Q--------------------------------------------------------------S---L-----G-------Q---------K--------------------L---VIWG--TDVN---V---ASC-KEKFQRFLQR--F---I---------------D--------------P----------L------A-K----EDE---------------------------------------------------------------------------------NI-G-----L--D-L-------------------NE------------------P-------------L----YM-QRLE-------------------E--------------------------------------------------------------------------------------------------------EVIPTFD------MAAN----E---I---------F-----------FE------------R--Y--------P----------------------------------------------------------------------------------------------------------------------------------------------------------------------------------------------------------------------DS---I---------L--EH----------Q-----I------QV------R---PY----NA--L--K---------------------T--RN--MRSLNP--E-DIDQLITISGMVIRSSQLIPEMQEAFFKC-----------------QV----------C-AFTT-RVE---------------------I-D--R-GRI-------AEPS-M-C--K--N--C-NT----T---------HS----------------MALIHN--RSMFSDKQMIKLQESPE---------------------------------------------DMPAGQTPHTVVLFAHN-D-LV-----DKVQPGDRVNVTGIYR--AVPV-R-V-NPR-V--S--N---VKSVYKT-----H---------VDVI--HYRK-----------------------T---DS--------------------------K---------------R--------------L---------H---------G-----I-D----------------------------E---------------------------E---------------------T-----E----------------Q--K---------------------------------------------------------M------------------F----A---------------------------------------------------------------------------------------------------------------------------------------------------------------------------------------------------------------------------------E---------------------E-----RVE-----------------M-------------------------LKE-----LSR--K--PD-IYE-------------------------------RLSLALAPSIY--E----------HEDIKKGILLQLFGG--T---------RK-----------D----F-------------SH------------------------------------------------------------------T---G---R------------------------------G-N-------F---------RAEINILLCGDPGTSKSQLLQYVY-NLVPRGQYTSGKGSSAVGLTAYVT-KDP-ETR---QLVLQT----GALVLSDNGICCIDEFDKMNESTRSVLHEVMEQQTLSIAKAGII-CQLNARTSVLAAANPIESQWNPKKTTIENIQLPHTLLSRFDLIFLMLD-PRDEAYDRRL--AHHLV-------AL-----------------Y-----------------------------Y-Q---------------S----E------------------------------------E-----Q---------------------M---------E-E-E--------Y---------M----D---------M-AV------------------------------------------------------------------------------------------------LRDYIAYGRSY-------------------I-NPR-L-SE--EASQA-LIEAY-VDMR-K--------------------------I-G--------------S-G-----R---G------------M---VSAYPRQLESLIRLAEAHAKVRFSDKVETIDVEEAKR--------LHREALKQSATDPR---TGIVDISILTT--------G-ISAT-A--R----KRK-EELAQALKK-L------I--Q-S--------K-----G--------K-----------------------------------T------P-AL---K----Y------Q-QLF-----DD--L-----------RA----------Q-----S---D----AA----VT--K----EM----------F--E-------EAL-RALADD-D-FLT-VTG---K-T---------------------------------------------------------
>Pelodiscus_sinensis@CT01131209.H1.1
------------------------------------------------------------------------------------------------------------------------------------------------------------------------------------------------------------------------------------------------------------------------------------------------------------------------------------------------------------------------------------------------------------------------------------------------------------------------------------------------------------------------------------------------------------------------------------------------------------------------------------------------------------------------------------------------------------------------------------------------------------------------------------------------------------------------------------------------------------------------------------------------------------------------------------------------------------------------------------------------------------------------------------------------------------------------------------------------------------------------------------------------------------------------------------------------------------P----I-----S-------R--------V----E----G---T-----------P----R-S-----G-V------R-G----------------TP-V--R-QR-P-DL--------G----S--A-RK-----AR-Q------------V-----------D-L-H----------S----------------------------------------------D-----G--P----A----E-------------D-----------A----L--------------A---N---E-----Q--------------------------------------------------------------S---L-----G-------Q---------K--------------------L---VIWG--TDVN---V---ASC-KEKFQRFLQR--F---I---------------D--------------P----------M------A-K----EEE---------------------------------------------------------------------------------NV-G-----L--D-L-------------------NE------------------P-------------L----YI-QRLE-------------------E--------------------------------------------------------------------------------------------------------EVIPTFD------MAAN----E---I---------F-----------FE------------H--Y--------P----------------------------------------------------------------------------------------------------------------------------------------------------------------------------------------------------------------------DS---I---------L--EH----------Q-----I------QV------R---PY----NA--L--K---------------------T--RN--MRSLNP--E-DIDQLITLSGMVIRSSQLIPEMQEAFFKC-----------------QV----------C-AFTT-RVE---------------------I-D--R-GRI-------AEPS-M-C--K--N--C-NT----T---------HS----------------MALIHN--RSMFSDKQMIKLQESPE---------------------------------------------DMPAGQTPHTVVLFAHN-D-LV-----DKVQPGDRVNVTGIYR--AVPI-R-V-NPR-V--S--N---VKSVYKT-----H---------VDVI--HYRK-----------------------T---DS--------------------------K---------------R--------------L---------H---------G-----I-D----------------------------E---------------------------E---------------------T-----E----------------Q--K---------------------------------------------------------M------------------F----A---------------------------------------------------------------------------------------------------------------------------------------------------------------------------------------------------------------------------------E---------------------E-----RVE-----------------M-------------------------LKE-----LSR--K--PD-IYE-------------------------------RLSLALAPSIY--E----------HEDIKKGILLQLFGG--T---------RK-----------D----F-------------SH------------------------------------------------------------------T---G---R------------------------------G-N-------F---------RAEINILLCGDPGTSKSQLLQYVY-NLVPRGQYTSGKGSSAVGLTAYVT-KDP-ETR---QLVLQT----GALVLSDNGICCIDEFDKMNESTRSVLHEVMEQQTLSIAKAGII-CQLNARTSVLAAANPIESQWNPKKTTIENIQLPHTLLSRFDLIFLMLD-PRDEAYDRRL--AHHLV-------AL-----------------Y-----------------------------Y-Q---------------S----E------------------------------------E-----Q---------------------M---------E-E-E--------Y---------M----D---------M-AV------------------------------------------------------------------------------------------------LRDYIAYGRSY-------------------I-NPR-L-SE--EASQA-LIEAY-VDMR-K--------------------------I-G--------------S-G-----R---G------------M---VSAYPRQLESLIRLAEAHAKVRFSDKVETIDVEEAKR--------LHREALKQSATDPR---TGIVDISILTT--------G-ISAT-A--R----KRK-EELAQALKK-L------I--Q-S--------K-----G--------K-----------------------------------T------P-AL---K----Y------Q-QLF-----DD--L-----------RA----------Q-----S---D----AA----VT--K----EM----------F--E-------EAL-RALADD-D-FLT-VTG---K-T-V-------------------------------------------------------
>Ptychodera_flava@CT01131209.H1.1
--------------------------------------------------------------------------------------------------------------------------------------------------------------------------------------------------------------------------------------------------------------MSSPT-----R------TP-----------------R--------------------R---SK------R---G---------------------RV-------E-----D--T-----SRDST---------PS-------------------------K--------------------------------K-------------------G-R--A-------------E-------------N-----------G----------------------------T-P--SGKNAPPVANGTP---K-------------------LQNGTPAG-K-------G---------S----------------------------------------------T-R----------K-----------D-----A------------T-------PS-----------------------R----------------------------------------------------------------------KG-R---H--------------GDVS--S---------PSS----------------------------QP---G----------------R---R-----I--D--S--SP-G------------L--A----PL--------P---SS----P--------P---------T-GQNVHDT--S------------------------------L-------------F---SS--------P--------A--A--S-----R--V---G-----N--S--E---I-D-L-S--------------------S-------------P-----L-N-------------Y-G----T--P----S-----S----------------R----I----G---G-----------T----P-G-----RHG------GAG----------------TP-I--R-PR-S-DI--------R----S--D-RK-----MR-Q------------V-----------N-V-G----------S-------E---P----S-G-G---------V---------------E-----P--T----EP---S-------------G-----------A----V--------------T---S---D-----Q--------------------------------------------------------------P---S-----G-------P---------Q--------------------L---VIWG--TDVV---V---SHT-KEKFRKFIQT--F---I---------------D--------------P-------------------E----VDE---------------------------------------------------------------------------------TA-G-----Y--D-P-------------------KQ------------------P-------------I----YL-QKLE-------------------EISQL-E--L---PFL-NI---SC------------EH---------------------L-----------------KQ-F---D----A--D-VYRQLVCY-PQEVIPTFD------MAVN----E---M---------F-----------YE------------Q--F--------P----------------------------------------------------------------------------------------------------------------------------------------------------------------------------------------------------------------------DV---Q---------L--EH----------Q-----I------QV------R---TY----NA--D--K---------------------T--KN--MRSLNP--E-DIDQLITISGMVIRTSQLMPEMREAFFRC-----------------YV----------C-SYST-TVE---------------------I-D--R-GRI-------AEPT-V-C--R--N--C-ST----Q---------HS----------------MGLIHN--RSQFTDKQMIKIQEAPE---------------------------------------------DMPPGQTPHTVLLYAHN-D-LV-----DSVQPGDRINITGIYR--ATPL-R-V-NPR-Q--R--N---VKAVYKT-----Y---------IDVV--HFRK-----------------------T---FV--------------------------D---------------K--------------L---------H---------E-----Q-G----------------------------D---------------------------N---E-----------------E-----D----------------G--P---------------------------------------------------------T------------------M----T---------------------------------------------------------------------------------------------------------------------------------------------------------------------------------------------------------------------------------E---------------------E-----RKE-----------------F-------------------------LRE-----LSK--K--SD-IYN-------------------------------RLARALAPSIY--E----------NEDIKKGILCQLFGG--T---------KK-----------D----F-------------TH------------------------------------------------------------------A---G---R------------------------------G-N-------F---------RSEINILLCGDPGTSKSQLLQYVH-NLVPRGQYTSGKGSSAVGLTAYVT-KDP-ETR---QLVLQT----GALVLSDNGVCCIDEFDKMNDSTRSVLHEVMEQQTLSIAKAGII-CSLNARTSILAAANPVDSQWNPKKTIVDNIQLPHTLLSRFDLIFLILD-PQDELYDRRL--ANHLV-------SL-----------------Y-----------------------------H-R---------------S----Q------------------------------------E-----E---------------------S---------E-E-E--------Y---------M----D---------M-SV------------------------------------------------------------------------------------------------MKDYIGYARQY-------------------I-HPK-L-SE--EASQA-FISAY-VEMR-K--------------------------I-G--------------S-A-----R---G------------M---VSAYPRQLESLIRLAEAHARMRFSNVVEIIDVEEARR--------LHTEAMKQSAVDPR---DGTINIDILAT--------G-LSSS-A--R----KQR-QEIAQALWK-F------I--E-T--------K-----G--------K-----------------------------------P------R-RL---S----A------S-KTL-----VE--L-----------RD----------Q-----S---D----ML----IP--R----DV----------Y--D-------EAV-KMLEDE-E-K---------------------------------------------------------------------
>Python_regius@CT01131209.H1.1
---------------------------------------------------------------------------------------------------------------------------------------------------------------------------------------------------------------------------------------------------------------------------------------------------------------------------------------------------------------------------------------------------------------------------------------------------------------------------------------------------------------------------------------------------------------M--S----------SP---AS--T--------------P-------S-R-------R-----------------------------G-----------------------KKRR-K----------G-----------E-----AAPTGGNANA-PTP-------V------------------------S-------------------------------------------------------------------------E---S--------------I--G--S---------TPS----------------------------QR---S----------------R---L-----D--D--S--T----G-------D--L--Q----PM--------P---TS----P--------P---------I-DI----Q--S----PN---V------------Q-D--A-LF-------------S---SP--------P--------Q--FQ-N-----S------V-----P--I--D---F-D-I-S--------------------S-------------P-----L-T-------------Y-G----T--P----S-----S-------R--------I----E----G---T-----------P----R-S-----G-A------R-G----------------TP-I--R-QR-V-DL--------G----S--V-RK-----TR-Q------------V-----------D-L-H----------S----------------------------------------------D-----M--P----AT---D-------------D-----------A----M--------------A---S---E-----Q--------------------------------------------------------------S---L-----G-------Q---------K--------------------L---VIWG--TDVN---V---ASC-KEKFQRFLQR--F---I---------------D--------------P----------T------A-K----EEE---------------------------------------------------------------------------------NI-G-----L--D-L-------------------NE------------------P-------------L----YM-QRLE-------------------EINLI-G--E---PFL-NV---NC------------DH---------------------L-----------------KS-F---D----E--N-LYRQLMCY-PQEVIPTFD------MGVN----E---I---------F-----------FD------------R--Y--------P----------------------------------------------------------------------------------------------------------------------------------------------------------------------------------------------------------------------DS---I---------L--EH----------Q-----I------QV------R---PY----NA--L--K---------------------T--RS--MRSLNP--E-DIDQLITISGMVIRTSQLIPEMQEAFFKC-----------------QV----------C-GFTT-RVE---------------------I-D--R-GRI-------AEPS-A-C--K--N--C-NT----T---------HS----------------MNLIHN--RSLFSDKQMIKLQESPE---------------------------------------------DMPAGQTPYTIILFAHN-D-LV-----DKVQPGDRVNITGIYR--AVPV-R-V-IPR-M--S--S---VRSVYKT-----H---------IDVI--HYCK-----------------------T---DS--------------------------K---------------R--------------L---------H---------G-----L-E----------------------------E---------------------------G---------------------T-----E----------------Q--K---------------------------------------------------------I------------------F----T---------------------------------------------------------------------------------------------------------------------------------------------------------------------------------------------------------------------------------E---------------------E-----REK-----------------M-------------------------LQV-----LSQ--K--PD-IYD-------------------------------RLSSALAPSIY--E----------HEDIKKGILLQLFGG--S---------RK-----------D----F-------------SH------------------------------------------------------------------T---G---R------------------------------G-N-------F---------RAEINILLCGDPGTSKSQLLQYVY-NLVPRGQYTSGKGSSAVGLTAYIM-KDP-ETR---QLVLQT----GALVLSDNGICCIDEFDKMNESTRSVLHEVMEQQTLSIAKAGII-CQLNARTSILAAANPIESQWNPKKTTIENIQLPHTLLSRFDLIFLMLD-PRDEMYDRRL--AHHLV-------SL-----------------Y-----------------------------Y-Q---------------T----E------------------------------------E-----Q---------------------V---------E-E-E--------Y---------M----D---------M-AV------------------------------------------------------------------------------------------------LRDYIAYARNY-------------------I-NPK-L-SE--EASQS-LIEAY-VDMR-K--------------------------V-G--------------S-G-----K---G------------M---VSAYPRQLESLIRLAEAHAKVRFSAKVETIDVEEAKR--------LHREALKQSATDPR---TGIVDISILTT--------G-MSAT-A--R----KRK-EELAQALKK-L------I--Q-S--------K-----G--------K-----------------------------------T------P-AL---K----Y------Q-QLF-----DD--L-----------RA----------Q-----S---E----TA----IT--K----EM----------F--E-------EAL-HALADD-D-FLT-VTG---R-T-V--RLL--------------------------------------------------
>Rana_chensinensis@CT01131209.H1.1
---------------------------------------------------------------------------------------------------------------------------------------------------------------------------------------------------------------------------------------------------------------------------------------------------------------------------------------------------------------------------------------------------------------------------------------------------------------------------------------------------------------------------------------------------------------M--S----------SP---TS--T--------------P-------S-R-------R---------R-------------------N-----------------------KRGR-G----------S-----------N-----P------------P-------T------------------------P----------------------------------------------------------------------RS-E---E--------------V--N--S---------PPS----------------------------QR---R----------------R---T-----E--D--S--TS-I-G-------E--L--L----PM--------P---TS----P------------------G-DL----Q--S----PS---G------------Q-E--L-LF-------------S---SP--------A--------P--SR-H-----S--A---L-----Q--S--E---L-D-L-S--------------------S-------------P-----L-T-------------Y-G----T--P----S-----S-------R--------V----E----G---T-----------P----R-S-----G-I------R-G----------------TP-A--R-QR-P-DL--------G----S--A-RK-----LK-Q------------V-----------D-L-H----------S----------------------------------------------D-----Q--P----AA---E-------------E-----------L----I--------------T---S---E-----Q--------------------------------------------------------------S---M-----E-------Q---------K--------------------L---VIWG--TDVN---V---ITC-REKFQRFIHR--F---I---------------D--------------P----------S------A-K----EEE---------------------------------------------------------------------------------NV-G-----L--D-L-------------------NE------------------P-------------I----YM-QRLE-------------------EINVV-G--E---PFL-NV---DC------------DH---------------------L-----------------RT-F---D----Q--D-LYRQLVCY-PQEVIPTFD------MAVN----Q---L---------F-----------FE------------R--Y--------P----------------------------------------------------------------------------------------------------------------------------------------------------------------------------------------------------------------------DS---I---------L--EH----------Q-----I------QV------R---PY----NA--L--K---------------------T--RN--MRSLNP--E-DIDQLITIGGMVIRTSQIIPEMQEAFFKC-----------------QV----------C-SFTT-RVE---------------------V-D--R-GRI-------SEPS-V-C--K--H--C-NT----T---------HS----------------MALIHN--RSMFSDKQMIKLQESPE---------------------------------------------DMPAGQTPHTIILYAHN-D-LV-----DKVQPGDRVNVTGIYR--AVPI-R-V-NPR-V--R--N---VKSVYKT-----H---------IDVI--HYRK-----------------------T---DS--------------------------K---------------R--------------L---------H---------G-----I-D----------------------------E---------------------------D---------------------T-----E----------------H--K---------------------------------------------------------M------------------F----T---------------------------------------------------------------------------------------------------------------------------------------------------------------------------------------------------------------------------------E---------------------E-----RIE-----------------M-------------------------LKG-----LAS--K--PD-IYE-------------------------------RLSSALAPSIY--E----------HEDIKKGILLQLFGG--T---------RK-----------D----F-------------SH------------------------------------------------------------------T---G---R------------------------------G-N-------F---------RAEVNILLCGDPGTSKSQLLQYVY-NLVPRGQYTSGKGSSAVGLTAYVT-KDP-ETR---QLVLQT----GALVLSDNGICCIDEFDKMNESTRSVLHEVMEQQTLSIAKAGII-CQLNARTSVLAAANPVESQWNPKKTTIENIQLPHTLLSRFDLIFLMLD-PQDETYDRRL--AHHLV-------AL-----------------Y-----------------------------Y-Q---------------S----E------------------------------------E-----Q---------------------L---------N-E-E--------Q---------L----D---------M-AV------------------------------------------------------------------------------------------------LKDYIAYARTY-------------------V-HPR-L-SE--EASQA-LIEAY-VDMX-K--------------------------I-G--------------S-G-----R---G------------M---VSAYPRQLESLIRLSXAHAKXRFSSKVETIDVEEAKR--------LHREALKQSATDPR---TGIVDISILTT--------G-MSAT-A--R----KRK-EELAQALKK-L------I--Q-S--------K-----G--------K-----------------------------------T------P-AL---K----Y------Q-LLF-----ED--L-----------RA----------Q-----S---D----SA----IT--K----DM----------F--E-------EAL-HALADE-D-YLT-VTG---K-T-V--RLL--------------------------------------------------
>Scyliorhinus_canicula@CT01131209.H1.1
---------------------------------------------------------------------------------------------------------------------------------------------------------------------------------------------------------------------------------------------------------------------------------------------------------------------------------------------------------------------------------------------------------------------------------------------------------------------------------------------------------------------------------------------------------------M--S----------SP---RS--T--------------P-------S-R-------K---------G-------------------N-----------------------KRGR-G----------S-----------N-----P------------P-------T------------------------P----------------------------------------------------------------------RS-D---G--------------L--H--S---------PPS----------------------------QR---Q----------------R---I-----E--E--S--TS-T-G-------E--L--Q----PM--------P---TS----P--------A---------A-DA----L--S----PR---V------------Q-E--S-SFL------------S---SP--------A--------R--SR-H-----S--A---------A--S--E---F-D-I-S--------------------S-------------P-----L-T-------------Y-G----T--P----S-----S-------R--------V----E----G---T-----------P----R-S-----G-V------R-G----------------TP-I--R-QR-P-DL--------G----S--A-RK-----VR-Q------------V-----------D-L-H----------A----------------------------------------------D-----Q--P----SA---D-------------E-----------V----M--------------T---S---E-----Q--------------------------------------------------------------S---L-----G-------Q---------K--------------------L---VIWG--TDVN---V---AAC-KEKFQRFLQR--F---I---------------D--------------P----------S------A-K----EEE---------------------------------------------------------------------------------IT-G-----L--D-I-------------------NE------------------P-------------L----YM-QRLE-------------------EMNLV-G--E---PFL-NV---NS------------AH---------------------L-----------------RN-F---D----P--E-LYRQLICY-PQEVIPTFD------MAVN----E---L---------F-----------FE------------R--F--------P----------------------------------------------------------------------------------------------------------------------------------------------------------------------------------------------------------------------DS---L---------L--EH----------Q-----I------QV------R---PY----NA--L--R---------------------T--KN--MRSLNP--E-DIDQLITVSGMVIRSSQLIPEMQEAFFSC-----------------QV----------C-AFCT-RVE---------------------I-D--R-GRI-------AEPS-V-C--K--N--C-NT----T---------HS----------------MALIHN--RSVFSDKQMVKLQESPE---------------------------------------------DMPAGQTPHTVILFAHN-D-LV-----DKVQPGDRVNVTGIYR--AVPI-R-V-NPR-V--S--N---VKSVYKT-----H---------IDVI--HFRK-----------------------T---DE--------------------------K---------------R--------------L---------H---------G-----I-G----------------------------D---------------------------E---------------------K-----E----------------Q--K---------------------------------------------------------L------------------F----T---------------------------------------------------------------------------------------------------------------------------------------------------------------------------------------------------------------------------------E---------------------Q-----RVD-----------------M-------------------------LKE-----LSK--K--PD-IYE-------------------------------RLSAALAPSIY--E----------HEDIKKGILLQLFGG--T---------RK-----------D----F-------------SH------------------------------------------------------------------T---G---R------------------------------G-N-------F---------RAEVNILLCGDPGTSKSQLLQYVY-NLVPRGQYTSGKGSSAVGLTAYVT-KDP-ETR---QLVLQT----GALVLSDNGICCIDEFDKMNDSTRSVLHEVMEQQTLSIAKAGII-CQLNARTSILAAANPVESQWNPKKTTIENIQLPHTLLSRFDLIFLMLD-PQDEAYDRRL--AHHLV-------SL-----------------Y-----------------------------Y-Q---------------S----E------------------------------------E-----Q---------------------M---------E-E-E--------Y---------L----D---------M-AV------------------------------------------------------------------------------------------------LRDYIAYGRTY-------------------I-HPR-L-SE--EAGQS-LIEAY-VDMR-K--------------------------V-G--------------G-G-----R---G------------M---VSAYPRQLESLIRLAEAYAKVRFSEKVENIDVEEAKR--------LHREALKQSATDPR---TGIVDISILTT--------G-MSAT-A--R----KRK-EELAEALKK-F------I--Q-S--------K-----G--------K-----------------------------------T------P-AM---K----Y------Q-QLF-----ED--M-----------RS----------Q-----S---D----VA----IT--K----DM----------F--E-------EAL-RALADE-D-FLT-VTG---K-T-V--RLL--------------------------------------------------
>Sphenodon_punctatus@toto17804.H1.1
---------------------------------------------------------------------------------------------------------------------------------------------------------------------------------------------------------------------------------------------------------------------------------------------------------------------------------------------------------------------------------------------------------------------------------------------------------------------------------------------------------------------------------------------------------------M--S----------SP---AS--T--------------P-------S-R-------R---------S-------------------S-----------------------KRGR-G----------SSS---------N-----P------------A-------T------------------------P-------------------------------------------------------------------------HAD-E--------------V--Q--S---------PPS----------------------------QR---R----------------R---T-----D--D--S--TS-T-G-------D--L--Q----PM--------P---TS----P--------A---------V-GT----Q--S----PN---V------------Q-D--V-LF-------------S---SP--------P--------Q--FR-H-----S--A---I-----P--L--E---F-D-V-S--------------------S-------------P-----L-T-------------Y-G----T--P----S-----S-------R--------V----E----G---T-----------P----R-S-----G-V------R-G----------------TP-I--R-QR-P-DL--------G----S--A-RK-----AR-Q------------V-----------D-L-Q----------S----------------------------------------------D-----M--P----AA---E-------------D-----------A----V--------------A---S---E-----Q--------------------------------------------------------------S---L-----G-------Q---------K--------------------L---VIWG--TDVN---V---TSC-KEKFQRFLQR--F---I---------------D--------------P----------L------A-K----EEE---------------------------------------------------------------------------------NV-G-----L--D-L-------------------NE------------------P-------------L----YL-QRLE-------------------EINMV-G--E---PFL-NV---NC------------DH---------------------L-----------------KS-F---D----E--N-LYRQLICY-PQEVIPTYD------MAAN----E---I---------F-----------FD------------R--Y--------P----------------------------------------------------------------------------------------------------------------------------------------------------------------------------------------------------------------------DS---V---------L--EH----------Q-----I------QV------R---PY----NA--L--K---------------------T--RN--MRNLNP--E-DIDQLITIGGMVIRSSQLIPEMQEAFFKC-----------------QV----------C-AFTT-RVE---------------------I-D--R-GRI-------AEPS-V-C--K--N--C-NT----L---------HS----------------MALIHN--RSMFSDKQMIKLQESPE---------------------------------------------DMPAGQTPHTVVLFAHN-D-LV-----DKVQPGDRVNVTGIYR--AVPV-R-V-NQR-M--S--N---VRSVYKT-----H---------IDVI--HYRK-----------------------T---DS--------------------------K---------------R--------------L---------H---------G-----I-D----------------------------E---------------------------E---------------------T-----E----------------Q--K---------------------------------------------------------M------------------F----T---------------------------------------------------------------------------------------------------------------------------------------------------------------------------------------------------------------------------------E---------------------E-----RME-----------------M-------------------------LKE-----LAE--K--PD-IYD-------------------------------RLSAALAPSIY--E----------HEDIKKGILLQLFGG--S---------RK-----------D----F-------------SH------------------------------------------------------------------T---G---R------------------------------G-N-------F---------RAEINILLCGDPGTSKSQLLQYVY-NLVPRGQYTSGKGSSAVGLTAYVM-KDP-ETR---QLVLQT----GALVLSDNGICCIDEFDKMNESTRSVLHEVMEQQTLSIAKAGII-CQLNARTSILAAANPIESQWNPKKTTIENIQLPHTLLSRFDLIFLMLD-PRDEAYDRRL--AHHLV-------AL-----------------Y-----------------------------Y-Q---------------T----E------------------------------------E-----Q---------------------M---------E-E-E--------F---------M----D---------M-AV------------------------------------------------------------------------------------------------LRDYIAYARSY-------------------V-NPR-L-TE--EASQA-LIEAY-VDMR-K--------------------------I-G--------------S-G-----R---G------------M---VSAYPRQLESLIRLAESHAKVRFSDKVETIDVEEAKR--------LHREALKQSATDPR---TGIVDISILTT--------G-MSAT-A--R----KRK-EELAQTLKK-L------I--Q-S--------K-----G--------K-----------------------------------T------P-AL---K----Y------Q-QLF-----DD--I-----------RA----------Q-----S---D----AA----VT--K----EM----------F--E-------EAL-HALADD-D-FLT-VTG---K-T-V--RLL--------------------------------------------------
