# Supplementary material for: A phylogenomic framework and timescale for comparative studies of tunicates
Source: BMC Biol. 2018 Apr 13;16:39. doi: 10.1186/s12915-018-0499-2 (PMC5899321; doi:10.1186/s12915-018-0499-2)
Supplement: Supplementary file 4 — Supporting data. Transcriptome assemblies, alignments, and trees. (ZIP 38502 kb) [file 12915_2018_499_MOESM4_ESM.zip › 12915_2018_499_MOESM4_ESM/12915_2018_499 (Delsuc) Files Updated 23-03-2018/mcm-F.fasta]

>Homo_sapiens@Q14566
-----------------------------------------------------------------------------------------------------------------------------------------------------------------------------------------------------------------------------------------------------------------------------------M-D-L---------A-----------A--A---A--E-P----G----A-G--S---------Q--------------H----LE---VRDEVAEKC-----QKLFLDFLEE---------------------F---------------------Q----------S-----S---D-----G--------------------------------------------------------------------------------------------------EI-------K------------------------------Y---------L--Q---LAEEL--I--RP-E-RNTL------VVSFVDL----------------EQ--------FN-Q---Q-----------L---STTIQ---EEFYRVYPYL-CRALKTF------V-----K------D------R-----KE---------IP-----------L-----------------------------------------------------------------------------------------------------------------------------------------------------------------------------------A----------------K-------D---F------YV-AFQD-LPT--R-H--K---------------------------------IRELTS-SRIGLLTRISGQVVRTHPVHPELVSGTFLC-----------------LD--C-QTVIRDV---------------------EQ--QFKY-------TQPN-IC--R--N----------P-VC------AN-----------------RRRF-L----------L---------DTN---K--SR-FVDFQKVRIQE-T--------QAELPRG-S-IPRSLEVILR-A-EAV-----ESAQA-GDKCDFTGTLIVVPDVSKLST-PG------AR--A-E--T----------N----S---R--------V--S---G-V---DG----Y-------E--T---E--GIR-G--L--R-----------A-LGV-R--D--LS-----------Y---R--LVFLACC---V-------A-------------PT----------N-----------------------P---R--F---------G----------G------------------------------------------------------------------------------------------------K-E-------L--RD--E--------------E---------Q-T---A-----------------------E--S---I----K--NQ-----------M----TV---------KEW--EK----V--FEMS------Q-DK-NLYHNLCTSLFPTIHG----------NDEVKRGVLLMLFGGVP-KTT-----G-E-GTSLRGDINVCIVGDPSTAKSQFLKHVE-EF-SP-RAVYTSGKA-SSAAGLTAAVVRDE-ES-HE---FVIEAGALMLADNG-VCCIDEFDKMDVRDQVAIHEAMEQQTISITKAGVK-ATLNARTS--------ILAAANPISGHYDRSKSLKQNINLSAPIMSRFDLFFILVDE---------------------------------------------------------------------------------------------CNE-VTDYAIARRIVD--LH---------------S------------------R--------------I---------------------EE--S------------I----------------------------------------D-----R---V------------------------------------------------------------------YS---------------------------LDDIRRY--------------------------LLFAR--------------------Q-F-KP-K-ISKESEDFI-VEQYKHLR----Q---RD-GS-G----------V-T---K--S-S--WRITVRQLESMIRLSEAMARMHCCDEV-QPKHVKEAFRLLNKSII------RVET------------PD-V-------NL----------D-----------------------Q---------------------------------------------------E-----------------E----------E--------------I-------Q-----------------M-----E---V----------D-----------E----------------------------------G---------A-----G--G---------------------I--------------------N-----G--------H---------------A--------D------S-----P-A------------P----V--------------------------N----------------------------------------------------------------------------------------------------------------------------------------------------------------------------------------------------------------------------------------------------------------------------------------------------------------------------------G----I--N------------G---------Y-------------------N---E---------------D----I----N------------Q--------------------------------------------------------------E---------S------------------------A---------------P---------------------K---A----------------------------------------------S-----------------L-------R---LGFSE-------YCR--------ISN-LI------VLH---L-R-----------K------V-----E-----------------------------E----------------E-----------E-----------D----------------------------------E----------------------------S-------------A---------------LKRSE-----L-VNW--YLKE-I--------ES----E--IDS--EEELINKKR-----IIEKVIHR--L------T-H-------Y-DHV------LI--E-L-------T---Q-----------A-GL--------K----------------------------------------------G---S-------------------------T-----------E----G----S--E-S---Y--------E------E----------------------------------------------D-P-YLVVNPNYLLED----------------------------------------------------------------
>Pan_troglodytes@XP_001154732
-----------------------------------------------------------------------------------------------------------------------------------------------------------------------------------------------------------------------------------------------------------------------------------M-D-L---------A-----------A--A---A--E-P----G----A-G--S---------Q--------------H----LE---VRDEVAEKC-----QKLFLDFLEE---------------------F---------------------Q----------S-----S---D-----G--------------------------------------------------------------------------------------------------EI-------K------------------------------Y---------L--Q---LAEEL--I--RP-E-RNTL------VVSFVDL----------------EQ--------FN-Q---Q-----------L---STTIQ---EEFYRVYPYL-CRALKTF------V-----K------D------R-----KE---------IP-----------L-----------------------------------------------------------------------------------------------------------------------------------------------------------------------------------A----------------K-------D---F------YV-AFQD-LPT--R-H--K---------------------------------IRELTS-SRIGLLTRISGQVVRTHPVHPELVSGTFLC-----------------LD--C-QTMIRDV---------------------EQ--QFKY-------TQPN-IC--R--N----------P-VC------AN-----------------RRRF-L----------L---------DTN---K--SR-FVDFQKVRIQE-T--------QAELPRG-S-IPRSLEVILR-A-EAV-----ESAQA-GDKCDFTGTLIVVPDVSKLST-PG------AR--A-E--T----------N----S---R--------V--S---G-V---DG----Y-------E--T---E--GIR-G--L--R-----------A-LGV-R--D--LS-----------Y---R--LVFLACC---V-------A-------------PT----------N-----------------------P---R--F---------G----------G------------------------------------------------------------------------------------------------K-E-------L--RD--E--------------E---------Q-T---A-----------------------E--S---I----K--NQ-----------M----TV---------KEW--EK----V--FEMS------Q-DK-NLYHNLCTSLFPTIHG----------NDEVKRGVLLMLFGGVP-KTT-----G-E-GTSLRGDINVCIVGDPSTAKSQFLKHVE-EF-SP-RAVYTSGKA-SSAAGLTAAVVRDE-ES-HE---FVIEAGALMLADNG-VCCIDEFDKMDVRDQVAIHEAMEQQTISITKAGVK-ATLNARTS--------ILAAANPISGHYDRSKSLKQNINLSAPIMSRFDLFFILVDE---------------------------------------------------------------------------------------------CNE-VTDYAIARRIVD--LH---------------S------------------R--------------I---------------------EE--S------------I----------------------------------------D-----R---V------------------------------------------------------------------YS---------------------------LDDIRRY--------------------------LLFAR--------------------Q-F-KP-K-ISKESEDFI-VEQYKHLR----Q---RD-GS-G----------V-T---K--S-S--WRITVRQLESMIRLSEAMARMHCCDEV-QPKHVKEAFRLLNKSII------RVET------------PD-V-------NL----------D-----------------------Q---------------------------------------------------E-----------------E----------E--------------I-------Q-----------------M-----E---V----------D-----------E----------------------------------G---------A-----G--G---------------------I--------------------N-----G--------H---------------A--------D------S-----P-A------------P----V--------------------------N----------------------------------------------------------------------------------------------------------------------------------------------------------------------------------------------------------------------------------------------------------------------------------------------------------------------------------G----I--N------------G---------Y-------------------N---E---------------D----I----N------------Q--------------------------------------------------------------E---------S------------------------A---------------P---------------------K---A----------------------------------------------S-----------------L-------R---LGFSE-------YCR--------ISN-LI------VLH---L-R-----------K------V-----E-----------------------------E----------------E-----------E-----------D----------------------------------E----------------------------S-------------A---------------LKRSE-----L-VNW--YLKE-I--------ES----E--IDS--EEELINKKR-----IIEKVIHR--L------T-H-------Y-DHV------LI--E-L-------T---Q-----------A-GL--------K----------------------------------------------G---S-------------------------T-----------E----G----S--E-S---Y--------E------E----------------------------------------------D-P-YLVVNPNYLLED----------------------------------------------------------------
>Mus_musculus@AAH50886
-------------------------------------------------------------------------------------------------------------------------------------------------------------------------------------------------------------------------------------------------------------------------------XXX-M-D-L---------A-----------A--A---A--E-P----G----A-G--S---------Q--------------H----PE---VRDEVAEKC-----QKLFLDFLEE---------------------F---------------------Q----------G-----S---D-----G--------------------------------------------------------------------------------------------------EI-------K------------------------------Y---------L--Q---FAEEL--I--RP-E-RNTL------VVSFADL----------------EQ--------FN-Q---Q-----------L---STTIQ---EEFYRVYPYL-CRALKTF------V-----K------D------R-----KE---------IP-----------F-----------------------------------------------------------------------------------------------------------------------------------------------------------------------------------A----------------K-------D---F------YV-AFQD-LPT--R-H--K---------------------------------IRELTS-SRIGLLTRISGQVVRTHPVHPELVSGTFLC-----------------LD--C-QTVIKDV---------------------EQ--QFKY-------TQPN-IC--R--N----------P-VC------AN-----------------RKRF-L----------L---------DTN---K--SR-FVDFQKVRIQE-T--------QAELPRG-S-IPRSLEVILR-A-EAV-----ESAQA-GDRCDFTGALIVVPDVSKLST-PG------AR--A-E--T----------N----S---R--------V--S---G-A---DG----Y-------E--T---E--GIR-G--L--R-----------A-LGV-R--D--LS-----------Y---R--LVFLACH---V-------A-------------PT----------N-----------------------P---R--F---------G----------G------------------------------------------------------------------------------------------------K-E-------L--RD--E--------------E---------Q-T---A-----------------------E--S---I----K--NQ-----------M----TV---------KEW--EK----V--FEMS------Q-DK-NLYHNLCTSLFPTIHG----------NDEVKRGVLLMLFGGVP-KTT-----G-E-GTSLRGDINVCIVGDPSTAKSQFLKHVD-EF-SP-RAVYTSGKA-SSAAGLTAAVVRDE-ES-HE---FVIEAGALMLADNG-VCCIDEFDKMDMRDQVAIHEAMEQQTISITKAGVK-ATLNARTS--------ILAAANPVSGHYDRSKSLKQNINLSAPIMSRFDLFFILVDE---------------------------------------------------------------------------------------------CNE-VTDYAIARRIVD--LH---------------S------------------R--------------I---------------------EE--S------------I----------------------------------------D-----R---V------------------------------------------------------------------YS---------------------------LDDIRRY--------------------------LLFAR--------------------Q-F-KP-K-ISKESEDFI-VEQYKRLR----Q---RD-GS-G----------V-T---K--S-S--WRITVRQLESMIRLSESMARMHCCDEV-QPKHVKEAFRLLNKSII------RVET------------PD-V-------NL----------D-----------------------Q---------------------------------------------------E-----------------E----------E--------------I-------Q-----------------M-----E---T----------D-----------E----------------------------------G---------Q-----G--G---------------------V--------------------N-----G--------H---------------A--------D------S-----P-A------------P----V--------------------------N----------------------------------------------------------------------------------------------------------------------------------------------------------------------------------------------------------------------------------------------------------------------------------------------------------------------------------R----F--N------------G---------S-------------------S---E---------------D----A----S------------Q--------------------------------------------------------------E---------T------------------------V---------------S---------------------K---P----------------------------------------------S-----------------L-------R---LGFAE-------YCR--------ISN-LI------VLH---L-R-----------K------M-----E-----------------------------E----------------E-----------E-----------D----------------------------------E----------------------------S-------------A---------------LKRSE-----L-VNW--YLKE-I--------ES----E--IDS--EEELINKKT-----IIEKVVHR--L------T-H-------Y-DHV------LI--E-L-------T---Q-----------A-GL--------K----------------------------------------------G---S-------------------------S-----------E----G----S--E-S---Y--------E------E----------------------------------------------D-P-YLVVNPNYLLED----------------------------------------------------------------
>Bos_taurus@AAI12449
-----------------------------------------------------------------------------------------------------------------------------------------------------------------------------------------------------------------------------------------------------------------------------------M-D-L---------A-----------A--A---A--E-P----G----A-G--S---------Q--------------H----LE---VRDEVAEKC-----QKLFLDFLEE---------------------F---------------------Q----------N-----S---D-----G--------------------------------------------------------------------------------------------------EI-------K------------------------------Y---------L--Q---LAEEL--I--RP-E-RNTL------VVSFVDL----------------EQ--------FN-Q---Q-----------L---STTIQ---EEFYRVYPYL-CRALKTF------V-----K------D------R-----KE---------IP-----------L-----------------------------------------------------------------------------------------------------------------------------------------------------------------------------------A----------------K-------D---F------YV-AFQD-LPT--R-H--K---------------------------------IRELTS-SRIGLLTRISGQVVRTHPVHPELVSGTFLC-----------------LD--C-QTVIKDV---------------------EQ--QFKY-------TQPN-IC--R--N----------P-VC------AN-----------------RRRF-L----------L---------DTN---K--SR-FVDFQKVRIQE-T--------QAELPRG-S-IPRSLEVILR-A-EAV-----ESAQA-GDKCDFTGTLIVVPDVSKLST-PG------AR--A-E--T----------D----S---R--------V--S---G-V---DG----Y-------E--T---E--GVR-G--L--R-----------A-LGV-R--D--LS-----------Y---R--LVFLACC---V-------A-------------PT----------N-----------------------P---R--F---------G----------G------------------------------------------------------------------------------------------------K-E-------L--RD--E--------------E---------Q-T---A-----------------------E--S---I----K--NQ-----------M----TV---------KEW--EK----V--FEMS------Q-DK-NLYHNLCTSLFPTIHG----------NDEVKRGVLLMLFGGVP-KTT-----G-E-GTSLRGDINVCIVGDPSTAKSQFLKHVE-EF-SP-RAVYTSGKA-SSAAGLTAAVVRDE-ES-HE---FVIEAGALMLADNG-VCCIDEFDKMDVRDQVAIHEAMEQQTISITKAGVK-ATLNARTS--------ILAAANPISGHYDRSKSLKQNINLSAPIMSRFDLFFILVDE---------------------------------------------------------------------------------------------CNE-VTDYAIARRIVD--LH---------------S------------------R--------------I---------------------ED--S------------I----------------------------------------D-----R---V------------------------------------------------------------------YS---------------------------LDEIRRY--------------------------LLFAR--------------------Q-F-KP-K-ISKESEDFI-VEQYKRLR----Q---RD-GS-G----------V-T---K--S-S--WRITVRQLESMIRLSEAMARMHCCDEV-QPKHVKEAFRLLNKSII------RVET------------PD-V-------NL----------D-----------------------Q---------------------------------------------------E-----------------E----------D--------------A-------Q-----------------M-----E---V----------D-----------E----------------------------------G---------P-----D--G---------------------I--------------------N-----G--------H---------------A--------D------S-----P-A------------P----A--------------------------S----------------------------------------------------------------------------------------------------------------------------------------------------------------------------------------------------------------------------------------------------------------------------------------------------------------------------------G----I--N------------G---------H-------------------S---E---------------D----M----N------------Q--------------------------------------------------------------D---------S------------------------V---------------P---------------------K---A----------------------------------------------S-----------------L-------R---LGFSE-------YCR--------ISN-LI------VLH---L-R-----------K------M-----E-----------------------------E----------------E-----------E-----------D----------------------------------E----------------------------S-------------A---------------LKRSE-----L-VNW--YLKE-I--------ES----E--IDS--EEELINKKR-----IIEKVIYR--L------T-H-------Y-DHV------LI--E-L-------T---Q-----------A-GL--------K----------------------------------------------G---S-------------------------T-----------E----G----S--E-S---Y--------E------E----------------------------------------------D-P-YLVVNPNYLLED----------------------------------------------------------------
>Monodelphis_domestica@XP_001364044
-----------------------------------------------------------------------------------------------------------------------------------------------------------------------------------------------------------------------------------------------------------------------------------M-D-L---------V-----------A--A---A--E-T----G----A-G--T---------P--------------H----LE---VRDEVAEKC-----QKLFLDFLEE---------------------F---------------------Q----------N-----S---D-----G--------------------------------------------------------------------------------------------------EI-------K------------------------------Y---------L--Q---LAEEL--I--RP-E-RNTL------VVSFLDL----------------EE--------FN-Q---Q-----------L---STTIQ---EEFYRVYPYL-CRALKSF------V-----K------D------R-----KE---------IP-----------L-----------------------------------------------------------------------------------------------------------------------------------------------------------------------------------A----------------K-------D---F------YV-AFQD-LPS--R-H--K---------------------------------IRELTS-SRIGSLTRISGQVVRTHPVHPELVSGTFLC-----------------LD--C-QTVIKDV---------------------EQ--QFKY-------TQPN-IC--R--N----------P-VC------AN-----------------RRRF-L----------L---------DTN---K--SR-FVDFQKVRIQE-T--------QAELPRG-S-IPRSLEIILR-A-EAV-----ESAQA-GDKCDFTGTLIVVPDVAKLST-PG------VR--A-E--T----------D----S---R--------V--S---G-V---DG----Y-------E--T---E--GVR-G--L--R-----------A-LGV-R--D--LS-----------Y---K--LVFLACY---V-------A-------------PT----------N-----------------------P---R--F---------G----------G------------------------------------------------------------------------------------------------K-E-------L--RD--E--------------E---------Q-T---A-----------------------E--S---I----K--NQ-----------M----SV---------KEW--EK----V--FEMS------Q-DK-NLYHNLCTSLFPTIHG----------NNEVKRGVLLMLFGGVP-KTT-----G-E-GTSLRGDINVCIVGDPSTAKSQFLKHVE-EF-SP-RAVYTSGKA-SSAAGLTAAVVRDE-ES-HE---FVIEAGALMLADNG-VCCIDEFDKMDMRDQVAIHEAMEQQTISITKAGVK-ATLNARTS--------ILAAANPVSGRYDRSKSLKQNINLSAPIMSRFDLFFILVDE---------------------------------------------------------------------------------------------CNE-VTDYAIARRIVD--LH---------------S------------------R--------------I---------------------EE--S------------I----------------------------------------D-----R---V------------------------------------------------------------------YS---------------------------LDDIRRY--------------------------LLFAR--------------------Q-F-KP-K-ISKESEDFI-VEQYKRLR----Q---RD-GS-G----------V-T---K--S-S--WRITVRQLESMIRLSEAMARMHCCDEV-QPKHVKEAFRLLNKSII------RVET------------PD-I-------NL----------E-----------------------Q---------------------------------------------------E-----------------E----------D--------------P-------L-----------------M-----E---V----------E-----------E----------------------------------G---------P-----D--G---------------------I--------------------N-----D--------H---------------A--------D------A-----P-V------------P----V--------------------------N----------------------------------------------------------------------------------------------------------------------------------------------------------------------------------------------------------------------------------------------------------------------------------------------------------------------------------G----I--N------------G---------H-------------------S---E---------------D----L----N------------H--------------------------------------------------------------D---------S------------------------A---------------P---------------------K---A----------------------------------------------S-----------------L-------R---LGFSE-------YCR--------ISN-LI------VLH---L-R-----------K------M-----E-----------------------------E----------------E-----------E-----------D----------------------------------E----------------------------S-------------A---------------LKKTE-----L-VNW--YLKE-I--------ES----E--IDS--EEELVNKKR-----IIEKVIHR--L------I-H-------Y-DHV------LI--E-L-------T---Q-----------A-GL--------R----------------------------------------------G---S-------------------------S-----------E----G----S--E-S---F--------E------A----------------------------------------------D-P-YLVVNPNYLLED----------------------------------------------------------------
>Ornithorhynchus_anatinus@XP_001510510
----------------------------------------------------------------------------------------------------------------------------------------------------------------------------------------------------------------------------------------------------------------------------------------------------------------------------------------------------------------------------------------------------------------------------------------------------------------------------------------------------------------------------------------------------------------------------------------------------------------------------------------------------------------------------------------------------------------------------------XVYPYL-CRALKSF------V-----K------D------R-----KE---------IP-----------F-----------------------------------------------------------------------------------------------------------------------------------------------------------------------------------A----------------K-------D---F------YV-AFQD-LPT--R-H--K---------------------------------IRELTA-ARIGSLTRISGQVVRTHPVHPELVSGTFLC-----------------LD--C-QTAIRDV---------------------EQ--QFKY-------TQPS-IC--R--N----------P-VC------AN-----------------RRRF-L----------L---------DTN---K--SR-FVDFQKVRVQE-T--------QAELPRG-S-IPRSLEVILR-A-EAV-----ESAQA-GDRCDFTGTLIVVPDVAKLST-PG------AR--A-E--T----------D----S---R--------V--S---G-V---EG----Y-------E--T---E--GVR-G--L--R-----------A-LGV-R--D--LS-----------Y---K--LVFLACY---V-------A-------------PT----------N-----------------------P---R--F---------G----------G------------------------------------------------------------------------------------------------K-E-------L--RD--E--------------E---------Q-T---A-----------------------E--S---I----K--NQ-----------M----SV---------KEW--EK----V--FEMS------Q-DK-NLYHNLCTSLFPTIHG----------NDEVKRGVLLMLFGGVP-KTT-----G-E-GTSLRGDVNVCIVGDPSTAKSQFLKHVE-EF-SP-RAVYTSGKA-SSAAGLTAAVVRDE-ES-HE---FVIEAGALMLADNG-VCCIDEFDKMDMRDQVAIHEAMEQQTISITKAGVK-ATLNARTS--------ILAAANPVSGHYDRSKSLKQNINLSAPIMSRFDLFFILVDE---------------------------------------------------------------------------------------------CNE-VTDYAIARRIVD--LH---------------S------------------R--------------I---------------------EE--S------------I----------------------------------------D-----R---V------------------------------------------------------------------YS---------------------------LDDIRRY--------------------------LLFAR--------------------Q-F-KP-K-ISKESEDFI-VEQYKRLR----Q---RD-GS-G----------V-T---K--S-S--WRITVRQLESMIRLSEAMARMHCCDEV-QPKHVKEAFRLLNKSII------RVET------------PD-V-------NL----------D-----------------------Q---------------------------------------------------E-----------------E----------E--------------A-------L-----------------M-----E--------------E-----------E----------------------------------A---------Q-----D--D---------------------A--------------------N-----G--------Q---------------E--------A------A-----P-A------------G----V--------------------------N----------------------------------------------------------------------------------------------------------------------------------------------------------------------------------------------------------------------------------------------------------------------------------------------------------------------------------GFVSEV--N------------G---------H-------------------Q---E---------------E----L----P------------G--------------------------------------------------------------E---------A------------------------A---------------P---------------------K---A----------------------------------------------S-----------------L-------R---LGFSE-------YCR--------VSN-LL------VLH---L-R-----------K------A-----E-----------------------------E----------------E-----------E-----------D----------------------------------E----------------------------S-------------A---------------LKRSE-----L-VNW--YLKE-I--------ES----E--IDS--EEELVKKKR-----IVEKVIHR--L------T-H-------Y-DHV------LI--E-L-------T---Q-----------A-GL--------R----------------------------------------------G---A-------------------------A-----------D----G----GR-E-S---Y--------E------D----------------------------------------------D-P-YLVVNPNYLLED----------------------------------------------------------------
>Gallus_gallus@CAG31675
-----------------------------------------------------------------------------------------------------------------------------------------------------------------------------------------------------------------------------------------------------------------------------------M-D-L---------A---V-------A--V---G--G-A----G----A-A--Q---------Q--------------H----QQ---LRDEVAEKC-----QKLFQDFLEE---------------------F---------------------Q----------N-----C---D-----G--------------------------------------------------------------------------------------------------EV-------K------------------------------Y---------L--R---DAEEL--I--RP-E-RNTL------TVSFVDL----------------EQ--------FN-Q---Q-----------L---STTIQ---EEFYRVYPYL-CRAVRTF------A-----R------D------H-----GN---------VP-----------A-----------------------------------------------------------------------------------------------------------------------------------------------------------------------------------S----------------K-------D---F------YV-AFQD-LPT--R-H--K---------------------------------IRELTS-AKIGSLLRISGQVVRTHPVHPELVSGTFLC-----------------LD--C-QTVIKDV---------------------EQ--QFKY-------TQPN-IC--R--N----------P-VC------AN-----------------RRRF-L----------L---------DTN---K--SR-FVDFQKVRIQE-T--------QAELPRG-S-IPRSVEVILR-A-EAV-----ESAQA-GDKCDFTGSLIVVPDVAQLST-PG------VR--A-E--T----------G----S---R--------V--S---G-T---EG----Y-------E--T---E--GIR-G--L--R-----------A-LGV-R--E--LS-----------Y---K--LVFLACY---V-------A-------------PT----------N-----------------------P---R--F---------G----------G------------------------------------------------------------------------------------------------K-E-------L--RD--E--------------E---------Q-T---A-----------------------E--S---I----K--NQ-----------M----TV---------KEW--EK----V--FEMS------Q-DK-NLYHNLCTSLFPTIHG----------NDEVKRGVLLMLFGGVP-KTT-----S-E-GTSLRGDINVCVVGDPSTAKSQFLKHVD-EF-SP-RAVYTSGKA-SSAAGLTAAVVKDE-ES-HE---FVIEAGALMLADNG-VCCIDEFDKMDVRDQVAIHEAMEQQTISITKAGVK-ATLNARTS--------ILAAANPVGGRYDRSKSLKQNINLSAPIMSRFDLFFILVDE---------------------------------------------------------------------------------------------CNE-VTDYAIARRIVD--LH---------------A------------------R--------------V---------------------EE--S------------V----------------------------------------D-----R---V------------------------------------------------------------------YS---------------------------LDDIRRY--------------------------LLFAR--------------------Q-F-KP-K-ISKESEDFI-VEQYKRLR----Q---RD-SS-G----------V-T---K--S-S--WRITVRQLESMIRLSEAMARMHCCDEV-HPKHVKEAFRLLNKSII------RVET------------PD-I-------NL----------D-----------------------Q---------------------------------------------------D-----------------D----------E--------------Q-------E-----------------M-----E---Y----------Q-----------E----------------------------------D---------Q-----D--G---------------------V--------------------N-----G--------E---------------A--------E------A-----P-A------------G----V--------------------------N-------G----LV----------------N---------------------------------------------------------------------------------------------------------------------------------------------------------------------------------------------------------------------------------------------------------------------------------------------------G----I--G------------G---------H-------------------S---E---------------D----V----N------------K--------------------------------------------------------------D---------T------------------------A---------------P---------------------K---A----------------------------------------------S-----------------L-------R---LGFSE-------YRR--------ISN-LL------VLH---L-R-----------K------A-----E-----------------------------E----------------E-----------E-----------D----------------------------------D----------------------------S-------------S---------------LKKSE-----L-INW--YLKE-I--------ES----E--IES--EEELINKKK-----IIEKVIHR--L------T-R-------Y-DHI------LI--E-L-------S---Q-----------S-GL--------R----------------------------------------------G---S-------------------------K-----------E---------E--E-T---F--------D------E----------------------------------------------D-P-YLVVNPNYILED----------------------------------------------------------------
>Taeniopygia_guttata@XP_002198271
-----------------------------------------------------------------------------------------------------------------------------------------------------------------------------------------------------------------------------------------------------------------------------------M-D-L---------A---V-------AA-V---G--G-A----G----V-A--P---------Q--------------H----QQ---IRDEVAEKC-----QKLFLDFLEE---------------------F---------------------Q----------N-----S---D-----G--------------------------------------------------------------------------------------------------EV-------K------------------------------Y---------L--R---DAEEL--I--RP-E-RNTL------IVSFADL----------------EQ--------FN-Q---Q-----------L---STTIQ---EEFYRVYPYL-CRATKTF------A-----R------D------H-----GN---------VP-----------A-----------------------------------------------------------------------------------------------------------------------------------------------------------------------------------N----------------K-------D---F------YV-AFQD-LPT--R-H--K---------------------------------IRELTS-AKIGSLLRISGQVVRTHPVHPELVSGTFLC-----------------LD--C-QTVIKDV---------------------EQ--QFKY-------TQPN-IC--R--N----------P-VC------AN-----------------RRRF-L----------L---------DTN---K--SR-FVDFQKVRIQE-T--------QGELPRG-S-IPRSVEVILR-A-EAV-----ESAQA-GDKCDFTGSLIVVPDVSQLST-PG------LR--A-E--T----------G----S---R--------V--T---G-T---EG----Y-------E--T---E--GIR-G--L--R-----------A-LGV-R--E--LS-----------Y---K--LVFLACY---V-------A-------------PT----------N-----------------------P---R--F---------G----------G------------------------------------------------------------------------------------------------K-E-------L--RD--E--------------E---------Q-T---A-----------------------E--S---I----K--NQ-----------M----SV---------KEW--EK----V--FEMS------Q-DK-NLYHNLCTSLFPTIHG----------NDEVKRGVLLMLFGGVP-KTT-----S-E-GTSLRGDINVCVVGDPSTAKSQFLKHVD-EF-SP-RAVYTSGKA-SSAAGLTAAVVKDE-ES-HE---FVIEAGALMLADNG-VCCIDEFDKMEVRDQVAIHEAMEQQTISITKAGVK-ATLNARTS--------ILAAANPVGGRYDRSKSLKQNINLSAPIMSRFDLFFILVDE---------------------------------------------------------------------------------------------CNE-VIDYAIARRIVD--LH---------------S------------------R--------------V---------------------EE--S------------V----------------------------------------D-----R---V------------------------------------------------------------------YS---------------------------LDDIRRY--------------------------LLFAR--------------------Q-F-KP-K-ISKESEDFI-VEQYKRLR----Q---RD-GS-G----------V-T---K--S-S--WRITVRQLESMIRLSEAMARMHCCDEV-HPKHVKEAFRLLNKSII------RVET------------PD-V-------NL----------D-----------------------Q---------------------------------------------------D-----------------D----------E--------------Q-------Q-----------------M-----E---D----------Q-----------E----------------------------------D---------Q-----D--G---------------------V--------------------N-----G--------E---------------A--------E------A-----P-A------------G----V--------------------------N-------G----LV----------------N---------------------------------------------------------------------------------------------------------------------------------------------------------------------------------------------------------------------------------------------------------------------------------------------------G----I--N------------G---------H-------------------S---E---------------D----V----S------------K--------------------------------------------------------------D---------A------------------------A---------------P---------------------K---A----------------------------------------------S-----------------L-------R---LGFSE-------YRR--------ISN-LL------VLH---L-R-----------K------A-----E-----------------------------E----------------E-----------E-----------D----------------------------------D----------------------------A-------------A---------------LKRSE-----L-INW--YLKE-I--------ES----E--IES--EEELIKKKE-----IIERVIHR--L------T-H-------Y-DHI------LI--E-L-------S---Q-----------S-GL--------R----------------------------------------------G---S-------------------------R-----------E---------E--E-T---F--------D------D----------------------------------------------D-P-YLVVNPNYLLED----------------------------------------------------------------
>Xenopus_laevis@AAH44019
-----------------------------------------------------------------------------------------------------------------------------------------------------------------------------------------------------------------------------------------------------------------------------------M-D-L---------V---D-------P--S---Q--S-A----A----A-A--A---------G--------------T----QL---VKDEVAEKC-----QKLFQDFLEE---------------------F---------------------R----------G-----S---D-----G--------------------------------------------------------------------------------------------------EL-------K------------------------------Y---------Q--S---DAEEL--I--RP-E-RNTL------LVSFVDL----------------EQ--------FN-Q---Q-----------L---ATTIQ---EEFYRVYPYL-CRAVKAF------A-----R------D------H-----GN---------IP-----------Q-----------------------------------------------------------------------------------------------------------------------------------------------------------------------------------N----------------K-------E---F------YV-AFQE-LPT--R-H--K---------------------------------IRELTT-PRIGSLLRISGQVVRTHPVHPELVSGTFLC-----------------LD--C-QTLVRDV---------------------EQ--QFKY-------TQPS-IC--R--N----------P-VC------AN-----------------RKRF-M----------L---------DTN---K--SR-FVDFQKVRIQE-T--------QAELPRG-S-IPRSVEVILR-A-EAV-----ESCQA-GDRCDFTGSLIVVPDISQLST-PG------VR--A-E--T----------S----S---R--------V--G---G-R---EG----Y-------E--A---E--GVQ-G--L--R-----------A-LGV-R--D--LS-----------Y---K--LVFLACY---V-------C-------------PT----------N-----------------------P---R--F---------G----------G------------------------------------------------------------------------------------------------K-D-------L--HE--E--------------D---------M-T---A-----------------------E--S---I----K--NQ-----------M----SV---------KEW--EK----V--FEMS------Q-DK-NLYHNLCTSLFPTVHG----------NDEVKRGILLMLFGGVP-KST-----M-E-GTSLRGDINVCVVGDPSTAKSQFLKHVE-EF-SP-RAVYTSGKA-STAAGLTAAVVRDE-ES-HE---FVIEAGALMLADNG-VCCIDEFDKMDTKDQVAIHEAMEQQTISITKAGVK-ATLNARTS--------ILAAANPVGGRYDRAKSLKQNVNLSAPIMSRFDLFFILVDE---------------------------------------------------------------------------------------------CNE-VTDYAIARRIVD--LH---------------S------------------R--------------I---------------------EE--S------------I----------------------------------------D-----R---V------------------------------------------------------------------YT---------------------------LDEVRRY--------------------------LLFAR--------------------Q-F-KP-K-ISKESEDFI-VEQYKRLR----Q---RD-GS-G----------V-T---K--S-A--WRITVRQLESMIRLSEGMARMHCSDEV-QPKHVKEAFRLLNKSII------RVET------------PD-V-------NL----------D-----------------------Q---------------------------------------------------E-----------------D----------E----------------------H-----------------E-----V---E----------E----------------------------------------------P---------Q-----E--G---------------------I--------------------N-----G--------D---------------A--------D------V-----P-N------------G----V--------------------------N-------G----HI----------------N---------------------------------------------------------------------------------------------------------------------------------------------------------------------------------------------------------------------------------------------------------------------------------------------------G----I--N------------G---------H-------------------A---E---------------E----T----N---------------------------------------------------------------------------A---------A------------------------P---------------P---------------------K---P----------------------------------------------S-----------------L-------R---LNFAE-------YKR--------ISN-LL------VLQ---L-R-----------K------I-----E-----------------------------D----------------E-----------D-----------D-------E-----------------------N--E----------------------------T-------------S---------------QRKSE-----L-INW--YLKE-I--------ES----E--IDS--EEELVNRKQ-----IIDKVIHR--L------V-H-------Y-DQI------LI--E-L-------I---Q-----------T-GL--------K----------------------------------------------G---T-------------------------E-----------D----E----N--V-A---K--------E------E----------------------------------------------D-P-YLVVNPNYILED----------------------------------------------------------------
>Xenopus_tropicalis@AAH64853
-----------------------------------------------------------------------------------------------------------------------------------------------------------------------------------------------------------------------------------------------------------------------------------M-D-L---------V---D-------P--S---Q--S-A----A----A-A--A---------G--------------T----QT---VKDEVSEKC-----QKLFQDFLEE---------------------F---------------------R----------G-----S---D-----G--------------------------------------------------------------------------------------------------EL-------K------------------------------Y---------Q--S---DAEEL--I--RP-E-RNTL------LVSFIDL----------------EQ--------FN-Q---Q-----------L---ATTIQ---EEFYRVYPYL-CRAVKAF------A-----R------D------H-----GN---------VP-----------Q-----------------------------------------------------------------------------------------------------------------------------------------------------------------------------------N----------------K-------E---F------YV-AFQD-LPT--R-H--K---------------------------------IRELTT-PRIGSLLRISGQVVRTHPVHPELVSGTFLC-----------------LD--C-QTLVRDV---------------------EQ--QFKY-------TQPS-IC--R--N----------P-VC------AN-----------------RRRF-M----------L---------DTN---K--SR-FVDFQKVRIQE-T--------QAELPRG-S-IPRSVEVILR-A-EAV-----ESCQA-GDRCDFTGSLIVVPDISQLAT-PG------VR--A-E--T----------S----A---R--------V--G---G-T---EG----Y-------Q--A---E--GVQ-G--L--R-----------A-LGV-R--D--LS-----------Y---K--LVFLACY---V-------C-------------PT----------N-----------------------P---R--F---------G----------G------------------------------------------------------------------------------------------------K-D-------L--HE--E--------------D---------M-T---A-----------------------E--S---I----K--NQ-----------M----SV---------KEW--EK----V--FEMS------Q-DK-NLYHNLCTSLFPTVHG----------NDEVKRGILLMLFGGVP-KTT-----M-E-GTSLRGDINVCIVGDPSTAKSQFLKHVE-EF-SP-RAVYTSGKA-SSAAGLTAAVVKDE-ES-HE---FVIEAGALMLADNG-VCCIDEFDKMDTKDQVAIHEAMEQQTISITKAGVK-ATLNARTS--------ILAAANPVGGRYDRAKSLKQNINLSAPIMSRFDLFFILVDE---------------------------------------------------------------------------------------------CNE-VTDYAIARRIVD--LH---------------S------------------R--------------I---------------------EE--S------------I----------------------------------------D-----R---V------------------------------------------------------------------YT---------------------------LDEVRRY--------------------------LLFAR--------------------Q-F-KP-K-ISKESEDFI-VEQYKRLR----Q---RD-GT-G----------V-T---K--S-A--WRITVRQLESMIRLSEGMARMHCSDEV-QPKHVKEAFRLLNKSII------RVET------------PD-V-------NL----------D-----------------------Q---------------------------------------------------E-----------------D----------E----------------------H-----------------E-----A---E----------E-----------E----------------------------------P---------Q-----E--V---------------------I--------------------N-----G--------D---------------A--------S------V-----P-S------------G----V--------------------------N-------G----HV----------------N---------------------------------------------------------------------------------------------------------------------------------------------------------------------------------------------------------------------------------------------------------------------------------------------------G----M--N------------G---------H-------------------A---E---------------E----P----N---------------------------------------------------------------------------A---------A------------------------T---------------P---------------------K---P----------------------------------------------S-----------------L-------R---LNFAE-------YKR--------ISN-LL------VLQ---L-R-----------K------M-----E-----------------------------D----------------E-----------D----------------------------------------------E----------------------------T-------------S---------------QRKSE-----L-INW--YLKE-I--------ES----E--IDS--EEELVTRKQ-----IIDKVVHR--L------V-H-------Y-DQI------LI--E-L-------T---Q-----------T-GL--------K----------------------------------------------G---T-------------------------G-----------D----E----E--V-P---K--------E------E----------------------------------------------D-P-YLVVNPNYILED----------------------------------------------------------------
>Xenopus_laevis@AAI00192
-----------------------------------------------------------------------------------------------------------------------------------------------------------------------------------------------------------------------------------------------------------------------------------M-D-L---------V---D-------P--S---Q--S-A----A----A-A--A---------G--------------T----QL---VKDEVAEKC-----QKLFQDFLEE---------------------F---------------------Q----------G-----S---D-----G--------------------------------------------------------------------------------------------------EL-------K------------------------------Y---------Q--S---DAEEL--I--RP-E-RNTL------LVSFVDL----------------EQ--------FN-Q---Q-----------L---ATTIQ---EEFYRVYPYL-CRAVRAF------A-----R------D------H-----GN---------IP-----------Q-----------------------------------------------------------------------------------------------------------------------------------------------------------------------------------N----------------K-------E---F------YV-AFQD-LPT--R-H--K---------------------------------IRELTT-PRIGSLLRISAQVVRTHPVHPELVSGTFLC-----------------LD--C-QTLVRDV---------------------EQ--QFKY-------TQPS-IC--R--N----------P-VC------AN-----------------RRRF-M----------L---------DTN---K--SR-FVDFQKVRIQE-T--------QAELPRG-S-IPRSVEVILR-A-EAV-----ESCQA-GDRCDFTGSLIVVPDISQLST-PG------VR--A-E--T----------S----S---R--------V--G---G-R---EG----Y-------E--A---E--GVQ-G--L--R-----------A-LGV-R--D--LS-----------Y---K--LVFLACY---V-------C-------------PT----------N-----------------------P---R--F---------G----------G------------------------------------------------------------------------------------------------K-E-------L--HE--E--------------D---------M-T---A-----------------------E--S---I----K--NQ-----------M----SV---------KEW--EK----V--FEMS------Q-DK-NLYHNLCTSLFPTVHG----------NDEVKRGILLMLFGGVP-KST-----M-E-GTSLRGDINVCVVGDPSTAKSQFLKHVE-EF-SP-RAVYTSGKA-STAAGLTAAVVKDE-ES-HE---FVIEAGALMLADNG-VCCIDEFDKMDTKDQVAIHEAMEQQTISITKAGVK-ATLNARTS--------ILAAANPVGGRYDRAKSLKQNVNLSAPIMSRFDLFFILVDE---------------------------------------------------------------------------------------------CNE-VTDYAIARRIVD--LH---------------S------------------R--------------I---------------------EE--S------------I----------------------------------------D-----R---V------------------------------------------------------------------YT---------------------------VDEVRRY--------------------------LLFAR--------------------Q-F-KP-K-ISKESADFI-VEQYKRLR----Q---RD-GS-G----------V-T---K--S-A--WRITVRQLESMIRLSEGMARMHCSDEV-QPKHVKEAFRLLNKSII------RVET------------PD-V-------NL----------D-----------------------Q---------------------------------------------------D-----------------D----------E----------------------H-----------------E-----P---E----------D-----------E----------------------------------T---------Q-----E--G---------------------T--------------------N-----G--------D---------------A--------E------V-----P-N------------G----V--------------------------N-------G----HV----------------N---------------------------------------------------------------------------------------------------------------------------------------------------------------------------------------------------------------------------------------------------------------------------------------------------G----I--N------------G---------H-------------------S---Q---------------E----S----N---------------------------------------------------------------------------A---------A------------------------A---------------A---------------------K---P----------------------------------------------S-----------------L-------R---LNFAE-------YKR--------ISN-LL------VQQ---L-R-----------K------M-----E-----------------------------D----------------E-----------D----------------------------------------------E----------------------------T-------------S---------------QRRSE-----L-MNW--YLKE-I--------ES----E--IDS--EEELINRKQ-----IIDKVIHR--L------V-H-------Y-DQI------LI--E-L-------T---Q-----------T-EL--------K----------------------------------------------G---T-------------------------G-----------D----E----V--V-A---K--------E------E----------------------------------------------D-P-YLVVNPNYILED----------------------------------------------------------------
>Danio_rerio@XP_694770
-----------------------------------------------------------------------------------------------------------------------------------------------------------------------------------------------------------------------------------------------------------------------------------M-D-L---------T---E-------T--G---V--N-Q----N----A-G--------------------------------QV---IKDELAEKC-----QKLFQAFLEE---------------------F---------------------Q----------N-----S---D-----G--------------------------------------------------------------------------------------------------EV-------K------------------------------Y---------L--R---DAEEL--I--RP-E-RNTL------AVSFTDL----------------EG--------FN-Q---E-----------L---ATAIQ---EEFYRLYPYL-CRAVRNF------A-----R------D------H-----GE---------VP-----------T-----------------------------------------------------------------------------------------------------------------------------------------------------------------------------------S----------------K-------E---F------YV-AFQD-LPT--R-H--K---------------------------------IRELTT-VKVGSLVRISGQVVRTHPVHPELVSGTFLC-----------------LD--C-QGVIKDV---------------------EQ--QFKY-------TQPS-IC--R--N----------P-VC------NN-----------------RRRF-L----------L---------DTN---K--SK-FIDFQKVRIQE-T--------QAELPRG-S-IPRSMEVILR-A-EAV-----ESAQA-GDKCDFIGSLIVVPDISQLAT-PG------VR--A-E--T----------S----S---R--------T--A---G-V---QG----Y-------E--N---E--GLR-G--L--K-----------A-LGV-R--E--LS-----------Y---K--LAFLACH---V-------A-------------PT----------N-----------------------P---R--F---------G----------G------------------------------------------------------------------------------------------------K-E-------I--RD--E--------------E---------Q-T---A-----------------------E--S---I----K--KQ-----------M----SV---------QEW--EK----V--FEMS------Q-DK-NLYHNLCTSLFPTIHG----------NDEVKRGILLMLFGGVP-KTT-----M-E-GTSLRGDINVCVVGDPSTAKSQFLKHVE-EF-CP-RAVYTSGKA-SSAAGLTAAVVRDE-ES-HE---FVIEAGALMLADNG-VCCIDEFDKMETRDQVAIHEAMEQQTISITKAGVK-ATLNARTS--------ILAAANPVSGRYDRSKSLKQNVNLTAPIMSRFDLFFILVDD---------------------------------------------------------------------------------------------CNE-VTDYAIARRIVD--LH---------------S------------------R--------------I---------------------EN--S------------V----------------------------------------D-----R---V------------------------------------------------------------------YS---------------------------LDEIRRY--------------------------LLFAR--------------------Q-F-KP-K-ISKESEEFI-VEQYKRLR----Q---RD-GS-G----------V-T---K--S-A--WRITVRQLESLIRLSESMARMHCCDEV-QPKHVKEAFRLLNKSII------RVET------------PD-V-------NL----------D-----------------------Q---------------------------------------------------E-----------------E----------E----------------------E-----------------A-----M---E----------E-----------E----------------------------------E---------D-----N--Q---------------------M--------------------N-----G------------------------H--------D------V-----P-N------------G----V--------------------------N-------G----AV----------------N----------G----------------------------------------------------------------------------------------------------------------------------------------------------------------------------------------------------------------------------------------------------------------------------------------E----V--N------------G---------H-------------------E---H---------------T----N----G------------I-----------N-----G-----H-----G------V------------------N------G---------E------------------------T---------------A---------------------K---P----------------------------------------------S-----------------L-------R---LSFAE-------YKR--------ISN-LL------VLH---L-R-----------R------A-----E-----------------------------E----------------D-----------E-----------D----------------------------------E----------------------------A-------------A---------------LKKSE-----V-VNW--YLKE-I--------ES----E--IDS--EMELISKKT-----MIEKVIYR--L------V-H-------Y-DYI------LI--E-L-------K---Q-----------S-GL--------K---------------------G---S--------------------A---E-------------------------S-----------S----E----T--E-S---Q--------E------E----------------------------------------------D-V-TLVVNPNYTLED----------------------------------------------------------------
>Petromyzon_marinus@ti.56
-----------------------------------------------------------------------------------------------------------------------------------------------------------------------------------------------------------------------------------------------------------------------------------M-D-V---------Q---E-------P--V---Q--G-H----A----G----------------------------------QT---VKDELAEKC-----QKLFQDFLEE---------------------F---------------------Q----------T-----A---E-----G--------------------------------------------------------------------------------------------------ER-------K------------------------------Y---------V--R---DAEEL--G--RP-E-RNTL------VVDFTDL----------------EQ--------HN-Q---Q-----------L---ATTVQ---EDYYRVYPYL-CRAVRNF------A-----R------D------HW----KD---------IP-----------Q-----------------------------------------------------------------------------------------------------------------------------------------------------------------------------------A----------------K-------E---F------YV-AFTE-VLA--R-H--K---------------------------------IRELTT-TKIGTLLRISAQVVRTHPVHPELVSGTFQC-----------------LD--C-QSVVRDV---------------------EQ--QFKY-------TQPT-IC--R--N----------P-VC------SN-----------------RRRF-L----------L---------DTN---K--SR-FVDFQKVRVQE-T--------QAELPRG-S-IPRSLEVVMR-A-EAV-----ETAQA-GDRCDFIGTLIVVPDVAQLST-PG------VR--A-E--T----------S----S---R--------V--T---G-R---DG----F-------E--A---D--GVR-G--L--K-----------A-LGV-R--D--LS-----------Y---R--LAFLACH---A-------E-------------AT----------N-----------------------P---R--F---------G----------G------------------------------------------------------------------------------------------------K-E-------I--RE--E--------------D---------Q-S---A-----------------------E--S---I----K--NQ-----------M----TV---------AEW--DK----V--FEMS------Q-DK-SLYHNLCSSLFPTIHG---------------RGVLLMLFGGVP-KKT-----L-E-GTSLRGDINVCVVGDPSTAKSQFLKHVE-EF-SP-RAVYTSGKA-SSAAGLTAAVVRDE-ES-HE---FVIEAGALMLADNG-VCCIDEFDKMEPRDQVAIHEAMEQQTISITKAGVK-ATLNARTS--------ILAAANPVGGRYDRAKSLKHNVNLSAPIMSRFDLFFILVDE---------------------------------------------------------------------------------------------CNE-VTDYAIARRIVD--LH---------------S------------------H--------------K---------------------DA--A------------V----------------------------------------Q-----R---V------------------------------------------------------------------YS---------------------------LEDMRRY--------------------------QLFAR--------------------Q-F-KP-K-ITKAAEDFM-VEQYKRLR----Q---RD-SS-G----------I-T---K--S-A--WRITVRQLESMIRLSEAMARMHCCDEV-QPKHVKEAFRLLNKSII------RVET------------PD-I-------NL----------D-----------------------Q---------------------------------------------------D-----------------E----------D----------------------Y-----------------H-----A---S----------E-----------E----------------------------------A---------S-----D--A---------------------A--------------------D-----G----------------------------------------I-----N-D------------G----T--------------------------N-------G----GT----------------N----------G----------------------------------------------------------------------------------------------------------------------------------------------------------------------------------------------------------------------------------------------------------------------------------------A----T--N------------G---------S-------------------V---H---------------A----S----A------------P-----------E-----SPPQEVG-----A------V------------------P------P---------A------------------------T---------------A---------------------K---A----------------------------------------------S-----------------L-------R---LSFSE-------YRR--------LSN-LL------VLH---L-R-----------R------V-----E-----------------------------E----------------Q-----------E-----------D---------------------------------------------------------------A-------------S---------------VRRGE-----L-VEW--YLKE-I--------ES----E--IET--EAELVTKKT-----VVEKVIYR--L------V-H-------Y---------------------------------------------------------------------------------------------------------------------------------------------------------------------------------------------------------------------------------------------------------------------------------------------------------------
>Danio_rerio@XP_708704
-----------------------------------------------------------------------------------------------------------------------------------------------------------------------------------------------------------------------------------------------------------------------------------M-E-P---------G----------------------------V----E-A--A---------G-------------------VH---VRDELSEKC-----QKLFLEFLEE---------------------F---------------------Q----------D-----K---N-----G--------------------------------------------------------------------------------------------------DA-------L------------------------------Y---------L--S---DAQEL--I--RP-E-RNTL------TVSFSNI----------------EH--------YN-Q---Q-----------L---ATTIQ---EEYYRVYPFL-CRAVRHF------A-----R------D------H-----GN---------IP-----------P-----------------------------------------------------------------------------------------------------------------------------------------------------------------------------------S----------------K-------E---F------YV-AFSE-FPS--R-Q--K---------------------------------IRELST-VRIGTLLRISGQVVRTHPVHPELVSGTFLC-----------------LD--C-QSVIKDV---------------------EQ--QFKY-------TQPT-IC--K--N----------P-VC------AN-----------------RRRF-M----------L---------DTN---K--SR-FVDFQKVRIQE-T--------QAELPRG-S-IPRSVEVILR-A-EAV-----ETAQA-GDRCDFTGTLIVVPDVSAMAL-AG------TR--A-E--T----------S----S---R--------V--T---G-K---EG----F-------E--A---D--GIQ-G--L--K-----------A-LGV-R--E--LS-----------Y---R--LAFLANY---V-------A-------------PT----------N-----------------------P---R--F---------G----------G------------------------------------------------------------------------------------------------K-E-------L--RQ--E--------------D---------Q-T---A-----------------------E--S---V----K--NQ-----------M----TV---------QEW--EK----V--FEMS------Q-DK-NLYHNLCTSLFPTIHG----------NDEIKRGILLMLFGGVA-KTT-----M-E-GTSLRGDINVCIVGDPSTSKSQFLKHVE-DF-AP-RAVYTSGKA-SSAAGLTAAVVKDE-ES-HE---FVIEAGALMLADNG-VCCIDEFDKMDLKDQVAIHEAMEQQTISITKAGVK-ATLNARTS--------ILAAANPIDGRYNRAKSLKQNVNMSAPIMSRFDLFFILVDE---------------------------------------------------------------------------------------------CNE-VTDYAIARRIVD--LH---------------A------------------R--------------N---------------------VE--S------------V----------------------------------------E-----R---V------------------------------------------------------------------YS---------------------------TDEIQRY--------------------------ILFAR--------------------Q-F-QP-K-ITVEAQEFV-VDQYKRLR----Q---RD-GG-G----------T-T---K--S-A--WRITVRQLESMLRLSEGMARLYCSDEV-QPKHVKEAFRLLNKSII------RVDS------------PD-I-------NF----------D-----------------------Q-------------------------------E-------------------H-----------------D----------E--------------D-------N-----------------I-----N---D----------Q-----------N----------------------------------E---------L-----F--G---------------------K--------------------E-----T--------E---------------G--------Q------N-----G-G------------D----V--------------------------N-------G----HA----------------V----------E----------------------------------------------------------------------------------------------------------------------------------------------------------------------------------------------------------------------------------------------------------------------------------------D----M--E------------T---------D-------------------Q---T---------------E----K----P------------E-----------K--------------------------------------------------P---------A------------------------A---------------A---------------------K---P----------------------------------------------A-----------------L-------R---MSFAE-------YKR--------VSN-LL------VLH---M-Q-----------K------M-----E-----------------------------Q----------------L-----------D-----------E----------------------------------D----------------------------S-------------S---------------LKKSE-----L-INW--YLKE-I--------ES----E--IDS--EAELVAKKN-----LIERVLYR--L------I-N-------F-DHI------II--E-L-------T---K-----------T-GL--------K--------K------------I---S--------------------E---D-------------------------G-----------E----E-------P-V---T--------E------D----------------------------------------------D-P-FLVVNPNYILED----------------------------------------------------------------
>Xenopus_laevis@AAH89118
-----------------------------------------------------------------------------------------------------------------------------------------------------------------------------------------------------------------------------------------------------------------------------------M-E-L---------G---G---P---A--A---A--G-D----T----D-I--A---------G--------------Q----QL---FKDELSDKC-----QKLFLEFLEE---------------------C---------------------K----------G-----K---D-----G--------------------------------------------------------------------------------------------------SN-------L------------------------------Y---------V--S---AAEEL--I--RP-E-RNTL------AVNFTDI----------------EY--------YN-Q---Q-----------L---ATTIQ---EEYYRVYPHL-CRAVRSF------A-----R------Q------M-----GN---------IP-----------A-----------------------------------------------------------------------------------------------------------------------------------------------------------------------------------N----------------K-------E---F------YI-AFSD-FPA--R-Q--K---------------------------------IRELSS-AKIGTLLRISGQVVRTHPVHPELVSGTFLC-----------------MD--C-QSIVKDV---------------------EQ--QFRY-------TQPT-IC--K--N----------P-VC------AN-----------------RRRF-T----------L---------DTN---K--SR-FVDFQKVRIQE-T--------QAELPRG-A-IPRSVEIILR-A-EAV-----ESAMA-GDRCDFTGTLIVVPDVSALAA-GD------AR--M-E--T----------G----A---K--------V--T---G-G---EG----F-------N--S---E--GVQ-G--L--K-----------A-LGV-R--D--LS-----------Y---R--LAFLACY---V-------G-------------AT----------N-----------------------P---R--F---------G----------G------------------------------------------------------------------------------------------------K-D-------L--RE--E--------------D---------Q-T---A-----------------------E--S---I----K--NQ-----------M----TV---------QEW--EK----V--FEMS------Q-DK-NLYHNLCTSLFPTIHG----------NDEIKRGVLLMLFGGVP-KTT-----M-E-GTSLRGDINVCIVGDPSTSKSQFLKHVE-EF-SP-RAVYTSGKA-SSAAGLTAAVVKDE-ES-HE---FVIEAGALMLADNG-VCCIDEFDKMDLKDQVAIHEAMEQQTISITKAGVK-ATLNARTS--------ILAAANPVGGRYERSKSLKHNVNLSAPIMSRFDLFFILVDE---------------------------------------------------------------------------------------------CNE-VTDYAIARRIVD--LH---------------A------------------R--------------N---------------------EE--S------------I----------------------------------------E-----R---V------------------------------------------------------------------YS---------------------------IEDIQRY--------------------------LLFAR--------------------Q-F-QP-K-ITKEAEEFI-VEQYRRLR----Q---RD-GS-G----------V-A---K--S-S--WRITVRQLESLIRLSESMARMHCSDEV-QPKHVKEAFRLLSKSII------RVDT------------PD-V-------SF----------D-----------------------Q-------------------------------G-------------------E-----------------D----------E--------------K-------N-----------------I-----E---G----------E-----------------------------------------------------------------------------------------------------------------------------------------------------------N-----N-G------------N----L--------------------------N------------NG----------------E----------E----------------------------------------------------------------------------------------------------------------------------------------------------------------------------------------------------------------------------------------------------------------------------------------A----M--E------------T---------N-------------------Q---D---------------E----P----I------------N-----------E--------------------------------------------------K---------P------------------------S---------------S---------------------N---A----------------------------------------------G-----------------L-------K---MSFAE-------YKQ--------ISN-LL------VLY---M-Q-----------K------M-----E-----------------------------E----------------T-----------E-----------E----------------------------------E----------------------------C-------------H---------------LTTTD-----L-VNW--YLKE-M--------EA----E--IET--ETELILKKR-----LIEKVIHR--L------I-Y-------Y-DHI------LI--E-L-------N---K-----------S-EL--------K--------T------------M---D--------------------D---T-------------------------K-----------E----T----G--E-D---A--------A------E----------------------------------------------D-R-ILVVNPNYMLED----------------------------------------------------------------
>Xenopus_tropicalis@CAJ82233
-----------------------------------------------------------------------------------------------------------------------------------------------------------------------------------------------------------------------------------------------------------------------------------M-E-L---------G---G---P---A--T---A--G-A----T----D-T--A---------G-------------------QL---FKDELSDKC-----QKLFLEFLEE---------------------C---------------------K----------G-----K---D-----G--------------------------------------------------------------------------------------------------SN-------L------------------------------Y---------V--S---AAEEL--V--RP-E-RNTL------VVNFTDI----------------EY--------YN-Q---Q-----------L---ATTIQ---EEYYRVYPHL-CRAVRSF------A-----R------Q------M-----GN---------IP-----------A-----------------------------------------------------------------------------------------------------------------------------------------------------------------------------------N----------------K-------E---F------YV-AFSD-FPA--R-Q--K---------------------------------IRELSS-AKIGTLLRISGQVVRTHPVHPELVSGTFLC-----------------MD--C-QSVVKDV---------------------EQ--QFRY-------TQPT-IC--K--N----------P-VC------AN-----------------RRRF-T----------L---------DTN---K--SR-FVDFQKVRIQE-T--------QAELPRG-A-IPRSVEIILR-A-EAV-----ETAMA-GDRCDFTGTLIVVPDISALAA-GD------AR--M-E--T----------G----A---K--------V--T---G-G---EG----F-------N--S---E--GVQ-G--L--K-----------A-LGV-R--D--LS-----------Y---R--LAFLACH---V-------G-------------AT----------N-----------------------P---R--F---------G----------G------------------------------------------------------------------------------------------------K-D-------L--RE--E--------------D---------Q-T---A-----------------------E--S---I----K--NQ-----------M----TV---------QEW--EK----V--FEMS------Q-DK-NLYHNLCTSLFPTIHG----------NDEIKRGVLLMLFGGVP-KTT-----M-E-GTSLRGDINVCIVGDPSTSKSQFLKHVE-EF-SP-RAVYTSGKA-SSAAGLTAAVVKDE-ES-HE---FVIEAGALMLADNG-VCCIDEFDKMDLKDQVAIHEAMEQQTISITKAGVK-ATLNARTS--------ILAAANPVGGRYERSKSLKHNVNLSAPIMSRFDLFFILVDE---------------------------------------------------------------------------------------------CNE-VTDYAIARRIVD--LH---------------A------------------R--------------N---------------------EE--S------------I----------------------------------------E-----R---V------------------------------------------------------------------YS---------------------------IEDIQRY--------------------------LLFAR--------------------Q-F-QP-K-ITKEAEEFI-VEQYRRLR----Q---RD-GS-G----------V-A---K--S-S--WRITVRQLESLIRLSESMARMHCSDEV-QPKHVKEAFRLLSKSII------RVDT------------PD-V-------SF----------D-----------------------Q-------------------------------G-------------------E-----------------D----------E--------------K-------N-----------------V-----E---E----------E-----------V-----------------------------------------------------------------------------------------------------------------------------------------------N-----N-A------------N----L--------------------------N------------NG----------------E----------E----------------------------------------------------------------------------------------------------------------------------------------------------------------------------------------------------------------------------------------------------------------------------------------A----M--E------------T---------N-------------------Q---D---------------E----P----I------------N-----------D--------------------------------------------------K---------P------------------------S---------------T---------------------N---A----------------------------------------------G-----------------L-------K---MSFAE-------YKQ--------ISN-LL------VLH---M-Q-----------K------M-----E-----------------------------E----------------V-----------E-----------E----------------------------------E----------------------------C-------------H---------------LTTTD-----L-VNW--YLKE-M--------EA----E--IET--ETELILKKR-----LIEKVIHR--L------I-N-------Y-DHI------LI--E-L-------N---K-----------S-EL--------K--------T------------M---D--------------------D---S-------------------------K-----------E----T----S--E-D---A--------A------E----------------------------------------------D-R-ILVVNPNYMLED----------------------------------------------------------------
>Eptatretus_burgeri@53864742.2
-------------------------------------------------------------------------------------------------------------------------------------------------------------------------------------------------------------------------------------------------------------------------------------------------------------------------------------------------------------------------------------------------------------------------------------------------------------------------------------------------------------------------------------------------------------------------------------------------------------------------------------------------------------------------------------------------------------------------------------------------------------------------------------------------------------------------------------------------------------------------------------------------------------------------------------------------------------------------------------------------------------------------------------------------------------------------------------------------------------------------------------------------------------------------------------------------------------------------------------------------------------------------------------------------------------------------------------------------------------DISQLSL-PG------AR--A-E--T----------S----A---R--------V--A---G-P---EG----F-------N--T---S--GVR-G--L--K-----------A-LGV-R--D--LN-----------Y---R--LAFLACY---V-------A-------------PT----------N-----------------------P---R--F---------G----------G------------------------------------------------------------------------------------------------K-E-------I--RD--E--------------E---------Q-S---A-----------------------E--S---I----K--NQ-----------M----TV---------QEW--EK----V--FEMS------Q-DK-NLYQNLCTSLFPTIHG----------NDEMKRGILLMLFGGVP-KTT-----M-E-RTSLRGDINVCIVGDPSTSKSQFLKHVD-EF-SS-RAIYTSGKA-SSAAGLTAAVIKDE-ES-HE---FVIEAGALMLADNG-VCCIDEF--------------------------------------------------------------------------------------------------------------------------------------------------------------------------------------------------------------------------------------------------------------------------------------------------------------------------------------------------------------------------------------------------------------------------------------------------------------------------------------------------------------------------------------------------------------------------------ITVRQLESMIRLAEAMARMHCCDEV-QPKHVKEGFRLLNKSII------RVET------------PD-V-------NL----------E-----------------------G---------------------------------------------------E-----------------E----------E--------------E-------E-----------------E-----K---M----------D-----------Q----------------------------------T---------D-----I--G---------------------G--------------------R-----G--------E---------------V--------D------R-----E-T------------S----E--------------------------Q-------S----ES----------------R---------------------------------------------------------------------------------------------------------------------------------------------------------------------------------------------------------------------------------------------------------------------------------------------------A----T--D------------G---------S-------------------P---H---------------Q----G----A------------S-----------------------------------------------------------------------------------------------------------------T---------------------R---P----------------------------------------------G-----------------L-------R---LSFTE-------YKQ--------LSN-LL------VLH---L-R-----------K------V-----E-----------------------------A----------------E-----------E-----------E----------------------------------D----------------------------G-------------T---------------LRRSE-----L-VNW--YLKE-V--------EG----E--IDT--EAELVNRKT-----IVERVIHR--L------V-H-------F-DHI------LI--E-L-------S---K-----------T-GL--------K--------P------------I------------------------R---G-------------------------T-----------K----G----D--V-K---E--------E------E----------------------------------------------D-P-FVVVNPNFVLE-----------------------------------------------------------------
>Ciona_savignyi@51719332.40
-----------------------------------------------------------------------------------------------------------------------------------------------------------------------------------------------------------------------------------------------------------------------------------------------------------------------------------------------------------------------------DQIGDRV-----QKLFNEFFEE---------------------F--------------------------------S-----V---D-----G--------------------------------------------------------------------------------------------------EN-------K------------------------------Y---------L--Q---LAEAL--I--RP-E-RNTL------TVSFTDI----------------EI--------FN-Q---Q-----------L---ATSIQ---EEYYRLYPFL-CQAVKNF------A-----R------D------H-----YR-----G---IP-----------N-----------------------------------------------------------------------------------------------------------------------------------------------------------------------------------N----------------K-------D---L------YL-ALDD-VPT--R-Q--K---------------------------------IREMRN-SRIGSLMRISGQVVRTHPVHPELVSGTFTC-----------------LD--C-QTVIKDV---------------------EQ--QFKY-------MQPT-IC--R--N----------P-QC------GN-----------------RTKF-M----------L---------DSK---K--SR-FVDFQKVRIQE-T--------QAELPRG-S-IPRTVEVAVR-A-EAV-----EMAQA-GDRCDFIGTLIVVPDVGQLST-PG------TR--A-E--P----------A----S---R--------G--------R---DA----N-------M--A---E--GIQ-G--L--K-----------A-LGV-R--D--LT-----------Y---K--QAFLACH---I-------T-------------AT----------N-----------------------P---T--F---------G----------G------------------------------------------------------------------------------------------------K-E-------I--RS--D--------------E---------Q-T---I-----------------------E--T---I----K--DQ-----------M----TE---------TEW--EK----V--YQMS------C-DK-NLYTNLCNSLFPTIHG----------NDEIKRGILLQLFGGVP-KVT-----E-E-GTTLRGDLNVCIVGDPSTAKSQFLKQVE-EF-SP-RSIYTSGKA-SSAAGLTAAVVRDD-ET-NE---FVIEAGALMLADNG-VCCIDEFDKMDPKDQVAIHEAMEQQTISITKAGVK-ATLNARTS--------ILAAANPIGGRYDRAKSLRHNIALSAPIMSRFDLFFILVDE---------------------------------------------------------------------------------------------CNE-VTDYAIARRIID--YH---------------T------------------R--------------L---------------------ED--S------------V----------------------------------------N-----R---V------------------------------------------------------------------YS---------------------------LEEIQRY--------------------------LIFAR--------------------M-F-KP-T-ISPEAEEYM-VDEYQRMR----E---RD-SS-G----------V-A---R--S-S--WRITVRQLESLIRLSEAMTRLHCLEEV-LPKHVKEAARLLNKSII------RVET------------PD-I-------N-------------------------------------------------------------------------------------------------------------------------------------------------------------------------------------------------------------------------------------------------------------------------------------------------------------------------------------------------------------------P----S--------------------------Q-------M----QS----------------T----------Q----------------------------------------------------------------------------------------------------------------------------------------------------------------------------------------------------------------------------------------------------------------------------------------P----A--S------------A----------------------------------------------------------------------------------------------------------------------------------------------------------------------------------------------------------------T---K----------------------------------------------V-----------------K-------H---MSFED-------YRK--------ISN-MI------VIH---M-R-----------Q------Q-----E-----------------------------E----------------E-----------E-----------N-------LSA---G--------E-----E--S--S----------------------------G-------------G---------------CQKTE-----V-VNW--YLEQ-I--------AD----D--LES--EEELMEKKI-----LVEKVIHR--L------I-H-------S-DHI------LI--E-L-------G---C-----------T-GL--------K----------------------------------------------------------------------------D-----------S---------G--E-D---V--------Q------A----------------------------------------------E-P-ILVVHPNYFIEE----------------------------------------------------------------
>Molgula_tectiformis@68103817.22
-------------------------------------------------------------------------------------------------------------------------------------------------------------------------------------------------------------------------------------------------------------------------------------------------------------------------------------G--H---------Q--------------A----QK---VIDSIGERV-----QKFFNDFLEE---------------------F--------------------------------S-----V---D-----G--------------------------------------------------------------------------------------------------EV-------K------------------------------Y---------L--L---PAEAL--I--RP-E-RNTL------TISYTDI----------------EI--------YN-Q---Q-----------L---ATTIQ---EEYYRLYPFL-CRAVRNY------A-----R------D------H-----YR-----G---IP-----------A-----------------------------------------------------------------------------------------------------------------------------------------------------------------------------------N----------------K-------E---L------FV-ALEE-VPT--R-Q--R---------------------------------IRELRN-SRIGTLMRISGQVIRTHPVHPELVSGTFKC-----------------MD--C-QTVIKDV---------------------EQ--QFKY-------MQPT-VC--Q--N----------P-QC------GN-----------------RSKF-M----------L---------DTN---R--SK-FVDFQKIRIQE-T--------QAELPRG-S-IPRSVEVVVR-A-EAV-----EIAQA-GDRCDFIGTLIVVPDVGQINL-PG------AR--A-E--T----------S----T---R--------L------------------------------------------------------------------------------------------------------------------------------------------------------------------------------------------------------------------------------------------------------------------------------------------------------------------------------------------------------------------------------------------------------------------------------------------------------------------------EVKRGVLLQLFGGVP-KVT-----M-E-KTKLRGDINVCIVGDPSTAKSQFLKMVE-SF-SP-RAVYTSGKA-SSAAGLTAAVVRDE-ET-NE---FVIEAGALMLSDNG-VCCIDEFDKMELHDQVAIHEAMEQQTISITKAGVK-ATLNARTS--------ILAAANPIGGRYDRAKSLRQNIQLSAPIMSRFDLFFILVDE---------------------------------------------------------------------------------------------CNE-VTDYAIARRIVD--LH---------------T------------------R--------------L---------------------EH--S------------V----------------------------------------D-----R---T------------------------------------------------------------------YS---------------------------VQEIQRY--------------------------LIFSR--------------------M-F-KP-K-ISKDAEEFM-VEEYRKMR----E---RD-SS-G----------V-A---R--S-S--WRITVRQLESLVRLSEAMARMYCLEEV-LPKHVKEAARLLNKSII------RVET------------PD-I-------NF----------A-----------------------Q-------------------------------E-------------------E-----------------E----------E----------------------------------------E-----Q---A----------M-----------E----------------------------------T---------E-----T--D---------------------V--------------------A-----A--------S---------------V--------L------Q-----S-Q------------D----P--------------------------N-------A----SI----------------A----------S----------------------------------------------------------------------------------------------------------------------------------------------------------------------------------------------------------------------------------------------------------------------------------------Q----K--D------------A---------G-------------------G------------------------------------------------------------------------------------------------------------------------------------------------------------K---------------------K---P----------------------------------------------A-----------------A-------K---MSFED-------YKR--------MSN-ML------VLY---M-R-----------Q------M-----E-----------------------------E----------------Q-----------E-----------E-------VAP---Q--------D-GSG-D--S--S----------------------------S-------------A---------------LKKSQ-----L-VNW--YLEQ-I--------SE----D--IET--EEQLVERKA-----LVEKVIQR--L------V-H-------K-DHV------LI--E-L-------G---Q-----------S-GL--------K----------------------------------------------------------------------------D-----------G----E----G--E-E---S--------F------K----------------------------------------------D-S-ILVVHPNYVMDE----------------------------------------------------------------
>Molgula_occidentalis@CT01091006.H1.1
---------------------------------------------------------------------------------------------------------------------------------------------------------------------------------------------------------------------------------------------------------------------------------------------------------------------------------------------------------------------------------------------------------------------------------------------------------------------------------------------------------------------------------------------------------------------------------------------------------------------------------------------------------------------------------------------------------------------------------------------------------------------------------------------------------------------------------------------------------------------------------------------------------------------------------------------------------------------------------------------------------------------------------------------------------------------------------------------------------------------------------------------------------------------------------------------------------------------------------------------------------------------------------------------------------------------------------------------------------------------------------------------------------------------------------------------------------------------------------------------------------------------------------------------------------------------------------------------------------------------------------------------------------------------------------------------------------------------------------------------------------------------------------------------------------------------------------------------------------------------------------------------------------------------------------------------------------------------------------------------------------------------------------------------------------------------------------------------------------------------------------------------------------------------------------------------------------VTDYAIARRIVD------------------------------------------------------------------------------------------------------------------------------------------------------------------------------------------------------------------YS---------------------------VEEIQRY--------------------------LIFAR--------------------M-F-KP-K-ISKDAEEFM-VEEYRKMR----E---RD-SS-G----------I-A---R--S-S--WRITVRQLESLIRLSEAMARMHCLDEV-LPKHVKEAARLLNKSII------RVET------------PD-I-------NF----------A-----------------------Q-------------------------------E-------------------E-----------------E----------ESAM-------------------------------------E-----M---E----------I-----------D----------------------------------Q---------E-----T--Q---------------------K--------------------A-----I--------N---------------V--------L------Q-----S-Q------------D----P--------------------------N-------T----TT----------------A----------S----------------------------------------------------------------------------------------------------------------------------------------------------------------------------------------------------------------------------------------------------------------------------------------T----T--E------------S-----------------------------A------------------------------------------------------------------------------------------------------------------------------------------------------------Q---------------------K---V----------------------------------------------T-----------------S-------K---MSFED-------YKR--------MSN-ML------VLY---M-R-----------Q------R-----E-----------------------------E----------------A-----------D-----------E--------TP---T--------E-GQG-D--G--S----------------------------S-------------G---------------AVKS--------------------------------------------------------------------------------------------------------------------------------------------------------------------------------------------------------------------------------------------------------------------------------------------------------------------------------------------------------------------------------------------------
>Bostrichobranchus_pilularis@CT04091006.H1.1
-----------------------------------------------------------------------------------------------------------------------------------------------------------------------------------------------------------------------------------------------------------------------------------------------------------------------------------------------------------------------------DSVGERV-----QKFFNDFLEE---------------------Y--------------------------------Q-----L---D-----G--------------------------------------------------------------------------------------------------EF-------K------------------------------Y---------L--I---PTEAL--I--RP-E-RNTL------TVSFTDI----------------EI--------YS-Q---Q-----------L---ATTIQ---EEYYRFYPFM-CRALRNY------A-----R------D------H-----YR-----G---IP-----------A-----------------------------------------------------------------------------------------------------------------------------------------------------------------------------------N----------------K-------E---L------YI-ALEE-VPT--S-Q--K---------------------------------VRELRN-SRIGSLMRISGQVIRTHPVHPELVSGTFVC-----------------MD--C-QTVIKDV---------------------EQ--QFKY-------MQPT-VC--R--N----------P-QC------GN-----------------RRKF-T----------L---------DTS---K--SK-FVDFQKIRIQE-T--------QAELPRG---------------------------------------------------------------------------------------------------------------------------------------------------------------------------------------------------------------------------------------------------------------------------------------------------------------------------------------------------------------------------------------------------------------------------------------------------------------------------------------------------------------------------------------------K-NLYNNICQSLFPTIHG----------NDEVKRGVLLQLFGGVP-KVT-----M-E-KTKLRGDINVCIVGDPSTAKSQFLKQVE-AF-SP-RAIYTSGKA-SSAAGLTAAVVRDE-ET-SE---FVIEAGALMLSDNG-ICCIDEFDKMELRDQVAIHEAMEQQTISITKAGVK-ATLNARSS--------ILAAANPIGGRYDRAKSLRQNIQLSAPIMSRFDLFFILVDE---------------------------------------------------------------------------------------------CNE-VTDYAIARRIVD--LH---------------T------------------R--------------L---------------------EH--S------------V----------------------------------------D-----R---T------------------------------------------------------------------YS---------------------------LEEVQRY--------------------------LLFAR--------------------M-F-KP-K-IAKEAEEFM-VEEYRRMR----E---RD-SS-G----------I-A---R--S-S--WRITVRQLESLVRLSEAMARLYCLEEV-LPKHVKEAARLLNKSII------RVET------------PD-I-------NF----------A-----------------------Q---------------------------------------------------D-----------------E----------E-------------------------------------------------------------------------D----------------------------------T---------A-----M--D---------------------V--------------------D-----D--------E---------------A--------EP-----A-----E-N------------G----G--------------------------S-------N----IL----------------Q---------------------------------------------------------------------------------------------------------------------------------------------------------------------------------------------------------------------------------------------------------------------------------------------------S----Q--D------------P---------N-------------------STA-T---------------S----T----N------------E--------------------------------------------------------------A---------S------------------------N---------------K---------------------K---S----------------------------------------------S-----------------VT------K---MSFDE-------YKR--------MSN-ML------VLY---M-R-----------Q------R-----E-----------------------------E----------------------------T-----------D-------EMP---QDG------E-GD--G--S--S----------------------------G-------------G---------------VHKSQ-----L-VNW--YLEQ-I--------SE----D--IES--EEQLVEKKE-----LVDKVIGR--L------I-H-------K-DHV------LI--E-L-------G---Q-----------S-GL--------K----------------------------------------------G---A-------------------------D-----------H---------R--E-S--------------------------------------------------------------------------------------------------------------------------------------------------
>Halocynthia_roretzi@DB583161.H1.1
-----------------------------------------------------------------------------------------------------------------------------------------------------------------------------------------------------------------------------------------------------------------------------------------------------------------------------------------------------------------------K---IIDKVAERV-----QKLFQDFLEE---------------------F--------------------------------S-----V---E-----G--------------------------------------------------------------------------------------------------EV-------K------------------------------Y---------L--T---ATEAL--L--RP-E-RNTL------KVSFTDI----------------EI--------YN-Q---Q-----------L---ATTIQ---EEYYRLYPGL-CRGVRNF------A-----R------D------H-----FR-----G---IP-----------A-----------------------------------------------------------------------------------------------------------------------------------------------------------------------------------N----------------K-------D---L------YV-AFDE-VPT--R-Q--K---------------------------------IRELRN-SRVGSLLRITGQVVRTHPVHPELISGTFVC-----------------LD--C-NTVIKDV---------------------EQ--QFKY-------MQPT-VC--R--N----------P-QC------GN-----------------RSKF-L----------L---------DTN---K--SR-FVDFQKVRIQE-T--------QSE-------------------------------------------------------------------------------------------------------------------------------------------------------------------------------------------------------------------------------------------------------------------------------------------------------------------------------------------------------------------------------------------------------------------------------------------------------------------------------------------------------------------------------------------------------------------------------------------------------------------------------------------------------------------------------------------------------------------------------------------------------------------------------------------------------------------------------------------------------------------------------------------------------------------------------------------------------------------------------------------------------------------------------------------------------------------------------------------------------------------------------------------------------------------------------------------------------------------------------------------------------------------------------------------------------------------VKEAARLLNKSII------RVET------------PD-I-------NF----------A-----------------------E-------------------------------E-------------------E-----------------E----------E--------------M-------AD----------------Q-----Q---E----------V-----------N----------------------------------G---------Q-----V--L---------------------T--------------------E-----S--------N---------------V--------L------N-----T-K------------D----S--------------------------N-------A----AT----------------------------------------------------------------------------------------------------------------------------------------------------------------------------------------------------------------------------------------------------------------------------------------------------------------------------D------------A---------A-------------------K------------------------------------------------------------------------------------------------------------------------------------------------------------K---------------------A---P----------------------------------------------T-------------------------K---MSFDE-------YKR--------MSN-ML------ILH---M-R-----------K------K-----E-----------------------------E----------------E-----------A-----------E-------MAT---ESE------D-EDG-S--L--G----------------------------G-------------A---------------MRKSA-----L-VNW--YLEQ-V--------VE----D--IES--EEELVRFKS-----LIEKVIYR--L------V-H-------S-DNV------LI--E-L-------G---Q-----------T-GL--------K----------------------------------------------------------------------------D-----------A----E----S--L-Q---S--------H------D----------------------------------------------D-P-ILVVHPNYAVEE----------------------------------------------------------------
>Dendrodoa_grossularia@CT02091006.H1.1
----------------------------------------------------------------------------------------------------------------------------------------------------------------------------------------------------------------------------------------------------------------------------------------------------------------------------------------------------------------------------------------------------------------------------------------------------------------------------------------------------------------------------------------------------------------------------------------------------------------------------------------------------------------------------------------------------------------------------------------------------------------------------------------------------------------------------------------------------------------------------------------------------------------------------------------------------------------------------------------------------------------------------------------------------------------------------------------------------------------------------------------------------------------------------------------------------------------------------------------------------------------------------------------------------------------------------------------------------------------------------------------------------------------------------------------------------------------------------------------------------------------------------------------------------------------------------------------------------------------------------------------------------------------------------------------------------------------------------------------------------------------------------------------------------------------------------------------------------------------------------------------------------------------------------------------------------------------------------------------------------------------------------------------------------------------------------------------------------------------------------------------------------------------------------------------------------------------------------------------------------------------------------------------------------------------------------------------------------------------------------------------------------------------------------------------------------------------------------------------------------------------------------------------------YI-VDEYKRMR----E---RD-CS-G----------A-A---R--S-S--WRITVRQLESLVRLSEA---------------VKEGARLLNKSVI------RVET------------PD-I-------NF----------DQ--G-------------------E-------------------------------E-------------------E-----------------D----------E--------------V-------VD----------------E-----Q---E----------E-----------Q----------------------------------G---------Q-----G------------------------D--------------------H-----V--------Q---------------P--------L------G-----S-Q------------D----P--------------------------N-------VPKP-VT----------------------------------------------------------------------------------------------------------------------------------------------------------------------------------------------------------------------------------------------------------------------------------------------------------------------------E------------S---------Q-------------------K------------------------------------------------------------------------------------------------------------------------------------------------------------K---------------------G---P----------------------------------------------T-------------------------K---ISFED-------YRR--------MSN-ML------VLH---M-R-----------Q------K-----E-----------------------------E----------------E-----------A-----------E------------------------ESS-G--D--G----------------------------G-------------A---------------TKKSS-----L-INW--YLEQ-I--------AE----D--LES--EEDLIEKKL-----VVEKVISR--L------V-N-------R-DHV------LI--E-L-------G---H-----------T-GL--------A----------------------------------------------------------------------------D-----------E----E----S--L-E---T--------H------DK---------------------------------------------D-P-ILVVHPNY--------------------------------------------------------------------
>Styela_plicata@CT01091006.H1.1
-------------------------------------------------------------------------------------------------------------------------------------------------------------------------------------------------------------------------------------------------------------------------------------------------------------------------------------------------------------------------------------------------------------------------------------------------------------------------------------------------------------------------------------------------------------------------------------------------------------------------------------------------------------------------------------------------------------------------------------------------------------------------------------------------------------------------------------------------------------------------------------------------------------------------------------------------------------------------------------------------------------------------------------------------------------------------------------------------------------------------------------------------------------------------------------------------------------------------------------------------------------------------------------------------------------------------------------------------------------------------------------------------------------------------------------------------------------------------------------------------------------------------------------------------------------------------------------------------------------------------------------------------------------------------------------------------------------------------------------------------------------------------------------------------------------------------------------------------------------------------------------------DEVKRGTLLQLFGGVP-KTT-----L-E-KTTLRGDINVCIVGDPSTAKSQFLKQVE-EF-SP-RAVYTSGKA-SSAAGLTAAVVRDE-ET-NE---FVIEAGALMLADNG-VCCIDEF---------------------------------------------------------------------------------------------------------------------------------------------------------------------------------------------------------------------------------------------------------------------------------------------------------------------------------------------------------------------------------------------------------------------------------------------------------------------------------------------------------------------------------------------------------------------------------------------------------------------------------------------------------------------------------------------------------------------------------------------------------------------------------------------------------------------------------------------------------------------------------------------------------------------------------------------------------------------------------------------------------------------------------------------------------------------------------------------------------------------------------------------------------------------------------------------------------------------------------------------------------------------------------------------------------------------------------------------------------------------------------------------------------------------------------------------------------------------------------------------------------------------------------------------------------------------------------------------------------------------------------------------------------------------------------------------------------------------------------------------------N-ML------VLH---M-R-----------Q------K-----E-----------------------------D----------------E-----------A-----------E-------EGS---G--------D-GDG------------------------------------G-------------A---------------LKKST-----L-INW--YLEQ-I--------AE----D--LES--EEDLIEKKT-----VLEKVINR--L------V-N-------R-DHV------LI--E-L-------G---Q-----------T-GL--------K----------------------------------------------------------------------------D-----------G----E----S--A-E---S--------H------ES---------------------------------------------D-H-ILVVHPNYVIEE----------------------------------------------------------------
>Strongylocentrotus_purpuratus@XP_783166
----------------------------------------------------------------------------------------------------------------------------------------------------------------------------------------------------------------------------------------------------------------------------------------------------------------M---D--V-A----D----Q-R--T---------G--------------I----TQ---VKDDVAEKC-----QKLFQDFLEE---------------------F--------------------------------T-----V---D-----D--------------------------------------------------------------------------------------------------DV-------K------------------------------Y---------L--R---DVQEL--I--RP-E-RNTL------NVSYEDI----------------QE--------YN-Q---Q-----------L---ATTIQ---EEYYRVYSHL-CRAVRNF------A-----R------D------H-----TQ---------VP-----------P-----------------------------------------------------------------------------------------------------------------------------------------------------------------------------------N----------------K-------E---F------YI-AFED-LPT--R-H--K---------------------------------VREMTT-AKIGTLIRISGQVVRTHPVHPELVSGTFVC-----------------LD--C-QTQIKDV---------------------EQ--QFKF-------TQPT-IC--R--N----------P-VC------AN-----------------RSRF-M----------L---------DTN---K--SR-FVDFQKVRIQE-T--------QAELPRG-S-IPRSVEVVLR-A-EAV-----ERPQA-GDKCDFTGTLIVVPDVSTLSM-PG------AR--A-E--T----------A----A---R--------G--K---G-G---AG----F-------D--Q---E--GVR-G--L--K-----------A-LGV-R--D--LS-----------Y---R--LAFLANY---V-------T-------------AS----------N-----------------------P---R--F---------G----------G------------------------------------------------------------------------------------------------R-D-------M--RG--E--------------E---------M-T---A-----------------------E--A---I----K--KQ-----------M----TD---------QEW--QK----V--YEMS------Q-DK-NLYHHLITSLFPTIHG----------NDEVKRGILLMLFGGVP-KTT-----M-E-KTSLRGDVNVCVVGDPSTAKSQLLKAVE-EF-SP-RAVYTSGKA-SSAAGLTAAVVRDE-ET-SE---FVIEAGALMLADNG-VCCIDEFDKMDVKDQVAIHEAMEQQTISITKAGVK-ATLNARTS--------ILAAANPIGGRYDKTKPLKQNIQLSAPIMSRFDLFFILVDE---------------------------------------------------------------------------------------------CNE-VTDYAIARRIVD--LH---------------A------------------R--------------R---------------------EE--S------------V----------------------------------------E-----R---H------------------------------------------------------------------YS---------------------------VEDMQRY--------------------------LMFAR--------------------Q-F-KP-T-ITKESQDFM-VDEYRRLR----Q---RD-SG-S----------T-T------S-S--WRITVRQLESMIRLSEGMARLHCQDEV-QPKHVKEAFRLLNKSII------RVEQ------------PV-I-------NF----------E-----------------------E-------------------------------E-------------------E-----------------D----------D--------------G-------P-----------------Q-----L---D----------E-----------D----------------------------------T---------A-----T--P---------------------V--------------------E-----S--------M---------------E--------T------D-----T-P------------P----T--------------------------Q-------E----QT----------------T----------Q----------------------------------------------------------------------------------------------------------------------------------------------------------------------------------------------------------------------------------------------------------------------------------------D----S--A------------A---------P-------------------S---P----------------------------------------------------------------------------------------------------------------------------------------S---------------K---------------------K---K----------------------------------------------G-----------------L-------H---MSFEE-------YKM--------TSN-LL------VIY---M-R-----------Q------Q-----E-----------------------------E----------------K-----------E-----------E----------------------------E--G--F----------------------------E-------------G---------------VRKSD-----V-VNW--YLKE-M--------EE----E--IET--EEELIEKKT-----KVEKVIDR--L------V-H-------R-DHV------II--E-L-------A---K-----------T-GL--------K--------T------------R---RV-----G---T----P----A---V-------------------------E-----------G----E----E--M-V---T--------E------E----------------------------------------------D-P-LLVVHPNFSIED----------------------------------------------------------------
>Paracentrotus_lividus@89450269.8
-----------------------------------------------------------------------------------------------------------------------------------------------------------------------------------------------------------------------------------------------------------------------------------------------------------------------------------------------------------------------Q---VKDDVAEKC-----QKLFQDFLEE---------------------F--------------------------------T-----V---D-----D--------------------------------------------------------------------------------------------------DV-------K------------------------------Y---------L--R---DVQDL--I--RP-E-RNTL------AVSYEDI----------------QE--------YN-Q---Q-----------L---ATTIQ---EEYYRVYSHL-CRAVRNF------A-----R------D------H-----TQ---------VP-----------P-----------------------------------------------------------------------------------------------------------------------------------------------------------------------------------N----------------K-------E---F------YI-AFED-LPT--R-H--K---------------------------------VREMTT-AKIGTLIRISGQVVRTHPVHPELVSGTFVC-----------------LD--C-QTQIKDV---------------------EQ--QFKF-------TQPT-IC--R--N----------P-VC------AN-----------------RTRF-M----------L---------DTN---K--SR-FVDFQKVRIQE-T--------QAELPRG-S-IPRSVEIVLR-A-EAV-----ELPQA-GDKCDFTGTLIVVPDVSTLSM-PG------AR--A-E--T----------A----A---R--------G--Q---G-G---AG----F-------D--Q---E--GVR-G--L--K-----------A-LGV-R--D--LN-----------Y---R--LAFLACN---V-------T-------------AS----------N-----------------------P---R--F---------G----------G------------------------------------------------------------------------------------------------R-D-------M--RG--E--------------E---------M-T---A-----------------------E--A---I----K--KQ-----------M----TD---------QEW--QK----V--YEMS------Q-DK-NLYHNLITSLFPTIHG----------NDEVKRGILLMLFGGVP-KTT-----M-E-GTSLRGDVNVCVVGDPSTAKSQ------------------------------------------------------------------------------------------TKAGIK-ATLNARTS--------ILAAANPIGGRYDRTKPLKQNIQMTAPIMSRFDLFFILVDE---------------------------------------------------------------------------------------------CNE-VTDYAIARRIVD--LH---------------A------------------R--------------R---------------------QE--C------------V----------------------------------------E-----R---H------------------------------------------------------------------YS---------------------------VEDMQRY--------------------------LMFAR--------------------Q-F-KP-T-ITKESQDFM-VDEYRRLR----Q---RD-SG-A----------T-T------S-S--WRITVRQLESMIRLSEGMARLHCQDEV-QPKHVKEAFRLLNKSII------RVEQ------------PV-I-------NF----------E-----------------------E-------------------------------E-------------------E-----------------D----------D--------------G-------P-----------------Q-----L---D----------E-----------D----------------------------------T---------A-----T--P---------------------A--------------------E-----A--------M---------------E--------T------D-----T-P------------P----T--------------------------Q-------D----QT----------------Q----------E----------------------------------------------------------------------------------------------------------------------------------------------------------------------------------------------------------------------------------------------------------------------------------------S----T--A------------A---------S-------------------S---P----------------------------------------------------------------------------------------------------------------------------------------S---------------K---------------------K---K----------------------------------------------G-----------------L-------H---MSFEE-------YKM--------TSN-LL------VIY---M-R-----------Q------Q-----E-----------------------------E----------------K-----------E-----------E----------------------------E--G--F----------------------------E-------------G---------------VRKSD-----V-VNW--YLKE-M--------EE----E--IET--EEELIEKKT-----KVEKVIDR--L------V-H-------R-DHV------II--E-L-------A---K-----------T-GL--------N--------R------------R---KA-----G---V----P----A---E-------------------------E-----------G----E----E--M-V---T--------E------E----------------------------------------------D-P-LLVVHPNFSIED----------------------------------------------------------------
>Patiria_miniata@CT02100918.H1.1
----------------------------------------------------------------------------------------------------------------------------------------------------------------------------------------------------------------------------------------------------------------------------------------------------------------V---D--V-A----D----Q-R--S------------------------I----AQ---VKDAVAEKC-----QKLFQDFLEE---------------------F--------------------------------T-----V---D-----G--------------------------------------------------------------------------------------------------EL-------K------------------------------Y---------Q--Q---GVEEL--I--RP-E-RNTL------TVSFEDI----------------QH--------YN-Q---Q-----------L---ATTIQ---EEYYRVYPYL-CTAVRNF------A-----R------D------R-----SQ---------IP-----------P-----------------------------------------------------------------------------------------------------------------------------------------------------------------------------------S----------------K-------E---F------YV-AFED-VPT--R-H--K---------------------------------VRELST-AKIGTIVRISGQVVRTHPVHPELVSGTFVC-----------------LD--C-QTVIKDV---------------------EQ--QFKY-------TQPT-IC--R--N----------P-VC------NN-----------------RNRF-M----------L---------DTN---K--SR-FVDFQKVRIQE-T--------QAELPRG-S-IPRSVEIVLR-A-EAV-----ELPQA-GDKCDFTGTLIVVPDVAQLSV-PG------AQ--Q-E--T----------S----T---R--------S--K---G-G---EG----Y-------D--H---E--GVR-G--L--K-----------A-LGV-R--D--LS-----------Y---R--LAFLACN---V-------T-------------PS----------N-----------------------P---R--F---------G----------G------------------------------------------------------------------------------------------------K-D-------M--RG--D--------------E---------L-T---A-----------------------E--A---I----K--KQ-----------M----TD---------RDW--QT----V--YGMG------Q--------NIITSLFPTIHG----------SDEIKRGILLMLFGGVP-KTT-----M-E-GTSLRGDINVFIVGDPSTAKSQFLK-VE-DF-SP-RAVYTSGKA-STAAGLTAAVVKDE-ES-HE---FVIEAGALMLADNG-VCCIDEFDKMDVKDQVAIHEAMEQQTISITKAGVR-ATLNARTS--------ILAAANPIGGRYDRAKPLKQNINLTA--------------------------------------------------------------------------------------------------------------------------------------------------------------------------------------------------------E--S------------V----------------------------------------E-----R---V------------------------------------------------------------------YC---------------------------VEDIQRY--------------------------LMFAK--------------------Q-F-KP-K-ITKESQDFM-VEEYRRLR----Q---RD-SS-G----------G-T---M--S-S--WRITVRQLESMIRLSEAMARLHCQDEV-QPKHVKEAFRLLNKSII------RVEQ------------PV-I-------NF----------E-----------------------E-------------------------------E-------------------E-----------------D----------M--------------E-------P-----------------E-----L---E----------P-----------E----------------------------------D---------K-----E---------------------------------------------N-----S--------M---------------E--------T------D-----T-T------------A----T----------------------------------------P----------------T----------K----------------------------------------------------------------------------------------------------------------------------------------------------------------------------------------------------------------------------------------------------------------------------------------E----P--E------------Q---------P-----------------------P----------------------------------------------------------------------------------------------------------------------------------------A---------------K---------------------K---K----------------------------------------------T-----------------I-------Q---VPFAE-------YKA--------TAR-LL------AKY---V-R-----------H------Q-----E-----------------------------E----------------K-----------E-----------E----------------------------E--G--F----------------------------E-------------G---------------VRRSA-----L-VDW--YLDY-KE--K----EG----E--IET--EAQLIELKH-----KLDKILDR--L------I-Q-------K-DNI------MI--E-L-------V---K-----------T-GL--------T--------Q------------R---KG-----D---T----Q----A----------------------------------------------E----G--I-V---E--------E------K----------------------------------------------D-P-LLVVHPNFNIED----------------------------------------------------------------
>Saccoglossus_kowalevskii@XP_002733704
----------------------------------------------------------------------------------------------------------------------------------------------------------------------------------------------------------------------------------------------------------------------------------------------------------------M---D--V-A----D----Q-R--T---------G--------------T----TQ---VKDDLAERC-----QKLFQDFLEE---------------------Y--------------------------------T-----V---D-----G--------------------------------------------------------------------------------------------------EV-------K------------------------------Y---------L--P---DVQEL--I--RP-E-RNTL------TVSFDDV----------------QS--------HN-Q---Q-----------L---ATTIQ---EEYYRVYPYI-CRAVCNF------A-----R------D------R-----AQ---------VP-----------P-----------------------------------------------------------------------------------------------------------------------------------------------------------------------------------N----------------K-------E---F------YV-AFED-VPT--R-H--K---------------------------------VRELTT-AKIGTLIRISGQVVRTHPVHPELVTGTFIC-----------------LD--C-QSTIKDV---------------------EQ--QFKY-------TQPT-IC--R--N----------P-VC------AN-----------------RSRF-M----------L---------DVN---K--SR-FVDFQKVRIQE-T--------QAELPRG-S-IPRSVEVVLR-A-EAV-----EIPQA-GDKCDFTGTLIVVPDVSQLSM-PG------AR--A-E--T----------S----S---K--------V--H---G-S---EN----N-------E--M---E--GLR-G--L--K-----------A-LGV-R--D--LN-----------Y---R--LAYLACN---V-------S-------------AT----------N-----------------------P---R--F---------G----------G------------------------------------------------------------------------------------------------K-D-------M--RG--D--------------E---------L-T---A-----------------------E--S---I----K--KQ-----------M----TE---------QEW--QK----I--YEMS------R-DK-NLYQNLIQSLFPTIHG----------NDEVKRGILLMLFGGVP-KTT-----T-E-GTSLRGDVNVCIVGDPSTAKSQLLKAVE-EF-SP-RAVYTSGKA-STAAGLTAAVVKDE-ES-YE---FVIEAGALMLADNG-VCCIDEFDKMDPKDQVAIHEAMEQQTISITKAGVR-ATLNARTS--------ILAAANPIGGRYDKSKPLKQNIQLSAPIMSRFDLFFILVDE---------------------------------------------------------------------------------------------CNE-VTDYAIARRIVD--LH---------------S------------------H--------------N---------------------EA--A------------V----------------------------------------E-----R---K------------------------------------------------------------------YM---------------------------IEDVQRY--------------------------MMFAR--------------------Q-F-RP-K-INKESQDFM-VEEYRRLR----Q---RD-TN-G----------V-T---K--S-S--WRITVRQLESMIRLSEGMARMYCQDEV-QPKHVKEAFRLLNKSII------RVES------------PV-I-------NF----------E-----------------------E-------------------------------E-------------------E-----------------E----------D--------------Q-------N-----------------A-----D---D----------E-----------E---------------------------------------------------------------------------L--------------------E-----E--------M---------------E--------T------E--------------------D----A--------------------------G-------K----AV----------------S----------Q----------------------------------------------------------------------------------------------------------------------------------------------------------------------------------------------------------------------------------------------------------------------------------------Q----E--D------------Q---------P-------------------S----------------------------------------------------------------------------------------------------------------------------------------------------------------------------------K---K----------------------------------------------G-----------------M-------R---MTFEE-------YKT--------KAN-LL------VLY---M-R-----------Q------Q-----E-----------------------------E----------------Q-----------L-----------E------------------------ESG-D--D--E----------------------------G-------------G---------------VRRSA-----L-VEW--YLKE-M--------ET----D--IET--EEELLQEKV-----KVEKVIDR--L------A-H-------H-DQV------LI--E-L-------S---K-----------T-GL--------K--------Q------------K---KH-----D---T---------------------------------------E-----------S----E----E--Q-I---Q--------E------D----------------------------------------------D-P-FLVVHPNYVLDV----------------------------------------------------------------
>Branchiostoma_floridae@EEN59031
----------------------------------------------------------------------------------------------------------------------------------------------------------------------------------------------------------------------------------------------------------------------------------------------------------------M---D--V-A----D----R-A--V---------G--------------H----NV---VKDDVADRC-----QKLFQDFLEE---------------------F--------------------------------M-----V---E-----G--------------------------------------------------------------------------------------------------EV-------K------------------------------Y---------L--P---DVQEL--I--RP-E-RNTL------TVSFNDI----------------EK--------NN-Q---Q-----------L---ATTIQ---EEYYRVYPSL-CLAVRNF------A-----R------D------H-----CG---------VP-----------T-----------------------------------------------------------------------------------------------------------------------------------------------------------------------------------S----------------K-------E---F------YL-SITD-VPT--R-H--K---------------------------------VRELTT-GKVGTLLRISGQVVRTHPVHPELVSGTFIC-----------------LD--C-QSVIKDV---------------------EQ--QFKY-------TQPT-IC--R--N----------P-VC------AN-----------------RSRF-M----------L---------DVN---K--SR-FVDFQKVRIQE-T--------QAELPRG-S-IPRSVEIILR-A-EAV-----EMAQA-GDKCDFTGTLIVVPDVSQLNT-PG------AR--A-E--T----------G----T---R--------V--K---A-G---AG----Y-------D--S---E--GVG-G--L--K-----------A-LGV-R--E--LS-----------Y---R--LAFLACS---V-------E-------------AT----------N-----------------------P---Q--F---------G----------G------------------------------------------------------------------------------------------------R-D-------L--RG--D--------------D---------L-T---A-----------------------E--T---I----K--KQ-----------M----TE---------QEW--QK----V--YEMS------R-DK-NLYQNLCTSLFPTIHG----------NDEVKRGVLLMLFGGVP-KQT-----M-E-KTSLRGDINVCIVGDPSTAKSQFLKAVE-QF-SP-RAVYTSGKA-SSAAGLTAAVVKDE-ES-HE---FVIEAGALMLADNG-VCCIDEFDKMDPKDQVAIHEAMEQQTISITKAGVK-ATLNARTS--------ILAAANPIGGRYDRTKSLKQNITLTAPIMSRFDLFFVLVDE---------------------------------------------------------------------------------------------CNE-VTDYAIARRIVD--LH---------------S------------------H--------------G---------------------EA--S------------V----------------------------------------E-----R---T------------------------------------------------------------------YS---------------------------VEEMQRY--------------------------LMFAR--------------------Q-F-KP-K-ISKEAEEFM-VDEYRRLR----Q---RD-CS-G----------V-S---K--S-S--WRITVRQLESMIRLSEAMARMYCQDEV-QPKHVKEAFRLLNKSII------RVEQ------------PD-I-------NL----------G-----------------------T-------------------------------E-------------------D-----------------E----------E--------------Q-------E-----------------V-----DGGGD----------E-----------I---------------------------------------------------------------------------L--------------------S-----EEA------M---------------D--------T------D--------------------D----A--------------------------Q-------K----A-----------------A----------D----------------------------------------------------------------------------------------------------------------------------------------------------------------------------------------------------------------------------------------------------------------------------------------E----P--P------------S---------P-------------------P----------------------------------------------------------------------------------------------------------------------------------------------------------------------------------K---K----------------------------------------------A-----------------I-------R---LTFDE-------YKT--------LAN-LL------VLQ---M-R-----------R------K-----E----------------------------------------------------------------------A------------------------ETD-D--G--D----------------------------G-------------G---------------MRKGE-----L-VTW--YLHE-I--------EN----E--LES--EAEYFEKQT-----IVEKVIER--L------I-H-------H-DHI------LV--E-L-------S---K-----------I-GL--------K--------K------------R---AG-----D---Q---------------------------------------A-----------S----S----D--P-L---Q--------D------K----------------------------------------------D-P-LLVVHPNYVIDD----------------------------------------------------------------
>Oikopleura_dioica@CBY31770
----------------------------------------------------------------------------------------------------------------------------------------------------------------------------------------------------------------------------------------------------------------------------------------------------------------ME--ID-G-G----F----G-R--Q---------A--------------I----NQ---KRDDAADRV-----QKVFQEFLHD---------------------Y---------------------T----------D-----D---D-----G----V----E-------------G-------E--------E---------------------------------------------------------YY-------K------------------------------Y---------K--D---LAADM--I--SP-E-KHTF------EIDIKDI----------------MK--------WS-Q---P-----------I---ADRIK---EDFYRLYPYL-CKAVKNF------C-----I------D------S-----FS-----D---FN-----------K-----------------------------------------------------------------------------------------------------------------------------------------------------------------------------------K----------------K-------D---L------FV-AFTS-VED--E-C--T---------------------------------IRSLQT-DKIGTLLRIKGQVVRTHPVHPELIQGCFIC-----------------ND--C-SMKCPAI---------------------EQ--QFKY-------EQPQ-VC--I--N----------Q-NC------GN-----------------RSRF-T----------L---------DTH---T--SK-FCDFQKVRIQE-T--------PNELPRG-A-VPRTFEVIIR-G-DAV-----EVSQP-GDLGEFIGTLVVVPDVAAMMG-PS------VQ--Q-D--A----------R----R---N--------R--G---G-V---GG----D-------N--A---E--GVT-G--L--K-----------E-LGV-R--D--LN-----------Y---R--LVFLAYH---V-------V-------------GS---------------------------------------------------G----------G-------------------------------------------------------------------------------------------------------------RE--Q--------------Q---------D-S---P-----------------------E--D---A----R--MK-----------M----SQ---------DDW--TL----V--TRMS------S-DP-KIYSNLCDSIFPHVHG----------SEEIKKGLVLMLAGGVA-KQT-----A-E-GTSLRGDINVAIIGDPSLGKSQFLRNIS-EL-MP-RSVYTSGKA-STAAGLTAAVVKDD-ET-GE---SVIEAGALMLADGG-ICCIDEFDKMDVKDQVAIHEAMEQQTISICKAGVK-ATLNSRTS--------VLAAANPIGGRYDRTKSLRQNISLSAPIMSRFDLFFILVDE---------------------------------------------------------------------------------------------LNE-ITDYAVANKIVG--MH---------------A------------------N--------------Q---------------------AA--T------------A----------------------------------------AI----R---P------------------------------------------------------------------YS---------------------------VEDVLRY--------------------------LVFCK--------------------V-F-KP-K-MSKDASEFV-VQEYKAMR----E---KD-AQ-G----------S-A---R--S-A--WRITVRQLESLVRLSEACARLHCQEVI-EPKHVQEGARLLKKSII------RVEI------------PD-I-------NL----------G-----------------------MG------------------------------P-------------------D-----------------A----------P--------------Q-------E-----------------A-----DEMGE----------E-----------------------------------------------------------------------------------------------------------------------------------------------------------N--------------------E----G--------------------------Q-------K----------------------------------------------------------------------------------------------------------------------------------------------------------------------------------------------------------------------------------------------------------------------------------------------------------------------------------------------------------------------------------------------------------------------------------------------------------------------------------------------------------------------------------------------------------------E---D----------------------------------------------A-----------------I-------T---ISWEE-------YQR--------LAN-LF------VHK---V-R-----------K------E-----E-----------------------------E----------------I-----------------------A------------------------ETE-G--E--E----------------------------G-------------G---------------LTKAK-----L-LDW--YLGT-V--------AE----D--FDD--DSSFYKYDA-----MARRVLER--L------I-H-------G-DNI------LI--E-L-------K---D-----------I-----------------------------------------------------------------------------------------------------------------E-G---N--------D------E----------------------------------------------N-S-ILVVHPNYNPEDTVSGKQLPGSPTKASKVEAME-------------------------------------------
>Cystodytes_dellechiajei@CT02091006.H1.1
-----------------------------------------------------------------------------------------------------------------------------------------------------------------------------------------------------------------------------------------------------------------------------------------------------------------------------------------------------------------------------------------------------------------------------------------------------------------------------------------------------------------------------------------------------------------------------------------------------------------------------------------------------------------------------------------------------------------------------------------------------------------------------------------------------------------------------------------------------------------------------------------------------------------------------------------------------------------------------------------------------------------------------------------------------------------------------------------------------------------------------------------------------------------------------------------------------------------------------------------------------------------------------------------------------------------------------------------------------------------------------------------------------------------------------------------------------------------------------------------------------------------------------------------------------------------------------------------------------------------------------------------------------------------------------------------------------------------------------------------------------------------------------------------------------------------------------------------------------------------------------------------------------------------------------------------------------------------------------------------------------------------------------------------------------------------------------------------------------------------------------------------------------------------------------------------------------------------------------------------------------------------------------------------------------------------------------------------------------------------------------------------------------------------------------------------------------------------------------------------------------------------------------------------------------------------------------------------------------------------------------------------------------------------------------------------------------------------------------------------------------------------------------------------------------------------------------------------------------------------------------------------------------------------------------------------------------------------------------------------------------------------------------------------------------------------------------------------------------------------------------------------------------------------------------------------------------------------------------------------------------------------------------------------------------------------------------------------------------------------------------------------------------------------------------------------------------------------------------------------------------------------------------------------------------------------------------------------------------------------------------------------------------------------------------------------------------------------------------------------------------------------------------------------------------------------------------------------------------------------------------------------------------------------------------------------------------------------------------------------------------------------------------------EELEEKKN-----VVEKVIQR--L------I-H-------K-DHV------LI--E-L-------G---Q-----------A-TL--------A----------------------------------------------------------------------------D-----------T----E----G--S-E------------V------Q----------------------------------------------E-P-ILVVHPNYVMDD----------------------------------------------------------------
>Molgula_gulf@MGUL1674.H1.1
---------------------------------------------------------------------------------------------------------------------------------------------------------------------------------------------------------------------------------------------------------------------------------------------------------------------------------------------------------------------------------------------------------------------------------------------------------------------------------------------------------------------------------------------------------------------------------------------------------------------------------------------------------------ISYTDI----------------EV--------YN-Q---Q-----------L---ATTIQ---EEYYRLYPFL-CRALRNF------A-----R------D------H-----YR-----G---IP-----------A-----------------------------------------------------------------------------------------------------------------------------------------------------------------------------------N----------------K-------E---L------FV-ALEE-VPT--R-Q--K---------------------------------IRELRN-SRIGSLMRISGQVIRTHPVHPELVSGTFKC-----------------LD--C-QTVVKDV---------------------EQ--QFKY-------MQPT-VC--P--N----------P-QC------GN-----------------RSKF-Q----------L---------DTG---R--SK-FVDFQKIRIQE-------------------------------------------------------------------------------------------------------------------------------------------------------------------------------------------------------------------------------------------------------------------------------------------------------------------------------------------------------------------------------------------------------------------------------------------------------------------------------------------------------------------------------------------------------------------------------------------------------------------------------------------------------------------------------------------------------------------------------------------------------------------------------------------------------------------------------------------------------------------------------------------------------------------------------------------------------------------------------------------------------------------------------------------------------------------------------------------------------------------------------------------------------------------------------------------------------------------------------------------------------------------------------------------------------------------------------------------------------------------------------------------------------------------------------------------------------------------------------------------------------------------------------------------------------------------------------------------------------------------------------------------------------------------------------------------------------------------------------------------------------------------------------------------------------------------------------------------------------------------------------------------------------------------------------------------------------------------------------------------------------------------------------------------------------------------------------------------------------------------------------------------------------------------------------------------------------------------------------------------------------------------------------------------------------------------------------------------------------------------------------------------------------------------------------------------------------------------------------------------------------------------------------------------------------------------------------------------------------------------------------------------------------------------------------------------------------------------------------------------------------------------------------------------------------------------------------------------------------------------------------------------------------------------------------------------------------------------------------------------------------------------------------------------------------------------------------------------
>Phallusia_mammilata@Pmam10915.H2.1
---------------------------------------------------------------------------------------------------------------------------------------------------------------------------------------------------------------------------------------------------------------------------------------------------------------------------------------------------------------------------------------------------------------------------------------------------------------------------------------------------------------------------------------------------------------------------------------------------------------------------------------------------------------------------------------------------------------------------------------------------------------------------------------G---IP-----------N-----------------------------------------------------------------------------------------------------------------------------------------------------------------------------------N----------------K-------E---L------YV-AFRE-VPS--H-Q--K---------------------------------IRELKN-SEIGTLMRISGQVVRTHPVHPELITGTFSC-----------------LD--C-QTTIKGI---------------------EQ--QFKF-------MQPT-IC--K--N----------P-QC------GN-----------------RSKF-L----------L---------DAN---N--ST-FVDFQK------------------------------------------------------------------------------------------------------------------------------------------------------------------------------------------------------------------------------------------------------------------------------------------------------------------------------------------------------------------------------------------------------------------------------------------------------------------------------------------------------------------------------------------------------------------------------------------------------------------------------------------------------------------------------------------------------------------------------------------------------------------------------------------------------------------------------------------------------------------------------------------------------------------------------------------------------------------------------------------------------------------------------------------------------------------------------------------------------------------------------------------------------------------------------------------------------------------------------------------------------------------------------------------------------------------------------------------------------------------------------------------------------------------------------------------------------------------------------------------------------------------------------------------------------------------------------------------------------------------------------------------------------------------------------------------------------------------------------------------------------------------------------------------------------------------------------------------------------------------------------------------------------------------------------------------------------------------------------------------------------------------------------------------------------------------------------------------------------------------------------------------------------------------------------------------------------------------------------------------------------------------------------------------------------------------------------------------------------------------------------------------------------------------------------------------------------------------------------------------------------------------------------------------------------------------------------------------------------------------------------------------------------------------------------------------------------------------------------------------------------------------------------------------------------------------------------------------------------------------------------------------------------------------------------------------------------------------------------------------------------------------------------------------------------------------------------------------------
>Apostichopus_japonicus@SRA65038.H1.2
---------------------------------------------------------------------------------------------------------------------------------------------------------------------------------------------------------------------------------------------------------------------------------------------------------------------------------------------------------------------------------------------------------------------------------------------------------------------------------------------------------------------------------------------------------------------------------------------------------------------------------------------------------------------------------------------------------------------------------------------------------------------------------------------------------------------------------------------------------------------------------------------------------------------------------------------------------------------------------------------------------------------------------------------------------------------------------------------------------------------------------------------------------------------------------------------------------------------------------------------------------------------------------------------------------------------------------------------------------------------------------------------------------------------------------------------------------------------------------------------------------------------------------------------------------------------------------------------------------------------------------------------------------------------------------------------------------------------------------------------------------------------------------------------------------------------------------------------------------------------------------------------------------------------------------------------------------------------------------------------------------------------------------------------------------------------------------------------------------------------------------------------------------------------------------------------------------------------------------------------------------------------------------------------------------------------------------------------------------------------------------------------------------------------------------------------------------------------------------------------------------------------------------------------------------------------------------------------------------------------------------------LNKSII------RVEQ------------PV-I-------NF----------D-----------------------E-------------------------------E-------------------E-----------------D----------E--------------V-------L-----------------D-----M---N----------QN----------E----------------------------------N---------G-----K--E---------------------T--------------------E-----A--------M---------------E--------T------E-----E-Q------------T----P--------------------------T-------E----KT----------------E----------D----------------------------------------------------------------------------------------------------------------------------------------------------------------------------------------------------------------------------------------------------------------------------------------Q----T--S------------P---------S-------------------K--------------------------------------------------------------------------------------------------------------------------------------------S---------------K---------------------K---K----------------------------------------------A-----------------V-------M---MSWEE-------YK-------------LL------GYY---L-R-----------A------Q-----E-----------------------------E----------------K-----------D-----------E----------------------------E--G--F----------------------------E-------------G---------------VHKKE-----L-VNW--YLKE-M--------EG----D--IDT--EAELLEKKE-----KVEKVIER--L------I-H-------H-DNV------VI--E-L-------S---Q-----------T-GM--------A--------D------------R---KG-----G-------------------------------------------------------------------------------------------------------------------------------------------------------------------------------------------------------------------------
>Meleagris_gallopavo@XP_003207771
--------------------------------------------------------------------------------------------------------------------------------------------------------------------------------------------------------------------------------------------------------------------------------------------------------------------------------------------------------------------------------------------------X---------------------F---------------------Q----------N-----S---D-----G--------------------------------------------------------------------------------------------------EV-------K------------------------------Y---------L--R---DAEEL--I--RP-E-RNTL------TVSFVDL----------------EQ--------FN-Q---Q-----------L---STTVQ---EEFYRVYPYL-CRAVKTF------A-----R------D------H-----GS---------VP-----------A-----------------------------------------------------------------------------------------------------------------------------------------------------------------------------------S----------------K-------D---F------YV-AFQD-LPT--R-H--K---------------------------------IRELTS-AKIGSLMRISGQVVRTHPVHPELVSGTFLC-----------------LD--C-QTVIKDV---------------------EQ--QFKY-------TQPN-IC--R--N----------P-VC------AN-----------------RRRF-L----------L---------DTN---K--SR-FVDFQKVRIQE-T--------QAELPRG-S-IPRSVEVILR-A-EAV-----ESAQA-GDKCDFTGSLIVVPDVAQLST-PG------VR--A-E--T----------G----S---R--------V--S---G-T---EG----Y-------E--A---E--GIR-G--L--R-----------A-LGV-R--E--LS-----------Y---R--LVFLACY---V-------A-------------PT----------N-----------------------P---R--F---------G----------G------------------------------------------------------------------------------------------------K-E-------L--RD--E--------------E---------Q-T---A-----------------------E--S---I----K--NQ-----------M----TV---------KEW--EK----V--FEMS------Q-DK-NLYHNLCTSLFPTIHG----------NDEVKRGVLLMLFGGVP-KTT-----S-E-GTSLRGDINVCVVGDPSTAKSQFLKHVD-EF-SP-RAVYTSGKA-SSAAGLTAAVVKDE-ES-HE---FVIEAGALMLADNG-VCCIDEFDKMDMRDQVAIHEAMEQQTISITKAGVK-ATLNARTS--------ILAAANPVGGRYDRSKSLKQNINLSAPIMSRFDLFFILVDE---------------------------------------------------------------------------------------------CNE-VTDYAIARRIVD--LH---------------A------------------R--------------V---------------------EE--S------------V----------------------------------------D-----R---V------------------------------------------------------------------YS---------------------------LDDIRRY--------------------------LLFAR--------------------Q-F-KP-K-ISKESEDFI-VEQYKRLR----Q---RD-GS-G----------V-T---K--S-S--WRITVRQLESMIRLSEAMARMHCCDEV-HPKHVKEAFRLLNKSII------RVET------------PD-I-------NL----------D-----------------------Q---------------------------------------------------D-----------------D----------E--------------Q-------E-----------------M-----E---Y----------Q-----------E----------------------------------E---------Q-----D--G---------------------V--------------------N-----G--------E---------------A--------E------A-----P-A------------G----V--------------------------N-------G----LV----------------N---------------------------------------------------------------------------------------------------------------------------------------------------------------------------------------------------------------------------------------------------------------------------------------------------G----M--G------------D---------H-------------------S---E---------------D----V----N------------K--------------------------------------------------------------D---------A------------------------A---------------P---------------------K---A----------------------------------------------S-----------------L-------R---LGFSE-------YRR--------ISN-LL------VLH---L-R-----------K------A-----E-----------------------------E----------------E-----------E-----------D----------------------------------D----------------------------S-------------S---------------LKKSE-----L-INW--YLKE-I--------ES----E--IES--EEELINKKK-----IIEKVIHR--L------T-H-------Y-DHI------LI--E-L-------S---Q-----------S-GL--------R----------------------------------------------G---S-------------------------K-----------E---------E--E-T---F--------D------E----------------------------------------------D-P-YLVVNPNYMLED----------------------------------------------------------------
>Anolis_carolinensis@XP_003215138
-----------------------------------------------------------------------------------------------------------------------------------------------------------------------------------------------------------------------------------------------------------------------------------M-D-L---------A---A-------AGET---G--A-A----A----G-N--A---------A--------------L----KQ---IRDEVAEKC-----QKLFQDFLEE---------------------F---------------------Q----------N-----S---D-----G--------------------------------------------------------------------------------------------------EV-------K------------------------------Y---------L--R---DAEEL--I--RP-E-RNTL------IVSFEDL----------------EQ--------SN-Q---Q-----------L---ATTIQ---EEFYRVYPYL-CRAVKTF------A-----R------D------H-----GN---------VP-----------P-----------------------------------------------------------------------------------------------------------------------------------------------------------------------------------N----------------K-------D---F------YV-AFQD-LPS--R-H--K---------------------------------IREMTS-ARIGSLMCISGQVVRTHPVHPELVSGTFLC-----------------LD--C-QTVIKDV---------------------EQ--QFKY-------TQPN-IC--R--N----------P-VC------AN-----------------RKRF-L----------L---------DTN---K--SR-FVDFQKVRIQE-T--------QAELPRG-S-IPRCVEVILR-A-EAV-----ESAQA-GDKCDFTGSLIVVPDVAQLST-PG------VR--A-E--T----------S----S---R--------V--A---G-K---EG----Y-------E--T---E--GIR-G--L--R-----------A-LGV-R--E--LS-----------Y---K--LVFLACY---V-------A-------------PT----------N-----------------------P---R--F---------G----------G------------------------------------------------------------------------------------------------K-E-------L--RD--E--------------E---------Q-T---A-----------------------E--S---I----K--NQ-----------M----TV---------KEW--EK----V--FEMS------Q-DK-NLYHNLCTSLFPTIHG----------NDEVKRGVLLMLFGGVP-KTT-----S-E-ETSLRGDINVCVVGDPSTAKSQFLKHVE-EF-SP-RAVYTSGKA-SSAAGLTAAVVKDE-ES-HE---FVIEAGALMLADNG-VCCIDEFDKMEVRDQVAIHEAMEQQTISITKAGVK-ATLNARTS--------ILAAANPVGGRYDRAKSLKQNINLSAPIMSRFDLFFILVDE---------------------------------------------------------------------------------------------CNE-VTDYAIARRIVD--LH---------------S------------------R--------------I---------------------EE--S------------I----------------------------------------D-----R---I------------------------------------------------------------------YT---------------------------LDDIRRY--------------------------LLFAR--------------------Q-F-KP-K-ISKESEDFI-VEQYKRLR----Q---RD-GS-G----------I-T---K--S-S--WRITVRQLESMIRLSEAMARMHCCDEV-HPKHVKEAFRLLNKSII------RVET------------PD-I-------NL----------D-----------------------Q---------------------------------------------------D-----------------E----------E--------------E-------EQQP--------------M-----E---E----------H-----------E----------------------------------A---------Q-----D--G---------------------V--------------------A-----G--------N---------------G--------E------------P-V------------A----V--------------------------N-------G----LV----------------N---------------------------------------------------------------------------------------------------------------------------------------------------------------------------------------------------------------------------------------------------------------------------------------------------G----V--T------------D---------H-------------------A---D---------------D----G----N------------K--------------------------------------------------------------E---------S------------------------A---------------P---------------------K---A----------------------------------------------P-----------------L-------R---LSFPE-------YRK--------IXX-XM------KPP---L-K----------------------------------------------------------------------------------------------------------------------------------------------------------------------------------------------KNLS-----L-INW--YLKE-I--------ES----E--IDS--EEELINKKK-----IIEKVIHR--L------T-H-------Y-DHI------LI--E-L-------T---Q-----------T-GL--------K----------------------------------------------D---S-------------------------E-----------E---------G--Q-S---F--------D------E----------------------------------------------D-P-FLVVNPNYLLED----------------------------------------------------------------
>Eucidaris_tribuloides@CT01120402.H1.1
----------------------------------------------------------------------------------------------------------------------------------------------------------------------------------------------------------------------------------------------------------------------------------------------------------------M---D--V-A----D----Q-R--T---------G--------------I----TQ---VKDDVAEKC-----QK----FLXE---------------------F--------------------------------S-----V---E-----D--------------------------------------------------------------------------------------------------DV-------K------------------------------Y---------L--R---DVQEL--I--RP-E-RNTL------TVSFEDI----------------QV--------YN-Q---Q-----------L---ATTIQ---EEYYRVYPHL-CRAVRNF------A-----R------D------H-----TQ---------VP-----------P-----------------------------------------------------------------------------------------------------------------------------------------------------------------------------------N----------------K-------E---F------YI-AFAD-VPT--R-H--K---------------------------------VREMTT-AKVGTLIRISGQVVRTHPVHPELVSGTFVC-----------------LD--C-QTQIKDV---------------------EQ--QFKF-------TQPT-I--------------------------------------------------------------L---------DTN---K--SR-FVDFQKVRIQE-T--------QAELPRG-S-IPRSVEIVLR-A-EAV-----ELPQA-GDKCDFTGTLIVVPDVSTLSM-PG------AR--A-E--T----------A----A---R--------G--K---G-G---EG----F-------D--Q---E--GVR-G--L--K-----------A-LGV-R--D--LS-----------Y---R--LAFLACN---V-------T-------------AS----------N-----------------------P---R--F---------G----------G------------------------------------------------------------------------------------------------R-D-------M--RG--E--------------E---------M-T---A-----------------------E--A---I----K--KQ-----------M----TD---------QEW--QK----V--YEMS------Q-DK-SLYQNLITSLFPTIHG----------NDEVKRGILLMLFGGVP-KTT-----M-E-GTSLRGDINVCVVGDPSTAKSQLLKAVE-EF-SP-RAVYTSGKA-SSAAGLTAAVVRDE-ET-GE---FVIEAGALMLADNG-VCCIDEFDKMDIKDQVAIHEAMEQQTISITKAGVK-ATLNARTS--------ILAAANPIGGRYDRTKPLKQNIMMSAPIMSRFDLFFILVDE---------------------------------------------------------------------------------------------CNE-VTDYAIARRIVD--LH---------------A------------------R--------------R---------------------QE--C------------V----------------------------------------E-----R---Y------------------------------------------------------------------YS---------------------------VDDMQRY--------------------------LMFAR--------------------Q-F-KP-V-ITKESQDFM-VDEYRRLR----Q---RD-SS-G----------G-T---M--S-S--WRITVRQLESMIRLSESMARLHCQDEV-QPKHVKEAFRLLNKSII------RVEQ------------PV-I-------NF----------E-----------------------E-------------------------------E-------------------E-----------------E----------D--------------G-------P-----------------A-----L---E----------D-----------E----------------------------------T---------E-----Q--T---------------------P--------------------V-----A--------M---------------E--------T------D-----T-P------------P----S--------------------------Q-------E----ES----------------T--------------------------------------------------------------------------------------------------------------------------------------------------------------------------------------------------------------------------------------------------------------------------------------------------------D--A------------A---------P-------------------S---P----------------------------------------------------------------------------------------------------------------------------------------S---------------K---------------------K---K----------------------------------------------G-----------------L-------H---MSFEE-------YKT--------TSN-LL------VLY---M-R-----------Q------Q-----E-----------------------------E----------------K-----------E-----------D----------------------------E--G--F----------------------------E-------------G---------------VHRSD-----V-VNW--YLKE-M--------ED----E--IES--EEELLDRKS-----KVEKVIDR--L------I-H-------R-DHI------II--E-L-------A---R-----------T-GL--------K--------R------------R---AG-----G-----------------V-------------------------E-----------G----E----D--V-V---V--------E------E----------------------------------------------D-P-LLVVHPNFTIED----------------------------------------------------------------
>Lytechinus_variegatus@CT01120402.H1.1
----------------------------------------------------------------------------------------------------------------------------------------------------------------------------------------------------------------------------------------------------------------------------------------------------------------M---D--V-A----D----Q-R--T---------G--------------I----TQ---VKDDVAEKC-----QKLFQDFLEE---------------------F--------------------------------T-----V---D-----D--------------------------------------------------------------------------------------------------DV-------K------------------------------Y---------L--R---DVQDL--I--RP-E-RNTL------AVSYEDI----------------QE--------YN-Q---Q-----------L---ATTIQ---EEYYRVYSHL-CRAVRNF------A-----R------D------H-----TQ---------VP-----------P-----------------------------------------------------------------------------------------------------------------------------------------------------------------------------------N----------------K-------E---F------YI-AFED-LPT--R-H--K---------------------------------VREMTT-AKIGTLIRISGQVVRTHPVHPELVSGTFVC-----------------LD--C-QTQIKDV---------------------EQ--QFKF-------TQPT-IC--R--N----------P-VC------AN-----------------RTRF-M----------L---------DTN---K--SR-FVDFQKVRIQE-T--------QAELPRG-S-IPRSVEVVLR-A-EAV-----ELPQA-GDKCDFTGTLIVVPDVSTLSM-PG------AR--A-E--T----------S----S---R--------G--K---G-A---SG----F-------D--Q---E--GVK-G--L--K-----------A-LGV-R--D--LS-----------Y---R--LAFLANN---V-------T-------------AS----------N-----------------------P---R--F---------G----------G------------------------------------------------------------------------------------------------R-D-------M--RG--E--------------E---------M-T---A-----------------------E--A---I----K--KQ-----------M----TD---------QEW--QK----V--YEMS------Q-DK-NLYHNLITSLFPTIHG----------NDEVKRGILLMLFGGVP-KKT-----M-E-GTSLRGDVNVCIVGDPSTAKSQLLKAVE-EF-SP-RAVYTSGKA-SSAAGLTAAVVKDE-ET-AE---FVIEAGALMLADNG-VCCIDEFDKMDIKDQVAIHEAMEQQTISITKAGVK-ATLNARTS--------ILAAANPIGGRYDRTKPLKQNIQMTAPIMSRFDLFFILVDE---------------------------------------------------------------------------------------------CNE-VTDYAIARRIVD--LH---------------A------------------R--------------R---------------------QE--C------------V----------------------------------------E-----R---H------------------------------------------------------------------YS---------------------------VEDMQRY--------------------------LMFAR--------------------Q-F-KP-T-ITKESQDFM-VDEYRRLR----Q---RD-SG-A----------S-M------S-S--WRITVRQLESMIRLSEGMARLHCQDEV-QPKHVKEAFRLLNKSII------RVEQ------------PV-I-------NF----------E-----------------------E-------------------------------E-------------------E-----------------D----------D--------------G-------P-----------------Q-----L---D----------E-----------D----------------------------------T---------A-----T--P---------------------V--------------------E-----A--------M---------------E--------T------D-----T-P------------P----T--------------------------Q-------E----Q-----------------T----------Q----------------------------------------------------------------------------------------------------------------------------------------------------------------------------------------------------------------------------------------------------------------------------------------D----S--A------------A---------P-------------------S---P----------------------------------------------------------------------------------------------------------------------------------------T---------------K---------------------K---K----------------------------------------------G-----------------L-------H---MSFEE-------YKM--------TSN-LL------VIY---M-R-----------Q------Q-----E-----------------------------E----------------K-----------E-----------E----------------------------E--G--F----------------------------E-------------G---------------VRKSQ-----V-VNW--YLEE-M--------QE----E--IET--EEELIEKKT-----KVEKVIDR--L------V-H-------R-DHV------II--E-L-------A---Q-----------T-GL--------K--------T------------R---RP-----G---A----H----V---E-------------------------E-----------G----E----E--M-V---T--------E------E----------------------------------------------D-P-LMVVHPNFSIED----------------------------------------------------------------
>Oreochromis_niloticus@XP_003457474
-----------------------------------------------------------------------------------------------------------------------------------------------------------------------------------------------------------------------------------------------------------------------------------M-D-V---------A---T-------A------T--A-E----T----A-G--------------------------------AM---VKDELAEKC-----QKLFQAFLEE---------------------F---------------------Q----------S-----G---D-----G--------------------------------------------------------------------------------------------------EV-------K------------------------------Y---------V--R---EAEEL--I--RP-E-RNTL------LVSFTDL----------------EG--------FN-Q---E-----------L---ATTIQ---EEYYRVYPYL-CRAVRNF------A-----R------D------H-----GN---------VP-----------L-----------------------------------------------------------------------------------------------------------------------------------------------------------------------------------N----------------K-------E---F------YV-AIED-LPT--R-H--K---------------------------------IRELSS-MRIGSLVRISGQVVRTHPVHPELVSGTFLC-----------------MD--C-QAVIKDV---------------------SQ--QFKY-------SPPT-IC--R--N----------P-VC------NN-----------------RSRF-H----------L---------DTH---K--SK-FIDFQKVRIQE-T--------QAELPRG-S-IPRSLEIILR-A-EAV-----ETAQA-GDRCDFTGTLIVVPDVSQLST-PG------VR--A-E--T----------S----T---R--------VA-G---G-P---QG----F-------E--S---E--GLR-G--L--K-----------A-LGV-R--E--LS-----------Y---R--LAFLACN---V-------A-------------PT----------N-----------------------P---R--F---------G----------G------------------------------------------------------------------------------------------------K-E-------L--RE--E--------------E---------Q-T---A-----------------------E--S---I----K--SQ-----------M----TE---------KEW--EK----V--FEMS------Q-DK-NLYHNLCTSLFPTIHG----------NDEVKRGILLMLFGGVP-KTT-----M-E-GTSLRGDINVCVVGDPSTAKSQFLKHVE-EF-SP-RAVYTSGKA-SSAAGLTAAVVRDE-ES-HE---FVIEAGALMLADNG-VCCIDEFDKMDLKDQVAIHEAMEQQTISITKAGVK-ATLNARTS--------ILAAANPVSGRYDRSKSLKQNVNLTAPIMSRFDLFFILVDE---------------------------------------------------------------------------------------------CNE-VTDYAIARRIVD--LH---------------S------------------R--------------V---------------------EE--S------------V----------------------------------------D-----R---L------------------------------------------------------------------YS---------------------------LDEIRRY--------------------------LLFAR--------------------Q-F-KP-K-ISSESEEFI-VEQYKRLR----Q---RD-GSGG----------V-S---K--S-A--WRITVRQLESMIRLSEAMARMHCCDEV-QPKHVKEAFRLLNKSII------RVET------------PD-I-------NL----------E-----------------------Q---------------------------------------------------E-----------------D----------E----------------------------------------------M---E----------E-----------E----------------------------------E---------E-----Q--Q---------------------E--------------------E-----G---------------------------------N------V-----P-N------------G----V--------------------------N-------G----------------------------------------------------------------------------------------------------------------------------------------------------------------------------------------------------------------------------------------------------------------------------------------------------------------------------------------------------------------NVDGVD-------G---L---------------T----N----G------------I-----------N-----G-----HADGVNG------H------------------G------E---------P------------------------GSQ-------------S---------------------K---P----------------------------------------------S-----------------L-------R---LSFAE-------YKR--------ISN-LL------VLH---L-R-----------R------A-----E-----------------------------D----------------A-----------E-----------E----------------------------------E----------------------------E-------------D---------------LKKSA-----V-VNW--YLKE-I--------ES----E--IDS--EEELINKKG-----LIEKVIHR--L------V-H-------Y-DHI------LI--Q-L-------S---Q-----------A-GL--------K---------------------G------------------------------------------------------------------S----E----S--A-S---T--------E------E----------------------------------------------E-S-VLVVNPNYILED----------------------------------------------------------------
>Gorilla_gorilla_gorilla@XP_004032643
-----------------------------------------------------------------------------------------------------------------------------------------------------------------------------------------------------------------------------------------------------------------------------------M-D-L---------A-----------A--A---A--E-P----G----A-G--S---------Q--------------H----LE---VRDEVAEKC-----QKLFLDFLEE---------------------F---------------------Q----------S-----S---D-----G--------------------------------------------------------------------------------------------------EI-------K------------------------------Y---------L--Q---LAEEL--I--RP-E-RNTL------VVSFVDL----------------EQ--------FN-Q---Q-----------L---STTIQ---EEFYRVYPYL-CRALKTF------V-----K------D------R-----KE---------IP-----------L-----------------------------------------------------------------------------------------------------------------------------------------------------------------------------------A----------------K-------D---F------YV-AFQD-LPT--R-H--K---------------------------------IRELTS-SRIGLLTRISGQVVRTHPVHPELVSGTFLC-----------------LD--C-QTVIRDV---------------------EQ--QFKY-------TQPN-IC--R--N----------P-VC------AN-----------------RRRF-L----------L---------DTN---K--SR-FVDFQKVRIQE-T--------QAELPRG-S-IPRSLEVILR-A-EAV-----ESAQA-GDKCDFTGTLIVVPDVSKLST-PG------AR--A-E--T----------N----S---R--------V--S---G-V---DG----Y-------E--T---E--GIR-G--L--R-----------A-LGV-R--D--LS-----------Y---R--LVFLACC---V-------A-------------PT----------N-----------------------P---R--F---------G----------G------------------------------------------------------------------------------------------------K-E-------L--RD--E--------------E---------Q-T---A-----------------------E--S---I----K--NQ-----------M----TV---------KEW--EK----V--FEMS------Q-DK-NLYHNLCTSLFPTIHG----------NDEVKRGVLLMLFGGVP-KTT-----G-E-GTSLRGDINVCIVGDPSTAKSQFLKHVE-EF-SP-RAVYTSGKA-SSAAGLTAAVVRDE-ES-HE---FVIEAGALMLADNG-VCCIDEFDKMDVRDQVAIHEAMEQQTISITKAGVK-ATLNARTS--------ILAAANPISGHYDRSKSLKQNINLSAPIMSRFDLFFILVDE---------------------------------------------------------------------------------------------CNE-VTDYAIARRIVD--LH---------------S------------------R--------------I---------------------EE--S------------I----------------------------------------D-----R---V------------------------------------------------------------------YS---------------------------LDDIRRY--------------------------LLFAR--------------------Q-F-KP-K-ISKESEDFI-VEQYKHLR----Q---RD-GS-G----------V-T---K--S-S--WRITVRQLESMIRLSEAMARMHCCDEV-QPKHVKEAFRLLNKSII------RVET------------PD-V-------NL----------D-----------------------Q---------------------------------------------------E-----------------E----------E--------------I-------Q-----------------M-----E---V----------D-----------E----------------------------------G---------A-----G--G---------------------I--------------------N-----G--------H---------------A--------D------S-----P-A------------P----V--------------------------N----------------------------------------------------------------------------------------------------------------------------------------------------------------------------------------------------------------------------------------------------------------------------------------------------------------------------------G----I--N------------G---------Y-------------------S---E---------------D----I----N------------Q--------------------------------------------------------------E---------S------------------------A---------------P---------------------K---A----------------------------------------------S-----------------L-------R---LGFSE-------YCR--------ISN-LI------VLH---L-R-----------K------V-----E-----------------------------E----------------E-----------E-----------D----------------------------------E----------------------------S-------------A---------------LKRSE-----L-VNW--YLKE-I--------ES----E--IDS--EEELINKKR-----IIEKVIHR--L------T-H-------Y-DHV------LI--E-L-------T---Q-----------A-GL--------K----------------------------------------------G---S-------------------------T-----------E----G----S--E-S---Y--------E------E----------------------------------------------D-P-YLVVNPNYLLED----------------------------------------------------------------
>Clavelina_lepadiformis@CT01130510.H1.1
----------------------------------------------------------------------------------------------------------------------------------------------------------------------------------------------------------------------------------------------------------------------------------------------------------------M---D--V-T----D----H-T--D---------R--------------L----QK---SKDAIGERV-----QKLFNDFLEE---------------------F--------------------------------A-----F---E-----G--------------------------------------------------------------------------------------------------EV-------K------------------------------Y---------L--T---LAEAL--V--RP-E-RNTL------IVNFSDI----------------EA--------YN-Q---Q-----------L---AASIQ---EEYYRLYPYL-CTAVRNF------S-----R------D------H-----YR-----R---IP-----------A-----------------------------------------------------------------------------------------------------------------------------------------------------------------------------------N----------------K-------D---L------YV-ALEE-VAT--R-Q--K---------------------------------IRELRN-SRIGTLMRISGQVVRTHPVHPELVSGTFVC-----------------LD--C-QTVVKDV---------------------EQ--QFKY-------MQPT-IC--R--N----------P-QC------GN-----------------RTKF-M----------L---------DTN---K--SR-FVDFQKVRIQE-T--------QAELPRG-S-IPRTVDVVVR-A-EAV-----ELAQA-GDRCDFIGTLIVVPDVGQLST-PG------RQ--A-E--P----------A--------R--------G--------Q---KQ----T-------E--A---E--GIR-G--L--K-----------S-LGV-R--D--LT-----------Y---K--QAFLACH---V-------Q-------------AT----------N-----------------------T---T--F---------G----------G------------------------------------------------------------------------------------------------K-E-------M--QT--E--------------E---------H-T---L-----------------------E--T---I----K--DQ-----------M----TE---------ADW--EK----V--YQMS------C-DK-KLYTNLCDSLFPTIHG----------NDEIKRGILLQLFGGVP-KTT-----E-E-GTTLRGDLNVCIVGDPSTAKSQFLKQVE-EF-SP-RAIYTSGKA-SSAAGLTAAVVRDE-ET-SE---FVIEAGALMLADNG-VCCIDEFDKMEARDQVAIHEAMEQQTISITKAGVK-ATLNARTS--------ILAAANPIGGRYDRSKSLRQNIALSAPIMSRFDLFFILVDE---------------------------------------------------------------------------------------------CNE-VTDYAIARRIVD--LH---------------S------------------R--------------L---------------------EE--S------------I----------------------------------------T-----R---M------------------------------------------------------------------YS---------------------------LAEIQRY--------------------------LVFAR--------------------M-F-RP-K-ISKDAEEFM-VDEYRHMR----E---RD-SS-G----------I-A---R--S-S--WRITVRQLESLVRLSEGMARLHCSENV-LPKHVKEAARLLNKSII------RVET------------PD-I-------NF----------M-----------------------D-------------------------------E-------------------E-----------------D----------A----------------------------------------M-----E---A----------E-----------P----------------------------------V---------N--------G---------------------E--------------------N-----G--------I---------------A--------G------T-----T-D------------D----R--------------------------D-------EHQASPS----------------P----------N----------------------------------------------------------------------------------------------------------------------------------------------------------------------------------------------------------------------------------------------------------------------------------------E----D--A------------M----------------------------------------------------------------------------------------------------------------------------------------------------------------------------------------------------------------K---K----------------------------------------------T-----------------S-------K---MSFDD-------YRR--------LSN-ML------VLY---M-R-----------Q------R-----E-----------------------------E----------------E-----------E-----------EYAMDEQSLTE-------------------------------------------------------------------G---------------VKKSE-----L-VNW--YLEQ-I--------AD----D--LES--EEELIEKKN-----IIDKVIYR--L------I-H-------R-DHV------LI--E-L-------G---Q-----------T-AQ--------K----------------------------------------------------------------------------D-----------A---------E--D-A---P--------R------K----------------------------------------------E-S-ILVVHPNYVIDD----------------------------------------------------------------
>Salpa_fusiformis@CT01130510.H1.1
----------------------------------------------------------------------------------------------------------------------------------------------------------------------------------------------------------------------------------------------------------------------------------------------------------------M---D--S-V----L----A-S--Q---------L--------------V----QK---CTDKVAEKI-----QAAFSNFLYE---------------------Y--------------------------------M-----V---D-----G--------------------------------------------------------------------------------------------------VV-------K------------------------------Y---------V--K---LSEHL--T--RL-E-NNTL------AISYSDL----------------EL--------HN-Q---N-----------L---ASAIL---EEYHRFYPYL-CRALKSF------A-----I------H------H-----HE-----E---IP-----------K-----------------------------------------------------------------------------------------------------------------------------------------------------------------------------------S----------------K-------E---I------YV-GFKD-LQN--L-Q--K---------------------------------IRELRN-TKVGSLMSITGQVVRTHPVHPEIVSGTFTC-----------------LD--C-QTEIKDV---------------------EQ--QFKY-------SLPS-IC--R--N----------P-QC------GN-----------------RRKF-A----------L---------NTT---K--SK-FVDFQKIRIQE-T--------QAELPRG-S-VPRTIDVVVR-A-ECV-----EQAQA-GDRCQFVGTLIVVPDVSKLAG-PS------GP--K-I--Q----------P----S---N--------E--S---R-R---DK----N-------I--A---E--GIQ-G--L--K-----------A-LGV-R--E--LT-----------Y---R--QAFLACH---I-------A-------------NT----------N-----------------------P---S--S---------E----------S------------------------------------------------------------------------------------------------S-G-------Y--DP--N--------------E---------S-F---N-----------------------D--A---F----K--NR-----------A----DD---------EKW--EK----V--CSMS------G-DK-NLYRNLCSSLFPTIHG----------NEEIKRGILLQLFGGVP-KIT-----E-E-GTSLRGDLNVCIVGDPSTAKSQFLKKVE-EF-SP-RAVYTSGKA-SSAAGLTAAVVRDE-ET-NE---FVIEAGALMLADNG-ICCIDEFDKMEIRDQVAIHEAMEQQTISIAKAGVK-ATLNARTS--------ILAAANPIGGRYDRTKSLRKNIALSAPIMSRFDLFFVLVDE---------------------------------------------------------------------------------------------CNE-VVDYSIARRIVD--LH---------------T------------------R--------------L---------------------DH--S------------I----------------------------------------E-----R---H------------------------------------------------------------------YS---------------------------LDEVQRY--------------------------IQLSR--------------------L-L-KP-K-ISPEAEDCM-VQEYRRMR----E---RD-SC-G----------I-A---R--S-S--WRITVRQLESLIRLSEALARLYCKEDV-QPKHVKEAARLLDKSVI------RVEM------------PD-V-------NL----------L-----------------------E-------------------------------E-------------------E-----------------E----------N----------------------------------------HEIEM-M---E----------E-----------A----------------------------------A---------R-----N--E---------------------Q--------------------Q-----E--------E---------------E--------T------N-----Q-QQQEESEDMIPPTP----S--------------------------Q-------D----PP----------------T----------Q----------------------------------------------------------------------------------------------------------------------------------------------------------------------------------------------------------------------------------------------------------------------------------------E----S--T------------A----------------------------------------------------------------------------------------------------------------------------------------------------------------------------------------------------------------N---NGGIHA-----------------------------------------S-----------------Q-------R---ISYDE-------YTK--------ITR-LI------VMY---L-R-----------R------K-----E-----------------------------E----------------E-----------N-----------E-------MQELGEDGMETDDT--------------------------------------------------------G---------------VRRSE-----L-VGW--YLQE-I--------EN----D--IED--TEELIAKKV-----SIENVIKR--L------V-H-------K-DRV------LL--E-L-------Q---T-----------------------E----------------------------------------------------------------------------D-----------G----S----G--S-S---S--------S------N----------------------------------------------D-P-YIVAHPDYVIMD----------------------------------------------------------------
>Ophionotus_victoriae@SRA114408.H1.1
--------------------------------------------------------------------------------------------------------------------------------------------------------------------------------------------------------------------------------------------------------------------------------------------------------------------------------------------------------------------------------------------------------------------------------------------------------------------------------------------------------------------------------------------------------------------------------------------------------------------------------------------------------------------------------------------------------------------------------------------------------------------------------------------------------------------------------------------------------------------------------------------------------------------------------------------------------------------------------------------------------------------------------------------------------------------------------------------------------------------------------------------------------------------------------------------------------------------------------------------------------------------------------------------------------------------------------------------------------------------------------------------------------------------------------------------------------------------------------------------------------------------------------------------------------------------------------------------------------------------------------------------------------------------------------------------------------------------------------------------------------------------------------------------------------------------------------------------------------------------------------------------------------------------------------------------------------SP-RAVYTSGKA-STAAGLTAAVVKDE-ES-HE---FVIEAGALMLADNG-VCCIDEFDKMDIKDQVAIHE----------------ATLNARTS--------ILAAANPVGGRYDK--------------------------------------------------------------------------------------------------------------------------------------------------------------------------------------------------------------------------------------------------------------------------------------------------------------------------------------------------------------------------------------------------------------------------------------------------------------------------------------------------------------------------------------------------------------------------------------------------------------------------------------------------------------------------------------------------------------------------------------------------------------------------------------------------------------------------------------------------------------------------------------------------------------------------------------------------------------------------------------------------------------------------------------------------------------------------------------------------------------------------------------------------------------------------------------------------------------------------------------------------------------------------------------------------------------------------------------------------------------------------------------------------------------------------------------------------------------------------------------------------------------------------------------------------------------------------------------------------------------------------------------------------------------------------------------------------------------------------------------------------------------------------------------------------------------------------------------------------------------------------------------------------------------------------------------------------------------------------------------------------------------------------------------------------------------------------------------------------------------------------------------------------------------------------------------------------------------------------------------------------------------------------------------------------------------
>Ciona_intestinalis@XP_002125719
----------------------------------------------------------------------------------------------------------------------------------------------------------------------------------------------------------------------------------------------------------------------------------------------------------------M---D--V-A----D----Q-A--G---------R--------------L----QK---SADPIGERV-----QKLFNDFLEE---------------------Y--------------------------------S-----V---D-----G--------------------------------------------------------------------------------------------------EN-------K------------------------------Y---------L--Q---PAEAL--I--RP-E-RNTL------TVSFSDV----------------ET--------FN-Q---Q-----------L---ATSIQ---EEYYRLYPYL-CRAVKNF------A-----R------D------H-----YR-----G---IP-----------N-----------------------------------------------------------------------------------------------------------------------------------------------------------------------------------N----------------K-------D---L------YL-ALDD-VST--R-Q--K---------------------------------IREMRN-SRIGSLMRISGQVVRTHPVHPELVSGTFVC-----------------LD--C-QTVIKDV---------------------EQ--QFKY-------MQPT-IC--R--N----------P-QC------GN-----------------RTKF-L----------L---------DSK---K--SR-FVDFQKVRIQE-T--------QAELPRG-S-IPRTVEVAVR-A-EAV-----EMAQA-GDRCDFIGTLVVVPDVGQLWS-AG------AR--A-E--P----------S----S---R--------G--------R---EA----N-------E--A---E--GIR-G--L--K-----------A-LGV-R--D--LT-----------Y---K--QAFLACH---I-------T-------------AT----------N-----------------------P---T--F---------G----------G------------------------------------------------------------------------------------------------K-E-------I--RS--D--------------D---------Q-T---I-----------------------E--T---I----K--DQ-----------M----TE---------TEW--EK----V--YQMS------C-DK-NLYTNLCSSLFPTIHG----------NDEIKRGILLQLFGGVP-KVT-----E-E-GTTLRGDLNVCIVGDPSTAKSQFLKQVE-EF-SP-RSVYTSGKA-SSAAGLTAAVVRDE-ET-NE---FVIEAGALMLADNG-VCCIDEFDKMELKDQVAIHEAMEQQTISITKAGVK-ATLNARTS--------ILAAANPIGGRYDRAKSLRHNIALSAPIMSRFDLFFILVDE---------------------------------------------------------------------------------------------CNE-VTDYAIARRIID--YH---------------S------------------R--------------L---------------------EE--S------------I----------------------------------------N-----R---V------------------------------------------------------------------YS---------------------------LEEIQRY--------------------------LIFAR--------------------M-F-KP-T-ISSDAEEYM-VDEYQRMR----E---RD-SS-G----------V-A---R--S-S--WRITVRQLESLVRLSEAMTRLHCLEEV-LPKHVKEAARLLNKSII------RVET------------PD-I-------NF----------V-----------------------E-------------------------------E-------------------D-----------------E----------S----------------------------------------D-----M---K----------E-----------N----------------------------------V---------Q-----P--T---------------------Q--------------------Q-----G--------T---------------D--------G------N-----T-E------------P----T--------------------------Q-------E----PA----------------T----------Q----------------------------------------------------------------------------------------------------------------------------------------------------------------------------------------------------------------------------------------------------------------------------------------T----T--P------------A----------------------------------------------------------------------------------------------------------------------------------------------------------------------------------------------------------------K---K----------------------------------------------V-----------------K-------H---MSFEE-------YRK--------ISN-MI------VIH---M-R-----------Q------Q-----E-----------------------------E----------------D-----------E-----------E-------ASE---------------TIFPDMES-S----------------------------G-------------G---------------SRKSE-----V-VNW--YLEQ-I--------AD----E--LET--EQELMEKKT-----LVEKVLHR--L------I-H-------S-DHI------LI--E-L-------G---S-----------T-GL--------K----------------------------------------------------------------------------D-----------G---------D--S-E---S--------Q------E----------------------------------------------E-P-ILVVHPNYFIDD----------------------------------------------------------------
>Chelonia_mydas@EMP34754
-----------------------------------------------------------------------------------------------------------------------------------------------------------------------------------------------------------------------------------------------------------------------------------M-D-L---------A---A--------------G--D-A----G----A-A---------------------------H----QQ---LRDEVAEKC-----QKLFQDFLEE---------------------F---------------------Q----------N-----S---D-----G--------------------------------------------------------------------------------------------------EV-------K------------------------------Y---------L--H---DAEEL--I--RP-E-RNTL------IVSFVDL----------------EQ--------FN-Q---Q-----------L---STTVQ---EEFYR-------------------------------------------------------------------------------------------------------------------------------------------------------------------------------------------------------------------------------------------------------------------------------------------------------------------------------------------------IRELTS-ARIGSLMRISGQVVRTHPVHPELV-------------------------------------------------------------------------------------------------------------------------------------------------------------------------RIQE-T--------QAELPRG-S-IPRSVEVILR-A-EAV-----ESAQA-GDKCDFTGSLIVVPDVAQLST-PG------VR--A-E--T----------G----S---R--------V--S---G-T---EG----Y-------E--T---E--GIR-G--L--R-----------A-LGV-R--D--LS-----------Y---K--LVFLACY---V-------A-------------PT----------N-----------------------P---R--F---------G----------G------------------------------------------------------------------------------------------------K-E-------L--RD--E--------------E---------Q-T---A-----------------------E--S---I----K--NQ-----------M----SV---------KEW--EK----V--FEMS------Q-DK-NLYHNLCTSLFPTVHG----------NDEVKRGILLMLFGGVP-KTT-----A-E-GTSLRGDINVCIVGDPSTAKSQFLKHVE-EF-SP-RAVYTSGKA-SSAAGLTAAVVKDE-ES-HE---FVIEAGALMLADNG-VCCIDEFDKMDIRDQVAIHEAMEQQTISITKAGVK-ATLNARTS--------ILAAANPVGGRYDRSKSLKQNINLSAPIMSRFDLFFILVDE---------------------------------------------------------------------------------------------CNE-VTDYAIARRIVD--LH---------------S------------------R--------------I---------------------EE--S------------V----------------------------------------D-----R---I------------------------------------------------------------------YS---------------------------LDDIRRY--------------------------LLFAR--------------------Q-F-KP-K-ISKESEDFI-VEQYKRLR----Q---RD-GS-G----------V-I---K--S-S--WRITVRQLESMIRLSEAMARMHCCDEV-HPKHVKEAFRLLNKSII------RVET------------PD-V-------NL----------D-----------------------Q---------------------------------------------------D-----------------D----------E--------------Q-------Q-----------------M-----E---D----------Q-----------E----------------------------------A---------E-----D--G---------------------V--------------------N-----D--------G---------------A--------D------A-----P-T------------G----G--------------------------N-------S----LV----------------N---------------------------------------------------------------------------------------------------------------------------------------------------------------------------------------------------------------------------------------------------------------------------------------------------G----I--S------------D---------H-------------------S---E---------------D----A----N------------K--------------------------------------------------------------D---------A------------------------A---------------P---------------------K---A----------------------------------------------S-----------------M-------K---LGFSE-------YRR--------ISN-LI------VLH---L-R-----------K------A-----E-----------------------------E----------------E-----------E-----------D----------------------------------D----------------------------S-------------S---------------LKKSD-----L-INW--YLKE-I--------ES----E--IES--EEELINRKK-----IIERIIHR--L------I-H-------Y-DHI------LI--E-L-------T---H-----------T-GL--------K----------------------------------------------G---S-------------------------A-----------E---------G--E-S---F--------D------E----------------------------------------------D-P-YLVVNPNYQLED----------------------------------------------------------------
>Botryllus_schlosseri@CT01131026.H1.1
------------------------------------------------------------------------------------------------------------------------------------------------------------------------------------------------------------------------------------------------------------------------------------------------------------------------------------------------------------------------------------------------------------------------------------------------------------------------------------------------------------------------------------------------------------------------------------------------------------------------------------------------------------------------------------------------------------------------------------------------------------------------------------------------------------------------------------------------------------------------------------------------------------------------------------------------------------------------------------------------------------------------------------------------------------------------------------------------------------------------------------------------------------------------------------------------------------------------------------------------------------------------------------------------------------------------------------------------------GTLVVVPDVGQLSA-PG------AR--A-E--P----------A----R---R--------N--------R---SE----RG-F----E--N---E--GVR-G--L--K-----------A-LGA-R--D--LN-----------Y---R--QAFLACH---V-------A-------------AT----------N-----------------------P---A--F---------G----------G------------------------------------------------------------------------------------------------K-D-------M--RP--D--------------E---------Q-T---L-----------------------E--S---M----K--NQ-----------M----SD---------AEW--EK----V--YKMS------C-DK-NLYNNICQSMFPTIHG----------NDEVKRGILLQLFGGVR-KTT-----I-E-KTTLRGDINICVVGDPSTAKSQFLKQVE-EF-SP-RAVYTSGKA-STAAGLTAAVVRDE-ET-NE---FVVEARALMLAD-G-ICCIDEFDKMDPKDQVAIHEAMEQQTISLAK---------------------------------------------------------VIVDE---------------------------------------------------------------------------------------------CNE-VIDYAIARRIVD--LH---------------A------------------R--------------Q---------------------NE--S------------I----------------------------------------S-----R---T------------------------------------------------------------------YS---------------------------IDEMKRY--------------------------IVFAR--------------------M-F-KP-K-ITKEAETYI-VEEYKRMR----E---RD-CS-T----------V-S---R--S-S--WRITVRQLESLVRLSEAMARLHCLEEV-LPKHVKEAARLLNKSVI------KVET------------PD-I-------NF----------E-----------------------N---------------------------------------------------E-----------------D----------E-------------------------------------------------------------------------D----------------------------------V---------P-----M--E---------------------S--------------------D-----A--------P---------------A--------EA-----T-----P-------------------A--------------------------V-------Q----PL----------------G---------------------------------------------------------------------------------------------------------------------------------------------------------------------------------------------------------------------------------------------------------------------------------------------------T----Q--N------------T---------N-------------------VTQ-P---------------A----T----P------------Q--------------------------------------------------------------P---------R------------------------K---------------K---------------------P---------------------------------------------------------------------T------K---ISFEE-------YKR--------ISN-ML------VLH---L-R-----------Q------N-----E-----------------------------E----------------------------V-----------L-------E-E---LDS------E-SD-----T--A----------------------------G-------------A---------------LRKSE-----L-VSW--YLEQ-I--------VE----D--VES--EEDLLDKKA-----MVERVIDR--L------V-T-------K-DNI------LI--E-I-------S---Q-----------A-DG--------A----------------------------------------------GDAPA-------------------------D-----------P---------K--E----------------------------------------------------------------------------------------------------------------------------------------------------
>Alligator_sinensis@XM_006018402.H1.1
------------------------------------------------------------------------------------------------------------------------------------------------------------------------------------------------------------------------------------------------------------------------------------------------------------------------------------------------------------------------------------------------------------------------F---------------------Q----------N-----S---D-----G--------------------------------------------------------------------------------------------------EV-------K------------------------------Y---------L--H---DAEEL--I--RP-E-RNTL------IVSFVDL----------------EQ--------FN-Q---Q-----------L---STTVQ---EEFYRVYPYL-CRAVKTF------A-----R------D------H-----GN---------VP-----------P-----------------------------------------------------------------------------------------------------------------------------------------------------------------------------------N----------------K-------D---F------YV-AFQD-LPT--R-H--K---------------------------------IRELTS-ARIGSLMRISGQVVRTHPVHPELVSGTFLC-----------------LD--C-QTVIKEV---------------------EQ--QFKY-------TQPN-IC--R--N----------P-VC------AN-----------------RRRF-L----------L---------DTN---K--SR-FVDFQKVRIQE-T--------QAELPRG-S-IPRSVEVILR-A-EAV-----ESAQA-GDKCDFTGSLIVVPDVSQLST-PG------VR--A-E--T----------G----S---R--------V--S---G-T---EG----Y-------E--T---E--GVR-G--L--R-----------A-LGV-R--E--LS-----------Y---K--LVFLACY---V-------A-------------PT----------N-----------------------P---R--F---------G----------G------------------------------------------------------------------------------------------------K-E-------L--RD--E--------------E---------Q-T---A-----------------------E--S---I----K--NQ-----------M----SV---------KEW--EK----V--FEMS------Q-DK-NLYHNLCTSLFPTIHG----------NDEVKRGVLLMLFGGVP-KTT-----A-E-GTSLRGDINVCIVGDPSTAKSQFLKHVE-EF-SP-RAVYTSGKA-SSAAGLTAAVVKDE-ES-HE---FVIEAGALMLADNG-VCCIDEFDKMDLRDQVAIHEAMEQQTISITKAGVK-ATLNARTS--------ILAAANPVGGRYDRSKSLKQNINLSAPIMSRFDLFFILVDE---------------------------------------------------------------------------------------------CNE-VTDYAIARRIVD--LH---------------S------------------R--------------I---------------------EE--S------------V----------------------------------------D-----R---V------------------------------------------------------------------YS---------------------------LDDIRRY--------------------------LLFAR--------------------Q-F-KP-K-ISKESEDFI-VEQYKRLR----Q---RD-GS-G----------V-T---K--S-S--WRITVRQLESMIRLSEAMARMHCCDEV-HPKHVKEAFRLLNKSII------RVET------------PD-I-------NL----------D-----------------------Q---------------------------------------------------D-----------------D----------E--------------Q-------Q-----------------M-----E---D----------E-----------E----------------------------------D---------H-----D--G---------------------I--------------------S-----G--------E---------------A--------Q------A-----P-A------------G----V--------------------------N-------G----LV----------------N---------------------------------------------------------------------------------------------------------------------------------------------------------------------------------------------------------------------------------------------------------------------------------------------------G----L--D------------G---------R-------------------S---E---------------D----T----S------------K--------------------------------------------------------------E---------A------------------------A---------------P---------------------K---A----------------------------------------------S-----------------L-------K---LGFSE-------YRR--------ISN-LL------VLH---L-R-----------K------A-----E-----------------------------E----------------E-----------D-----------D----------------------------------D----------------------------S-------------S---------------LKKSE-----L-INW--YLKE-I--------ES----E--IES--EEELINRKK-----IIERVIHR--L------T-H-------Y-DHI------LI--E-L-------T---Q-----------S-GL--------K----------------------------------------------G---S-------------------------M-----------E---------E--E-S---L--------D------E----------------------------------------------D-S-FLVVNPNYLMED----------------------------------------------------------------
>Ambystoma_mexicanum@CT04131209.H1.1
-------------------------------------------------------------------------------------------------------------------------------------------------------------------------------------------------------------------------------------------------------------------------------------------------------------------------A----T----A-A--A---------G--------------G----QQ---VKDEVAEKC-----QKLFLDFLEE---------------------F---------------------Q----------S-----S---D-----G--------------------------------------------------------------------------------------------------EV-------K------------------------------Y---------L--H---DAEEL--I--RP-E-RNTL------LVSFLDL----------------EQ--------FN-Q---Q-----------L---ATTIQ---EEFYRVYPYL-CRAVRSF------A-----R------D------H-----GN---------VP-----------P-----------------------------------------------------------------------------------------------------------------------------------------------------------------------------------N----------------K-------E---F------YV-AFQE-LPT--R-H--K---------------------------------IRELTT-PRVGSLLRISGQVVRTHPVHPELVSGTFLC-----------------LD--C-QTLIKDV---------------------EQ--QFKY-------TQPN-IC--K--N----------P-VC------AN-----------------RRRF-M----------L---------DTN---K--SR-FVDFQKVRIQE-T--------QAELPRG-S-IPRSVEIILR-A-EAV-----ESAQA-GDKCDFTGTLIVVPDVSQLAT-PG------VR--A-E--T----------G----A---R--------V--G---A-S---EG----Y-------Q--N---E--GVQ-G--L--K-----------A-LGV-R--D--LS-----------Y---K--LVFLACN---V-------A-------------PT----------S-----------------------P---R--F---------G----------G------------------------------------------------------------------------------------------------K-E-------L--KD--E--------------E---------Q-T---A-----------------------E--S---I----K--NQ-----------M----SV---------KEW--EK----V--FEMS------Q-DK-NLYHNLCTSLFPTVHG----------NDEVKRGILLMLFGGVG-KTT-----M-E-GTSLRGDINICIVGDPSTAKSQFLKHVE-EF-SP-RAVYTSGKA-SSAAGLTAAVVRDE-ES-HE---FVIEAGALMLADNG-VCCIDEFDKMDTRDQVAIHEAMEQQTISITKAGVK-ATLNARTS--------ILAAANPVGGRYDRSKSLKQNINLSAPIMSRFDLFFILVDE---------------------------------------------------------------------------------------------CNE-VTDYAIARRIVD--LH---------------T------------------R--------------I---------------------EE--S------------I----------------------------------------D-----R---V------------------------------------------------------------------YS---------------------------LDDIRRY--------------------------LLFAR--------------------Q-F-KP-K-ISKESEDFI-VEQYKRLR----Q---RD-GS-G----------V-T---K--S-A--WRITVRQLESMIRLSEGMARMHCCDEV-QPKHVKEAFRLLNKSVI------RVET------------PD-V-------NL----------D-----------------------Q---------------------------------------------------D-----------------E----------D----------------------E-----------------V-----P---E----------P-----------E----------------------------------G---------H-----D--A---------------------I--------------------S-----G--------H---------------A--------G------I-----P-N------------G----I--------------------------N-------G----HV----------------N---------------------------------------------------------------------------------------------------------------------------------------------------------------------------------------------------------------------------------------------------------------------------------------------------G----I--N------------G---------H-------------------A---EE--------------E----P----R---------------------------------------------------------------------------D---------A------------------------A---------------P---------------------K---P----------------------------------------------S-----------------L-------R---LGFAE-------YKR--------ISN-LL------VQH---L-R-----------K------M-----E-----------------------------D----------------E-----------E----------------------------------------------D----------------------------D-------------S---------------LKRTD-----L-VNW--YLKE-I--------ES----E--IES--EEELINKKQ-----VIEKVIHR--L------V-H-------Y-DHI------LI--E-L-------T---Q-----------S-GL--------K----------------------------------------------G---T-------------------------T-----------E----EV---E--I-V---T--------E------V----------------------------------------------D-P-YLVVNPNYVLDD----------------------------------------------------------------
>Caiman_crocodilus@Contig19864.H1.1
----------------------------------------------------------------------------------------------------------------------------------------------------------------------------------------------------------------------------------------------------------------------------------------------------------------------------------------------------------------------------------------------------------------------------------------------------------------------------------------------------------------------------------------------------------------------------------------------------------------------------------------------------------------------------------------------------------------------------------------------------------------------------------------------------------------------------------------------------------------------------------------------------------------------------------------------------------------------------------------------------------------------------------------------------------------------------------------------------------------------------------------------------------------------------------------------------R--N----------P-VC------AN-----------------RRRF-L----------L---------DTN---K--SR-FVDFQKVRIQE-T--------QAELPRG-S-IPRSVEVILR-A-EAV-----ESAQA-GDKCDFTGSLIVVPDVSQLST-PG------VR--A-E--T----------G----S---R--------V--S---G-T---EG----Y-------E--T---E--GIR-G--L--R-----------A-LGV-R--E--LS-----------Y---K--LVFLACY---------------------------------------------------------------------------------------------------------------------------------------------------------------------------------------------------------------------------------------------------------------------------------------------------------------------------------------------------------------------------------------------------------------------------------------------------------------------------------------------------------------------------------------------------------------------------LFFILVDE---------------------------------------------------------------------------------------------CNE-VTDYAIARRIVD--LH---------------S------------------R--------------I---------------------EE--S------------V----------------------------------------D-----R---V------------------------------------------------------------------YS---------------------------LDDIRRY--------------------------LLFAR--------------------Q-F-KP-K-ISKESEDFI-VEQYKRLR----Q---RD-GS-G----------V-T---K--S-S--WRITVRQLESMIRLSE---------------------------------------------------------------------------------------------------------------------------------------------------------------------------------------------------------------------------------------------------------------------------------------------------------------------------------------------------------------------------------------------------------------------------------------------------------------------------------------------------------------------------------------------------------------------------------------------------------------------------------------------------------------------------------------------------------------------------------------------------------------------------------------------------------------------------------------------------------------------------------------------------------------------------------------------------------------------------------------------------------------------------------------------------------------------------------------------------------------------------------------------------------------------------------------------------------------------------------------------------------------------------------------------------------------------------------------------------------------------------------------------------------------------------------------------------------------------------------------------------------------------------------------------------------------------------------------------------------------------------------------------------------------------------------------------------------------------------------------------------------------------------
>Caretta_caretta@Contig22281.H1.1
-------------------------------------------------------------------------------------------------------------------------------------------------------------------------------------------------------------------------------------------------------------------------------------------------------------------------------------------------------------------------------------------------------------------------------------------------------------------------------------------------------------------------------------------------------------------------------------K------------------------------Y---------L--H---DAEEL--I--RP-E-RNTL------IVSFVDL----------------EQ--------FN-Q---Q-----------L---STTVQ---EEFYRVYPYL-CRAVKTF------A-----R------D------H-----GN---------VP-----------P-----------------------------------------------------------------------------------------------------------------------------------------------------------------------------------N----------------K-----------------------------------------------------------------------------------------------------------------------------------------------------------------------------------------------------------------------------------------------------------------------------------------------------------------------------------------------------------------------------------------------------------------------------------------------------------------------------------------------------------------------------------------------------------------------------------------------------------------------------------------------------------------------------------------------------------------------------------------------------------------------------------------------------------------------------------------------------------------------------------------------------------------------------------------------------------------------------------------------------------------------------------------------------------------------------------------------------------------------------------------------------------------------------------------E-VTDYAIARRIVD--LH---------------S------------------R--------------I---------------------EE--S------------V----------------------------------------D-----R---I------------------------------------------------------------------YS---------------------------LDDIRRY--------------------------LLFAR--------------------Q-F-KP-K-ISKESEDFI-VEQYKRLR----Q---RD-GS-G----------V-I---K--S-S--WRITVRQLESMIRLSEAMARMHCCDEV-HPKHVKEAFRLLNKSII------RVET------------PD-V-------NL----------D-----------------------Q---------------------------------------------------D-----------------D----------E--------------Q-------Q-----------------M-----E---D----------Q-----------E----------------------------------A---------E-----D--G---------------------V--------------------D-----D--------G---------------A--------D------A-----P-T------------G----G--------------------------N-------G----LV----------------N---------------------------------------------------------------------------------------------------------------------------------------------------------------------------------------------------------------------------------------------------------------------------------------------------G----I--S------------D---------H-------------------S---E---------------D----A----N------------K--------------------------------------------------------------D---------A------------------------A---------------P---------------------K---A----------------------------------------------S-----------------M-------K---LGFSE-------YRR--------ISN-LI------VLH---L-R-----------K------A-----E-----------------------------E----------------E-----------E-----------D----------------------------------D----------------------------S-------------S---------------LKKSD-----L-INW--YLKE-I--------ES----E--IES--EEELINRKK-----IIERIIHR--L------I-H-------Y-DHI------LI--E-L-------T---H-----------T-GL--------K----------------------------------------------G---S-------------------------A-----------E---------G--E-S---F--------D------E----------------------------------------------D-P-YLVVNPNYQLED----------------------------------------------------------------
>Chelonoidis_nigra@Contig72802.H1.1
------------------------------------------------------------------------------------------------------------------------------------------------------------------------------------------------------------------------------------------------------------------------------------------------------------------------------------------------------------------------------EVAEKC-----QKLFQDFLEE---------------------F---------------------Q----------N-----S---D-----G--------------------------------------------------------------------------------------------------EV-------K------------------------------Y---------L--H---DAEEL--I--RP-E-RNTL------IVSFVDL----------------EQ--------FN-Q---Q-----------L------------------------------------------------------------------------------------------------------------------------------------------------------------------------------------------------------------------------------------------------------------------------------------------------------------------------------------------------------------------------------------------------------------------------------------------------------------------------------------------------------------------------------------------------------------------------------------------------------------------------------------------------------------------------------------------------------------------------------------------------------------------------------------------------------------------------------------------------------------------------------------------------------------------------------------------------------------------------------------------------------------------------------------------------------------------------------------------------------------------------------------------------------------------------------------------------------------------------------------------------------------------------------------------------------------------------------------------------------------------------------------------------------------------------------------------------------------------------------------------------------------------------------------------------------------------------------------------------------------------------------------------------------------------------------------------------------------------------------------------------------------------------------------------------------------------------------------------------------------------------------------------------------------------------------------------------------------------------------------------------------------------------------------------------------------------------------------------------------------------------------------------------------------------------------------------------------------------------------------------------------------------------------------------------------------------------------------------------------------------------------------------------------------------------------------------------------------------------------------------------------------------------------------------------------------------------------------------------------------------------------------------------------------------------------------------------------------------------------------------------------------------------------------------------------------------------------------------------------------------------------------------------------------------------------------------------------------------------------------------------------------------------------------------------------------------------------------------------------------------------------------------------------------------------------------------------------------------------------------------------------------------------------------------------------------------------------------------------------------------------------------------------------------------------------------------------------------------------------------------------------------------------------------------------------------------------------------------------------------------------------------------------------------------------
>Chrysemys_picta_bellii@toto28008.H1.1
-----------------------------------------------------------------------------------------------------------------------------------------------------------------------------------------------------------------------------------------------------------------------------------M-D-L---------A---T--------------G--D-A----G----A-A---------------------------H----QQ---LRDEVAEKC-----QKLFQDFLEE---------------------F---------------------Q----------N-----S---D-----G--------------------------------------------------------------------------------------------------EV-------K------------------------------Y---------L--H---DAEEL--I--RP-E-RNTL------IVSFVDL----------------EQ--------FN-Q---Q-----------L---STTVQ---EEFYRVYPYL-CRAVKTF------A-----R------D------H-----GN---------VP-----------P-----------------------------------------------------------------------------------------------------------------------------------------------------------------------------------N----------------K-------D---F------YV-AFQD-LPT--R-H--K---------------------------------IRELTS-ARIGSLMRISGQVVRTHPVHPELVSGTFLC-----------------LD--C-QTVIKDV---------------------EQ--QFKY-------TQPN-IC--R--N----------P-VC------AN-----------------RRRF-L----------L---------DTN---K--SR-FVDFQKVRIQE-T--------QAELPRG-S-IPRSVEVILR-A-EAV-----ESAQA-GDKCDFTGSLIVVPDVAQLST-PG------VR--A-E--T----------G----S---R--------V--S---G-T---EG----Y-------E--T---E--GIR-G--L--R-----------A-LGV-R--D--LS-----------Y---K--LVFLACY---V-------A-------------PT----------N-----------------------P---R--F---------G----------G------------------------------------------------------------------------------------------------K-E-------L--RD--E--------------E---------Q-T---A-----------------------E--S---I----K--NQ-----------M----SV---------KEW--EK----V--FEMS------Q-DK-NLYHNLCTSLFPTVHG----------NDEVKRGILLMLFGGVP-KTT-----A-E-GTSLRGDINVCIVGDPSTAKSQFLKHVE-EF-SP-RAVYTSGKA-SSAAGLTAAVVKDE-ES-HE---FVIEAGALMLADNX-XXXXDEFDKMDIRDQVAIHEAMEQQTISITKAGVK-ATLNARTS--------ILAAANPVGGRYDRSKSLKQNINLSAPIMSRFDLFFILVDE---------------------------------------------------------------------------------------------CNE-VTDYAIARRIVD--LH---------------S------------------R--------------I---------------------EE--S------------V----------------------------------------D-----R---V------------------------------------------------------------------YS---------------------------LDDIRRY--------------------------LLFAR--------------------Q-F-KP-K-ISKESEDFI-VEQYKRLR----Q---RD-GS-G----------V-T---K--S-S--WRITVRQLESMIRLSEAMARMHCCDEV-HPKHVKEAFRLLNKSII------RVET------------PD-V-------NL----------D-----------------------Q---------------------------------------------------D-----------------D----------E--------------Q-------Q-----------------M-----E---D----------Q-----------D----------------------------------A---------E-----D--G---------------------V--------------------N-----G--------G---------------A--------D------A-----P-A------------G----V--------------------------N-------G----LV----------------N---------------------------------------------------------------------------------------------------------------------------------------------------------------------------------------------------------------------------------------------------------------------------------------------------G----I--S------------D---------H-------------------S---E---------------D----T----N------------K--------------------------------------------------------------D---------A------------------------A---------------P---------------------K---A----------------------------------------------S-----------------L-------K---LGFSE-------YRR--------ISN-LI------VLH---L-R-----------K------A-----E-----------------------------E----------------E-----------E-----------D----------------------------------D----------------------------S-------------S---------------LKKSD-----L-INW--YLKE-I--------ES----E--IES--EEELINRKK-----IIERVIHR--L------T-H-------Y-DHI------LI--E-L-------T---H-----------T-GL--------K----------------------------------------------G---S-------------------------A-----------E---------G--E-S---F--------D------E----------------------------------------------D-P-YLVVNPNYQLED----------------------------------------------------------------
>Crocodylus_niloticus@toto105344.H1.1
--------------------------------------------------------------------------------------------------------------------------------------------------------------------------------------------------------------------------------------------------------------------------------------------------------------------------------------------------------------------------------------------------------------------------------------------------------------------------------------------------------------------------------------------------------------------------------------------------------------------------------------------------------------------------------------------------------------------------------------------------------------------------------------------------------------------------------------------------------------------------------------------------------------------------------------------------------------------------------------------------------------------------------------------------------------------------------------------------------------------------------------------------------------------------------------------------------------------------------------------------------------------------------------------------------------------------------------------------------------------------------------------------------------------------------------------------------------------------------------------------------------------------------------------------------------------------------------------------------------------------------------------------------------------------------------------------------------------------------------------------------------------------------------------------------------------------------------------------------------------------------------------------------------------------------------------------------------------------------------------------------------------------------------------------------------------------------------------------------------------------------------------------------------------------------------------------------------------------------------------------------------------------------------------------------------------------------------------------------------------------------------------------------------------------------------------------------------------------------------------------------------------------------------------------------------------------------------------------------------------------------------------------------------------------------------------------------------------------------------------------------------------------------------------------------------------------------------------------------------------------------------------------------------------------------D--G---------------------I--------------------S-----G--------E---------------A--------E------A-----P-A------------G----V--------------------------N-------G----LV----------------N---------------------------------------------------------------------------------------------------------------------------------------------------------------------------------------------------------------------------------------------------------------------------------------------------G----L--D------------G---------R-------------------S---E---------------D----T----S------------K--------------------------------------------------------------E---------T------------------------A---------------L---------------------K---A----------------------------------------------S-----------------L-------K---LGFSE-------YRR--------ISN-LL------VLH---L-R-----------K------A-----E-----------------------------E----------------E-----------D-----------D----------------------------------D----------------------------S-----------------------------------------------------------------------------------------------------------------------------------------------------------------------------------------------------------------------------------------------------------------------------------------------------------------------------------------------------------------------------------------------------------------------------------
>Crotalus_adamanteus@Cada5812.H1.1
-------------------------------------------------------------------------------------------------------------------------------------------------------------------------------------------------------------------------------------------------------------------------------------------------------------------------------------------------------------------------------------------------------------------------------------------------------------------------------------------------------------------------------------------------------------------------------------------------------------------------------------------------------L------TVSFEDL----------------EQ--------FN-Q---Q-----------L---TTTIQ---EEFYRVYPFL-CRAVKTF------A-----K------D------H-----GN---------VP-----------A-----------------------------------------------------------------------------------------------------------------------------------------------------------------------------------S----------------K-------D---F------YV-AFQD-LPT--R-H--K---------------------------------IREMTS-ARIGSLMRISGQVVRTHPVHPELVSGTFLC-----------------LD--C-QTVIKEV---------------------EQ--QFKY-------TQPN-IC--R--N----------P-VC------AN-----------------RKRF-L----------L---------DTN---R--SR-FVDFQKVRIQE-T--------QAELPRG-C-IPRSVEVVLR-A-EAV-----ESAQA-GDKCDFTGSLIVVPDVSQLST-PG------VR--A-E--S----------G----S---R--------V--T---G-K---EG----Y-------E--S---E--GIR-G--L--R-----------A-LGV-R--E--LS-----------Y---K--LVFLACY---V-------A-------------PT----------N-----------------------P---R--F---------G----------G------------------------------------------------------------------------------------------------K-E-------L--RD--E--------------E---------Q-T---A-----------------------E--S---I----K--NQ-----------M----SV---------MEW--EK----V--FEMS------Q-DK-NLYHNLCTSLFPTIHG----------NDEVKRGILLMLFGGVP-KTT-----A-E-GTSLRGDINVCIVGDPSTAKSQFLKHVE-EF-SP-RAVYTSGKA-SSAAGLTAAVVKDE-ES-YE---FVIEAGALMLADNG-VCCIDEFDKMDRRDQVAIHEAMEQQTISITKAGVK-ATLNARTS--------ILAAANPVGGCYDRAKSLKQNINLSAPLMSRFDLFFILVDE---------------------------------------------------------------------------------------------CNE-VTDYAIARRIVD--LH---------------S------------------R--------------I---------------------DE--S------------I----------------------------------------D-----R---M------------------------------------------------------------------YT---------------------------LDDIRRY--------------------------LLFAR--------------------Q-F-KP-K-ISKESEDFI-VEQYKRLR----Q---RD-GS-G----------V-T---K--S-S--WRITVRQLESMIRLSEAMARMHCSDEV-HPKHVKEAFRLLNKSII------RVET------------PD-I-------NL----------D-----------------------Q---------------------------------------------------D-----------------E----------E--------------Q-------S-----------------V-----E---E----------P-----------E----------------------------------D---------Q-----D--G---------------------V--------------------------A--------R---------------D--------E------D-----N-V------------L----A--------------------------N-------G----LV----------------N---------------------------------------------------------------------------------------------------------------------------------------------------------------------------------------------------------------------------------------------------------------------------------------------------G----T--S------------D---------P-------------------A---D---------------D----S----N------------K--------------------------------------------------------------D---------V------------------------A---------------P---------------------K---A----------------------------------------------S-----------------L-------R---LSFPE-------YRR--------ISN-LI------VMH---L-R-----------R------S-----E-----------------------------E----------------E-----------N-----------D----------------------------------D----------------------------A-------------A---------------LKKSE-----L-INW--YLKE-I--------ES----E--IDS--EEELINKKK-----VIERVIHR--L------T-H-------Y-DHI------LI--E-L-------T---H-----------S-GL--------K----------------------------------------------D---S-------------------------V-----------D---------V--Q-T---F--------D------E----------------------------------------------D-P-YLVVNPNYLLED----------------------------------------------------------------
>Cynops_pyrrhogaster@CT01131209.H1.1
-----------------------------------------------------------------------------------------------------------------------------------------------------------------------------------------------------------------------------------------------------------------------------------M-D-V---------T---E-------P--A---S--A-T----A----A----------------------------------QQ---VKDEVAEKC-----QKLFLDFLEE---------------------F---------------------Q----------S-----S---D-----G--------------------------------------------------------------------------------------------------EV-------K------------------------------Y---------L--R---DAEEL--I--RP-E-RNTL------LVSFLDL----------------EQ--------FN-Q---Q-----------L---ATTIQ---EEFYRVYPYL-CRAVRSF------A-----R------D------H-----GN---------VP-----------P-----------------------------------------------------------------------------------------------------------------------------------------------------------------------------------N----------------K-------E---F------YV-AFQD-LPT--R-H--K---------------------------------IRELTT-PRVGSLLRISGQVVRTHPVHPELVSGTFLC-----------------LD--C-QTLIKDV---------------------EQ--QFKY-------TQPN-IC--K--N----------P-VC------AN-----------------RRRF-M----------L---------DTN---K--SR-FVDFQKVRIQE-T--------QAELPRG-S-IPRSVEIILR-A-EAV-----ESAQA-GDKCDFTGTLIVVPDVSQLAT-PG------VR--A-E--T----------G----S---R--------I--G---A-P---EG----F-------Q--N---E--GVQ-G--L--K-----------A-LGV-R--D--LS-----------Y---K--LVFLACY---V-------A-------------PT----------N-----------------------P---R--F---------G----------G------------------------------------------------------------------------------------------------K-E-------L--KD--E--------------E---------Q-T---A-----------------------E--S---I----K--NQ-----------M----SA---------KEW--EK----V--FEMS------Q-DK-NLYHNLCTSLFPTVHG----------NDEVKRGILLMLFGGVG-KTT-----M-E-GTSLRGDINICIVGDPSTAKSQFLKHVE-XF-SP-RAVYTSGKA-SSAAGLTAAVVRDE-ES-HE---FVIEAGALMLADNG-VCCIDEFDKMXNRDQVAIHXXMXQQTISITXAGVK-ATLNARTS--------ILXAANPIGGRYXRSKS-----------------------------------------------------------------------------------------------------------------------------------------------------------------------------------------------------------------------------------------------------------------------------------------------------------------------------------------------------------------------------------------------------------------------------------------------------------------------------------------------------------------------------------------------------------------------------------------------------------------------------------------------------------------------------------------------------------------------------------------------------------------------------------------------------------------------------------------------------------------------------------------------------------------------------------------------------------------------------------------------------------------------------------------------------------------------------------------------------------------------------------------------------------------------------------------------------------------------------------------------------------------------------------------------------------------------------------------------------------------------------------------------------------------------------------------------------------------------------------------------------------------------------------------------------------------------------------------------------------------------------------------------------------------------------------------------------------------------------------------------------------------------------------------------------------------------------------------------------------------------------------------------------------------------------------------------------------------------------------------------------------------------------------------------------------------------------------------------------------------------------------------------------------------------------------------------------------------------------------------------------------------------------------------------------------
>Cynops_pyrrhogaster@FS303597.H1.1
------------------------------------------------------------------------------------------------------------------------------------------------------------------------------------------------------------------------------------------------------------------------------------------------------------------------------------------------------------------------------------------------------------------------------------------------------------------------------------------------------------------------------------------------------------------------------------------------------------------------------------------------------------------------------------------------------------------------------------------------------------------------------------------------------------------------------------------------------------------------------------------------------------------------------------------------------------------------------------------------------------------------------------------------------------------------------------------------------------------------------------------------------------------------------------------------------------------------------------------------------------------------------------------------------------------------------------------------------------------------------------------------------------------------------------------------------------------------------------------------------------------------------------------------------------------------------------------------------------------------------------------------------------------------------------------------------------------------------------------------------------------------------------------------------------------------------------EW--EK----V--FDMS------Q-DK-NLYHNLCTSLFPTIHG----------NDEIKRGVLLMLFGGVP-KTT-----M-E-RTSLRGDINVCIVGDPSTSKSQFLKHVE-EF-SP-RAVYTSGKA-SSAAGLTAAVVKDE-ES-HE---FVIEAGALMLADNG-VCCIDEFDKMDLKDQVAIHEAMEQQTISITKAGVK-ATLNARTS--------ILAAANPVGGRYDRAKSLKHNVNLSAPIMSRFDLFFILVDE---------------------------------------------------------------------------------------------CNE-VTDYAIARRIVX--LH---------------A------------------R--------------N---------------------EE--S------------I----------------------------------------E-----R---I------------------------------------------------------------------YX---------------------------IEDIQRY--------------------------LLFAR--------------------Q-F-QP-K-ITKEAEEFI-VDXYRHLR----Q---RD-GS-G-------------------------------------------------------------------------------------------------------------------------------------------------------------------------------------------------------------------------------------------------------------------------------------------------------------------------------------------------------------------------------------------------------------------------------------------------------------------------------------------------------------------------------------------------------------------------------------------------------------------------------------------------------------------------------------------------------------------------------------------------------------------------------------------------------------------------------------------------------------------------------------------------------------------------------------------------------------------------------------------------------------------------------------------------------------------------------------------------------------------------------------------------------------------------------------------------------------------------------------------------------------------------------------------------------------------------------------------------------------------------------------------------------------------------------------------------------------------------------------------------------------------------------------------------------------------------------------------------------------------------------------------------------------------------------------------------------------------------------------------------------------------------------------------------------------------
>Eublepharis_macularius@Emac4062.H1.1
-----------------------------------------------------------------------------------------------------------------------------------------------------------------------------------------------------------------------------------------------------------------------------------M-D-L---------V---A-------AG-E---A--G-L----A----A-G--E---------A--------------P----TP---IRDEVAEKC-----QKLFQDFLEE---------------------F---------------------Q----------N-----S---D-----G--------------------------------------------------------------------------------------------------EV-------K------------------------------Y---------L--R---DAEEL--I--RP-E-RNTL------IVSFVDL----------------EQ--------FN-Q---Q-----------L---ATTIQ---EEFYRVYPFL-CRAVKTF------A-----K------D------H-----GN---------VP-----------P-----------------------------------------------------------------------------------------------------------------------------------------------------------------------------------A----------------K-------D---F------YV-AFQD-LPT--R-H--K---------------------------------IRELTS-VRIGSLMRISGQVVRTHPVHPELVSGTFLC-----------------LD--C-QTVIKDV---------------------EQ--QFKY-------TQPN-IC--K--N----------P-VC------AN-----------------RRRF-L----------L---------DTN---K--SR-FVDFQKVRIQE-T--------QAELPRG-S-IPRSVEVILR-A-EAV-----ESAQA-GDKCDFTGSLIVVPDVAQLST-PG------VR--A-E--T----------G----S---R--------V--S---G-K---EG----Y-------E--T---E--GIR-G--L--R-----------A-LGV-R--E--LS-----------Y---K--LVFLACY---V-------A-------------PT----------N-----------------------P---R--F---------G----------G------------------------------------------------------------------------------------------------K-E-------L--RD--E--------------E---------Q-T---A-----------------------E--S---I----K--NQ-----------M----SV---------KEW--EK----V--FEMS------Q-DK-NLYHNLCTSLFPTVHG----------NDEVKRGILLMLFGGVP-KTT-----A-E-GTSLRGDINVCIVGDPSTAKSQFLKHVE-EF-SP-RAVYTSGKA-SSAAGLTAAVVKDE-ES-YE---FVIEAGALMLADNG-VCCIDEFDKMDMRDQVAIHEAMEQQTISITKAGVK-ATLNARTS--------ILAAANPVGGRYDRAKSLKQNINLSAPIMSRFDLFFILVDE---------------------------------------------------------------------------------------------CNE-VTDYAIARRIVD--LH---------------S------------------R--------------I---------------------EE--S------------I----------------------------------------D-----R---M------------------------------------------------------------------YS---------------------------LDDIRRY--------------------------LLFAR--------------------Q-F-KP-K-ISKESEDFI-VEQYKRLR----Q---RD-GS-G----------V-T---K--S-S--WRITVRQLESMIRLSEAMARMHCCDEV-HPKHVKEAFRLLNKSII------RVET------------PD-I-------NL----------D-----------------------Q---------------------------------------------------E-----------------E----------E--------------E-------P-----------------I-----E---E----------ES----------E----------------------------------A---------Q-----D--G---------------------V--------------------T-----G--------D---------------R--------E------T-----P-A-----------------V--------------------------N-------G----LV----------------N---------------------------------------------------------------------------------------------------------------------------------------------------------------------------------------------------------------------------------------------------------------------------------------------------G----I--N------------G---------H-------------------S---D---------------D----S----G------------K--------------------------------------------------------------D---------S------------------------A---------------P---------------------K---V----------------------------------------------S-----------------L-------R---LSFPE-------YSR--------ISN-LI------VMH---L-R-----------K------A-----E-----------------------------E----------------E-----------D-----------D----------------------------------D----------------------------T-------------A---------------LRRSE-----L-INW--YLKE-I--------ES----E--IDS--EEELISKKN-----VIEKVIHR--L------T-H-------Y-DHI------LI--E-L-------T---Q-----------T-GL--------K----------------------------------------------D---S-------------------------T-----------E---------G--E-S---F--------D------E----------------------------------------------D-P-YLVVNPNYLLED----------------------------------------------------------------
>Lampropholis_coggeri@Lcog5021.H1.1
-----------------------------------------------------------------------------------------------------------------------------------------------------------------------------------------------------------------------------------------------------------------------------------M-D-L---------V---G-------AA-E---G--A-A----G----G-A--A---------K--------------------Q---IRDEVAEKC-----QKLFQDFLEE---------------------F---------------------Q----------N-----S---D-----G--------------------------------------------------------------------------------------------------EV-------K------------------------------Y---------L--H---DAEEL--I--RP-E-RNTL------TVSFVDL----------------EQ--------FN-Q---Q-----------L---ATTIQ---EEFYRVYPFL-CRAVKTF------A-----K------D------H-----GN---------VP-----------P-----------------------------------------------------------------------------------------------------------------------------------------------------------------------------------N----------------K-------D---F------YV-AFQD-LPT--R-H--K---------------------------------IRELTA-ARIGSLTRISGQVVRTHPVHPELVSGTFLC-----------------LD--C-QTVIKDV---------------------EQ--QFKY-------TQPN-IC--R--N----------P-VC------AN-----------------RRRF-L----------L---------DTN---K--SR-FVDFQKVRIQE-T--------QAELPRG-S-IPRSVEVILR-A-EAV-----ESAQA-GDKCDFTGSLIVVPDVAQLST-PG------VR--A-E--T----------G----S---R--------V--S---G-K---EG----Y-------E--A---E--GVR-G--L--R-----------A-LGV-R--E--LS-----------Y---K--LVFLACY---V-------A-------------PT----------N-----------------------P---R--F---------G----------G------------------------------------------------------------------------------------------------K-E-------L--RD--E--------------E---------Q-T---A-----------------------E--S---I----K--NQ-----------M----SV---------KEW--EK----V--FEMS------Q-DK-NLYHNLCTSLFPTIHG----------NDEVKRGILLMLFGGVP-KTT-----S-E-GTSLRGDINVCVVGDPSTAKSQFLKHVE-EF-SP-RAVYTSGKA-SSAAGLTAAVVKDE-ES-YE---FVIEAGALMLADNG-VCCIDEFDKMDMRDQVAIHEAMEQQTISITKAGVK-ATLNARTS--------ILAAANPVGGCYDRAKSLKQNINLSAPIMSRFDLFFILVDE---------------------------------------------------------------------------------------------CNE-VTDYAIARRIVD--LH---------------S------------------R--------------I---------------------EE--S------------I----------------------------------------D-----R---I------------------------------------------------------------------YS---------------------------LDDIRRY--------------------------LLFAR--------------------Q-F-KP-K-ISKESEDFI-VEQYKRLR----Q---RD-GS-G----------V-T---K--S-S--WRITVRQLESMIRLSEAMARMHCCDEV-HPKHVKEAFRLLNKSII------RVET------------PD-I-------NL----------D-----------------------Q---------------------------------------------------D-----------------E----------E--------------Q-------S-----------------V-----E---E----------T-----------E----------------------------------T---------Q-----D--X---------------------V--------------------N-----G--------D---------------G--------E------T-------A------------V----V--------------------------N-------G----LV----------------N---------------------------------------------------------------------------------------------------------------------------------------------------------------------------------------------------------------------------------------------------------------------------------------------------G----I--N------------GINDNND---H-------------------A---D---------------S----S----S------------K--------------------------------------------------------------D---------S------------------------A---------------S---------------------K---A----------------------------------------------S-----------------L-------R---LSFLD-------YRR--------ISN---------------------------------------------------------------------------------------------------------------------------------------------------------------------------------------------------------------------------------------------------------------------------------------------------------------------------------------------------------------------------------------------------------------------------------------------------------------------------------------------------------------------------------------------------------------------------------------------------------------------
>Latimeria_chalumnae@CT01131209.H1.1
-----------------------------------------------------------------------------------------------------------------------------------------------------------------------------------------------------------------------------------------------------------------------------------M-D-V---------Q---E-------P--A---A--G-D----A----A-G--Q---------Q------------------------IKDELAEKC-----QKLFQDFLEE---------------------F---------------------Q----------N-----S---D-----G--------------------------------------------------------------------------------------------------EI-------K------------------------------Y---------L--R---DAEEL--I--RP-E-RNTL------TVSFLDL----------------EQ--------FN-Q---Q-----------L---ATTIQ---EEFYRVYPYL-CRAVRNF------A-----K------D------H-----GN---------IP-----------P-----------------------------------------------------------------------------------------------------------------------------------------------------------------------------------S----------------K-------E---F------YV-SVQE-LPT--R-H--K---------------------------------IRELST-ARVGVLLRISGQVVRTHPVHPELVSGTFLC-----------------LD--C-QTLIKDV---------------------EQ--QFKY-------TQPN-IC--R--N----------P-VC------AN-----------------RRRF-M----------L---------DTN---K--SR-FVDFQKVRMQE-T--------QAELPRG-S-IPRSVEVILR-A-EAV-----ESAQA-GDKCDFTGTLIVVPDVSRLAT-PG------AR--A-E--T----------S----S---R--------V--S---G-T---DG----Y-------E--T---E--GVR-G--L--R-----------A-LGV-R--D--LA-----------Y---K--LAFLACH---V-------A-------------PT----------N-----------------------P---R--F---------G----------G------------------------------------------------------------------------------------------------K-E-------L--RD--E--------------E---------Q-T---A-----------------------E--S---I----K--NQ-----------M----SV---------KEW--EK----V--FEMS------Q-DK-NLYHNLCTSLFPTIHG----------NDEVKRGTLLMLFGGVP-KTT-----M-E-GTSLRGDINVCIVGDPSTAKSQFLKHVE-EF-SP-RAVYTSGKA-SSAAGLTAAVVKDE-ES-HE---FVIEAGALMLADNG-VCCIDEFDKMDMRDQVAIHEAMEQQTISITKAGVK-ATLNARTS--------ILAAANPVGGRYDRSKSLKQNVNLTAPIMSRFDLFFILVDE---------------------------------------------------------------------------------------------CNE-VTDYAIARRIVD--LH---------------S------------------R--------------I---------------------EE--S------------I----------------------------------------D-----R---V------------------------------------------------------------------YS---------------------------LDDIRRY--------------------------LLFAR--------------------Q-F-KP-K---------I-VEQYKRLR----Q---RD-GS-G----------V-T---K--S-A--WRITVRQLESMIRLSEAMARMHCCDEV-HPKHVKEAFRLLNKSII------RVET------------PD-V-------NL----------E-----------------------Q---------------------------------------------------E-----------------E----------E--------------Q-------E-----------------E-----E---I----------P-----------E----------------------------------G---------I-----N--D---------------------A--------------------H-----V--------H---------------C--------T------S-----P-AIGH---------N----I--------------------------P-------N----GV----------------N---------------------------------------------------------------------------------------------------------------------------------------------------------------------------------------------------------------------------------------------------------------------------------------------------G----I--N------------G---------H-------------------V---D---------------D----V----N------------K--------------------------------------------------------------D---------S------------------------V---------------P---------------------K---P----------------------------------------------S-----------------L-------R---LSFTE-------YRR--------ISN-LI------VLH---L-R-----------K------A-----E-----------------------------E----------------G-----------D-----------D----------------------------------D----------------------------E-------------S---------------LKKTE-----L-INW--YLKE-I--------ES----E--IDS--EEELINKKK-----MIDKVIHR--L------V-H-------Y-DHI------LI--E-L-------K---Q-----------T-GL--------K----------------------------------------------GQ--T-------------------------G-----------G---------E--Q-A---V--------E------E----------------------------------------------D-P-YLVVNPNYIMED----------------------------------------------------------------
>Latimeria_menadoensis@GAPS01007189.H1.1
-----------------------------------------------------------------------------------------------------------------------------------------------------------------------------------------------------------------------------------------------------------------------------------M-D-V---------Q---E-------P--A---A--G-D----A----A-G--Q---------Q------------------------IKDELAEKC-----QKLFQDFLEE---------------------F---------------------Q----------N-----S---D-----G--------------------------------------------------------------------------------------------------EI-------K------------------------------Y---------L--R---DAEEL--I--RP-E-RNTL------TVSFLDL----------------EQ--------FN-Q---Q-----------L---ATTIQ---EEFYRVYPYL-CRAVRNF------A-----K------D------H-----GN---------IP-----------P-----------------------------------------------------------------------------------------------------------------------------------------------------------------------------------S----------------K-------E---F------YV-SVQE-LPT--R-H--K---------------------------------IRELST-ARVGVLLRISGQVVRTHPVHPELVSGTFLC-----------------LD--C-QTLIKDV---------------------EQ--QFKY-------TQPN-IC--R--N----------P-VC------AN-----------------RRRF-M----------L---------DTN---K--SR-FVDFQKVRMQE-T--------QAELPRG-S-IPRSVEVILR-A-EAV-----ESAQA-GDKCDFTGTLIVVPDVSRLAT-PG------AR--A-E--T----------S----S---R--------V--S---G-T---DG----Y-------E--T---E--GVR-G--L--R-----------A-LGV-R--D--LA-----------Y---K--LAFLACH---V-------A-------------PT----------N-----------------------P---R--F---------G----------G------------------------------------------------------------------------------------------------K-E-------L--RD--E--------------E---------Q-T---A-----------------------E--S---I----K--NQ-----------M----SV---------KEW--EK----V--FEMS------Q-DK-NLYHNLCTSLFPTIHG----------NDEVKRGTLLMLFGGVP-KTT-----M-E-GTSLRGDINVCIVGDPSTAKSQFLKHVE-EF-SP-RAVYTSGKA-SSAAGLTAAVVKDE-ES-HE---FVIEAGALMLADNG-VCCIDEFDKMDMRDQVAIHEAMEQQTISITKAGVK-ATLNARTS--------ILAAANPVGGRYDRSKSLKQNVNLTAPIMSRFDLFFILVDE---------------------------------------------------------------------------------------------CNE-VTDYAIARRIVD--LH---------------S------------------R--------------I---------------------EE--S------------I----------------------------------------D-----R---V------------------------------------------------------------------YS---------------------------LDDIRRY--------------------------LLFAR--------------------Q-F-KP-K-ISKESEDFI-VEQYKRLR----Q---RD-GS-G----------V-T---K--S-A--WRITVRQLESMIRLSEAMARMHCCDEV-HPKHVKEAFRLLNKSII------RVET------------PD-V-------NL----------E-----------------------Q---------------------------------------------------E-----------------E----------E--------------Q-------E-----------------E-----E---I----------P-----------E-----------------------------------------------------G---------------------I--------------------N-----G--------H------------------------N------I-----P-N------------G---------------------------------------------V----------------N---------------------------------------------------------------------------------------------------------------------------------------------------------------------------------------------------------------------------------------------------------------------------------------------------G----I--N------------G---------H-------------------V---D---------------D----V----N------------K--------------------------------------------------------------D---------S------------------------V---------------P---------------------K---P----------------------------------------------S-----------------L-------R---LSFTE-------YRR--------ISN-LI------VLH---L-R-----------K------A-----E-----------------------------E----------------G-----------D-----------D----------------------------------D----------------------------E-------------S---------------LKKTE-----L-INW--YLKE-I--------ES----E--IDS--EEELINKKK-----MIDKVIHR--L------V-H-------Y-DHI------LI--E-L-------K---Q-----------T-GL--------K----------------------------------------------GQ--T-------------------------G-----------G---------E--Q-A---V--------E------E----------------------------------------------D-P-YLVVNPNYIMED----------------------------------------------------------------
>Leucoraja_erinacea@toto62845.H1.1
-------------------------------------------------------------------------------------------------------------------------------------------------------------------------------------------------------------------------------------------------------------------------------------------------A---A-------A--A---G--A-A----G---------------------------------------QQ---LKDELAEKC-----QKLFQDFLEE---------------------F---------------------Q----------N-----S---D-----G--------------------------------------------------------------------------------------------------EV-------K------------------------------Y---------L--H---DAEEL--I--RP-E-RNTL------AVSFVDL----------------EL--------YN-Q---Q-----------L---ATTIQ---EEFYRVYPHL-CRAVRNF------A-----R------D------H-----GN---------IP-----------Q-----------------------------------------------------------------------------------------------------------------------------------------------------------------------------------N----------------K-------E---F------YV-AIQD-LPA--R-H--K---------------------------------IRELTS-ARIGTLLRISGQVVRTHPVHPELVSGTFMC-----------------LD--C-QTLVKDV---------------------EQ--QFKY-------TQPN-IC--R--N----------P-VC------AN-----------------RRRF-M----------L---------DTN---K--SR-FVDFQKVRIQE-T--------QAELPRG-S-IPRSVEVILR-A-ETV-----ESAQA-GDRCDFTGMLIVVPDVSQLTT-PG------VR--A-E--T----------G----S---R--------V--S---S-A---AG----Y-------E--T---E--GVR-G--L--R-----------A-LGV-R--D--LS-----------Y---K--LAFLACS---L-------A-------------QT----------N-----------------------P---R--F---------G----------G------------------------------------------------------------------------------------------------K-E-------L--RE--E--------------E---------Q-T---A-----------------------E--S---I----K--NQ-----------M----TV---------QEW--EK----V--FEMS------Q-DK-NLYHNLCTSLFPTIYG----------NDEVKRGVLLMLFGGVP-KTT-----M-E-RTSLRGDINVCIVGDPSTAKSQFLKHVE-EF-SP-RAVYTSGKA-STAAGLTAAVVRDE-ES-HE---FVIEAGALMLADNG-VCCIDEFDKMDTRDQVAIHEAMEQQTISITKAGVK-ATLNARTS--------ILAAANPVGGRYDRSKSLKQNVNLTAPIMSRFDLFFILVDE---------------------------------------------------------------------------------------------CNE-VTDYAIARRIVD--LH---------------S------------------R--------------I---------------------QD--S------------V----------------------------------------D-----R---I------------------------------------------------------------------YS---------------------------LDDIRRY--------------------------LLFAR--------------------Q-F-KP-K-ISKESEDFI-VEQYRRLR----Q---RD-GS-G----------V-T---K--S-A--WRITVRQLESMIRLSESMARMHCCDEV-QPKHVKEAFRLLNKSII------RVET------------PD-V-------NF----------D-----------------------Q---------------------------------------------------D-----------------D----------EGV------------E-------D-----------------M-----E--------------Q-----------E----------------------------------V---------Q-----E--G---------------------I--------------------N-----G--------H---------------S--------D------I-----P-N------------G----I--------------------------N-------G-----V----------------D---------------------------------------------------------------------------------------------------------------------------------------------------------------------------------------------------------------------------------------------------------------------------------------------------G----V-------------------------H-------------------S---E---------------D----S----I------------K--------------------------------------------------------------E---------D------------------------I---------------T---------------------K---S----------------------------------------------A-----------------L-------R---LSFVE-------YRK--------ISN-LL------VIH---L-R-----------K------L-----E-----------------------------E----------------E-----------D-----------D----------------------------------D----------------------------A-------------S---------------PKKSD-----L-VNW--YLKE-I--------ES----E--IES--EEQLINKKR-----LIEKVIYR--L------I-H-------Y-DHI------LI--E-L-------K---Q-----------T-GL--------K----------------------------------------------S---R-------------------------K-----------G---------EGDE-V---L--------E------Q----------------------------------------------D-P-YLVVNPNYTLED----------------------------------------------------------------
>Notophthalmus_viridescens@Nvir53177.H1.1
----------------------------------------------------------------------------------------------------------------------------------------------------------------------------------------------------------------------------------------------------------------------------------------------------------------------------------------------------------------------QQ---VKDEVAEKC-----QKLFLDFLEE---------------------F---------------------Q----------S-----G---D-----G--------------------------------------------------------------------------------------------------EV-------K------------------------------Y---------L--R---DAXEL--I--RP-E-RNTL------LVSXLDL----------------EQ--------FN-Q---Q-----------L---ATTIQ---EEFYRVYPYL-CRSVRSF------A-----R------D------H-----GN---------VP-----------P-----------------------------------------------------------------------------------------------------------------------------------------------------------------------------------N----------------K-------E---F------YV-AFQD-LPT--R-H--K---------------------------------IRELTT-PRVGSLLRXSGQVVRTHPVHPELVSGTFLC-----------------LD--C-QTLIKDV---------------------EQ--QFKY-------TLPN-IC--K--N----------P-VC------AN-----------------RRRF-M----------L---------XTN---K--SR-FVDFQKVRIQE-T--------QAELPRG-S-IPRSVEIILR-A-EAV-----ESAQA-GDKCDFTGTLIVVPDVSQLAT-PG------VR--A-E--T----------G----S---R--------I--G---A-P---EG----F-------Q--N---E--GVQ-G--L--X-----------A-LGV-R--D--LS-----------Y---K--LVFLACH---V-------A-------------PT----------N-----------------------P---R--F---------G----------G------------------------------------------------------------------------------------------------K-E-------L--KD--E--------------E---------Q-X---A-----------------------E--S---I----K--NQ-----------M----SA---------KEW--EK----V--FEMS------Q-DK-XLYHNLCTSLFPTVHG----------NDEVKRGILLMLFGGVG-KTX-----M-E-GTSLRGDINICIVGDPSTAKSQFLKHVE-EF-SP-RAVYTSGKA-STAAGLTAAVVRDE-ES-HE---FVIEAGALMLADNG-VCCIDEFDKMDTRDQVAIXEAMEQQTISITKAGVK-ATLNARTS--------ILAAANPVGGRYDRSKSLKQNINLSAPIMSRFDLFFILVDE---------------------------------------------------------------------------------------------CNE-VTDYAIARRIVD--LH---------------S------------------R--------------I---------------------EE--S------------I----------------------------------------D-----R---X------------------------------------------------------------------YS---------------------------LDDIRRY--------------------------LLFAR--------------------Q-F-KP-K-XSXESEDFI-VEQYKRLR----Q---RD-GS-G----------V-T---K--S-A--WRITVRQLESMIRLSEAMARMHCCDEV-QPKHVKXAFRLLNKSVI------RVET------------PD-V-------NL----------D-----------------------Q---------------------------------------------------D-----------------D----------D--------------Q-------E-----------------V-----P---E----------Q-----------E----------------------------------A---------H-----A--G---------------------I--------------------N-----G--------H---------------A--------G------I-----P-N------------G----I--------------------------N-------G----I------------------------------------------------------------------------------------------------------------------------------------------------------------------------------------------------------------------------------------------------------------------------------------------------------------------------------------------------------------------------------------------------------K---------------------------------------------------------------------------D---------A------------------------A---------------P---------------------K---P----------------------------------------------S-----------------L-------R---LGFSE-------YKR--------ISN-LL------VQH---L-R-----------K------M-----E-----------------------------D----------------E-----------D----------------------------------------------D----------------------------D-------------S---------------LKXTE-----L-INW--YLKE-I--------ES----E--MDS--EEELINRKQ-----IIEKVIHR--L------V-H-------Y-DHI------LI--E-L-------T---Q-----------S-GL--------K----------------------------------------------G---D-------------------------T-----------X----E----M--E-I---T--------E------S----------------------------------------------E-P-FLVVNPNYVLDD----------------------------------------------------------------
>Pelodiscus_sinensis@toto32280.H1.1
---------------------------------------------------------------------------------------------------------------------------------------------------------------------------------------------------------------------------------------------------------------------------------------------------------------------------------------------------------------------------------------------------------------------------------------------------------N-----S---D-----G--------------------------------------------------------------------------------------------------EV-------K------------------------------Y---------L--H---DAEEL--I--RP-E-RNTL------IVSFVDL----------------EQ--------FN-Q---Q-----------L---STTVQ---EEFYRVYPYL-CRAVKTF------A-----R------D------H-----GN---------VP-----------P-----------------------------------------------------------------------------------------------------------------------------------------------------------------------------------N----------------K-------D---F------YV-AFQD-LPT--R-H--K---------------------------------IRELTS-ARIGSLMRISGQVVRTHPVHPELV-------------------------------------------------------------------------------------------------------------------------------------------------------------------------RIQE-T--------QAELPRG-S-IPRSVEVILR-A-EAV-----ESAQA-GDKCDFTGSLIVVPDVAQLST-PG------VR--A-E--T----------G----S---R--------V--S---G-T---EG----Y-------E--T---E--GIR-G--L--R-----------A-LGV-R--D--LS-----------Y---K--LVFLACY---V-------A-------------PT----------N-----------------------P---Q--F---------G----------G------------------------------------------------------------------------------------------------K-E-------L--RD--E--------------E---------Q-T---A-----------------------E--S---I----K--NQ-----------M----SV---------KEW--EK----V--FEMS------Q-DK-NLYHNLCTSLFPTVHG----------NDEVKRGILLMLFGGVP-KTT-----A-E-GTSLRGDINVCIVGDPSTAKSQFLKHVE-EF-SP-RAVYTSGKA-STAAGLTAAVVKDE-ES-HE---FVIEAGALMLADNG-VCCIDEFDKMDIRDQVAIHEAMEQQTISITKAGVK-ATLNARTS--------ILAAANPVSGRYDRSKSLKQNINLSAPIMSRFDLFFILVDE---------------------------------------------------------------------------------------------CNE-------------------------------------------------------------------------------------------------------------------------------------------------------------------------------------------------------------------------------------------------------------------------------------------------------------------------------ISKESEDFI-VEQYKRLR----Q---RD-GS-G----------V-T---K--S-S--WRITVRQLESMIRLSEAMARMHCCDEV-HPKHVKEAFRLLNKSII------RVET------------PD-V-------NL----------D-----------------------Q---------------------------------------------------D-----------------D----------E--------------Q-------Q-----------------M-----E---D----------Q-----------E----------------------------------A---------D-----D--G---------------------I--------------------N-----G--------G---------------A--------D------A-----P-A------------G----V--------------------------N-------N----LV----------------N---------------------------------------------------------------------------------------------------------------------------------------------------------------------------------------------------------------------------------------------------------------------------------------------------G----I--S------------D---------H-------------------S---A---------------D----T----N------------K--------------------------------------------------------------D---------A------------------------A---------------P---------------------K---A----------------------------------------------S-----------------L-------R---LGFSE-------YRR--------ISN-LI------VLH---L-R-----------K------A-----E-----------------------------E----------------E-----------E-----------D----------------------------------D----------------------------S-------------S---------------LKKSD-----L-INW--YLKE-I--------ES----E--IES--EEELINRKK-----IIERVIHR--L------T-H-------Y-DHI------LI--E-L-------T---Q-----------T-GL--------K----------------------------------------------G---S-------------------------A-----------E---------G--E-S---F--------D------E----------------------------------------------D-P-YLVVNPNYQLED----------------------------------------------------------------
>Pogona_vitticeps@toto154066.H1.1
-------------------------------------------------------------------------------------------------------------------------------------------------------------------------------------------------------------------------------------------------------------------------------------------------------------------------------------------------------------------------------------------------------------------------------------------------------------------------------------------------------------------------------------------------------------------------------------------------------------------------------------------------------------------------------------------------------------------------------------------------------------------------------------------------------------------------------------------------------------------------------------------------------------------------------------------------------------------------------------------------------------------------------------------------------------------------------------------------------------------------------------------------------------------------------------------------------------------------------------------------------------------------------------------------------------------------------------------------------------------------------------------------------------------------------------------------------------------------------------------------------------------------------------------------------------------------------------------------------------------------------------------------------------------------------------------------------------------------------------------------------------------------------------------------------------------------------------------------------------------------------------------------------------TT-----A-E-GTSLRGDINVCIVGDPSTAKSQFLKHVE-EF-S------------------------------------------------------------------------------------------------------------------------------------------------------------------------------------------------------------------------------------------------------------------------------------------------------------------------------------------------------------------------------------------------------------------------------------------------------------------------------------------------------------------------------------------------------------------------------------------------------------------------------------------------SMIRLSEAMARMHCSDEV-HPKHVKEAFRLLNKSII------RVET------------PD-I-------NL----------G-----------------------Q---------------------------------------------------D-----------------E----------E--------------E---------LP--------------T-----E---E----------P-----------E----------------------------------A---------Q-----D--G---------------------A--------------------A------------------------------------------------------------------------------------------------------------------------------------------------------------------------------------------------------------------------------------------------------------------------------------------------------------------------------------------------------------------------------------------------------------------------------------------------------------------------------------------------------------------------------------------------------------------------------------------------------------------------------------------------------------------------------------------------------------------------------------------------------------------------------------------------------------------------------------------------------------------------------------------------------------------------------------------------------------------------------------------------------------------------------------------------------------------------------------------------------------------------------------------------------------------------------------------------------------------------------------------------------------------------------------------------------------------------------------------------------------------------------------------------------------
>Ptychodera_flava@CT01131209.H1.1
------------------------------------------------------------------------------------------------------------------------------------------------------------------------------------------------------------------------------------------------------------------------------------------------------------------------------------------------------------------------------------------------------------------------------------------------------------------------------------------------------------------------------------------------------------------------------------------------------------------------------------------------------TL------TVSFEDI----------------QN--------HN-Q---Q-----------L---ATTIQ---EEYYRVYPYL-CRAVCNF------A-----R------D------R-----GQ---------VP-----------P-----------------------------------------------------------------------------------------------------------------------------------------------------------------------------------N----------------K-------E---F------YV-AFEE-VPT--R-H--K---------------------------------VRELTT-AKIGTLVRISGQVVRTHPVHPELVSGTFVC-----------------LD--C-QSVIKDV---------------------EQ--QFKY-------TQPT-IC--R--N----------P-VC------AN-----------------RSRF-M----------L---------DVN---K--SR-FVDFQKVRIQE-T--------QAELPRG-S-IPRSVEVVLR-A-EAV-----EMPQA-GDKCDFTGTLIVVPDVSQLST-PG------SR--A-E--T----------S----A---K--------V--R---G-N---EG----Y-------E--T---E--GMR-G--L--K-----------A-LGV-R--D--LN-----------Y---R--LAFLACN---V-------E-------------PT----------N-----------------------P---K--F---------G----------G------------------------------------------------------------------------------------------------K-D-------M--RG--D--------------D---------L-T---A-----------------------E--S---I----K--KQ-----------M----TE---------QEW--QK----V--YEMS------R-DK-NLYHNLIQSLFPTIHG----------NDEVKRGILLMLFGGVP-KTT-----T-E-GTSLRGDINVCVIGDPSTAKSQLLKAVE-EF-SP-RAVYTSGKA-SSAAGLTAAVVKDE-ES-YE---FVIEAGALMLADNG-VCCIDEFDKMDIKDQVAIHEAMEQQTISITKAGIK-ATLNARTS--------ILAAANPVSGRYDKSKPLKQNINLSAPIMSRFDLFFILVDE---------------------------------------------------------------------------------------------CNE-VTDYAIARRIVD--LH---------------S------------------H--------------D---------------------VA--S------------V----------------------------------------E-----R---M------------------------------------------------------------------YS---------------------------IEDMQRY--------------------------MMFAR--------------------Q-F-RP-K-ISKEAQDFM-VEEYRRLR----Q---RD-TN-G----------I-T---Q--S-S--WRITVRQLESMIRLSESMARMYCQDEV-QPKHVKEAFRLLNKSIV------RVET------------PV-I-------NF----------E-----------------------E-------------------------------E-------------------E-----------------E----------D--------------Q-------P-----------------V-----E---E----------NG----------E---------------------------------------------------------------------------V--------------------E-----Q--------M---------------E--------T------D--------------------E----T--------------------------P-------K----SP----------------E----------K----------------------------------------------------------------------------------------------------------------------------------------------------------------------------------------------------------------------------------------------------------------------------------------Q----E--S------------E---------G-------------------Q----------------------------------------------------------------------------------------------------------------------------------------------------------------------------------R---K----------------------------------------------G-----------------L-------R---MTFEE-------YKT--------KSN-LL------ILY---M-R-----------K------Q-----E-----------------------------E----------------L-----------L-----------E------------------------ASG-E--D--S----------------------------D-------------G---------------IRR---------------------------------------T--EEQLLQEKM-----KVEKVIDR--L------V-T-------H-DQV------LI--E-L-------A---K-----------T-GL--------K--------K------------R---KD-----D---A---------------------------------------E-----------S----E----E--A-V---E--------E------E----------------------------------------------D-P-YLVVHPNYVIEM----------------------------------------------------------------
>Python_regius@CT01131209.H1.1
-----------------------------------------------------------------------------------------------------------------------------------------------------------------------------------------------------------------------------------------------------------------------------------M-D-L---------V---A-------AGEA---G--L-A----A----G----A---------A--------------L----KQ---LRDEVAEKC-----QKLFQDFLEE---------------------F---------------------Q----------N-----S---D-----G--------------------------------------------------------------------------------------------------EV-------K------------------------------Y---------L--Q---DAEEL--I--RP-E-RNTL------TVNFEDL----------------EQ--------FN-Q---Q-----------L---ATTIQ---EEFYRVYPFL-CRAVKTF------A-----R------D------H-----GN---------VP-----------P-----------------------------------------------------------------------------------------------------------------------------------------------------------------------------------N----------------K-------D---F------YV-AFQD-LPT--R-H--K---------------------------------IREMTS-ARIGSLMRISGQVVRTHPVHPELVSGTFLC-----------------LD--C-QTVIKDV---------------------EQ--QFKY-------TQPN-IC--R--N----------P-VC------AN-----------------RKRF-L----------L---------DTN---R--SR-FVDFQKVRIQE-T--------QAELPRG-S-IPRSVEVILR-A-EAV-----ESAQA-GDKCDFTGSLIVVPDVSQLST-PG------VR--A-E--T----------S----S---R--------V--T---G-K---EG----Y-------E--T---E--GIR-G--L--R-----------A-LGV-R--E--LS-----------Y---K--LVFLACY---V-------A-------------PT----------N-----------------------P---R--F---------G----------G------------------------------------------------------------------------------------------------K-E-------L--RD--E--------------E---------Q-T---A-----------------------E--S---I----K--NQ-----------M----SV---------MEW--EK----V--FEMS------Q-DK-NLYHNLCTSLFPTIHG----------NDEVKRGILLMLFGGVP-KTT-----S-E-GTSLRGDINVCIVGDPSTAKSQFLKHVE-EF-SP-RAVYTSGKA-SSAAGLTAAVVKDE-ES-YE---FVIEAGALMLADNG-VCCIDEFDKMDMRDQVAIHEAMEQQTISITKAGVK-ATLNARTS--------ILAAANPVGGSYDRAKSLKQNINLSAPIMSRFDLFFILVDE---------------------------------------------------------------------------------------------CNE-VTDYAIARRIVD--LH---------------S------------------R--------------I---------------------DE--S------------I----------------------------------------D-----R---I------------------------------------------------------------------YT---------------------------LDDIRRY--------------------------LLFAR--------------------Q-F-KP-K-ISKESEDFI-VEQYKRLR----Q---RD-GS-G----------I-T---K--S-S--WRITVRQLESMIRLSEAMARMHCCDEV-HPKHVKEAFRLLNKSII------RVET------------PD-I-------NL----------D-----------------------Q---------------------------------------------------D-----------------E----------E------------------------QS--------------I-----E---E----------P-----------E----------------------------------D---------Q-----D--G---------------------V--------------------A-----R--------D---------------G--------D------------N-V------------V----T--------------------------N-------G----LV----------------N---------------------------------------------------------------------------------------------------------------------------------------------------------------------------------------------------------------------------------------------------------------------------------------------------G----I--S------------D---------H-------------------V---G---------------D----S----S------------K--------------------------------------------------------------D---------V------------------------A---------------P---------------------K---A----------------------------------------------S-----------------L-------R---LSFPE-------YQR--------ISN-LI------VMH---L-R-----------R------S-----E-----------------------------E----------------E-----------N-----------D----------------------------------D----------------------------A-------------A---------------LKKSE-----L-INW--YLKE-I--------ES----E--IDS--EEELINKKK-----VIERVIHR--L------T-H-------Y-DHI------LI--E-L-------T---H-----------S-GL--------K----------------------------------------------D---S-------------------------V-----------E---------G--Q-S---F--------D------E----------------------------------------------D-P-YLVVNPNYLLED----------------------------------------------------------------
>Rana_chensinensis@Rche430.H1.1
-------------------------------------------------------------------------------------------------------------------------------------------------------------------------------------------------------------------------------------------------------------------------------------------------------------------------A----N----E-T--G---------G-------------------QH---MKDELSDKC-----QKLFLEFLEE---------------------Y---------------------K----------G-----K---D-----G--------------------------------------------------------------------------------------------------NN-------L------------------------------Y---------V--S---AAEEL--I--RP-E-RNTL------VINFTDI----------------EY--------YN-Q---Q-----------L---STTIQ---EEYYRVYPHL-CRALRNF------V-----R------Q------L-----GN---------TP-----------A-----------------------------------------------------------------------------------------------------------------------------------------------------------------------------------N----------------K-------E---F------YV-AFSD-FPA--R-Q--K---------------------------------VRELSS-LKIGTLLRITGQVVRTHPVHPELVSGTFLC-----------------MD--C-QSVVKDV---------------------EQ--QFKY-------TQPT-IC--K--N----------P-VC------AN-----------------RQRF-T----------L---------DTN---K--SR-FVDFQKVRIQE-T--------QSELPRG-A-IPRNVEVILR-A-EAV-----ETAMA-GDRCDFTGTLIVVPDIAALSV-GD------AR--M-E--S----------G----A---K--------V--R---G-G---EG----F-------N--N---E--GIQ-G--L--K-----------A-LGV-R--D--LS-----------Y---R--LAFLACY---V-------G-------------AT----------N-----------------------P---R--F---------G----------G------------------------------------------------------------------------------------------------R-D-------L--RE--E--------------D---------Q-T---A-----------------------E--S---L----K--NQ-----------M----TV---------QEW--EK----V--FEMS------Q-DK-NLYHNLCTSLFPTIHG----------NDEIKRGVLLMLFGGVP-KTT-----M-E-GIALRGXINVCIVGDPSTSKSQFLKHVE-EF-SP-RAVYTSGKA-SSAAGLTAAVVKDE-ES-HE---FVIEAGALMLADNG-VCCIDEFDKMDLKDQVAIHEAMEQQTISITKAGVK-ATLNARTS--------ILAAANPIGGRYERSKSLKHNVNLSAPIMSRFDLFFILIDE---------------------------------------------------------------------------------------------CNE-VTDYAIARRIVD--LH---------------A------------------R--------------N---------------------EE--S------------I----------------------------------------E-----R---V------------------------------------------------------------------YS---------------------------IEDIQRY--------------------------LLFAR--------------------Q-F-QP-K-ITKEAEEFI-VEQYRRLR----Q---RD-GS-G----------V-A---K--S-A--WRXTVRXLESMIRLSESMXRIHCIDEV-QPKHVKEAFRLISKSII------RVDT------------PD-V-------SF----------D-----------------------N-------------------------------A-------------------E-----------------D----------E--------------K-------A-----------------M-----E---A----------E-----------N-----------------------------------------------------------------------------------------------------------------------------------------------E-----N-L------------D----V--------------------------N------------S-----------------K----------D----------------------------------------------------------------------------------------------------------------------------------------------------------------------------------------------------------------------------------------------------------------------------------------A----M--E------------T---------D-------------------Q---N---------------E----E----S------------K-----------E--------------------------------------------------K---------P------------------------A---------------S---------------------N---A----------------------------------------------------------------L-------K---MSFSD-------YKQ--------ISN-LL------VFY---L-Q-----------K------M-----E-----------------------------E----------------------------S-----------E----------------------------------D----------------------------C-------------Q---------------LTKSD-----M-VNW--YLKE-I--------ES----D--IES--ESELIFRKN-----MIEKIIHR--L------I-H-------Y-DHI------LI--E-L-------S---K-----------T-DL--------K--------S------------I---N--------------------D---D-------------------------K-----------E------------E-A---P--------E------E----------------------------------------------N-R-ILVVNPNYVLED----------------------------------------------------------------
>Rana_chensinensis@Rche16750.H1.1
------------------------------------------------------------------------------------------------------------------------------------------------------------------------------------------------------------------------------------------------------------------------------------------------------------------------------------------------------------------------------------------------LEE---------------------F---------------------Q----------N-----T---D-----G--------------------------------------------------------------------------------------------------EL-------K------------------------------Y---------K--N---DAEEL--I--RP-E-RNTL------LVSFQDL----------------EQ--------FN-Q---Q-----------L---ATTVQ---EEFYRVYPYL-CRAVRSF------A-----K------D------H-----GN---------IP-----------Q-----------------------------------------------------------------------------------------------------------------------------------------------------------------------------------T----------------K-------E---F------YV-AFQD-LPS--R-H--K---------------------------------IRELTT-PRIGSLMRISGQVVRTHPVHPELVSGTFLC-----------------LD--C-QTLIKDV---------------------EQ--QFKY-------TQPS-IC--R--N----------P-VC------AN-----------------RRRF-M----------L---------DTN---K--SR-FVDFQKVRIQE-T--------QAELPRG-S-IPRSVEIILR-A-EAV-----ESCQA-GDRCDFTGSLIVVPDIAQLAT-PG------VR--A-E--T----------S----T---R--------V--G---A-A---EG----Y-------E--A---E--GVR-G--L--K-----------A-LGV-R--D--LS-----------Y---K--LVFLACY---V-------S-------------AT----------N-----------------------P---R--F---------G----------G------------------------------------------------------------------------------------------------K-D-------L--ND--E--------------D---------M-T---A-----------------------E--S---I----K--NQ-----------M----SV---------KEW--EK----V--FEMS------Q-DK-NLYHNLCTSLFPTIHG----------NDEVKRGVLLMLFGGVP-KTT-----M-E-GTSLRGDINVCVVGDPSTAKSQFLKHVE-EF-SP-RAVYTSGKA-SSAAGLTAAVVRDE-ES-HE---FVIEAGALMLADNG-VCCIDEFDKMDLKDQVAIHEAMEQQTISITKAGVK-ATLNARTS--------ILAAANPVGGRYDRSKSLKQNINLSAPIMSRFDLFFILVDE---------------------------------------------------------------------------------------------CNE-VTDYAIARRIVD--LH---------------S------------------R--------------I---------------------EE--S------------I----------------------------------------D-----R---V------------------------------------------------------------------YT---------------------------LDEVRRY--------------------------LLFAR--------------------Q-F-KP-K-ISKDSEDFI-VEQYKRLR----Q---RD-GS-G----------V-T---K--S-A--WRITVRQLESMIRLSESMARMHCSDEV-QPKHVKEAFRLLNKSII------RVET------------PD-V-------NL----------D-----------------------Q---------------------------------------------------E-----------------D---------------------------------------------------------V---E----------E-----------E----------------------------------PS--------H-----E--G---------------------I--------------------N-----G--------D---------------A--------A------I-----P----------------------------------------------N-------G----HV----------------N---------------------------------------------------------------------------------------------------------------------------------------------------------------------------------------------------------------------------------------------------------------------------------------------------G----I--N------------G---------H-------------------A---DS--------------E----PM---E---------------------------------------------------------------------------T---------S------------------------S---------------A---------------------K---P----------------------------------------------S-----------------L-------R---LSFTE-------YKR--------ISN-LL------VLQ---L-R-----------K------M-----E-----------------------------D----------------E-----------D----------------------------------------------E----------------------------S-------------T---------------QKKSE-----L-INW--YLKD-I--------ES----E--IDS--EEELINRKQ-----IIEKVIHR--L------V-H-------Y-DQI------LI--E-L-------S---Q-----------T-SL--------K----------------------------------------------V---S-------------------------GS----------E----E----E--A-A---K--------D------E----------------------------------------------D-P-FLVVNPNYLLED----------------------------------------------------------------
>Scyliorhinus_canicula@toto23647.H1.1
-----------------------------------------------------------------------------------------------------------------------------------------------------------------------------------------------------------------------------------------------------------------------------------M-D-V---------R---E-------A--A---P--G-A----A----G----------------------------------QQ---VKDELAEKC-----QKLFQDFLEE---------------------F---------------------L----------N-----S---D-----G--------------------------------------------------------------------------------------------------EV-------K------------------------------Y---------L--H---DAEEL--I--RP-E-RNTL------AVSFVDL----------------DQ--------YN-Q---Q-----------L---ATTVQ---EEFYRVYPHL-CRAVRNF------A-----R------D------H-----GN---------IP-----------P-----------------------------------------------------------------------------------------------------------------------------------------------------------------------------------N----------------K-------E---F------YV-AIQD-LPA--R-H--K---------------------------------IRELTA-ARIGTLLRISGQVVRTHPVHPELVSGTFMC-----------------LD--C-QTVVKDV---------------------EQ--QFKY-------TQPN-IC--R--N----------P-VC------AN-----------------RRRF-M----------L---------DTN---K--SR-FVDFQKVRIQE-T--------QAELPRG-S-IPRSVEVILR-A-EAV-----ESAQA-GDKCDFTGMLIVVPDVSQMTT-PG------IR--A-E--T----------G----S---R--------V--S---G-A---EG----Y-------E--T---E--GVR-G--L--R-----------A-LGV-R--D--LS-----------Y---K--LAFLACH---V-------A-------------QT----------N-----------------------P---R--F---------G----------G------------------------------------------------------------------------------------------------K-E-------I--RE--E--------------E---------Q-T---A-----------------------E--S---I----K--NQ-----------M----TV---------QEW--EK----V--FEMS------Q-DK-NLYHNLCTSLFPTIHG----------NDEVKRGVLLMLFGGVP-KTT-----L-E-GTSLRGDINVCIVGDPSTAKSQFLKHVE-EF-SP-RAVYTSGKA-STAAGLTAAVVRDE-ES-HE---FVIEAGALMLADNG-VCCIDEFDKMETRDQVAIHEAMEQQTISITKAGVK-ATLNARTS--------ILAAANPVGGRYDRSKSLKQNVNLTAPIMSRFDLFFILVDE---------------------------------------------------------------------------------------------CNE-VTDYAIARRIVD--LH---------------S------------------R--------------I---------------------QE--S------------I----------------------------------------E-----R---I------------------------------------------------------------------YS---------------------------LDDIRRY--------------------------LLFAR--------------------Q-F-KP-K-ISKESEDFI-VEQYRRLR----Q---RD-GS-G----------V-T---K--S-A--WRITVRQLESMIRLSESMARMHCCDEV-QPKHVKEAFRLLNKSII------RVET------------PD-V-------NF----------D-----------------------Q---------------------------------------------------D-----------------D----------EEG------------E-------E-----------------M-----E--------------Q-----------E----------------------------------I---------H-----E--G---------------------I--------------------N-----G--------H---------------S--------E------I-----P-N------------G---------------------------------------------I----------------S---------------------------------------------------------------------------------------------------------------------------------------------------------------------------------------------------------------------------------------------------------------------------------------------------G----V--N------------D---------H-------------------S---E---------------D----V----I------------K--------------------------------------------------------------E----------------------------------V---------------P---------------------K---T----------------------------------------------A-----------------M-------R---LSFVE-------YRK--------ISN-LI------VIR---L-R-----------K------L-----E-----------------------------E----------------E-----------D-----------E----------------------------------D----------------------------A-------------S---------------PKKSE-----L-INW--YLKE-I--------ES----E--IES--EEELISKKK-----LIEKVIYR--L------I-H-------Y-DHI------LI--E-L-------K---Q-----------T-GL--------K----------------------------------------------S---R-------------------------K-----------G---------EGDE-V---L--------E------Q----------------------------------------------D-P-FLVVNPNYALED----------------------------------------------------------------
>Sphenodon_punctatus@toto16767.H1.1
-------------------------------------------------------------------------------------------------------------------------------------------------------------------------------------------------------------------------------------------------------------------------------------------------------------------------A----G----A-A---------------------------H----QQ---VRDEVAEKC-----QKLFQDFLEE---------------------F---------------------Q----------N-----S---D-----G--------------------------------------------------------------------------------------------------EV-------K------------------------------Y---------L--H---DAEEL--I--RP-E-RNTL------IVSFVDL----------------EE--------FN-Q---Q-----------L---STTIQ---EEFYRVYPYL-CQAIKTF------A-----R------D------H-----GN---------VP-----------P-----------------------------------------------------------------------------------------------------------------------------------------------------------------------------------N----------------K-------D---F------YV-AFQD-LPT--R-H--K---------------------------------IRELTS-ARIGSLMRISGQVVRTHPVHPELVSGTFLC-----------------LD--C-QTAIKDV---------------------EQ--QFKY-------TQPT-IC--R--N----------P-VC------AN-----------------RKRF-L----------L---------DTN---K--SR-FVDFQKVRIQE-T--------QAELPRG-S-IPRSVEVILR-A-EAV-----ESAQA-GDKCDFTGSLIVVPDVAQLST-PG------VR--A-E--T----------G----S---R--------V--H---G-K---EG----Y-------E--T---E--GIR-G--L--R-----------A-LGV-R--D--LS-----------Y---K--LVFLACY---V-------A-------------PT----------N-----------------------P---R--F---------G----------G------------------------------------------------------------------------------------------------K-E-------L--RD--E--------------E---------Q-T---A-----------------------E--S---I----K--NQ-----------M----SV---------KEW--EK----V--FEMS------Q-DK-NLYHNLCTSLFPTIHG----------NDEVKRGVLLMLFGGVP-KTT-----G-E-GTSLRGDINVCIVGDPSTAKSQFLKHVE-EF-SP-RAVYTSGKA-STAAGLTAAVVKDE-ES-HE---FVIEAGALMLADNG-VCCIDEFDKMDTRDQVAIHEAMEQQTISITKAGVK-ATLNARTS--------ILAAANPVSGRYDRAKSLKQNINLSAPIMSRFDLFFILVDE---------------------------------------------------------------------------------------------CNE-VTDYAIARRIVD--LH---------------S------------------R--------------I---------------------EE--S------------I----------------------------------------D-----R---I------------------------------------------------------------------YS---------------------------LDDIRRY--------------------------LLFAR--------------------Q-F-KP-K-ISKESEEFI-VEQYKRLR----Q---RD-GS-G----------V-T---K--S-S--WRITVRQLESMIRLSEAMARMHCCDEV-HPKHVKEAFRLLNKSII------RVET------------PD-I-------NL----------D-----------------------Q---------------------------------------------------D-----------------E----------E--------------Q-------Q-----------------M-----D---G----------Q-----------E----------------------------------EA--------Q-----D--A---------------------V---------------------------------------------------S--------E------A-----P-A------------G----V--------------------------N-------G----LV----------------N---------------------------------------------------------------------------------------------------------------------------------------------------------------------------------------------------------------------------------------------------------------------------------------------------G----I--N------------S---------H-------------------S---E---------------G----T----N------------K--------------------------------------------------------------D---------A------------------------A---------------P---------------------Q---A----------------------------------------------S-----------------L-------R---LSFTE-------YRR--------ISN-LI------VLR---L-R-----------K------A-----E-----------------------------E----------------E-----------E-----------D----------------------------------D----------------------------A-------------L---------------LKKSE-----L-INW--YLQE-I--------ES----E--IDS--EEELIKRKK-----IMEKVLHR--L------T-H-------Y-DHV------LI--E-L-------T---Q-----------T-GL--------K----------------------------------------------G---S-------------------------E-----------E---------S--Y---------------------E----------------------------------------------D-P-YLVVNPNYLLED----------------------------------------------------------------
>Trachemys_scripta@toto78949.H1.1
-----------------------------------------------------------------------------------------------------------------------------------------------------------------------------------------------------------------------------------------------------------------------------------------------------------------------------------------------------------------------------------------------------------------------------------------------------------------------------------------------------------------------------------------------------------------------------------------------------------------------------------------------------------------------------------------------------------------------------------------------------------------------------------------------------------------------------------------------------------------------------------------------------------------------------------------------------------------------------------------------------------------------------------------------------------------------------------------------------------------------------------------------------------------------------------------------------------------------------------------------------------------------------------------------------------------------------------------------------------------LST-PG------VR--A-E--T----------G----S---R--------V--S---G-T---EG----Y-------E--T---E--GIR-G--L--R-----------A-LGV-R--D--LS-----------Y---K--LVFLACY---V-------A-------------PT----------N-----------------------P---R--F---------G----------G------------------------------------------------------------------------------------------------K-E-------L--RD--E--------------E---------Q-T---A-----------------------E--S---I----K--NQ-----------M----SV---------KEW--EK-------------------------------------------------------------------------------------------------------------------------------------------------------------------------------------------------------------------------------------------------------------------------------------------------------------------------------------------------------------------------------------------------------------------------------------------------------------------------------------------------------------------------------------------------------------------------------------------------------------------------------------------------------------------------------------------------------------------------------------------------------------------------------------------------------------------------------------------------------------------------------------------------------------------------------------------------------------------------------------------------------------------------------------------------------------------------------------------------------------------------------------------------------------------------------------------------------------------------------------------------------------------------------------------------------------------------------------------------------------------------------------------------------------------------------------------------------------------------------------------------------------------------------------------------------------------------------------------------------------------------------------------------------------------------------------------------------------------------------------------------------------------------------------------------------------------------------------------------------------------------------------------------------------------------------------------------------------------------------------------------------------------------------------------------------------------------------------------------------------------------------------------------------------------------------------------------------------------------------------------------------------------------------------------------------------------------------------------------------------------------------------------------------------------------------------------------------------------------------------------------------------------------------------------------
