# Supplementary material for: A phylogenomic framework and timescale for comparative studies of tunicates
Source: BMC Biol. 2018 Apr 13;16:39. doi: 10.1186/s12915-018-0499-2 (PMC5899321; doi:10.1186/s12915-018-0499-2)
Supplement: Supplementary file 4 — Supporting data. Transcriptome assemblies, alignments, and trees. (ZIP 38502 kb) [file 12915_2018_499_MOESM4_ESM.zip › 12915_2018_499_MOESM4_ESM/12915_2018_499 (Delsuc) Files Updated 23-03-2018/mra1.fasta]

>Branchiostoma_floridae@CT01060802.H2.1
--------------------------------------------------------------------------------------------------------------------------------------------------------------------------------------------------------------------------------------------------------------MAAP-R-------R----------------------K--F--------D---G-----------D--------------G---K-F------DV-------------P--------E-P-----K----------K--K-----K---------T---------------------L-----HE-K-----D-------Q-E----------------------------------------------------------------------------K---------R---LIVVLE-----KASL--EA--V-------K----N-G-K-S-------------------------------------------YE-------L-------LNCD--K--H---------KG-LM-R-------K---------------------------HN----------------------K---------------DPSL-CR-PDIAHQCLLMLFDSPL-NRAG-LLQ-VYVH--TENNVL--IEIHPQTRIPRTFERFAGLMVQLL---H-KFSIRA---------S-----D---G-PN--KL-LK-VI-KNP-V-------------TDH-L-P----TGCT------------KI--------------------------------G--M-SFH-------------------------------------A-----D-SV-V---N-P-RD----LV--------P-A-------------------------------------------------D----------K----P---------I-V--LV----------------------------------------------------------------------------------------------------------------IGAMAH-----G-------S--V----------------D-----S-D---Y---IE----K-------SLSISNY-PLSGALTCAKVCSAF-EEVWGVV------------------------------------------------
>Branchiostoma_floridae@CT01080308.H1.1
-------------------------------------------------------------------------------------------------------------------------------------------------------------------------------------------------------------------------------------------------------------------R-------R----------------------K--F--------D---G-----------D--------------G---K-F------DV-------------P--------E-P-----K----------K--K-----K---------T---------------------L-----HE-K-----D-------Q-E----------------------------------------------------------------------------K---------R---LIVVLE-----KASL--EA--V-------K----N-G-K-N-------------------------------------------YE-------L-------LNCD--K--H---------KG-LM-R-------K---------------------------HN----------------------K---------------DPSL-CR-PDIAHQCLLMLFDSPL-NRAG-LLQ-VYVH--TENNVL--IEIHPQTRIPRTFERFAGLMVQLL---H-KFSIRA---------S-----D---G-PN--KL-LK-VI-KNP-V-------------TDH-L-P----TGCT------------KI--------------------------------G--M-SFH-------------------------------------A-----D-SV-V---N-P-RD----LV--------P-A-------------------------------------------------D----------K----P---------I-V--LV----------------------------------------------------------------------------------------------------------------IGAMAH-----G-------S--V----------------D-----S-D---Y---IE----K-------SLSISNY-PLSGALTCAKVCTAF-EEVWGVV------------------------------------------------
>Homo_sapiens@Q92979
-------------------------------------------------------------------------------------------------------------------------------------------------------------------------------------------------------------------------------------MA---A--P---S----DGF-----KP-R-E-------R-----S-------------G-GE--Q--------A---Q-----------D--------------W---D-A------L--------------P--------P-K-----R----------P--R-----L---------G---------------------A-----GN-K-----I-------G-G----------------------------------------------------------------------------R---------R---LIVVLE-----GASL--ET--V-------K----V-G-K-T-------------------------------------------YE-------L-------LNCD--K--H---------KS-IL-L-------K---------------------------NG----------------------R---------------DPGE-AR-PDITHQSLLMLMDSPL-NRAG-LLQ-VYIH--TQKNVL--IEVNPQTRIPRTFDRFCGLMVQLL---H-KLSVRA---------A-----D---G-PQ--KL-LK-VI-KNP-V-------------SDH-F-P----VGCM------------KV--------------------------------G--T-SFS-------------------------------------I-----P-VV-S---D-V-RE----LV--------P-S-------------------------------------------------S----------D----P---------I-V--FV----------------------------------------------------------------------------------------------------------------VGAFAH-----G-------K--V----------------S-----V-E---Y---TE----K-------MVSISNY-PLSAALTCAKLTTAF-EEVWGVI------------------------------------------------
>Pan_troglodytes@XP_003820315
-------------------------------------------------------------------------------------------------------------------------------------------------------------------------------------------------------------------------------------MA---A--P---S----GGF-----KP-R-E-------R-----S-------------G-GE--Q--------A---Q-----------D--------------W---D-A------L--------------P--------P-K-----R----------P--R-----L---------G---------------------A-----GN-K-----I-------G-G----------------------------------------------------------------------------R---------R---LIVVLE-----GASL--ET--V-------K----V-G-K-T-------------------------------------------YE-------L-------LNCD--K--H---------KS-IL-L-------K---------------------------NG----------------------R---------------DPGE-VR-PDITHQSLLMLMDSPL-NRAG-LLQ-VYIH--TQKNVL--IEVNPQTRIPRTFDRFCGLMVQLL---H-KLSVRA---------A-----D---G-PQ--KL-LK-VI-KNP-V-------------SDH-F-P----VGCM------------KV--------------------------------G--T-SFS-------------------------------------I-----P-VV-S---D-V-RE----LV--------P-S-------------------------------------------------S----------D----P---------I-V--FV----------------------------------------------------------------------------------------------------------------VGAFAH-----G-------K--V----------------S-----V-E---Y---TE----K-------MVSISNY-PLSAALTCAKLTTAF-EEVWGVI------------------------------------------------
>Bos_taurus@NP_001039662
-------------------------------------------------------------------------------------------------------------------------------------------------------------------------------------------------------------------------------------MA---A--P---S----GAF-----QP-R-E-------R-----R-------------A-AE--Q--------E---E-----------D--------------W---D-A------V--------------V--------P-K-----R----------P--R-----L---------G---------------------A-----GS-K-----I-------G-G----------------------------------------------------------------------------R---------R---LIVVLE-----GASL--ET--V-------K----V-G-K-T-------------------------------------------YE-------L-------LNCD--K--H---------KS-ML-L-------K---------------------------NG----------------------R---------------DPGE-VR-PDIAHQSLLMLMDSPL-NRAG-LLQ-VYIH--TQKNVL--IEVNPQTRIPRTFDRFCGLMVQLL---H-KLSVRA---------A-----D---G-PQ--KL-LK-VI-KNP-V-------------SDH-F-P----VGCM------------KI--------------------------------G--T-SFS-------------------------------------V-----P-VV-S---D-V-RE----LA--------P-S-------------------------------------------------S----------D----P---------I-V--FV----------------------------------------------------------------------------------------------------------------VGAFAH-----G-------K--V----------------D-----V-E---Y---TE----K-------MVSISNY-PLSAALTCAKVTTAF-EEAWGVI------------------------------------------------
>Monodelphis_domestica@XP_001365357
-------------------------------------------------------------------------------------------------------------------------------------------------------------------------------------------------------------------------------------MA---G--P---G----DGF-----QA-R-E-------R-----R-------------I-RE--P--------E---R-----------D--------------W---E-A------V--------------E--------P-K-----R----------P--R-----L---------G---------------------V-----GS-K-----S-------G-G----------------------------------------------------------------------------R---------R---LVVVLE-----GASL--ET--V-------K----V-G-K-T-------------------------------------------YE-------L-------LNCD--K--H---------KS-ML-L-------K---------------------------NG----------------------R---------------DPGE-VR-PDIAHQSLLMLMDSPL-NRAG-LLQ-VYIH--TQKNVL--IEVNPQTRIPRTFDRFCGLMVQLL---H-KLSVRA---------A-----D---G-PQ--KL-LK-VI-KNP-V-------------SEH-F-P----AGCM------------KI--------------------------------G--T-SFS-------------------------------------A-----P-VV-S---D-V-RE----LA--------P-S-------------------------------------------------S----------D----P---------I-V--FV----------------------------------------------------------------------------------------------------------------VGAFAH-----G-------S--I----------------N-----V-D---Y---TE----K-------MVSISNY-PLSAALTCAKITTAF-EEAWGII------------------------------------------------
>Mus_musculus@EDK99747
-------------------------------------------------------------------------------------------------------------------------------------------------------------------------------------------------------------------------------------MS---A--A---S----GGF-----QP-R-E-------R-----R-------------F-SV--Q--------E---Q-----------D--------------W---E-T------T--------------P--------P-K-----K----------L--R-----L---------G---------------------A-----GS-K-----C-------G-G----------------------------------------------------------------------------R---------R---LIVVLE-----GASL--ET--V-------K----V-G-K-T-------------------------------------------YE-------L-------LNCD--R--H---------KS-ML-L-------K---------------------------NG----------------------R---------------DPGE-VR-PDITHQSLLMLMDSPL-NRAG-LLQ-VYIH--TQKNVL--IEVNPQTRIPRTFDRFCGLMVQLL---H-KLSVRA---------A-----D---G-PQ--KL-LK-VI-KNP-V-------------SDH-F-P----VGCM------------KI--------------------------------G--T-SFS-------------------------------------V-----E-DI-S---D-I-RE----LV--------P-S-------------------------------------------------S----------D----P---------V-V--FV----------------------------------------------------------------------------------------------------------------VGAFAH-----G-------K--V----------------S-----V-E---Y---TE----K-------MVSISNY-PLSAALTCAKVTTAF-EEVWGVI------------------------------------------------
>Gallus_gallus@XP_416515
---------------------------------------------------------------------------------------------------------------------------------------------------------------------------------------------------------------------------------------------------------------------------------------------------------------------------------------------------------------------------------------------------------------------------------------------------------------------------------------------------------------------------------------------------------------------------------------X-------X----X-G-K-T-------------------------------------------FE-------L-------LNCD--K--H---------KA-LL-L-------R---------------------------SG----------------------R---------------DPGE-VR-PDITHQSLLMLMDSPL-NRAG-LLQ-VYIH--TQKNVL--IEVNPQTRIPRTFDRFCGLMVQLL---H-KLSVRA---------A-----D---G-PQ--KL-LK-VI-KNP-V-------------SDH-L-P----VGCM------------KI--------------------------------G--T-SFA-------------------------------------V-----P-NV-T---D-L-RE----LV--------P-T-------------------------------------------------A----------E----P---------V-T--IV----------------------------------------------------------------------------------------------------------------VGAFAH-----G-------S--V----------------N-----V-D---Y---TE----K-------MISISNY-PLSAALTCAKITTAF-EEAWGVV------------------------------------------------
>Taeniopygia_guttata@XP_002196218
-------------------------------------------------------------------------------------------------------------------------------------------------------------------------------------------------------------------------------------MA---A--PRR-A----RGA-----AP-P-E-------E-----E-------------E-GE--E--------G---R-----------S-------------------------------------------------------------------------------L---------G---------------------A-----KR-L-----R-------G-Q----------------------------------------------------------------------------R---------R---LLVVLE-----GASL--ET--V-------K----V-G-K-T-------------------------------------------FE-------L-------LNCD--K--H---------KA-LL-L-------R---------------------------NG----------------------R---------------DPGE-VR-PDITHQSLLMLMDSPL-NRAG-LLQ-VYIH--TKKNVL--IEVNPQTRIPRTFDRFCGLMVQLL---H-KLSVRA---------A-----D---G-PQ--KL-LK-VI-KNP-V-------------SDH-L-P----VGCM------------KI--------------------------------G--T-SFA-------------------------------------V-----S-QV-S---D-L-RE----LV--------P-A-------------------------------------------------A----------E----P---------V-V--IV----------------------------------------------------------------------------------------------------------------VGAFAH-----G-------S--V----------------S-----V-D---Y---TE----K-------MVSISNY-PLSAALTCAKITTAF-EEVWGVV------------------------------------------------
>Xenopus_tropicalis@50586818.17
-------------------------------------------------------------------------------------------------------------------------------------------------------------------------------------------------------------------------------------MA---A--S---R----KSTLD----------------K-------------------S-TE--G--------F----------------------------------------------------------E--------E-Q-----T----------G--G-----P-------------------------------K-----AK-R-----R-------R-E----------------------------------------------------------------------------K---------R---LIVLLE-----GACL--ET--V-------R----V-G-K-T-------------------------------------------YE-------L-------LNCD--Q--H---------KS-LL-I-------K---------------------------NG----------------------R---------------DPGQ-VR-PDITHQSLLMLLDSPL-NRAG-LLQ-VYIH--THRNVL--IEVNPQTRIPRTFPRFCGLMVQLL---H-KLSVRA---------A-----D---G-PQ--KL-LK-VI-KNP-L-------------TDH-L-P----VGCV------------KM--------------------------------A--M-SFS-------------------------------------G-----E-SV-P---C-V-RD----LV--------P-S-------------------------------------------------N----------E----P---------V-L--FV----------------------------------------------------------------------------------------------------------------VGAFAH-----G-------S--V----------------N-----V-D---F---TE----R-------CVSISQY-PLSAALTCAKLCTAF-EEVWGVQ------------------------------------------------
>Ciona_savignyi@51836111.2
---------------------------------------------------------------------------------------------------------------------------------------------------------------------------------------------------------------------------------------------------------------------------K-----R-------------S-LE--D--------E---E-----------D--------------T---E-G------G--------------R--------G-L-----K----------V--L-----R---------S---------------------M-----TH-K-----D-------H-T----------------------------------------------------------------------------K---------R---LIVVLA-----HASL--ET--V-------K----V-A-K-T-------------------------------------------FE-------L-------LNCD--K--H---------RT-IL-K-------K---------------------------NN----------------------R---------------DPGT-CR-PDIAHQCLLMLMDSPL-NRAG-LLQ-VYIE--TSKNVL--IEINPQTRIPRTFDRFCGLMVQLL---H-KLSIRG---------S-----D---A-PV--KL-LK-VI-KGP-V-------------SDH-F-P----AGCQ------------RI--------------------------------G--T-SYS-------------------------------------A-----S-GV-V---D-V-RD----LV--------P-K-------------------------------------------------N----------E----P---------I-V--FV----------------------------------------------------------------------------------------------------------------VGAMAH-----G-------A--I----------------K-----E-T---Y---TE----K-------TVSISSY-PLSAAITCTKLCSAF-EEKWGIL------------------------------------------------
>Ciona_intestinalis@XP_002129084
--------------------------------------------------------------------------------------------------------------------------------------------------------------------------------------------------------------------------------------------------------------------MQNS---K-----R-------------K-LE--E--------D---D-----------E--------------N---E-N------G--------------S--------G-L-----K----------L--L-----R---------S---------------------L-----TH-K-----D-------H-S----------------------------------------------------------------------------K---------R---LIVVLA-----NASL--ET--V-------K----V-A-K-S-------------------------------------------FE-------L-------LNCD--K--H---------KS-IL-K-------K---------------------------NN----------------------R---------------DPGS-CR-PDITHQCLLMLMDSPL-NRAG-LLQ-VYIE--TAKNVL--IEINPQTRIPRTFDRFCGLMVQLL---H-KLSIRG---------A-----D---A-PV--KL-LK-VI-KGP-V-------------SNH-F-P----AGCQ------------RI--------------------------------G--T-SYS-------------------------------------V-----S-DI-V---D-V-RD----LV--------P-P-------------------------------------------------D----------K----P---------I-V--FV----------------------------------------------------------------------------------------------------------------VGAMAH-----G-------A--I----------------K-----E-T---Y---TE----K-------TVSISSY-PLSAALTCTKLCSAF-EEKWGIL------------------------------------------------
>Ascidia_gemmata@FS996305.H1.1
--------------------------------------------------------------------------------------------------------------------------------------------------------------------------------------------------------------------------------------------------------------------------------------------------------------------------------------------------------------------------------------------------------------------------------------------------------------------------------------------------------------------------------------------------------------------------------------------------------------------------------------------------------------------------------------------------------------------------------------------------------------------------------------------------------------------------------PQTRIPRTFDRFCGLMVQLL---H-KLSVRG---------A-----D---A-PV--KL-LK-VI-KGP-V-------------TEH-L-P----AGCV------------CI--------------------------------G--T-SFS-------------------------------------V-----D-GI-V---D-V-RD----IV--------H-P-------------------------------------------------D----------K----P---------M-A--FV----------------------------------------------------------------------------------------------------------------IGAMAH-----G-------T--I----------------D-----E-S---Y---TE----R-------TISISNY-PLSAAITCTKVCGAF-EEKWGII------------------------------------------------
>Xenoturbella_bocki@SRA83249.H1.1
--------------------------------------------------------------------------------------------------------------------------------------------------------------------------------------------------------------------------------------------------------------VANR-K-------K----------------------K--R--------R---A-----------E--------------N---E-D------QV-------------Q--------Q-P-----P----------P--K-----R---------L---------------------A-----PK-N-----N-------F-N----------------------------------------------------------------------------K---------R---LIVVLE-----GASL--ET--V-------K----A-G-K-S-------------------------------------------YE-------L-------LNCD--R--H---------KG-LM-K-------K---------------------------FK----------------------R---------------DPTA-CR-PDIA---------------------------------------------------------------------------------------------------------------------------------------------------------------------------------------------------------------------------------------------------------------------------------------------------------------------------------------------------------------------------------------------------------------------------------------------------------------------------------------------------------------------------------------------------------------------------------------------------------------------------------
>Danio_rerio@XP_692606
-------------------------------------------------------------------------------------------------------------------------------------------------------------------------------------------------------------------------------------MA---A--R---A----G------------D-------K-----R-------------G-LE--H--------L---D-----------E--------------Y---E-P------K--------------Q--------A-K-----Q----------Q--R-----S-------------------------------L-----HD-Q-----M-------T-E----------------------------------------------------------------------------K---------R---LVVVLE-----GATL--ET--V-------K----V-G-K-T-------------------------------------------FE-------L-------LNCD--Q--H---------KS-MI-I-------K---------------------------SG----------------------R---------------DPGK-IR-PDITHQCLLMLLDSPL-NRAG-LLQ-VYIH--TEKNVL--IEINPQTRIPRTFARFCGLMVQLL---H-KLSVRA---------A-----D---G-PQ--RL-LR-LI-KNP-V-------------SDH-L-P----PGCP------------RF--------------------------------S--T-SFK-------------------------------------A-----G-DA-V---C-P-RT----IV--------P-D-------------------------------------------------D----------G----P---------A-A--IV----------------------------------------------------------------------------------------------------------------IGAFAH-----G-------A--V----------------N-----V-D---Y---TE----K-------TVSISNY-PLSAALACAKICSAF-EEVWGVL------------------------------------------------
>Eptatretus_burgeri@53864956.4
------------------------------------------------------------------------------------------------------------------------------------------------------------------------------------------------------------------------------------------------------------------------------------------------------------------------------------------------------------------------------------K-----A----------P--K-----V---------A---------------------K-----GE-E--------------------------------------------------------------------------------------------R---------R---LIVILE-----GAML--ET--V-------K----Q-G-K-T-------------------------------------------FE-------L-------LNCD--R--H---------RG-TL-A-------K---------------------------AG----------------------R---------------DPGM-AR-PDITHQCLLMLQDSPL-NRAG-MLQ-VFVH--TQRNAL--VAIAPQTRIPRTFERFSGLMVQLL---H-KLNVRN---------A-----D---G-KQ--KL-LK-VI-KNP-V-------------TSH-L-P----PGCI------------KV--------------------------------A--T-SFH-------------------------------------A----DG-EP-V---H-P-RT----LA--------N-D-------------------------------------------------D----------R----P---------I-A--VV----------------------------------------------------------------------------------------------------------------VGAFAH-----G-------S--V----------------N-----V-D---Y---TE----Q-------TVSLSSY-PLSAALTCTKLCSAF-EEVWGV-------------------------------------------------
>Squalus_acanthias@CT01070725.H1.1
------------------------------------------------------------------------------------------------------------------------------------------------------------------------------------------------------------------------------------------------------GKA-----KR-R-R-------G-----A-------------A-GS--P--------D---R-----------E--------------E---E-E------R--------------P--------G-W-----R----------P--G-----A---------K---------------------G-----PR-R-----A-------V-E----------------------------------------------------------------------------R---------R---LVVVLE-----GAAL--ET--V-------K----V-G-K-T-------------------------------------------FE-------L-------LNCD--R--H---------KS-II-L-------K---------------------------HG----------------------R---------------DPGA-IR-PDIAHQSLLMLMDSPL-NRAG-LLQ-VYIR--TQRNVL--IEINPQTRIPRTFDRFCGLMVQLL---H-KLSVRA---------A-----D---G-PQ--RL-LK-VI-KNP-V-------------IDH-L-P----VGCP------------KI--------------------------------G--M-TFH-------------------------------------T-----D-EV-V---S-P-SE----LV--------P-K-------------------------------------------------E----------E----S---------A-V--LV----------------------------------------------------------------------------------------------------------------VGAFAH-----G-------S--I----------------N-----V-D---Y---TE----R-------QVSISNY-PLSAALTC---------------------------------------------------------------
>Molgula_tectiformis@CT01060802.H3.1
-------------------------------------------------------------------------------------------------------------------------------------------------------------------------------------------------------------------------------------------------------------------------------------------------KR--K--------Y---D-----------N--------------E---V-S------L--------------K--------E-I-----K----------K--M-----R---------A---------------------T-----DP-D-----K-------G-E----------------------------------------------------------------------------K---------R---LIVILE-----KASL--ET--V-------K----N-G-K-T-------------------------------------------FE-------L-------LNCD--K--H---------KG-ML-L-------K---------------------------NN----------------------R---------------DVGS-CR-PDITHQCLLMLMDSPL-NRAG-LLQ-VYIH--TTNNVL--IEINPQTRIPRTFERFCGLMVQLL---H-KLSVKA---------A-----D---S-PL--RL-MK-VI-KNP-I-------------TDH-L-P----PGAK------------KI--------------------------------C--M-SFS-------------------------------------S-----E-EV-A---N-P-RE----LV--------P-E-------------------------------------------------H----------E----S---------I-V--FV----------------------------------------------------------------------------------------------------------------IGAMAH-----G-------G--L----------------N-----P-D---Y---TE----E-------IKSISNY-PLSAALTCTKVCSAF-EEQWGIL------------------------------------------------
>Molgula_gulf@CT01091002.H1.1
------------------------------------------------------------------------------------------------------------------------------------------------------------------------------------------------------------------------------------------------------------------------------------------------------------------------------------------------------------------------------------------K----------K--A-----R---------S---------------------T-----DA-D-----K-------G-E----------------------------------------------------------------------------K---------R---LIVILE-----KASL--ET--V-------K----N-G-K-A-------------------------------------------FE-------L-------LNCD--K--H---------KG-ML-L-------K---------------------------NN----------------------R---------------DVGS-CR-PDITHQCLLMLMDSPL-NRAG-LLQ-VYIH--TTNNIL--IEINPQTRIPRTFERFCGLMVQLL---H-KLSVKA---------A-----D---G-PM--KL-MK-VI-KNP-I-------------TDH-L-P----PGAK------------KI--------------------------------C--M-SYS-------------------------------------S-----E-EV-V---H-P-RT----LV--------P-K-------------------------------------------------H----------E----S---------V-V--FV----------------------------------------------------------------------------------------------------------------IGAMAH-----G-------S--L----------------S-----P-N---Y---TE----Q-------SQSISNY-PLSAALTCTKVCSAF-EEEWGI-------------------------------------------------
>Molgula_occidentalis@CT01091002.H1.2
-------------------------------------------------------------------------------------------------------------------------------------------------------------------------------------------------------------------------------------------------------------------------------------------------KE--Q--------F---D-----------N--------------E---V-N------L--------------K--------A-L-----K----------Q--M-----R---------S---------------------L-----DP-D-----K-------G-N----------------------------------------------------------------------------K---------R---LVVVLE-----QASL--ET--V-------K----A-G-K-T-------------------------------------------FQ-------L-------LNCD--K--H---------KS-IL-L-------K---------------------------NN----------------------R---------------DIGS-CR-PDITHQCLLMLMDSPL-NRAG-LLQ-VYIH--TTKNVL--IEIHPQTRIPRTFDRFCGLMVQLL---H-KLSVKA---------A-----D---G-PI--KL-MK-VI-KNP-I-------------SDH-L-P----AGAR------------KI--------------------------------C--M-SYS-------------------------------------A-----D-EV-V---H-P-KK----XV--------P--------------------------------------------------------------------------------------------------------------------------------------------------------------------------------------------------------------------------------------------------------------------------------------------------------------------------------------------------------
>Bostrichobranchus_pilularis@CT01091002.H2.1
-----------------------------------------------------------------------------------------------------------------------------------------------------------------------------------------------------------------------------------------------------------------------N---R-----R-------------K-TK--I--------D---Y-----------E--------------N---EVN------L--------------K--------T-L-----K----------Q--M-----R---------S---------------------T-----EP-D-----K-------G-N----------------------------------------------------------------------------K---------R---LIVILE-----NASL--ET--V-------K----C-G-K-S-------------------------------------------YE-------L-------LNCD--K--H---------KS-IL-L-------K---------------------------NG----------------------R---------------DIGS-CR-PDITHQCLLMLMDSPL-NRAG-YLQ-VYIH--TSQNVL--IEINPQTRIPRTFDRFCGLMVQLL---H-KLSVRA---------A-----D---G-PV--KL-MK-VI-KN----------------------------------------------------------------------------------------------------------------------------------------------------------------------------------------------------------------------------------------------------------------------------------------------------------------------------------------------------------------------------------------------------------------------------------------------------------------------------------------------------------------------
>Dendrodoa_grossularia@Dvar42405.H1.1
----------------------------------------------------------------------------------------------------------------------------------------------------------------------------------------------------------------------------------------------------------------------------------------------------------------------------------------------------------------------------------------------------------------------------------------------------------------------------------------------------------------------------------------------------------------------------------------------------------------------------------------------------------------------------------------------------------------------------------------------------------------------------------------HQCLMMLMDSPL-NRAG-LLQ-VYIH--TTNNVA--IEIHPQTRVPRTFERFCGLMVQLL---H-KLSVRA---------S-----D---A-NL--KL-MK-VI-KNP-I-------------SDQ-F-P----PGCK------------RI--------------------------------C--L-SYG-------------------------------------A-----T-TH-I---Q-P-KK----LA--------P-P-------------------------------------------------S----------D----S---------M-V--CV----------------------------------------------------------------------------------------------------------------IGAMAH-----G-------S--V-----------------------------------------------------------------------------------------------------------------------------
>Polyandrocarpa_maxima@Pmax26508.H1.1
-------------------------------------------------------------------------------------------------------------------------------------------------------------------------------------------------------------------------------------------------------------------------------------------------------------------------------------------------------------------------------------------------------------------------------------------------------------------------------------------------------------------------------------------------------------------------------------------------------------------------------------------------------------------------------------------------------------------------------------------------------------------------------------------------------------------------------------------FCGLMVQLL---H-KLSVRA---------A-----D---A-NL--KL-MK-VI-KNP-V-------------SNY-F-P----PGCK------------RI--------------------------------C--M-SFT-------------------------------------A-----S-EA-I---E-P-KK----LV--------P-A-------------------------------------------------N----------D----P---------V-V--CV----------------------------------------------------------------------------------------------------------------IGAMAH-----G-------S--V----------------N-----V-D---Y---TE----E-------SFSI---------------------------------------------------------------------------
>Botryllus_schlosseri@CT01110107.H1.1
----------------------------------------------------------------------------------------------------------------------------------------------------------------------------------------------------------------------------------------------------------------------------------------------------------------------------------------------------------------------------------------------------------------------------------------------------------------------------------------------------------------------------------------------------K---------R---LIVVLE-----KASL--ET--V-------K----N-G-K-T-------------------------------------------FE-------L-------LNCD--K--H---------KG-IL-K-------K---------------------------HG----------------------R---------------DLGS-CR-PDITHQCLMMLMDSPL-NRAG-LLQ-VYIH--TARNIL--IEVHPQTRVPRTFERFCGLMVQLL---H-KLSVRA---------A-----D---A-NM--KL-MK-VI-KNP-V-------------TDY-L-P----AGCR------------KI--------------------------------C--M-SFA-------------------------------------A-----T-EI-V---S-P-KK----FA--------P-Q-------------------------------------------------N----------E----P---------M-V--CV----------------------------------------------------------------------------------------------------------------IGAMAH-----G-------S--V----------------D-----V-D---Y---TD----G-------DYSISNY-PLSAALTCSKLCSGF-EEKWGII------------------------------------------------
>Oikopleura_dioica@CBY19398
---------------------------------------------------------------------------------------------------------------------------------------------------------------------------------------------------------------------------------------------------------------------------------------------------------------------------------MDQNRKRKKEDEAS-NELN------MGSGIRRKVEIDESFEKELQAERGI-T-----I----------L--K-----T---------N---------------------A-----EK-K-----M-------T-E----------------------------------------------------------------------------K---------R---LIVVLE-----NANL--EL--V-------K----N-G-K-K-------------------------------------------VE-------L-------LNAD--T--H---------RN-IL-K-------K---------------------------HG----------------------R---------------DLGT-AR-PDITHQILLNLMDSPL-NRAN-LLQ-VYIK--TVKNVL--IEINPATRIPRTFNRFCGLMVTLL---E-KLSVRA---------D-----G---G-PI--KL-MK-VI-KNP-V-------------TDH-L-P----AGCK------------KT--------------------------------L--F-TYT-------------------------------------S-----A-GI-I---R-P-AQ----LA--------A-E---AG--------------------------------------------D----------T----A---------H-C--VV----------------------------------------------------------------------------------------------------------------IGAMAH-----G-------K--V----------------D-----V-D---Y---CE----K-------EVSISNY-PLSAALCAARLTAAF-EEHWGIH------------------------------------------------
>Strongylocentrotus_purpuratus@XP_001181871
-------------------------------------------------------------------------------------------------------------------------------------------------------------------------------------------------------------------------------------------------------------------------------------------------MA--S--------R---N-----------H--------------D--ED-D------GG-------------V--------R-K-----K----------Q--K-----IIK-------T---------------------I-----HD-K-----K-------Q-K----------------------------------------------------------------------------K---------R---LIVVLE-----KASL--ET--I-------K----S-P-K-G-------------------------------------------YE-------L-------MNCD--H--H---------KH-LM-K-------K---------------------------HK----------------------R---------------EPSD-CR-PDIVHQCLLMLFDSPL-NRAG-LLQ-VFIH--TQRNVL--IQISPQTRIPRTFDRFCGLMVQLL---H-KLSIHA---------A-----D---G-PQ--KL-LK-VV-KNP-I-------------TDH-L-P----VGCR------------KI--------------------------------C--S-SYS-------------------------------------A-----E-KC-V---N-P-RE----LA--------E-S-------------------------------------------------D----------E----P---------V-V--IV----------------------------------------------------------------------------------------------------------------IGAMAH-----G-------K--V----------------E-----P-D---Y---TE----G-------DVSISQY-PLSAALTCAKICSGF-EEAWDIESLAGT-------------------------------------------
>Paracentrotus_lividus@AM199439.H1.1
-------------------------------------------------------------------------------------------------------------------------------------------------------------------------------------------------------------------------------------------------------------------------------------------------MA--S--------R---K-----------H--------------DG-ND-D------EG-------------A--------R-K-----K----------Q--K-----IIK-------T---------------------I-----HD-K-----K-------Q-K----------------------------------------------------------------------------K---------R---LIVVLE-----KASL--ET--I-------K----T-S-K-G-------------------------------------------YE-------L-------MNCD--H--H---------KH-LM-K-------K---------------------------HK----------------------R---------------EPSD-CR-PDITHQCLLMLFDSPL-NRAG-LLQ-VFIH--TQRNVL--IQISPQTRIPRTFDRFCGLMVQLL---H-KLSIHA---------A-----D---G-PQ--KL-LK-VI-KNP-I-------------TDH-L-P----VGCH------------KL--------------------------------C--M-SYS-------------------------------------A-----E-KC-V---N-P-RE----LA--------E-S-------------------------------------------------E----------E----P---------V-V--IV----------------------------------------------------------------------------------------------------------------IGAMAH-----G-------K--V----------------E-----P-D---Y---TE----G-------DLAVSQY-PLSAALTCAKICSGF-E------------------------------------------------------
>Patiria_pectinifera@93319785.1
------------------------------------------------------------------------------------------------------------------------------------------------------------------------------------------------------------------------------------------------------------------------------------------------------------------E-----------D--------------D---D-G------P--------------S--------K-K-----K----------P--R-----YVK-------T---------------------L-----HD-K-----H-------I-K----------------------------------------------------------------------------K---------R---LIVVLE-----RSSL--EA--V-------K----A-G-K-N-------------------------------------------YE-------L-------LNCD--R--H---------RH-LM-K-------K---------------------------FY----------------------R---------------DPKD-CR-PDITHQCLLMLFDSPL-NRAG-LLQ-VFVH--TDKNVL--IQINPQTRIPRTFDRFCGLMVQLL---H-KMSISA---------S-----D---G-PQ--KL-LK-VV-KNP-V-------------SDH-L-P----TGCK------------KI--------------------------------G--T-SFS-------------------------------------A-----T-KC-V---N-P-RE----LA--------S-T-------------------------------------------------E----------E----P---------V-V--IV----------------------------------------------------------------------------------------------------------------IGAMAH-----G-------K--V----------------D-----V-D---Y---IE----E-------EVAVSLY-PLSAA------------------------------------------------------------------
>Patiria_miniata@CT01100729.H1.1
------------------------------------------------------------------------------------------------------------------------------------------------------------------------------------------------------------------------------------------------------------------------------------------------------------------E-----------D--------------D---D-G------P--------------S--------K-K-----K----------P--K-----YVK-------T---------------------L-----HD-K-----H-------I-K----------------------------------------------------------------------------K---------R---LIVVLE-----RSSL--EA--V-------K----A-G-K-N-------------------------------------------YE-------L-------LNCD--R--H---------RH-LM-K-------K---------------------------FY----------------------R---------------DPKD-CR-PDITHQCLLMLFDSPL-NRAG-LLQ-VFVH--TDKNVL--IQINPQTRIPRTFDRFCGLMVQLL---H-KMSISA---------S-----D---G-PQ--KL-LK-VV-KNP-V-------------SDH-L-P----TGCK------------KI--------------------------------G--T-SFS-------------------------------------A-----T-KC-V---N-P-RE----LA--------S-T-------------------------------------------------E----------E----P---------V-V--IV----------------------------------------------------------------------------------------------------------------IGAMAH-----G-------K--V----------------D-----V-D---Y---IE----E-------EVAVSLY-PLSAA------------------------------------------------------------------
>Saccoglossus_kowalevskii@ti.26
-------------------------------------------------------------------------------------------------------------------------------------------------------------------------------------------------------------------------------------------------F----GPR-----ER-K-T-------W-----R-------------Y-EE--N--------W---D-----------E--------------E---L-R------P--------------K--------P-A-----K----------K--L-----K---------T---------------------L-----QG-R-----D-------S-Q----------------------------------------------------------------------------K---------R---LIVVLE-----RCSL--ET--V-------K----V-G-K-S-------------------------------------------FE-------L-------LSCD--R--H---------KS-FM-R-------K---------------------------FK----------------------K---------------DPAK-YR-PDITHQCLLMLFDSPL-NRAG-LLQ-VYLH--TENNVL--IQISPQTRIPRTFDRFSGLMVQLL---H-KLSIHA---------A-----D---G-PH--KL-MK-VI-KNP-V-------------TDH-L-P----TGCK------------KL--------------------------------C--M-SFS-------------------------------------A-----D-QC-V---A-P-SK----LV--------L-Q-------------------------------------------------D----------K----P---------I-V--VV----------------------------------------------------------------------------------------------------------------IGAMAH-----G-------K--I----------------D-----V-D---Y---TE----E-------DISISNY-PLSAALTCTKICTAF-EESWGIL------------------------------------------------
>Halocynthia_roretzi@DB635275.H1.1
-------------------------------------------------------------------------------------------------------------------------------------------------------------------------------------------------------------------------------------------------------------------------------------------------------------------------------------------------------------------------------------------------------------------------------------------------------------------------------------------------------------------------------------------------------------------------------------------------------------------------------------------------------------------------------------------------------------------------------------------------------------------------------------------------------------------------------------------------------------------------------------------------------------------------------------------------------------------------------------------------------------------------------------------------------------------------------------------------------------------------------E----P---------V-V--FV----------------------------------------------------------------------------------------------------------------IGAMAH-----G-------A--I----------------E-----V-D---Y---TE----K-------NYSISNY-PLSAALTCTKVCSAF-EDEWGII------------------------------------------------
>Cystodytes_dellechiajei@Cdel52893.H1.1
--------------------------------------------------------------------------------------------------------------------------------------------------------------------------------------------------------------------------------------------------------------------------------------------------------------------------------------------------------------------------------------------------------------------------------------------------------------------------------------------------------------------------------------------------------------------------------------------------------K-T-------------------------------------------YE-------L-------LNCD--K--H---------AS-LL-K-------K---------------------------NN----------------------R---------------DIGS-CR-PDIVHQCLLMLMDSPL-NRAG-LLQ-VYI--------------------------------------------------------------------------------------------------------------------------------------------------------------------------------------------------------------------------------------------------------------------------------------------------------------------------------------------------------------------------------------------------------------------------------------------------------------------------------------------------------------------------------------------------------------------------------------------------------
>Apostichopus_japonicus@SRA110691.H1.1
-------------------------------------------------------------------------------------------------------------------------------------------------------------------------------------------------------------------------------------------------------------------------------------------------MA--S--------R---T-----------S--------------ED-AE-L------DE-------------S--------G-S-----K----------P--K-----IIK-------T---------------------I-----HE-K-----D-------D-N----------------------------------------------------------------------------K---------R---LIVILE-----NASL--ET--L-------K----T-K-I-G-------------------------------------------FE-------L-------ANCD--R--H---------KQ-IL-R-------K---------------------------HK----------------------M---------------DPAA-CR-PDIAHQCLLMLFDSPL-NRAG-LLQ-VF------------------------------------------------------------------G-PQ--KL-MK-II-KNP-V-------------SSH-L-P----LGCK------------KY--------------------------------C--T-SFA-------------------------------------A-----K-RC-V---N-P-RE----LA--------A-T-------------------------------------------------N----------K----T---------V-V--VV----------------------------------------------------------------------------------------------------------------VGAMAH-----G-------K--L----------------D-----L-D---Y---TE----E-------EVAISQY-PLSAALTCAKVCSGF-EESWGV-------------------------------------------------
>Anolis_carolinensis@XP_003223802
------------------------------------------------------------------------------------------------------------------------------------------------------------------------ME-SSACLLL-------PAPDE---LLRKRR--E----GFFFPR-----E--V-RTGSRGSRA---T--SER-A----QDG-----RR-L-L-------E-----E-------------A-PE--R--------G---Q-----------G-------------------------------------------------------------------------------L---------G---------------------A-----GS-Q-----RA------G-R----------------------------------------------------------------------------R---------R---LLVILE-----GASL--ET--V-------K----V-G-K-T-------------------------------------------YE-------L-------LNCD--K--H---------KS-LL-L-------R---------------------------NG----------------------R---------------DPGV-VR-PDITHQSLLMLMDSPL-NRAG-LLQ-VYIH--TEKNVL--IEVNPQTRIPRTFDRFCGLMVQLL---H-KFSVRA---------A-----D---G-PQ--KL-LK-VI-KNP-V-------------TDH-L-P----VGCM------------KI--------------------------------G--T-SFS-------------------------------------V-----P-TV-T---D-V-RD----LV--------P-T-------------------------------------------------A----------D----P---------V-A--IV----------------------------------------------------------------------------------------------------------------VGAFAH-----G-------S--V----------------N-----V-D---Y---TE----K-------MISISNY-PLSAALTCAKITSTF-EEMWGVV------------------------------------------------
>Meleagris_gallopavo@XP_003202697
-------------------------------------------------------------------------------------------------------------------------------------------------------------------------------------------------------------------------------------MA---A--PRR-L----REE-----KE-Q-E-------Q-----E-------------E-EN--E--------N---V-----------L-------------------------------------------------------------------------------L---------E---------------------A-----KR-V-----R-------G-Q----------------------------------------------------------------------------R---------R---LLVVLE-----GASL--ET--V-------K----V-G-K-T-------------------------------------------FE-------L-------LNCD--K--H---------KA-LL-L-------R---------------------------SG----------------------R---------------DPGE-VR-PDITHQSLLMLMDSPL-NRAG-LLQ-VYIH--TQKNVL--IEVNPQTRIPRTFDRFCGLMVQLL---H-KLSVRA---------A-----D---G-PQ--KL-LK-VI-KNP-V-------------SDH-L-P----VGCM------------KI--------------------------------G--T-SFA-------------------------------------V-----P-NV-T---D-L-RE----LV--------P-T-------------------------------------------------A----------E----P---------V-T--VV----------------------------------------------------------------------------------------------------------------VGAFAH-----G-------S--V----------------N-----V-D---Y---TE----K-------MISISNY-PLSAALTCAKITTAF-EEAWGVV------------------------------------------------
>Eucidaris_tribuloides@CT01120331.H1.1
------------------------------------------------------------------------------------------------------------------------------------------------------------------------------------------------------------------------------------------------------------------------------------------------------------------------------------------------------------------------------------------------------------------------------------------------------------------------------------------------------------------------------------------------------------------------------------------------------------------------------------------------------------------------------------------------------------------------------------------------------------------------------SQ-CR-PDIAHQCLLMLFDSPL-NRAG-LLQ-VFVH--TQRNVL--IQISPQTRIPRTFDRFCGLMVQLL---H-KLSIHA---------A-----D---G-PQ--KL-LK-VI-KNP-I-------------TDH-L-P----VGCK------------KF--------------------------------V--T-SFS-------------------------------------A-----E-KC-V---N-P-RE----LA--------P-E-------------------------------------------------D----------E----P---------V-V--IV----------------------------------------------------------------------------------------------------------------IGAMAH-----G-------K--V----------------S-----V-D---Y---SE----G-------DVAIS--------------------------------------------------------------------------
>Lytechinus_variegatus@JH444053.H1.3
--------------------------------------------------------------------------------------------------------------------------------------------------------------------------------------------------------------------------------------------------------------------------------------------------------------------------------------------------------------------------------------------------------------------------------------------------------------------------------------------------------------------------------------------------------------------------------------------------------K-G-------------------------------------------YE-------L-------MNCD--H--H---------KH-LM-K-------K---------------------------HK----------------------R---------------EPSD-CR-PDITHQ------------------------------------------------------VQLL---H-KLSIHA---------A-----D---G-PQ--KL-LK-VI-KNP-I-------------TDH-L-P----VGCR------------KI--------------------------------C--T-SFS-------------------------------------A-----E-KC-V---H-P-RE----LA--------E-S-------------------------------------------------D----------E----P---------V-V--IV----------------------------------------------------------------------------------------------------------------IGAMAH-----G-------K--V----------------E-----P-D---Y---TE----G-------DVAISQY-PLSAALTCAKICSGF-EEAWDIESLAGT-------------------------------------------
>Sarcophilus_harrisii@XP_003771279
-------------------------------------------------------------------------------------------------------------------------------------------------------------------------------------------------------------------------------------MA---A--P---S----DGF-----QA-R-E-------R-----R-------------I-RE--T--------E---R-----------D--------------W---E-A------A--------------E--------P-K-----R----------P--R-----L---------G---------------------A-----GS-K-----S-------G-G----------------------------------------------------------------------------R---------R---LVVVLE-----GASL--ET--V-------K----V-G-K-T-------------------------------------------YE-------L-------LNCD--K--H---------KS-IL-L-------K---------------------------NG----------------------R---------------DPGE-VR-PDIAHQSLLMLMDSPL-NRAG-LLQ-VYIH--TQKNVL--IEVNPQTRIPRTFDRFCGLMVQLL---H-KLSVRA---------A-----D---G-PQ--KL-LK-VI-KNP-V-------------SDH-F-P----AGCM------------KI--------------------------------G--T-SFS-------------------------------------A-----P-VV-S---D-I-KE----LA--------A-G-------------------------------------------------G----------D----P---------I-V--FV----------------------------------------------------------------------------------------------------------------VGAFAH-----G-------S--V----------------N-----V-D---Y---TE----K-------MVSISNY-PLSAALTCAKLTTAF-EEAWGII------------------------------------------------
>Oreochromis_niloticus@XP_003450617
-------------------------------------------------------------------------------------------------------------------------------------------------------------------------------------------------------------------------------------MA---A--A---N----G------------K-------K-----R-------------G-LE--H--------L---D-----------E--------------Y---E-P------K--------------P--------A-K-----H----------L--R-----S-------------------------------L-----HD-R-----M-------A-E----------------------------------------------------------------------------R---------R---LVVILE-----GASL--ET--V-------K----V-G-K-T-------------------------------------------FE-------L-------LNCD--Q--H---------KN-MI-I-------K---------------------------SG----------------------R---------------DPGK-IR-PDITHQCLLMLMDSPL-NRAG-LLQ-VYIH--TEKNAL--IEINPQTRIPRTFTRFCGLMVQLL---H-KLSVRA---------A-----D---G-PQ--KL-LR-MI-KNP-V-------------SNH-L-P----PGCP------------RI--------------------------------S--T-SFS-------------------------------------S-----G-EA-V---C-P-RT----LV--------P---------------------------------------------------E----------G----P---------A-A--VV----------------------------------------------------------------------------------------------------------------IGAFAH-----G-------A--V----------------N-----V-D---Y---TE----K-------TVSISNY-PLSAALTCAKISSAF-EEVWGVL------------------------------------------------
>Bos_grunniens_mutus@ELR47815
-------------------------------------------------------------------------------------------------------------------------------------------------------------------------------------------------------------------------------------MA---A--P---S----GAF-----QP-R-E-------R-----R-------------A-AE--Q--------E---E-----------D--------------W---D-A------V--------------A--------P-K-----R----------P--R-----L---------G---------------------A-----GS-K-----I-------G-G----------------------------------------------------------------------------R---------R---LIVVLE-----GASL--ET--V-------K----V-G-K-T-------------------------------------------YE-------L-------LNCD--K--H---------KS-ML-L-------K---------------------------NG----------------------R---------------DPGE-VR-PDIAHQSLLMLMDSPL-NRAG-LLQ-VYIH--TQKNVL--IEVNPQTRIPRTFDRFCGLMVQLL---H-KLSVRA---------A-----D---G-PQ--KL-LK-VI-KNP-V-------------SDH-F-P----VGCM------------KI--------------------------------G--T-SFS-------------------------------------V-----P-VV-S---D-V-RE----LA--------P-S-------------------------------------------------S----------D----P---------I-V--FV----------------------------------------------------------------------------------------------------------------VGAFAH-----G-------K--V----------------D-----V-E---Y---TE----K-------MVSISNY-PLSAALTCAKVTTAF-EEAWGVI------------------------------------------------
>Gorilla_gorilla_gorilla@XP_004052660
-------------------------------------------------------------------------------------------------------------------------------------------------------------------------------------------------------------------------------------MA---A--P---S----DGF-----KP-R-E-------R-----S-------------G-GE--Q--------A---Q-----------D--------------W---D-A------L--------------P--------P-K-----R----------P--R-----L---------G---------------------A-----GN-K-----I-------G-G----------------------------------------------------------------------------R---------R---LIVVLE-----GASL--ET--V-------K----V-G-K-T-------------------------------------------YE-------L-------LNCD--K--H---------KS-VL-L-------K---------------------------NG----------------------W---------------DPGE-VR-PDITHQSLLMLMDSPL-NRAG-LLQ-VYIH--TQKNVL--IEVNPQTRIPRTFDRFCGLMVQLL---H-KLSVRA---------A-----D---G-PQ--KL-LK-VI-KNP-V-------------SDH-F-P----VGCM------------KV--------------------------------G--T-SFS-------------------------------------I-----P-VV-S---D-V-RE----LV--------P-S-------------------------------------------------S----------D----P---------I-V--FV----------------------------------------------------------------------------------------------------------------VGAFAH-----G-------K--V----------------S-----V-E---Y---TE----K-------MVSISNY-PLSAALTCAKLTTAF-EEVWGVI------------------------------------------------
>Clavelina_lepadiformis@Clep52590.H1.1
--------------------------------------------------------------------------------------------------------------------------------------------------------------------------------------------------------------------------------------------------------------------------------------------------------------D---E-----------D--------------S---I-P------T--------------K--------G-L-----N----------L--L-----R---------K---------------------L-----NK-H-----N-------A-D----------------------------------------------------------------------------K---------R---LIVILV-----HASL--ET--V-------K----V-G-K-S-------------------------------------------YE-------L-------LNCD--K--H---------KS-IL-R-------K---------------------------NK----------------------R---------------DPGS-CR-PDITHQCLLMLLDSPL-NRAG-LLQ-VYVE--TTKNVL--IEINPQTRIPRTFDRFCGLMVQLL---H-KLSVRG---------T-----D---A-PV--KL-LK-VI-KGP-V-------------TTH-L-P----AGCQ------------CI--------------------------------G--T-SFS-------------------------------------------A-DV-S---M-V-KD----II--------P-S-------------------------------------------------D----------K----P---------I-A--FV----------------------------------------------------------------------------------------------------------------IGAMAH-----G-------T--I----------------K-----E-D---Y---TE----K-------SISISSY-PLSAALACTKICSAA-EDKWNII------------------------------------------------
>Salpa_fusiformis@Sfus3814.H1.1
-----------------------------------------------------------------------------------------------------------------------------------------------------------------------------------------------------------------------------------------------------------------------N---K-----R-------------E-RE--S--------D---S-----------E--------------A---E-EL-----Q--------------E--------E-F-----K----------I--L-----K---------R---------------------P-----KN-N-----Q-------S-G----------------------------------------------------------------------------K---------R---LIVILE-----NASL--ET--V-------K----M-K-K-K-------------------------------------------YE-------L-------LNSD--K--H---------KH-IL-L-------K---------------------------NN----------------------R---------------EVGE-CR-PDITHQCLLMLFDSPL-NRAN-LLQ-VYVH--TTKNVL--IEINPQTRLPRTFERFCGLMVHVL---H-KLSVRG---------VTDKGKS---F-NE--KL-IK-VI-KGP-V-------------TNH-L-P----PGTQ------------II--------------------------------G--T-SYG-------------------------------------S-----D-NL-I---K-S-EE----LVR-------S-E-------------------------------------------------D----------L----P---------V-A--VL----------------------------------------------------------------------------------------------------------------IGAMAH-----G-------A--I----------------D-----D-S---Y---AE----K-------SVSISQY-PLSAAITCSKICSAF-ESKWGI-------------------------------------------------
>Ophionotus_victoriae@CT01130603.H1.1
-------------------------------------------------------------------------------------------------------------------------------------------------------------------------------------------------------------------------------------------------------------------------------------------------------------------------------------------------E-D------GP-------------A--------S-K-----R----------P--K-----IPK-------I---------------------L-----LK-N-----S-------Q-E----------------------------------------------------------------------------K---------R---LIVVLE-----RASL--ES--V-------K----S-T-K-G-------------------------------------------YE-------L-------LNCD--H--H---------RH-MM-K-------K---------------------------FK----------------------K---------------DPSQ-CR-PDIVHQCLLMLFDSPL-NRAG-LLQ-VFIH--SEKNAL--IQISPQTRVPRTFDRFCGLMVQLL---H-KLSISA---------S---------------------------------------------------------------------------------------------------------------------------------------------------------------------------------------------------------------------------------------------------------------------------V----------------------------------------------------------------------------------------------------------------IGAMAH-----G-------Q--V----------------E-----T-D---Y---TE----E-------DISISNY-PLSAALTCSKVCSAF-EEAWGIL------------------------------------------------
>Chelonia_mydas@EMP26494
-------------------------------------------------------------------------------------------------------------------------------------------------------------------------------------------------------------------------------------MA---V--PKR-Q----LRR-----PV-G-D-------A-----A-------------A-ET--D--------P---A-----------R-----------------------------------------------------------------------------------------E---------------------A-----KQ-A-----WG------Q-R----------------------------------------------------------------------------R---------R---LLVLLE-----GASL--ET--V-------K----V-G-K-T-------------------------------------------YE-------L-------LNCD--K--H---------KS-LL-L-------R---------------------------SG----------------------R---------------DPGE-VR-PDITHQSLLMLMDSPL-NRAG-LLQ-VYIH--TQKNVL--IEVNPQTRIPRTFDRFCGLMVQLL---H-KLSVRA---------A-----D---G-PQ--KL-LK-VI-KNP-V-------------TDH-L-P----VGCM------------KI--------------------------------G--T-SFS-------------------------------------V-----P-NV-T---D-V-RE----LV--------P-T-------------------------------------------------A----------E----P---------V-A--IV----------------------------------------------------------------------------------------------------------------VGAFAH-----G-------S--L----------------N-----V-N---Y---TE----K-------MISISNY-PLSAALTCAKITTAF-EEAWGVV------------------------------------------------
>Alligator_sinensis@XM_006037049.H3.1
------------------------------------------------------------------------------------------------------------------------------------------------------------------------------------------------------------------------------------------------------------------------------------------------------------------------------------------------------------------------------------------------------------------------------------------------------------------------------------------------------------------------------------------------------------------------------------------------------G-R-T-------------------------------------------YE-------L-------LNCD--K--H---------KA-LL-A-------R---------------------------SG----------------------R---------------DPGA-VR-PDITHQSLLMLMDSPL-NRAG-LLQ-VYIH--TQKNVL--IEVNPQTRIPRTFDRFCGLMVQLL---H-KLSVRS---------A-----D---G-PQ--KL-LK-VI-KNP-V-------------TDH-L-P----VGCM------------KI--------------------------------G--T-SFS-------------------------------------T-----P-DV-T---D-A-RK----LV--------P-E-------------------------------------------------E----------Q----P---------V-A--VV----------------------------------------------------------------------------------------------------------------VGAFAH-----G-------S--L----------------N-----V-D---Y---TE----K-------MVSISNY-PLSAALTCAKITTAF-EEVWGVV------------------------------------------------
>Ambystoma_mexicanum@CT01131213.H1.1
---------------------------------------------------------------------------------------------------------------------------------------------------------------------------------------------------------------------------------------------A---E----AGK-----RR-R-Q-------E-----R-------------D-ED--D--------G---E-----------D--------------R---N-T------E--------------P--------W-K-----Q----------R--R-----L---------A---------------------G-----GT-F-----A-------T-R----------------------------------------------------------------------------R---------R---LLVVLE-----GASL--ES--V-------K----V-G-K-T-------------------------------------------YE-------L-------LNCD--K--H---------KS-LL-L-------K---------------------------NG----------------------R---------------DPGQ-VR-PDITHQSLLMLMDSPL-NRAG-LLQ-VYIH--TQRNVL--IEVNPQTRIPRTFDRFCGLMVQLL---H-KLSVRA---------A-----D---G-PQ--KL-LK-VI-KNP-V-------------SDH-F-P----VGCL------------KI--------------------------------G--T-SFS-------------------------------------S-----Q-QV-I---H-V-RD----LV--------P-E-------------------------------------------------S----------E----P---------V-V--FV----------------------------------------------------------------------------------------------------------------VGAFAH-----G-------A--V----------------D-----V-D---Y---TE----K-------TVSISNY-PLSAALTCAKLCTAF-EEVWKVV------------------------------------------------
>Chelonoidis_nigra@CT01131213.H1.1
------------------------------------------------------------------------------------------------------------------------------------------------------------------------------------------------------------------------------------------------------------------------------------------------------------------------------------------------------------------------------------------------------------------------------------------------------------------------------------------------------------------------------------------------------------------------------------------------------------------------------------------------------------------------------------------------------------------------------------------------------------------------------------------SLLMLMDSPL-NRAG-LLQ-VYIH--TQKNVL--IEVNPQTRIPRTFDRFCGLMVQLL---H-KLSVRA---------A-----D---G-PQ--KL-LK-VI-KNP-V-------------TDH-L-P----VGCM------------KI--------------------------------G--T-SFS-------------------------------------V-----P-NV-T---D-V-RE----LV--------P-T-------------------------------------------------A----------E----P---------V-A--IV----------------------------------------------------------------------------------------------------------------VGAFAH-----G-------S--L----------------N-----V-N---Y---TE----K-------MISISNY-PLSAALTCAKITTAF-EEAWGVV------------------------------------------------
>Chrysemys_picta_bellii@CT01131213.H1.1
-------------------------------------------------------------------------------------------------------------------------------------------------------------------------------------------------------------------------------------MA---A--PTR-Q----LRR-----PA-G-D-------A-----A-------------A-EM--A--------P---A---------------------------------------------------------------------------------------------------------------------------T-----KR-P-----LG------Q-R----------------------------------------------------------------------------R---------R---LLILLE-----GASL--ET--V-------K----V-G-K-T-------------------------------------------YE-------L-------LNCD--K--H---------KS-LL-L-------R---------------------------SG----------------------R---------------DPGE-VR-PDITHQSLLMLMDSPL-NRAG-LLQ-VYIH--TQKNVL--IEVNPQTRIPRTFDRFCGLMVQLL---H-KLSVRA---------A-----D---G-PQ--KL-LK-VI-KNP-V-------------TDH-L-P----VGCM------------KI--------------------------------G--T-SFS-------------------------------------V-----P-NV-T---D-V-RE----LV--------P-T-------------------------------------------------A----------E----P---------V-A--IV----------------------------------------------------------------------------------------------------------------VGAFAH-----G-------S--L----------------N-----V-N---Y---TE----K-------MISISNY-PLSAALTCAKITTAF-EEAWGVV------------------------------------------------
>Crocodylus_niloticus@toto19487.H1.1
----------------------------------------------------------------------------------------------------------------------------------------------------------------------------------------------------------------------------------------------------------------------------------------------------------------------------------------------------------------------------------------------------------------------------------------------------------------------------------------------------------------------------------------------------------------------------------------------------------------------------------------------------------------------------------------------------------------------------------------------------------------------------------------HQSLLMLMDSPL-NRAG-LLQ-VYIH--TQKNVL--IE-------------------------------------------------------------------------------------------------------------------------------------------------------SFS-------------------------------------A-----P-DV-T---D-A-RK----LV--------P-E-------------------------------------------------E----------Q----P---------V-A--IV----------------------------------------------------------------------------------------------------------------VGAFAH-----G-------S--------------------------------------------------------------------------------------------------------------------------------
>Crotalus_adamanteus@Cada9743.H1.1
------------------------------------------------------------------------------------------------------------------------------------------------------------------------------------------------------------------------------------------------------------------------------------------------------------------------------G-------------------------------------------------------------------------------E---------G---------------------S-----DP-R-----RA------G-K----------------------------------------------------------------------------R---------R---LVVILE-----GASL--ES--V-------K----V-G-K-T-------------------------------------------YE-------L-------LNCD--K--H---------KS-LL-L-------R---------------------------NG----------------------R---------------DPGR-VR-PDITHQSLLMLMDSPL-NRAG-LLQ-VYIH--TEKNVL--IEVNPQTRIPRTFDRFCGLMVQLL---H-KFSVRA---------A-----D---G-PQ--KL-LK-VI-KNP-V-------------TDH-L-P----VGCT------------KL--------------------------------G--T-SFS-------------------------------------A-----L-QV-A---D-M-RD----LV--------P-T-------------------------------------------------A----------D----P---------I-A--II----------------------------------------------------------------------------------------------------------------VGAFAH-----G-------S--L----------------N-----V-D---Y---TE----K-------TISISNY-PLSAALTCAKITTAF-EEMWGVV------------------------------------------------
>Cyclorana_alboguttata@Calb3949.H1.1
-------------------------------------------------------------------------------------------------------------------------------------------------------------------------------------------------------------------------------------MA---E--R---R----GPTSV----------------K-------------------H-TD--E--------D----------------------------------------------------------E------------------------------------P-------------------------------K-----IK-R-----R-------K-A----------------------------------------------------------------------------K---------R---LIVLLE-----GASL--ET--V-------R----V-G-K-T-------------------------------------------YE-------L-------LNCD--Q--H---------KN-IL-V-------K---------------------------NG----------------------R---------------DPGE-VR-PDITHQSLLMLLDSPL-NRAG-LLQ-VYIH--TQRNVL--IEVNPQTRIPRTFPRFCGLMVQLL---H-KLSVRA---------A-----D---G-PH--KL-LK-VI-KNP-I-------------TDH-L-S----AGCM------------KI--------------------------------A--T-SFQ-------------------------------------G-----E-SV-P---C-V-RD----LV--------PTT-------------------------------------------------D----------E----P---------I-M--IV----------------------------------------------------------------------------------------------------------------IGAFAH-----G-------S--V----------------N-----V-D---F---TE----R-------CVSISQY-PLSAALTCAKICTAF-EEVWGV-------------------------------------------------
>Elaphe_guttata@toto9918.H1.1
---------------------------------------------------------------------------------------------------------------------------------------------------------------------------------------------------------------------------------------------------------------------------------------------------------------------------------------------------------------------------------------------------------------------------------------------------------------------------------------------------------------------------------------------------------------------------------------------------------------------------------------------------------------------------------------------LL-L-------R---------------------------NG----------------------R---------------DPGG-VR-PDITHQSLLMLMDSPL-NRAG-LLQ-VYIH--TEKNVL--IEVNPQTRIPRTFD--------LL---H-KFSVRA---------A-----D---G-PQ--KL-LK-VI-KNP-V-------------TDH-L-P----VGCA------------KI--------------------------------G--T-SFS-------------------------------------A-----P-QV-T---D-I-RD----LV--------P-T-------------------------------------------------A----------D----P---------I-A--II----------------------------------------------------------------------------------------------------------------VGAF------------------------------------------------------------------------------------------------------------------------------------------------
>Emys_orbicularis@CT01131213.H1.1
------------------------------------------------------------------------------------------------------------------------------------------------------------------------------------------------------------------------------------------------------------------------------------------------------------------------------------------------------------------------------------------------------------------------------------------------------------------------------------------------------------------------------------------------------------------------------------------------------G-K-T-------------------------------------------YE-------L-------LNCD--K--H---------KS-LL-L-------R---------------------------SG----------------------R---------------DPGE-VR-PDITHQ---------L-NRAG-LLQ-VYIH--TQKNVL--IEVNPQTRIPRTFDRFCGLMVQLL---H-KLSVRA---------A-----D---G-PQ--KL-LK-VI-KNP-V-------------TDH-L-P----VGCM------------KI--------------------------------G--T-SFS-------------------------------------V-----P-NV-T---D-V-RE----LV--------P-T-------------------------------------------------A----------E----P---------V-A--IV----------------------------------------------------------------------------------------------------------------VGAFAH-----G-------X--L----------------N-----V-N---Y---TE----K-------MISISNY-PLSAALTCAKITTAF-EEAWGVV------------------------------------------------
>Eublepharis_macularius@Emac3016.H1.1
------------------------------------------------------------------------------------------------------------------------------------------------------------------------------------------------------------------PR-----L--P-RASPAAKMA---A--SAR-K----RP-------R-A-T-------E-----D-------------A-AA--A--------E---P-----------E-------------------------------------------------------------------------------A---------R---------------------P-----GP-P-----RA------T-K----------------------------------------------------------------------------R---------R---LLVILE-----GASL--ET--V-------K----V-G-K-T-------------------------------------------YE-------L-------LNCD--K--H---------KS-LL-Q-------R---------------------------SG----------------------R---------------DPGS-VR-PDITHQSLLMLMDSPL-NRAG-LLQ-VYIH--TEKNVL--IEVNPQTRIPRTFDRFCGLMVQLL---H-KFSVRA---------A-----D---G-PQ--KL-LK-VI-KNP-V-------------TDH-L-P----VGCM------------KI--------------------------------G--T-SFS-------------------------------------A-----P-TV-T---D-V-RD----LV--------P-T-------------------------------------------------T----------D----P---------V-A--II----------------------------------------------------------------------------------------------------------------VGAFAH-----G-------S--V----------------N-----V-D---Y---AE----K-------TISISNY-PLSAALTCAKITTAF-EEMWGVV------------------------------------------------
>Lampropholis_coggeri@CT01131213.H1.1
----------------------------------------------------------------------------------------------------------------------------------------------------------------------------------------------------------------------------------------------EA-A----APA-----RR-R-P-------H-----P-------------A-GE--D--------E---E-----------G-------------------------------------------------------------------------------X---------G---------------------A--------R-----RP------G-K----------------------------------------------------------------------------R---------R---LVVILE-----GASL--ET--V-------K----V-G-K-T-------------------------------------------YE-------L-------LNCD--K--H---------KS-LL-L-------R---------------------------SN----------------------R---------------DPAX-VR-PDITHQSLLMLMDSPL-NRAG-LLQ-VYIH--TEKNVL--IEVNPQTRIPRTFDRFCGLMVQLL---H-KFSVRA---------A-----D---G-PQ--KL-LK-VI-KNP-V-------------TDH-L-P----VGCM------------KL--------------------------------G--T-SFS-------------------------------------A-----P-SV-T---D-V-RD----LV--------P-T-------------------------------------------------A----------D----P---------I-A--II----------------------------------------------------------------------------------------------------------------VGAFAH-----G-------S--V----------------N-----V-D---Y---AE----K-------TISISNY-PLSAALTCAKITTAF-EEIWGVV------------------------------------------------
>Latimeria_menadoensis@GAPS01005970.H1.1
------------------------------------------------------------------------------------------------------------------------------------------------------------------------------------------------------------------------------------------------------------------------------------------------------------------E-----------E--------------L---Q-T------K--------------P--------A-K-----H----------L--R-----S-------------------------------L-----HE-K-----M-------M-E----------------------------------------------------------------------------R---------R---LVVVLE-----GATL--ET--V-------K----V-G-K-T-------------------------------------------FE-------L-------LNCD--K--H---------KS-II-L-------K---------------------------NG----------------------R---------------ELGR-VR-PDITHQSLLMLMDSPL-NRAG-LLQ-VYVH--THQNVL--IEVNPQTRIPRTFDRFCGLMVQLL---H-KLSVRA---------A-----D---G-PQ--KL-LK-VI-KNP-V-------------TNY-L-P----VGCV------------KI--------------------------------G--T-SFS-------------------------------------A-----E-KV-V---C-A-RD----LV--------P-K-------------------------------------------------S----------E----P---------V-V--FV----------------------------------------------------------------------------------------------------------------IGAFAH-----G-------S--I----------------S-----V-D---Y---TE----K-------TVSISNY-PLSAALTCAKICTAF-EEVWGVI------------------------------------------------
>Leucoraja_erinacea@toto70560.H2.1
-------------------------------------------------------------------------------------------------------------------------------------------------------------------------------------------------------------------------------------------------------------------------------------------------------------------------------------------------------------------------P--------R-S-----K----------M--A-----A-------------------------------P-----TG-E-----K-------E-K----------------------------------------------------------------------------R---------R---LVVVLE-----AAAL--ES--G-------K----V-G-K-T-------------------------------------------FE-------L-------LNCD--D--H---------KS-LL-I-------K---------------------------HG----------------------R---------------NPGD-LR-PDITHQCLLMLLDSPL-NRAG-FLQ-VYIH--TQKNVL--IEINPQTRIPRTIDRFSGLMLQLL---H-KLSIRA---------A-----D---G-PQ--KL-LK-VI-R-----------------------------------------------------------------------------------------------------------------------------------------------------------------------------------------------------------------------------------------------------------------------------------------------------------------------------------------------------------------------------------------------------------------------------------------------------------------------------------------------------------------------
>Notophthalmus_viridescens@Nvir15778.H1.1
-------------------------------------------------------------------------------------------------------------------------------------------------------------------------------------------------------------------------------------------------------GF-----RA-R-E-------P-----N-------------A-GK--RRXXEEDEDE---E-----------K--------------R---D-V------E--------------P--------W-K-----Q----------R--R-----L---------P---------------------N-----GA-G-----V-------S-R----------------------------------------------------------------------------R---------R---LLVVLE-----GASL--ES--V-------K----V-G-K-T-------------------------------------------YE-------L-------LNCD--K--H---------KS-ML-I-------K---------------------------NG----------------------R---------------DPGQ-VR-PDITHQSLLMLMDSPL-NRAG-LLQ-VYVH--TQRNVL--IEVNPQTRIPRTFDRFCGLMVQLL---H-KLSVRA---------A-----D---G-PQ--KL-LK-----------------------------------------------------------------------------------------------------------------------------------------------------------------------------------------------------------------------T----------E----P---------V-V--FV----------------------------------------------------------------------------------------------------------------VGAFAH-----G-------A--V----------------N-----V-D---Y---TE----K-------TVSISNY-PLSAALTCAKLCTAF-EEVWKVV------------------------------------------------
>Pelodiscus_sinensis@toto41230.H1.1
-------------------------------------------------------------------------------------------------------------------------------------------------------------------------------------------------------------------------------------MA---A--PTR-Q----LRR-----P------------------A-------------E-ET--D--------P---A-----------Q-----------------------------------------------------------------------------------------E---------------------A-----KR-P-----RA------Q-R----------------------------------------------------------------------------R---------R---LLVLLE-----GASL--ET--V-------K----V-G-K-T-------------------------------------------YE-------L-------LNCD--K--H---------KS-LL-L-------R---------------------------SG----------------------R---------------DPGE-VR-PDITHQSLLMLMDSPL-NRAG-LLQ-VYIH--TQKNVL--IEVNPQTRIPRTFDRFCGLMVQLL---H-KLSVRA---------A-----D---G-PQ--KL-LK-VI-KNP-V-------------TDH-L-P----VGCM------------KI--------------------------------G--T-SFS-------------------------------------V-----P-NV-T---D-V-HE----LI--------P-T-------------------------------------------------S----------E----P---------V-A--VV----------------------------------------------------------------------------------------------------------------VGAFAH-----G-------S--L----------------N-----V-D---Y---TE----K-------MISISNY-PLSAALTCAKITTAF-EEAWGVV------------------------------------------------
>Phrynops_hilarii@CT01131213.H1.2
------------------------------------------------------------------------------------------------------------------------------------------------------------------------------------------------------------------------------------------------------------------------------------------------------------------------------------------------------------------------------------------------------------------------------------------------------------------------------------------------------------------------------------------------------------------------------------------------------------------------------------------------------------------------------------------------------------------------------------------------------------------------------------------SLLMLMDSPL-NRAG-LLQ-VYIH--TQKNVL--IEVNPQTRIPRTFDRFCGLMVQLL---H-KLSVRA---------S-----D---G-PQ--KL-LK-VI-KNP-V-------------TDH-L-P----VGCM------------KI--------------------------------G--T-SFS-------------------------------------V-----P-NV-T---D-I-RE----L-----------------------------------------------------------------------------------------------------------------------------------------------------------------------------------------------------------------FAH-----G-------S--L----------------N-----V-D---Y---TE----K-------MISISNY-PLSAALTCAKITTAF-EEALG--------------------------------------------------
>Podarcis_sp.@Contig10208.H1.1
----------------------------------------------------------------------------------------------------------------------------------------------------------------------------------------------------------------------------------------------------------------------------------------------------------------------------------------------------------------------------------------------------------------------------------------------------------------------------------------------------------------------------------------------------------------------LG-----GASL--ET--V-------K----V-G-K-T-------------------------------------------YE-------L-------LTCD--K--H---------KS-LL-L-------R---------------------------SG----------------------R---------------DPGT-VR-PDITHQSLLMLMDSPL-NRAG-LLQ-VYIH--TEKNVL--IEVNPQTRIPRTFDRFCGLMVQLL---H-KFSVRA---------A-----D---G-PQ--KL-LK-VI-KNP-V-------------TDH-L-P----VGCA------------KI--------------------------------G--T-SFS-------------------------------------A-----S-TV-T---D-V-RD----IV--------P-T-------------------------------------------------A----------D----P---------I-A--IT----------------------------------------------------------------------------------------------------------------VGAFAH-----G-------S--V----------------N-----V-E---Y---TE----K-------TISISNY-PLSAALTCAKITTAF-EEMWGVV------------------------------------------------
>Pogona_vitticeps@toto16403.H1.1
------------------------------------------------------------------------------------------------------------------------------------------------------------------------------------------------------------------------------------------------------------------------------------------------------------------------------G-------------------------------------------------------------------------------G---------G---------------------S-----GP-H-----RA------G-R----------------------------------------------------------------------------R---------R---LVVILE-----GASL--ET--V-------K----V-G-K-T-------------------------------------------YE-------L-------LNCD--K--H---------KS-LL-L-------R---------------------------SG----------------------R---------------DPGA-AR-PDIAHQSLLMLMDSPL-NRAG-LLQ-VYIH--TEKNVL--IEVNPQTRIPRTFDRFCGLMVQLL---H-KFSVRA---------A-----D---G--------------------------------------------------------------------------------------------------------------------------------------------------------------D----MV--------P-T-------------------------------------------------A----------D----P---------I-A--IV----------------------------------------------------------------------------------------------------------------VGAFAH-----G-------S--V----------------N-----V-D---Y---TE----K-------TISISNY-PLSAALTCAKITTAF-EEMWGVV------------------------------------------------
>Protopterus_annectens@CT01131213.H1.1
-------------------------------------------------------------------------------------------------------------------------------------------------------------------------------------------------------------------------------------MA---A--P---S-------------------------K-----R-------------Q-HD--F--------E---E-----------D--------------N---E-T------E--------------A--------K-R-----A----------P--S-----C---------L---------------------R-----GG-R-----L-------SEG----------------------------------------------------------------------------R---------R---LVVVLE-----GASL--ET--V-------K----V-G-K-T-------------------------------------------FE-------L-------LNCD--K--H---------KS-LL-V-------K---------------------------NG----------------------R---------------DPGT-MR-PDITHQSLLMLMDSPL-NRAG-LLQ-VYIH--THRNVL--IEINPQTRIPRTFDRFCGLMVQLL---H-KLSVRA---------A-----D---G-PQ--KL-LK-VI-KNP-V-------------YDR-F-P----TGCM------------KL--------------------------------G--T-SFS-------------------------------------A-----K-EV-V---D-I-RS----LV--------P-K-------------------------------------------------S----------D----P---------V-V--MV----------------------------------------------------------------------------------------------------------------IGAFAH-----G-------T--I----------------N-----V-D---Y---TE----K-------TISISNY-PLSAALTCAKICTAF-EEVWGIV------------------------------------------------
>Ptychodera_flava@Pfla119754.H1.1
------------------------------------------------------------------------------------------------------------------------------------------------------------------------------------------------------------------------------------------------------------------------------------------------------------------------------------------------------------------------------------------------------------------------------------------------------------------------------------------------------------------------------------------------------------------------------------------------------------------------------------------------------------------------------------------KG-LM-K-------K---------------------------FK----------------------K---------------DPAN-YR-PDIAHQCLLMLFDSPL-NRAG-LLQ-VFVH--TENNVL--IQISPQTRIPRTFDRFCGLMVQLL---H-KLSIHA---------A-----D---G-PQ--KL-LK-VV-KNP-V-------------SQH-L-P----TGCK------------KI--------------------------------C--T-SFQ-------------------------------------S-----E-RC-V---N-A-RE----IV--------P-D-------------------------------------------------D----------K----P---------I-V--IV----------------------------------------------------------------------------------------------------------------IGAMAH-----G-------K--V----------------S-----V-D---Y---TE----E-------DVAISNY-PLSAALTCAKICSAF-EEVW---------------------------------------------------
>Python_regius@Preg31106.H1.1
-----------------------------------------------------------------------------------------------------------------------------------------------------------------------------------------------------------------------------------------------------------------------------------------------------------------------------------------------------------------------------------------------------------------------------------------------------A-R-----RA------G-K----------------------------------------------------------------------------R---------R---LVVILE-----GASL--ES--V-------K----V-G-K-M-------------------------------------------YE-------L-------LNCD--K--H---------KS-LL-L-------R---------------------------NG----------------------R---------------DPGT-VR-PDITHQSLLMLMDSPL-NRAG-LLQ-VYIH--TEKNVL--IEVNPQTRIPRTFDRFCGLMVQLL---H-KFSVRA---------A-----D---G-PQ--KL-LK-VI-KNP-V-------------TDH-L-P----VGCT------------KI--------------------------------G--T-SFS-------------------------------------A-----P-HV-T---D-M-RD----LV--------P-A-------------------------------------------------A----------D----P---------I-A--II----------------------------------------------------------------------------------------------------------------VGAFAH-----G-------S--L----------------N-----V-D---Y---TE----K-------TISISNY-PLSAALTCAKITTAF-EEMWGVV------------------------------------------------
>Rana_chensinensis@Rche27392.H1.1
---------------------------------------------------------------------------------------------------------------------------------------------------------------------------------------------------------------------------------------------------------------------------------------------------------------------------------------------------------------------------------------------------------------------------------------------------------------------------------------------------------------------------------------------------------------------------------------I-------L----A-G-K-T-------------------------------------------YE-------L-------LNCD--Q--H---------KS-ML-V-------K---------------------------NG----------------------R---------------DPGE-AR-PDITHQCLLMLLDSPL-NRAG-LLQ-VYIH--TQRNVL--IEVNPQTRIPRTFPRFCGLMVQLL---H-KLSVRA---------A-----D---G-PQ--KL-LK-VI-KNP-I-------------TDH-L-P----VGCV------------KV--------------------------------C--T-SFQ-------------------------------------G-----E-RV-P---C-V-RD----LV--------P-T-------------------------------------------------E----------E----P---------T-M--IV----------------------------------------------------------------------------------------------------------------VGAFAH-----G-------A--V----------------N-----I-D---F---AE----R-------TVSISEY-PLSAALTCTKICSAF-EEVWG--------------------------------------------------
>Scyliorhinus_canicula@toto24115.H1.1
---------------------------------------------------------------------------------------------------------------------------------------------------------------------------------------------------------------------------------------------------------------P-L-E-------E-----E-------------E-ER--EPP------G---R-----------G-----------------------------------------------------------G----------P--G-----AV-L-----RG---------------------R-----SG-R-----Q-------H-Q----------------------------------------------------------------------------A---------R---LLVILE-----GASL--ET--V-------K----V-G-K-S-------------------------------------------FE-------L-------LNCD--K--H---------RS-LL-L-------K---------------------------HN----------------------R---------------DPGS-IR-PDIAHQSLLMLMDSPL-NRAG-LLQ-VYVH--TQRNVL--IEINPQTRIPRTFDRFCGLMVQLL---H-KLSVRA---------A-----D---G-PQ--KL-LK-II-KNP-V-------------TDH-L-P----VGCR------------KI--------------------------------G--T-TFH-------------------------------------T-----D-EV-V---R-L-QD----LV--------P-K-------------------------------------------------E----------E----S---------A-V--FV----------------------------------------------------------------------------------------------------------------IGAFAH-----G-------S--I----------------N-----V-D---Y---TE----R-------QVSISSY-PLSAALTCAKICTAF-EEAWGVV------------------------------------------------
>Sphenodon_punctatus@toto19286.H2.1
-------------------------------------------------------------------------------------------------------------------------------------------------------------------------------------------------------------------------------------MA---P--PVL-R----KRV-----RV-E-G-------D-----E-------------G-EG--P--------T---S-----------R-------------------------------------------------------------------------------L---------P---------------------P-----GR-A-------------A-Q----------------------------------------------------------------------------R---------R---LLIILE-----GASL--ET--V-------K----V-G-K-T-------------------------------------------YE-------L-------LNCD--K--H---------KS-LL-L-------R---------------------------SG----------------------R---------------DPGE-AR-PDITHQSLLMLMDSPL-NRAG-LLQ-VYVH--TQKNVL--IEINPQTRIPRTFDRFCGLMVQLL---H-KLSVRA---------A-----D---G-PQ--KL-LK-VI-KNP-V-------------VDH-L-P----VGCM------------KI--------------------------------G--T-SFS-------------------------------------V-----P-NM-T---D-M-RG----LV--------P-A-------------------------------------------------A----------D----P---------I-A--IV----------------------------------------------------------------------------------------------------------------VGAFAH-----G-------S--I----------------N-----V-D---Y---TE----K-------MISISNY-PLSAALACAKITTAF-EEVWGVV------------------------------------------------
