# Supplementary material for: A phylogenomic framework and timescale for comparative studies of tunicates
Source: BMC Biol. 2018 Apr 13;16:39. doi: 10.1186/s12915-018-0499-2 (PMC5899321; doi:10.1186/s12915-018-0499-2)
Supplement: Supplementary file 4 — Supporting data. Transcriptome assemblies, alignments, and trees. (ZIP 38502 kb) [file 12915_2018_499_MOESM4_ESM.zip › 12915_2018_499_MOESM4_ESM/12915_2018_499 (Delsuc) Files Updated 23-03-2018/nsf1-G.fasta]

>Pelodiscus_sinensis@toto22331.H1.1
--------------------------------------------------------------------------------ME--M-------D---E-----------------G---K---------------------G----G--------T----G-----------LRQYYLS------------KIE-------ELQLIVN----EKSQNLRRLQA--------------QRNELNAK---------------------VRL-------LRE-ELQLLQEQGSY--VGEVVRAM---DKKKVLVKV-HP-EGKF-VVDV-----------------------------------D-KN--IDINDVTPNCRVALRN-DSYTLHKILPNKVDPLVSLMMVEK--VP-DSTYEMIGGLDK-QIKEIKEVIELPVKHPELF-EALGIAQPKGVLLYGPPGTGKTLLARAVAHHTDCTFIRVSGSELVQKFIGEG-------------------------------------------------------------SEVQRTMLELLNQLDGFEATKNIKVIMATNRIDILDSALLRPGRIDRKIEFPPPNEEARLDILKIHSRKMNLTRG--INLRKIAELMPGASGAEVKGVCTEAGMYALRERRVH-VTQEDFEMAVAKVMQ-------KDS------E-KNMSIKKLWK-------------------------------------------------------
>Strongylocentrotus_purpuratus@XP_784151
--------------------------------------------------------ME--K-------------------ME--V-------E---E-----------------S---G---------------------R----K--------D----G-----------IQRYYIT------------KIE-------ELQMVVT----DKTQNLRRLEA--------------QRNELNAK---------------------VRM-------LRE-ELQLLQEQGSH--VGEVVKAM---DKKKVLVKV-HP-EGKF-VVDI-----------------------------------D-KS--IDINDVQPNCRVALRN-DSHTLHKILPNKVDPLVSLMMVEK--VP-DSTYEMVGGLDK-QIKEIKEVIELPVKHPELF-DALGIAQPKGVLLYGPPGTGKTLLARAVAHHTECTFIRVSGSELVQKFIGEGSRMVRELFVMAREHAPSIIFMDEIDSIGSTRIE--G----S-S-G----G----------DSEVQRTMLELLNQLDGFEATKNIKVIMATNRIDILDSALLRPGRIDRKIEFPPPNEEARLDILKIHSRKMNLTRG--INLRKIAELMPGASGAEVKGVCTESGMYALRERRVH-VTQEDFEMAVAKVML-------KDS------E-KNMSIKKFWK-------------------------------------------------------
>Paracentrotus_lividus@CT01070709.H1.1
--------------------------------------------------------ME--K-------------------MD--I-------D---E-----------------S---G---------------------R----K--------D----G-----------IQRYYIT------------KIE-------ELQMVVT----DKTQNLRRLEA--------------QRNELNSK---------------------VRM-------LRE-ELQLLQEQGSH--VGEVVKAM---DKKKVLVKV-HP-EGKF-VVDI-----------------------------------D-KS--IDINDVQPNCRVALRN-DSHTLHKILPNKVDPLVSLMMVEK--VP-DSTYEMVGGLDK-QIKEIKEVIELPVKHPELF-DALGIAQPKGVLLYGPPGTGKTLLARAVAHHTECTFIRVSGSELVQKFIGEGSRMVRELFVMAREHAPPIIFMDEIDSIGSTRIE--G----S-S-G----G----------DSEVQRTMLELLNQLDGFEATKNIKVIMATNRIDILDSALLRPGRIDRKIEFPPPNEEARLDILKIHSRKMNLTRG--INLRKIAELMPGASGAEVKGVCTEAGMYALRERRVH-VTQEDFEMAVAKIML-------KDS------E-KNMSIKKFWK-------------------------------------------------------
>Solaster_stimpsonii@EE123232.H1.1
--------------------------------------------------------------------------------ME--V-------D---S-----------------G---A---------K--G-DG-P---R----G--------E----G-----------IRKYYMT------------KID-------ELQMVVT----EKSQNLRRLEA--------------QRNELNAK---------------------VRM-------LRE-ELQLLQEQGSH--VGEVVKAM---DKKKVLVKV-HP-EGKF-VVDI-----------------------------------D-KA--IDIKDVQPNCRVALRN-DSHTLHKILPNKVDPLVSLMMVEK--VP-DSTYEMVGGLDK-QIKEIKEVIELPVKHPELF-DALGIAQPKGVLLYGPPGTGKTLLARAVAHHTECTFIRVSGSELVQKFIGEGSRMVRELFVMAREHAPSIIFMDEIDSIGSTRIE--G----S-S-G----G----------DSEVQRTML------------------------------------------------------------------------------------------------------------------------------------------------------------------------------------------------------------
>Patiria_pectinifera@93299966.1
--------------------------------------------------------------------------------ME--V-------D---S-----------------G---A---------K--G-DG-P---K----G--------E----G-----------IRKYYMT------------KID-------ELQMVVT----EKSQNLRRLEA--------------QRNELNAK---------------------VRM-------LRE-ELQLLQEQGSH--VGEVVKAM---DKKKVLVKV-HP-EGKF-VVDI-----------------------------------D-KA--IDINDVQPNCRVALRN-DSHTLHKILPNKVDPLVSLMMVEK--VP-DSTYEMVGGLDK-QIKEIKEVIELPVKHPELF-DALGIAQPKGVLLYGPPGTGKTLLARAVAHHTECTFIRVSGSELVQKFIGEG---------------------------------------------------------------------------------------MATNRIDILDSALLRPGRIDRKIEFPPPNEEARLDILKIHSRKMNLTRG--INLRKIAELMPGASGAEVKGVCTEAGMYALRERRVH-VTQEDFEMAVAKVMQ-------KDS------E-KNMSIKKFWK-------------------------------------------------------
>Patiria_miniata@CT05100918.H1.1
------------------------------------------------------------E-------------------ME--V-------D---S-----------------G---A---------K--G-DG-P---K----G--------E----G-----------IRKYYMT------------KID-------ELQMVVT----EKSQNLRRLEA--------------QRNELNAK---------------------VRM-------LRE-ELQLLQEQGSH--VGEVVKAM---DKKKVLVKV-HP-EGKF-VVDI-----------------------------------D-KA--IDINDVQPNCRVALRN-DSHTLHKILPNKVDPLVSLMMVEK--VP-DSTYEMVGGLDK-QIKEIKEVIELPVKHPELF-DALGIAQPKGVLLYGPPGTGKTLLARAVAHHTECTFIRVSGSELVQKFIGEGSRMVRELFVMAREHAPSIIFMDEIDSIGSTRIE--G----S-S-G----G----------DSEVQRTMLELLNQLDGFEATKNIKVIMATNRIDILDSALLRPGRIDRKIEFPPPNEEARLDILKIHSRKMNLTRG--INLRKIAELMPGASGAEVKGVCTEAGMYALRERRVH-VTQEDFEMAVAKVMQ-------KDS------E-KNMSIKKFWK-------------------------------------------------------
>Xenoturbella_bocki@CT04100918.H1.1
---------------------------------------------------------------------------------------------------------------------------------------------------------------------------------------------------------------------------------------------------------------------------------------------EQGSY--VGEVVKAM---DKKKVLVKV-HP-EGKF-VVDI-----------------------------------D-KN--IDINDIQPNCRVALKN-D------------------------------------------------------------------------------------------------------------------------------------------------------------------------------------------------------------------------------------------------------------------EMMPGASGAEIKGVCTEAGMYALRERRVH-VTQEDFEMAVAKVMQ-------KDS------E-KNMSIKKQWK-------------------------------------------------------
>Molgula_tectiformis@26023420.517
-----------------------------------------------------------------------------K--MD--I-------E---N-----C----Q----S-E---G----------------------------------------G-----------IEQYYHS------------KIQ-------ELQMVVN----DKAQNVRRLQA--------------QRNELNSK---------------------VRM-------LRE-ELQLLQEQGSY--VGEVVKPI---DKKKVLVKV-HP-EGKF-VVDI-----------------------------------D-KS--IKIEDVTPNARVALRS-DSYVLHKILPNKVDPLVSLMMVEK--VP-DSTYEMVGGLDK-QIKEIKEVIELPVKHPELF-ESLGIAQPKGVLLYGPPGTGKTLLARAVAHHTDCTFIRVSGSELVQKFIGEGSRMVRELFVMAREHAPSIIFMDEIDSIGSSRLE--S----G-SGG----G----------DSEVQRTMLELLNQLDGFEATQNIKIIMATNRIDILDSALLRPGRIDRKIEFPPPNEDARLDILKIHSRKMNLTRG--INLHKIAEQMPGASGAEVKGVCTEAGMYALRERRVH-VTQEDFEMAVAKIMQ-------KDT------E-RNMSIKKLWK-------------------------------------------------------
>Molgula_gulf@MGUL2090.H1.1
---------------------------------------------------------------------------------------------------------------------------------------------------------------------------------------------------------------------------LQA--------------QRNELNSK---------------------VRM-------LRE-ELQLLQEQGSY--VGEVVKPI---DKKKVLVKV-HP-EGKF-VVDI-----------------------------------D-KS--IKIEDVTPNARVALRS-DSYVLHKILPNKVDPLVSLMMVEK--VP-DSTYEMVGGLDK-QIKEIKEVIELPVKHPELF-ESLGIAQPKGVLLYGPPGTGKTLLARAVAHHTDCTFIRVSGSELVQKFIGEGSRMVRELFVMAREHAPSIIFMDEIDSIGSSRLE--S----G-SGG----G----------DSEVQRTMLELLNQLDGFEATQNIKIIMATNRIDILDSALLRPGRIDRKIEFPPPNEDARLDILKIHSRKMNLTRG--INLQKIAEQMPGASGAEVKGV------------RVH-VTQEDFEMAVAKIMQ-------KDT------E-RNMSIKKLWK-------------------------------------------------------
>Molgula_occidentalis@CT04091006.H1.2
--------------------------------------------------------------------------------------------------------------------------------------------------------------------------------------------------------------------------------------------------------------------------------------------------------------------------------------------------------------------------------------------------------------------------------------------------------------------------------------------------------------------------------------------------------------------------------------------DGFEATQNIKIIMATNRIDILDSALLRPGRIDRKIEFPPPNEDARLDILKIHSRKMNLTRG--INLQKIAEQMPGASGAEVKGVCTEAGMYALRERRVH-VTQEDFEMAVAKIMQ-------KDT------E-RNMSIKKLWK-------------------------------------------------------
>Bostrichobranchus_pilularis@CT08091006.H1.1
-----------------------------------------------------------------------------K--MD--I-------D---S-----C----H----S-E---G----------------------------------------G-----------IEQYYHS------------KIQ-------DLQMVVN----DKAQNVRRLQA--------------QRNELNAK---------------------VRM-------LRE-ELQLLQEQGSY--VGEVVKPI---DKKKVLVKV-HP-EGKF-VVDI-----------------------------------D-KS--IKIEDVTPNARVALRS-DSYVLHKILPNKVDPLVSLMMVEK--VP-DSTYEMVGGLDK-QIKEIKEVIELPVKHPELF-ESLGIAQPKGVLLYGPPGTGKTLLARAVAHHTDCTFIRVSGSELVQKFIGEGSRMVRELFVMAREHAPSIIFMDEIDSIGSSRLE--S----G-SGG----G----------DSEVQRTMLELLNQLDGFEATQNIKIIMATNRIDILDSALLRPGRIDRKIEFPPPNEDARLDILKIHSRKMNLTRG--INLHKIAEQMPGASGAEVKGVCTEAGMYALRERRVH-VTQEDFEMAVAKIMQ-------KDT------E-RNMSIKKMWK-------------------------------------------------------
>Halocynthia_roretzi@CT05061112.H1.1
-----------------------------------------------------------------------------K--ME--I-------D---S-----C----H----S-E---G----------------------------------------G-----------IEQYYHT------------KIQ-------DLQMVVN----EKAQNVRRLQA--------------QRNELNSK---------------------VRL-------LRE-ELQLLQEQGSY--VGEVVKPI---DKKKVLVKV-HP-EGKF-VVDI-----------------------------------D-KH--IKIEDVTPNSRVALRS-DSYVLHKILPNKVDPLVSLMMVEK--VP-DSTYEMVGGLDK-QIKEIKEVIELPVKHPELF-EALGIAQPKGVLLYGPPGTGKTLLARAVAHHTDCTFIRVSGSELVQKFIGEGSRMVRELFVMAREHAPSIIFMDEIDSIGSSRLE--G----G-HGG----G----------DSEVQRTMLELLNQLDGFEAHQNIKVIMATNRIDILDSALLRPGRIDRKIEFPPPNEEARVDILKIHSRKMNLTRG--INLRKIAEQMPGASGAEMKGVCTEAGMYALRERRVH-VTQEDFEMAVAKIML-------KDT------E-RNMSIKKLWK-------------------------------------------------------
>Dendrodoa_grossularia@CT10091006.H1.1
-----------------------------------------------------------------------------K--ME--I-------D---T-----C----Q----T-E---G----------------------------------------G-----------IEQYYHT------------KIQ-------DLQMTVN----EKAKNVRRLQA--------------QRNELNST---------------------VRM-------LRE-ELQLLQEQGSY--VGEVIKPI---DKKKVLVKV-HP-EGKF-VVDI-----------------------------------D-KN--IKIEDVTPSCRVALRS-DSYVLHKILPNKVDPLVSLMMVEK--VP-DSTYEMVGGLDK-QIKEIKEVIELPVKHPELF-EALGIAQPKGVLLYGPPGTGKTLLARAVAHHTDCTFIRVSGSELVQKFIGEGSRMVRELFVMAREHAPSIIFMDEIDSIGSSRLE--G----G-HGG----G----------DSEVQRTMLELLNQLDGFEAHQNIKVVMATNRIDILDNALLRPGRIDRKIEFPPPNEDARLDILKIHSRKMNLTRG--INLKKIAEQMPGASGAEVKGVCTEAGMYALRERRVH-VTQEDFEMAVAKIML-------KDT------E-RNMSMKKLWK-------------------------------------------------------
>Styela_plicata@Spli83600.H1.1
----------------------------------------------------------------------------------------------------------------S-E---G----------------------------------------G-----------IEQYYHT------------KIQ-------DLQMTVN----EKAKNVRRLQA--------------QRNELNSK---------------------VRM-------LRE-ELQLLQEQGSY--VGEVVKPI---DKKKVL----------------------------------------------------------------------------------------------------------------------KEIKEVIELPVKHPELF-EALGIAQPKGVLLYGPPGTGKTLLARAVAHHTDCTFIRVSGSELVQKFIGEGSRMVRELFVMAR--------------------------------G----G----------DSEVQRTMLELLNQLDGFEAHQNIKVIMATNRIDILDNALLRPGRIDRKIEFPPPNEEARLDILKIHSRKMNLTRG--INLHKIAEQMPGASGAEVKGVCTEAGMYALRERRVH-VTQEDFEMAVAKIML-------KDT------E-RNMSIKKLWK-------------------------------------------------------
>Ciona_intestinalis@.20
-----------------------------------------------------------------------------K--LE--I-------D---T-----P----H----M-E---A----------------------------------------G-----------VEQYYHV------------KIQ-------DLQVVVN----EKAKNVRRLQA--------------QRNELNAK---------------------VRM-------LRE-ELQLLQEQGSY--VGEVVKPI---DKKKVLVKV-HP-EGKF-VVDI-----------------------------------D-KA--IKIEDVTANCRVALRS-DSYVLHKVLPNKVDPLVSLMMVEK--VP-DSTYEMVGGLDK-QIKEIKEVIELPVKHPELF-EALGIAQPKGVLLYGPPGTGKTLLARAVAHHTDCTFIRVSGSELVQKFIGEGSRMVRELFVMAREHAPSIIFMDEIDSIGSSRLE--G----G-SGG----G----------DSEVQRTMLELLNQLDGFEAHQNIKVVMATNRIDILDSALLRPGRIDRKIEFPPPNEEARLDILKIHSRKMNLTRG--INLRKIAEQMPGASGAEVKGTCTEAGMYALRERRVH-VTQEDFEMAVAKVMQ-------KDT------E-RNMSIRKLWK-------------------------------------------------------
>Phallusia_mammilata@CT03091006.H1.1
------------------------------------------------------------------------------------I-------D---T-----P----H----M-E---A----------------------------------------G-----------IEQYYNV------------KIQ-------DLNVVVN----EKAQNVRRLQA--------------QRNELNAK---------------------VRL-------LRE-ELQLLQEQGSY--VGEVVKPI---DKKK---KV-HP-EGKF-VVDI-----------------------------------D-KA--IKIEDVTANCRVALRS-DSYVLHKILPNKVDPLVSLMMV---------------------------------------------------LLYGPPGTGKTLLXRAVAHHTDCTFIRVSGSELV--------------------------------------------------GG----G----------DSEVQRTMLELLNQLDGFEAHQNIKVVMATNRIDILDSALLRPGRIDRK--------------------------------------------------------------------------------------------------------------------------------------------------------------------
>Ciona_savignyi@51698820.397
-----------------------------------------------------------------------------K--LE--I-------D---T-----P----H----M-E---A----------------------------------------G-----------VEQYYHI------------KIQ-------DLQVVVN----HKAQNVRRLQA--------------QRNELNAK---------------------VRM-------LRE-ELQLLQEQGSY--VGEVVKPI---DKKKVLAKV-HP-EGKF-VVDI-----------------------------------D-KS--IKIEDVTANCRVALRS-DSYVLHKILPNKVDPLVSLMMVEK--VP-DSTYEMVGGLDK-QIKEIKEVIELPVKHPELF-EALGIAQPKGVLLYGPPGTGKTLLARAVAHHTDCTFIRVSGSELVQKFIGEGSRMVRELFVMAREHAPSIIFMDEIDSIGSSRLE--S----G-SGG----G----------DSEVQRTMLELLNQLDGFEAHQNIKVVMATNRIDILDSALLRPGRIDRKIEFPPPNEEARLDILKIHSRKMNLTRG--INLRKIAEQMPGASGAEVKGVCTEAGMYALRERRVH-VTQEDFEMAVAKVMQ-------KDT------E-RNMSIRKLWK-------------------------------------------------------
>Cystodytes_dellechiajei@Cdel120507.H1.1
--------------------------------------------------------------------------------LE--L-------Q---A-----P----H----M-E---A----------------------------------------G-----------IEQYYKI------------KIQ-------DLQVVVN----GKAQNVRRLQA--------------QRNELNGK---------------------VRM-------LRX-ELQLLQEQGSY--VGE-----------------------------------------------------------------------------------------------------DPLVSLMMVEK--VP-DSTYEMVGGLDK-QIKEIKEVIELPVKHPELF-EALGIAQPKGVLLHGPPGTGKTLLARAVAHHTDCTFIRVSGSELVQKFIGEGSRMVRELFVMAREHAPSIIFMDEIDSIGSSRLE--G----G-HGG----G----------DSEVQRTMLELLNQLDGFEAHQNIKVV----------------------IEFPPPNEEARLDILKIHSRKMNLTRG--INLRKIAEQMPGASGAEVKGVCTEAGMYALRERRVH-VTQEDFEMAVAKIMQ-------KDT------E-RNMSIKKLWK-------------------------------------------------------
>Clavelina_lepadiformis@CT03091006.H1.1
-----------------------------------------------------------------------------K--ME--I-------D---T-----P----P----M-E---A----------------------------------------G-----------IEQYYHI------------KTQ-------DLQVVVN----EKAQNVRRLQA--------------QRNELNAK---------------------VRM-------LRE-ELQLLQEQGSY--VGEVVKPI---DKKKVLVKV-HP-EGKF-VVDI-----------------------------------D-KA--INIADVTANCRVALRS-DSYVLHKILPNKVDPLVSLMMVEK--VP-DSTYEMVGGLDK-QIKEIKEVIELPVKHPELF-EALGIAQPKGVLLHGPPGTGKTLLARAVAHHTDCTFIRVSGSELVQKFIGEGSRMVRELFVMAREHAPSIIFMDEIDSIGSSRLE--G----G-HGG----G----------DSEVQRTMLELLNQLDGFEAHQNIKVVMATNRIDILDSALLRPGRIDRKIEFPPPNEEARLDILKIHSRKMNLTRG--INLRKIAEQMPGASGAEVKGVCTEAGMYALRERRVH-VTQEDFEMAVAKIMQ-------KDT------E-RNMSIKKLWK-------------------------------------------------------
>Oikopleura_dioica@CBY22717
--------------------------MPNKRLRKSEEGDKYLK-PSSKKFRAPKESEQDPAEVEE---VIAAFKQLNK--MD--I-------D---N-----Q----V----Q-E---G----------------------------------------G-----------IANYYQS------------QLL-------ELNAIKN----DKEQNVRRLEA--------------QRNSLNSQ---------------------VRL-------LRE-ELQLLQEQGSY--VGEVIKPM---TKNKVLVKI-HP-EGKF-VVDI-----------------------------------D-SK--IKIEDLKATTRVALKS-DSYLLHKILPNKIDPLVSLMMVEK--VP-DSTYEMIGGLDK-QIKEIKEVIELPVKHPELF-EALGIAQPKGVLLYGPPGTGKTLLARAVAHHTDCTFIRVSGSELVQKFIGEGSRMVRELFVMAREHSPSIIFMDEIDSIGSSRME--S----G-SGG----G----------DSEVQRTMLELLNQLDGFEPHQNIKIIMATNRIDILDSALLRPGRIDRKIEFPAPNEDARVDILRIHSRKMNLTRG--INLRKIAEKMQGSSGAESKGVCTEAGMYALRERRVH-VTQEDFEMAVAKVMQ-------KDS------E-KNMSVKQLWK-------------------------------------------------------
>Branchiostoma_floridae@EEN44932
----------------------------------------------------MTAANE--E-------------------ME--V-------D---Q-----------------E---N---------------------K----K--------E----G-----------IQLYFQN------------KIE-------GLELEVA----ERTQNLRRLEA--------------QRNELNAK---------------------VRM-------LRE-ELQLLQEQGSY--VGEVVKPM---DKKKVLVKV-HP-EGKF-VVDV-----------------------------------D-KA--IDINDVTPNCRVALRN-DSYTLHKILPNKVDPLVSLMMVEK--VP-DSTYEMIGGLDK-QIKEIKEVIELPVKHPELF-EALGIAQPKGVLLYGPPGTGKTLLARAVAHHTDCTFIRVSGSELVQKFIGEGSRMVRELFVMAREHAPSIIFMDEIDSIGSSRLE--G----G-S-G----G----------DSEVQRTMLELLNQLDGFEAHQNIKVVMATNRIDILDSALLRPGRIDRKIEFPAPNEDARADILKIHSRKMNLTRG--INLRKIAETMPGASGAEVKGVCTEAGMYALRERRVH-VTQEDFEMAVAKVMQ-------KDS------E-KNMSIKKLWK-------------------------------------------------------
>Saccoglossus_kowalevskii@XP_002732818
------------------------------------------------MKMENGKGKE--Q-------------------ME--V-------D---E-----A-----------P---N---------------------N----H--------E----G-----------IKQYYIA------------KIE-------ELQLVVT----DKTQNLRRLQA--------------QRNELNAK---------------------VRM-------LRE-ELQLLQEQGSY--VGEVVKPM---DKKKVLVKV-HP-EGKF-VVDI-----------------------------------D-KN--IDMGDVTPNCRVALRN-DSYTLHKILPNKVDPLVSLMMVEK--VP-DSTYEMVGGLDK-QIKEIKEVIELPVKHPELF-EALGIAQPKGVLLYGPPGTGKTLLARAVAHHTDCTFIRVSGSELVQKFIGEGSRMVRELFVMAREHAPSIIFMDEIDSIGSSRLE--G----G-S-G----G----------DSEVQRTMLELLNQLDGFESHKNIKVIMATNRIDILDSALLRPGRIDRKIEFPPPNEEARLDILKIHSRKMNLTRG--INLRKIAELMPGASGAEVKGVCTEAGMYALRERRVH-VTQEDFEMAVAKVMQ-------KDS------E-KNMSIKKFWK-------------------------------------------------------
>Pan_troglodytes@XP_001149845
------------------------------------------------------------M--RL---TLCL-----Q--ME--L-------E---E-----------------G---K---------------------A----G--------S----G-----------LRQYYLS------------KIE-------ELQLIVN----DKSQNLRRLQA--------------QRNELNAK---------------------VRL-------LRE-ELQLLQEQGSY--VGEVVRAM---DKKKVLVKV-HP-EGKF-VVDV-----------------------------------D-KN--IDINDVTPNCRVALRN-DSYTLHKILPNKVDPLVSLMMVEK--VP-DSTYEMIGGLDK-QIKEIKEVIELPVKHPELF-EALGIAQPKGVLLYGPPGTGKTLLARAVAHHTDCTFIRVSGSELVQKFIGEGARMVRELFVMAREHAPSIIFMDEIDSIGSSRLE--G----G-S-G----G----------DSEVQRTMLELLNQLDGFEATKNIKVIMATNRIDILDSALLRPGRIDRKIEFPPPNEEARLDILKIHSRKMNLTRG--INLRKIAELMPGASGAEVKGVCTEAGMYALRERRVH-VTQEDFEMAVAKVMQ-------KDS------E-KNMSIKKLWK-------------------------------------------------------
>Monodelphis_domestica@XP_001376943
MMGFYNRAGLLSFILRTTAADAPALLRLRPEPHLDAGIRLCGG-KMA------LDGPE--Q--Q----------------ME--L-------E---E-----------------G---K---------------------A----G--------S----G-----------LRQYYLS------------KIE-------ELQLIVN----DKSQNLRRLQA--------------QRNELNAK---------------------VRL-------LRE-ELQLLQEQGSY--VGEVVRAM---DKKKVLVKV-HP-EGKF-VVDV-----------------------------------D-KN--IDINDVTPNCRVALRN-DSYTLHKILPNKVDPLVSLMMVEK--VP-DSTYEMIGGLDK-QIKEIKEVIELPVKHPELF-EALGIAQPKGVLLYGPPGTGKTLLARAVAHHTDCTFIRVSGSELVQKFIGEGARMVRELFVMAREHAPSIIFMDEIDSIGSSRLE--G----G-S-G----G----------DSEVQRTMLELLNQLDGFEATKNIKVIMATNRIDILDSALLRPGRIDRKIEFPPPNEEARLDILKIHSRKMNLTRG--INLRKIAELMPGASGAEVKGVCTEAGMYALRERRVH-VTQEDFEMAVAKVMQ-------KDS------E-KNMSIKKLWK-------------------------------------------------------
>Squalus_acanthias@CT01070725.H1.1
----------------------------------------PKY-KTS------ISSTM--R-------------------MD--L-------E---E-----------------G---K---------------------G----G--------T----G-----------LRQYYLS------------KIE-------ELQLIVN----DKSQNLRRLQA--------------QRNELNAK---------------------VRM-------LRE-ELQLLQEQGSY--VGEVVRAM---DKKKVLVKV-HP-EGKF-VVDV-----------------------------------D-KN--IDINDVTPNCRVALRN-DSYTLHKILPNKVDPLVSLMMVEK--VP-DSTYEMIGGLDK-QIKEIKEVIELPVKHPELF-EALGIAQPKGVLLYGPPGTGKTLLARAVAH-------------------------------------------------------------------------------------------------------------------------------------------------------------------------------------------------------------------------------------------------------------------------------------------------------
>Danio_rerio@AAI65834
---------------------------------------------MA------LDGIE--Q-------------------MD--I-------E---D-----------------S---K---------------------G----G--------S----G-----------LRQYYLS------------KIE-------ELQLTVN----EKSQNLRRLQA--------------QRNELNAK---------------------VRL-------LRE-ELQLLQEQGSY--VGEVVRAM---DKKKVLVKV-HP-EGKF-VVDV-----------------------------------D-KN--IDINDVTPNCRVALRN-DSYTLHKILPNKVDPLVSLMMVEK--VP-DSTYEMIGGLDK-QIKEIKEVIELPVKHPELF-EALGIAQPKGVLLYGPPGTGKTLLARAVAHHTDCTFIRVSGSELVQKFIGEGARMVRELFVMAREHAPSIIFMDEIDSIGSSRLE--G----G-S-G----G----------DSEVQRTMLELLNQLDGFEATKNIKVIMATNRIDILDSALLRPGRIDRKIEFPPPNEEARLDILKIHSRKMNLTRG--INLRKIAELMPGASGAEVKGVCTEAGMYALRERRVH-VTQEDFEMAVAKVMQ-------KDS------E-KNMSIKKLWK-------------------------------------------------------
>Taeniopygia_guttata@ACH44939
---------------------------------------MPAE-KMA------LDGPE--Q-------------------ME--M-------D---D-----------------G---K---------------------G----G--------S----G-----------LRQYYLS------------KIE-------ELQLIVN----EKSQNLRRLQA--------------QRNELNAK---------------------VRL-------LRE-ELQLLQEQGSY--VGEVVRAM---DKKKVLVKV-HP-EGKF-VVDV-----------------------------------D-KN--IDINDVTPNCRVALRN-DSYTLHKILPNKVDPLVSLMMVEK--VP-DSTYEMIGGLDK-QIKEIKEVIELPVKHPELF-EALGIAQPKGVLLYGPPGTGKTLLARAVAHHTDCTFIRVSGSELVQKFIGEGARMVRELFVMAREHAPSIIFMDEIDSIGSSRLE--G----G-S-G----G----------DSEVQRTMLELLNQLDGFEATKNIKVIMATNRIDILDSALLRPGRIDRKIEFPPPNEEARLDILKIHSRKMNLTRG--INLRKIAELMPGASGAEVKGVCTEAGMYALRERRVH-VTQEDFEMAVAKVMQ-------KDS------E-KNMSIKKLWK-------------------------------------------------------
>Gallus_gallus@XP_004948568
---------------------------------------MPAE-KMA------VDGPE--Q-------------------ME--M-------D---D-----------------G---K---------------------G----G--------T----G-----------LRQYYLS------------KIE-------ELQLIVN----EKSQNLRRLQA--------------QRNELNAK---------------------VRL-------LRE-ELQLLQEQGSY--VGEVVRAM---DKKKVLVKV-HP-EGKF-VVDV-----------------------------------D-KN--IDINDVTPNCRVALRN-DSYTLHKILPNKVDPLVSLMMVEK--VP-DSTYEMIGGLDK-QIKEIKEVIELPVKHPELF-EALGIAQPKGVLLYGPPGTGKTLLARAVAHHTDCTFIRVSGSELVQKFIGEGARMVRELFVMAREHAPSIIFMDEIDSIGSSRLE--G----G-S-G----G----------DSEVQRTMLELLNQLDGFEATKNIKVIMATNRIDILDSALLRPGRIDRKIEFPPPNEEARLDILKIHSRKMNLTRG--INLRKIAELMPGASGAEVKGVCTEAGMYALRERRVH-VTQEDFEMAVAKVMQ-------KDS------E-KNMSIKKLWK-------------------------------------------------------
>Xenopus_laevis@AAH77223
-----------------------------------MAPPAEYK-AAA-------DGME--Q-------------------ME--M-------D---E-----------------S---R---------------------G----G--------T----G-----------LRQYYLS------------KIE-------DLQLVVN----DKSQNLRRLQA--------------QRNELNAK---------------------VRL-------LRE-ELQLLQEQGSY--VGEVVRAM---DKKKVLVKV-HP-EGKF-VVDV-----------------------------------D-KN--IDINDVTPNCRVALRN-DSYTLHKILPNKVDPLVSLMMVEK--VP-DSTYEMIGGLDK-QIKEIKEVIELPVKHPELF-EALGIAQPKGVLLYGPPGTGKTLLARAVAHHTDCTFIRVSGSELVQKFIGEGARMVRELFVMAREHAPSIIFMDEIDSIGSSRLE--G----G-S-G----G----------DSEVQRTMLELLNQLDGFEATKNIKVIMATNRIDILDSALLRPGRIDRKIEFPPPNEEARLDILKIHSRKMNLTRG--INLRKIAELMPGASGAEVKGVCTEAGMYALRERRVH-VTQEDFEMAVAKVMQ-------KDS------E-KNMSIKKLWK-------------------------------------------------------
>Xenopus_laevis@AAH45221
-----------------------------------MAPPGEYK-AAA------ADGME--Q-------------------ME--M-------D---E-----------------S---R---------------------G----G--------I----G-----------LRQYYSS------------KIE-------DLQLVVN----DKSQNLRRLQA--------------QRNELNAK---------------------VRL-------LRE-ELQLLQEQGSY--VGEVVRAM---DKKKVLVKV-HP-EGKF-VVDV-----------------------------------D-KN--IDINDVTPNCRVALRN-DSYTLHKILPNKVDPLVSLMMVEK--VP-DSTYEMIGGLDK-QIKEIKEVIELPVKHPELF-EALGIAQPKGVLLYGPPGTGKTLLARAVAHHTDCTFIRVSGSELVQKFIGEGARMVRELFVMAREHAPSIIFMDEIDSIGSSRLE--G----G-S-G----G----------DSEVQRTMLELLNQLDGFEATKNIKVIMATNRIDILDSALLRPGRIDRKIEFPPPNEEARLDILKIHSRKMNLTRG--INLRKIAELMPGASGAEVKGVCTEAGMYALRERRVH-VTQEDFEMAVAKVMQ-------KDS------E-KNMSIKKLWK-------------------------------------------------------
>Xenopus_tropicalis@AAH64153
-----------------------------------MAPPGEYK-VAG-------DGME--Q-------------------ME--M-------D---E-----------------S---R---------------------G----G--------I----G-----------LRQYYLS------------KIE-------DLQLVVN----DKSQNLRRLQA--------------QRNELNAK---------------------VRL-------LRE-ELQLLQEQGSY--VGEVVRAM---DKKKVLVKV-HP-EGKF-VVDI-----------------------------------D-KN--IDINDVTPNCRVALRN-DSYTLHKILPNKVDPLVSLMMVEK--VP-DSTYEMIGGLDK-QIKEIKEVIELPVKHPELF-EALGIAQPKGVLLYGPPGTGKTLLARAVAHHTDCTFIRVSGSELVQKFIGEGARMVRELFVMAREHAPSIIFMDEIDSIGSSRLE--G----G-S-G----G----------DSEVQRTMLELLNQLDGFEATKNIKVIMATNRIDILDSALLRPGRIDRKIEFPPPNEEARLDILKIHSRKMNLTRG--INLRKIAELMPGASGAEVKGVCTEAGMYALRERRVH-VTQEDFEMAVAKVMQ-------KDS------E-KNMSIKKLWK-------------------------------------------------------
>Eptatretus_burgeri@53867208.61
---------------------------------------------------------Q--Q-------------------ME--T-------D---D-----------------S---K---------------------P----G--------E----G-----------LRQYYQT------------KIE-------ELQLIVN----EKSQNLRRLQA--------------QRNELNAK---------------------VRM-------LRE-ELQLLQEQGSY--VGEVVKPM---DKKKVLVKV-HP-XGKF-VVDI-----------------------------------D-KN--IDINDVTPNCRVALRN-DSYTLHKILPNKVDPLVSLMMVEK--VP-DSTYEMIGGLDK----------------------------------------------------------------------------VRELFVMAREHAPSIIFMDEIDSIGXSRLE--G----G-S-G----G----------DSEVQRTMLELLNQXDGCEATKNIKVIMATNRIDILDPALLRPGRIDRKIEFPPPNEEARLDILKIHSRKMNLTRG--INLRKIAELMPGASGAEVKGVCTEAGMYALRERRVH-VTQEDFEMAVAKVMQ-------KDS------E-KNMSIKKLWK-------------------------------------------------------
>Petromyzon_marinus@ti.25
---------------------------------------------MV------MGGGE--Q-------------------MR--M-------ETD-D-----------------V---K---------------------G----G--------D----G-----------LRQYYQT------------KIE-------ELQLVVN----EKSQNLRRLQA--------------QRNELNAK---------------------VRM-------LRE-ELQLLQEQGSY--VGEVVKPM---DKKKVLVKV-HP-EGKF-VVDI-----------------------------------D-KN--IDINDVTPNCRVALRN-DSYTLHKILPNKVDPLVSLMMVEK--VP-DSTYEMIGGLDK-QIKEIKEVIELPVKHPELF-EALGIAQPKGVLLYGPPGTGKTLLARAVAHHTECTFIRVSGSELVQKFIGEGSRMVRELFVMAREHAPSIIFMDEIDSIGSSRLE--G----G-S-G----G----------DSEVQRTMLELLNQLDGFEATKNIKVIMATNRIDILDPALLRPGRIDRKIEFPPPNEEARLDILKIHSRKMNLTRG--INLRKIAELMPGASGAEVKGVCTEAGMYALRERRVH-VTQEDFEMAVAKVMQ-------KDS------E-KNMSIKKLWK-------------------------------------------------------
>Apostichopus_japonicus@CT04110418.H1.1
-----------------------------------------------------------------------------------------------------------------------------------------------------------------------------------------------IE-------ELQMVVT----ERELNLRRLEA--------------QRNELNAK---------------------VRM-------LRE-ELQLLQEQGSH--VGEVVKAM---DKKKVLVKV-HP-EGKF-VVDI-----------------------------------D-KS--INMADITPNLRVALRN-DSHTLHKILPNKVDPLVSLMMVEK--VP-DSTYEMIGGLDK-QIKEIKEVIELPVKHPELF-------------------------------------------ELVQKFIGEGARMVR----MAREHAPSIIFMDEIDSIGSTRLE--G----S-S-G----G----------DSEVQRTMLELLNQLDGFEATKNIKVIMATNRIDILDSALLRPGRIDRKIEFPPPNEEARLDILKIHSRKMNLTRG--INLRKIAELMPGASGAEVKGV------------------------------------------------------------------------------------------------------------------
>Anolis_carolinensis@XP_003222519
-------------------------------------MRMPAKGKMA------VEGPE--Q-------------------ME--L-------D---E-----------------G---K---------------------G----G--------T----G-----------LRQYYLS------------KIE-------ELQLIVN----DKSQNLRRLQA--------------QRNELNAK---------------------VRL-------LRE-ELQLLQEQGSY--VGEVVRAM---DKKKVLVKV-HP-EGKF-VVDV-----------------------------------D-KN--IDINDVTPNCRVALRN-DSYTLHKILPNKVDPLVSLMMVEK--VP-DSTYEMIGGLDK-QIKEIKEVIELPVKHPELF-EALGIAQPKGVLLYGPPGTGKTLLARAVAHHTDCTFIRVSGSELVQKFIGEGARMVRELFVMAREHAPSIIFMDEIDSIGSSRLE--G----G-S-G----G----------DSEVQRTMLELLNQLDGFEATKNIKVIMATNRIDILDSALLRPGRIDRKIEFPPPNEEARLDILKIHSRKMNLTRG--INLRKIAELMPGASGAEVKGVCTEAGMYALRERRVH-VTQEDFEMAVAKVMQ-------KDS------E-KNMSIKKLWK-------------------------------------------------------
>Amphiura_filiformis@JG391392.H1.1
------------------------------------------------------------K-------------------ME--V-------D-------------------------A---------N--G-DG-----R----S--------E----G-----------IRQYYLT------------KLE-------ELQMVVT----EKSQNLRRLEA--------------QRNELNAK---------------------VRM-------LRE-ELQLLQEQGSH--VGEVVKAM---DKKKVLVKV-HP-EGKF-VVDI-----------------------------------D-KS--VDINDIQPNCRVALRN-DSHTLHKILPNKVDPLVSLMMVEK--VP-DSTYEMVGGLNK-QIKEIKEVIELPVKHPELF-DALGIAQPKGVLLYGPPGTGKTLLARAVAHHTECTFIRVSGSELVQKFIGEGSRMVRELFVMAREHAPSIIFMDEIDSIGSTRIE------------------------------------------------------------------------------------------------------------------------------------------------------------------------------------------------------------------------------------------------
>Eucidaris_tribuloides@SRA256179.H1.1
------------------------------------------------------------K-------------------ME--V-------E---E-----------------S---A---------------------R----K--------E----G-----------IQQYYVT------------KIE-------ELQIVVT----EKTQNLRRLEA--------------QRNELNAK---------------------VRM-------LRE-ELQLLQEQGSH--VGEVVKAM---DKKKVLVKV-HP-EGKF-VVDI-----------------------------------D-KS--IDIGDVQPNCRVALRN-DSHTLHKILPNKVDPLVSLMMVEK--VP-DSTYEMVGGLDK-QIKEI----ELPVKHPELF-DALGIAQPKGVLLYGPPGTGKTLLARAVAHHTECTFIRVSGSELVQKFIGEGSR---------------------------------------------------------------------------------------------LDSALLRPGRIDRKIEFPPPNEEARLDILKIHSRKMNLTRG--INLRKIAELMPGASGAEVKGVCTEAGMYALRERRVH-VTQEDFEMAVAKIMQ-------KDS------E-KNMSIKKFWK-------------------------------------------------------
>Lytechinus_variegatus@JH433628.H1.5
-----------------------------------------------------------------------------------------------------------------------------------------------------------------------------------------------------------------------------------------------------------------------------------------------------------------------V-HP-EGKF-VVDI-----------------------------------D-KS--IDINDVQPNCRVALRN-DSHTLHKILPNKV----------------------------------------------------------GVLLYGPPGTGKTLLARAVAHHTECTFIRVSGSELVQKFIGEGSRMVRELFVMAREHAPSIIFMDEIDSIGSTRIE--G----S-S-G----G----------DSEVQRTMLELLNQLDGFEATKNIKVIMATNRIDILDSALLRPGRIDRKIEFPPPNEEARLDILKIHSRKMNLTRG--INLRKIAELMPGASGAEVKGVCTEAGMYALRERRVH-VTQEDFEMAVAKIML-------KDS------E-KNMSIKKFWK-------------------------------------------------------
>Callorhinchus_milii@AFM90117
---------------------------------------------MV------ADSRA--Q-------------------ME--V-------E---E-----------------G---K---------------------G----G--------T----G-----------LRQYYLS------------KIE-------ELQLTVN----DKSQNLRRLQA--------------QRNELNAK---------------------VRM-------LRE-ELQLLQEQGSY--VGEVVRAM---DKKKVLVKV-HP-EGKF-VVDV-----------------------------------D-KN--IDINDVTPNCRVALRN-DSYTLHKILPNKVDPLVSLMMVEK--VP-DSTYEMIGGLDK-QIKEIKEVIELPVKHPELF-EALGIAQPKGVLLYGPPGTGKTLLARAVAHHTDCTFIRVSGSELVQKFIGEGARMVRELFVMAREHAPSIIFMDEIDSIGSSRLE--G----G-S-G----G----------DSEVQRTMLELLNQLDGFEATKNIKVIMATNRIDILDPALLRPGRIDRKIEFPPPNEEARLDILKIHSRKMNLTRG--INLRKIAELMPGASGAEVKGVCTEAGMYALRERRVH-VTQEDFEMAVAKVMQ-------KDS------E-KNMSIKKLWK-------------------------------------------------------
>Crotalus_adamanteus@AFJ51031
---------------------------------------------MA------VETSE--Q-------------------MD--L-------D---E-----------------G---K---------------------G----G--------T----G-----------LRQYYLS------------KIE-------ELQLIVN----DKSQNLRRLQA--------------QRNELNAK---------------------VRL-------LRE-ELQLLQEQGSY--VGEVVRAM---DKKKVLVKV-HP-EGKF-VVDV-----------------------------------D-KN--IDINDVTPNCRVALRN-DSYTLHKILPNKVDPLVSLMMVEK--VP-DSTYEMIGGLDK-QIKEIKEVIELPVKHPELF-EALGIAQPKGVLLYGPPGTGKTLLARAVAHHTDCTFIRVSGSELVQKFIGEGARMVRELFVMAREHAPSIIFMDEIDSIGSSRLE--G----G-S-G----G----------DSEVQRTMLELLNQLDGFEATKNIKVIMATNRIDILDSALLRPGRIDRKIEFPPPNEEARLDILKIHSRKMNLTRG--INLRKIAELMPGASGAEVKGVCTEAGMYALRERRVH-VTQEDFEMAVAKVMQ-------KDS------E-KNMSIKKLWK-------------------------------------------------------
>Oreochromis_niloticus@XP_004575487
---------------------------------------------ME------VDGID--HQ------------------ME--M-------G---E-----------------S---K---------------------G----G--------S----G-----------LRQYYLS------------KIE-------ELQLTVN----EKSQNLRRLQA--------------QRNELNAK---------------------VRL-------LRE-ELQLLQEQGSY--VGEVVRVM---DKKKVLVKV-HP-EGKF-VVDV-----------------------------------D-KN--IDINDVTPNCRVALRN-DSYTLHKILPNKVDPLVSLMMVEK--VP-DSTYEMIGGLDK-QIKEIKEVIELPVKHPELF-EALGIAQPKGVLLYGPPGTGKTLLARAVAHHTDCTFIRVSGSELVQKFIGEGARMVRELFVMAREHAPSIIFMDEIDSIGSSRLE--G----G-S-G----G----------DSEVQRTMLELLNQLDGFEATKNIKVIMATNRIDILDSALLRPGRIDRKIEFPPPNEEARLDILKIHSRKMNLTRG--INLRKIAELMPGASGAEVKGVCTEAGMYALRERRVH-VTQEDFEMAVAKVMQ-------KDS------E-KNMSIKKLWK-------------------------------------------------------
>Bos_grunniens_mutus@ELR44943
----------------------------------------GRG-KMA------LDGPE--Q-------------------ME--L-------E---E-----------------G---K---------------------A----G--------S----G-----------LRQYYLS------------KIE-------ELQLIVN----DKSQNLRRLQA--------------QRNELNAK---------------------VRL-------LRE-ELQLLQEQGSY--VGEVVRAM---DKKKVLVKV-HP-EGKF-VVDV-----------------------------------D-KN--IDINDVTPNCRVALRN-DSYTLHKILPNKVDPLVSLMMVEK--VP-DSTYEMIGGLDK-QIKEIKEVIELPVKHPELF-EALGIAQPKGVLLYGPPGTGKTLLARAVAHHTDCTFIRVSGSELVQKFIGEGARMVRELFVMAREHAPSIIFMDEIDSIGSSRLE--G----G-S-G----G----------DSEVQRTMLELLNQLDGFEATKNIKVIMATNRIDILDSALLRPGRIDRKIEFPPPNEEARLDILKIHSRKMNLTRG--INLRKIAELMPGASGAEVKGVCTEAGMYALRERRVH-VTQEDFEMAVAKVMQ-------KDS------E-KNMSIKKLWK-------------------------------------------------------
>Doliolum_nationalis@Dnat3749.H1.1
----------------------------------------------------------------------------------------------------------------------------------------------------------------------------------------------------------------------QNVRRLQA--------------QRNELNAK---------------------VRM-------LRE-ELQLLHEQGSY--VGEVVKPI---DKKKVLVKV-HP-EGKF-VVDI-----------------------------------D-KA--IKIEDVTPNCRVALRS-DSYVLHKILPNKVDPLVSLMMVEK--VP-DSTYEMVGGLDK-QIKEIKEVIELPVKHPELF-EALGIAQPKGVLLYGPPGTGKTLLARAVAHHTDCTFIRVSGSELVQKFIGEGSRMVRELFVMAR--------------------------------------------------------------------------------------------------------------------------------------------GAEVKGVCTEAGMYALRERRVH-VTQEDFEMAVAKIMQ-------KDS------E-RNTSIRKLWK-------------------------------------------------------
>Salpa_fusiformis@Sfus12558.H1.1
-----------------------------------------------------------------------------K--LD--I-------E---A-----P----R----I-E---A----------------------------------------G-----------IEQYYKI------------KNQ-------DLQSVVN----VKAQNGRRLQA--------------QRNELNAK---------------------VRM-------VRE-ELQLLQEQGSY--VGEVVKPI---DKKKVLVKV-HP-EGKF-VVDI-----------------------------------D-KA--IKIEDVIPNCRVALRS-DSYVLHKILPNKVDPLVSLMMVEK--VP-DSTYEMVGGLDK-QIKEIKEVIELPVKHPELF-EALGIAQPKGVLLYGPPGTGKTLLARAVAHHTDCTFIRVSGSELVQKFIGEGSRMVRELFLMAREHAPSIIFMDEIDSIGSSRLE--G----G-SGG----G----------DSEVQRTMLELLNQLDGFEAHQNIKVVMATNRIDILDSALLRPGRIDRKIEFPPPNEEARLDILKIHSRKMNLTRG--INLRKIAEQMPGASGAEVKGTCTEAGMYALRERRVH-VTQEDFEMAVAKIMQ-------KDS------E-RNTSIKKLWK-------------------------------------------------------
>Ophionotus_victoriae@CT02130603.H1.1
------------------------------------------------------------K-------------------MD--V-------D-------------------------S---------N--G-ER-----R----S--------E----G-----------IRTYYLT------------KLE-------ELQMVVT----EKSQNLRRLEA--------------QRNELNSK---------------------VRM-------LRE-ELQLLQEQGSH--VGEVVKAM---DKKKVLVKV-HP-EGKF-VVDI-----------------------------------D-KS--VDINDITPNCRVALRN-DSHTLHKILPNKVDPLVSLMMLEK--VP-DSTYEMVGGLNK-QIK--KEVIELPVKHPELF-DALGIAQP--------PGTGKTLLARAVAHHTECTFIRVSGSELVQKFIGEGSRMVRELFVMAREHAPSIIFMDEIDSIGSTRIE--G----S-S-G----G----------DSEVQRTMLELLNQLDGFEATKNIKV-------------------------------------------------------------------------------------------------------------------------------------------------------------------------------------------
>Anas_platyrhynchos@EOA97184
--------------------------------------------------------------------------------------------------------------------------------------------------------------------------------------------------------XLQLIVN----EKSQNLRRLQA--------------QRNELNAK---------------------VRL-------LRE-ELQLLQEQGSY--VGEVVRAM---DKKKVLVKV-HP-EGKF-VVDV-----------------------------------D-KN--IDINDVTPNCRVALRN-DSYTLHKILPNKVDPLVSLMMVEK--VP-DSTYEMIGGLDK-QIKEIKEVIELPVKHPELF-EALGIAQPKGVLLYGPPGTGKTLLARAVAHHTDCTFIRVSGSELVQKFIGEGARMVRELFVMAREHAPSIIFMDEIDSIGSSRLE--G----G-S-G----G----------DSEVQRTMLELLNQLDGFEATKNIKVIMATNRIDILDSALLRPGRIDRKIEFPPPNEEARLDILKIHSRKMNLTRG--INLRKIAELMPGASGAEVKGVCTEAGMYALRERRVH-VTQEDFEMAVAKVMQ-------KDS------E-KNMSIKKLWK-------------------------------------------------------
>Ciona_intestinalis@XP_002131047
----------------------------------------------XXXMIQARKKVKTEAVQGEAHVIQKLANCVSK--LE--I-------D---T-----P----H----M-E---A----------------------------------------G-----------VEQYYHV------------KIQ-------DLQVVVN----EKAKNVRRLQA--------------QRNELNAK---------------------VRM-------LRE-ELQLLQEQGSY--VGEVVKPI---DKKKVLVKV-HP-EGKF-VVDI-----------------------------------D-KA--IKIEDVTANCRVALRS-DSYVLHKVLPNKVDPLVSLMMVEK--VP-DSTYEMVGGLDK-QIKEIKEVIELPVKHPELF-EALGIAQPKGVLLYGPPGTGKTLLARAVAHHTDCTFIRVSGSELVQKFIGEGSRMVRELFVMAREHAPSIIFMDEIDSIGSSRLE--G----G-SGG----G----------DSEVQRTMLELLNQLDGFEAHQNIKVVMATNRIDILDSALLRPGRIDRKIEFPPPNEEARLDILKIHSRKMNLTRG--INLRKIAEQMPGASGAEVKGTCTEAGMYALRERRVH-VTQEDFEMAVAKIMQ-------KDT------E-RNMSIRKLWK-------------------------------------------------------
>Chelonia_mydas@EMP24271
---------------------------------------------------------------------------------------------------------------------------------------------------------------------------------------------------------XQLIVN----EKSQNLRRLQA--------------QRNELNAK---------------------VRL-------LRE-ELQLLQEQGSY--VGEVVRAM---DKKKVLVKV-HP-EGKF-VVDV-----------------------------------D-KN--IDINDVTPNCRVALRN-DSYTLHKILPNKVDPLVSLMMVEK--VP-DSTYEMIGGLDK-QIKEIKEVIELPVKHPELF-EALGIAQPK--------------------------------------------RMVRELFVMAREHAPSIIFMDEIDSIGSSRLE--G----G-S-G----G----------DSEVQRTMLELLNQLDGFEATKNIKVIMATNRIDILDSALLRPGRIDRKIEFPPPNEEARLDILKIHSRKMNLTRG--INLRKIAELMPGASGAEVKGVCTEAGMYALRERRVH-VTQEDFEMAVAKVMQ-------KDS------E-KNMSIKKLWK-------------------------------------------------------
>Botryllus_schlosseri@CT07131026.H1.1
-------------------------------------------------MLQKTRSSTRHVERGEAATIQKLATSVAK--LE--I-------G---N-----C----E------K---G----------------------------------------G-----------IEQYYHT------------KIR-------DLQMVVN----EKAKNVRRLQA--------------QRNELNSK---------------------VRM-------LRE-ELQLLQEQGSS--VGEVVKPI---DKKKVLVKV-HP-EGKF-VVDI-----------------------------------D-KA--INIEDVTPNSRVALRS-DSYVLHKILPNKVDPLVSLMMVEK--VP-DSTYEMVGGLDK-QIKEIKEVIELPVKHPELF-EALGIAQPKGVLLYGPP-----------------------------------SRMVRELFVMAREHAPSIIFMDEIDSIGSSRLE--S----G-SGG----G----------DSEVQRTMLELLNQLDGFEAHQNIKVIMATNRIDILDSALLRPGRIDRKIEFPPPNEAARLDILKIHSRKMNLTRG--IDLGKIAEQMPGASGAEVKGVCTEAGMYALRERRVH-VTQEDFEMSVAKIMQ-------KDT------E-KNMSMKKLWK-------------------------------------------------------
>Alligator_sinensis@XM_006038904.H1.1
---------------------------------------MPAE-KMA------VDGPE--Q-------------------ME--M-------D---E-----------------G---K---------------------G----G--------T----G-----------LRQYYLS------------KIE-------ELQLIVN----EKSQNLRRLQA--------------QRNELNAK---------------------VRL-------LRE-ELQLLQEQGSY--VGEVVRAM---DKKKVLVKV-HP-EGKF-VVDV-----------------------------------D-KN--IDINDVTPNCRVALRN-DSYTLHKILPNKVDPLVSLMMVEK--VP-DSTYEMIGGLDK-QIKEIKEVIELPVKHPELF-EALGIAQPKGVLLYGPPGTGKTLLARAVAHHTDCTFIRVSGSELVQKFIGEGARMVRELFVMAREHAPSIIFMDEIDSIGSSRLE--G----G-S-G----G----------DSEVQRTMLELLNQLDGFEATKNIKVIMATNRIDILDSALLRPGRIDRKIEFPPPNEEARLDILKIHSRKMNLTRG--INLRKIAELMPGASGAEVKGVCTEAGMYALRERRVH-VTQEDFEMAVAKVMQ-------KDS------E-KNMSIKKLWK-------------------------------------------------------
>Ambystoma_mexicanum@CT01131209.H1.1
-----------------------------------MAPPGEYK-MTM-------EGPE--Q-------------------MD--M-------D---E-----------------T---K---------------------G----G--------T----G-----------LRQYYLS------------KIE-------DLQLVVN----DKSQNLRRLQA--------------QRNELNAK---------------------VRL-------LRE-ELQLLQEQGSY--VGEVVRAM---DKKKVLVKV-HP-EGKF-VVDV-----------------------------------D-KN--IDINDVTPNCRVALRN-DSYTLHKILPNKVDPLVSLMMVEK--VP-DSTYEMIGGLDK-QIKEIKEVIELPVKHPELF-EALGIAQPKGVLLYGPPGTGKTLLARAVAHHTDCTFIRVSGSELVQKFIGEGARMVRELFVMAREHAPSIIFMDEIDSIGSSRLE--G----G-S-G----G----------DSEVQRTMLELLNQLDGFEATKNIKVIMATNRIDILDSALLRPGRIDRKIEFPPPNEEARLDILKIHSRKMNLTRG--INLRKIAELMPGASGAEVKGVCTEAGMYALRERRVH-VTQEDFEMAVAKVMQ-------KDS------E-KNMSIKKLWK-------------------------------------------------------
>Caiman_crocodilus@Contig9090.H1.1
-----------------------------------------------------------------------------------------------------------------------------------------------------------------------------------------------------------------------------------------------------------------------------------------------------------------------V-HP-EGKF-VVDV-----------------------------------D-KN--IDINDVTPNCRVALRN-DSYTLHKILPNKVDPLVSLMMVEK--VP-DSTYEMIGGLDK-QIKEIKEVIELPVKHPEL---------------------------------------------------------------------------------------------------------------------------------------------------------------------------------------------------------------------------------------------------------------------------------------------------------------------------------------
>Chelonoidis_nigra@Contig2457.H1.1
---------------------------------------MPAE-KMA------VDGPE--Q-------------------ME--M-------D---E-----------------G---K---------------------G----G--------T----G-----------LRQYYLS------------KIE-------ELQLIVN----EKSQNLRRLQA--------------QRNELNAK---------------------VRL-------LRE-ELQLLQEQGSY--VGEVVRAM---DKKKVLVKV-HP-EGKF-VVDV-----------------------------------D-KN--IDINDVTPNCRVALRN-DSYTLHKILPNKVDPLVSLMMVEK--VP-DSTYEMIGGLDK-QIKEIKEVIELPVKHPELF-EALGIAQPKGVLLYGPPGTGKTLLARAVAHHTDCTFIRVSGSELVQKFIGEGARMVRELFVMAREHAPSIIFMDEIDSIGSSRLE--G----G-S-G----G----------DSEVQRTMLELLNQLDGFEATKNIKVIMATNRIDILDSALLRPGRIDRKIEFPPPNEEARLDILKIHSRKMNLTRG--INLRKIAELMPGASGAEVKGVCTEAGMYALRERRVH-VTQEDFEMAVAKVMQ-------KDS------E-KNMSIKKLWK-------------------------------------------------------
>Chrysemys_picta_bellii@CT01131209.H1.1
---------------------------------------MPAE-KMA------VDGPE--Q-------------------ME--M-------D---E-----------------G---K---------------------G----G--------T----G-----------LRQYYLS------------KIE-------ELQLIVN----EKSQNLRRLQA--------------QRNELNAK---------------------VRL-------LRE-ELQLLQEQGSY--VGEVVRAM---DKKKVLVKV-HP-EGKF-VVDV-----------------------------------D-KN--IDINDVTPNCRVALRN-DSYTLHKILPNKVDPLVSLMMVEK--VP-DSTYEMIGGLDK-QIKEIKEVIELPVKHPELF-EALGIAQPKGVLLYGPPGTGKTLLARAVAHHTDCTFIRVSGSELVQKFIGEGARMVRELFVMAREHAPSIIFMDEIDSIGSSRLE--G----G-S-G----G----------DSEVQRTMLELLNQLDGFEATKNIKVIMATNRIDILDSALLRPGRIDRKIEFPPPNEEARLDILKIHSRKMNLTRG--INLRKIAELMPGASGAEVKGVCTEAGMYALRERRVH-VTQEDFEMAVAKVMQ-------KDS------E-KNMSIKKLWK-------------------------------------------------------
>Crocodylus_niloticus@toto2196.H1.1
---------------------------------------MPAE-KMA------VDGPE--Q-------------------ME--M-------D---E-----------------G---K---------------------G----G--------T----G-----------LRQYYLS------------KIE-------ELQLIVN----EKSQNLRRLQA--------------QRNELNAK---------------------VRL-------LRE-ELQLLQEQGSY--VGEVVRAM---DKKKVLVKV-HP-EGKF-VVDV-----------------------------------D-KN--IDINDVTPNCRVALRN-DSYTLHKILPNKVDPLVSLMMVEK--VP-DSTYEMIGGLDK-QIKEIKEVIELPVKHPELF-EALGIAQPKGVLLYGPPGTGKTLLARAVAHHTDCTFIRVSGSELVQKFIGEGARMVRELFVMAREHAPSIIFMDEIDSIGSSRLE--G----G-S-G----G----------DSEVQRTMLELLNQLDGFEATKNIKVIMATNRIDILDSALLRPGRIDRKIEFPPPNEEARLDILKIHSRKMNLTRG--INLRKIAELMPGASGAEVKGVCTEAGMYALRERRVH-VTQEDFEMAVAKVMQ-------KDS------E-KNMSIKKLWK-------------------------------------------------------
>Cyclorana_alboguttata@Calb539.H1.1
-----------------------------------MAPPGEYK-MAG-------DGAE--Q-------------------MD--M-------D---E-----------------T---R---------------------G----G--------T----G-----------LRQYYLS------------KIE-------DLQLVVN----EKSQNLRRLQA--------------QRNELNAK---------------------VRL-------LRE-ELQLLQEQGSY--VGEVVRAM---DKKKVLVKV-HP-EGKF-VVDI-----------------------------------D-KN--IDINDVTPNCRVALRN-DSYTLHKILPNKVDPLVSLMMVEK--VP-DSTYEMIGGLDK-QIKEIKEVIELPVKHPELF-EALGIAQPKGVLLYGPPGTGKTLLARAVAHHTDCTFIRVSGSELVQKFIGEGARMVRELFVMAREHAPSIIFMDEIDSIGSSRLE--G----G-S-G----G----------DSEVQRTMLELLNQLDGFEATKNIKVIMATNRIDILDSALLRPGRIDRKIEFPPPNEEARLDILKIHSRKMNLTRG--INLRKIAELMPGASGAEVKGVCTEAGMYALRERRVH-VTQEDFEMAVAKVMQ-------KDS------E-KNMSIKKLWK-------------------------------------------------------
>Cynops_pyrrhogaster@CT01131209.H1.1
----------------------------------------EYK-MTM-------EGPE--Q-------------------MD--M-------D---E-----------------T---K---------------------G----G--------T----G-----------LRQYYLS------------KIE-------DLQLVVN----DKSQNLRRLQA--------------QRNELNAK---------------------VRL-------LRE-ELQLLQEQGSY--VGEVVRAM---DKKKVLVKV-HP-EGKF-VVDV-----------------------------------D-KN--IDINDVTPNCRVALRN-DSYTLHKILPNKVDPLVSLMMVEK--VP-DSTYEMIGGLDK-QIKEIKEVIELPVKHPELF-EALGIAQPKGVLLYGPPGTGKTLLARAVAHHTDCTFIRVSGSELVQKFIGEGARMVRELFVMAREHAPSIIFMDEIDSIGSSRLE--G----G-S-G----G----------DSEVQRTMLELLNQLDGFEATKNIKVIMATNRIDILDSALLRPGRIDRKIEFPPPNEEARLDILKIHSRKMNLTRX--INLRKL---------------------------------------------------------------------------------------------------------------------------------
>Elaphe_guttata@toto10288.H1.1
--------------------------------------------KMA------VEGPE--Q-------------------MD--L-------D---E-----------------G---K---------------------G----G--------T----G-----------LRQYYLS------------KIE-------ELQLIVN----DKSQNLRRLQA--------------QRNELNAK---------------------VRL-------LRE-ELQLLQEQGSY--VGEVVRAM---DKKKVLVKV-HP-EGKF-VVDV-----------------------------------D-KN--IDINDVTPNCRVALRN-DSYTLHKILPNKVDPLVSLMMVEK--VP-DSTYEMIGGLDK-QIKEIKEVIELPVKHPELF-EALGIAQPKGVLLYGPPGTGKTLLARAVAHHTDCTFIRVSGSE--------------------------------------------------------------------------------------------------------LDSALLRPGRIDRKIEFPPPNEEARLDILKIHSRKMNLTRG--INLRKIAELMPGASGAEVKGVCTEAGMYALRERRVH-VTXEDFEMAVAKVMQ-------KDS------E-KNMSIKKLWK-------------------------------------------------------
>Emys_orbicularis@CT01131209.H1.1
---------------------------------------------------------------------------------------------------------------------------------------------------------------------------------------------------------------------------------------------------------------------------------------------------------------------------------VVDV-----------------------------------D-KN--IDINDVTPNCRVALRN-DSYTLHKILPNKVDPLVSLMMVEK--VP-DSTYEMIGGLDK-QIKEIKEVIELPVKHPELF-EALGIAQPKGVLLYGPPGTGKTLLARAVAHHTDCTFIRVSGSELVQKFIGEGARMVRELFVMAREHAPSIIFMDEIDSIGSSRLE--G----G----------------------------------------------------------------------------------------------------------------------------------------------------------------------------------------------------------------------------------------
>Eublepharis_macularius@Emac7206.H1.1
---------------------------------------IPVRGKMA------TEGLE--Q-------------------ME--L-------D---E-----------------S---K---------------------G----G--------T----G-----------LRQYYLS------------KIE-------ELQLIVN----DKSQNLRRLQA--------------QRNELNAK---------------------VRL-------LRE-ELQLLQEQGSY--VGEVVRAM---DKKKVLVKV-HP-EGKF-VVDV-----------------------------------D-KN--IDINDVTPNCRVALRN-DSYTLHKILPNKVDPLVSLMMVEK--VP-DSTYEMIGGLDK-QIKEIKEVIELPVKHPELF-EALGIAQPKGVLLYGPPGTGKTLLARAVAHHTDCTFIRVSGSELVQKFIGEGARMVRELFVMAREHAPSIIFMDEIDSIGSSRLE--G----G-S-G----G----------DSEVQRTMLELLNQLDGFEATKNIKVIMATNRIDILDSALLRPGRIDRKIEFPPPNEEARLDILKIHSRKMNLTRG--INLRKIAELMPGASGAEVKGVCTEAGMYALRERRVH-VTQEDFEMAVAKVMQ-------KDS------E-KNMSIKKLWK-------------------------------------------------------
>Lampropholis_coggeri@CT01131209.H1.1
----------------------------------------------------------------------------------------------------------------------------------------------------------T----G-----------LRQYYLS------------KIE-------ELQLIVN----DKSQNLRRLQA--------------QRNELNAK---------------------VRL-------LRE-ELXLLQEQGSY--VGEVVRAM---DKKKVLVKV-HP-EGKX-VVDV-----------------------------------D-KN--IDINDVTPNCRVALRN-DSYTLHKILPNKVDPLVSLMMVEK--VP-DSTYEMIGGLDK-QIKEIKEVIELPVKHPELF-EALGIAQPKGVLLYGPPGTGKTLLARAVAHHTDCTFIRVSGSELVQKFIGEGARMVRELFVMAREHAPSIIFMDEIDSIGSSRLE--G----G-S-G----G----------DSEVQRTMLELLNQLDGFEATKNIKVIMATNRIDILDSALLRPGRIDRKIEFPPPNEEARLDILKIHSRKMNLTRG--INLRKIAELMPGASGAEVKGVCTEAGMYALRERRVH-VTQEDFEMAVAKVMQ-------KDS------E-KNMSIKKLWK-------------------------------------------------------
>Latimeria_chalumnae@CT01131209.H1.1
---------------------------------------------MA------LDGPE--Q-------------------ME--M-------E---D-----------------G---K---------------------G----G--------T----G-----------LRQYYLS------------KIE-------ELQLVVN----DKSQNLRRLQA--------------QRNELNAK---------------------VRL-------LRE-ELQLLQEQGSY--VGEVVRAM---DKKKVLVKV-HP-EGKF-VVDV-----------------------------------D-KN--IDINDVTPNCRVALRN-DSYTLHKILPNKVDPLVSLMMVEK--VP-DSTYEMIGGLDK-QIKEIKEVIELPVKHPELF-EALGIAQPKGVLLYGPPGTGKTLLARAVAHHTDCTFIRVSGSELVQKFIGEGARMVRELFVMAREHAPSIIFMDEIDSIGSSRLE--G----G-S-G----G----------DSEVQRTMLELLNQLDGFEATKNIKVIMATNRIDILDSALLRPGRIDRKIEFPPPNEEARLDILKIHSRKMNLTRG--INLRKIAELMPGASGAEVKGVCTEAGMYALRERRVH-VTQEDFEMAVAKVMQ-------KDS------E-KNMSIKKLWK-------------------------------------------------------
>Latimeria_menadoensis@GAPS01056847.H1.1
---------------------------------------------MA------LDGPE--Q-------------------ME--M-------E---D-----------------G---K---------------------G----G--------T----G-----------LRQYYLS------------KIE-------ELQLVVN----DKSQNLRRLQA--------------QRNELNAK---------------------VRL-------LRE-ELQLLQEQGSY--VGEVVRAM---DKKKVLVKV-HP-EGKF-VVDV-----------------------------------D-KN--IDINDVTPNCRVALRN-DSYTLHKILPNKVDPLVSLMMVEK--VP-DSTYEMIGGLDK-QIKEIKEVIELPVKHPELF-EALGIAQPKGVLLYGPPGTGKTLLARAVAHHTDCTFIRVSGSELVQKFIGEGARMVRELFVMAREHAPSIIFMDEIDSIGSSRLE--G----G-S-G----G----------DSEVQRTMLELLNQLDGFEATKNIKVIMATNRIDILDSALLRPGRIDRKIEFPPPNEEARLDILKIHSRKMNLTRG--INLRKIAELMPGASGAEVKGVCTEAGMYALRERRVH-VTQEDFEMAVAKVMQ-------KDS------E-KNMSIKKLWK-------------------------------------------------------
>Leucoraja_erinacea@toto20878.H1.1
-------------------------------------------------------CTM--R-------------------MD--V-------E---E-----------------G---K---------------------G----G--------T----G-----------LRQYYLS------------KIE-------ELQLIVN----DKSQNLRRLQA--------------QRNELNAK---------------------VRM-------LRE-ELQLLQEQGSY--VGEVVRAM---DKKKVLVKV-HP-EGKF-VVDV-----------------------------------D-KN--IDINDVTPNCRVALRN-DSYTLHKILPNKVDPLVSLMMVEK--VP-DSTYEMIGGLDK-QIKEIKEVIELPVKHPELF-EALGIAQPKGVLLYGPPGTGKTLLARAVAHHTDCTFIRVSGSELVQKFIGEGARMVRELFVMAREHAPSIIFMDEIDSIGSSRLE--G----G-S-G----G----------DSEVQRTMLELLNQLDGFEATKNIKVIMATNRIDILDPALLRPGRIDRKIEFPPPNEEARLDILKIHSRKMNLTRG--INLRKIAELMPGASGAEVKGVCTEAGMYALRERRVH-VTQEDFEMAVAKVMQ-------KDS------E-KNMSIKKLWK-------------------------------------------------------
>Notophthalmus_viridescens@Nvir1048.H1.1
-----------------------------------MAPPGEYK-MTM-------EGPE--Q-------------------MD--M-------D---E-----------------T---K---------------------G----G--------T----G-----------LRQYYLS------------KIE-------DLQLVVN----DKSQNLRRLQA--------------XRNELNAK---------------------VRL-------LRE-ELQLLQEQGSY--VGEVVRAM---DKKKVLVKV-HP-EGKF-VVDV-----------------------------------D-KN--IDINDVTPNCRVALRN-DSYTLHKILPNKVDPLVSLMMVEK--VP-DSTYEMIGGLDK-XIKEIKEVIELPVKHPELF-EALGIAQPKXVLLYGPPGTGXTLLARAVAHHTDCTFIRVSGSELVQKFIGEGARMVRELFVMAREHAPSIIFMDEIDSIGSSRLE--G----G-S-G----G----------DSEVQRTMLELLNQLDGFEATKNIKVIMATNRIDILDSALLRPGRIDRKIEFPPPNEEARLDILKIHSRKMNLTRG--INLRKIAELMPGASGAEVKGVCTEAGMYALREXRVH-VTQEDFEMAVAKVMQ-------KDS------E-KNMSIKKLWK-------------------------------------------------------
>Phrynops_hilarii@Contig9710.H1.1
------------------------------------------------------------------------------------M-------D---E-----------------G---K---------------------V----G--------T----G-----------LRQYYLS------------KIE-------ELQLIVN----EKSQNLRRLQA--------------QRNELNAK---------------------VRL-------LRE-ELQLLQEQGSY--VGEVVRAM---DKKKVLVKV-HP-EGKF-VVDV-----------------------------------D-KN--IDINDVTPNCRVALRN-DSYTLHKILPNKVDPLVSLMMVEK--VP-DSTYEMIGGLDK-QIKE-----------------------------------------------------------------------------------------------------------------------------------------------------------------------------------------------------------------------------------------------------------------------------------------------------------------------------------------------------
>Podarcis_sp.@Contig4228.H1.1
--------------------------------------------KMA------VEGPE--Q-------------------ME--L-------D---E-----------------G---K---------------------G----G--------T----G-----------LRQYYLS------------KIE-------ELQLIVN----DKSQNLRRLQA--------------QRNELNAK---------------------VRL-------LRE-ELQLLQEQGSY--VGEVVRAM---DK---------------------------------------------------------------------------------------------------------------------------------------------------------------------------------------------------------------------------------------------------------------------------------------------------------------------------------------------------------------------------------------------------------------------------------------------------------------------------------
>Pogona_vitticeps@CT03131209.H1.1
--------------------------------------------------------------------------------LN--L-------D---E-----------------G---K---------------------G----G--------T----G-----------LRQYYLS------------KIE-------ELQLIVN----DKSQNLRRLQA--------------QRNELNAK---------------------VRL-------LRE-ELQLLQEQGSY--VGEVVRAM---DKKKVLVKV-HP-EGKF-VVDV-----------------------------------D-KN--IDINDVTPNCRVALRN-DSYTLHKILPNKVDPLVSLMMVEK--VP-DSTYEMIGGLDK-QIKEIKEVIELPVKHPELF-EALGIAQPKGVLLYGPPGTGKTLLARAVAHHTDCTFIRVSGSELVQKFIGEGARMVRELFVMAREHAPSIIFMDEIDSIGSSRLE--G----G-S-G----G----------DSEVQRTMLELLNQLDGFEATKNIKVIMATNRIDILDSALLRPGRIDRKIEFPPPNEEARLDILKIHSRKMNLXXX-----------------AEVKGVCTEAGMYALRERRVH-VTQEDFEMAVAKVM------------------------------------------------------------------------------------
>Protopterus_annectens@CT01131209.H1.1
--------------------------------------------RMV------TEGPE--Q-------------------MQ--M-------DVE-D-----------------G---K---------------------G----G--------T----G-----------LRQYYLS------------KIE-------ELQLVVN----EKSQNLRRLQA--------------QRNELNAK---------------------VRL-------LRE-ELQLLQEQGSY--VGEVVRAM---DKKKVLVKV-HP-EGKF-VVDV-----------------------------------D-KN--IDINDVTPNCRVALRN-DSYTLHKILPNKVDPLVSLMMVEK--VP-DSTYEMIGGLDK-QIKEIKEVIELPVKHPELF-EALGIAQPKGVLLYGPPGTGKTLLARAVAHHTDCTFIRVSGSELVQKFIGEGARMVRELFVMAREHAPSIIFMDEIDSIGSSRLE--G----G-S-G----G----------DSEVQRTMLELLNQLDGFEATKNIKVIMATNRIDILDSALLRPGRIDRKIEFPPPNEEARLDILKIHSRKMNLTRG--INLRKIAELMPGASGAEVKGVCTEAGMYALRERRVH-VTQEDFEMAVAKVMQ-------KDS------E-KNM--------------------------------------------------------------
>Ptychodera_flava@CT04131209.H1.1
----------------------------------------------------------------------------------------------------------------------N---------------------H----H--------E----G-----------IKQYYVA------------KIE-------ELQLVVS----DKTQNLRRLQA--------------QRNELNAK---------------------VRM-------LRE-ELQLLQEQGSY--VGEVVKPM---DKKKVLVKV-HP-EGKF-VVDI-----------------------------------D-KN--IDIGDVTPNCRVALRN-DSYTLHKILPNKVDPLVSLMMVEK--VP-DSTYEMVGGLDK-QIKEIKEVIELPVKHPELF-EALGIAQPKGVLLYGPPGTGKTLLARAVAHHTDCTFIRVSGSELVQKFIGEGSRMVRELFVMAREHAPSIIFMDEIDSIGSSRLE--G----G-S-G----G----------DSEVQRTMLELLNQLDGFEAHKNIKVIMATNRIDILDSALLRPGRIDRKIEFPPPNEEARLDILKIHSRKMNLTRG--INLRKIAELMPGASGAEVKGVCTESGMYALRERRVH-VTQEDFEMAVAKVMQ-------KDS------E-KNMSIKKFWK-------------------------------------------------------
>Python_regius@CT01131209.H1.1
------------------------------------------EGKMA------LEGPE--Q-------------------MD--L-------D---E-----------------G---K---------------------G----G--------T----G-----------LRQYYLS------------KIE-------ELQLIVN----DKSQNLRRLQA--------------QRNELNAK---------------------VRL-------LRE-ELQLLQEQGSY--VGEVVRAM---DKKKVLVKV-HP-EGKF-VVDV-----------------------------------D-KN--IDINDVTPNCRVALRN-DSYTLHKILPNKVDPLVSLMMVEK--VP-DSTYEMIGGLDK-QIKEIKEVIELPVKHPELF-EALGIAQPKGVLLYGPPGTGKTLLARAVAHHTDCTFIRVSGSELVQKFIGEGARMVRELFVMAREHAPSIIFMDEIDSIGSSRLE--G----G-S-G----G----------DSEVQRTMLELLNQLDGFEATKNIKVIMATNRIDILDSALLRPGRIDRKIEFPPPNEEARLDILKIHSRKMNLTRG--INLRKIAELMPGASGAEVKGVCTEAGMYALRERRVH-VTQEDFEMAVAKVMQ-------KDS------E-KNMSIKKLWK-------------------------------------------------------
>Rana_chensinensis@Rche3885.H1.1
-----------------------------------MAPPGDYK-MVG-------EAVE--Q-------------------MD--M-------D---E-----------------S---R---------------------G----G--------T----G-----------LRQYYLS------------KIE-------DLQLVVN----EKSQNLRRLQA--------------QRNELNAK---------------------VRL-------LRE-ELQLLQEQGSY--VGEVVRAM---DKKKVLVKV-HP-EGKF-VVDI-----------------------------------D-KN--IDINDVTPNCRVALRN-DSYTLHKILPNKVDPLVSLMMVEK--VP-DSTYEMIGGLDK-QIKEIKEVIELPVKHPELF-EALGIAQPKGVLLYGPPGTGKTLLARAVAHHTDCTFIRVSGSELVQKFIGEGARMVRELFVMAREHAPSIIFMDEIDSIGSSRLE--G----G-S-G----G----------DSEVQRTMLELLNQLDGFEATKNIKVIMATNRIDILDSALLRPGRIDRKIEFPPPNEEARLDILKIHSRKMNLTRG--INLRKIAELMPGASGAEVKGVCTEAGMYALRERRXH-VTQEDFEMAVAKVMQ-------KDS------E-KNMSIKKLWK-------------------------------------------------------
>Scyliorhinus_canicula@toto69791.H1.1
-------------------------------------------------------STM--R-------------------MD--M-------E---E-----------------G---K---------------------G----G--------T----G-----------LRQYYLS------------KIE-------ELQLIVN----DKSQNLRRLQA--------------QRNELNAK---------------------VRM-------LRE-ELQLLQEQGSY--VGEVVRAM---DKKKVLVKV-HP-EGKF-VVDV-----------------------------------D-KN--IDINDVTPNCRVALRN-DSYTLHKILPNKVDPLVSLMMVEK--VP-DSTYEMIGGLDK-QIKEIKEVIELPVKHPELF-EALGIAQPKGVLLYGPPGTGKTLLARAVAHHTDCTFIRVSGSELVQKFIGEGARMVRELFVMAREHAPSIIFMDEIDSIGSSRLE--G----G-S-G----G----------DSEVQRTMLELLNQLDGFEATKNIKVIMATNRIDILDPALLRPGRIDRKIEFPPPNEEARLDILKIHSRKMNLTRG--INLRKIAELMPGASGAEVKGVCTEAGMYALRERRVH-VTQEDFEMAVAKVMQ-------KDS------E-KNMSIKKLWK-------------------------------------------------------
>Trachemys_scripta@CT01131209.H1.1
--------------------------------------------KMA------VDGPE--Q-------------------ME--M-------D---E-----------------G---K---------------------G----G--------T----G-----------LRQYYLS------------KIE-------ELQLIVN----EKSQNLRRLQA--------------QRNELNAK---------------------VRL-------LRE-ELQLLQEQGSY--VGEVVRAM---DKKKVLVKV-HP-EGKF-VVDV-----------------------------------D-K---IDINDVTPNCRVALRN-DSYTLHKILPNKVDPLVSLMMVEK--VP-DSTYEMIGGLDK-QIKEIKEVIELPVKHPELF-EALGIAQPKGVLLYGPPGTGKTLLARAVAHHTDCTFIRVSGSELVQKFIGEGARMVRELFVMAREHAPSIIFMDEIDSIGSSRLE--G----G-S-G----G----------DSEVQRTMLELLNQLDGFEATKNIKVIMATNRIDILDSALLRPGRIDRKIEFPPPNEE-RLDILKIHSRKMNLTRG--INLRKIAELMPGASGAEVKGVCTEAGMYALRERRVH-VTQEDFEMAVAKVMQ-------K---------------------------------------------------------------------------
