# Supplementary material for: A phylogenomic framework and timescale for comparative studies of tunicates
Source: BMC Biol. 2018 Apr 13;16:39. doi: 10.1186/s12915-018-0499-2 (PMC5899321; doi:10.1186/s12915-018-0499-2)
Supplement: Supplementary file 4 — Supporting data. Transcriptome assemblies, alignments, and trees. (ZIP 38502 kb) [file 12915_2018_499_MOESM4_ESM.zip › 12915_2018_499_MOESM4_ESM/12915_2018_499 (Delsuc) Files Updated 23-03-2018/nsf1-K.fasta]

>Polyandrocarpa_maxima@Pmax34148.H1.1
--------------------------------------------------------------------------------------------------------------------------------------------------------------------------------------------------------------------------------------------------------------------------------------------------------------------------------------------------------------------------------------------------------------------------------------------------------------------------------------------------------------------------------------------------------------------------------------------------------------------------------------------------------------------------------------------------------------------------------YIGDGAKLVRDAFALAKE-----------K-A----------P------AIIFIDELDAIGTKRF-D-SE-KAGDREVQRTMLELLNQLDGFSSTADIKVIAATNRVDILDPALLRSGRLDRK----------------------------------------------------FNGAQLKAVCVEAGMIALRREATELMHEDYMEGIMEVQAK-KKA-N---------LQYYA---------------
>Bos_taurus@NP_001179113
--------------------MV---NL-LP-KLES-P-VTRQE-K-M-A--T------V-------W--------D--E---------A-------E---------------------------------------------------------------------------------------------------------------QD--G---I---G----EEV-----LKMS---TEEIIQRT---------RLLDSEI-KIMK---SEVLRVT--------HELQAMKDKIKENSEKIKVNK-TLP---YLVSN---VIEL-------L----------D-VD-P--N-------------------------------------------------------------D-Q------E-----E-------D-G---AN-I---D-------------------------LDSQ-R--------------------KGK---C--------------AVIKTSTRQTYFLPVIGLVDAEKLKPGDLVGVNKDSYLILE-TLPTEYDSRVKAM---------EV-----DERPTEQYS------DIGGLDKQIQELVEAIVLPMNH--KEKFENLGIQPPKG------------------V-LMYGPPGTGKTLLARACAAQTKATFLKLAGPQLVQMFIGDGAKLVRDAFALAKE-----------K-A----------P------SIIFIDELDAIGTKRF-D-SE-KAGDREVQRTMLELLNQLDGFQPNTQVKVIAATNRVDILDPALLRSGRLDRKIEFPMPNEEARARIMQIHSRKMNV-----SP-D-------VNYEELARCTDDFNGAQCKAVCVEAGMIALRRGATELTHEDYMEGILEVQAK-KKA-N---------LQYYA---------------
>Homo_sapiens@AAI07805
--------------------------------------------X-M-A--T------V-------W--------D--E---------A-------E---------------------------------------------------------------------------------------------------------------QD--G---I---G----EEV-----LKMS---TEEIIQRT---------RLLDSEI-KIMK---SEVLRVT--------HELQAMKDKIKENSEKIKVNK-TLP---YLVSN---VIEL-------L----------D-VD-P--N-------------------------------------------------------------D-Q------E-----E-------D-G---AN-I---D-------------------------LDSQ-R--------------------KGK---C--------------AVIKTSTRQTYFLPVIGLVDAEKLKPGDLVGVNKDSYLILE-TLPTEYDSRVKAM---------EV-----DERPTEQYS------DIGGLDKQIQELVEAIVLPMNH--KEKFENLGIQPPKG------------------V-LMYGPPGTGKTLLARACAAQTKATFLKLAGPQLVQMFIGDGAKLVRDAFALAKE-----------K-A----------P------SIIFIDELDAIGTKRF-D-SE-KAGDREVQRTMLELLNQLDGFQPNTQVKVIAATNRVDILDPALLRSGRLDRKIEFPMPNEEARARIMQIHSRKMNV-----SP-D-------VNYEELARCTDDFNGAQCKAVCVEAGMIALRRGATELTHEDYMEGILEVQAK-KKA-N---------LQYYA---------------
>Xenopus_tropicalis@AAH75596
----------------------------------------------M-A--S------I-------W--------D--E---------T-------E---------------------------------------------------------------------------------------------------------------AD--G---L---G----EEV-----LKMS---TEEIIQRT---------RLLDSEI-KIMK---SEVLRVT--------HELQAMRDKIKENSEKIKVNK-TLP---YLVSN---VIEL-------L----------D-VD-P--N-------------------------------------------------------------D-Q------E-----E-------D-G---AN-I---D-------------------------LDSQ-R--------------------KGK---C--------------AVIKTSTRQTYFLPVIGLVDAEKLKPGDLVGVNKDSYLILE-TLPTEYDSRVKAM---------EV-----DERPTEQYS------DIGGLDKQIQELVEAIVLPMNH--KEKFENLGIQPPKG------------------V-LMYGPPGTGKTLLARACAAQTKATFLKLAGPQLVQMFIGDGAKLVRDAFALAKE-----------K-A----------P------SIIFIDELDAIGTKRF-D-SE-KAGDREVQRTMLELLNQLDGFQPNTQVKVIAATNRVDILDPALLRSGRLDRKIEFPMPNEEARARIMQIHSRKMNV-----SP-D-------VNYEELARCTDDFNGAQCKAVCVEAGMIALRRGATELTHEDYMEGILEVQAK-KKA-N---------LQYYA---------------
>Monodelphis_domestica@XP_001370525
------------------------------------X-VTRQE-K-M-A--S------V-------W--------D--E---------A-------E---------------------------------------------------------------------------------------------------------------QD--G---I---G----EEV-----LKMS---TEEIIQRT---------RLLDSEI-KIMK---SEVLRVT--------HELQAMKDKIKENSEKIKVNK-TLP---YLVSN---VIEL-------L----------D-VD-P--N-------------------------------------------------------------D-Q------E-----E-------D-G---AN-I---D-------------------------LDSQ-R--------------------KGK---C--------------AVIKTSTRQTYFLPVIGLVDAEKLKPGDLVGVNKDSYLILE-TLPTEYDSRVKAM---------EV-----DERPTEQYS------DIGGLDKQIQELVEAIVLPMNH--KEKFENLGIQPPKG------------------V-LMYGPPGTGKTLLARACAAQTKATFLKLAGPQLVQMFIGDGAKLVRDAFALAKE-----------K-A----------P------SIIFIDELDAIGTKRF-D-SE-KAGDREVQRTMLELLNQLDGFQPNTQVKVIAATNRVDILDPALLRSGRLDRKIEFPMPNEEARARIMQIHSRKMNV-----SP-D-------VNYEELARCTDDFNGAQCKAVCVEAGMIALRRGATELTHEDYMEGILEVQAK-KKA-N---------LQYYA---------------
>Gallus_gallus@CAG32356
----------------------------------------------M-A--S------V-------W--------D--E---------S-------E----------------------------------------------------------------------------------------------------------------D--G---V---G----EEV-----LKMS---TEEIVQRT---------RLLDSEI-KIMK---SEVLRVT--------HELQAMKDKIKENSEKIKVNK-TLP---YLVSN---VIEL-------L----------D-VD-P--N-------------------------------------------------------------D-Q------E-----E-------D-G---AN-I---D-------------------------LDSQ-R--------------------KGK---C--------------AVIKTSTRQTYFLPVIGLVDAEKLKPGDLVGVNKDSYLILE-TLPTEYDSRVKAM---------EV-----DERPTEQYS------DIGGLDKQIQELVEAIVLPMNH--KEKFENLGIQPPKG------------------V-LMYGPPGTGKTLLARACAAQTKATFLKLAGPQLVQMFIGDGAKLVRDAFALAKE-----------K-A----------P------SIIFIDELDAIGTKRF-D-SE-KAGDREVQRTMLELLNQLDGFQPNTQVKVIAATNRVDILDPALLRSGRLDRKIEFPMPNEEARARIMQIHSRKMNV-----SP-D-------VNYEELARCTDDFNGAQCKAVCVEAGMIALRRGATELTHEDYMEGILEVQAK-KKA-N---------LQYYA---------------
>Mus_musculus@EDL27520
----------------M--QEM---NL-LP-APES-P-VTRQE-K-M-A--T------V-------W--------D--E---------A-------E---------------------------------------------------------------------------------------------------------------QD--G---I---G----EEV-----LKMS---TEEIVQRT---------RLLDSEI-KIMK---SEVLRVT--------HELQAMKDKIKENSEKIKVNK-TLP---YLVSN---VIEL-------L----------D-VD-P--N-------------------------------------------------------------D-Q------E-----E-------D-G---AN-I---D-------------------------LDSQ-R--------------------KGK---C--------------AVIKTSTRQTYFLPVIGLVDAEKLKPGDLVGVNKDSYLILE-TLPTEYDSRVKAM---------EV-----DERPTEQYS------DIGGLDKQIQELVEAIVLPMNH--KEKFENLGIQPPKG------------------V-LMYGPPGTGKTLLARACAAQTKATFLKLAGPQLVQMFIGDGAKLVRDAFALAKE-----------K-A----------P------SIIFIDELDAIGTKRF-D-SE-KAGDREVQRTMLELLNQLDGFQPNTQVKVIAATNRVDILDPALLRSGRLDRKIEFPMPNEEARARIMQIHSRKMNV-----SP-D-------VNYEELARCTDDFNGAQCKAVCVEAGMIALRRGATELTHEDYMEGILEVQAK-KKA-N---------LQYYA---------------
>Callorhinchus_milii@1574158863.H1.1
--------------------------------------------------------------------------------------------------------------------------------------------------------------------------------------------------------------------------------------------------------------------------------------------------------------------------------------L-------L----------D-VD-P--N-------------------------------------------------------------D-Q------E-----E-------D-G---AN-V---D-------------------------LDSQ-R--------------------KGK---C--------------AVIKTSTRQ-------------------------------------------------------------------------------------------------------------------------------------------------------------------AGPQLVQMFIGDGAKLVRDAFALAKE-----------K-A----------P------SIIFIDELDAIGTKRF-D-SE-KAGDREVQRTMLELLNQLDGFQPNT----------------------------------------------------------------------------------------------------------------------------------------------------------
>Danio_rerio@AAH71390
-------------------------------------------------------------------------------------------------------------------------------------------------------------------------------------------------------------------------------------------MS---TEEIVQRT---------RLLDSEI-KIMK---SEVLRVT--------HELQAMKDKIKENTEKIKVNK-TLP---YLVSN---VIEL-------L----------D-VD-P--N-------------------------------------------------------------D-Q------E-----E-------D-G---AN-I---D-------------------------LDSQ-R--------------------KGK---C--------------AVIKTSTRQTYFLPVIGLVDAEKLKPGDLVGVNKDSYLILE-TLPTEYDSRVKAM---------EV-----DERPTEQYS------DIGGLDKQIQELVEAIVLPMNH--KEKFENLGIQPPKG------------------V-LMYGPPGTGKTLLARACAAQTKATFLKLAGPQLVQMFIGDGAKLVRDAFALAKE-----------K-A----------P------SIIFIDELDAIGTKRF-D-SE-KAGDREVQRTMLELLNQLDGFQPNMQVKVIAATNRVDILDPALLRSGRLDRKIEFPMPNEEARARIMQIHSRKMNV-----CL-D-------VNFEELARCTDDFNGAQCKAVCVEAGMIALRRGATELNHEDYMEGILEVQAK-KKA-N---------LQYYA---------------
>Squalus_acanthias@CT01070725.H1.1
---------------------------------------MASL-N-D-R--S------V-------W--------D--E---------V-------E----------------------------------------------------------------------------------------------------------------D--G---I---G----EEV-----LKMS---TEEIVQRT---------RLLDSEI-KIMK---SEVLRVT--------HELQAMKDKIKENSEKIKVNK-TLP---YLVSN---VIEL-------L----------D-VD-P--N-------------------------------------------------------------D-Q------E-----E-------D-G---AN-V---D-------------------------LDSQ-R--------------------KGK---C--------------AVIKTSTRQTYFLPVIGLVDAEKLKPGDLVGVNKDSYLILE-TLPTEYDSRVKAM---------EV-----DERPTEQYS------DVGGLDKQIQELVEAIVLPMNH--KEKFENLGIQPPKG------------------V-LMYGPPGTGKTLLARACAAQTKATFLKLAGPQLVQMFIGDGAKLVRDAFALAKE-----------K-A----------P------SIIFIDELDAIGTKRF-D-SE-KAGDREVQRTMLELLNQLDGFQPNTLVKVIAATNRVDILDPALLRSGRLDRKIEFPMPNEEARARIMQIHSRKMNV-----SP-D-------VNYEELARCTDDFNGAQCKAVCVEAGMIALRREATALTHEDYMEGILEVQAK-KKA-N---------LQYYA---------------
>Eptatretus_burgeri@53862417.24
----------------------------------------------------------V-------W--------N--E---------A-------E----------------------------------------------------------------------------------------------------------------D--G---I---A----HEV-----LKMS---TEEIIQRT---------RLLDNEI-KIMK---SETMRIN--------HELGAMKDKIKENTEKIKVNK-TLP---YLVSN---VIEL-------L----------D-VD-P--T-------------------------------------------------------------E-Q------E-----E-------D-G---AN-V---D-------------------------LDSQ-R--------------------KGK---C--------------AVIKTSTRQTYFLPVIGLVDAEKLKPGDLVGVNKDSYLILE-TLPTEYDSRVKAM---------EV-----DERPTEQYG------DVGGLDKQIQELVEAIVLPMSH--KERFENLGIQPP--------------------------------------------------------------------------------------------------------------------------F-D-SE-KAGDLEVQRTMLELLNQLDGFQPNTQVKVIAATNRVDILDPALLRSGRLDRKIEFPMPNEEARARIMQIHSRKMNV-----SP-D-------VNYEELARCTDDFNGAQCKAVCVEAGMIALRRGATELTHEDYMDGILEVQAK-KKA-N---------LQYYA---------------
>Petromyzon_marinus@ti.34
---------------------------------------MSAP-E-S-G--A------V-------W--------D--E---------A-------E----------------------------------------------------------------------------------------------------------------D--G---I---A----EEI-----LKMG---TEEIIQRT---------RLLDNEI-KIMK---SETMRIN--------HELTAMKEKIKENTEKIKVNK-TLP---YLVSN---VIEL-------L----------D-VD-P--T-------------------------------------------------------------E-Q------E-----E-------D-G---AN-V---D-------------------------LDSQ-R--------------------KGK---C--------------AVIKTSTRQTYFLPVIGLVDAEKLKPGDLVGVNKDSYLILE-TLPTEYDSRVKAM---------EV-----DERPTEQYS------DVGGLDKQIQELVEAIVLPMTH--KERFENLGIQPPKG------------------V-LMYGPPGTGKTLLARACAAQTKATFLKLAGPQLVQMFIGDGAKLVRDAFALAKE-----------K-A----------P------TIIFIDELDAIGTKRF-D-SE-KAGDREVQRTMLELLNQLDGFQPNTQVKVIAATNRVDILDPALLRSGRLDRKIEFPMPNEEARARIMQIHSRKMNV-----SP-D-------VNFEELARCTDDFNGAQCKAVCVEAGMIALRRGATELTHEDYMDGILEVQAK-KKA-N---------LQYYA---------------
>Lethenteron_japonicum@CT01080930.H1.1
---------------------------------------MSAP-E-S-G--A------V-------W--------D--E---------A-------E----------------------------------------------------------------------------------------------------------------D--G---I---A----EEI-----LKMG---TEEIIQRT---------RLLDNEI-KIMK---SETMRIN--------HELTAMKEKIKENTEKIKVNK-TLP---YLVSN---VIEL-------L----------D-VD-P--T-------------------------------------------------------------E-Q------E-----E-------D-G---AN-V---D-------------------------LDSQ-R--------------------KGK---C--------------AVIKTSTRQTYFLPVIGLVDAEKLKPGDLVGVNKDSYLILE-TLPTEYDSRVKAM---------EV-----DERPTEQYS------DVGGLDKQIQELVEAIVLPMTH--KERFENLGIQPPKG------------------V-LMYGPPGTGKTLLARACAAQTKATFLKLAGPQLVQMFIGDGAKLVRDAFVLAKE-----------K-A----------P------TIIFIDELDAIGTKRF-D-SE-KAGDREVQRTMLELLNQLDGFQPNTQVKVIAATNRVDILDPALLRSGRLDRKIEFPMPNEEARARIMQIHSR-----------------------------------------------------------------------------------------------------------
>Ciona_intestinalis@.15
----------------------------------------------------------------------------------------------------------------------------------------------------------------------------------------------------------------QE--S---L---G----EEV-----LKMS---TNEISSRT---------KLLDNEI-KIMK---SETMRIG--------HELQSMKEKIKENAEKIKVNK-TLP---YLVSN---VIEL-------L----------D-VD-P--D-------------------------------------------------------------E-QA-----E-----E-------D-G---SN-I---D-------------------------LDSQ-R--------------------KGK---C--------------AVIKTSTRQTYFLPIMGLVEPEDLTPGDLVGVNKDSYLILE-KLPTEYDSRVKAM---------EV-----DERPTEQYS------DIGGLDKQIQELIEAVVLPMTH--KDRFESIGIQPPKG------------------V-LMYGPPGTGKTLLARACAAQTKSTFLKLAGPQLVQMFIGDGAKLVRDAFALAKE-----------R-K----------P------AIIFIDELDAIGTKRF-D-SE-KAGDREVQRTMLELLNQLDGFEPYNDIKVIAATNRVDILDPALLRSGRLDRKIEFPVPNEEARARILQIHSRKMNV-----SA-D-------VNFEELARCTDDFNGAQLKAVCVEAGMIALRREAIDLTHEDYMEGILEVQAK-KKA-N---------LQYYA---------------
>Ciona_intestinalis@XP_002126380
---------------------M---AP-PA-VGEP-A-SGDIT-D-Q-Q--Q------I-------F--------D--S---------P-------E----------------------------------------------------------------------------------------------------------------E--S---L---G----EEV-----LKMS---TNEISSRT---------KLLDNEI-KIMK---SETMRIG--------HELQSMKEKIKENAEKIKVNK-TLP---YLVSN---VIEL-------L----------D-VD-P--D-------------------------------------------------------------E-QA-----E-----E-------D-G---SN-I---D-------------------------LDSQ-R--------------------KGK---C--------------AVIKTSTRQTYFLPIMGLVEPEDLTPGDLVGVNKDSYLILE-KLPTEYDSRVKAM---------EV-----DERPTEQYS------DIGGLDKQIQELIEAVVLPMTH--KDRFESIGIQPPKG------------------V-LMYGPPGTGKTLLARACAAQTKSTFLKLAGPQLVQMFIGDGAKLVRDAFALAKE-----------R-K----------P------AIIFIDELDAIGTKRF-D-SE-KAGDREVQRTMLELLNQLDGFEPYNDIKVIAATNRVDILDPALLRSGRLDRKIEFPVPNEEARARILQIHSRKMNV-----SA-D-------VNFEELARCTDDFNGAQLKAVCVEAGMIALRREAIDLTHEDYMEGILEVQAK-KKA-N---------LQYYA---------------
>Ciona_savignyi@51718426.105
---------------------------------EN-L-LVNPS-K-D-Q--Q------I-------W--------D--S---------A-------E----------------------------------------------------------------------------------------------------------------E--S---L---A----EEI-----LNMS---TSEINSRT---------KLLDNDI-KIMK---SETMRIS--------HELQSMKEKIKENAEKIKVNK-TLP---YLVSN---VIEL-------L----------D-VD-P--D-------------------------------------------------------------E-QA-----E-----E-------S-G---DN-V---D-------------------------LDSQ-R--------------------KGK---C--------------AVIKTSTRQTYFLPIMGLVEPEDLTPGDLVGVNKDSYLILE-KLPTEYDSRVKAM---------EV-----DERPTEQYS------DIGGLDKQIQELIEAVVLPMTH--KDRFESIGIQPPKG------------------V-LMYGPPGTGKTLLARACAAQTKSTFLKLAGPQLVQMFIGDGAKLVRDAFALAKE-----------R-K----------P------AIIFIDELDAIGTKR----------------TMLELLNQLDGFEPYNDIKVIAATNRVDILDPALLRSGRLDRKIEFPVPNEEARARILQIHSRKMNV-----SA-D-------VNFEELARCTDDFNGAQLKAVCVEAGMIALRREAIDLTHEDYMEGILEVQAK-KKA-N---------LQYYA---------------
>Phallusia_mammilata@CT01091006.H1.1
--------------------------------------------------------------------------------------------------------------------------------------------------------------------------------------------------------------------------------------------------------------------------------------------------------------------------------------------------------------------------------------------------------------------------------------------------------G---NN-I---D-------------------------LDSQ-R--------------------KGK---C--------------AVIKTSTRQTYFLPIMGLVEPEDLTPGDLVGVNKDSYLILE-KLPTEYDSRVKAM---------EV-----DERPTEQYS------DIGGLDKQIQELIEAVVLPMTH--KDRFEAIGIQPPKG------------------V-LMYGPPGTGKTLLARACAAQTKSTFLKLAGPQLVQMFIGDGAKLVRDAFSLAKE-----------R-K----------P------AIIFIDELDAIGTKRF-D-SE-KAGDREVQRTMLELLNQLDGFEPNNDIKVIAATNRVDILDPALLRSGRLDRKIEFPVPNEEARARILQIHSRKMNV-----SD-D-------VNFEELARCTDDFNGAQLKAVCVEAGMIALRREAVELMHEDYMEGILEVQAK-KKA-N---------LQYYA---------------
>Clavelina_lepadiformis@CT01091006.H1.1
---------------------M---TP-PA-VGEK-P-NGDVI-D-D-Q--A------I-------W--------D--N---------V-------E----------------------------------------------------------------------------------------------------------------E--S---L---G----EEI-----QKMS---TNEIISRT---------KLLDNEI-KIMK---SETMRIS--------HELQSMKEKIKENAEKIKVNK-TLP---YLVSN---VIEL-------L----------D-VD-P--D-------------------------------------------------------------E-QA-----K-----E-------D-G---SN-I---D-------------------------LDSQ-R--------------------KGK---C--------------AVIKTSTRQTYFLPIIGLVEAEDLTPGDLVGVNKDSYLILE-KLPTEYDSRVKAM---------EV-----DERPTEQYS------DIGGLDKQIQELIEAVVLPMTH--KDRFEAIGIQPPKG------------------V-LMYGPPGTGKTLLARACAAQTKSTFLKLAGPQLVQMFIGDGAKLVRDAFALAKE-----------R-K----------P------AIIFIDELDAIGTKRF-D-SE-KAGDREVQRTMLELLNQLDGFEPNNDIKVIAATNRVDILDPALLRSGRLDRKIEFPVPNEEARARILQIHSRKMNV-----SG-D-------VNFEELARCTDDFNGAQLKAVCVEAGMIALRREAIDLTHEDYMEGILEVQAK-KKA-N---------LQYYA---------------
>Cystodytes_dellechiajei@CT04091006.H1.1
----------------------------------------------------------------------------------------------------------------------------------------------------------------------------------------------------------------------------------------------------------------------------------------------------------------------------------------------------------------------------------------------------------------------------------------------------------------------------------------------------------------------------------------------------------------------------NKDSYLILE-KLPTEYDSRVKAM---------EV-----DERPTEQYS------DIGGLDKQIQELIGAVVLPMTH--KDRFEAIGIQPPKG------------------V-LMYGPPGTGKTLLARACAAQTKSTFLKLAGPQLVQMFIGDGAKLVRDAFALAKE-----------R-K----------P------AIIFIDELDAIGTKRF-D-SE-KAGDREVQRTMLELLNQLDGFQPNNDIKVIAATNRVDILDPALLRSGRLDRKIEFPVPNEEARARILQIHSRKMNV-----SP-D-------VNYEELARCTDDFNGAQLKAVCVEAGMIALRREATDLVHEDYMEGILEVQAK-KKS-------------------------------
>Dendrodoa_grossularia@CT03091006.H1.1
---------------------M---AP-PA-VGEK-M-KGTGD-E-Q-Q--SD-----I-------F--------E--N---------T-------E----------------------------------------------------------------------------------------------------------------E--S---L---G----EEV-----LKMG---NDEISSRS---------KLLDNEI-KIMR---SETMRIS--------HELQSMKDKIKENAEKIKVNK-TLP---YLVSN---VIEL-------L----------D-VD-P--Q-------------------------------------------------------------E-QA-----E-----E-------D-G---AN-V---D-------------------------LDSQ-R--------------------KGK---C--------------AVIKTSTRQTYFLPVIGLVEPEDMAPGDLVGVNKDSYLILE-KLPTEYDSRVKAM---------EV-----DERPTEQYS------DIGGLDKQIQELIEAVVLPMTH--KEKFVSIGIQPPKG------------------V-LMYGAPGTGKTLLARACAAQTKSTFLKLAGPQLVQMFIGDGAKLVRDAFALAKE-----------R-K----------P------AIIFIDELDAIGTKRF-D-SE-KAGDREVQRTMLELLNQLDGFEPANDIKVIAATNRVDILDPALLRSGRLDRKIEFPLPNEESRARILQIHSRKMHV-----SK-D-------VNFEELSRCTDDFNGAQLKAVCVEAGMIALRREATELLHEDYMEGIMEVQAK-KKT-N---------LQYYA---------------
>Microcosmus_squamiger@CT01091006.H1.1
--------------------------------------------------------------------------------------------------------------------------------------------------------------------------------------------------------------------------------------------------------------------------------------------------------------------------------------------------------------------------------------------------------------------------------------------------------------------------------------------------------------------------------------------------------------------------------------------------M---------EV-----DERPTEQYS------DIGGLDKQIQELIEAVVLPMTH--KDRFVSIGIQPPKG------------------V-LMYGPPGTGKTLLARACAAQTKSTFLKLAGPQLVQMFIGDGAK------------------------------------------------------------------GDREVQRTMLELLNQLDGFEPSNDIKVIAATNRVDILDPALLRSGRLDRKIEFPLPNEEARARILQIHSRKMNV-----SQ-D-------VNFEELSRCTDDFNGAQLKAVCVEAGMIALRREATELMHEDYMEGILEVQAK-KKT-N---------LQYYA---------------
>Styela_plicata@CT01091006.H1.1
-----------------------------------------------------------------------------------------------------------------------------------------------------------------------------------------------------------------------------------------------------------------------------------------------------------------------------------------------------------------------------------------------------------------------------------------------------------------------------------------------------------------------KEK---C--------------AVIKTSTRQTYFLPVIGLVEPEDMSPGDLVGVNKDSYLILE-KLPTEYDSRVKAM---------EV-----DERPTEQYS------DIGGLDKQIQELIEAVVLPMTH--KDRFVSIGIQPPKG------------------V-LMYGPPGTGKTLLARACAAQTKSTFLKLAGPQLVQMFIGDGAKLVRDAFALAKE-----------R-K----------P------AIIFIDELDAIGTKRF-D-SE-KAGDREVQRTMLELLNQLDGFEPSNDIKVIAATNRVDILDPALLRSGRLDRK------------------------------------------------CTDDFNGAQLKAVCVEAGMIALRREATELMHEDYMEGILEVQAK-KKA-N---------LQYYA---------------
>Molgula_tectiformis@67835650.85
---------------------------------------------------S------I-------W--------S--S---------N-------E----------V----------------------------------------------------------------------------------------------------QE--A---L---G----EEI-----MKMS---NEEISSRT---------KLLDNEI-KIMK---SETMRIA--------HELQAMKDKIKENAEKIKVNK-TLP---YLVSN---VIEL-------L----------D-VD-P--Q-------------------------------------------------------------E-QA-----E-----E-------D-G---AN-V---D-------------------------LDSQ-R--------------------KGK---C--------------AVIKTSTRQTYFLPVIGLVEPEDLTPGDLVGVNKDSYLILD-KLPTEYDSRVKAM---------EV-----DERPTD------------GLDKQIQELIEAVVLPMTH--RDRFESIGIQPPKG------------------V-LMYGPPGTGKTLLARACAAQTKSTFLKLAGPQLVQMFIGDGAKLVRDAFSLAKE-----------R-A----------P------AIIFIDELDAIGTKRF-D-SE-KAGDREVQRTMLELLNQLDGFEPNTDIKVIAATNRVDILDPALLRSGRLDRKIEFPTPNEEARARILQIHSRKMNV-----SP-D-------VNYEELSRCTDDFNGAQLKAVCVEAGMIALRREAIELTHEDYMEGIMEVQAK-KKT-N---------LQYYA---------------
>Molgula_occidentalis@CT01091006.H1.2
-----------------------------------------------------------------------------------------------------------------------------------------------------------------------------------------------------------------------------------------------------SRT---------KLLDNEI-KIMK---SESMRIA--------HELQAMKDKIKENAEKIKVNK-TLP---YLVSN---VIEL-------L----------D-VD-P--Q-------------------------------------------------------------E-QA-----E-----E-------D-G---AN-V---D-------------------------LDSQ-R--------------------KGK---C--------------AVIKTSTRQTYFLPVIGLVEAEDFTPGDLVGVNKDSYLILE-KLPTEYDSRVKAM---------EV-----DERPTEQYS------DIGGLDKQIQELIEAVVLPMTH--KDRFESIGIQPPKG------------------V-LMYGPPGTGKTLLARACAAQTKSTFLKLAGPQLVQMFIGDGAKLVRDAFSLAKE-----------R-S----------P------AIIFIDELDAIGTKRF-D-SE-KAGDREVQRTMLELLNQLDGFEPNTDIKVIAATNRVDILDPALLRSGRLDRKIEFPTPNEEARARILQIHSRK----------------------------------------------------AIELTHEDYMEGIMEVQAK-KKN-E---------L-------------------
>Molgula_gulf@CT03091006.H1.2
----------------------------------------------------------------------------------------------------------------------------------------------------------------------------------------------------------------------------------------------------------------------EI-KIMK---SESMRIT--------HELQAMKDKIKENTEKIKVNK-TLP---YLVSN---VIEL-------L----------D-VD-P--Q-------------------------------------------------------------E-QA-----E-----E-------D-G---AN-V---D-------------------------LDSQ-R--------------------KGK---C--------------AVIKTSTRQTYFLPVIGLVEAEELTPGDLVGVNKDSYLILE-KLPTEYDSRVKAM---------EV-----DERPTE------------------------------------------------------------------------------------------------------------------------------------------------------------------------------KAGDREVQRTMLE-LNQLDGFE-----KVIAATNRVDILDPALLRSGRLDRKIEFPAPNEEAR--------RKMNV-----SP-D-------VNYEELSRCTDDFNGAQLKAVCVEAGMIALRREAIELTHEDYMEGILEVQDK-KE--------------------------------
>Bostrichobranchus_pilularis@CT04091006.H1.1
---------------------M---SPSPA-IGEKNV-ESEKM-D-D-S--A------I-------W--------D--N---------A-------E----------V----------------------------------------------------------------------------------------------------QE--A---L---G----EDV-----LKMS---TEEIASRA---------KLLDNEI-KIMK---SESMRIS--------HELQAMKDKIKENAEKIKVNK-TLP---YLVSN---VIEL-------L----------D-VD-P--Q-------------------------------------------------------------E-QA-----E-----E-------D-G---AN-V---D-------------------------LDSQ-R--------------------KGK---C--------------AVIKTSTRQTYFLPVIGLVEAEDLTPGDLVGVNKDSYLILD-KLPTEYDSRVKAM---------EV-----DERPTEQYS------DIGGLDKQIQELIEAVVLPMTH--KDRFESIGIQPPKG------------------V-LMYGPPGTGKTLLARACAAQTKSTFLKLAGPQLVQMFIGDGAKLVRDAFALAKE-----------R-C----------P------AIIFIDELDAIGTKRF-D-SE-KAGDREVQRTMLELLNQLDGFEPNTDIKVIAATNRVDILDPALLRSGRLDRKIEFPVPNEEARARILQIHSRKMNV-----SP-D-------VNYEELSRCTDDFNGAQLKAVCVEAGMIALRREATELMHEDYMEGILEVQAK-KKA-N---------LQYYA---------------
>Branchiostoma_floridae@XP_002224729
------------------------------------M-AASSL-D-D-K--A------I-------W--------D--D---------G-----------------------------------------------------------------------------------------------------------------------DE--A---L---G----EEV-----MRMS---TDEIISRT---------RLLDNEI-KIMK---SETMRIS--------HELQAQREKIKENTEKIKVNK-TLP---YLVSN---VIEI-------L----------D-VD-P--Q-------------------------------------------------------------D-QA-----E-----E-------D-G---AN-V---D-------------------------LDST-R--------------------KGK---A--------------AVIKTSTRQTYFLPVIGLVDVEQLNPADLVGVNKDSYLILE-KLPVEYDSRVKAM---------EV-----DERPTEQYS------DIGGLDKQIQELVEAVVLPMTH--KDKFENLGIQPPKG------------------V-LLYGPPGTGKTLLARACAAQTKSTFLKLAGPQLVQMFIGDGAKMVRDAFALAKE-----------K-R----------P------AIIFIDELDAIGTKRF-D-SE-KAGDREVQRTMLELLNQMDGFSSTMDIKVIAATNRVDILDPALLRSGRLDRKIEFPMPNEEARARIMQIHSRKMNV-----SP-D-------VNFEELARCTDDFNGAQLKAVCVEAGMIALRRGATELVHEDYMDGILEVQAK-KKA-N---------LNYYA---------------
>Saccoglossus_kowalevskii@XP_002737235
------------------------------------M-AQTLE-D-K-A--I------W-------E--------D--G---------------------------------------------------------------------------------------------------------------------------------EE--S---V---G----EEV-----LRMS---TDEIIQRT---------RLLDNEI-KIMK---SETMRIS--------HELQAQKEKIKENTEKIKVNK-TLP---YLVSN---VIEL-------L----------D-VD-P--E-------------------------------------------------------------D-QA-----E-----E-------D-G---AN-V---D-------------------------LDSQ-R--------------------KGK---C--------------AVIKTSTRQTYFLPVIGLVDAEQLKPGDLVGVNKDSYLILE-TLPQEFDSRVKAM---------EV-----DERPTEQYS------DIGGLDKQIQELVEAVVLPMTH--KDRFENLGIQPPKG------------------V-LLYGAPGTGKTLMARACAAQTKSTFLKLAGPQLVQMFIGDGAKLVRDAFALAKE-----------K-L----------P------AIIFIDELDAIGTKRF-D-SE-KAGDREVQRTMLELLNQLDGFSSNESIKVIAATNRVDILDPALLRSGRLDRKIEFPVPNEEARARIMQIHSRKMNV-----SA-D-------VNFEELARCTDDFNGAMCKAVCVEAGMIALRRGASELTHEDYMDGILEVQAK-KKS-N---------LNYYA---------------
>Strongylocentrotus_purpuratus@XP_782191
------------------------------------MAATNLE-D-K-S--I------W-------E--------D--G---------------------------------------------------------------------------------------------------------------------------------ED--S---V---G----EEV-----LRMS---TDEIIGRT---------RLLDNEV-KIMK---SEIMRIQ--------HELQAQKEKIKENEEKIKVNK-TLP---YLVSN---VIEL-------L----------D-VQ-P--D-------------------------------------------------------------E-DE-----E-----T-------E-G---AN-V---D-------------------------LDSQ-R--------------------KGK---C--------------AVIKTSTRQTYFLPVIGLVDAEKLNPGDLVGVNKDSYLILE-TLPQEFDSRVKAM---------EV-----DERPTEQYS------DIGGLDKQIQELIEAVVLPMTH--KERFVNIGIQPPKG------------------V-LLYGPPGTGKTLLARACAAQTKSTFLKLAGPQLVQMFIGDGAKLVRDAFALAKE-----------K-L----------P------AIIFIDELDAIGTKRF-D-SE-KAGDREVQRTMLELLNQLDGFSSSEEIKVIAATNRVDILDPALLRSGRLDRKIEFPAPNEEARARIMQIHSRKMNV-----GA-D-------VNFEELARCTDDFNGAQCKAVCVEAGMIALRRGATELMHEDYMDGILEVQSK-KKT-D---------LNYYA---------------
>Patiria_pectinifera@93317056.2
---------------------------------------------------I------W-------E--------D--G---------------------------------------------------------------------------------------------------------------------------------EE--A---L---G----EEV-----VRMS---NDEIIGRT---------RLLDNEI-KIMK---SEIMRIQ--------HELQAQKEKIKENQEKIKVNK-TLP---YLVSN---VIEL-------L----------D-VE-P--E-------------------------------------------------------------D-TG-----E-----A-------E-G---AN-V---D-------------------------LDSQ-R--------------------KGK---C--------------AVIKTSTRQTYFLPVIGLVDPEQLHPGDLVGVNKDSYLILE-TLPQEFDSRVKAM---------EV-----DERPTEQYS------DIGGLDKQIQELIEAVVLPMTH--KERFENIGIQPPKG------------------V-LLYGPPGTGKTLMARACAAQTKSTFLKLAGPQLVQMFIGDGAKLVRDAFALAKE-----------K-L----------P------AIIFIDELDAIGTKRF-D-SE-KAGDREVQRTMLELLNQLDGFSSSEEIKVIAATNRVDILDPALLRSGRLDRKIEFPNPNEEARARILQIHSRKMNV-----GT-D-------VNFEELARCTDDFNGAQCKAVCVKAGMIALRRGAVELAHEDY---------------------------------------------
>Patiria_miniata@SRA2143396.H2.1
---------------------------------------AKLE-D-K-A--I------W-------E--------D--G---------------------------------------------------------------------------------------------------------------------------------EE--A---L---G----EEV-----VRMS---NDEIIGRT---------RLLDNEI-KIMK---SEIMRIQ--------HELQAQKEKIKENQEKIKVNK-TLP---YLVSN---VIEL-------L----------D-VE-P--E-------------------------------------------------------------D-TG-----E-----A-------E-G---AN-V---D-------------------------LDSQ-R--------------------KGK---C--------------AVIKTSTRQTYFLPVIGLVDPEQLHPGDLVGVNKDSYLILE-TLPQEFDSRVKAM---------EV-----DERPTEQYS------DIGGLDKQIQELIEAVVLPMTH--KERFENIGIQPPKG------------------V-LLYGPPGTGKTLMARACAAQTKSTFLKLAGPQLVQMFIGDGAKLVRDAFALAKE-----------K-L----------P------AIIFIDELDAIGTKRF-D-SE-KAGDREVQRTMLELLNQLDGFSSSEEIKVIAATNRVDILDPALLRSGRLDRKIEFPNPNEEARARILQIHSRKMNV-----GT-D-------VNFEELARCTDDFNGAQCKAVCVEAGMIALRRGAVELAHEDYMDGILEVQAK-KKA-N---------LNYYA---------------
>Solaster_stimpsonii@EE123238.H1.1
---------------------------------------------------I------W-------E--------D--G---------------------------------------------------------------------------------------------------------------------------------EE--A---L---G----EDV-----LRMS---NDEIIGRT---------RLLDNEI-KIMK---SEIMRIQ--------HELQAQKEKIKENQEKIKVNK-TLP---YLVSN---VIEL-------L----------D-VE-P--E-------------------------------------------------------------D-TG-----E-----A-------E-G---AN-V---D-------------------------LDSQ-R--------------------KGK---C--------------AVIKTSTRQTYFLPVIGLVDPEQLHPGDLVGVNKDSYLVLE-TLPQEFDSRVKAM---------EV-----DERPTEQYS------DIGGLDKQIQELIEAVVLPMTH--KERFVNIGIQPPKG------------------V-LLYGPPGTGKTLMARACAAQTKSTFLKLAGPQLVQMFIGD------------------------------------------------------------------------------------------------------------------------------------------------------------------------------------------------------------------------------------------------------
>Xenoturbella_bocki@CT02100918.H1.1
----------------------------------I-K-MASPE-A-K-D--I------W-------E--------D--G---------------------------------------------------------------------------------------------------------------------------------DE--A---L---D----DEI-----LRMS---TEDIIGRT---------RLLDSEV-KIMK---SEIMRVS--------HELQTQKDKSKENAEKIKVNK-TLP---YLVSN---VIEL-------L----------D-VE-P--Q-------------------------------------------------------------E---------------------------------------------------------------------------------------------------------------------------------------------------------------------------------------------------------------------------------------------------------------------------------------------------------------------------------------------------------------------------------------------STSDIKVIAATNRVDILDPALLRSGRLDRKIEFPMPTDDARARIMQIHSRKMTV-----SK-D-------VNYEELARCTDDFNGAQCKAVCVE---------------------------------------------------------------
>Oikopleura_dioica@CBY43727
----------------------------------------------------------------------------------------M-------D----------V----------------------------------------------------------------------------------------------------DQ--A---L---D----EEI-----LNMS---TDDIKLRC---------RLLDNEC-SYMK---SEHQRIT--------HEIESMNASIKDNTDKVKQNK-VRP---WLVAN---IVEI-------L----------D-LQ-T--D-------------------------------------------------------------E-DK-----E-----E-------D-G---AS-M---S-------------------------VDAQ-R--------------------EGQ---T--------------AVVKTSTRQTIFLPMVGLVPTNELSPGDLVGVNKDSYLVLD-KLPTEYDSRVKAF---------EV-----DERPTEQYT------DIGGLDKQIQELVEAIVLPMVK--KDRFIAMGISPPKG------------------C-LMYGPPGTGKTLLARACAAQTKATFLKLGATSLVQMFIGDGARMVRDAFALAKE-----------K-A----------P------SIIFIDELDAIGTKRF-D-SE-KAGDREVQRTMLELLNQLDGFQPNDNVKIIAATNRIDILDPALLRSGRLDRKIEFPKPDQEARARIMQIHARKMTV-----DP-D-------VNFDEISRCCDDFNGAQCKAICVEAGMIALRRGGAEIHHEDFMEAVQEVQAK-KKG-N---------LIYYA---------------
>Anolis_carolinensis@XP_003214653
----------------------------------------------M-A--S------V-------W--------D--E---------A-------E----------------------------------------------------------------------------------------------------------------D--G---I---G----EEV-----LKMS---TEEIVQRT---------RLLDSEI-KIMK---SEVLRVT--------HELQAMKDKIKENSEKIKVNK-TLP---YLVSN---VIEL-------L----------D-VD-P--N-------------------------------------------------------------D-Q------E-----E-------D-G---AN-I---D-------------------------LDSQ-R--------------------KGK---C--------------AVIKTSTRQTYFLPVIGLVDAEKLKPGDLVGVNKDSYLILE-TLPTEYDSRVKAM---------EV-----DERPTEQYS------DIGGLDKQIQELVEAIVLPMNH--KEKFENLGIQPPKG------------------V-LMYGPPGTGKTLLARACAAQTKATFLKLAGPQLVQMFIGDGAKLVRDAFALAKE-----------K-A----------P------SIIFIDELDAIGTKRF-D-SE-KAGDREVQRTMLELLNQLDGFQPNTQVKVIAATNRVDILDPALLRSGRLDRKIEFPMPNEEARARIMQIHSRKMNV-----SP-D-------VNYEELARCTDDFNGAQCKAVCVEAGMIALRHGATELTHEDYMEGILEVQAK-KKA-N---------LQYYA---------------
>Eucidaris_tribuloides@CT15120403.H1.1
------------------------------------------------S--I------W-------E--------D--G---------------------------------------------------------------------------------------------------------------------------------ED--G---V---G----EEV-----LRMS---TDEIIGRT---------RLLDNEI-KIMK---SEIMRIQ--------HELQAQKEKIKENEEKIKVNK-TLP---YLVSN---VIEL-------L----------D-VQ-P--D-------------------------------------------------------------E-DE-----E-----T-------E-G---AN-V---D-------------------------LDSQ-R--------------------KGK---C--------------AVIKTSTRQTYFLPVIGLVDPEKLHPGDLVGVNKDSYLILE-TLPQEFDSRVKAM---------EV-----DERPTEQYS------DIGGLDKQIQELIEAVVLPMTH--KERFENIGIQPPKG------------------V-LLYGPPGTGKTLLARACAAQTK----KLAGPQLVQMFIGDGAKLVRDAFALAKE-----------K-L----------P------AIIFIDELDAIGTKRF-D-SE-KAGDREVQRTMLELLNQLDGFTSTEEIKVIAATNRVDILDPALLRSGRLDRKIEFPTPNEEARARIMQIHSRKMNV-----GA-D-------VNFEELARCTDDFNGAMCKAVCVEAGMIALRRGATELIHEDYMDGILEVQS------------------------------------
>Halocynthia_roretzi@FY863626.H1.1
-------------------------AP-PA-VGEK-DGKTTEQ-S-R-D--RD-----I-------FG-------E--N---------V-------E----------------------------------------------------------------------------------------------------------------E--A---L---G----EDI-----LXMS---NEEITSRS---------KLLDNEI-KIMR---XETMRIS--------HELQTMKEKIKENAEKIKVNK-TXP---YLVSN---VIEL-------L----------D-VD-P--Q-------------------------------------------------------------X-QA-----E-----E-------D-G---XN-V---D-------------------------LDSQ-R--------------------KGK---C--------------XVIKTSTRQTYFLPVIGLVEPE-------------------------------------------------------------------------------------------------------------------------------PGTGKTLLARACAAQTKSTFLKLAGPQLVQMFIGDGAKLVRDAFALAKE-----------R-K----------P------AIIFIDELDAIGTKRF-D-SE-KAGDREVQRTMLELLNQLDGFEPTNDIKVIAATNRVDILDPALLRSGRLDRKIEFPLPNEEARARILQIHSRKMNV-----SA-D-------VNYEELSRCTDDFNGAQLKAVCVEAGMIALRREAKELMHEDYMEGIMEVQAK-KKT-N---------LQYYA---------------
>Lytechinus_variegatus@CT02120403.H1.1
------------------------------------------------S--I------W-------E--------D--G---------------------------------------------------------------------------------------------------------------------------------ED--S---V---G----EEV-----LRMS---TDEIIGRT---------RLLDNEV-KIMK---SEIMRIQ--------HEHQAQKDKIKENEEKIKVNK-TLP---YLVSN---VIEL-------L----------D-VQ-P--D-------------------------------------------------------------E-DE-----E-----T-------E-G---AN-V---D-------------------------LDSQ-R--------------------KGK---C--------------AVIKTSTRQTYFLPVIGLVDAEKLHPGDLVGVNKDSYLILE-TLPQEFDSRVKAM---------EV-----DERPTEQYS------DIGGLDKQIQELIEAVVLPMTH--KERFVNIGIQPPKG------------------V-LLYGPPGTGKTLLARACAAQTKSTFLKLAGPQLVQMFIGDGAKLVRDAFALAKE-----------K-L----------P------AIIFIDELDAIGTKRF-D-SE-KAGDREVQRTMLELLNQLDGFSSSEEIKVIAATNRVDILDPALLRSGRLDRKIEFPTPNEEARARIMQIHSRKMNV-----GA-D-------VNFEELARCTDDFNGAQCKAVCVEAGMIALRRGATELMHEDYMDGILEVQSK-KKA-N---------LNYYA---------------
>Oreochromis_niloticus@XP_003454564
---------------------------------------MASL-S-D-K--S------V-------W--------D--E---------V-------E----------------------------------------------------------------------------------------------------------------D--G---I---G----EEV-----LKMS---TEEIVQRT---------RLLDSEI-KIMK---SEVLRVT--------HELQAMKDKIKENTEKIKVNK-TLP---YLVSN---VIEL-------L----------D-VD-P--N-------------------------------------------------------------D-Q------E-----E-------D-G---AN-V---D-------------------------LDSQ-R--------------------KGK---C--------------AVIKTSTRQTYFLPVIGLVDAEKLKPGDLVGVNKDSYLILE-TLPTEYDSRVKAM---------EV-----DERPTEQYS------DIGGLDKQIQELVEAIVLPMNH--KEKFENLGIQPPKG------------------V-LMYGPPGTGKTLLARACAAQTKATFLKLAGPQLVQMFIGDGAKLVRDAFALAKE-----------K-A----------P------SIIFIDELDAIGTKRF-D-SE-KAGDREVQRTMLELLNQLDGFQPNMLVKVIAATNRVDILDPALLRSGRLDRKIEFPMPNEEARARIMQIHSRKMNV-----SP-D-------VNYEELARCTDDFNGAQCKAVCVEAGMIALRRGATELNHEDYMEGILEVQAK-KKA-N---------LQYYA---------------
>Salpa_fusiformis@Sfus12671.H1.1
---------------------M---VP-PA-ITEK-S-TTQ---S-D-Q--N------I-------W--------D--T---------I-------E----------------------------------------------------------------------------------------------------------------D--D---L---G----AEM-----AKMS---VSEITSRS---------KLLDNEI-KIMK---SDTMRIS--------HELQSMKEKIKENSEKIKVNK-TLP---YLVSN---VIEL-------L----------D-VD-P--D-------------------------------------------------------------D-QA-----E-----E-------D-G---GN-V---D-------------------------LDSQ-R--------------------KGK---C--------------AVIKTSTRQTYFLPIIGLVDAEDLTPGDLVGVNKDSYLILE-KLPTEYDSRVKAM---------EV-----DERPTEQYS------DIGGLDKQIQELIEAVVLPMTH--KDRFESIGIQPPKG------------------V-LMYGPPGTGKTLLARACAAQTKSTFLKLAGPQLVQMFIGDGAKLVRDAFALAKE-----------R-S----------P------AIIFIDELDAIGTKRF-D-SE-KAGDREVQRTMLELLNQLDGFEPNNDIKVIAATNRVDILDPALLRSGRLDRKIEFPVPNEEARARILQIHSRNMNV-----NG-D-------VNYEELARCTDDFNGAQLKAVCVEAGMIALRREATELSHEDYMEGILEVQAK-KKA-N---------LQYYA---------------
>Ophionotus_victoriae@SRA17377.H1.1
----------------------------------------------------------------------------------------------------------------------------------------------------------------------------------------------------------------ED--S---V---G----EEV-----LRMS---TDEIIGRT---------RLLDNEI-KIMR---SEIMRIQ--------HELQAQKEKIKENEEKIKVNK-TLP---YLVSN---VIEL-------L----------D-VE-P--E-------------------------------------------------------------E-NE-----------T-------E-G---AN-V---D-------------------------LDSQ-R--------------------KGK---C--------------AVIKTSTRQTYLLPVIGLVDPEKLHPGDLVGVNKDSYLILE-ELPAEYDSRVKAM---------EV-----DERPT-----------------------------------------------------------------------------------------KSTFLKLAGPQLVQMFIGDGAKLVRDAFALAKE-----------K-L----------P------AIIFIDELDAIGTKRF-D-SE-KAGDREVQRTMLELLNQLDGFSSREEIKVIAAT---------LLRSGRLDRKIEFPNPTEEARAR-LQIHSKKMN------GT-D---------FEELARCTD----------------------------------------------------------------------------
>Anas_platyrhynchos@EOB01595
-----------------------------------------------------------------------------------------------------------------------------------------------------------------------------------------------------------------------------------------------------------------------I-QIMK---SEVLRVT--------HELQAMKDKIKENSEKIKVNK-TLP---YLVSN---VIEL-------L----------D-VD-P--N-------------------------------------------------------------D-Q------E-----E-------D-G---AN-I---D-------------------------LDSQ-R--------------------KGK---C--------------AVIKTSTRQTYFLPVIGLVDAEKLKPGDLVGVNKDSYLILE-TLPTEYDSRVKAM---------EV-----DERPTEQYS------DIGGLDKQIQELVEAIVLPMNH--KEKFENLGIQPPKG------------------V-LMYGPPGTGKTLLARACAAQTKATFLKLAGPQLVQMFIGDGAKLVRDAFALAKE-----------K-A----------P------SIIFIDELDAIGTKRF-D-SE-KAGDREVQRTMLELLNQLDGFQPNTQVKVIAATNRVDILDPALLRSGRLDRKIEFPMPNEEARARIMQIHSRKMNV-----SP-D-------VNYEELARCTDDFNGAQCKAVCVEAGMIALRRGATELTHEDYMEGILEVQAK-KKA-N---------LQYYA---------------
>Botryllus_schlosseri@CT02131026.H1.1
---------------------M---AP-PA-LGEG-V-KEASG-N-A-QPTSD-----I-------F--------D--N---------P-------E----------------------------------------------------------------------------------------------------------------E--V---L---G----EEV-----MKMS---NDEIMSRT---------KLLDNEI-KIMR---SEAVRIT--------HELQTMKEKIKENAEKIKVNK-TLP---YLVSN---VIEL-------L----------D-VD-P--Q-------------------------------------------------------------E-QA-----E-----E-------D-G---AN-V---D-------------------------LDSQ-R--------------------KGK---C--------------AVIKTSTRQTYFLPVIGLVEPEDMTPGDLVGVNKDSYLILE-KLPTEYDSRVKAM---------EV-----DERPTEEYS------DIGGLDKQIQELIEAVVLPMTH--KDRFVSIGIQPPKG------------------V-LMYGPPG----------------------GPQLVQMFIGDGAKLVRDAFALAKE-----------R-K----------P------AIIFIDELDAIGTKRF-D-SE-KAGDREVQRTMLELLNQLDGFEPTNDIKVIAATNRVDILDPALLRSGRLDRKIEFPLPNEEARARILQIHSRKMNV-----SS-D-------VNFEELSRCTDDFNGAQLKAVCVEAGMIALRREATELMHEDYMEGIMEVQAK-KKA-N---------LQYYA---------------
>Alligator_sinensis@XM_006034647.H1.1
----------------------------------------------M-A--S------V-------W--------D--E---------A-------E----------------------------------------------------------------------------------------------------------------D--G---V---G----EEV-----LKMS---TEEIVQRT---------RLLDSEI-KIMK---SEVLRVT--------HELQAMKDKIKENSEKIKVNK-TLP---YLVSN---VIEL-------L----------D-VD-P--N-------------------------------------------------------------D-Q------E-----E-------D-G---AN-I---D-------------------------LDSQ-R--------------------KGK---C--------------AVIKTSTRQTYFLPVIGLVDAEKLKPGDLVGVNKDSYLILE-TLPTEYDSRVKAM---------EV-----DERPTEQYS------DIGGLDKQIQELVEAIVLPMNH--KEKFENLGIQPPKG------------------V-LMYGPPGTGKTLLARACAAQTKATFLKLAGPQLVQMFIGDGAKLVRDAFALAKE-----------K-A----------P------SIIFIDELDAIGTKRF-D-SE-KAGDREVQRTMLELLNQLDGFQPNTQVKVIAATNRVDILDPALLRSGRLDRKIEFPMPNEEARARIMQIHSRKMNV-----SP-D-------VNYEELARCTDDFNGAQCKAVCVEAGMIALRRGATELTHEDYMEGILEVQAK-KKA-N---------LQYYA---------------
>Ambystoma_mexicanum@CT01131209.H1.1
----------------------------------------------M-A--S------V-------W--------E--E---------S-------E---------------------------------------------------------------------------------------------------------------QD--G---L---G----EEV-----LKMS---TEEIIQRT---------RLLDSEI-KIMK---SEVLRVT--------HELQAMKDKIKENSEKIKVNK-TLP---YLVSN---VIEL-------L----------D-VD-P--N-------------------------------------------------------------D-Q------E-----E-------D-G---AN-I---D-------------------------LDSQ-R--------------------KGK---C--------------AVIKTSTRQTYFLPVIGLVDAEKLKPGDLVGVNKDSYLILE-TLPTEYDSRVKAM---------EV-----DERPTEQYS------DIGGLDKQIQELVEAIVLPMNH--REKFENLGIQPPKG------------------V-LMYGPPGTGKTLLARACAAQTKATFLKLAGPQLVQMFIGDGAKLVRDAFALAKE-----------K-A----------P------SIIFIDELDAIGTKRF-D-SE-KAGDREVQRTMLELLNQLDGFQPNTQVKVIAATNRVDILDPALLRSGRLDRKIEFPMPNEEARARIMQIHSRKMNV-----SP-D-------VNYEELARCTDDFNGAQCKAVCVEAGMIALRRGATELNHEDYMEGILEVQAK-KKA-N---------LQYYA---------------
>Caiman_crocodilus@Contig1136.H1.1
---------------------------------------------------------------------------D--E---------A-------E----------------------------------------------------------------------------------------------------------------D--G---V---G----EEV-----LKMS---TEEIVQRT---------RLLDSEI-KIMK---SEVLRVT--------HELQAMKDKIKENSEKIKVNK-TLP---YLVSN---VIEL-------L----------D-VD-P--N-------------------------------------------------------------D-Q------E-----E-------D-G---AN-I---D-------------------------LDSQ-R--------------------KGK---C--------------AVIKTSTRQTYFLPVIGLVDAEKLKPGDLVGVNKDSYLILE-TLPTEYDSRVKAM---------EV-----DERPTEQYS------DIGGLDKQIQELV-------------------------------------------------------------------------------------------------------------------------------------------------------------------------------------------------------------------------------------------------------------------------------------------------------------------------------------------
>Caretta_caretta@Contig618.H1.1
----------------------------------------------M-A--S------V-------W--------D--E---------A-------E----------------------------------------------------------------------------------------------------------------D--G---V---G----EEV-----LKMS---TEEIVQRT---------RLLDSEI-KIMK---SEVLRVT--------HELQAMKDKIKENSEKIKVNK-TLP---YLVSN---VIEL-------L----------D-VD-P--N-------------------------------------------------------------D-Q------E-----E-------D-G---AN-I---D-------------------------LDSQ-R--------------------KGK---C--------------AVIKTSTRQTYFLPVIGLVDAEKLKPGDLVGVNKDSYLILE-TLPTEYDSRVKAM---------EV-----DERPTEQYS------DIGGLDKQIQELVEAIVLPMNH--KEKFENLGIQPPKG------------------V-LMYGPPGTGKTLLARACAAQTKATFLKLAGPQLVQMFIGDGAKLVRDAFALAKE-----------K-A----------P------SIIFIDELDAIGTKRF-D-SE-KAGDREVQRTMLELLNQLDGFQPNTQVKVIAATNRVDILDPALLRSGRLDRKIEFPMPNEEARARIMQIHSRKMNV-----SP-D-------VNYEELARCTDDFNGAQCKAVCVEAGMIALRRGATELTHEDYMEGILEVQAK-KKA-N---------LQYYA---------------
>Chelonoidis_nigra@CT01131209.H1.1
-----------------------------------------QD-K-M-A--S------V-------W--------D--E---------A-------E----------------------------------------------------------------------------------------------------------------D--G---V---G----EEV-----LKMS---TEEIVQRT---------RLLDSEI-KIMK---SEVLRVT--------HELQAMKDKIKENSEKIKVNK-TLP---YLVSN---VIEL-------L----------D-VD-P--N-------------------------------------------------------------D-Q------E-----E-------D-G---AN-I---D-------------------------LDSQ-R--------------------KGK---C--------------AVIKTSTRQTYFLPVIGLVDAEKLKPGDLVGVNKDSYLILE-TLPTEYDSRVKAM---------EV-----DERPTEQYS------DIGGLDKQIQELVEAIVLPMNH--KEKFENLGIQPPKG------------------V-LMYGPPGTGKTLLARACAAQTKATFLKLAGPQLVQMFIGDGAKLVRDAFALAKE-----------K-A----------P------SIIFIDELDAIGTKRF-D-SE-KAGDREVQRTMLELLNQLDGFQPNTQVKVIAATNRVDILDPALLRSGRLDRKIEFPMPNEEARARIMQIHSRKMNV-----SP-D-------VNYEELARCTDDFNGAQCKAVCVEAGMIALRRGATELTHEDYMEGILEVQAK-KKA-N---------LQYYA---------------
>Chrysemys_picta_bellii@CT01131209.H1.1
--------------------------------------------K-M-A--S------V-------W--------D--E---------A-------E---------------------------------------------------------------------------------------------------------------QD--G---V---G----EEV-----LKMS---TEEIVQRT---------RLLDSEI-KIMK---SEVLRVT--------HELQAMKDKIKENSEKIKVNK-TLP---YLVSN---VIEL-------L----------D-VD-P--N-------------------------------------------------------------D-Q------E-----E-------D-G---AN-I---D-------------------------LDSQ-R--------------------KGK---C--------------AVIKTSTRQTYFLPVIGLVDAEKLKPGDLVGVNKDSYLILE-TLPTEYDSRVKAM---------EV-----DERPTEQYS------DIGGLDKQIQELVEAIVLPMNH--KEKFENLGIQPPKG------------------V-LMYGPPGTGKTLLARACAAQTKATFLKLAGPQLVQMFIGDGAKLVRDAFALAKE-----------K-A----------P------SIIFIDELDAIGTKRF-D-SE-KAGDREVQRTMLELLNQLDGFQPNTQVKVIAATNRVDILDPALLRSGRLDRKIEFPMPNEEARARIMQIHSRKMNV-----SP-D-------VNYEELARCTDDFNGAQCKAVCVEAGMIALRRGATELTHEDYMEGILEVQAK-KKA-N---------LQYYA---------------
>Crocodylus_niloticus@CT01131209.H1.1
---------------------------------------------------------------------------D--E---------A-------E----------------------------------------------------------------------------------------------------------------D--G---V---G----EEV-----LKMS---TEEIVQRT---------RLLDSEI-KIMK---SEVLRVT--------HELQAMKDKIKENSEKIKVNK-TLP---YLVSN---VIEL-------L----------D-VD-P--N-------------------------------------------------------------D-Q------E-----E-------D-G---AN-I---D-------------------------LDSQ-R--------------------KGK---C--------------AVIKTSTRQTYFLPVIGLVD--------------------------------------------------------------------------------------------------------------------------------------------------------------------------------------------------------------------------------------------------------------------------------------------------------------------------------------------------------------------------------------------------------------------------
>Crotalus_adamanteus@Cada9465.H1.1
----------------------------------------------M-A--S------V-------W--------D--E---------A-------E----------------------------------------------------------------------------------------------------------------D--G---I---G----EEV-----LKMS---TEEIVQRT---------RLLDSEI-KIMK---SEVLRVT--------HELQAMKDKIKENSEKIKVNK-TLP---YLVSN---VIEL-------L----------D-VD-P--N-------------------------------------------------------------D-Q------E-----E-------D-G---AN-I---D-------------------------LDSQ-R--------------------KGK---C--------------AVIKTSTRQTYFLPVIGLVDAEKLKPGDLVGVNKDSYLILE-TLPTEYDSRVKAM---------EV-----DERPTEQYS------DIGGLDKQIQELVEAIVLPMNH--KEKFENLGIQPPKG------------------V-LMYGPPGTGKTLLARACAAQTKATFLKLAGPQLVQMFIGDGAKLVRDAFALAKE-----------K-A----------P------SIIFIDELDAIGTKRF-D-SE-KAGDREVQRTMLELLNQLDGFQPNTQVKVIAATNRVDILDPALLRSGRLDRKIEFPMPNEEARARIMQIHSRKMNV-----SP-D-------VNYEELARCTDDFNGAQCKAVCVEAGMIALRHGATELTHEDYMEGILEVQAK-KKA-N---------LQYYA---------------
>Cyclorana_alboguttata@Calb1478.H1.1
----------------------------------------KEV-N-M-A--S------V-------W--------D--E---------T-------E---------------------------------------------------------------------------------------------------------------QD--G---V---G----QEV-----LKMS---TEEIIQRT---------RLLDSEI-KIMK---SEVLRVT--------HELQAMKDKIKENSEKIKVNK-TLP---YLVSN---VIEL-------L----------D-VD-P--N-------------------------------------------------------------D-Q------E-----E-------D-G---AN-I---D-------------------------LDSQ-R--------------------KGK---C--------------AVIKTSTRQTYFLPVIGLVDAEKLKPGDLVGVNKDSYLILE-TLPTEYDSRVKAM---------EV-----DERPTEQYS------DIGGLDKQIQELVEAIVLPMNH--KEKFENLGIQPPKG------------------V-LMYGPPGTGKTLLARACAAQTKATFLKLAGPQLVQMFIGDGAKLVRDAFALAKE-----------K-A----------P------SIIFIDELDAIGTKRF-D-SE-KAGDREVQRTMLELLNQLDGFQPNTQVKVIAATNRVDILDPALLRSGRLDRKIEFPMPNEEARARIMQIHSRKMNV-----SP-D-------VNYEELARCTDDFNGAQCKAVCVEAGMIALRRGATELTHEDYMEGILEVQAK-KKA-N---------LQYYA---------------
>Cynops_pyrrhogaster@CT02131209.H1.1
------------------------------------------E-T-M-T--S------V-------W--------E--E---------S-------E---------------------------------------------------------------------------------------------------------------QD--G---V---G----EEV-----LKMS---TEEIIQRT---------RLLDSEI-KIMK---SEVLRVT--------HELQAMKDKIKENSEKIKVNK-TLP---YLVSN---VIEL-------L----------D-VD-P--N-------------------------------------------------------------D-Q------E-----E-------D-G---AN-I---D-------------------------LDSQ-R--------------------KGK---C--------------AVIKTSTRQTYFLPVIGLVDAEKLKPGDLVGVNKDSYLILE-TLPTEYDSRVKAM---------EV-----DERPTEQYS------DIGGLDKQIQELVEAIVLPMNH--KEKFENLGIQPPKG------------------V-LMYGPPGTGKTLLARACAAQTKATFLKLAGPQLVQMFIGDGAKLVRDAFALAKE-----------K-A----------P------SIIFIDELDAIGTKRF-D-SE-KAGDREVQRTMLELLNQLDGFQPNMQVKVIAATNRVDILDPALLRSGRLDRKIEFPMPNEEARARIMQIHSRKMNV-----SP-D-------VNYEELARCTDDFNGAQCKAVCVEAGMIALRRGATELNHEDYMEGILEVQAK-KKA-N---------LQYYA---------------
>Elaphe_guttata@CT01131209.H1.1
----------------------------------------------M-A--S------V-------W--------D--E---------A-------E----------------------------------------------------------------------------------------------------------------D--G---I---G----EEV-----LKMS---TEEIVQRT---------RLLDSEI-KIMK---SEVLRVT--------HELQAMKDKIKENSEKIKVNK-TLP---YLVSN---VIEL-------L----------D-VD-P--N-------------------------------------------------------------D-Q------E-----E-------D-G---AN-I---D-------------------------LDSQ-R--------------------KGK---C--------------AVIKTSTRQTYFLPVIGLVDAEKLKPGDLVGVNKDSYLILE-TLPTEYDSRVKAM---------EV-----DERPTEQYS------DIGGLDKQIQELVEAIVLPMNH--KEKFENLGIQPPKG------------------V-LMYGPPGTGKTLLARACAAQTKATFLKLAGPQLVQMFIGDGAKLVRDAFALAKE-----------K-A----------P------SIIFIDELDAIGTKRF-D-SE-KAGDREVQRTMLELLNQLDGFQPNTQVKVIAATNRVDILDPALLRSGRLDRKIEFPMPNEEARARIMQIHSRKMNV-----SP-D-------VNYEELARCTDDFNGAQCKAVCVEAGMIALRHGATELTHEDYMEGILEVQAK-KK--------------------------------
>Emys_orbicularis@Contig3635.H1.1
----------------------------------------------M-A--S------V-------W--------D--E---------A-------E----------------------------------------------------------------------------------------------------------------D--G---V---G----EEV-----LKMS---TEEIVQRT---------RLLDSEI-KIMK---SEVLRVT--------HELQAMKDKIKENSEKIKVNK-TLP---YLVSN---VIEL-------L----------D-VD-P--N-------------------------------------------------------------D-Q------E-----E-------D-G---AN-I---D-------------------------LDSQ-R--------------------KGK---C--------------AVIKTSTRQTYFLPVIGLVDAEKLKPGDLVGVNKDS------------------------------------------------------------ELVEAIVLPMNH--KEKFENLGIQPPKG------------------V-LMYGPPGTGKTLLARACAAQTKATFLKLAGPQLVQMFIGDGAKLVRDAFALAKE-----------K-A----------P------SIIFIDELDAIGTKRF-D-SE-KAGDREVQRTMLELLNQLDGFQPNTQVKVIAATNRVDILDPALLRSGRLDRKIEFPMPNEEARARIMQIHSRKMNV-----SP-D-------VNYEELARCTDDFNGAQCKAVCVEAGMIALRRGATELTHEDYMEGILEVQAK-EKA-N---------LQYYA---------------
>Eublepharis_macularius@Emac6984.H1.1
----------------------------------------------M-A--S------V-------W--------D--E---------A-------E----------------------------------------------------------------------------------------------------------------D--G---I---G----EEV-----LKMS---TEEIVQRT---------RLLDSEI-KIMK---SEVLRVT--------HELQAMKDKIKENSEKIKVNK-TLP---YLVSN---VIEL-------L----------D-VD-P--N-------------------------------------------------------------D-Q------E-----E-------D-G---AN-I---D-------------------------LDSQ-R--------------------KGK---C--------------AVIKTSTRQTYFLPVIGLVDAEKLKPGDLVGVNKDSYLILE-TLPTEYDSRVKAM---------EV-----DERPTEQYS------DIGGLDKQIQELVEAIVLPMNH--KEKFENLGIQPPKG------------------V-LMYGPPGTGKTLLARACAAQTKATFLKLAGPQLVQMFIGDGAKLVRDAFALAKE-----------K-A----------P------SIIFIDELDAIGTKRF-D-SE-KAGDREVQRTMLELLNQLDGFQPNTQVKVIAATNRVDILDPALLRSGRLDRKIEFPMPNEEARARIMQIHSRKMNV-----SP-D-------VNYEELARCTDDFNGAQCKAVCVEAGMIALRHGATELTHEDYMEGILEVQAK-KKA-N---------LQYYA---------------
>Lampropholis_coggeri@Lcog72979.H1.1
----------------------------------------------M-A--T------V-------W--------D--E---------A-------E----------------------------------------------------------------------------------------------------------------D--G---V---G----EEV-----LKMS---TEEIVQRT---------RLLDSEI-KIMK---SEVLRVT--------HELQAMKDKIKENSEKIKVNK-TLP---YLVSN---VIEL-------L----------D-VD-P--N-------------------------------------------------------------D-Q------E-----E-------D-G---AN-I---D-------------------------LDSQ-R--------------------KGK---C--------------AVIKTSTRQTYFLPVIGLVDAEKLKPGDLVGVNKDSXLILE-TLPTEYDSRVKAM---------EV-----DERPTEQYS------DIGGLDKQIQELVEAIVLPMNH--KEKFENLGIQPPKG------------------V-LMYGPPGTGKTLSARACAAQTKATFLKLAGPQLVQMFIGDGAKLVRDAFALAKE-----------K-A----------P------SIIFIDELDAIGTKRF-D---------------------------------------------------------------------------------------------------------------------------------------------------------------------------------------
>Latimeria_chalumnae@CT02131209.H1.1
-----------------------------------------------------------------------------------------------------------------------------------------------------------------------------------------------------------------D--G---I---G----EEV-----LKMS---TEEIIQRT---------RLLDSEI-KIMK---SEVLRVT--------HELQAMKDKIKENSEKIKVNK-TLP---YLVSN---VIE----------------------D-P--N-------------------------------------------------------------D-Q------E-----E-------D-G---AN-I---D-------------------------LDSQ-R--------------------KGK---C--------------AVIKTSTRQTYFLPVIGLVDAEKLKPGDLVGVNKDSYLILE-TLPTEYDSRVKAM---------EV-----DERPTEQYS------DIGGLDKQIQE---------------------------------------------------------------------------------------------------------------------------------------------------------------------------------------------------------------------------------------------------------------------------------------------------------------------------------------------
>Latimeria_menadoensis@GAPS01013906.H1.1
---------------------------------------MASL-N-D-R--S------V-------W--------D--E---------V-------E----------------------------------------------------------------------------------------------------------------D--G---I---G----EEV-----LKMS---TEEIIQRT---------RLLDSEI-KIMK---SEVLRVT--------HELQAMKDKIKENSEKIKVNK-TLP---YLVSN---VIEL-------L----------D-VD-P--N-------------------------------------------------------------D-Q------E-----E-------D-G---AN-I---D-------------------------LDSQ-R--------------------KGK---C--------------AVIKTSTRQTYFLPVIGLVDAEKLKPGDLVGVNKDSYLILE-TLPTEYDSRVKAM---------EV-----DERPTEQYS------DIGGLDKQIQELVEAIVLPMNH--KEKFENLGIQPPKG------------------V-LMYGPPGTGKTLLARACAAQTKATFLKLAGPQLVQMFIGDGAKLVRDAFALAKE-----------K-A----------P------SIIFIDELDAIGTKRF-D-SE-KAGDREVQRTMLELLNQLDGFQPNTQVKVIAATNRVDILDPALLRSGRLDRKIEFPMPNEEARARIMQIHSRKMNV-----SP-D-------VNYEELARCTDDFNGAQCKAVCVEAGMIALRRDATELTHEDYMEGILEVQAK-KKA-N---------LQYYA---------------
>Leucoraja_erinacea@toto65447.H1.1
---------------------------------------MASL-N-D-R--S------V-------W--------D--E---------V-------E----------------------------------------------------------------------------------------------------------------D--G---I---G----EEV-----LKMS---TEEIVQRT---------RLLDSEI-KIMK---SEVLRVT--------HELQAMKDKIKENSEKIKVNK-TLP---YLVSN---VIEL-------L----------D-VD-P--N-------------------------------------------------------------D-Q------E-----E-------D-G---AN-V---D-------------------------LDSQ-R--------------------KGK---C--------------AVIKTSTRQTYFLPVIGLVDAEKLKPGDLVGVNKDSYLILE-TLPTEYDSRVKAM---------EV-----DERPTEQYS------DVGGLDKQIQELVEAIVLPMNH--KEKFENLGIQPPKG------------------V-LMYGPPGTGKTLLARACAAQTKATFLKLAGPQLVQMFIGDGAKLVRDAFALAKE-----------K-A----------P------SIIFIDELDAIGTKRF-D-SE-KAGDREVQRTMLELLNQLDGFQPNTLVKVIAATNRVDILDPALLRSGRLDRKIEFPMPNEEARARIMQIHSRKMNV-----SP-D-------VNYEELARCTDDFNGAQCKAVCVEAGMIALRRKATELTHEDYMEGILEVQAK-KKA-N---------LQYYA---------------
>Notophthalmus_viridescens@Nvir1421.H1.1
----------------------------------------------M-T--S------V-------W--------E--E---------S-------E---------------------------------------------------------------------------------------------------------------QD--G---V---G----EEV-----LKMS---TEEIIQRT---------RLLDSEI-KIMK---SEVLRVT--------HELQAMKDKIKENSEXIKVNK-XLP---YLVSN---VIEL-------L----------D-VD-P--N-------------------------------------------------------------D-Q------E-----E-------D-G---AN-I---D-------------------------LDSQ-R--------------------KGK---C--------------AVIKTSTRQTXFLPVIGLVDAEKLKPGDLVGVNKDSYLILE-TLPTEYDSRVKAM---------EV-----DERPTEQYS------DIGGLDKQIQELVEAIVLPMNH--REKFENLGIQPPKG------------------V-LMYGPPGTGKTLLARACAAQTKATFLKLAGPQLVQMFIGDGAKLVRDAFALAKE-----------K-A----------P------SIIFIDELDAIGTKRF-D-SE-KAGDREVQRTMLELLNQLDGFQPNTQVKVIAATNRVDILDPALLRSGRLDRKIEFPMPNEEARARIMQIHSRKMNV-----SP-D-------VNYEELARCTDDXNGAQCKAVCVEAGMIALRRGATELNHEDYMEGILEVQAK-KKA-N---------LQYYA---------------
>Pelodiscus_sinensis@toto28224.H1.1
---------------------------------------------------------------------------------------------------------------------------------------------------------------------------------------------------------------------------------------------------------------------------MK---SEVLRVT--------HELQAMKDKIKENSEKIKVNK-TLP---YLVSN---VIEL-------L----------D-VD-P--N-------------------------------------------------------------D-Q------E-----E-------D-G---AN-I---D-------------------------LDSQ-R--------------------KGK---C--------------AVIKTSTRQTYFLPVIGLVDAEKLKPGDLVGVNKDSYLILE-TLPTEYDSRVKAM---------EV-----DERPTEQYS------DIGGLDKQIQELVEAIVLPMNH--KEKFENLGIQPPKG------------------V-LMYGPPGTGKTLLARACAAQTKATFLKLAGPQLVQMFIGDGAKLVRDAFALAKE-----------K-A----------P------SIIFIDELDAIGTKRF-D-SE-KAGDREVQRTMLELLNQLDGFQPNTQVKVIAATNRVDILDPALLRSGRLDRKIEFPMPNEEARARIMQIHSRKMNV-----SP-D-------VNYEELARCTDDFNGAQCKAVCVEAGMIALRRGATELTHEDYMEGILEVQAK-KKA-N---------LQYYA---------------
>Phrynops_hilarii@Contig20077.H1.1
-----------------------------------------------------------------------------------------------------------------------------------------------------------------------------------------------------------------------------------------------------------------------------------------------------------------------------------------------------------------------------------------------------------------------------------------------------------------------------------------------------------------------------------------------------------------------------------------------------------------------------------------------------------------------------------------------------------------------------------------------------------------------------------------------RF-D-SE-KAGDREVQRTMLELLNQLDGFQPNTQVKVIAATNRVDILDPALLRSGRLDRKIEFPMPNEEARARIMQIHSRKMNV-----SP-D-------VNYEELARCTDDFNG------------------------------------------------------------------------
>Podarcis_sp.@Contig810.H1.1
---------------------------------------------------S------V-------W--------D--E---------A-------E----------------------------------------------------------------------------------------------------------------D--G---I---G----EEV-----LKMS---TEEIVQRT---------RLLDSEI-KIMK---SEVLRVT--------HELQAMKDKIKENSEKIKVNK-TLP---YLVSN---VIEL-------L----------D-VD-P--N-------------------------------------------------------------D-Q------E-----E-------D-G---AN-I---D-------------------------LDSQ-R--------------------KGK---C--------------AVIKTSTRQTYFLPVIGLVDAEKLKPGDLVGVNKDSYLILE-TLPTEYDSRVKAM---------EV-----DERPTEQYS------DIGGLDKQIQELVEAIVLPMNH--KEKFENLGIQPPKG------------------V-LMYGPPGTGK----------------------------------------------------------------------------------------------------------------------------------------------SGRLDRKIEFPMPNEEARARIMQIHSRKMNV-----SP-D-------VNYEELARCTDDFNGAQCKAVCVEAGMIALRHGATELTHEDYMEGILEVQAK-KKA-N---------LQYYA---------------
>Pogona_vitticeps@CT01131209.H1.1
----------------------------------------------M-A--S------V-------W--------D--E---------A-------E----------------------------------------------------------------------------------------------------------------D--G---I---G----EEV-----LKMS---TEEIVQRT---------RLLDSEI-KIMK---SEVLRVT--------HELQAMKDKIKENSEKIKVNK-TLP---YLVSN---VIEL-------L----------D-VD-P--N-------------------------------------------------------------D-Q------E-----E-------D-G---AN-I---D-------------------------LDSQ-R--------------------KGK---C--------------AVIKTSTRQTYFLPVIGLVDAEKLKPGDLVGVNKDSYLILE-TLPTEYDSRVKAM---------EV-----DERPTEQYS------DIGGLDKQIQELVEAIVLPMNH--KEKFENLGIQPPKG------------------V-LMYGPPGTGKTLLARACAAQTKATFLKLAGPQLVQMFIGDGAKLVRDAFALAKE-----------K-A----------P------SIIFIDELDAIGTKRF-D-SE-KAGDREVQRTMLELLNQLDGFQPNTQVKVIAATNRVDILDPALLRSGRLDRKIEFPMPNEEARARIMQIHSRKMNV-----SP-D-------VNYEELARCTDDFNGAQCKAVCVEAGMIALRHGATELTHEDYMEGILEVQAK-KKA-N---------LQYYA---------------
>Protopterus_annectens@Contig7865.H1.1
-----------------------------------------SL-N-D-R--S------V-------W--------D--E---------V-------E----------------------------------------------------------------------------------------------------------------D--G---I---G----EEV-----LKMS---TEEIVQRT---------RLLDSEI-KIMK---SEVLRVT--------HELQAMKDKIKENSEKIKVNK-TLP---YLVSN---VIEL-------L----------D-VD-P--N-------------------------------------------------------------D-Q------E-----E-------D-G---AN-I---D-------------------------LDSM-R--------------------KGK---C--------------AVIKTSTRQTYFLPVIGLVDAEKLKPGDLVGVNKDSYLILE-TLPTEYDSRVKAM---------EV-----DERPTEQYS------DIGGLDKQIQELVEAIVLPMNH--KEKFENLGIQPPKG------------------V-LMYGPPGTGKTLLARACAAQTKATFLKLAGPQLVQMFIGDGAKLVRDAFALAKE-----------K-S----------P------SIIFIDELDAIGTKRF-D-SE-KAGDREVQRTMLELLNQLDGFQPNTLVKVIAATNRVDILDPALLRSGRLDRKIEFPMPNEEARARIMQIHSRKMNV-----SQ-D-------VNYEELARCTDDFNGAQCKAVCVEAGMIALRRGATELTHEDYMEGILEVQAK-KKA-N---------LQYYA---------------
>Ptychodera_flava@CT01131209.H1.1
------------------------------------------------A--I------W-------E--------D--G---------------------------------------------------------------------------------------------------------------------------------EE--S---I---G----EEV-----LRMS---TEEIIQRT---------RLLDNEI-KIMK---SETMRIS--------HELQAQKEKIKENTEKIKVNK-TLP---YLVSN---VIEL-------L----------D-VD-P--E-------------------------------------------------------------D-QA-----E-----E-------D-G---AN-V---D-------------------------LDSQ-R--------------------KGK---C--------------AVIKTSTRQTYFLPVIGLVDAEQLKPGDLVGVNKDSYLILE-TLPQEFDSRVKAM---------EV-----DERPTEQYS------DIGGLDKQIQELVEAVVLPMTH--KDRFENLGIQPPKG------------------V-LLYGPPGTGKTLLARACAAQTKSTFLKLAGPQLVQMFIGDGAKLVRDAFSLAKE-----------K-L----------P------AIIFIDELDAIGTKRF-D-SE-KAGDREVQRTMLELLNQLDGFSSTEQIKVIAATNRVDILDPALLRSGRLDRKIEFPIPNEEARARILQIHSRKMNV-----SA-D-------VNFEELARCTDDFNGAMCKAVCVEAGMIALRREAIELSHEDYMDGILEVQAK-KKA-N---------LNYYA---------------
>Python_regius@Preg22251.H1.1
----------------------------------------------M-A--S------V-------W--------D--E---------A-------E----------------------------------------------------------------------------------------------------------------D--G---I---G----EEV-----LKMS---TEEIVQRT---------RLLDSEI-KIMK---SEVLRVT--------HELQAMKDKIKENSEKIKVNK-TLP---YLVSN---VIEL-------L----------D-VD-P--N-------------------------------------------------------------D-Q------E-----E-------D-G---AN-I---D-------------------------LDSQ-R--------------------KGK---C--------------AVIKTSTRQTYFLPVIGLVDAEKLKPGDLVGVNKDSYLILE-TLPTEYDSRVKAM---------EV-----DERPTEQYS------DIGGLDKQIQELVEAIVLPMNH--KEKFENLGIQPPKG------------------V-LMYGPPGTGKTLLARACAAQTKATFLKLAGPQLVQMFIGDGAKLVRDAFALAKE-----------K-A----------P------SIIFIDELDAIGTKRF-D-SE-KAGDREVQRTMLELLNQLDGFQPNTQVKVIAATNRVDILDPALLRSGRLDRKIEFPMPNEEARARIMQIHSRKMNV-----SP-D-------VNYEELARCTDDFNGAQCKAVCVEAGMIALRHGATELTHEDYMEGILEVQAK-KKA-N---------LQYYA---------------
>Rana_chensinensis@Rche1228.H1.1
----------------------------------------RVV-K-M-S--S------V-------W--------D--E---------A-------E---------------------------------------------------------------------------------------------------------------QD--G---V---G----QEV-----LKMS---TEEIIQRT---------RLLDSEI-KIMK---SEVLRVT--------HELXAMKDKIKENSEKIKVNK-TLP---YLVSN---VIEL-------L----------D-VD-P--N-------------------------------------------------------------D-Q------E-----E-------D-G---AN-I---D-------------------------LDSQ-R--------------------KGK---C--------------AVIKTSTRQTYFLPVIGLVDAEKLKPGDLVGVNKDSYLILE-TLPTEYDSRVKAM---------EV-----DERPTEQYS------DIGGLDKQIQELVEAIVLPMNH--KEKFENLGIQPPKG------------------V-LMYGXPGTGKXLLARACAAQTKATFLKLAGPQLVQMFIGDGAKLVRDAFALAKE-----------K-A----------P------SIIFIDXLXAIGTKRF-D-SE-KAGDREVQRTMLELLNQLDGXXPXTQXKXIAATNRVDILDPALXRSGRLDRKIEXPMPNXXAXAXIMQIHSXKMNV-----SP-D-------VNYEELARCTDDFNGAQCKAVCVEAGXIALRRGATELTHEDXMEGILEVQAK-KKA-X---------LQYYA---------------
>Scyliorhinus_canicula@toto74810.H1.1
------------------------------------------L-N-D-R--S------V-------W--------D--E---------V-------E----------------------------------------------------------------------------------------------------------------D--G---I---G----EEV-----LKMS---TEEIIQRT---------RLLDSEI-KIMK---SEVLRVT--------HELQAMKDKIKENSEKIKVNK-TLP---YLVSN---VIEL-------L----------D-VD-P--N-------------------------------------------------------------D-Q------E-----E-------D-G---AN-V---D-------------------------LDSQ-R--------------------KGK---C--------------AVIKTSTRQTYFLPVIGLVDAEKLKPGDLVGVNKDSYLILE-TLPTEYDSRVKAM---------EV-----DERPTEQYG------DVGGLDKQIQELVEAIVLPMNH--KEKFENLGIQPPKG------------------V-LMYGPPGTGKTLLARACAAQTKATFLKLAGPQLVQMFIGDGAKLVRDAFALAKE-----------K-A----------P------SIIFIDELDAIGTKRF-D-SE-KAGDREVQRTMLELLNQLDGFQPNTLVKVIAATNRVDILDPALLRSGRLDRKIEFPMPNEEARARIMQIHSRKMNV-----SL-D-------VNYEELARCTDDFNGAQCKAVCVEAGMIALRREATELTHEDYMEGILEVQAK-KK--------------------------------
>Trachemys_scripta@toto7415.H1.1
--------------------------------------------------------------------------------------------------------------------------------------------------------------------------------------------------------------------------------------------------------------------------------------------------------------------------------------------------------------------------------------------------------------------------------------------------------------------------------------------------------------------------------------------------------------------------------------------------------------------------------------------------------------------------------------------------------------------------------------KLVRDAFALAKE-----------K-A----------P------SIIFIDELDAIGTKRF-D-SE-KAGDREVQRTMLELLNQLDGFQPNTQVKVIAATNRVDILDPALLRSGRLDRKIEFPMPNEEARARIMQIHSRKMNV-----SP-D-------VNYEELARCTDDFNGAQCKAVC-----------------------------------------------------------------
