# Supplementary material for: A phylogenomic framework and timescale for comparative studies of tunicates
Source: BMC Biol. 2018 Apr 13;16:39. doi: 10.1186/s12915-018-0499-2 (PMC5899321; doi:10.1186/s12915-018-0499-2)
Supplement: Supplementary file 4 — Supporting data. Transcriptome assemblies, alignments, and trees. (ZIP 38502 kb) [file 12915_2018_499_MOESM4_ESM.zip › 12915_2018_499_MOESM4_ESM/12915_2018_499 (Delsuc) Files Updated 23-03-2018/nsf1-L.fasta]

>Oikopleura_dioica@CBY33520
---------------------------------------------------------------------------------------------------------------M-EALGI--D-S-G--K----T---------E-T---F--E-A--P--------------------------------------------------------------------------A-----T------K--Q-------Q----T-------D-P-----A---DV-D---LYTRYV---KLKKQIQFLDV---------QEEYIKDEM-------RNLRK---------------EYLHAQEEVKRIQSIPLVIGQFLEAIDQNTAIVG-ST--T-G-SNYYVRILSTIDR-----ELLKPSASVALHKHSNALVDVLPPEADSSITM------------------LGADEKPDISYSDIGGLDTQKQEVREAVELPLTHFELYKQIGIDPPRGVLMYGPPGCGKTMLAKAVAHHTTASFIRVVGSEFVQKYLGE----GPRMVRDVFRLAKENAPAIIFIDEIDAIATKRFDAQTGADREVQRILLELLNQMDGFDQTVN------------------------VKVIMATNRQDTLDPALLRPGRLDRKIEFP-LPDRRQKRLVFTTITGKMNLSDD--VDLEDFIARPDKISGADIHSICQEAGMIAVRENRYVVLSKDFDKAY-----KNQLKNKD-E----------ME------HEFYH----------------------
>Oikopleura_dioica@CBY08843
---------------------------------------------------------------------------------------------------------------M-EALGI--D-S-G--K----T---------E-T---F--E-A--P--------------------------------------------------------------------------A-----T------K--Q-------Q----T-------D-P-----A---DV-D---LYTRYV---KLKKQIQFLDV---------QEEYIKDEM-------RNLRK---------------EYLHAQEEVKRIQSIPLVIGQFLEAIDQNTAIVG-ST--T-G-SNYYVRILSTIDR-----ELLKPSASVALHKHSNALVDVLPPEADSSITM------------------LGADEKPDISYSDIGGLDTQKQEVREAVELPLTHFELYKQIGIDPPRGVLMYGPPGCGKTMLAKAVAHHTTASFIRVVGSEFVQKYLGE----GPRMVRDVFRLAKENAPAIIFIDEIDAIATKRFDAQTGADREVQRILLELLNQMDGFDQTVN------------------------VKVIMATNRQDTLDPALLRPGRLDRKIEFP-LPDRRQKRLVFTTITGKMNLSDD--VDLEDFVARPDKISGADIHSICQEAGMIAVRENRYVVLSKDFDKAY-----KNQLKNKD-E----------ME------HEFYH----------------------
>Ciona_intestinalis@.19
------------------------M------EE-L---GI-----A-----T---------------------------K---P-------A------I------------V-T---P--E-S-S--R----P---------G-T---V--Q-S--M--------------------------------------------------------------------------L-----S------T--T-------E----I-------D-K-----I---E--D---LYTKYK---KLQKQLEFLGV---------QEEYIKDEM-------KNLRK---------------EYLHAQEEVKRIQSIPVVIGQFLEAVDQNNAIVL-ST--T-G-SNYYVRILSTIDR-----ELLKPNSSVALHKHSNALVDVLPPEADSSITM------------------LSADEKPDVSYSDIGGMDIQKQEVKEAVELPLTHFELYKQIGIDPPRGVLMFGPPGCGKTMLAKAVAHHTTASFIRVVGSEFVQKYLGE----GPRMVRDVFRLAKENSPAIIFIDEIDAIATKRFDAQTGADREVQRILLELLNQMDGFDQTVN------------------------VKVIMATNRADTLDPALLRPGRLDRKIEFP-LPDRRQKRLVFSTITGKMNLSDE--VDLEDYVARPDKITGADINAICQEAGMLAVRENRYVVLSKDFEKAY-----KTQMK-KD-E----------QE------MEFYK----------------------
>Ciona_savignyi@51756393.168
------------------------M------EE-L---GI-----I-----T---------------------------K---P-------V------I------------A-T---P--G-S-S--R----P---------G-T---V--Q-S--M--------------------------------------------------------------------------L-----S------T--S-------E----I-------D-K-----I---E--D---LYTKYK---KLQKQLEFLGV---------QEEYIKDEM-------KNLRK---------------EYLHAQEEVKRIQSIPLVIGQFLEAVDQNNAIVL-ST--T-G-SNYYVRILSTIDR-----ELLKPNSSVALHKHSNALVDVLPPEADSSITM------------------LSADEKPDVTYSDIGGMDIQKQEVKEAVELPLTHFELYKQIGIDPPRGVLMFGPPGCGKTMLAKAVAHHTTASFIRVVGSEFVQKYLGE----GPRMVRDVFRLAKENSPAIIFIDEIDAIATKRFDAQTGADREVQRILLELLNQMDGFDQTVN------------------------VKVIMATNRADTLDPALLRPGRLDRKIEFP-LPDRRQKRLVFSTITGKMNLSDE--VDLEDYVARPDKITGADINAICQEAGMLAVRENRYVVLAKDFEKAY-----KTQMK-KD-E----------QE------MDFYK----------------------
>Phallusia_mammilata@CT01091006.H1.1
---------------------------------------------------------------------------------------------------------------------------------------------------------------------------------------------------------------------------------------------------------------------------------------------------------------------------------------------------------------------------------------------------------------------------------------LHKHSNALVDVLPPEADSSITM------------------LSADEKPDVTYSDIGGMDIQK-------------------------RGVLMFGPPGCGKTMLAKAVAHHTTASFIRVVGSEFVQK----------------------------------------------------------------FDQTVN------------------------VKVIMATNRADTLDPALLRPGRLDRKIEFP-LPDRRQKRLVFSTITGKMNLSDE--VDLEDYVARPDKISGAD-----------------------------------------------------------------------------------------
>Cystodytes_dellechiajei@CT01091006.H1.2
---------------------------------------------------------------------------------------------------------------------------------------------------------------------------------------------------------------------------------------L-----S------T--T-------E----I-------D-K-----I---D--D---VNTKYM---KLQKQLEFLEV---------QEEYIKDEM-------KNLRK---------------EYLHAQEEVKRIQSIPLVIGQFLEAVDQNNAIVG-ST--T-G-SNYYVRILSTIDR-----ELLKPNSSVALHKHSNALVDVLPPEADSSITM------------------LSADEKPDVAYADIGGMDIQKQEVKEAVELPLTHFELYKQIGIDPPRGVLMFGPPGCGKTMLAKAVAHHTTASFIRVVGSEFVQKYLGE----GPRMVRDVFRLAKENSPAIIFIDEIDAIATKRFDAQTGADREVQRILLELLNQMDGFDQTVN------------------------VKVIMATNRADTLDPALLRPGRLDRKIEFP-LPDRRQKRLIFSTITGKMNLSDE--VDLEDFVARPDKISGADINAICQESGMLAVRENRYVVLAKDFEKAY-----KGQMK-KD-E----------QD------MEFYK----------------------
>Microcosmus_squamiger@CT04091006.H1.1
------------------------M------EE------V-----F-----V---------------------------K---P-------VDSE---V------------A-T---P--A-S-S--R----P---------N-T---V--Q-S--M--------------------------------------------------------------------------L-----S------T--T-------E----I-------D-K-----I---E--D---LYTKYK---KLQKQLEFLGV---------QEEYIKDEM-------KNLRK---------------EYLHAQEEVKRIQSIPLVIGQFLEAVDQNNAIVG-ST--T-G-SNYYVRILSTIDR-----ELLKPNASVALHKHSNALVDVLPPEADSSITM------------------LSAEEKPDVAYSDIGGMDIQKQEVREAVELPLTHFELYKQIGIDPPRGVLMFGPPGCGKTMLAKAVAHHTTAAFIRVVGSEFVQKYLGE----GPRMVRDVFRLAKENAPAIIFIDEIDAIATKRFDAQTGADREVQRILLELLNQMDGFDQTVN------------------------VKVIMATNRADTLDPALLRPGRLDRKIEFP-IPDRRQKRLIFSTITGSMNLSDE--VDLEDYVARPDKISGADINSICQEAGMMAVRENRYIVLAKDFEKAY-----KNQMK-KD-E----------QD------HEFYK----------------------
>Dendrodoa_grossularia@CT01091006.H1.1
-----------------------------------------------------------------------------------------------------------------------------------------------------------------------------------------------------------------------------------------------------------------------------------------------------------------------------ENYIKDEM-------KNLRK---------------EYLHAQEEVKRIQSIPLVIGQFLEAVDQNNAIVG-ST--T-G-SNYYVRILSTIDR-----ELLKPNASVALHKHSNALVAVLPPEADSSITM------------------LSSDEKPDVAYSDIGGMDIQKQEVREAVELPLTHFELYKQIGIDPPRGVLMFGPPGCGKTMLAKAVAHHTTAAFIRVVGSEFVQKYLGE----GPRMVRDVFRLAKENAPAIIFIDEIDAIATKRFDAQTGADREVQRILLELLNQMDGFDQTVN------------------------VKVIMATNRADTLDPALLRPGRLDRKIEFP-IPDRRQKRLIFSTISGRMNLSDE--VDLEDYVARPDKISGADINSICQEAGMMAVRENRYIVLAKDFEKAY-----KNQMK-KD-E----------QD------HDFYK----------------------
>Molgula_tectiformis@67831037.115
----------------------------------------------------------------------------------------------------------------------------S--R----P---------T-T---V--Q-S--M--------------------------------------------------------------------------L-----G------S--S-------E----I-------D-K-----I---E--D---LYTKYK---KLQKQLEFLGV---------QEDYIKDEM-------KNLRK---------------EYLHAQEEVKRIQSIPLVIGQFLEAVDQNTAILG-ST--T-G-SNYCVRILSTIDR-----ELLKPNASVALHKHSNALVDVLPPEADSSITM------------------LSADERPDVQYSDIGGMDIQKQEVREAVELPLTHFELYKQIGIDPPRGVLLYGPPGCGKTMLAKAVAHHTTASFIRVVGSEFVQKYLGE----GPRMVRDVFRLAKENSPSIIFIDEIDAIATKRFDAQTGADREVQRILLELLNQMDGFDQTVN------------------------VKVIMATNRADTLDPALLRPGRLDRKIEFP-MPDRRQKRLVFSTVTGKMNLSDE--VDLEDYVARPDKISGADINSICQEAGMMAVRENRYIVLAKDFEKAY-----KNQMK-KD-E----------QD------HEFYK----------------------
>Molgula_gulf@CT01091006.H1.2
----------------------------------------------------------------------------------------------------------------------------S--R----P---------T-T---V--Q-S--M--------------------------------------------------------------------------L-----G------S--G-------D----I-------D-K-----I---E--D---LYTKYK---KLQKNLSFLGV---------QEEYIKDEM-------KNLRK---------------EYLHAQEEVKRIQSIPLVIGQFLEAVDQNTAILG-ST--T-G-SNYCVRILSTIDR-----ELLKPNASVALHKHSNALVDVLPPEADSSITM------------------LSAEERPDVSYSDIGGMDIQKQEVREAVELPLTHFELYKQIGIDPPRGVLLYGPPGCGKTMLAKAVAHHTTASFIRVVGSEFVQKYLGE----GPRMVRDVFRLAKENSPSIIFIDEIDAIATKRFDAQTGADREVQRILLELLNQMDGFDQTVN------------------------VKVIMATNRADTLDPALLRPGRLDRKIEFP-LPDRRQKRLVFTTVTGKMNLSDE--VDLEDFVARPDKISGADINSICQEAGMMAVRENRYIVLAK------------------------------------------------------------------
>Bostrichobranchus_pilularis@CT03091006.H1.1
----------------------------------------------------------------------------------------------------------------------------S--R----P---------T-T---V--Q-S--V--------------------------------------------------------------------------L-----A------G--G-------D----A-------D-N-----S---E--D---LYTKYK---KLQKQLEFLEV---------QEDYIKDEM-------KNLRK---------------EYLHAQEEVKRIQSIPLVIGQFLEAVDQNTAILG-ST--T-G-SNYYVRILSTIDR-----ELLKPNASVALHKHSNAL---LPPEADSSITM------------------LSADEKPDISYSDIGGMDIQKQEVREAVELPLTHFELYKQIGIDPPRGVLMFGPPGCGKTMLAKAVAHHTTASFIRVVGSEFVQKYLGE----GPRMVRDVFRLAKENAPSIIFIDEIDAIATKRFDAQTGADREVQRILLELLNQMDGFDQNVN------------------------VKVIMATNRADTLDPALLRPGRLDRKIEFP-LPDRRQKRLVFSTVTGK------------------------------------------------------------------------------------------------------------------
>Molgula_occidentalis@CT01091006.H1.1
-------------------------------------------------------------------------------------------------------------------------------------------------------------------------------------------------------------------------------------------------------------------------------------------------------------------------------------------------------------------------------------------------------------------------------------------------------------------------------------------------------------------------------------------------------------------------------------------------------------------------------------------------------------------------------------PGRLDRKIEFP-LPDRRQKRLIFSTVTGKMNLSDE--VDLEDYVARPDKISGADINSVCQEAGMMAVRENRYIV---------------------------------------------------------------------
>Branchiostoma_floridae@EEN64264
------------------------M------EE-I---GV-----V-----V--------------N--K---------E---E-------T------Q------------I-P---S--P-E-S--R----P---------G-T---G--L-S-----------------------------------------------------------------------------S-----T------I--S-------E----K-------D-T-----S---E--D---LYTRYK---KLQRQLEFLEV---------QEEYIKDEQ-------RNLKK---------------EYLHAQEEVKRIQSVPLVIGQFLEAVDQNTGIVG-ST--T-G-SNYYVRILSTIDR-----ELLKPSSSVALHKHSNALVDVLPPEADSSITM------------------LSAEEKPDVAYADIGGMDMQKQEIREAVELPLTHFDLYQQIGIDPPRGVLMYGPPGCGKTMLAKAVAHHTTASFIRVVGSEFVQKYLGE----GPRMVRDVFRLAKENAPAIIFIDEIDAIATKRFDAQTGADREVQRILLELLNQMDGFDQTVN------------------------VKVIMATNRADTLDPALLRPGRLDRKIEFP-MPDRRQKRLIFQTITGKMNMSEE--VDLEDYVARPDRISGADINSIVQEAGMLAVRENRYIVLAKDFEKAY-----KTAIK-KD-E----------TE------HEFYK----------------------
>Xenopus_laevis@AAH82152
------------------------M------EE-I---GI-----L-----V----------E---K--I---------Q---D-------E------I------------P-A---L--S-V-S--R----P---------Q-T---G--L-S-----------------------------------------------------------------------------L-----L------G--P-------E----P-------E-D-----L---E--D---LYSRYK---KLQQELEFLEV---------QEEYIKDEQ-------KNLKK---------------EFLHAQEEVKRIQSIPLVIGQFLEAVDQNTAIVG-ST--T-G-SNYYVRILSTIDR-----ELLKPNASVALHKHSNALVDVLPPEADSSIMM------------------LTSDQKPDVMYADIGGMDIQKQEVREAVELPLTHFELYKQIGIDPPRGVLMYGPPGCGKTMLAKAVAHHTTAAFIRVVGSEFVQKYLGE----GPRMVRDVFRLAKENAPAIIFIDEIDAIATKRFDAQTGADREVQRILLELLNQMDGFDQNVN------------------------VKVIMATNRADTLDPALLRPGRLDRKIEFP-LPDRRQKRLIFSTITSKMNLSEE--VDLEDYVARPDKISGADINSICQESGMLAVRENRYIVLAKDFEKAY-----KTVIK-KD-E----------QE------HEFYK----------------------
>Mus_musculus@EDM07920
------------------------M------EE-I---GI-----L-----V----------E---K--I---------Q---D-------E------I------------P-A---L--S-V-S--R----P---------Q-T---G--L-S-----------------------------------------------------------------------------F-----L------G--P-------E----P-------E-D-----L---E--D---LYSRYK---KLQQELEFLEV---------QEEYIKDEQ-------KNLKK---------------EFLHAQEEVKRIQSIPLVIGQFLEAVDQNTAIVG-ST--T-G-SNYYVRILSTIDR-----ELLKPNASVALHKHSNALVDVLPPEADSSIMM------------------LTSDQKPDVMYADIGGMDIQKQEVREAVELPLTHFELYKQIGIDPPRGVLMYGPPGCGKTMLAKAVAHHTTAAFIRVVGSEFVQKYLGE----GPRMVRDVFRLAKENAPAIIFIDEIDAIATKRFDAQTGADREVQRILLELLNQMDGFDQNVN------------------------VKVIMATNRADTLDPALLRPGRLDRKIEFP-LPDRRQKRLIFSTITSKMNLSEE--VDLEDYVARPDKISGADINSICQESGMLAVRENRYIVLAKDFEKAY-----KTVIK-KD-E----------QE------HEFYK----------------------
>Homo_sapiens@XP_947602
---------------------------------------------M-----I-------P-WH---E--A---------Q---D-------E------I------------P-A---L--S-V-S--R----P---------Q-T---G--L-S-----------------------------------------------------------------------------F-----L------G--P-------E----P-------E-D-----L---E--D---LYSRYK---KLQQELEFLEV---------QEEYIKDEQ-------KNLKK---------------EFLHAQEEVKRIQSIPLVIGQFLEAVDQNTAIVG-ST--T-G-SNYYVRILSTIDR-----ELLKPNASVALHKHSNALVDVLPPEADSSIMM------------------LTSDQKPDVMYADIGGMDIQKQEVREAVELPLTHFELYKQIGIDPPRGVLMYGPPGCGKTMLAKAVAHHTTAAFIRVVGSEFVQKYLGE----GPRMVRDVFRLAKENAPAIIFIDEIDAIATKRFDAQTGADREVQRILLELLNQMDGFDQNVN------------------------VKVIMATNRADTLDPALLRPGRLDRKIEFP-LPDRRQKRLIFSTITSKMNLSEE--VDLEDYVARPDKISGADINSICQESGMLAVRENRYIVLAKDFEKAY-----KTVIK-KD-E----------QE------HEFYK----------------------
>Ornithorhynchus_anatinus@XP_001518401
-----------------------XM------EE-I---GI-----L-----V----------E---K-----------------------------------------------------------------------------T---H--V-A-----------------------------------------------------------------------------A-----R------G----------------------------------------------WR---KLQQELEFLEV---------QEEYIKDEQ-------KNLKK---------------EFLHAQEEVKRIQSIPLVIGQFLEAVDQNTAIVG-ST--T-G-SNYYVRILSTIDR-----ELLKPNASVALHKHSNALVDVLPPEADSSIMM------------------LTSDQKPDVMYADIGGMDIQKQEVREAVELPLTHFELYKQIGIDPPRGVLMYGPPGCGKTMLAKAVAHHTTAAFIRVVGSEFVQKYLGE----GPRMVRDVFRLAKENAPAIIFIDEIDAIATKRFDAQTGADREVQRILLELLNQMDGFDQNVN------------------------VKVIMATNRADTLDPALLRPGRLDRKIEFP-LPDRRQKRLIFSTITSKMNLSEE--VDLEDYVARPDKISGADINSICQEV---------------------------------------------------------------------------------
>Danio_rerio@CAQ15368
------------------------M------ED-G---GV-----L-----V----------E---K--P---------Q---D-------D------V------------P-A---L--L-N-S--R----P---------Q-T---G--L-S-----------------------------------------------------------------------------F-----L------A--P-------E----P-------E-D-----L---E--D---LYSIYK---KLQQELEFLEV---------QEEYIKDEQ-------KNLKK---------------EFLHAQEEVKRIQSIPLVIGQFLEAVDQNTAIVG-ST--T-G-SNYYVRILSTIDR-----ELLKPNASVALHKHSNALVDVLPPEADSSIMM------------------LTSDQKPDVLYSDIGGMDIQKQEVREAVELPLTHFELYKQIGIDPPRGVLMYGPPGCGKTMLAKAVAHHTTAAFIRVVGSEFVQKYLGE----GPRMVRDVFRLAKENAPAIIFIDEIDAIATKRFDAQTGADREVQRILLELLNQMDGFDQNVN------------------------VKVIMATNRADTLDPALLRPGRLDRKIEFP-LPDRRQKRLVFSTITSKMNLSEE--VDLEDYVARPDKISGADINSICQEAGMLAVRENRYIVLAKDFEKAY-----KTVIK-KD-E----------QE------HEFYK----------------------
>Squalus_acanthias@DV499261.H1.1
--------------------------------------GV-----M-----A----------E---R--G---------P---D-------E------V------------P-A---L--I-T-S--R----P---------H-T---G--L-S-----------------------------------------------------------------------------F-----L------A--P-------E----P-------E-D-----L---E--D---LYSRYK---KLQQELEFLEV---------QEEYIKDEQ-------KNLKK---------------EFLHAQEEVKRIQSIPLVIGQFLEAVDQNTAIVG-ST--T-G-SNYYVRILSTIDR-----ELLKPNASVALHKHSNALVDVLPPEADSSIMM------------------LTSDQKPDVLYSDIGGMDIQKQEVREAVELPLTHFELYKQIGIDPPRGVLMYGPPGCGKTMLAKAVAHHTTAGFI--------------------------------------------------------------------------------------------------------------------------------------------------------------------------------------------------------------------------------------------------------------------------
>Xenopus_tropicalis@CAJ83257
------------------------M------EE-I---GI-----V-----I-------E-KG---S--G---------Q---E-------E------A------------P-S---L--A-S-S--R----P---------I-T---A--L-S-----------------------------------------------------------------------------F-----L------G--P-------E----P-------E-D-----L---E--D---LYSRYK---KLQQELEFLEV---------QEEYIKDEQ-------KNLKK---------------EFLHAQEEVKRIQSIPLVIGQFLEAVDQNTAIVG-ST--T-G-SNYYVRILSTIDR-----ELLKPNASVALHKHSNALVDVLPPEADSSIMM------------------LTSDQKPDVLYSDIGGMDIQKQEVREAVELPLTHFELYKQIGIDPPRGVLMYGPPGCGKTMLAKAVAHHTTAAFIRVVGSEFVQKYLGE----GPRMVRDVFRLAKENAPAIIFIDEIDAIATKRFDAQTGADREVQRILLELLNQMDGFDQNVN------------------------VKVIMATNRADTLDPALLRPGRLDRKIEFP-LPDRRQKRLIFSTITSKMNLSEE--VDLEDYVARPDKISGADINSICQEGGMLAVRENRYIVLAKDFEKAY-----KTVIK-KD-E----------QE------HEFYK----------------------
>Xenopus_laevis@AAH60362
------------------------M------EE-I---GI-----V-----I-------E-KG---S--G---------Q---D-------E------A------------P-S---L--V-S-S--R----P---------L-T---A--L-S-----------------------------------------------------------------------------F-----L------G--P-------E----P-------E-D-----L---E--D---LYSRYK---KLQQELEFLEV---------QEEYIKDEQ-------KNLKK---------------EFLHAQEEVKRIQSIPLVIGQFLEAVDQNTAIVG-ST--T-G-SNYYVRILSTIDR-----ELLKPNASVALHKHSNALVDVLPPEADSSITM------------------LTADQKPDVLYSDIGGMDIQKQEVREAVELPLTHFELYKQIGIDPPRGVLMYGPPGCGKTMLAKAVAHHTTAAFIRVVGSEFVQKYLGE----GPRMVRDVFRLAKENAPAIIFIDEIDAIATKRFDAQTGADREVQRILLELLNQMDGFDQNVN------------------------VKVIMATNRADTLDPALLRPGRLDRKIEFP-LPDRRQKRLIFSTITSNMNLSEE--VDLEDYVARPDKISGADINSICQEAGMLAVRENRYIVLAKDFEKAY-----KTVIK-KD-E----------QE------HEFYK----------------------
>Petromyzon_marinus@CT01080730.H1.1
---------------------------------------V-----V-----V----------E---K--V---------Q---E-------E------LL-----------T-V---V--P-D-S--R----P---------Q-T---S--L-S-----------------------------------------------------------------------------F-----L------A--P-------E----P-------D-D-----L---E--D---LYSKFK---KLQRELEFLEV---------QEEYIKDEQ-------KNLKK---------------EYLHAQEEVKRIQSIPLVIGQFLEAVDQNTGIVG-ST--T-G-SNYYVRILSTIDR-----ELLKPSASVALHKHSNALVDVLPPEADSSITM------------------LTADQKPDVTYVDIGGMDIQKQEVREAVELPLTHFDLYKQIGIDPPRGVLMYGPPGCGKTMLAKAVAHHTTAAFIRVVGSEFVQKYLGE----GPRMVRDVFRLAKENAPAIIFIDEIDAIATKRFDAQTGADREVQRILLELLNQMDGFDQTVN------------------------VKVIMATNRADTLDPALLRPGRLDRKIEFP-MPDRRQKRLIFSTVTAKMNLSEE--VDLEDYVARPDKISGADINSICQEAGMLAVRENRYIVLAKDFEKAY-----KNNIK-KD-E----------QE------HEFYK----------------------
>Lethenteron_japonicum@DC616916.H1.1
-----------------------------------------------------------------------------------------------------------------------------------------------------------------------------------------------------------------------------------------------------------------------------------------------------------------------------------------------------------------YLHAQEEVKRIQSIPLVIGQFLEAVDQNTGIVG-ST--T-G-SNYYVRILSTIDR-----ELLKPSASVALHKHSNALVDVLPPEADSNITM------------------LTADQKPDVTYVDIGGMDIQKQEVREAVELPLTHFDLYKQIGIDPPRGVLMYGPPGCGKTMLAKAVAHHTTAAFIRVVGSEFVQKYLGE----GPRMVRDVFRLAXENAPAIIFIDEIDAIATXRFDAQTGAD----------------------------------------------------------------------------------------------------------------------------------------------------------------------------------------------------------------
>Xenoturbella_bocki@AM160179.H1.1
-------------------------------------------------------------------------------------------------------------------------------------------------------------------------------------------------------------------------------------------------------------------------------------------------------------------------------------------------------------------------------------------------------------------------------------------------VLPPEADSSITM------------------LSADEKPDVQYADIGGMDIQKQEVREAVELPLTHFELYKQIGIDPPRGVLMFGPPGCGKTMLAKAVAHHTTASFIRVVGSEFVQKYLGE----GPRMVRDVFRLAKENAPAIIFIDEIDAIATKRFDAQTGADREVQRILLELLNQMDGFDQTVN------------------------VKVIMATNRHDTLDPALLRPGRLDRKIEFP-MPDRRQKRLIFQTIAGKMNLSDE--VDLEDYVARPDKISGANINAICQEAGMQAVRENRYVVLTKDFEKGY-----KANIK-K------------------------------------------------
>Strongylocentrotus_purpuratus@3474791
------------------------M------EE-I---GI-----V-----V-------T-P-----------------K---R-------E------V------------A-S---P--S-E-S--S----R---------P-T---S--T-A--A--------------------------------------------------------------------------S-----G------L--E-------N----I-------A-T-----D------D---LYSRYK---KLQQQLEFLEV---------QEEYIKDEQ-------RNLKK---------------EFLHAQEEVKRIQSVPLVIGQFLEAVDQHTGIVG-ST--T-G-SNSYVRILSTIDR-----ELLKPSASVALHKHSNALVDVLPPEADSSIMM------------------LGADEKPDVVYSDIGGMDMQKQEIREAVELPLTHFDLYQQIGIDPPRGVLMFGPPGCGKTMLAKAVAHHTTAAFIRVVGSEFVQKYLGE----GPRMVRDVFRLAKENAPAIIFIDEIDAIATKRFDAQTGADREVQRILLELLNQMDGFDQNVN------------------------VKVIMATNRADTLDPALLRPGRLDRKIEFP-LPDRRQKRLIFSTICAKMNLSDE--VDLEDYVARPDKISGADINAICQEAGMQAVRENRYVILAKDFEKGY-----RNNIK-KD-E----------TE------HEFYK----------------------
>Paracentrotus_lividus@CT01070709.H1.1
------------------------M------EE-I---GI-----V-----V-------P-Q-------K---------K---E-------E------V------------T-S---P--S-E-S--R----P---------T-T---T--S-T--G--------------------------------------------------------------------------S-----G------L--E-------N----I-------A-T-----D------D---LYSRYK---KLQQQLEFLEV---------QEEYIKDEQ-------RNLKK---------------EFLHAQEEVKRIQSVPLVIGQFLEAVDQHTGIVG-ST--T-G-SNSYVRILSTIDR-----ELLKPSASVALHKHSNALVDVLPPEADSSIMM------------------LGSDEKPDVVYSDIGGMDMQKQEIREAVELPLTHFDLYQQIGIDPPRGVLMFGPPGCGKTMLAKAVAHHTTAAFIRVVGSEFVQKYLGE----GPRMVRDVFRLAKENAPAIIFIDEIDAIATKRFDAQTGADREVQRILLELLNQMDGFDQNVN------------------------VKVIMATNRADTLDPALLRPGRLDRKIEFP-LPDRRQKRLIFSTICAKMNLSDE--VDLEDYVARPDKISGADINAICQEAGMQAVRENRYVILAKDFEKGY-----RNNIK-KD-E----------TE------HEFYK----------------------
>Solaster_stimpsonii@CT01061102.H1.1
-------------------------------------------------------------------------------------------------------------------------------------------------------------------------------------------------------------------------------------------------------------------------------------------------------------------------------------------------------------------------------------------------------------------------------------------------------------------------------------------------IQKQEIREAVELPLTHFGLYQQIGIDPPRGVLMFGPPGCGKTMLAKAVAHHTTASFIRVVGSEFVQKYLGE----GPRMVRDVFRLAKENAPAIIFIDEIDAIATKRFDAQTGADREVQRILLELLNQMDGFDQTVN------------------------VKVIMATNRADTLDPALLRPGRLDRKIEFP-MPDRRQKRLIFSTICVKMNLSDE--VDLEDYVARPDKITGADINAICQEAGMQAVRENRYVVLAKDFEKGY-----RNNIK-KD-E----------SE------HEFYK----------------------
>Patiria_pectinifera@93308499.1
------------------------M------EE-I---GI-----V-----V-------S--E---K--D---------K---D-------E------A------------P-S---P--A-D-S--R----P---------N-T---S--K-P-----------------------------------------------------------------------------S-----S------I--L-------D----A-------L-D-----T---D--D---LYTRFK---KLQRQIEFYEV---------QEEYIKDEQ-------KNLKK---------------EFLHAQEEVKRIQSVPLVIGQFLEAVDQHTGIVG-ST--T-G-SNSYVRILSTLDR-----ELLKPSASVALHKHSNALVDVLPPEADSSITM------------------LGADEKPDVCYSDIGGMDIQKQEIREAVELPLTHFGLYQQIGIDPPRGVLMFGPPGCGKTMLAKAVAHHTTA-----------------------------------------------------------------------------------------------------------------------------------------------------------------------------------------------------------------------------------------------------------------------------
>Patiria_miniata@CT02100918.H1.1
-------------------------------EE-I---GI-----V-----V-------S-E-------KD--------K---D-------E------A------------P-S---P--A-D-S--R----P---------N-T---S--K-P--S--------------------------------------------------------------------------S-----I------L--D-------A----L-------D-T-----D------D---LYTRFK---KLQRQIEFYEV---------QEEYIKDEQ-------KNLKK---------------EFLHAQEEVKRIQSVPLVIGQFLEAVDQHTGIVG-ST--T-G-SNSYVRILSTLDR-----ELLKPSASVALHKHSNALVDVLPPEADSSITM------------------LGTDEKPDVCYSDIGGMDIQKQEIREAVELPLTHFGLYQQIGIDPPRGVLMFGPPGCGKTMLAKAVAHHTTASFIRVVGSEFVQKYLGE----GPRMVRDVFRLAKENAPAIIFIDEIDAIATKRFDAQTGADREVQRILLELLNQMDGFDQTVN------------------------VKVIMATNRADTLDPALLRPGRLDRKIEFP-MPDRRQKRLIFSTICVKMNLSDE--VDLEDYVARPDKISGADINAICQEAGMQAVRENRYVVLAKDFEKGY-----RNNIK-KD-E----------SE------HEFYK----------------------
>Saccoglossus_kowalevskii@ti.280
------------------------M------EE-I---GI-----V-----V--------------A--E---------K---E-------D------T------------S-S---T--I-D-T--R----P---------T-T---A--L-S--T--------------------------------------------------------------------------E-----T------T--S-------D----P-------F-E-----A---D--D---LYSKYK---KLGMQLEFLEV---------QEEYIKDEQ-------KNLKK---------------EYLHAQEEVKRIQSVPLVIGQFLEAVDQNTGIVG-ST--T-G-SNYYIRILSTIDR-----ELLKPSASVALHKHSNALVDVLPPEADSSITM------------------LSADERPDVCYSDIGGMDMQKQEIREAVELPLTHHDLYKQIGIDPPRGVLLFGPPGCGKTMLAKAVAHHTTASFIRVVGSEFVQKYLGE----GPRMVRDVFRLAKENAPAIIFIDEIDAIATKRFDAQTGADREVQRILLELLNQMDGFDQTVN------------------------VKVIMATNRADTLDPALLRPGRLDRKIEFP-MPDRRQKRLIFSTICNRMNLSDE--VDLEDYVARPDKISGADINAICQEAGMQAVRENRYVILAKDFEKGY-----KNNIK-KD-E----------QE------HEFYK----------------------
>Apostichopus_japonicus@CT01110418.H1.1
------------------------M------EE-I---GI-----V-----I-------E-K-------E---------K---T------------------------------------S-E-S--R----P---------V-T---S--S-S--H--------------------------------------------------------------------------S-----G------L-----------------------------------------------------------LEV---------QEEYIKDEQ-------RNLKK---------------EFLHAQEEVKRIQSVPLVIGQFLEAVDQHTGIVG-ST--T-G-ANSYVRILSTIDR-----ELLKPSASVALHKHSNALVDVL---------------------------------------------------------------------------------------------------------------------------------------------------------------------------------------------------------------------TNR-DTLDPALLRPGRLDRKIEFP-MPDRRQKRLIFSTICTTMNLSDE--VDLEDYVARPDKISGADINAICQEAGMQAVRENRYVILAKDFEKGY-----RNNIK-KD-E----------SE------HEFYK----------------------
>Monodelphis_domestica@XP_003341107
------------------------M------EE-I---GI-----L-----V----------E---K--A---------Q---D-------E------L------------P-A---L--N-I-S--R----P---------Q-T---G--L-S-----------------------------------------------------------------------------F-----L------G--P-------E----P-------E-D-----L---E--D---LYSRYK---KLQQELEFLEV---------QEEYIKDEQ-------KNLKK---------------EFLHAQEEVKRIQSIPLVIGQFLEAVDQNTAIVG-ST--T-G-SNYYVRILSTIDR-----ELLKPNASVALHKHSNALVDVLPPEADSSIMM------------------LTSDQKPDVMYADIGGMDIQKQEVREAVELPLTHFELYKQIGIDPPRGVLMYGPPGCGKTMLAKAVAHHTTAAFIRVVGSEFVQKYLGE----GPRMVRDVFRLAKENAPAIIFIDEIDAIATKRFDAQTGADREVQRILLELLNQMDGFDQNVN------------------------VKVIMATNRADTLDPALLRPGRLDRKIEFP-LPDRRQKRLIFSTITSKMNLSEE--VDLEDYVARPDKISGADINSICQEGGMLAVRENRYIVLAKDFEKAY-----KTVIK-KD-E----------QE------HEFYK----------------------
>Anolis_carolinensis@XP_003227715
------------------------M------EE-I---GI-----L-----V----------E---K--A---------Q---D-------E------I------------P-A---L--S-I-S--R----P---------Q-T---G--L-S-----------------------------------------------------------------------------F-----L------V--P-------E----A-------E-D-----V---E--D---LYSRYK---KLQQELEFLEV---------QEEYIKDEQ-------KNLKK---------------EFLHAQEEVKRIQSIPLVIGQFLEAVDQNTAIVG-ST--T-G-SNYYVRILSTIDR-----ELLKPNASVALHKHSNALVDVLPPEADSSIMM------------------LTSDQKPDVMYADIGGMDIQKQEVREAVELPLTHFELYKQIGIDPPRGVLMYGPPGCGKTMLAKAVAHHTTAAFIRVVGSEFVQKYLGE----GPRMVRDVFRLAKENAPAIIFIDEIDAIATKRFDAQTGADREVQRILLELLNQMDGFDQNVN------------------------VKVIMATNRADTLDPALLRPGRLDRKIEFP-LPDRRQKRLIFSTITSKMNLSEE--VDLEDYVARPDKISGADINSICQEAGMLAVRENRYIVLAKDFEKAY-----KTVIK-KD-E----------QE------HEFYK----------------------
>Eucidaris_tribuloides@CT01120403.H1.1
------------------------------------------------------------------------------------------------------------------------------------------------------------------------------------------------------------------------------------------------------------------------------T-----D------D---LYSRYK---KLQQQLEFLEV---------QEEYIKDEQ-------RNLKK---------------EFLHAQEEVKRIQSVPLVIGQFLEAVDQHTGIVG-ST--T-G-SNSYVRILSTIDR-----ELLKPSASVALHKHSNALVDVLPPEADSSIMM------------------LSTEEKPDVQYSDIGGMDMQKQEIREA-------------------------------------------TAAFIRVVGSEFVQKYLGE----GPRMVRDVFRLAKENAPAIIFIDEIDAIATKRFDAQTGADREVQRILLELLNQMDGFDQNVN------------------------V------------DPALLRPGRLDRKIEFP-LPDRRQKRLIFSTICGRMNLSDE--VDLEDYVARPD--------AICQEAGMQAVRENRYVILAKDFEKGY-----RNNIK-KD-E----------AE------HEFYK----------------------
>Halocynthia_roretzi@CT02120403.H1.1
--------------------------------E------V-----L-----T---------------------------K-----------MESE---Q------------G-T---P--V-S-S--R----P---------A-T---V--Q-S--M--------------------------------------------------------------------------L-----S------T--T-------E----I-------D-K-----I---E--D---LYTKYK---KLQKQLEFLGV---------QEDYIKDEM-------KNLRK---------------EYLHAQEEVKRIQSIPLVIGQFLEAVDQNNAIVG-ST--T-G-SNYYVRILSTIDR-----ELLKPNASVALHKHSNALVDVLPPEADSSITM------------------LSADEKPDVAYSDIGGMDIQKQEVREAVELPLTHFELYKQIGIDPPRGVLMFGPPGCGKTMLA---------------GSEFVQKYLGE----GPRMVRDVFRLAKENAPAIIFIDEIDAIATKRFDAQTGADREVQRILLELLNQMDGFDQTVN------------------------VKVIMATNRADTLDPALLRPGRLDRKIEFP-IPDRRQKRLIFSTITGQMNLSDE--VDLEDYVARPDKISGADINSICQEAGMMAVRENRYIVLAKDFEKAY-----KNQMK-KD-E----------QD------HEFYK----------------------
>Lytechinus_variegatus@JI428936.H1.1
--------------------------------------------------------------------------------------------------------------------------------------------------------------------------------------------------------------------------------------------------------------------------------------------------------KLQQQLEFLEV---------QEEYIKDEQ-------RNLKK---------------EFLHAQEEVKRIQSVPLVIGQFLEAVDQHTGIV------T-G-SNSYVRILSTIDR-----ELLKPSASVALHKHSNALVDVLPPEADSSIMM------------------LGTDEKPDVVYSDIGGMDMQKQEIREAVELPLTHFDLYQQIGIDPPRGVLMFGPPGCGKTMLAKAVAHHTTAAFIRVVGSEFVQKYLGE----GPRMVRDVFRLAKENAPAIIFIDEIDAIATKRFDAQTGADREVQRILLELLNQMDGFDQNVN------------------------VKVIMATNRADTLDPALLRPGRLDRKIEFP-LPDRRQKRLIFSTICAKMNLSDE--VDLEDYVARPDKISGADINAICQEAGMQAVRENRYVILAKDFEKGY-----RNNIK-KD-E----------TE------HEFYK----------------------
>Callorhinchus_milii@AFM85810
------------------------M------EE-L---GV-----I-----V----------E---R--V---------Q---D-------E------V------------P-S---L--S-V-S--R----P---------H-T---G--L-S-----------------------------------------------------------------------------F-----L------A--P-------E----P-------E-D-----I---E--D---LYSRYK---KLQQELEFLEV---------QEEYIKDEQ-------KNLKK---------------EFLHAQEEVKRIQSIPLVIGQFLEAVDQNTAIVG-ST--T-G-SNYYVRILSTIDR-----ELLKPNASVALHKHSNALVDVLPPEADSSIMM------------------LTSDQKPDVLYSDIGGMDIQKQEVREAVELPLTHFELYKQIGIDPPRGVLMYGPPGCGKTMLAKAVAHHTTAAFIRVVGSEFVQKYLGE----GPRMVRDVFRLAKENAPAIIFIDEIDAIATKRFDAQTGADREVQRILLELLNQMDGFDQNVN------------------------VKVIMATNRADTLDPAPLRPGRLDRKIEFP-LPDRRQKRLIFTTITSKMNLSEE--VDLEDYIARPDKISGADINSICQEAGMLAVRENRYIVLAKDFEKAY-----KTVIK-KD-E----------QE------HEFYK----------------------
>Oreochromis_niloticus@XP_003451328
------------------------M------ED-C----V-----S-----V----------E---K--S---------P---E-------D------M------------P-A---V--L-S-S--R----P---------Q-T---G--L-S-----------------------------------------------------------------------------F-----L------A--P-------E----P-------E-D-----L---E--D---LYTRYK---KLQQELEFLEV---------QEEYIKDEQ-------KNLKK---------------EFLHAQEEVKRIQSIPLVIGQFLEAVDQNTAIVG-ST--T-G-SNYYVRILSTIDR-----ELLKPNASVALHKHSNALVDVLPPEADSSIMM------------------LTSDQKPDVMYADIGGMDIQKQEVREAVELPLTHFELYKQIGIDPPRGVLMYGPPGCGKTMLAKAVAHHTTAAFIRVVGSEFVQKYLGE----GPRMVRDVFRLAKENAPAIIFIDEIDAIATKRFDAQTGADREVQRILLELLNQMDGFDQNVN------------------------VKVIMATNRADTLDPALLRPGRLDRKIEFP-LPDRRQKRLIFSTITSKMNLSEE--VDLEDYVARPDKISGADINSICQEAGMLAVRENRYIVLAKDFEKAY-----KTVIK-KD-E----------QE------HEFYK----------------------
>Clavelina_lepadiformis@Clep112339.H1.1
------------------------M------EE-I---GI-----I-----S---------------------------K---Q-------A------VSL----------A-T---P--D-T-S--R----P---------G-T---V--Q-S--M--------------------------------------------------------------------------L-----S------T--T-------E----I-------D-K-----I---E--D---FYTKYM---KLRKQLEFLGV---------QEEYIKDEM-------KNLRK---------------EYLHAQEEVKRIQSIPLVIGQFLEAVDQNNAIVG-ST--T-G-SNYYVRILSTIDR-----ELLKPNSSVALHKHSNALVDVLPPEADSSITM------------------LSADEKPDVTYSDIGGMDIQKQEVKEAVELPLTHFELYKQIGIDPPRGVLMFGPPGCGKTMLAKAVAHHTTASFIRVVGSEFVQKYLGE----GPRMVRDVFRLAKENSPAIIFIDEIDAIATKRFDAQTGADREVQRILLELLNQMDGFDQTVN------------------------VKVIMATNRADTLDPALLRPGRLDRKIEFP-LPDRRQKRLVFSTVTGKMNLSDE--IDLEDYVARPDKISGADINAICQEAGMLAVRENRYIVLAKDFEKAY-----KTQMK-KD-E----------LE------MEFYK----------------------
>Doliolum_nationalis@Dnat6306.H1.1
------------------------M------EE-L---GI-----T-----T---------------------------K---A-------A------R------------TPT---P--D-A-S--R----P---------S-T---V--Q-S--M--------------------------------------------------------------------------L-----S------S--T-------E----I-------E-K-----I---D--D---LYTKYK---KLQMQLEFLGV---------QEEYIKDEM-------KNLRK---------------EYLHAQEEVKRIQSIPLVIGQFLEAVDQNNAIVG-ST--T-G-SNYYVRILSTIDR-----ELLKPNSSVALHKHSNALVDVLPPEADSSITM------------------LSADEKPDVSYSDIGGMDIQKQEVKEAVELPLTHFELYRQIGID--RGVLMYGPPGCGKTMLAKAVAHHTTASFIRVVGSEFVQKYLGE----GPRMVRDVFRLAKENSPAIIFIDEIDAIATKRFDAQTGA-----------------------------------------------------------------------------------------------------------------------------------------------------------------------------------------------------------------
>Salpa_fusiformis@Sfus15540.H1.1
-------------------------------------------------------------------------------------------------------------------------------------------------------------------------------------------------------------------------------------------------------------------------------------------D---IYTKYK---RLHKQLEFLDV---------QEDYIKDEM-------KNLRK---------------EYLHAQEEVKRIQSIPLVIGQFLEAVDQNNAIVG-ST--T-G-SNYFVRILSTIDR-----ELLKPNSSVALHKHSNALVDVLPPEADSSITM------------------LSADEKPDVAYSDIGGMDIQKQEVKEAVELPLTHFELYHQIGIDPPRGVLMYGPPGCGKTMLAKAVAHHTTASFIRVVGSEFVQKYLGE----GPRMVRDVFRLAKENSPAIIFIDEIDAIATKRFDAQTGADREVQRILLELLNQMDGFDQSVN------------------------VKVIMATNRADTLDPALLRPGRLDRKIEFP-LPDRRQKRLVFSTITGKMNLSDE--VDLEDFVARPDKISGADINAICQEAGMLAVRENRYIVLAKDFEKAY-----KTQMK-KD-E----------LE------MEFYK----------------------
>Ophionotus_victoriae@CT01130603.H1.1
----------------------------------------------------------------------------------------------------------------------------------------------------------------------------------------------------------------------------------------------------------------------------------------------------------------------------QEEYIKDEQ-------KNLKK---------------EFLHAQEEVKRIQSVPLVIGQFLEAVDQHTGIVG-ST--T-G-SNSYVRILSTIDR-----ELLKPSASVALHKHSNALVDVLPPEADSSISM------------------LGADEKPDVCYSDIGGMDLQKQEIREAVELPLTHFDLYQQIGIDPPRGVLMYGPPGCGKTMLAKAVAHHTTA-----------------------------------------------------------------------------------------------------------------------------------------------------------------------------------------------------------------------------------------------------------------------------
>Chelonia_mydas@EMP26306
-------------------------------------------------------------------------------------------------------------------------------------------------------------------------------------------------------------------------------------------------------------------------------------------------------------------------------------------------------------------------------------------------------X-G-SNYYVRILSTIDR-----ELLKPNASVALHKHSNALVDVLPPEADSSIMM------------------LTSDQKPDVMYADIGGMDIQKQEVREAVELPLTHFELYKQIGIDPPRGVLMYGPPGCGKTMLAKAVAHHTTAAFIRVVGSEFVQKYLGE----GPRMVRDVFRLAKENAPAIIFIDEIDAIATKRFDAQTGADREVQRILLELLNQMDGFDQNVN------------------------VKVIMATNRADTLDPALLRPGRLDRKIEFP-LPDRRQKRLIFSTITSKMNLSEE--VDLEDYVARPDKISGADINSICQEGGMLAVRENRYIVLAKDFEKAY-----KTVIK-KD-E----------QE------HEFYK----------------------
>Botryllus_schlosseri@CT01131026.H1.1
--------------------------------------------------------------------------------------------ESE---V------------S-T---P--A-T-S--R----P---------T-T---V--Q-S--M--------------------------------------------------------------------------L-----S------T--T-------E----I-------D-K-----I---E--D---LYSKYK---KLQKQLEFLEV---------QEDYIKDEM-------KNLRK---------------EYLHAQEEVKRIQSIPLVIGQFLEAVDQNHAIVG-ST--T-G-SNYYVKILGTIDR-----ELLKPNASVALHKHSNALVAVLPPEADSSITM------------------LSADEKPDVAYSDIGGMDIQKQEVREAVELPLTHFELYKQIGIDPPRGVLMYGPPGCGKTMLAKAVAHHTTAAFIRVVGSEFVQKYLGE----GPRMVRDVFRLAKENAPAIIFIDEIDAIATKRFDAQTGADREVQRILLELLNQMDGFDQTVN------------------------VKVIMATNRADTLDPALLRPGRLDRKIEFP-IPDRRQKRLIFATITGRMNLSDE--VDLEDYVARPDKISGADINSICQEAGMMAVRENRYIVLAKDFEKAY-----KNQMK-KD-E----------QE------HDFYK----------------------
>Alligator_sinensis@XM_006038563.H1.1
----------------------------------------------------------------------------------------------------------------------------------------------------------------------------------------------------------------------------------------------------------------------------------------------------Q---KLQQELEFLEV---------QEEYIKDEQ-------KNLKK---------------EFLHAQEEVKRIQSIPLVIGQFLEAVDQNTAIVG-ST--T-G-SNYYVRILSTIDR-----ELLKPNASVALHKHSNALVDVLPPEADSSIMM------------------LTSDQKPDVMYADIGGMDIQKQEVREAVELPLTHFELYKQIGIDPPRGVLMYGPPGCGKTMLAKAVAHHTTAAFIRVVGSEFVQKYLGE----GPRMVRDVFRLAKENAPAIIFIDEIDAIATKRFDAQTGADREVQRILLELLNQMDGFDQNVN------------------------VKVIMATNRADTLDPALLRPGRLDRKIEFP-LPDRRQKRLIFSTITSKMNLSEE--VDLEDYVARPDKISGADINSICQEGGMLAVRENRYIVLAKDFEKAY-----KTVIK-KD-E----------QE------HEFYK----------------------
>Ambystoma_mexicanum@CT05131209.H1.1
------------------------M------EE-L---GI-----A-----VA---------E---K--V---------Q---D-------E------T------------P-I---L--A-V-S--R----P---------Q-T---G--L-S-----------------------------------------------------------------------------F-----L------G--P-------E----P-------E-D-----L---E--D---LYSRYK---KLQQELEFLEV---------QEEYIKDEQ-------KNLKK---------------EFLHAQEEVKRIQSIPLVIGQFLEAVDQNTAIVG-ST--T-G-SNYYVRILSTIDR-----ELLKPNASVALHKHSNALVDVLPPEADSSIMM------------------LSADQKPDVLYSDIGGMDIQKQEVREAVELPLTHFELYKQIGIDPPRGVLMYGPPGCGKTMLAKAVAHHTTAAFIRVVGSEFVQKYLGE----GPRMVRDVFRLAKENAPAIIFIDEIDAIATKRFDAQTGADREVQRILLELLNQMDGFDQNVN------------------------VKVIMATNRADTLDPALLRPGRLDRKIEFP-VPDRRQKRLIFSTITSKMNLSEE--VDLEDYVARPDKISGADINSICQEGGMLAVRENRYIVLSKDFEKAY-----KTVIK-KD-E----------QE------HEFYK----------------------
>Caiman_crocodilus@Contig8075.H1.1
------------------------M------EE-I---GI-----L-----A----------E---K--A---------Q---D-------E------A------------P-A---L--S-V-S--R----P---------Q-T---G--L-S-----------------------------------------------------------------------------F-----L------C--P-------E----P-------E-D-----L---E--D---LYSRFK---KLQQELEFLEV---------QEEYIKDEQ-------KNLKK---------------EFLHAQEEVKRIQSI-------------------------------------------------------------------------------------------------------------------------------------------------LMYGPPGCGKTMLAKAVAHHTTAAFIRVVGSEFVQKYLGE----GPRMVRDVFRLAKENAPAIIFIDEIDAIATKRFDAQTGADREVQRILLELLNQMDGFDQNVN------------------------VKVIMATNRADTLDPALLRPGRLDRKIEFP-LPDRRQKRLIFSTITSKMNLSEE--VDLEDYVARPDKISGA------------------------------------------------------------------------------------------
>Caretta_caretta@Contig3352.H1.1
------------------------M------EE-I---GI-----L-----V----------E---K--T---------Q---D-------E------L------------P-A---L--A-I-S--R----P---------Q-T---G--L-S-----------------------------------------------------------------------------F-----L------A--P-------E----P-------E-D-----L---E--D---LYSRYK---KLQQELEFLEV---------QEEYIKDEQ-------KNLKK---------------EFLHAQEEVKRIQSIPLVIGQFLEAVDQNTAIVG-ST--T-G-SNYYVRILSTIDR-----ELLKPNASVALHKHSNALVDVLPPEADSSIMM------------------LTSDQKPDVMYADIGGMDIQKQEVREAVELPLTHFELYKQIGIDPPR------------------------------------------------------------------------------------------------------------------------------------------------------------------------------------------------------------------------------------------------------------------------------------------------------
>Chelonoidis_nigra@Contig3973.H1.1
------------------------M------EE-I---GI-----L-----V----------E---K--T---------Q---D-------E------L------------P-A---L--A-I-S--R----P---------Q-T---G--L-S-----------------------------------------------------------------------------F-----L------A--P-------E----P-------E-D-----L---E--D---LYSRYK---KLQQELEFLEV---------QEEYIKDEQ-------KNLKK---------------EFLHAQEEVKRIQSIPLVIGQFLEAVDQNTAIVG-ST--T-G-SNYYVRILSTIDR-----ELLKPTASVALHKHSNALVDVLPPEADSSIMM------------------LTSDQKPDVMYADIGGMDIQKQEVREAVELPLTHFELYKQIGIDPPRGVLMYGPPGCGKTMLAKAVAHHTTAAFIRVVGSEFVQKYLGE----GPRMVRDVFRLAKENAPAIIFIDEIDAIATKRFDAQTGADREVQRILLELLNQMDGFDQNVN------------------------VKVIMATNRADTLDPALLRPGRLDRKIEFP-LPDRRQKRLIFSTITSKMNLSEE--VDLEDYVARPDKISGADINSICQEGGMLAVRENRYIVLAKDFEKAY-----KTVIK-KD-E----------QE------HEFYK----------------------
>Chrysemys_picta_bellii@toto960.H1.1
-----------------------------------------------------------------------------------D-------E------L------------P-A---L--A-I-S--R----P---------Q-T---G--L-S-----------------------------------------------------------------------------F-----L------A--P-------E----P-------E-D-----L---E--D---LYSRYK---KLQQELEFLEV---------QEEYIKDEQ-------KNLKK---------------EFLHAQEEVKRIQSIPLVIGQFLEAVDQNTAIVG-ST--T-G-SNYYVRILSTIDR-----ELLKPNASVALHKHSNALVDVLPPEADSSIMM------------------LTSDQKPDVMYADIGGMDIQKQEVREAVELPLTHFELYKQIGIDPPRGVLMYGPPGCGKTMLAKAVAHHTTAAFIRVVGSEFVQKYLGE----GPRMVRDVFRLAKENAPAIIFIDEIDAIATKRFDAQTGADREVQRILLELLNQMDGFDQNVN------------------------VKVIMATNRADTLDPALLRPGRLDRKIEFP-LPDRRQKRLIFSTITSKMNLSEE--VDLEDYVARPDKISGADINSICQEGGMLAVRENRYIVLAKDFEKAY-----KTVIK-KD-E----------QE------HEFYK----------------------
>Crocodylus_niloticus@toto1486.H1.1
-------------------------------------------------------------------------------------------------------------------------------------------------------------------------------------------------------------------------------------------------------------------------------------------------SRFK---KLQQELEFLEV---------QEEYIKDEQ-------KNLKK---------------EFLHAQEEVKRIQSIPLVIGQFLEAVDQNTAIVG-ST--T-G-SNYYVRILSTIDR-----ELLKPNASVALHKHSNALVDVLPPEADSSIMM------------------LTSDQKPDVMYADIGGMDIQKQEVREAVELPLTHFELYKQIGIDPPRGVLMYGPPGCGKTMLAKAVAHHTTAAFIRVVGSEFVQKYLGE----GPRMVRDVFRLAKENAPAIIFIDEIDAIATKRXDAQTGADREVQRILLELLNQMDGFDQNVN------------------------VKVIMATNRA--LDPALLRPGRLDRKIEFP-LPDRRQKRLIFSTITSKMNLSEE--VDLEDYVARPDKISGADINSICQEGGMLAVRENRYIVLAKDFEKAY-----KTVIK-KD-E----------QE------HEFYK----------------------
>Crotalus_adamanteus@Cada9375.H1.1
-----------------------------------------------------------------------------------D-------E------L------------P-A---L--S-I-S--R----P---------Q-T---G--L-S-----------------------------------------------------------------------------F-----L------V--P-------E----A-------E-D-----V---E--D---LYSRYK---KLQQELEFLEV---------QEEYIKDEQ-------KNLKK---------------EFLHAQEEVKRIQSIPLVIGQFLEAVDQNTAIVG-ST--T-G-SNYYVRILSTIDR-----ELLKPNASVALHKHSNALVDVLPPEADSSIMM------------------LTSDQKPDVMYADIGGMDIQKQEVREAVELPLTHFELYKQIGIDPPRGVLMYGPPGCGKTMLAKAVAHHTTAAFIRVVGSEFVQKYLGE----GPRMVRDVFRLAKENAPAIIFIDEIDAIATKRFDAQTGADREVQRILLELLNQMDGFDQNVN------------------------VKVIMATNRADTLDPALLRPGRLDRKIEFP-LPDRRQKRLIFSTITSKMNLSEE--VDLEDYVARPDKISGADINSICQEAGMLAVRENRYIVLAKDFEKAY-----KTVIK-KD-E----------QE------HEFYK----------------------
>Cyclorana_alboguttata@Calb2980.H1.1
------------------------M------EE-I---GV-----I-----I-------E-KS---G--S---------Q---D-------E------A------------P-S---L--V-S-S--R----P---------V-T---T--L-S-----------------------------------------------------------------------------F-----L------G--P-------E----P-------E-D-----L---E--D---LYSRYK---KLQQELEFLEV---------QEEYIKDEQ-------KNLKK---------------EFLHAQEEVKRIQSIPLVIGQFLEAVDQNTAIVG-ST--T-G-SNYYVRILSTIDR-----ELLKPNASVALHKHSNALVDVLPPEADSSIMM------------------LTSDQKPDVLYSDIGGMDIQKQEVREAVELPLTHFELYKQIGIDPPRGVLMYGPPGCGKTMLAKAVAHHTTAAFIRVVGSEFVQKYLGE----GPRMVRDVFRLAKENAPAIIFIDEIDAIATKRFDAQTGADREVQRILLELLNQMDGFDQNVN------------------------VKVIMATNRADTLDPALLRPGRLDRKIEFP-LPDRRQKRLIFSTITSKMNLSEE--VDLEDYVARPDKISGADINSICQEGGMLAVRENRYIVLAKDFEKAY-----KTVIK-KD-E----------QE------HEFYK----------------------
>Elaphe_guttata@toto5154.H1.1
------------------------M------EE-I---GI-----S-----V----------E---K--T---------Q---D-------E------L------------P-A---L--S-I-S--R----P---------Q-T---G--L-S-----------------------------------------------------------------------------F-----L------A--P-------E----A-------E-D-----V---E--D---LYSRYK---KLQQELEFLEV---------QEEYIKDEQ-------KNLKK---------------EFLHAQEEVKRIQSIPLVIGQFLEAVDQNTAIVG-ST--T-G-SNYYVRI------------------------------------------------------------------------------------------------------------------------------------------------------------------------------------------------------------------------------------------------------------------------------------------------------------------------------------------------------------------------------------------------------------------
>Emys_orbicularis@Contig7956.H1.1
------------------------M------EE-I---GI-----L-----V----------E---K--T---------Q---D-------E------L------------P-V---L--A-I-S--R----P---------Q-T---G--L-S-----------------------------------------------------------------------------F-----L------A--P-------E----P-------E-D-----L---E--D---LYSRYK---KLQQELEFLEV---------QEEYIKDEQ-------KNLKK---------------EFLHAQEEVKRIQSIPLVIGQFLEAVDQNTAIVG-ST--T-G-SNYYVRILSTIDR-----ELLKPNASVALHKHSNALVDVLPPEADSSIMM------------------LTSDQKPDVMYADIGGMDIQKQEV-----------------------------------------------------------------------------------------------------------------------------------------------------------------------------------------------------------------------------------------------------------------------------------------------------------------------------
>Eublepharis_macularius@Emac10474.H1.1
------------------------M------EE-I---GI-----L-----V----------E---K--A---------Q---D-------E------I------------P-A---L--N-I-S--R----P---------Q-T---G--L-S-----------------------------------------------------------------------------F-----L------V--P-------E----A-------E-D-----V---E--D---LYSRYK---KLQQELEFLEV---------QEEYIKDEQ-------KNLKK---------------EFLHAQEEVKRIQSIPLVIGQFLEAVDQNTAIVG-ST--T-G-SNYYVRILSTIDR-----ELLKPNASVALHKHSNALVDVLPPEADSSIMM------------------LTSDQKPDVMYADIGGMDIQKQEVREAVELPLTHFELYKQIGIDPPRGVLMYGPPGCGKTMLAKAVAHHTTAAFIRVVGSEFVQKYLGE----GPRMVRDVFRLAKENAPAIIFIDEIDAIATKRFDAQTGADREVQRILLELLNQMDGFDQNVN------------------------VKVIMATNRADTLDPALLRPGRLDRKIEFP-LPDRRQKRLIFSTITSKMNLSEE--VDLEDYVARPDKISGADINSICQEAGMLAVRENRYIVLAKDFEKAY-----KTVIK-KD-E----------QE------HEFYK----------------------
>Lampropholis_coggeri@CT01131209.H1.1
------------------------M------EE-L---GI-----V-----V----------E---K--V---------Q---D-------E------V------------P-V---L--S-T-S--R----P---------Q-T---G--L-S-----------------------------------------------------------------------------F-----L------V--P-------E----A-------E-D-----V---E--D---LYSRYK---KLQQELEFLEV---------QEEYIKDEQ-------KNLKK---------------EFLHAQEEVKRIQSIPLVIGQFLEAVDQNTAIVG-ST--T-G-SNYYVRILSTIDR-----ELLKPNASVALHKHSNALVDVLPPEADSSIMM------------------LTSDQKPDVMYADXGGMDIQKQEVREAVELPLTHFELYKQIGIDPPRGVLMYGPPGCGKTMLAKAVAHHTTAAFIRVVGSEFVQKYLGE----GPRMVRDVFRLAKENAPAIIFIDEIDAIATKRFDAQTGADREVQRILLELLNQMDGFDQNVN------------------------VKVIMATNRADTLDPALLRPGRLDRKIEFP-LPDRRQKRLIFSTITSKMNLSEE--VDLEDYVARPDKISGADINSICQEAGMLAVRENRYIVLAKDFEKAY-----KTVIK-KD-E----------QE------HEFYK----------------------
>Latimeria_chalumnae@CT01131209.H1.1
-------------------------------------------------------------------------------------------------------------------------------------------------------------------------------------------------------------------------------------------------------------------------------------------------------------------------------------------------------------------------------------------------------T-G-SNYYVRILSTIDR-----ELLKPNASVALHKHSNALVDVLPPEADSSIMM------------------LTSDQKPDVMYADIGGMDIQKQEVREAVELPLTHFELYKQ-------------------------------AAFIRVVGSEFVQKYLGE----GPRMVRDVFRLAKENAPAIIFIDEIDAIATKRFDAQTGA-------------------------------------------------VIMATNRADTLDPALLRPGRLDRKIEFP-LPDRRQKRLIFSTITSKMNLSEE--VDLEDYVARPDKISGADINSICQEAGMLAVRENRYIVLAKDFEKAY-----KTVIK-KD-E----------QE------HEFYK----------------------
>Latimeria_menadoensis@GAPS01008361.H1.1
------------------------M------EE-L---GI-----V-----V----------E---K--C---------Q---D-------E------L------------P-V---L--S-S-S--R----P---------H-T---G--L-S-----------------------------------------------------------------------------F-----L------A--P-------E----P-------E-D-----L---E--D---LYSRYK---KLQLELEFLEV---------QEEYIKDEQ-------KNLKK---------------EFLHAQEEVKRIQSIPLVIGQFLEAVDQNTAIVG-ST--T-G-SNYYVRILSTIDR-----ELLKPNASVALHKHSNALVDVLPPEADSSIMM------------------LTSDQKPDVMYADIGGMDIQKQEVREAVELPLTHFELYKQIGIDPPRGVLMYGPPGCGKTMLAKAVAHHTTAAFIRVVGSEFVQKYLGE----GPRMVRDVFRLAKENAPAIIFIDEIDAIATKRFDAQTGADREVQRILLELLNQMDGFDQTVN------------------------VKVIMATNRADTLDPALLRPGRLDRKIEFP-LPDRRQKRLIFSTITSKMNLSEE--VDLEDYVARPDKISGADINSICQEAGMLAVRENRYIVLAKDFEKAY-----KTVIK-KD-E----------QE------HEFYK----------------------
>Leucoraja_erinacea@CT01131209.H1.1
------------------------M------EE-L---G------------V----------T---E--K---------P---E-------E------V------------P-A---T--I-M-S--R----P---------H-T---A--L-S-----------------------------------------------------------------------------F-----L------S--P-------E----P-------E-D-----V---E--D---LYSRYK---RLQQELQFLEV---------QEEYIKDEQ-------KNLKK---------------EFLHAQEEVKRIQSIPLVIGQFLEAVDQNTAIVG-ST--T-G-SNYYVRILSTIDR-----ELLKPNASVALHKHSNALVDVLPPEADSSIMM------------------LTSDQKPDVLYSDIGGMDIQKQEVREAVELPLTHFELYKQIGIDPPRGVLMYGPPGCGKTMLAKAVAHHTTAAFIRVVGSEFVQKYLGE----GPRMVRDVFRLAKENAPAIIFIDEIDAIATKRFDAQTGADREVQRILLELLNQMDGFDQNVN------------------------VKVIMATNRADTLDPALLRPGRLDRKIEFP-LPDRRQKRLIFTTITSKMNLSEE--VDLEDYIARPDKISGADINSICQEAGMLAVRENRYIVLAKDFEKAY-----KTVIK-KD-E----------QE------HEFYK----------------------
>Notophthalmus_viridescens@Nvir1960.H1.1
------------------------M------EE-L---GI-----A-----VA---------E---K--V---------Q---D-------E------T------------P-I---L--S-V-S--R----P---------Q-T---G--L-S-----------------------------------------------------------------------------F-----L------G--P-------E----P-------E-D-----L---E--D---LYSRYK---KLQQELEFLEV---------QEEYIKDEQ-------KNLKK---------------EFLHAQEXVKRIQSIPLVIGQFLEAVDQNTAIVG-ST--T-G-SNYYVRILSTIDR-----ELLKPNASVALHKHSNAXVDVLPPEADSSIMM------------------LSSDQKPDVLYSDIGGMDIQKQEVREAVELPLTHFELYKQIGIDPPRGVLMYGXPGCGKTMLAKAVAHHTTAAFIRVVGSEFVQKYLGE----GPRMVRDVFRLAKENAPAIIFIDEIDAIATKRFDAQTGADREVQRILLELLNQMXGFDQNVN------------------------VKVIMATNRADTLDPALLRPGRLDRKIEFP-VPDRRQKRLIFSTITSKMNLSEE--VDLEDYVARPDKISGADINSICQEGGMLAVRENRYIVLSKDFEKAY-----KTVIK-KD-E----------QE------HEFYK----------------------
>Pelodiscus_sinensis@toto10532.H1.1
-----------------------------------------------------------------------------------D-------E------L------------P-A---L--A-I-S--R----P---------Q-T---S--L-S-----------------------------------------------------------------------------F-----L------A--P-------E----P-------E-D-----L---E--D---LYSRYK---KLQQELEFLEV---------QEEYIKDEQ-------KNLKK---------------EFLHAQEEVKRIQSIPLVIGQFLEAVDQNTAIVG-ST--T-G-SNYYVRILSTIDR-----ELLKPNASVALHKHSNALVDVLPPEADSSIMM------------------LTSDQKPDVMYADIGGMDIQKQEVREAVELPLTHFELYKQIGIDPPRGVLMYGPPGCGKTMLAKAVAHHTTAAFIRVVGSEFVQKYLGE----GPRMVRDVFRLAKENAPAIIFIDEIDAIATKRFDAQTGADREVQRILLELLNQMDGFDQNVN------------------------VKVIMATNRADTLDPALLRPGRLDRKIEFP-LPDRRQKRLIFSTITSKMNLSEE--VDLED-VARPDKISGADINSICQEGGMLAVRENRYIVLAKDFEKAY-----KTVIK-KD-E----------QE------HEFYK----------------------
>Phrynops_hilarii@Contig29833.H1.1
------------------------M------DE-I---GI-----A-----V----------E---K--T---------Q---D-------E------L------------P-A---L--A-I-S--R----P---------Q-T---G--L-S-----------------------------------------------------------------------------F-----L------A--P-------E----P-------E-D-----L---E--D---LYSRYK---KLQQELEFLEV---------QEEYIKDEQ-------KNLKK---------------EFLHAQEEVKRIQSIPLVIGQFLEAVDQNTAIVG-ST--T-G-SNYYVRILSTIDR-----ELLKPNASVALHKHSNALVDVLPPEADSSIMM------------------LTSDQKPDVMYADIGGMDIQKQEVREAVELPLTHFE---------------------GKTMLAKAVAHHTTAAFIRVVGSEFVQKYLGE----GPRMVRDVFRLAKENAPAIIFIDEIDAIATKRFDAQTGADREVQRILLELLNQMDGFDQNVN------------------------VKVIMATNR---------------------------------------------------------------------------------------------------------------------------------------------------------
>Podarcis_sp.@Contig1002.H1.1
-------------------------------------------------------------------------------------------------------------------------------------------------------------------------------------------------------------------------------------------------------P-------E----A-------E-D-----V---E--D---LYSRYK---KLQQELEFLEV---------QEEYIKDEQ-------KNLKK---------------EFLHAQEEVKRIQSIPLVIGQFLEAVDQNTAIVG-ST--T-G-SNYYVRILSTIDR-----ELLKPNASVALHKHSNALVDVLPPEADSSIMM------------------LTSDQKPDVMYADIGGMDIQKQEVREAVELPLTHFELYKQIGIDPPRGVLMYGPPGCGKTMLAKAVAHHTTAAFIRVVGSEFVQKYLGE----GPRMVRDVFRLAKENAPAIIFIDEIDAIATKRFDAQTGADREVQRILLELLNQMDGFDQNVN------------------------VKVIMATNRADTLDPALLRPGRLDRKIEFP-LPDRRQKRLIFTTITSKMNLSEE--VDLEDYVARPDKISGADINSICQEAGMLAVRENRYIVLAKDFEKAY-----KTVIK-KD-E----------QE------HEFYK----------------------
>Pogona_vitticeps@CT01131209.H1.1
------------------------M------EE-I---GI-----L-----V----------E---K--T---------Q---D-------E------I------------P-A---L--S-I-S--R----P---------Q-T---G--L-S-----------------------------------------------------------------------------F-----L------V--P-------E----A-------E-D-----V---E--D---LYSRYK---KLQQELEFLEV---------QEEYIKDEQ-------KNLKK---------------EFLHAQEEVKRIQSIPLVIGQFLEAVDQNTAIVG-ST--T-G-SNYYVRILSTIDR-----ELLKPNASVALHKHSNALVDVLPPEADSSIMM------------------LTSDQKPDVMYADIGGMDIQKQEVREAVELPLTHFELYKQIGIDPPRGVLMYGPPGCGKTMLAKAVAHHTTAAFIRVVGSEFVQKYLGE----GPRMVRDVFRLAKENAPAIIFIDEIDAIATKRFDAQTGADREVQRILLELLNQMDGFDQNVN------------------------VKVIMATNRADTLDPALLRPGRLDRKIEFP-LPDRRQKRLIFSTITSKMNLSEE--VDLEDYVARPDKISGADINSICQEAGMLAVRENRYIVLAKDFEKAY-----KTVIK-KD-E----------QE------HEFYK----------------------
>Protopterus_annectens@Contig28635.H1.1
------------------------M------EE-I---GV-----L-----V----------E---K--C---------P---D-------E------I------------P-V---L--L-N-S--R----P---------H-T---G--L-S-----------------------------------------------------------------------------F-----L------N--P-------E----P-------E-D-----L---E--D---LYSRYK---KLQQELEFLEV---------QEEYIKDEQ-------KNLKK---------------EFLHAQEEVKRIQSIPLVIGQFLEAVDQNTAIVG-ST--T-G-SNYYVRILSTIDR-----ELLKPNASVALHKHSNALVDVLPPEADSSIMM------------------LSSDQKPDVLYSDIGGMDIQKQEVREAVELPLTHFELYKQIGIDPPRGVLMYGPPGCGKTMLAKAVAHHTTAAFIRVVGSEFVQKYLGE----GPRMVRDVFRLAKENAPAIIFIDEIDAIATKRFDAQTGADREVQRILLELLNQMDGFDQNVN------------------------VKVIMATNRADTLDPALLRPGRLDRKIEFP-MPDRRQKRLIFSTITSKMNLSEE--VDLEDYVARPDKISGADINSICQEAGMLAVRENRYIVLAKDFEKAY-----KTVIK-KD-E----------QE------HEFYK----------------------
>Ptychodera_flava@CT03131209.H1.1
----------------------------------------------------------------------------------------------------------------------------------------------------------------------------------------------------------------------------------------------------T--D-------A----L-------D-A-----D------D---LYSKYK---KLQMQLEFLEV---------QEEYIKDEQ-------KNLKK---------------EYLHAQEEVKRIQSVPLVIGQFLEAVDQNTGIVG-ST--T-G-SNYYVRILSTIDR-----ELLKPSASVALHKHSNALVDVLPPEADSSITM------------------LSADEKPDVAYSDIGGMDMQKQEIREAVELPLTHHDLYKQIGIDPPRGVLMFGPPGCGKTMLAKAVAHHTTAAFIRVVGSEFVQKYLGE----GPRMVRDVFRLAKENAPAIIFIDEIDAIATKRFDAQTGADREVQRILLELLNQMDGFDQTVN------------------------VKVIMATNRADTLDPALLRPGRLDRKIEFP-MPDRRQKRLIFSTICNKMNLSDE--VDLEDYVARPDKISGADINAICQEAGMQAVRENRYVILAKDFEKGY-----KSNIK-KD-E----------QE------HEFYK----------------------
>Python_regius@CT01131209.H1.1
------------------------M------EE-I---GI-----L-----V----------E---K--T---------Q---D-------E------L------------P-A---L--S-I-S--R----P---------Q-T---G--L-S-----------------------------------------------------------------------------F-----L------V--P-------E----A-------E-D-----V---E--D---LYSRYK---KLQQELEFLEV---------QEEYIKDEQ-------KNLKK---------------EFLHAQEEVKRIQSIPLVIGQFLEAVDQNTAIVG-ST--T-G-SNYYVRILSTIDR-----ELLKPNASVALHKHSNALVDVLPPEADSSIMM------------------LTSDQKPDVMYADIGGMDIQKQEVREAVELPLTHFELYKQIGIDPPRGVLMYGPPGCGKTMLAKAVAHHTTAAFIRVVGSEFVQKYLGE----GPRMVRDVFRLAKENAPAIIFIDEIDAIATKRFDAQTGADREVQRILLELLNQMDGFDQNVN------------------------VKVIMATNRADTLDPALLRPGRLDRKIEFP-LPDRRQKRLIFSTITSKMNLSEE--VDLEDYVARPDKISGADINSICQEAGMLAVRENRYIVLAKDFEKAY-----KTVIK-KD-E----------QE------HEFYK----------------------
>Rana_chensinensis@Rche20764.H1.1
------------------------M------EE-I---GI-----I-----I-------E-KG---S--G---------Q---D-------D------V------------P-S---L--S-A-S--R----P---------I-T---A--L-S-----------------------------------------------------------------------------F-----L------A--P-------E----P-------E-D-----L---E--D---LYSRYK---KLQQELEFLEV---------QEEYIKDEQ-------KNLKK---------------EFLHAQEEXKRIQXIPLVIGQFLEAVDQNTAIVG-ST--T-G-SNYYXRILSTIDR-----ELLKXNASVALHKHSNALVDVLPPEADSSIMM------------------LTADQKPDVLYSDIGXMDXQKQEVREAVELPLTHFELYKQIGIDPPRGVLMYGPPGCGKTMLAKAVAHHTTAAFIRVVGSEFVQKYLGE----GPRMVRDVFRLAKENAPAIIFIDEIDAIATKRXDAQTGADREVQRILLELLNQMDGFDQNVN------------------------VKVIMATNRADTLDPALLRPGRLDRKIEFP-LPDRRQKRLIFSXXXSKMXLXEE--VDMEXYVXRPDKIXGADINSXCQEGGMLAVREN-------------------------------------------------------------------------
>Scyliorhinus_canicula@toto69786.H1.1
----------------------------------L---GV-----M-----L----------E---K--V---------Q---E-------D------I------------P-S---L--V-S-S--R----P---------H-T---G--L-S-----------------------------------------------------------------------------F-----L------A--P-------E----P-------E-D-----L---E--D---LYSRYK---KLQQELEFLEV---------QEEYIKDEQ-------KNLKK---------------EFLHAQEEVKRIQSIPLVIGQFLEAVDQNTAIVG-ST--T-G-SNYYVRILSTIDR-----ELLKPNASVALHKHSNALVDVLPPEADSSIMM------------------LTSDQKPDVLYSDIGGMDIQKQEVREAVELPLTHFELYKQIGIDPPRGVLMYGPPGCGKTMLAKAVAHHTTAAFIRVVGSEFVQKYLGE----GPRMVRDVFRLAKENAPAIIFIDEIDAIATKRFDAQTGADREVQRILLELLNQMDGFDQNVN------------------------VKVIMATNRADTLDPALLRPGRLDRKIEFP-LPDRRQKRLIFTTITGKMNLSEE--VDLEDYIARPDKISGADINSICQEAGMLAVRENRYIVLAKDFEK--------------------------------------------------------------
>Trachemys_scripta@toto4026.H1.1
------------------------M------EE-I---GI-----L-----V----------E-------------------------------------------------------------S--R----P---------Q-T---G--L-S-----------------------------------------------------------------------------F-----L------A--P-------E----P-------E-D-----L---E--D---LYSRYK---KLQQELEFLEV---------QEEY-------------------------------------------IQSIPLVIGQFLEAVDQNTAIVG-ST--T-G-SNYYVRILS---------------------KHSNALVDVLPPEADSSIMM------------------LTSDQKPDVMYADIGGMDIQKQEVREAVE------------------------------------------------------QKYLGE----GPRMVRDVFRLAKENAPAIIFIDEIDAIATKRFDAQTGADREVQRILLELLNQMDGFDQNVN------------------------VKVIMATNRADTLDPALLRPGRLDRKIEFP-LPDRRQKRLIFSTITSKMNLSEE--VDLEDYVARPDKISGADINSICQEGGMLAVRENRYIVLAKDFEKAY-----KTVIK-KD-E----------QE------HEFYK----------------------
