# Supplementary material for: A phylogenomic framework and timescale for comparative studies of tunicates
Source: BMC Biol. 2018 Apr 13;16:39. doi: 10.1186/s12915-018-0499-2 (PMC5899321; doi:10.1186/s12915-018-0499-2)
Supplement: Supplementary file 4 — Supporting data. Transcriptome assemblies, alignments, and trees. (ZIP 38502 kb) [file 12915_2018_499_MOESM4_ESM.zip › 12915_2018_499_MOESM4_ESM/12915_2018_499 (Delsuc) Files Updated 23-03-2018/nsf2-F.fasta]

>Strongylocentrotus_purpuratus@NP_999752
---------------------------------------------------------------------------------------------------------------------------------------------------------------------------------------------------------------------------------------------------------------------------------------------------------------------------------------------------------------------------------------------------------------M----------S----HT----R---E-----MK---A-------V------RC----------P--T----D--QL--S---L------TNR-AV-----------VSD---K------D--A--F------------------A-----R--I------------------------------D-Y-V--------QVQ----------------------A--------------I-----PG--P------SY----V------FAT-VAH---P--------------D-------------------------LK----------SGE---MGFSLPQR--K-WAR-IS----I--D--Q-----P----IQ-AA-P----Y--R--FD-------------------PSC-Q--YLSS-ITVE-VD--F-L-Q-K-K---N-TT---N-----D--A-----F-----DS-DK--MAKDF---LESFDRVAFSV----EQQL-V---------C--S---F-----Y-----N--KK---------LM----G------L-------V-V--------K---S--V-------E-------------I--------L----------------D----------P--------A-------I--------------L--------K---G-------------------------------------------------G-K-P------------------------------------------SA---K--R---------N-RD---------------------V---------R-------I-G-----------VLT--QN----TQ------VT---FEKA--EG----S--A------L------------------------------------------N-L-----TGR--S-K----G-----------------------------------QS---GN-----Q--S-------------------------I-IN--------------PDWDFKKMGIGGLDKEFSDIFRRAFASRVFPQEFVEQIGAQHVKGILLFGPPGTGKTLMARTIGKML------NSREPQIINGPEILNKFVGESEANIRKLFAAAEDEQK-KM-GNNSG-LHIIIFDEIDAICKQR-G-S-M-SG-ST-GVHDTVVNQLLSKIDGVEQLNNVLLIGMTNRKDLIDDALLRPGRLEVQMEIGLP-DEAGRLQIIEIYLAKMKEN--------------GK---L------------------SK---D-----------------------------------------------------------------VD-------PMELSTLTKNYS-G----AEIAGLVRAAQ--------------------------------SMA-MN-S---------------------LIT---A------S-S----K---V-E----------------V-------------D-Y---EK--VE---------K---------------M--QVSREHFMHAMDT-DIK--PAF----GVSSE-NFDKF-I-LNGI----------------------I--------DWGE--------------------------PVQRV-----------------L--ADGELVVKQTK--AS---DR-V------------------------P--L--ASMLMGGRSGS--GKTA--LAAKL---A--LE-SG---------FPFIKICSAEDM--V-------GF-S-ESAKCQA---IKK-------IFEDAYKSQVSCVVVDDIERLLDYV-P---I--G-P-R-FSNL----VLQALL-VLLKKAPP-----K----------------------------G-RK-LLII-GTTS-AH-D-VL--E-EMKM---TD--IF-NT-YVRVNSL----STSEHI-V--KVL--E-------------E------L-------K--I----F-------------------TP-----E----------E-----------RE----------------------RI-------RT--K-T---------Q------------------G---K--------S----------L----L-----------------------------------------IGI-KKLLV-----L--LE---M--------V-R--Q--T------------------E--PS-------------------------------Y------RV--PK-FL-S-LM--EEEGGLELS---------------------------------------------------------------------------------------------------------------------------------------------------------------------
>Paracentrotus_lividus@89457700.1
--------------------------------------------------------------------------------------------------------------------------------------------------------------------------------------------------------------------------------------------------------------------------------------------------------------------------------------------------------------------------------------------------------------------------M----SA----R---E-----MK---A-------V------RC----------P--T----D--QL--S---L------TNR-AV-----------VSD---R------D--A--F------------------A-----R--I------------------------------D-Y-V--------QVQ----------------------A--------------V-----AG--P------SY----V------FAT-IPH---P--------------D-------------------------VK----------VGE---MGFSLPQR--K-WAR-IS----I--D--Q-----P----IQ-AA-P----Y--R--FD-------------------PSC-Q--YMSA-ITLE-VD--F-L-Q-K-K---N-IT---N-----E--A-----F-----DS-DK--MAQDF---LQSFDRVAFTV----EQQL-V---------C--T---F-----Y-----N--KK---------LM----G------L-------V-V--------K---S--V-------E-------------I--------L----------------D----------P--------A-------I--------------L--------K---G-------------------------------------------------G-K-P------------------------------------------SA---K--R---------N-KE---------------------V---------R-------I-G-----------VLT--QN----TQ------VT---FEKA--EG----S--A------L------------------------------------------N-L-----IGR--S-K----G-----------------------------------QS---AN-----Q--S-------------------------I-IN--------------PDWD-----------------------------------------------------------------------------------------------------------------------------------------------------------------------------------------------------------------------------------------------------------------------------------------------------------------------------------------------------------------------GLVRAAQ--------------------------------SMA-MN-S---------------------LIT---A------S-S----K---V-E----------------V-------------D-Y---DK--AE---------K---------------M--QVSRDHFMHAMAT-DIK--PAF----GVSSE-NFDKF-I-LNGI----------------------I--------NWGE--------------------------PVERV-----------------I--ADGELVVKQTK--AS---DR-V------------------------P--L--ASLLMAGRPGS--GKTA--LAAKL---A--LE-SG---------FPFIKICSPEDM--V-------GF-S-ESAKCQA---IKK-------IFEDAYKSQVSCVVVDDIERLLDYV-P---I--G-P-R-FSNL----VLQALL-VLLKKAPP-----K----------------------------G-RK-LLII-GTTS-SH-D-VL--E-GMKM---TD--IF-NT-HIRVQSL----STSDHI-V--KVL--E-------------E----------------------------------------------------------------------------------------------------------------------------------------------------------------------------------------------------------------------------------------------------------------------------------------------------------------------------------------------------------------------------------------------------------------------------------------------------------------------------------------------------------------------
>Patiria_miniata@SRA1809813.H1.1
-----------------------------------------------------------------------------------------------------------------------------------------------------------------------------------------------------------------------------------------------------------------------------------------------------------------------------------------------------------------------------------------------------------------------------------------------------------------------------------------------------------------------------------------------------------------------------------------------------------------------------------------------------------------------------------------------------------------------------------------------------------------------------------------------------------------------------------------------------------------------------------------------------------------------------------------------------------------------------------------------------------------------------------------------------------------------------------------------------------------------------------------------------------------------------------------------------------------------------------------------------------------------------------------------------------------------------------------------------------------------------------------------------------------------------------------------------------------------------------------------------------------------------------------GGLDKEFSDIFRRAFASRVFPPDLLEQMGAQHVKGILLYGPPGTGKTLMARTIGTML------NSRQPQIVNGPEILNKFVGESEANIRKLFSAAEEEQK-RC-GANSG-LHIIIFDEIDAICKQR-G-T-M-SG-SS-GVHDTVVNQLLAKIDGVEQLNNILIIGMTNRRDLIDEALLRPGRLEVQMEIGLP-NEEGRMQILDIYVSKMREN--------------KK---L------------------AD---D-----------------------------------------------------------------VK-------IDKLASLTKNFS-G----AEIAGLVRASQ--------------------------------SLA-MN-R---------------------MIK---A------S-S----K---V-E----------------V-------------D-Y---EA--AQ---------K---------------M--QVQKSDFMIALEN-DIK--PAF----GVSDE-CFSKY-I-LNGI----------------------I--------NFGE--------------------------PVTRV-----------------L--ADGELVVQQTK--LS---DR-T------------------------P--L--VSLLMEGQ-----------------------------------------------------------------------------------------------------------------------------------------------------------------------------------------------------E-VL--Q-QMEM---VS--TF-NT-HIHVPAL----STGEQL-C--SVI--E-------------D------F-------D--C----F-------------------SA-----A----------E-----------RA----------------------TL-------QK--K-L---------S------------------G---K--------R----------L----C-----------------------------------------IGI-KKXLV-----L--LE---L--------V-R--Q--T------------------E--ED------------------------------------------------------------------------------------------------------------------------------------------------------------------------------------------------------------------------------------
>Saccoglossus_kowalevskii@XP_002735950
----------------------------------------------------------------------------------------------------------------------------------------------------------------------------------------------------------------------------------------------------------------------------------------------------------------MNIWKYFVPSGS-VATKETA--------------EE------------RNRSELMGD--L----DF----IH----------------LPMTL--D----K-----A----GSV---H---V-----IK---A-------V------RC----------P--T----D--EL--S---L------SNC-AV-----------VSD---K------D--FDPN------------------H-----I--R--------------------------------H-V--------EVR----------------------T--------------S-----PH--H------KY----V------FTL-RAH---H--------------S-------------------------MH----------PGT---MGFSLPQR--K-WAV-LS----L--N--Q-----D----IE-VT-P----Y--R--FD-------------------PNT-Q--YLEC-ITLE-AD--F-L-Q-K-K---N-TT---T-----D--P-----Y-----DT-DK--MAAEF---VMQFPGQAFTV----GQQL-V---------F--S---F-----A-----E--KK---------LL----G------L-------V-V--------K---E--L-------E-------------G--------A----------------D----------V--------G-------A--------------L--------K---G-------------------------------------------------Q-K-S------------------------------------------AG---K--P---------R-K----------------------I---------N-------V-G-----------VSM--PN----TQ------VI---FEKA--ED----S--P------L------------------------------------------N-L-----VGK--A-K----G-----------------------------------KA---TR-----Q--S-------------------------I-IN--------------PDWDFQKMGIGGLDKEFSGIFRRAFASRVFPSEFVEQLGAKHVKGILLFGPPGTGKTLMARQIGTML------NAREPQIVNGPEILNKYVGESEANIRKLFAAAEEEQK-RL-ANNSG-LHIIIFDEIDAICKQR-G-S-M-SG-ST-GVHDTVVNQLLSKIDGVEQLNNILVIGMTNRRDLIDDALLRPGRLEVQMEIGLP-DEEGRKQIFEIYVSKMRAN--------------KK---L------------------AK---N-----------------------------------------------------------------VD-------VEELAAMTKNFS-G----AEIEGLVRAAQ--------------------------------STA-MN-R---------------------LIK---A------T-A----K---V-E----------------V-------------D-D---TA--AD---------D---------------L--VVTRTDFIHALEY-DIK--PAF----GVSNE-HFENY-I-LNDI----------------------I--------NWGD--------------------------PVRRI-----------------I--EDGELKIEQAR--NS---ER-T------------------------P--L--VSMLLEGPPSS--GKTA--LAAKL---A--ME-SE---------FPFVKICSPEDM--I-------GY-T-EGAKCQA---IRK-------IFEDAYKSQLSCVVVDEIERLLDYV-P---I--G-P-R-FSNL----VLQALL-VLLKKPPP-----K----------------------------G-RK-LLII-GTTS-RQ-D-VL--K-EMEM---LT--SF-DT-TVHVSNL----STGDHL-M--EVL--E-------------T------L-------E--C----F-------------------HA-----N----------E-----------FK----------------------II-------GQ--K-V---------R------------------G---K--------R----------L----W-----------------------------------------VGI-KKLLV-----L--IE---M--------A-R--Q--T------------------E--RQ-------------------------------Y------RV--PK-FL-A-LL--EEEGG-------------------------------------------------------------------------------------------------------------------------------------------------------------------------
>Branchiostoma_floridae@Bflo36580.H1.1
--------------------------------------------------------------------------------------------------------------------------------------------------------------------------------------------------------------------------------------------------------------------------------------------------------------------------------------------------------------------------------------------------------------------------M----AA----K---V-----MK---A-------A------RC----------P--T----D--EL--S---L------SNC-AV-----------VND---K------E--FDVE------------------K-----I--R--------------------------------H-V--------AVR----------------------T--------------G-----PT--D------KF----I------FTL-KSH---S--------------S-------------------------VV----------PGT---IAFSLIQR--K-WAS-LS----L--N--Q-----E----VE-VT-P----Y--R--FD-------------------PNT-Q--YLSS-VTIN-VD--F-L-Q-K-K---A-AN---Q-----D--A-----F-----DT-DK--MAAEF---LMQFSNMALTV----NQMM-V---------F--S---F-----A-----D--KK---------LL----Q------L-------I-V--------K---D--Q-------E-------------A--------A----------------D----------L--------A-------V--------------L--------K---G-------------------------------------------------G-Q-S------------------------------------------SG---K--A---------K-K----------------------I---------Q-------T-G-----------MCM--SN----TT------II---FDKS--PD----S--P------I------------------------------------------N-L-----TGK--S-K----G-----------------------------------KS---AR-----Q--S-------------------------I-IN--------------PDWDFQKMGIGGLDREFSDIFRRAFASRVFPPEVVEALGGKHVKGILLFGPPGTGKTLMARTIGKML------NAREPKIVNGPEVLNKYVGESEANIRRLFADAEEEQR-RC-GLNSG-LHIVIFDEIDAICKQR-G-S-I-SG-ST-GVHDTVVNQLLSKIDGVEQLNNILLIGMTNRRDLIDEALLRPGRLEVQMEINLP-DEAGRKQIFEIYVARMRDN--------------GK---L------------------AP---D-----------------------------------------------------------------VD-------IDELSIISKNFS-G----AEIEGLVRAAQ--------------------------------STA-MN-R---------------------LIK---A------S-N----K---V-E----------------V-------------D-P---EA--AE---------K---------------V--MVTKNDFLNALEN-DIK--PAF----GHQAE-VFESY-I-QNDI----------------------I--------SWGD--------------------------PVHRV-----------------L--DDGKLLVEQTK--VS---EK-T------------------------P--L--VSVLLEGPAMS--GKTA--LAARI---A--ES-SE---------FPFIKICSPENM--I-------GF-S-ESAKCQA---IKK-------VFDDAYKSQLSCIVVDDIERLIDYV-P---I--G-P-R-FSNL----VLQGLI-VLLKKPPP-----K----------------------------G-RK-LLII-GTTS-RR-D-VL--E-EMEM---TN--SF-NT-NIHVSNL----SKPEQL-M--NAL--E-------------L------L-------E--C----F-------------------SK-----K----------E-----------LD----------------------SI-------AK--K-V---------D------------------G---K--------K----------L----W-----------------------------------------VGI-KKLLV-----L--IE---M--------A-R--Q--T------------------D--EE-------------------------------V------RI--PK-FL-S-LL--EEEGGLSMS---------------------------------------------------------------------------------------------------------------------------------------------------------------------
>Monodelphis_domestica@XP_001375905
---------------------------------------------------------------------------------------------------------------------------------------------------------------------------------------------------------------------------------------------------------------------------------------------------------------------------------------------------------------------------------------------------------------X----------M----AG----R---S-----MQ---A-------A------RC----------P--T----D--EL--S---L------SNC-AV-----------VNE---K------D--F--Q------------------S-----G--L--------------------------------H-V--------VVR----------------------T--------------S-----PN--H------RY----T------FTL-RTH---S--------------S-------------------------VV----------PGS---IAFSLPQR--K-WAG-LS----I--G--Q-----E----IE-VS-L----Y--S--FD-------------------KTK-Q--CIGT-MTIE-ID--F-L-Q-K-K---S-ID---S-----N--P-----Y-----DT-DK--MAAEF---IQQFNNQAFSV----GQQL-V---------F--S---F-----N-----E--K----------LF----G------L-------L-V--------K---D--I-------E-------------A--------M----------------D----------P--------S-------I--------------L--------K---G-------------------------------------------------E-P-A------------------------------------------TG---K--R---------Q-K----------------------I---------E-------V-G-----------LVV--GN----SQ------VA---FEKA--DN----S--S------L------------------------------------------N-L-----IGK--A-K----T-----------------------------------KE---NR-----Q--S-------------------------I-IN--------------PDWNFEKMGIGGLDREFSDIFRRAFASRVFPPEIVEQMGCKHVKGILLYGPPGCGKTLLARQIGKML------NAREPKVVNGPEILNKYVGESEANIRKLFADAEEEQR-RL-GANSG-LHIIIFDEIDAICKQR-G-S-M-AG-ST-GVHDTVVNQLLSKIDGVEQLNNILVIGMTNRPDLIDEALLRPGRLEVKMEIGLP-DEKGRLQILHIHTARMRGH--------------QL---L------------------AA---D-----------------------------------------------------------------VD-------IKELAVETKNFS-G----AELEGLVRAAQ--------------------------------STA-MN-R---------------------HIK---A------S-T----K---V-E----------------V-------------D-M---EK--AE---------S---------------L--QVTRGDFLASLEN-DIK--PAF----GTNQE-DYASY-I-MNGI----------------------I--------KWGD--------------------------PVTRV-----------------L--EDGELLVQQTK--NS---DR-T------------------------P--L--VSVLLEGPPHS--GKTA--LAAKI---S--EE-SN---------FPFIKICSPDKM--I-------GF-S-ETAKCQA---MKK-------IFDDAYKSQLSCVVVDDIERLLDYV-P---I--G-P-R-FSNL----VLQALL-VLLKKAPP-----Q----------------------------G-RK-LLII-GTTS-RK-D-VL--Q-EMEM---LN--AF-ST-TIHVPNI----ATGEQL-M--EAL--E-------------L------L-------G--N----F-------------------KD-----K----------E-----------RS----------------------TI-------AQ--Q-V---------K------------------G---Q--------N----------V----W-----------------------------------------IGI-KKLLM-----L--IE---M--------S-L--Q--M------------------D--PE-------------------------------Y------RV--RK-FL-A-LL--QEEGGGX-----------------------------------------------------------------------------------------------------------------------------------------------------------------------
>Ornithorhynchus_anatinus@XP_001513307
----------------------------------------------------------------------------------------------------------------------------------------------------------------------------------------------------------------------------------------------------------------------------------------------------------------------------------------------------------------------------------------------------------------------------------------------------------------------------------------------------------------------------------------------------------------------------------------------------------------------------------------------------------------------------------------------------------------------------------------------------------------------------------------------------------------------------------------------------------------------------------------------------------------------------------------------------------------------------------------------------------------------------------------------------------------------------------------------------------------------------------------------------------------------------------------------------------------------------------------------------------------------------------------------------------------------------------------------------------------------------------------------------------------------------------------------------------------------------------------------------------------------------------------------------------------------CKHVKGILLYGPPGCGKTLLARQIGKML------NAREPKVVNGPEILNKYVGESEANIRKLFADAEEEQR-RL-GTNSG-LHIIIFDEIDAICKQR-G-S-M-AG-ST-GVHDTVVNQLLSKIDGVEQLNNILVIGMTNRPDLIDEALLRPGRLEVKMEIGLP-DEKGRLQILHIHTARMRGH--------------QL---L------------------AP---D-----------------------------------------------------------------VD-------IKELAGETKNFS-G----AELEGLVRAAQ--------------------------------STA-MN-R---------------------HIK---A------S-T----K---V-E----------------V-------------D-M---EK--AE---------S---------------L--QVTRGDFLASLEN-DVK--PAF----GTNQE-DYASY-I-MNGI----------------------I--------KWGD--------------------------PVTRV-----------------L--EDGELLVQQAK--NS---DR-T------------------------P--L--VSVLLEGPPHS--GKTA--LAAKI---S--EE-SN---------FPFIKICSPDKM--I-------GF-S-ETAKCQA---MKK-------IFDDAYKSQLSCVVVDDIERLLDYV-P---I--G-P-R-FSNL----VLQALL-VLLKKAPP-----Q----------------------------G-RK-LLII-GTTS-RK-D-VL--Q-EMEM---LN--AF-ST-TIHTPNI----ATGEQL-L--EAL--E-------------X----------------------------------------------------------------------------------------------------------------------------------------------------------------------------------------------------------------------------------------------------------------------------------------------------------------------------------------------------------------------------------------------------------------------------------------------------------------------------------------------------------------------
>Bos_taurus@XP_002696103
--------------------------------------------------------------------------------------------------------------------------------------------------------------------------------------------------------------------------------------------------------------------------------------------------------------------------------------------------------------------------------------------------------------------------M----AG----R---S-----MQ---A-------A------RC----------P--T----D--EL--S---L------TNC-AV-----------VNE---K------D--F--Q------------------S-----G--Q--------------------------------H-V--------IVR----------------------T--------------S-----PN--H------RY----T------FTL-RTH---P--------------S-------------------------VV----------PGS---IAFSLPQR--K-WAG-LS----I--G--Q-----E----IE-VS-L----Y--T--FD-------------------KAK-Q--CIGT-MTIE-ID--F-L-Q-K-K---S-ID---S-----N--P-----Y-----DT-DK--MAAEF---IQQFNNQAFSV----GQQL-V---------F--S---F-----N-----E--K----------LF----G------L-------L-V--------K---D--I-------E-------------A--------M----------------D----------P--------S-------I--------------L--------K---G-------------------------------------------------E-P-A------------------------------------------TG---K--R---------Q-K----------------------I---------E-------I-G-----------LVV--GN----SQ------VA---FEKA--EN----S--S------L------------------------------------------N-L-----IGK--A-K----T-----------------------------------KE---NR-----Q--S-------------------------I-IN--------------PDWNFEKMGIGGLDKEFSDIFRRAFASRVFPPEIVEQMGCKHVKGILLYGPPGCGKTLLARQIGKML------NAREPKVVNGPEILNKYVGESEANIRKLFADAEEEQR-RL-GANSG-LHIIIFDEIDAICKQR-G-S-M-AG-ST-GVHDTVVNQLLSKIDGVEQLNNILVIGMTNRPDLIDEALLRPGRLEVKMEIGLP-DEKGRLQILHIHTARMRGH--------------QL---L------------------SA---D-----------------------------------------------------------------VD-------IKELAVETKNFS-G----AELEGLVRAAQ--------------------------------STA-MN-R---------------------HIK---A------S-T----K---V-E----------------V-------------D-M---EK--AE---------S---------------L--QVTRGDFLASLEN-DIK--PAF----GTNQE-DYASY-I-MNGI----------------------I--------KWGD--------------------------PVTRV-----------------L--EDGELLVQQTK--NS---DR-T------------------------P--L--VSVLLEGPPHS--GKTA--LAARI---A--EE-SN---------FPFIKICSPDKM--I-------GF-S-ETAKCQA---MKK-------IFDDAYKSQLSCVVVDDIERLLDYV-P---I--G-P-R-FSNL----VLQALL-VLLKKAPP-----Q----------------------------G-RK-LLII-GTTS-RK-D-VL--Q-EMEM---LN--AF-ST-TIHVPNI----ATGEQL-L--EAL--E-------------L------L-------G--N----F-------------------KD-----E----------E-----------RT----------------------TI-------TQ--Q-V---------K------------------G---K--------K----------V----W-----------------------------------------IGI-KKLLM-----L--IE---M--------S-L--Q--M------------------D--PE-------------------------------Y------RV--RK-FL-A-LL--REEGASPLDYDHELFSNAK-----------------------------------------------------------------------------------------------------------------------------------------------------------
>Homo_sapiens@AAH30613
--------------------------------------------------------------------------------------------------------------------------------------------------------------------------------------------------------------------------------------------------------------------------------------------------------------------------------------------------------------------------------------------------------------------------M----AG----R---S-----MQ---A-------A------RC----------P--T----D--EL--S---L------TNC-AV-----------VNE---K------D--F--Q------------------S-----G--Q--------------------------------H-V--------IVR----------------------T--------------S-----PN--H------RY----T------FTL-KTH---P--------------S-------------------------VV----------PGS---IAFSLPQR--K-WAG-LS----I--G--Q-----E----IE-VS-L----Y--T--FD-------------------KAK-Q--CIGT-MTIE-ID--F-L-Q-K-K---S-ID---S-----N--P-----Y-----DT-DK--MAAEF---IQQFNNQAFSV----GQQL-V---------F--S---F-----N-----E--K----------LF----G------L-------L-V--------K---D--I-------E-------------A--------M----------------D----------P--------S-------I--------------L--------K---G-------------------------------------------------E-P-A------------------------------------------TG---K--R---------Q-K----------------------I---------E-------V-G-----------LVV--GN----SQ------VA---FEKA--EN----S--S------L------------------------------------------N-L-----IGK--A-K----T-----------------------------------KE---NR-----Q--S-------------------------I-IN--------------PDWNFEKMGIGGLDKEFSDIFRRAFASRVFPPEIVEQMGCKHVKGILLYGPPGCGKTLLARQIGKML------NAREPKVVNGPEILNKYVGESEANIRKLFADAEEEQR-RL-GANSG-LHIIIFDEIDAICKQR-G-S-M-AG-ST-GVHDTVVNQLLSKIDGVEQLNNILVIGMTNRPDLIDEALLRPGRLEVKMEIGLP-DEKGRLQILHIHTARMRGH--------------QL---L------------------SA---D-----------------------------------------------------------------VD-------IKELAVETKNFS-G----AELEGLVRAAQ--------------------------------STA-MN-R---------------------HIK---A------S-T----K---V-E----------------V-------------D-M---EK--AE---------S---------------L--QVTRGDFLASLEN-DIK--PAF----GTNQE-DYASY-I-MNGI----------------------I--------KWGD--------------------------PVTRV-----------------L--DDGELLVQQTK--NS---DR-T------------------------P--L--VSVLLEGPPHS--GKTA--LAAKI---A--EE-SN---------FPFIKICSPDKM--I-------GF-S-ETAKCQA---MKK-------IFDDAYKSQLSCVVVDDIERLLDYV-P---I--G-P-R-FSNL----VLQALL-VLLKKAPP-----Q----------------------------G-RK-LLII-GTTS-RK-D-VL--Q-EMEM---LN--AF-ST-TIHVPNI----ATGEQL-L--EAL--E-------------L------L-------G--N----F-------------------KD-----K----------E-----------RT----------------------TI-------AQ--Q-V---------K------------------G---K--------K----------V----W-----------------------------------------IGI-KKLLM-----L--IE---M--------S-L--Q--M------------------D--PE-------------------------------Y------RV--RK-FL-A-LL--REEGASPLDFD-------------------------------------------------------------------------------------------------------------------------------------------------------------------
>Mus_musculus@EDL34204
--------------------------------------------------------------------------------------------------------------------------------------------------------------------------------------------------------------------------------------------------------------------------------------------------------------------------------------------------------------------------------------------------------------------------M----AG----R---T-----MQ---A-------A------RC----------P--T----D--EL--S---L------SNC-AV-----------VNE---K------D--F--Q------------------S-----G--Q--------------------------------H-V--------MVR----------------------T--------------S-----PN--H------KY----I------FTL-RTH---P--------------S-------------------------VV----------PGC---IAFSLPQR--K-WAG-LS----I--G--Q-----D----IE-VA-L----Y--S--FD-------------------KAK-Q--CIGT-MTIE-ID--F-L-Q-K-K---N-ID---S-----N--P-----Y-----DT-DK--MAAEF---IQQFNNQAFSV----GQQL-V---------F--S---F-----N-----D--K----------LF----G------L-------L-V--------K---D--I-------E-------------A--------M----------------D----------P--------S-------I--------------L--------K---G-------------------------------------------------E-P-A------------------------------------------SG---K--R---------Q-K----------------------I---------E-------V-G-----------LVV--GN----SQ------VA---FEKA--EN----S--S------L------------------------------------------N-L-----IGK--A-K----T-----------------------------------KE---NR-----Q--S-------------------------I-IN--------------PDWNFEKMGIGGLDKEFSDIFRRAFASRVFPPEIVEQMGCKHVKGILLYGPPGCGKTLLARQIGKML------NAREPKVVNGPEILNKYVGESEANIRKLFADAEEEQR-RL-GANSG-LHIIIFDEIDAICKQR-G-S-M-AG-ST-GVHDTVVNQLLSKIDGVEQLNNILVIGMTNRPDLIDEALLRPGRLEVKMEIGLP-DEKGRLQILHIHTARMRGH--------------QL---L------------------SA---D-----------------------------------------------------------------VD-------IKELAVETKNFS-G----AELEGLVRAAQ--------------------------------STA-MN-R---------------------HIK---A------S-T----K---V-E----------------V-------------D-M---EK--AE---------S---------------L--QVTRGDFLASLEN-DIK--PAF----GTNQE-DYASY-I-MNGI----------------------I--------KWGD--------------------------PVTRV-----------------L--DDGELLVQQTK--NS---DR-T------------------------P--L--VSVLLEGPPHS--GKTA--LAAKI---A--EE-SN---------FPFIKICSPDKM--I-------GF-S-ETAKCQA---MKK-------IFDDAYKSQLSCVVVDDIERLLDYV-P---I--G-P-R-FSNL----VLQALL-VLLKKAPP-----Q----------------------------G-RK-LLII-GTTS-RK-D-VL--Q-EMEM---LN--AF-ST-TIHVPNI----ATGEQL-L--EAL--E-------------L------L-------G--N----F-------------------KD-----K----------E-----------RT----------------------TI-------AQ--Q-V---------K------------------G---K--------K----------V----W-----------------------------------------IGI-KKLLM-----L--IE---M--------S-L--Q--M------------------D--PE-------------------------------Y------RV--RK-FL-A-LM--REEGASPLDFD-------------------------------------------------------------------------------------------------------------------------------------------------------------------
>Gallus_gallus@NP_001019627
--------------------------------------------------------------------------------------------------------------------------------------------------------------------------------------------------------------------------------------------------------------------------------------------------------------------------------------------------------------------------------------------------------------------------M----AG----R---P-----MQ---A-------A------RC----------P--T----D--EL--S---L------TNC-AV-----------VND---T------D--F--P------------------S-----G--Q--------------------------------H-V--------VVK----------------------T--------------S-----PN--H------KY----I------FTL-RTH---P--------------S-------------------------VV----------PGN---IAFSLPQR--K-WAG-LS----I--G--Q-----E----ID-VS-L----Y--T--FD-------------------KSK-Q--CIAT-MTIE-ID--F-L-Q-K-K---N-ID---S-----N--P-----Y-----DT-DK--MAAEF---IQQFNSQAFSV----GQQL-V---------F--S---F-----N-----D--K----------LF----G------L-------L-V--------K---S--M-------E-------------G--------M----------------D----------P--------S-------I--------------L--------K---G-------------------------------------------------E-S-G------------------------------------------AS---K--K---------Q-K----------------------I---------E-------V-G-----------LVF--GN----SQ------VA---FEKA--EN----S--S------L------------------------------------------N-L-----IGK--S-K----T-----------------------------------KE---NR-----Q--S-------------------------I-IN--------------PDWNFEKMGIGGLDKEFSDIFRRAFASRVFPPEIVEQMGCKHVKGILLYGPPGCGKTLMARQIGKML------NAREPKVVNGPEILNKYVGESEANIRKLFADAEEEQR-RL-GANSG-VHIIIFDEIDAICKQR-G-S-M-AG-ST-GVHDTVVNQLLSKIDGVEQLNNILVIGMTNRPDLIDEALLRPGRLEVKMEIGLP-DEKGRFQILHIHTVRMREH--------------QL---L------------------AE---D-----------------------------------------------------------------VD-------IAELAVETKNFS-G----AELEGLVRAAQ--------------------------------STA-MN-R---------------------HIK---A------S-T----K---V-E----------------V-------------D-M---EK--AE---------S---------------L--RVTRGDFFASLEN-DIK--PAF----GTNQE-DYASY-I-MNGI----------------------I--------KWGD--------------------------PVTRV-----------------L--DDGELLVQQTK--NS---DR-T------------------------P--L--VSVLLEGPPHS--GKTA--LAAKI---A--EE-SN---------FPFIKICSPDKM--I-------GF-S-ETAKCQA---MKK-------IFDDAYKSQLSCVVVDDIERLLDYV-P---I--G-P-R-FSNL----VLQALL-VLLKKAPP-----Q----------------------------G-RK-LLII-GTTS-RK-D-VL--Q-EMEM---LN--AF-ST-TIHVPNI----ATGEQL-M--EAL--E-------------L------L-------G--N----F-------------------KD-----K----------E-----------RS----------------------TI-------AQ--N-V---------K------------------G---K--------S----------V----W-----------------------------------------IGI-KKLLM-----L--IE---M--------S-L--Q--M------------------D--PE-------------------------------Y------RV--KK-FL-A-LL--REEGTVP-----------------------------------------------------------------------------------------------------------------------------------------------------------------------
>Xenopus_tropicalis@AAI21255
--------------------------------------------------------------------------------------------------------------------------------------------------------------------------------------------------------------------------------------------------------------------------------------------------------------------------------------------------------------------------------------------------------------------------M----AV----R---S-----MQ---A-------A------RC----------P--T----D--EL--S---I------TNC-AV-----------VNE---K------D--F--Q------------------S-----G--Q--------------------------------H-V--------NVR----------------------T--------------S-----PN--H------RY----I------FTV-KTH---H--------------T-------------------------IL----------PGS---IAFSLPQR--K-WAG-LS----I--G--Q-----D----VE-VG-V----Y--T--FD-------------------KTK-Q--CIGT-MTIE-ID--F-L-Q-K-K---S-ID---S-----N--P-----Y-----DT-DR--MAAEF---IQQFNNQAFSV----GQQL-V---------F--S---F-----N-----D--K----------LF----G------L-------V-V--------K---D--I-------E-------------A--------M----------------D----------P--------S-------I--------------L--------K---G-------------------------------------------------E-Q-S------------------------------------------TG---K--R---------Q-K----------------------I---------E-------V-G-----------LVV--GN----SQ------VV---FEKA--DS----S--S------L------------------------------------------N-L-----TGK--S-K----T-----------------------------------RQ---DR-----Q--S-------------------------I-IN--------------PDWNFEKMGIGGLDKEFSDIFRRAFASRVFPPEIVEQMGCKHVKGILLFGPPGCGKTLMARQIGKML------NAREPKVVNGPEILNKYVGESEANIRKLFADAEEEQR-RL-GANSG-LHIIIFDEIDAICKQR-G-S-M-AG-ST-GVHDTVVNQLLSKIDGVEQLNNILVIGMTNRPDLIDEALLRPGRLEVKMEIGLP-DEKGRLQILHIHTARMREH--------------SL---L------------------SS---D-----------------------------------------------------------------VD-------VGELAQETKNFS-G----AELEGLVRAAQ--------------------------------STA-MN-R---------------------HIK---A------T-N----K---V-E----------------V-------------D-M---EK--AE---------R---------------L--QVTKGDFFTSLGN-DIK--PAF----GTNQE-DYASY-I-MNGI----------------------I--------KWGD--------------------------PVTRV-----------------L--DDGELLVQQTK--NS---DR-T------------------------P--L--VSVLLEGPPHS--GKTA--LAAKI---S--EE-SN---------FPFIKICSPEKM--I-------GF-S-ETAKCQA---IKK-------IFEDAYKSQLSCVVVDDIERLLDYV-P---I--G-P-R-FSNL----VLQALL-VLLKKAPP-----Q----------------------------G-RK-LLII-GTTS-RK-D-VL--Q-EMEM---LD--AF-ST-TIRVPNI----VTGEQL-M--EAL--E-------------L------L-------G--G----F-------------------KD-----N----------E-----------RS----------------------VI-------AQ--Q-V---------K------------------G---K--------K----------V----Y-----------------------------------------IGI-KKLLM-----L--IE---M--------S-M--Q--M------------------D--PE-------------------------------Y------RV--SK-FL-A-LL--KEEAAWK-----------------------------------------------------------------------------------------------------------------------------------------------------------------------
>Xenopus_laevis@ABH06968
--------------------------------------------------------------------------------------------------------------------------------------------------------------------------------------------------------------------------------------------------------------------------------------------------------------------------------------------------------------------------------------------------------------------------M----AV----R---S-----MQ---A-------A------RC----------P--T----D--EL--S---I------SNC-AV-----------VNE---K------D--F--Q------------------S-----G--Q--------------------------------H-V--------NVR----------------------T--------------S-----PN--H------RY----I------FTV-KTH---H--------------T-------------------------IL----------PGS---IAFSLPQR--K-WAG-LS----I--G--Q-----D----VE-VG-V----Y--T--FD-------------------KTK-Q--CIGT-MTIE-ID--F-L-Q-K-K---S-ID---S-----N--P-----Y-----DT-DR--MAAEF---IQQFNNQAFSV----GQQL-V---------F--S---F-----N-----D--K----------LF----G------L-------V-L--------K---D--I-------E-------------A--------M----------------D----------P--------S-------I--------------L--------K---G-------------------------------------------------E-P-S------------------------------------------TG---K--R---------Q-K----------------------I---------E-------A-G-----------LVV--GN----SQ------VV---FEKA--DS----S--S------L------------------------------------------N-L-----TGK--S-K----T-----------------------------------RQ---DR-----Q--S-------------------------I-IN--------------PDWNFEKMGIGGLDKEFSDIFRRAFASRVFPPEIVEQMGCKHVKGILLFGPPGCGKTLMARQIGKML------NAREPKVVNGPEILNKYVGESEANIRKLFADAEEEQR-RL-GANSG-LHIIIFDEIDAICKQR-G-S-M-AG-ST-GVHDTVVNQLLSKIDGVEQLNNILVIGMTNRPDLIDEALLRPGRLEVKMEIGLP-DEKGRLQILHIHTARMREH--------------SL---L------------------SG---D-----------------------------------------------------------------VD-------VGELAQETKNFS-G----AELEGLVRAAQ--------------------------------STA-MN-R---------------------HIK---A------T-T----K---V-E----------------V-------------D-M---EK--AE---------C---------------L--QVTRGDFFTSLGN-DIK--PAF----GTNQE-DYASY-I-MNGI----------------------I--------KWGD--------------------------PVTRV-----------------L--DDGELLVQQTK--NS---DR-T------------------------P--L--VSVLLEGPPHS--GKTS--LAAKI---S--EE-SN---------FPFIKICSPEKM--I-------GF-S-ETAKCQA---IKK-------IFEDAYKSQLSCVVVDDIERLLDYV-P---I--G-P-R-FSNL----VLQALL-VLLKKAPP-----Q----------------------------G-RK-LLII-CTTS-RK-D-VL--Q-EMEM---LD--AF-ST-TIRVPNI----VTGEQL-M--EAL--E-------------L------L-------G--G----F-------------------KD-----N----------E-----------RS----------------------VI-------AQ--Q-V---------K------------------G---K--------K----------V----Y-----------------------------------------IGI-KKLLM-----L--IE---M--------S-M--Q--M------------------D--PE-------------------------------Y------RV--SK-FL-A-LL--KEEATEPVHRGYD-----------------------------------------------------------------------------------------------------------------------------------------------------------------
>Xenopus_laevis@AAI39493
--------------------------------------------------------------------------------------------------------------------------------------------------------------------------------------------------------------------------------------------------------------------------------------------------------------------------------------------------------------------------------------------------------------------------M----AV----R---S-----MQ---A-------A------RC----------P--T----D--EL--S---L------SNC-AV-----------VNE---K------D--F--Q------------------S-----G--Q--------------------------------H-V--------NVR----------------------T--------------S-----PN--H------RY----I------FTV-KTH---H--------------T-------------------------IL----------PGS---IAFSLPQR--K-WAG-LS----I--G--Q-----D----VE-VG-V----Y--T--FD-------------------KTK-Q--CIGT-MTIE-ID--F-L-Q-K-K---N-ID---S-----N--P-----Y-----DT-DR--MAAEF---IQQFNNQAFSV----GQQL-V---------F--S---F-----N-----D--K----------LF----G------L-------V-V--------K---D--I-------E-------------A--------M----------------D----------P--------S-------I--------------L--------R---G-------------------------------------------------E-Q-S------------------------------------------TG---K--R---------Q-K----------------------I---------E-------V-G-----------LVV--GN----SQ------VV---FEKA--ES----S--S------L------------------------------------------N-L-----TGK--S-K----T-----------------------------------RQ---DR-----Q--S-------------------------I-IN--------------PDWNFEKMGIGGLDKEFSDIFRRAFASRVFPPEIVEQMGCKHVKGILLFGPPGCGKTLMARQIGKML------NAREPKVVNGPEILNKYVGESEANIRKLFADAEEEQR-RL-GANSG-LHIIIFDEIDAICKQR-G-S-M-AG-ST-GVHDTVVNQLLSKIDGVEQLNNILVIGMTNRPDLIDEALLRPGRLEVKMEIGLP-DEKGRLQILHIHTARMREH--------------SL---L------------------AS---D-----------------------------------------------------------------VD-------VGELAQETKNFS-G----AELEGLVRAAQ--------------------------------STA-MN-R---------------------HIK---A------T-N----K---V-E----------------V-------------D-M---EK--AE---------C---------------L--QVTRGDFINSLGN-DIK--PAF----GTNQE-DYASY-I-MNGI----------------------I--------KWGD--------------------------PVTRV-----------------L--DDGELLVQQTK--NS---DR-T------------------------P--L--VSVLLEGLPHS--GKTA--LAAKI---S--EE-SN---------FPFIKICSPEKM--I-------GF-S-ETAKCQA---IKK-------IFEDAYKSQLSCVVVDDIERLLDYV-P---I--G-P-R-FSNL----VLQALL-VLLKKAPP-----Q----------------------------G-RK-LLII-GTTS-RK-D-VL--Q-EMEM---LD--AF-ST-TIRVPNI----VTGEQL-M--EAL--E-------------L------L-------G--G----F-------------------KD-----N----------E-----------RS----------------------VI-------AK--Q-V---------K------------------G---R--------K----------V----H-----------------------------------------IGI-KKLLM-----L--IE---M--------S-M--Q--M------------------D--PE-------------------------------Y------RV--SK-FL-S-LL--KEEAATGASWL-------------------------------------------------------------------------------------------------------------------------------------------------------------------
>Callorhinchus_milii@CT02070720.H1.1
--------------------------------------------------------------------------------------------------------------------------------------------------------------------------------------------------------------------------------------------------------------------------------------------------------------------------------------------------------------------------------------------------------------------------------------------------------------------------------------------------------------------------------------------------------------------------------------------------------------------------------------------------------------------------------------------------------------------------------------------------------------------------------------------------------------------------------------------------------------------------------------------------------------------------------------------------------------------------------------------------------------------------------------------------------------------------------------------------------------------------------------------------------------------------------------------------------------------------------------------------------------------------------------------------------------------------------------------------------------------------------------------------------------------SGK--S-K----T-----------------------------------KQ---GR-----Q--S-------------------------I-IN--------------PDWNFEKMGIGGLDREFSDIFRRAFASRVFPVELVEQMGCKHVKGILLYGPPGCGKTLMARQIGKML------NSREPKVVNGPEILNKYVGESEANIRKLFADAEEEQK-RL-GANSG-LHIIIFDEIDAICKQR-G-T-M-QG-ST-GVHDTVVNQLLSKIDGVEQLNNILVIG------------------------------------------------------------------------------------------------------------------------------------------------------------------------------------------------------------------------------------------------------------------------------------------------------------------------------------------------------------------------------------AF----GINQE-DYDSY-I-MNGI----------------------I--------VWGD--------------------------PVTRA-----------------L--DDGELLVQQTK--NS---DR-T------------------------P--L--VSVLLEGPPNS--GKTA--LAAKI---A--EK-SG---------FPFIKICSPDKM--I-------GF-S-ETAKCQA---IKK-------V------------------------------------------------------------------Q----------------------------G-RK-LLII-GTSS-RK-D-VL--Q-EMEM---MD--VF-ST-NIHIPNI----TTGEQL-I--EAL--E-------------V----------------------------------------------------------------------------------------------------------------------------------------------------------------------------------------------------------------------------------------------------------------------------------------------------------------------------------------------------------------------------------------------------------------------------------------------------------------------------------------------------------------------
>Squalus_acanthias@EG027165.H1.1
--------------------------------------------------------------------------------------------------------------------------------------------------------------------------------------------------------------------------------------------------------------------------------------------------------------------------------------------------------------------------------------------------------------------------M----AS----R---T-----ML---A-------A------RC----------P--T----D--EL--S---L------TNC-AV-----------VNE---K------D--F--Q------------------T-----G--Q--------------------------------H-V--------IVK----------------------T--------------S-----PN--H------KF----V------FTV-KSH---N--------------T-------------------------VL----------PGS---IAFSLPQR--K-WVG-LS----I--G--Q-----E----VE-VT-P----Y--G--FD-------------------KIR-Q--CIGT-MMIE-ID--F-L-Q-K-K---S-VD---S-----N--P-----Y-----DT-DK--MAAEF---IQQFN-------------------------------------------------------------------------------------------------------------------------------------------------------------------------------------------------------------------------------------------------------------------------------------------------------------------------------------------------------------------------------------------------------------------------------------------------------------------------------------------------------------------------------------------------------------------------------------------------------------------------------------------------------------------------------------------------------------------------------------------------------------------------------------------------------------------------------------------------------------------------------------------------------------------------------------------------------------------------------------------------------------------------------------------------------------------------------------------------------------------------------------------------------------------------------------------------------------------------------------------------------------------------------------------------------------------------------------------------------------------------------------------------------------------------------------------LSCVVVDDIERLLDYV-P---I--G-P-R-FSNL----VLQALL-VLLKKSSP-----H----------------------------G-RK-LLII-GTTS-RK-D-VL--Q-EMEM---MD--VF-ST-TIHIPNI----ITGQQL-M--EAL--E-------------L------L-------G--R----F-------------------DE-----R----------E-----------RV----------------------RI-------TQ--H-M---------K------------------G---K--------T----------V----W-----------------------------------------IGI-KKLMM-----I--IE---M--------S-L--Q--M------------------G--PE-------------------------------H------RV--NK-FL-A-LL--KEEGSDPHRQDN------------------------------------------------------------------------------------------------------------------------------------------------------------------
>Petromyzon_marinus@ti.228
------------------------------------------------------------------------------------------------------------------------------------------------------------------------------------------------------------------------------------------------------------------------------------------------------------------------------------------------------------------------------------------------------------------------------------------------------------------------------------------------------------------------------------------------------------------------------------------------------------------------------------------------------------------------------------------------------------------------------------------------------------------------------------------------------------------------FD-------------------KTK-N--SIGT-MTIE-VD--F-L-Q-K-K---T-AD---S-----N--P-----Y-----DS-DK--MATDF---VGQFISQSFSV----GQQV------------------------------------------------------------------------------------------------------------------------------------------------------------------------------------------------------------------------------------------------------------------------------------------------------------------------------------------------------------------------------------------------------------------------------------------------------------------I-----AGK--S-K----T-----------------------------------KQ---GR-----Q--S-------------------------I-IN--------------PDWNFEKMGIGGLDREFSDIFRRAFASRVFPPDIVEQMGCKHVKGILLFGPPGCGKTLMARQIGKML------NAREPKIVNGPEVLNKYVGESEANIRKLFADAEDEQK-RV-GVNSG-LHIIIFDEIDAICKQR-G-S-M-AG-ST-GVHDTVVNQLLSKIDGVEQLNNILVIG------------------------GLP-DNKGRIQILNIHTARMRDN--------------GL---L------------------AS---D-----------------------------------------------------------------VD-------VNELAVETKNFS-G----AELEGLVRAAQ--------------------------------STA-MN-R---------------------HIK---V------T-N----R------------------------------------------------------------------------------------------------AF----GTNTE-DYQSY-I-MNGI----------------------V--------NWGE--------------------------PVHRV-----------------L--EDGDLLVQQAK--MS---ER-T------------------------P--L--VSVLLAG-------------------------------------------------------------------------------------------------------------------------------------------------------Q----------------------------G-RK-LLII-GTSS-RR-E-VL--Q-EMEM---LD--AF-ST-TIHVSNI----SKGEQL-M--DAL--E-------------V----------------------------------------------------------------------------------------------------------------------------------------------------------------------------------------------------------------------------------------------------------------------------------------------------------------------------------------------------------------------------------------------------------------------------------------------------------------------------------------------------------------------
>Danio_rerio@AAI62811
--------------------------------------------------------------------------------------------------------------------------------------------------------------------------------------------------------------------------------------------------------------------------------------------------------------------------------------------------------------------------------------------------------------------------M----AG----R---Q-----MQ---A-------A------RC----------P--T----D--EL--S---L------TNC-VV-----------ASE---K------D--F--K------------------S-----G--Q--------------------------------H-L--------TIK----------------------T--------------T-----PT--Q------KF----V------FTV-RTH---P--------------S-------------------------VV----------PGT---IAFSLPQR--K-WAG-LS----L--N--Q-----D----VE-VS-V----Y--N--FD-------------------PSR-Q--YVGT-MTIE-ID--F-L-Q-K-K---S-ID---S-----N--P-----Y-----DS-DK--MAIEF---IQCFTAQAFSM----SQQF-V---------F--S---F-----C-----D--K----------LF----A------L-------V-I--------K---D--I-------E-------------A--------M----------------D----------P--------S-------I--------------L--------R---G-------------------------------------------------E-Q-N------------------------------------------SS---K--K---------H-K----------------------I---------D-------I-G-----------LLH--GN----SQ------VI---FEKA--ES----S--S------V------------------------------------------N-L-----IGK--A-K----T-----------------------------------KG---SR-----Q--S-------------------------I-IN--------------PDWNFERMGIGGLDKEFSDIFRRAFASRVFPPDIVEQMGCKHVKGILLYGPPGCGKTLMARQIGKML------NAREPKVVNGPEILNKYVGESEANIRKLFADAEEEQK-RL-GANSG-LHIIIFDEIDAICKQR-G-S-M-AG-ST-GVHDTVVNQLLSKIDGVEQLNNILVIGMTNRPDLIDEALLRPGRLEVKMEIGLP-DETGRVQILNIHTAKMKQS--------------NM---L------------------AK---D-----------------------------------------------------------------VD-------VKELAVETKNYS-G----AELEGLVRAAQ--------------------------------STA-MN-R---------------------HIK---A------T-T----Q---V-E----------------V-------------D-T---EK--AQ---------T---------------L--QVSRSDFLASLNN-DIK--PAF----GSNQE-DYSSY-I-MNGI----------------------V--------KWSN--------------------------AVSDI-----------------L--GDGELLVQQTK--NS---ER-T------------------------P--L--VTVLLEGPAHS--GKTA--LAAKI---A--EQ-SQ---------FPFIKICSPDKM--I-------GF-T-ETAKCQA---IKK-------IFEDAYKSQLSCVVVDDIERLLDFV-P---I--G-P-R-FSNL----VLQALL-VLLKKPPP-----R----------------------------G-RK-LLIL-GTTS-RK-D-VL--Q-EMGM---SD--SF-ST-TIHIPNI----STGEHL-M--EAL--E-------------L------L-------G--G----F-------------------QE-----E----------E-----------RA----------------------NI-------GK--Q-V---------K------------------G---Q--------S----------V----W-----------------------------------------LGI-KKLQM-----L--IE---M--------S-L--Q--M------------------P--LE-------------------------------Y------RV--QK-FL-A-LL--KEEGALGSDKNAAF----------------------------------------------------------------------------------------------------------------------------------------------------------------
>Danio_rerio@AAI71470
--------------------------------------------------------------------------------------------------------------------------------------------------------------------------------------------------------------------------------------------------------------------------------------------------------------------------------------------------------------------------------------------------------------------------M----AT----R---T-----MQ---A-------A------RC----------P--T----D--EL--S---L------TNC-AV-----------VSE---K------D--L--Q------------------S-----G--Q--------------------------------H-V--------TVR----------------------T--------------T-----PT--H------KF----V------FTV-KGH---H--------------S-------------------------VL----------PGT---IAFSLPQR--K-WAG-LS----I--G--Q-----E----IE-VS-N----Y--N--FD-------------------KSR-Q--CIGA-MTIE-ID--F-L-Q-K-K---S-TD---S-----S--P-----Y-----DS-DK--MAAEF---IQHFNNQSFSV----GQQL-V---------F--S---F-----C-----D--K----------LF----G------L-------L-I--------K---D--I-------E-------------A--------M----------------D----------S--------S-------I--------------L--------K---G-------------------------------------------------E-P-A------------------------------------------SG---K--K---------Q-K----------------------I---------E-------V-G-----------LLV--GN----SQ------VI---FEKS--ES----S--S------L------------------------------------------T-L-----VGK--A-K----T-----------------------------------KE---AR-----Q--T-------------------------I-IN--------------PDWNFEKMGIGGLDKEFSDIFRRAFASRVFPPDIVEQMGCKHVKGILLFGPPGCGKTLMARQIGKML------NAREPKIVNGPEILNKYVGESEANIRKLFADAEEEQK-RL-GANSG-LHIIIFDELDAICKQR-G-T-G-AS-ST-GVHDTVVNQLLSKIDGVEQLNNILVIGMTNRPDLIDEALMRPGRFEVKMEIGLP-DEKGRVQILNIHTAKMREF--------------KL---L------------------AS---D-----------------------------------------------------------------VD-------VKELAAETKNYS-G----AELEGLVRAAQ--------------------------------STA-MN-R---------------------HIK---A------T-S----T---V-E----------------V-------------D-M---ER--AE---------K---------------L--QVTRTDFMASLNN-DIK--PAF----GTNQE-DYSSY-I-MNGI----------------------I--------KWGD--------------------------PVTRV-----------------L--EDGELLVQQTK--NS---DR-T------------------------P--L--VSVLLEGPPHS--GKTA--LAAKI---S--ED-SQ---------FPFIKICSPDKM--I-------GH-S-EISKCQA---IKK-------IFDDAYKSQLSCVVVDDIERLLDYV-P---I--G-P-R-FSNL----VLQALL-VLLKKTPP-----H----------------------------G-RK-LLII-GTTS-RK-D-VL--Q-EMEM---LD--AF-ST-TIHVQNI----SSGDHL-V--EAL--E-------------L------L-------G--S----F-------------------TD-----A----------E-----------RT----------------------TI-------AQ--H-V---------K------------------G---K--------R----------V----W-----------------------------------------IGI-KKLLM-----L--IE---M--------S-L--Q--M------------------D--QE-------------------------------Y------RV--SK-FL-S-LL--KDEGA---DRG-FFE---------------------------------------------------------------------------------------------------------------------------------------------------------------
>Ciona_savignyi@51841011.35
------------------------------------------------------------------------------------------------------------------------------------------------------------------------------------------------------------------------------------------------------------------------------------------------------------------------------------------------------------------------------------------------------------------------------------------------------------A------KC----------P--S----N--DL--S---M------TNC-VI-----------ASS---S------D--F--P------------------D-----R--S--------------------------------H-I--------LLA----------------------N--------------G-----RN--E------KF----L------FTV-KCN---P--------------A-------------------------IA----------SGS---IGFSMIQR--K-SAY-LG----I--G--Q-----K----IR-VS-V----Y--K--PT-----------------------E--VVEE-VMFE-VD--F-F-R-R-Q-Q-A-QP---V-----S--T-----F-----NT-DE--MANIF---LRQFLECNHSL----MEKQ-Q---------F--L---Y-----I-----I--DG-V-------HL----L------F-------T-V--------T---E--L-------K-------------T--------A----------------G----------N--------S-------N--------------L--------Q---G-------------------------------------------------------------------------------------------------------------------------------------------H---------K-------I-G-----------IFV--DK----TK------IM---YEAC--PE----S--S------I------------------------------------------S-L-----TGK--Q-R----N-----------------------------------RK---GR-----S--N-------------------------I-IN--------------PDFDFQKLGIGGLDEEFKEIFRRAFASRVLPPDVIERMGAKHVKGILLHGPPGCGKTLMARQIGKML------SAREPQV--------------------------------L-GMNSG-LHIIIFDEIDAICKQR-G-S-V-SG-AS-GVHDTVVNQLLSKIDGVEPLNNILVIG----PDLIDDALLRPGRLEVKKEIGLP-DEDGRLEILNIHTEKMVQS--------------DM---L------------------ET---D-----------------------------------------------------------------VD-------LREIAKLTKNFS-G----AELAGLVGAAQ--------------------------------SCA-FV-R---------------------HTK---A------G-N----K---V-E----------------V-------------D-L---ET--ID---------E---------------L--KVRRADFMAGLEN-DVK--PAY----GAKEE-DIQRY-M-RNGI----------------------F--------MWGP--------------------------PVQNA-----------------L--DSGGLLVNQVR--NS---NK-T------------------------P--L--VSVLITGATGC--GKTA--LATRI---A--LD-SG---------FPFLKICSPSDL--V-------GF-S-EAAKCQH---LKK-------VFDDAYKSQLSCVVVDDIEKLI--------------------------------------------------------------------------K-RR-LLVI-GTSS-NK-E-LL--H-EMGI---EK--CF-SS-HIHVPCL----SKEEHI-N--SAL--E-------------L------L-------D--A----F-------------------TP-----E----------E-----------RI----------------------SI-------QR--S-L---------E------------------S---R--------T----------A----W-----------------------------------------VGI-KSLIH-----M--VG---T--------A-E--Q--A------------------E--PV-------------------------------M------RV--PT-LL-T-LL--EEE---------------------------------------------------------------------------------------------------------------------------------------------------------------------------
>Ciona_intestinalis@XP_002124763
---------------------------------------------------------------------------------------------------------------------------------------------------------------------------------------------------------------------------------------------------------------------------------------------------------------------------------------------------------------------------------------M----------------NMKAF--G----------S----HGA---S---E-----FS---V-------A------KC----------P--S----N--TL--S---M------TNS-II-----------ANY---S------D--F--K------------------N-----E--S--------------------------------H-V--------IVE----------------------N--------------G-----RN--Q------KF----L------FTV-KTD---D--------------G-------------------------IQ----------QGS---LGFSGIQR--K-WAY-LG----I--G--Q-----K----IR-VQ-A----C--K--MS-------------------D---A--IAQE-VVFE-ID--F-F-R-R-Q-Q-A-KT---K-----I--N-----F-----NT-DE--MVDIY---SRHFREFNHSF----MEDQ-E---------F--L---V-----T-----M--ND-I-------HL----I------L-------T-V--------K---E--I-------K-------------T--------K----------------S----------A--------M-------Q--------------V--------N---G-------------------------------------------------R-L-T-------------------------------------------------------------------------------------------------------G-L-----------FSL--GE----TN------VM---FSSA--PE----S--S------I------------------------------------------L-L-----GGK--H-R----I-----------------------------------RK---QN-----A--G-------------------------I-IN--------------PDFDFQRLGIGGLDEEFKEIFRRAFASRVLPPDVIEKMGAKHVKGILLHGPPGCGKTLMARQIGTML------SAREPQIVNGPEILNKYVGESESNIRKLFEAAEEEQK-KL-GINSG-LHIIIFDEIDAICKQR-G-S-V-SG-AS-GVHDTVVNQLLSKIDGVEPLNNILVIGMTNRPDLIDDALLRPGRLEVKKEIGLP-DENGRLEILNIHTEKMKSS--------------DM---L------------------DD---D-----------------------------------------------------------------VN-------LREIAQLTKNFS-G----AELAGLVGAAQ--------------------------------SCA-FV-R---------------------HTK---A------G-S----K---V-E----------------V-------------D-L---DT--ID---------E---------------L--KVCRADFMAGLEN-DIK--PAY----GAKEE-DIERF-M-RNGV----------------------L--------MWGR--------------------------PVQTA-----------------L--DSGDLLVNQVR--NS---NK-T------------------------P--L--VSVLITGAVGC--GKTA--LATRI---A--LD-SG---------FPFLKICSPGEL--V-------GF-S-EAAKCQH---LKK-------VFDDAYKSQLSCVVIDDIEKLIDYN-P---I--G-P-R-FSNT----VTQALM-VLFKNLPP-----P----------------------------K-RR-LLVI-GTSS-NK-D-LL--H-EMGM---EK--CF-SS-HIHVPCL----SKAQHI-T--TTL--E-------------L------L-------D--A----F-------------------TP-----E----------E-----------RC----------------------SI-------ER--L-I---------S------------------G---R--------S----------A----W-----------------------------------------VGI-KSLIH-----M--VG---T--------A-E--Q--A------------------E--ST-------------------------------M------RV--PT-FL-T-LL--EEEAQLQERS--------------------------------------------------------------------------------------------------------------------------------------------------------------------
>Cystodytes_dellechiajei@Cdel13953.H1.1
----------------------------------------------------------------------------------------------------------------------------------------------------------------------------------------------------------------------------------------------------------------------------------------------------------------------------------------------------------------------------------------------------------------------------------------------------------------------------------------------------------------------------------------------------------------------------------------------------------------------------------------------------------------------------------------------------------------------------------------------------------------------------------------------------------------------------------------------------------------------------------------------------------------------------------------------------------------------------------------------------------------------------------------------------------------------------------------------------------------------------------------------------------------------------------------------------------------------------------------------------------------------------------------------------------------------------------------------------------------------------------------------------------------------------------------------------------------------------------------------------------------------------------------------------------------------------------------------------------------------------------------------------------------------------------------------------------------------------------------------------------------------------------------------------------------------------------------------------------------------------------------------------------------Q--------------------------------SCA-FV-R---------------------HTK---A------G-S----K---V-E----------------V-------------D-L---DT--ID---------E---------------L--QVCRKDFMAGLEN-DIK--PAY----GSKEE-DVERY-M-RNGI----------------------I--------IWGP--------------------------EVSKI-----------------L--EKGEMIVNQVR--NS---NK-T------------------------P--L--VSVLLTGAPGA--GKTA--LATKI---A--CN-SS---------FPFVKICSPSDL--V-------GY-S-EAAKCQH-----------------------------------------------------------------------------------------------------------------------------------------------------------------------------------------------------------------------------------------------------------------------------------------------------------------------------------------------------------------------------------------------------------------------------------------------------------------------------------------------------------------------------------------------------------------------------------------------------------------------------------------------------------------------------------------------------------------------
>Dendrodoa_grossularia@Dvar165371.H1.1
---------------------------------------------------------------------------------------------------------------------------------------------------------------------------------------------------------------------------------------------------------------------------------------------------------------------------------------------------------------------------------------------------------------------------------------------------------------------------------------------------------------------------------------------------------------------------------------------------------------------------------------------------------------------------------------------------------------------------------------------------------------------------------------------------------------------------------------------------------------------------------------------------------------------------------------------------------------------------------------------------------------------------------------------------------------------------------------------------------------------------------------------------------------------------------------------------------------------------------------------------------------------------------------------------------------------------------------------------------------------------------------------------------------------------------------------------------------------------------------------------------------------------------------------------------------------------------------------------------------------------------------AEEEQK-ST-GVNSG-LHIIIFDEIDAICKQR-G-S-V-AG-AS-GVHDTVVNQLLSKIDGVDQLDNILVIXMTNRPDLIDDALMRPGRLEVKKEIGLP-DERGRLEILHIHCAKMIRS--------------NM---M------------------SN---D-----------------------------------------------------------------VE-------LKEIAALTKNFS-G-------------------------------------------------------------------------------------------------------------------------------------------------------------------------------------------------AY----GSKEE-DVEKY-M-RNGI----------------------L--------MWGL--------------------------PVQRV-----------------L--DQGSLLVNQVR--SS---MK-T------------------------P--L--VSMLLTGPNGS--GKTA--LATRI---A--VD-SG---------FPFVKICSPSDL--V-------GV-N-EAAKCHH---IKK-------IFIDAYKSQLSCIVIDDVEKLMDYN-P---I--G-P-R-FSNT----VAQAMM-VLFKNLPP-----L----------------------------N-RK-LLVI-ATSS--------------------------------------------------------------------------------------------------------------------------------------------------------------------------------------------------------------------------------------------------------------------------------------------------------------------------------------------------------------------------------------------------------------------------------------------------------------------------------------------------------------------------------------------------------------------------------------------
>Molgula_tectiformis@67816896.11
--------------------------------------------------------------------------------------------------------------------------------------------------------------------------------------------------------------------------------------------------------------------------------------------------------------------------------------------------------------------------------------------------------------------------M----TS----K---Q-----MT---S-------T------KC----------P--S----N--EL--S---L------TNC-AI-----------VNS---Q------D--Y--K------------------T-----D--P--------------------------------Q-Y--------IKF----------------------Y--------------N-----RG--Q------LY----M------FKC-FKD---D--------------Q-------------------------VA----------PNC---IGFSMVQR--R-WAN-LG----L--N--M-----P----LK-VE-E----F--K--PT-------------------K-D-D--ILEE-VHFE-ID--F-F-K-S-K---D-ST---G-----N--A-----I-----DT-DL--LAKDF---HRNFSWFLFVN----REEL-V---------V--L---F-----Q-----N--K----------HF----K------I-------C-V--------S---E--V-------R-----------------------------------------------------------S-------K--------------V--------S---G-------------------------------------------------------------------------------------------------------------------------------------------T---------A-------Y-G-----------IMG--DK----TK------IV---FHSA--DN----S--P------I------------------------------------------S-L-----KGK--C-Q----S-----------------------------------RK---AR-----N--N-------------------------I-LN--------------PDFNFNELGIGGLDEEFNEIFRRAFASRVLPPDII---------------------------------------------------------------------------------------------------------------------------------------------------------------------------------------------------------------M------------------AA---D-----------------------------------------------------------------VD-------LREIAQITKNFS-G----AELSGLVSAAQ--------------------------------SCA-FV-R---------------------HTK---NG-----S-G----G---V-Q----------------V-------------D-Y---DT--ID---------N---------------I--QICRNDFMAALDN-DIK--PAY----GSNEE-NVQRF-M-SNGI----------------------L--------SWGT--------------------------PVQSI-----------------L--EQGSLLVNQVK--LS---PK-T------------------------P--L--VSMLLHGPSGS--GKTA--LATRI---A--ID-SG---------FPFVKVLSPGDL--V-------GM-G-ENTKCQV---LKK-------TFDDAYKSQLSCVVIDDLEKLMDYN-P---I--G-P-R-FSNV----MAQALM-VLFKKLPP-----L----------------------------N-RK-LLVI-ATSS-NR-P-ML--E-QMDM---MQ--SF-DE-SIHVPNI--------------------------------------------------------------------------------------------------------------------------------------------------------------------------------------------------------------------------------------------------------------------------------------------------------------------------------------------------------------------------------------------------------------------------------------------------------------------------------------------------------------------------------------------------------
>Molgula_gulf@CT01091006.H1.1
-------------------------------------------------------------------------------------------------------------------------------------------------------------------------------------------------------------------------------------------------------------------------------------------------------------------------------------------------------------------------------------------------------------------------------------------------------------------------------------------------------------------------------------------------------------------------------------------------------------------------------------------------------------------------------------------------------------------------------------------------------------------------------------------------------------------------------------------------------------------------------------------------------------------------------------------------------------------------------------------------------------------------------------------------------------------------------------------------------------------------------------------------------------------------------------------------------------------------------------------------------------------------------------------------------------------------------------------------------S--S------I------------------------------------------S-L-----TGK--S-Q----C-----------------------------------RK---PR-----N--N-------------------------I-IN--------------PDFDFNELGIGGLDDEFKEIFRRAFSSRVLPPDLIEKMGARHVKGILLHGPPGCGKTLMARQIGKML------SAR----VNGPEILNKYVGESEANIRKLFEAAEEEQK-RL-GPNSG-LHIIIF-EIDAICKQR-G-S-V-QG-AS-GVHDTVVNQLLSKIDGVDMLNNILVIGMTNRPDLIDDALL--------------------------------------------------------------------------------------------------------------------------------------------------------------------------------------------------------------------------------------------------------------------------------------------------------------------------------------------------------------------------------------------------------------------------------------------------------------------------------------------------------------------------------------------------------------------------------------PFVKVLSPADM--V-------GM-G-ESSKCQL---VKK-------TFEDAYKSQLSCVVVDDIEKLMDYN-P---I--G-P-R-FSNV----IAQALM-VLFKKLPP-----K----------------------------G-RK-LLVI-ATSS-NR-E-IL--A-QMDM---LK--SF-DD-SIYVPNL----STEEHV-A--EAL--E-------------L------L-------D--A----F-------------------SS-----T----------E-----------RE----------------------TI-------KK-----------------------------------------------------------------------------------------------------------------------------------------------------------------------------------------------------------------------------------------------------------------------------------------------------------------------------------------------------------------------------------------------------------
>Oikopleura_dioica@CBY09999
-------------------------------------------------------------------------------------------------------------------------------------------------------------------------------------------------------------------------------------------------------------------------------------------------------------------------------------------------------------------------------------------------------------------------------------M---E-----FR---A-------I------KQ----------P--E----Q--RI--A---L------TGC-VA-----------VSS---A------K--Y--S------------------S-----------------------------------------N-T--------AFK----------------------V--------------T-----KN--G------KA----Y------YFT-GMP---S--------------S-------------------------MQ----------ANE---MGFSGVQR--E-FLG-LS----E--T--D-----S----VT-AE-E----I--S--QS-------------------K-L-A--QVYS-ITLE-ID--F-Y-S-R-T---V-TK---Q-----S--------F-----NA-DD--FAAEI---KNNFSGVLLQV----GHSF-P---------F--K---------C-----N--NS-P-------FF----R------L-------T-V--------K---E--I-------K-------------T--------L----------------T----------A--------D-------N--------------K--------T---Y-------------------------------------------------K-S-S------------------------------------------S------------------------------------------D---------K-------P-G-----------ILN--QN----SS------IK---FQRK--PD----S--T------L------------------------------------------I-L-----TGS--A-V----S-----------------------------------AS---AN----------------------------------I-IN--------------PDFDFSKVGIGGLDDEFKEIFRRAFASRIFPPDIVAKMGGKHVRGILLYGPPGCGKTLMARKIGKML------SARDPKIVNGPEILNKYVGESEANIRKLFADAEEEEQ-RL-GPNSG-LHIIIFDELDAICKQR-G-N-S-AS-SS-GVHDTVVNQLLSKIDGVDSLNNVLIIGMTNRPDLIDDALKRPGRLEVHKEIGLP-DEKGRRQILEIHTEKMSKN--------------KL---M------------------SD---D-----------------------------------------------------------------VD-------LDLLAGKTKNFS-G----AEIEGLVRAAQ--------------------------------SCA-FN-R---------------------CTS---G------G-S----K---A-E----------------M-------------D-D---EK--IK---------S---------------V--QIDMNDFNYAFQN-DIK--PAF----GVKDQ-VLQQF-L-ANGI----------------------V--------NWGH---------------------------TERL-----------------L--SDGMDLANTAK--NG---KR-T------------------------H--L--VTALLEGATGA--GKSA--LAAKI---A--MD-AQ---------CPCVRLINPQAL--I-------DH-G-EAGKCQA---IVR-------AFEEAHKSSQSVVVVDNIERLLDYN-P---I--G-P-R-FSNA----VCQTLL-VQLRVNPP-----K----------------------------G-RR-CLVL-ATSS-NK-D-VL--R-QMGL---LG--CF-DK-MLHVPTL----RSNTHV-A--QAL--K-------------G------L-------G--G----V-------------------DE-----R----------D-----------IS----------------------QI-------SS--D-I---------G------------------S---R--------E----------L----S-----------------------------------------LPI-KRMIH-----V--AG---V--------AET--T--C------------------G--SK-------------------------------G------FA--SK-FI-S-LL--EEDESLAGAGSKFSRSNF------------------------------------------------------------------------------------------------------------------------------------------------------------
>Apostichopus_japonicus@SRA98973.H1.1
------------------------------------------------------------------------------------------------------------------------------------------------------------------------------------------------------------------------------------------------------------------------------------------------------------------------------------------------------------------------------------------------------------------------------------------------------------V------KC----------P--S----D--TS--S---Y------TNR-AI-----------ISS---Q------D--KN-K------------------L-----T--R--------------------------------H-V--------FVR----------------------N--------------S-----SG---------SY----V------FTT-EVD---P--------------L-------------------------VK----------PGT---IGFSLPQR--K-WAR-LS----I--N--E-----K----LE-VT-P----C--N--FN-------------------SKT-E--TIGV-LVLE-VD--F-L-N-K-K---S-TT---Q-----E--S-----Y-----DT-KK--MAVEF---NQQFNRQAFTV----GQQL-V---------F------------------------------------------------------------------------------------------------------------------------------------------------------------------------------------------------------------------------------------------------------------------------------------------------------------------------------------------------------------------------------------------------------------------------------------------------------------------------------------------------------------------------------------------------------------------------------------------------------------------------------------------------------------------------------------------------------------------------------------------------------------------------------------------------------------------------------------------------------------------------------------------------------------------------------------------------------------------------------------------------------------------------------------------------------------------------------------------------------------------------------------------------------------------------------------------------------------------------------------------------------------------------------------------------------------------------------------------------------------------------------------------------------------------------------------------------------------------------------------------------------------------------------------------------------------------------------------------------------------------------------------------------------------------------------------------------------------------------------------------------------------------------------------------------------------------------------------------------------------------------------------------------------------------------------------------------------------------------------------------------------------------------------------------------------------------------------------------------------------------
>Anolis_carolinensis@XP_003222466
--------------------------------------------------------------------------------------------------------------------------------------------------------------------------------------------------------------------------------------------------------------------------------------------------------------------------------------------------------------------------------------------------------------------------M----AS----R---T-----MQ---A-------A------RC----------P--T----D--EL--S---L------SNC-AV-----------VNE---K------D--F--Q------------------S-----G--L--------------------------------H-V--------VVK----------------------T--------------S-----PN--H------KY----I------FTL-RSH---S--------------S-------------------------VV----------PGT---IAFSLPQR--K-WAG-LS----I--G--Q-----E----ID-VS-L----Y--N--FD-------------------KTK-Q--CIGT-MTIE-ID--F-L-Q-K-K---S-VD---S-----N--P-----Y-----DS-DK--MAAEF---IQQFNNQAFTV----GQQL-V---------F--S---F-----N-----D--K----------LF----G------L-------L-V--------K---D--I-------E-------------A--------M----------------D----------P--------S-------I--------------L--------K---G-------------------------------------------------E-P-A------------------------------------------SG---K--K---------Q-K----------------------I---------D-------A-G-----------LVV--GN----SQ------VA---FEKA--EN----S--S------L------------------------------------------T-L-----IGK--S-K----T-----------------------------------RE---NR-----Q--S-------------------------I-IN--------------PDWNFEKMGIGGLDKEFSDIFRRAFASRVFPPEIVEQMGCKHVKGILLFGPPGCGKTLMARQIGKML------NAREPKIVNGPEILNKYVGESEANIRKLFADAEEEQK-RL-GANSG-VHIIIFDEIDAICKQR-G-S-M-AG-ST-GVHDTVVNQLLSKIDGVEQLNNILVIGMTNRPDLIDEALLRPGRLEVKMEIGLP-DEKGRLQILNIHTSRMRTH--------------QL---L------------------GH---D-----------------------------------------------------------------VD-------IAELAVETKNFS-G----AELEGLVRAAQ--------------------------------STA-MN-R---------------------HIK---A------T-S----K---V-E----------------V-------------D-M---EK--AE---------S---------------L--QVTRCDFFASLDN-DIK--PAF----GTNQE-DYASY-I-MNGI----------------------I--------KWGD--------------------------PVTRV-----------------L--DDGELLVQQAK--NS---DR-T------------------------P--L--VSVLLEGPPHS--GKTA--LAAKI---A--EE-SN---------FPFIKICSPDKM--I-------GF-S-ETAKCQA---IKK-------IFDDAYKSQLSCVVVDDIERLLDYV-P---I--G-P-R-FSNL----VLQALL-VLLKKTPP-----Q----------------------------G-RK-LLII-GTTS-RK-D-VL--Q-EMEM---LD--AF-ST-MVHVPNI----ASGEHL-M--EAL--E-------------L------L-------S--G----F-------------------KD-----K----------E-----------RS----------------------TI-------AQ--S-V---------K------------------G---K--------K----------V----W-----------------------------------------IGI-KKLLM-----L--IE---M--------S-V--Q--M------------------D--PE-------------------------------Y------RV--RK-FL-A-LL--REEGASPLDL--------------------------------------------------------------------------------------------------------------------------------------------------------------------
>Pan_troglodytes@XP_003315431
--------------------------------------------------------------------------------------------------------------------------------------------------------------------------------------------------------------------------------------------------------------------------------------------------------------------------------------------------------------------------------------------------------------------------M----PG----R---S-----MQ---A-------A------RC----------P--T----D--EL--S---L------TNC-AV-----------VNE---K------D--F--Q------------------S-----G--Q--------------------------------H-V--------IVR----------------------T--------------S-----PN--H------RY----T------FTL-KTH---P--------------S-------------------------VV----------PGS---IAFSLPQR--K-WAG-LS----I--G--Q-----E----IE-VS-L----Y--T--FD-------------------KAK-Q--CIGT-MTIE-ID--F-L-Q-K-K---S-ID---S-----N--P-----Y-----DT-DK--MAAEF---IQQFNNQAFSV----GQQL-V---------F--S---F-----N-----E--K----------LF----G------L-------L-V--------K---D--I-------E-------------A--------M----------------D----------P--------S-------I--------------L--------K---G-------------------------------------------------E-P-A------------------------------------------TG---K--R---------Q-K----------------------I---------E-------V-G-----------LVV--GN----SQ------VA---FEKA--EN----S--S------L------------------------------------------N-L-----IGK--A-K----T-----------------------------------KE---NR-----Q--S-------------------------I-IN--------------PDWNFEKMGIGGLDKEFSDIFRRAFASRVFPPEIVEQMGCKHVKGILLYGPPGCGKTLLARQIGKML------NAREPKVVNGPEILNKYVGESEANIRKLFADAEEEQR-RL-GANSG-LHIIIFDEIDAICKQR-G-S-M-AG-ST-GVHDTVVNQLLSKIDGVEQLNNILVIGMTNRPDLIDEALLRPGRLEVKMEIGLP-DEKGRLQILHIHTARMRGH--------------QL---L------------------SA---D-----------------------------------------------------------------VD-------IKELAMETKNFS-G----AELEGLVRAAQ--------------------------------STA-MN-R---------------------HIK---A------S-T----K---V-E----------------V-------------D-M---EK--AE---------S---------------L--QVTRGDFLASLEN-DIK--PAF----GTNQE-DYASY-I-MNGI----------------------I--------KWGD--------------------------PVTRV-----------------L--DDGELLVQQTK--NS---DR-T------------------------P--L--VSVLLEGPPHS--GKTA--LAAKI---A--EE-SN---------FPFIKICSPDKM--I-------GF-S-ETAKCQA---MKK-------IFDDAYKSQLSCVVVDDIERLLDYV-P---I--G-P-R-FSNL----VLQALL-VLLKKAPP-----Q----------------------------G-RK-LLII-GTTS-RK-D-VL--Q-EMEM---LN--AF-ST-TIHVPNI----ATGEQL-L--EAL--E-------------L------L-------G--N----F-------------------KD-----K----------E-----------RT----------------------TI-------AQ--Q-V---------K------------------G---K--------K----------V----W-----------------------------------------IGI-KKLLM-----L--IE---M--------S-L--Q--M------------------D--PE-------------------------------Y------RV--RK-FL-A-LL--REEGASPLDFD-------------------------------------------------------------------------------------------------------------------------------------------------------------------
>Meleagris_gallopavo@XP_003213048
-----------------------------------------------------------------------------------------------------------------------------------------------------------------------------------------------------------------------------------------------------------------------------------------------------------------------------------------------------------------------------------------------------------------------------------------------------------------------------------------------------------------------------------------------------------------------------------------------------------------------------------------------------------------------------------------------------------------------------------------------------------------------------------------------------------S-L----Y--T--FD-------------------KSK-Q--CIGT-MTIE-ID--F-L-Q-K-K---N-ID---S-----N--P-----Y-----DT-DK--MAAEF---IQQFNSQAFSV----GQQL-V---------F--S---F-----N-----D--K----------LF----G------L-------L-V--------K---S--M-------E-------------G--------M----------------D----------P--------S-------I--------------L--------K---G-------------------------------------------------E-S-G------------------------------------------GS---K--K---------Q-K----------------------I---------E-------V-G-----------LVF--GN----SQ------VA---FEKA--EN----S--S------L------------------------------------------N-L-----IGK--S-K----T-----------------------------------KE---NR-----Q--S-------------------------I-IN--------------PDWNFEKMGIGGLDKEFSDIFRRAFASRVFPPEIVEQMGCKHVKGILLYGPPGCGKTLMARQIGKML------NAREPKVVNGPEILNKYVGESEANIRKLFADAEEEQR-RL-GANSG-VHIIIFDEIDAICKQR-G-S-M-AG-ST-GVHDTVVNQLLSKIDGVEQLNNILVIGMTNRPDLIDEALLRPGRLEVKMEIGLP-DEKGRFQILHIHTVRMREH--------------QL---L------------------AE---D-----------------------------------------------------------------VD-------IAELAVETKNFS-G----AELEGLVRAAQ--------------------------------STA-MN-R---------------------HIK---A------S-N----K---V-E----------------V-------------D-M---EK--AE---------S---------------L--RVTRGDFFASLEN-DIK--PAF----GTNQE-DYASY-I-MNGI----------------------I--------KWGD--------------------------PVTRV-----------------L--DDGELLVQQTK--NS---DR-T------------------------P--L--VSVLLEGPPHS--GKTA--LAAKI---A--EE-SN---------FPFIKICSPDKM--I-------GF-S-ETAKCQA---MKK-------IFDDAYKSQLSCVVVDDIERLLDYV-P---I--G-P-R-FSNL----VLQALL-VLLKKAPP-----Q----------------------------G-RK-LLII-GTTS-RK-D-VL--Q-EMEM---LN--AF-ST-TIHVPNI----ATGEQL-M--EAL--E-------------L------L-------G--N----F-------------------KD-----K----------E-----------RS----------------------TI-------AQ--N-V---------K------------------G---K--------S----------V----W-----------------------------------------IGI-KKLLM-----L--IE---M--------S-L--Q--M------------------D--PE-------------------------------Y------RV--KK-FL-A-LL--REEGTVP-----------------------------------------------------------------------------------------------------------------------------------------------------------------------
>Eucidaris_tribuloides@CT01120403.H1.1
---------------------------------------------------------------------------------------------------------------------------------------------------------------------------------------------------------------------------------------------------------------------------------------------------------------------------------------------------------------------------------------------------------------------------------------------------------------------------------------------------------------------------------------------------------------------------------------------------------------------------------------------------------------------------------------------------------------------------------------------------------------------------------------------------------------------------------------------------------------------------------------------------------------------------------------------------------------------------------------------------------------------------------------------------------------------------------------------------------------------------------------------------------------------------------------------------------------------------------------------------------------------------------------------------------------------------------------------------------------------------------------------------------------------------------------------------------------------------------------------------------------------------------------------------FRRAFASRVFPPEFVEQIGAQHVKGILLFGPPGTGKTLMARTIGKML------NAREPQIVNGPEILNKFVGESEANIRKLFQAAEEEQK-KL-GPNSG-LHIIIFDEIDAICKQR-G-T-M-TG-ST-------VNQLLAKIDGVEQLNNVLLIGMTNRKDLIDDALLRPGRLEVQMEIG----------------------------------------------------------------------------------------------------------------------------------------------------------------------------------------------------------------------------------------------------------------------------------------------------------------------------------------------------------------------------------------------------------------------------------------------------------------------------------------------------------------------------------------------------------------------------------------------------------------------------------------------------------------------------------------------------------------------------------------------------------------------------------------------------------------------------------------------------------------------------------------------------------------------------------------------------------------------------------------------------------------------------------------------------------------------------------------------------------------------------------------------------------------------------------------------------------------------------------------------------------------------------------------------------------------------------------
>Halocynthia_roretzi@CT01120403.H1.1
------------------------------------------------------------------------------------------------------------------------------------------------------------------------------------------------------------------------------------------------------------------------------------------------------------------------------------------------------------------------------------------------------------------------------------------------------------------------------------------------------------------------------------------------------------------------------------------------------------------------------------------------------------------------------------------------------------------------------------------------------------------------------------------------------------------------------------------------------------------------------------------------------------------------------------------------------------------------------------------------------------------------------------------------------------------------------------------------------------------------------------------------------------------------------------------------------------------------------------------------------------------------------------------------------------------------------------------------------------------------------------------------------------------------------------------------------------------------------------------------------------------------------------------------------------------------------------------------------------------------------------FEAAEEEQK-KS-GVNSG-LHIIIFDEIDAICKQR-G-S-V-AG-AS-GVHDTVVNQLLSKIDGVDQLNNILVIGMTNRPDLIDDALLRPGRLEVKKEIGLP-DEHGRLEILQIHCAKMIES--------------NM---S------------------SN---D-----------------------------------------------------------------VD-------LREIAALTKNFS-G----AELAGLVGAAQ--------------------------------SCA-FV-R---------------------HTK---G------G-S----K---V-E----------------V-------------D-L---DT--ID---------T---------------L--QVCKNDFMAALDN-DIK--PAY----GSKEE-DIEKY-M-RNGI----------------------L--------MWGL--------------------------PVQRV-----------------L--DNGSLLVNQVR--SS---TK-T------------------------P--L--VSTLLTGSVGS--GKTA--LATRI---A--VD-SG---------FPFVKICSPGDL--V-------GM-N-EAAKCQH---IKK-------VFDDSYKSQLSCVVIDDIEKLMDYN-P---I--G-P-R-FSNT----VAQALM-VLFKKLPP-----L----------------------------N-RK-LLVI-ATSS-NQ-Q-VL--H-EMRM---DK--SF-DQ-IIHVDNI----SKAEHV-I--EAL--D-------------A------L-------E--G----F-------------------SS-----E----------E-----------RS----------------------QI-------ER--R-L---------S------------------G---H--------K----------V----W-----------------------------------------LGI-KQLIR-----I--VG---T--------A-E--Q--A------------------Q--TG-------------------------------Q------RV--NT-FL-T-LL--EEEGGMTDSS--------------------------------------------------------------------------------------------------------------------------------------------------------------------
>Lytechinus_variegatus@JH432753.H2.6
---------------------------------------------------------------------------------------------------------------------------------------------------------------------------------------------------------------------------------------------------------------------------------------------------------------------------------------------------------------------------------------------------------------------------------------------------------------------------------------------------------------------------------------------------------------------------------------------------------------------------------------------------------------------------------------------------------------------------------------------------------------------------------------------------------------------------------------------------------------------------------T---N-----E--A-----F-----DS-DK--MAQDF---LGSFDRVAFTV----EQQL-V---------C--S---F-----Y-----N--KK---------LM----G------L-------V-V--------K---S--V-------E-------------------------------------------------------------------------------------------------------------------------------------------------------------------------------------------------------------------------------------------------------------------------------------------------------------------------------------------------------------------------------------------------------------------------------------------------------------------------------------------------------------------------------------------GTGKTLMARTIGKML------NSREPQIINGPEILNKFVGESEANIRKLFAAAEEEQK-K----------------------------------------------------------------------------------------GLP-NEEGRIQIIEIYLAKMKEN--------------NK---L------------------SK---D-----------------------------------------------------------------VD-------TAELATLTKNYS-G----AEIAGLVRAAQ--------------------------------SMA-MN-S---------------------LIT---V------S-------------------------------------------------------------------------------------------------------AF----GVSSE-NFDKF-I-LNGI----------------------I--------DWGE--------------------------PVQRV-----------------L--ADGELVVKQTK--AS---DR-V------------------------P--L--ASMLMSGRAGS--GKTA--LAAKL---A--LE-SG---------FPFIKICSPEDM--V-------GF-S-ESAKCQA---IKK-------------------------------------------------------------------------------------------------------G-RK-LLII-GTTS-SH-D-VL--E-EMKM---TD--IF-NT-QIRVHSL----TTSDHI-V--KVL--E-------------E------L-------K--A----F-------------------TP-----E----------E-----------RD----------------------RI-------RT--K-T---------Q------------------G---K--------S----------L----L-----------------------------------------IGI-KKLLV-----L--LE---I--------V-R--Q--T------------------E--PS-------------------------------Y------RV--PK-FL-A-LM--EEEGG-------------------------------------------------------------------------------------------------------------------------------------------------------------------------
>Crotalus_adamanteus@AFJ52033
--------------------------------------------------------------------------------------------------------------------------------------------------------------------------------------------------------------------------------------------------------------------------------------------------------------------------------------------------------------------------------------------------------------------------M----AA----R---I-----MQ---A-------A------RC----------P--T----D--EL--S---L------TNC-AV-----------INE---K------D--F--Q------------------S-----G--L--------------------------------H-V--------VVK----------------------T--------------S-----PN--H------KY----V------FTL-RSH---T--------------S-------------------------VV----------PGS---IAFSLPQR--K-WAG-LS----I--G--Q-----E----ID-VS-L----Y--N--FD-------------------KTK-Q--CIGT-MTIE-ID--F-L-Q-K-K---N-ID---S-----N--P-----Y-----DS-DK--MAAEF---IQQFNNQAFTV----GQQL-V---------F--S---F-----N-----D--K----------LF----G------L-------L-V--------K---D--I-------E-------------A--------M----------------D----------P--------S-------I--------------L--------K---G-------------------------------------------------D-S-A------------------------------------------TG---K--K---------Q-K----------------------I---------E-------I-G-----------LVV--GN----SQ------VA---FEKA--ES----S--S------L------------------------------------------T-L-----IGK--S-K----T-----------------------------------RE---NR-----Q--S-------------------------I-IN--------------PDWNFEKMGIGGLDKEFSDIFRRAFASRVFPPEIVEQMGCKHVKGILLYGPPGCGKTLMARQIGKML------NAREPKIVNGPEILNKYVGESEANIRKLFADAEEEQK-RL-GANSG-VHIIIFDEIDAICKQR-G-S-M-AG-ST-GVHDTVVNQLLSKIDGVEQLNNILVIGMTNRPDLIDEALLRPGRLEVKMEIGLP-DEKGRMQILNIHTSRMRTH--------------QL---L------------------AS---D-----------------------------------------------------------------VD-------ITELAVETKNFS-G----AELEGLVRAAQ--------------------------------STA-MN-R---------------------HIK---A------S-T----K---V-E----------------V-------------D-M---EK--AE---------S---------------L--QVTRGDFLASLEN-DIK--PAF----GTNQE-DYASY-V-MNGI----------------------I--------KWGD--------------------------PVTRV-----------------L--DDGELLVQQAK--NS---DR-T------------------------P--L--VSVLLEGPPHS--GKTA--LAAKI---A--EE-SN---------FPFIKICSPDKM--I-------GF-S-ETAKCQA---IKK-------IFDDAYKSQLSCVVVDDIERLLDYV-P---I--G-P-R-FSNL----VLQALL-VLLKKAPP-----N----------------------------S-RK-LLIV-GTTS-RK-D-VL--Q-EMEM---LD--AF-ST-TIHIPNI----ATGDHL-M--EAL--E-------------L------L-------S--V----F-------------------KD-----K----------E-----------RS----------------------TI-------AQ--N-V---------K------------------G---Q--------K----------V----W-----------------------------------------IGI-KKLLM-----L--IE---M--------S-M--Q--M------------------D--PE-------------------------------Y------RV--RK-FL-A-LL--QEEGAY------------------------------------------------------------------------------------------------------------------------------------------------------------------------
>Sarcophilus_harrisii@XP_003768487
---------------------------------------------------------------------------------------------------------------------------------------------------------------------------------------------------------------------------------------------------------------------------------------------------------------------------------------------------------------------------------------------------------------------------------M---AL--S-----MQ---A-------A------RC----------P--T----D--EL--S---L------SNC-AV-----------VNE---K------D--F--Q------------------S-----G--L--------------------------------H-V--------IVR----------------------T--------------S-----PN--H------RY----T------FTL-RTH---S--------------S-------------------------VV----------PGS---IAFSLPQR--K-WAG-LS----I--G--Q-----E----IE-VS-L----Y--S--FD-------------------KTK-Q--CIGT-MTIE-ID--F-L-Q-K-K---S-ID---S-----N--P-----Y-----DT-DK--MAAEF---IQQFNNQAFSV----GQQL-V---------F--S---F-----N-----E--K----------LF----G------L-------L-V--------K---D--I-------E-------------A--------M----------------D----------P--------S-------I--------------L--------K---G-------------------------------------------------E-P-A------------------------------------------TG---K--R---------Q-K----------------------I---------E-------V-G-----------LVV--GN----SQ------VA---FEKA--DN----S--S------L------------------------------------------N-L-----IGK--A-K----T-----------------------------------KE---NR-----Q--S-------------------------I-IN--------------PDWNFEKMGIGGLDREFSDIFRRAFASRVFPPEIVEQMGCKHVKGILLYGPPGCGKTLLARQIGKML------NAREPKVVNGPEILNKYVGESEANIRKLFADAEEEQR-RL-GANSG-LHIIIFDEIDAICKQR-G-S-M-AG-ST-GVHDTVVNQLLSKIDGVEQLNNILVIGMTNRPDLIDEALLRPGRLEVKMEIGLP-DEKGRLQILHIHTARMRGH--------------QL---L------------------AA---D-----------------------------------------------------------------VD-------IKELAVETKNFS-G----AELEGLVRAAQ--------------------------------STA-MN-R---------------------HIK---A------S-T----K---V-E----------------V-------------D-M---EK--AE---------S---------------L--QVTRGDFLASLEN-DIK--PAF----GTNQE-DYASY-I-MNGI----------------------I--------KWGD--------------------------PVTRV-----------------L--EDGELLVQQTK--NS---DR-T------------------------P--L--VSVLLEGPPHS--GKTA--LAAKI---S--EE-SN---------FPFIKICSPDKM--I-------GF-S-ETAKCQA---MKK-------IFDDAYKSQLSCVVVDDIERLLDYV-P---I--G-P-R-FSNL----VLQALL-VLLKKAPP-----Q----------------------------G-RK-LLII-GTTS-RK-D-VL--Q-EMEM---LN--AF-ST-TIHVPNI----ATGEQL-M--EAL--E-------------L------L-------G--N----F-------------------KD-----K----------E-----------RA----------------------TI-------AQ--Q-V---------K------------------G---K--------D----------V----W-----------------------------------------IGI-KKLLM-----L--IE---M--------S-L--Q--M------------------D--PE-------------------------------Y------RV--RK-FL-A-LL--REEGASPLDYN-------------------------------------------------------------------------------------------------------------------------------------------------------------------
>Oreochromis_niloticus@XP_003448710
-----------------------------------------------------------------------------------------------------------------------------------------------------------------------------------------------------------------------------------------------------------------------------------------------------------------------------------------------------------------------------------------------------------------------------------------------MQ---T-------A------RC----------P--S----D--EL--S---L------TNC-AI-----------ISD---K------D--Q--H------------------F-----E--K--------------------------------H-V--------IVR----------------------I--------------S------A--H------KY----V------FTL-KPH---S--------------S-------------------------VN----------INT---IAFSQAQR--K-WAG-II----I--G--Q-----E----VE-VS-N----Y--T--FD-------------------KSK-Q--CVSS-MTVE-ID--F-L-Q-K-K---H-AD---T-----K--A-----Y-----DT-DK--MAAEV---LQNFNNQAFSV----GQQF-V---------L--S---F-----C-----E--K----------LF----I------L-------G-V--------K---D--M-------E-------------A--------M----------------D----------P--------S-------I--------------L--------R---G-------------------------------------------------G-H-G------------------------------------------SG---K--K---------Q-K----------------------I---------D-------I-G-----------LLV--AN----SQ------VI---FEKA--EN----S--S------V------------------------------------------I-L-----AGK--S-K----T-----------------------------------RE---SR-----Q--S-------------------------I-IS--------------PDWNFEKMGIGGLDKEFSDIFRRAFASRVFPPDIVEQMGCKHVKGILLYGPPGCGKTLMARQIGKML------KAREPKIVNGPEILNKYVGESEANIRKLFADAEDEQK-RL-GANSG-LHIIIFDEIDAICKQR-G-S-M-AG-ST-GVHDTVVNQLLSKIDGVEQLNNILVIGMTNRPDLIDEALLRPGRLEVKMEIGLP-DETGRIQILHIHTARMREN--------------KL---L------------------AS---D-----------------------------------------------------------------VD-------VKELAVETKNYS-G----AELEGLVRAAQ--------------------------------STA-MN-R---------------------HIK---A------S-N----T---V-E----------------V-------------N-M---ET--AE---------K---------------L--QVNRIDFMASLNN-DIK--PAF----GTNQE-DYASY-I-MNGI----------------------I--------RWGD--------------------------PVSAA-----------------L--EDGELLVQQTK--NS---DR-T------------------------P--L--VSVLLEGPPNS--GKTA--LAAKI---S--ED-SQ---------FPFIKICSPDKM--I-------GH-S-EIAKCQA---IKK-------IFEDAYKSQLSCVVVDDIERLLDYV-P---I--G-P-R-FSNM----VLQALL-VLLKKPPP-----K----------------------------G-RK-LLII-GTTS-RK-D-VL--Q-EMEM---LD--AF-ST-TIHIPNI----SKVEQL-M--EAF--E-------------L------L-------G--S----F-------------------NE-----N----------E-----------RA----------------------MI-------AK--A-I---------Q------------------G---R--------R----------L----G-----------------------------------------IGI-KKLLM-----L--IE---M--------A-A--Q--M------------------D--PD-------------------------------Y------RV--RK-FV-S-LL--QEEGA-------------------------------------------------------------------------------------------------------------------------------------------------------------------------
>Oreochromis_niloticus@XP_003446511
-----------------------------------------------------------------------------------------------------------------------------------------------------------------------------------------------------------------------------------------------------------------------------------------------------------------------------------------------------------------------------------------------------------------------------------------------MQ---A-------A------RC----------P--T----D--EL--S---L------TNC-AV-----------VSE---K------D--L--Q------------------S-----G--Q--------------------------------H-V--------SVK----------------------T--------------T-----PN--H------KY----V------FTV-KTH---H--------------T-------------------------VA----------AGS---IAFSLPQR--K-WAG-LS----I--G--Q-----E----VE-VS-N----Y--N--FD-------------------KSK-Q--CIGA-MTIE-ID--F-L-Q-K-K---S-TD---S-----S--P-----Y-----DS-DK--MATEF---IQQFNNQAFSV----TQQL-V---------F--S---F-----C-----D--K----------LF----G------L-------V-V--------K---D--I-------E-------------A--------M----------------D----------A--------S-------I--------------L--------K---G-------------------------------------------------E-P-A------------------------------------------SG---K--K---------QQK----------------------I---------D-------I-G-----------LMV--GN----SQ------VI---FEKA--EN----S--S------L------------------------------------------T-L-----VGK--A-K----T-----------------------------------KE---AR-----Q--T-------------------------I-IN--------------PDWNFEKMGIGGLDKEFSDIFRRAFASRVFPPDIVEQMGCKHVKGILLFGPPGCGKTLMARQIGKML------NAREPKVVNGPEILNKYVGESEANIRKLFAEAEEEQK-RL-GANSG-LHIIIFDELDAICKQR-G-T-G-AS-ST-GVHDTVVNQLLSKIDGVEQLNNILVIGMTNRPDLIDDALMRPGRFEVKMEIGLP-DEKGRVQILNIHTNKMRSF--------------NI---L------------------AS---D-----------------------------------------------------------------VD-------VKELAAETKNYS-G----AELEGLVRAAQ--------------------------------STA-MN-R---------------------HIK---A------T-S----T---V-E----------------V-------------D-M---ER--AE---------K---------------L--QVTRDDFMGSLNN-DIK--PAF----GTNQE-DYSSY-I-MNGI----------------------I--------KWGD--------------------------PVTHV-----------------L--DDGELLVQQTK--NS---DR-T------------------------P--L--VAVLLEGPPHS--GKTA--LAAKI---A--ED-SQ---------FPFIKICSPDKM--I-------GH-S-EISKCQA---IKK-------VFDDAYKSQLSCVVVDDIERLLDYV-P---I--G-P-R-FSNL----VLQALL-VLLKKAPP-----K----------------------------G-RK-LLII-GTTS-RK-D-VL--Q-EMEM---LD--AF-ST-TIHIPNI----STGDQL-I--DAL--E-------------L------L-------G--S----F-------------------TD-----K----------E-----------RA----------------------SI-------AH--Q-L---------K------------------G---K--------R----------V----W-----------------------------------------IGI-KKLLV-----L--IE---M--------S-M--Q--M------------------D--PD-------------------------------Y------RV--TK-FL-S-LL--RDEGA---DRS-FYE---------------------------------------------------------------------------------------------------------------------------------------------------------------
>Clavelina_lepadiformis@CT01130511.H1.1
-----------------------------------------------------------------------------------------------------------------------------------------------------------------------------------------------------------------------------------------------------------------------------------------------------------------------------------------------------------------------------------------------------------------------------------------------FT---V-------A------KC----------P--S----N--EL--T---M------TNC-VI-----------LNP---S------D--Y--K------------------K-----L--P--------------------------------Y-I--------VVG----------------------N--------------G-----RN--Q------DF----V------FTA-YPH---D--------------D-------------------------VP----------MDS---LGFSMLQR--K-WAY-LG----I--Q--Q-----K----VD-VS-E----F--N---S-------------------G---T--IAEE-VVFQ-VD--F-L-R-S-P-A-S-NS---T-----T--S-----F-----NT-DA--MSKFF---SEQFHKFKLML----MESQ-Q---------L--L---Y-----V-----I--SN-C-------HL----V------F-------T-I--------Q---S--I-------K-------------AHG------S----------------T----------V--------S-------K--------------F--------Q---G-------------------------------------------------K-H-V-------------------------------------------------------------------------------------------------------A-M-----------SHK--DK----TK------II---FEAS--NE----S--P------I------------------------------------------T-L-----TGK--A-R----S-----------------------------------MK---AN-----S--N-------------------------I-IN--------------PDFDFQKLGIGGLDEEFKEIFRRAFASRVLPPDIIERMGAKHVKGILLHGPPGCGKTLMARQIGKML------SAREPQIVNGPEILNKYVGESEANIRKLFEPAEEEQK-KL-GMKSG-LHIIIFDEIDAICKQR-G-S-V-SG-AS-GVHDTVVNQLLSKIDGVDPLNNILVIGMTNRPDLIDDALLRPGRLEVKKEIGLP-DEDGRLEILNIHTEKMKES--------------QM---L------------------SD---D-----------------------------------------------------------------VR-------LREIASLTKNFS-G----AELAGLVGAAQ--------------------------------SCA-FV-R---------------------HTR---A------G-S----K---V-E----------------V-------------D-L---DT--ID---------D---------------L--QVCRQDFMASLEN-DIK--PAY----GSKEE-DVERF-M-RNGI----------------------I--------MWGD--------------------------AVQST-----------------L--DNGALLCNQVQ--NS---DK-T------------------------P--L--VSVLITGGVGS--GKTA--LATKI---A--VN-SG---------FPFIKICAPDKL--V-------GF-S-EAAKCQH---LKK-------VFDDSYKSQLSCVVMDDIEKLIDYN-P---I--G-P-R-FSNT----VTQALM-VLCKNLPP-----L----------------------------G-RR-LLVI-GTSS-NQ-D-LL--R-EMGM---DK--SF-DS-HLHIPSL----STEHHI-N--NTL--E-------------K------L-------K--A----F-------------------TS-----D----------D-----------RS----------------------SI-------SR--Q-L---------K------------------G---R--------K----------A----W-----------------------------------------VGI-KSLIR-----I--VG---T--------A-E--Q--A------------------E--SP-------------------------------M------RV--PT-FL-S-LL--EDEAGLK-----------------------------------------------------------------------------------------------------------------------------------------------------------------------
>Salpa_fusiformis@Sfus30086.H1.1
-----------------------------------------------------------------------------------------------------------------------------------------------------------------------------------------------------------------------------------------------------------------------------------------------------------------------------------------------------------------------------------------------------------------------------------------------FK---T-------V------KL----------T--D----P--KL--S---Y------ENC-LF-----------LSP---A------EK-T--P------------------S-----N--S--------------------------------Y-L--------EVT----------------------A--------------G-----RSNTQ------HF----L------FTF-KTE---K--------------A-------------------------IQ----------PGC---IGVSRPHR--E-WAY-LG----V--S--N-----D----YRAVY-R----P--R--SN-------------------Y---Q--LIEE-VNFN-VE--F-Y-K-K-Q-M-D-GN---G-----V--M-----L-----NT-DH--MAAQV---QHYFKSHQYAI----STNQ-P---------F--V---F-----K-----L--EN-H-------QL----L------L-------T-V--------S---E--L-------P-------------D--------S----------------R----------V--------Y-------R--------------V--------D---A---------------------------------------------------------------------------------------------------------------------------------------------------------------------------------S----TK------VT---FENA--PN----S--M------L------------------------------------------K-L-----SGK--S-R----S-----------------------------------KK---AR-----S--N-------------------------I-IN--------------PNFNFQELGIGGLDEEFKEIFRRAFASRNLPPDVVERMGAKHVKGILLHGPPGCGKTLTARQIGKML------SAREPKIVNGPEILNKFVGESESNIRKLFEDAEEEQK-RL-GSNSG-LHIIIFDEIDAICKQR-G-S-V-QG-AS-GVHDTVVNQLLSKIDGVEPLNNILVIGMTNRPDLIDEALLRPGRLEVKKEIGLP-DENGRLEVLKIHTKKMIES--------------GI---L------------------AD---D-----------------------------------------------------------------VS-------LDEIAKLTKNFS-G----AELAGLIRGAQ--------------------------------SCA-IV-R---------------------HVK---V------G-T----K---V-E----------------I-------------D-T---NA--MD---------E---------------I--QVHMKDFMASLEN-DIK--PAY----GSKEE-DFEKY-M-RNGV----------------------L--------VWDT--------------------------SIQDI-----------------L--DHGKLYIQQVK--NS---TK-T------------------------P--L--MSVLLTGETGC--GKTA--LAVKI---A--LE-SQ---------APFIKICSPQSM--I-------GY-S-EHAKCQH---IKK-------IFDDAFRSEMSCIVVDDIERLIDYN-P---I--G-N-R-YSNL----VAQTLH-LLLNCKPP-----L----------------------------G-KR-LLII-ATSS-TV-Q-LL--E-AMEM---TK--IF-GS-HLHVPCL----MTEQHV-I--NVL--D-------------E------I-------D--TN---W-------------------NE-----Q----------E-----------RQ----------------------RI-------NK--G-L---------E------------------G---C--------E----------L----M-----------------------------------------VGI-KNLIR-----I--IA---T--------S-E--Q--S------------------D--DD--------------------------------------RS--ET-FL-S-IL--RQDAKLQKR---------------------------------------------------------------------------------------------------------------------------------------------------------------------
>Anas_platyrhynchos@EOA95482
-----------------------------------------------------------------------------------------------------------------------------------------------------------------------------------------------------------------------------------------------------------------------------------------------------------------------------------------------------------------------------------------------------------------------------------------S-----MQ---A-------A------RC----------P--T----D--EL--S---V------TNC-AV-----------VNE---K------D--F--P------------------S-----G--Q--------------------------------H-V--------VVK----------------------T--------------S-----PN--H------KY----V------FTL-RTH---P--------------S-------------------------VV----------PGS---IAFSLPQR--K-WAG-LS----I--G--Q-----E----ID-VS-L----Y--T--FD-------------------KAK-Q--CIGT-MTVE-ID--F-L-Q-K-K---N-ID---S-----N--P-----Y-----DT-DK--MAAEF---IQQFNSQAFSI----GQQL-V---------F--N---F-----N-----D--K----------LF----G------L-------V-V--------K---D--M-------E-------------G--------M----------------D----------P--------S-------I--------------L--------K---G-------------------------------------------------E-S-G------------------------------------------AS---K--K---------Q-K----------------------I---------E-------I-G-----------LVL--GN----SQ------VA---FEKA--EN----S--S------L------------------------------------------N-L-----IGK--S-K----T-----------------------------------KE---NR-----Q--S-------------------------I-IN--------------PDWNFEKMGIGGLDKEFSDIFRRAFASRVFPPEIVEQMGCKHVKGILLYGPPGCGKTLMARQIGKML------NAREPKVVNGPEILNKYVGESEANIRKLFADAEEEQR-RL-GANSG-VHIIIFDEIDAICKQR-G-S-M-AG-ST-GVHDTVVNQLLSKIDGVEQLNNILVIGMTNRPDLIDEALLRPGRLEVKMEIGLP-DEKGRFQILHIHTVRMREH--------------QL---L------------------AE---D-----------------------------------------------------------------VD-------IAELAVETKNFS-G----AELEGLVRAAQ--------------------------------STA-MN-R---------------------HIK---A------S-N----K---V-E----------------V-------------D-M---EK--AE---------S---------------L--RVTRGDFFASLEN-DIK--PAF----GTNQE-DYASY-I-MNGI----------------------I--------KWGD--------------------------PVTRV-----------------L--DDGELLVQQTK--NS---DR-T------------------------P--L--VSVLLEGPPHS--GKTA--LAAKI---A--EE-SN---------FPFIKICSPDKM--I-------GF-S-ETAKCQA---MKK-------IFDDAYKSQLSCVVVDDIERLLDYV-P---I--G-P-R-FSNL----VLQALL-VLLKKAPP-----Q----------------------------G-RK-LLII-GTTS-RK-D-VL--Q-EMEM---LN--AF-ST-TIHVPNI----ATGEQL-M--EAL--E-------------L------L-------G--N----F-------------------KD-----K----------E-----------RS----------------------TI-------AQ--N-V---------K------------------G---K--------P----------V----W-----------------------------------------IGI-KKLLM-----L--IE---M--------S-L--Q--V-----------------------------------------------------------------------------------------------------------------------------------------------------------------------------------------------------------------------------------------------------------
>Chelonia_mydas@EMP27484
-----------------------------------------------------------------------------------------------------------------------------------------------------------------------------------------------------------------------------------------------------------------------------------------------------------------------------------------------------------------------------------------------------------------------------------------S-----MQ---A-------A------RC----------P--T----D--EL--S---L------SNC-AV-----------VNE---K------D--F--Q------------------A-----G--L--------------------------------H-V--------VVR----------------------T--------------S-----PN--H------RY----I------FTL-RTH---S--------------S-------------------------VV----------PGS---IAFSLPQR--K-WAG-LS----I--G--Q-----D----ID-VS-P----Y--T--FD-------------------KTK-Q--CIGT-MTIE-ID--F-L-Q-K-K---S-ID---A-----N--P-----Y-----DT-DK--MAAEF---IQQFNSLAFSV----GQQL-V---------F--S---F-----N-----D--K----------LF----G------L-------L-V--------K---D--I-------E-------------A--------M----------------D----------P--------S-------I--------------L--------K---G-------------------------------------------------E-P-G------------------------------------------TS---K--K---------Q-K----------------------I---------D-------V-G-----------LVV--GN----SQ------VA---FEKA--EN----S--S------L------------------------------------------N-L-----IGK--S-K----T-----------------------------------KE---NR-----Q--S-------------------------I-IN--------------PDWNFEKMGIGGLDREFSDIFRRAFASRVFPPELVEQMGCKHVKGILLYGPPGCGKTLMARQIGKML------NAREPKVVNGPEILNKYVGESEANIRKLFADAEEEQR-RL-GANSG-LHIIIFDEIDAICKQR-G-S-M-AG-ST-GVHDTVVNQLLSKIDGVEQLNNILVIGMTNRPDLIDEALLRPGRLEVKMEIGLP-DEKGRLQILHIHTARMREH--------------QL---L------------------SE---D-----------------------------------------------------------------VD-------IKELSVETKNFS-G----AELEGLVRAAQ--------------------------------STA-MN-R---------------------HIK---A------T-T----K---V-E----------------V-------------N-M---ET--AE---------C---------------L--RVTRGDFLASLEN-DIK--PAF----GTNQE-DYASY-I-MNGI----------------------I--------QWGD--------------------------PVTRV-----------------L--EDGELLVQQTK--NS---DR-T------------------------P--L--VSVLLEGPPHS--GKTA--LAAKI---A--EE-SN---------FPFIKICSPDKT--I-------GF-S-ETAKCQA---MKK-------IFDDAYKSQLSCVVVDDIERLLDYV-P---I--G-P-R-FSNL----VLQALL-VLLKKAPP-----Q----------------------------G-RK-LLII-GTTS-RK-D-VL--Q-EMEM---LD--AF-ST-TIHVPSI----ATGEQL-M--EAL--E-------------L------L-------G--N----F-------------------KD-----N----------E-----------RS----------------------TI-------AH--H-V---------K------------------G---K--------K----------V----W-----------------------------------------IGI-KKLLM-----L--IE---M--------S-L--Q--V-----------------------------------------------------------------------------------------------------------------------------------------------------------------------------------------------------------------------------------------------------------
>Columba_livia@EMC84333
------------------------------------------------------------------------------------------------------------------------------------------------------------------------------------------------------------------------------------------------------------------------------------------------------------------------------------------------------------------------------------------------------------------------------MVSSPVPQ---P-----MQ---A-------A------RC----------P--T----D--EL--S---L------TNC-AV-----------VNE---K------D--F--P------------------S-----G--Q--------------------------------H-V--------VVK----------------------T--------------S-----PN--H------KY----I------FTL-RTH---P--------------S-------------------------VV----------PGS---IAFSLPQR--K-WAG-LS----I--G--Q-----E----ID-VS-L----Y--T--FD-------------------KAK-Q--CIGT-MTIE-ID--F-L-Q-K-K---S-ID---S-----N--P-----Y-----DT-DK--MAAEF---IQQFNSQAFSV----GQQL-V---------F--S---F-----N-----D--K----------LF----G------L-------L-V--------K---D--M-------E-------------A--------M----------------D----------P--------S-------I--------------L--------K---G-------------------------------------------------E-S-G------------------------------------------AS---K--K---------Q-K----------------------I---------E-------V-G-----------LVL--GN----SQ------VA---FEKA--EN----S--S------L------------------------------------------N-L-----IGK--S-K----T-----------------------------------KE---NR-----Q--S-------------------------I-IN--------------PDWNFEKMGIGGLDKEFSDIFRRAFASRVFPPEIVEQMGCKHVKGILLYGPPGCGKTLMARQIGKML------NAREPKVVNGPEILNKYVGESEANIRKLFADAEEEQR-RL-GANSG-VHIIIFDEIDAICKQR-G-S-M-AG-ST-GVHDTVVNQLLSKIDGVEQLNNILVIGMTNRPDLIDEALLRPGRLEVKMEIGLP-DEKGRFQILHIHTVRMREH--------------QL---L------------------AE---D-----------------------------------------------------------------VD-------IAELAVETKNFS-G----AELEGLVRAAQ--------------------------------STA-MN-R---------------------HIK---A------S-N----K---V-E----------------V-------------D-M---EK--AE---------S---------------L--RVTRGDFFASLEN-DIK--PAF----GTNQE-DYASY-I-MNGI----------------------I--------KWGD--------------------------PVTRV-----------------L--DDGELLVQQTK--NS---DR-T------------------------P--L--VSVLLEGPPHS--GKTA--LAAKI---A--EE-SN---------FPFIKICSPDKM--I-------GF-S-ETAKCQA---MKK-------IFDDAYKSQLSCVVVDDIERLLDYV-P---I--G-P-R-FSNL----VLQALL-VLLKKAPP-----Q----------------------------G-RK-LLII-GTTS-RK-D-VL--Q-EMEM---LN--AF-ST-TIHVPNI----ATGEQL-M--EAL--E-------------L------L-------G--N----F-------------------KD-----K----------E-----------RS----------------------TI-------AQ--N-V---------K------------------G---K--------P----------V----W-----------------------------------------IGI-KKLLM-----L--IE---M--------S-L--Q--M------------------D--PE-------------------------------Y------RV--KK-FL-A-LL--REEGT-------------------------------------------------------------------------------------------------------------------------------------------------------------------------
>Taeniopygia_guttata@XP_004177173
-----------------------------------------------------------------------------------------------------------------------------------------------------------------------------------------------------------------------------------------------------------------------------------------------------------------------------------------------------------------------------------------------------------------------------------------------MQ---A-------A------RC----------P--T----D--EL--S---L------TNC-AV-----------VNE---K------D--F--Q------------------S-----G--Q--------------------------------H-V--------VVK----------------------T--------------S-----PN--H------KY----I------FTL-RTH---P--------------S-------------------------VV----------PGS---IAFSLPQR--K-WAG-LS----I--G--Q-----E----ID-VS-L----Y--T--FD-------------------KTK-Q--CIGT-MTIE-ID--F-L-Q-K-K---N-ID---S-----N--P-----Y-----DT-DK--MAAEF---IQQFNSQAFSV----GQQL-V---------F--S---F-----N-----D--K----------LF----G------L-------L-V--------K---D--M-------E-------------A--------M----------------D----------P--------S-------I--------------L--------K---G-------------------------------------------------E-S-G------------------------------------------TS---K--K---------Q-K----------------------I---------E-------V-G-----------LVL--GN----SQ------VA---FEKA--EN----S--S------L------------------------------------------N-L-----IGK--S-K----T-----------------------------------KE---NR-----Q--S-------------------------I-IN--------------PDWNFEKMGIGGLDKEFSDIFRRAFASRVFPPEIVEQMGCKHVKGILLYGPPGCGKTLMARQIGKML------NAREPKVVNGPEILNKYVGESEANIRKLFADAEEEQR-RL-GANSG-VHIIIFDEIDAICKQR-G-S-M-AG-ST-GVHDTVVNQLLSKIDGVEQLNNILVIG------------------------GLP-DEKGRFQILHIHTVRMREH--------------QL---L------------------AE---D-----------------------------------------------------------------VD-------IAELAVETKNFS-G----AELEGLVRAAQ--------------------------------STA-MN-R---------------------HIK---A------S-N----K---V-E----------------V-------------D-M---EK--AE---------S---------------L--RVTRGDFFASLEN-DIK--PAF----GTNQE-DYASY-I-MNGI----------------------I--------KWGD--------------------------PVTRV-----------------L--DDGELLVQQTK--NS---DR-T------------------------P--L--VSVLLEGPPHS--GKTA--LAAKI---A--EE-SN---------FPFIKICSPDKM--I-------GF-S-ETAKCQA---MKK-------IFDDAYKSQLSCVVVDDIERLLDYV-P---I--G-P-R-FSNL----VLQALL-VLLKKAPP-----Q----------------------------G-RK-LLII-GTTS-RK-D-VL--Q-EMEM---LN--AF-ST-TIHVPNI----ATGEQL-M--EAL--E-------------L------L-------G--N----F-------------------KD-----K----------E-----------RS----------------------TI-------AQ--N-V---------K------------------G---K--------P----------V----W-----------------------------------------IGI-KKLLM-----L--IE---M--------S-L--Q--M------------------D--PE-------------------------------Y------RV--KK-FL-A-LL--REEGTCHRE---------------------------------------------------------------------------------------------------------------------------------------------------------------------
>Alligator_sinensis@XM_006017664.H1.1
-----------------------------------------------------------------------------------------------------------------------------------------------------------------------------------------------------------------------------------------------------------------------------------------------------------------------------------------------------------------------------------------------------------------------------------------------MQ---A-------A------RC----------P--T----D--EL--S---L------TNC-AV-----------VNE---K------D--F--Q------------------S-----G--Q--------------------------------H-V--------IVR----------------------T--------------S-----PN--H------RY----V------FTL-RTH---S--------------S-------------------------VV----------PGS---IAFSLPQR--K-WAG-LS----I--G--Q-----D----ID-VS-P----Y--T--FD-------------------KIK-H--CIGT-MTIE-ID--F-L-Q-K-K---S-ID---S-----N--P-----Y-----DS-DK--MAAEF---IQQFNNQAFSV----GQQL-V---------F--N---F-----N-----D--K----------LF----S------L-------L-V--------K---D--I-------E-------------A--------M----------------D----------P--------S-------I--------------L--------K---G-------------------------------------------------E-P-S------------------------------------------TG---K--K---------Q-K----------------------I---------E-------V-G-----------LVI--GN----SQ------VA---FEKA--EN----S--S------L------------------------------------------N-L-----IGK--S-K----T-----------------------------------KE---NR-----Q--S-------------------------I-IN--------------PDWNFEKMGIGGLDKEFSDIFRRAFASRVFPPEIVEQMGCKHVKGILLYGPPGCGKTLMARQIGKML------NAREPKVVNGPEILNKYVGESEANIRKLFADAEEEQR-RL-GANSG-LHIIIFDEIDAICKQR-G-S-M-AG-ST-GVHDTVVNQLLSKIDGVEQLNNILVIGMTNRPDLIDEALLRPGRLEVKMEIGLP-DEKGRTQILHIHTSRMRDH--------------QL---L------------------AV---D-----------------------------------------------------------------VD-------IKELAVETKNFS-G----AELEGLVRAAQ--------------------------------STA-MN-R---------------------HIK---A------S-T----K---V-E----------------V-------------D-M---EK--AE---------C---------------L--QVTRGDFLASLEN-DIK--PAF----GTNQE-DYASY-I-MNGI----------------------I--------KWGD--------------------------PVTRV-----------------L--EDGELLVQQTK--NS---DR-T------------------------P--L--VSVLLEGPPHS--GKTA--LAAKI---S--EE-SN---------FPFIKICSPDKM--I-------GF-S-ETAKCQA---IKK-------IFDDAYKSQLSCVVVDDIERLLDYV-P---I--G-P-R-FSNL----VLQALL-VLLKKVPP-----H----------------------------G-RK-LLII-GTTS-RK-D-VL--Q-EMEM---LD--AF-ST-TIHVPNI----VTGEQL-M--EAL--E-------------L------L-------G--S----F-------------------KD-----K----------E-----------RS----------------------TI-------AQ--Q-V---------K------------------G---K--------K----------V----W-----------------------------------------IGI-KKLLM-----L--IE---M--------S-L--Q--M------------------D--PE-------------------------------Y------RA--RK-FL-A-LL--REEGANLL----------------------------------------------------------------------------------------------------------------------------------------------------------------------
>Ambystoma_mexicanum@CT01131209.H1.1
--------------------------------------------------------------------------------------------------------------------------------------------------------------------------------------------------------------------------------------------------------------------------------------------------------------------------------------------------------------------------------------------------------------------------M----AA----R---S-----MQ---A-------A------RC----------P--T----D--EL--S---L------SNC-AV-----------VNE---K------D--F--Q------------------P-----G--Q--------------------------------H-V--------TVR----------------------T--------------A-----GN--H------KF----I------FTL-KTH---T--------------S-------------------------VL----------LGS---IAFSLPQR--K-WAG-LS----I--G--Q-----D----VE-VC-V----Y--T--FD-------------------KTK-Q--CIGT-MTIE-ID--F-L-Q-K-K---S-VD---S-----N--P-----Y-----DS-DK--MAGEF---IQQFNNQAFSV----GQQL-V---------F--H---F-----C-----D--K----------LF----G------L-------V-V--------K---D--I-------E-------------G--------M----------------D----------P--------S-------I--------------L--------K---G-------------------------------------------------E-T-P------------------------------------------SG---K--K---------Q-K----------------------I---------E-------S-G-----------LVV--GN----SQ------VV---FEKA--DS----S--S------L------------------------------------------T-L-----IGK--S-K----T-----------------------------------KQ---DR-----Q--S-------------------------I-IN--------------PDWNFERMGIGGLDREFSDIFRRAFASRVFPPEIVEQMGCKHVKGILLFGPPGCGKTLMARQIGKML------NAREPKVVNGPEILNKYVGESEANIRKLFADAEDEQR-RL-GANSG-LHIIIFDEIDAICKQR-G-S-M-AG-ST-GVHDTVVNQLLSKIDGVEQLNNILVIGMTNRPDLIDEALLRPGRLEVKMEIGLP-DERGRVQILHIHTVKMRDH--------------KL---L------------------AP---E-----------------------------------------------------------------VD-------INELAQETKNFS-G----AELEGLVRAAQ--------------------------------STA-MN-R---------------------HIK---A------S-A----K---V-E----------------V-------------D-T---EK--AE---------S---------------L--QVTRGDFITSLEN-DIK--PAF----GTNQE-DYASY-I-MNGI----------------------I--------MWGD--------------------------PVTRV-----------------M--EDGELLVQQTK--NS---DR-T------------------------P--L--VSVLLEGPPHS--GKTA--LAAKI---S--EE-SN---------FPFIKICSPEKM--I-------GF-S-ETAKCQA---IKK-------IFEDAYKSQLSCVVVDDIERLLDYV-P---I--G-P-R-FSNL----VLQALL-VLLKKAPP-----Q----------------------------G-RK-LLII-GTTS-RK-D-VL--Q-EMEM---LD--AF-ST-TIAVPNI----TTGEQL-M--EAL--E-------------L------L-------G--N----F-------------------KD-----N----------E-----------RA----------------------VI-------AQ--H-V---------K------------------G---T--------K----------V----G-----------------------------------------IGI-KKLLM-----L--IE---M--------S-L--Q--M------------------D--PE-------------------------------Y------RV--SK-FL-A-LL--KEEGA-------------------------------------------------------------------------------------------------------------------------------------------------------------------------
>Caiman_crocodilus@Contig18138.H1.1
--------------------------------------------------------------------------------------------------------------------------------------------------------------------------------------------------------------------------------------------------------------------------------------------------------------------------------------------------------------------------------------------------------------------------------------------------------------------------------------------------------------------------------------------------------------------------------------------------------------------------------------------------------------------------------------------------------------------------------------------------------------------------------------------------------------------------------------------------------------------------------------------------------------------------------------------------------------------------------------------------------------------------------------------------------------------------------------------------------------------------------------------------------------------------------------------------------------------------------------------------------------------------------------------------------------------------------------------------------------------------------------------------------------------------------------------------------------------------------------------------------------------------------------------------------------------------------------------------------------------------------------------------------------------------------------------------------------------------------------------------------------------------------------------------------------------------------------------------------------------------------------------------------------------------------------------------------------------------------------------------------------------------------------------------------------------------------------------------------------------------------------------------------------------------------------------------------------------------------------------------------------------------------------------------------------------------------------------------------------------------------------------------------------------------KAPP-----H----------------------------G-RK-LLII-GTTS-RK-D-VL--Q-EMEM---LD--AF-ST-TIHVPNI----VTGEQL-M--EAL--E-------------L------L-------G--S----F-------------------KD-----K----------E-----------RS----------------------TI-------AQ--Q-V---------K------------------G-------------------------------------------------------------------------------------------------------------------------------------------------------------------------------------------------------------------------------------------------------------------------------------------------------------------------------------------------------------------------
>Caretta_caretta@Contig10398.H1.1
-----------------------------------------------------------------------------------------------------------------------------------------------------------------------------------------------------------------------------------------------------------------------------------------------------------------------------------------------------------------------------------------------------------------------------------------S-----MQ---A-------A------RC----------P--T----D--EL--S---L------SNC-AV-----------VNE---K------D--F--Q------------------A-----G--L--------------------------------H-V--------VVR----------------------T--------------S-----PN--H------RY----I------FTL-RTH---S--------------S-------------------------VV----------PGS---IAFSLPQR--K-WAG-LS----I--G--Q-----D----ID------------------------------------------------------------------------------------------------------------------------------------------------------------------------------------------------------------------------------------------------------------------------------------------------------------------------------------------------------------------------------------------------------------------------------------------------------------------------------------------------------------------------------------------------------------------------------------------------------------GK--S-K----T-----------------------------------KE---NR-----Q--S-------------------------I-IN--------------PDWNFEKMGIGGLDREFSDIFRRAFASRVFPPELVEQMGCKHVKGILLYGPPGCGKTLMARQIGKML------NAREPKV-----------------------------------------------------------------------------------------------------------------------------------------------------------------------------------------------------------------------------------------------------------------------------------------------------------------------------------------------------------------------------------------------------------------------------------------------------------------------------------------------------------------------------------------------------------------------------------------------------------------------------------------------------------------------------------------------------------------------------------------------------------------------------------------------------------------------------------------------------------------------------------------------------------------------------------------------------------------------------------------------------------------------------------------------------------------------------------------------------------------------------------------------------------------------------------------------------------------------------------------------------------------------------------------------------------------------------------------------------------------------------------------------------------------------------------------------------------
>Chelonoidis_nigra@Contig16786.H1.1
-----------------------------------------------------------------------------------------------------------------------------------------------------------------------------------------------------------------------------------------------------------------------------------------------------------------------------------------------------------------------------------------------------------------------------------------S-----MQ---A-------A------RC----------P--T----D--EL--S---L------TNC-AV-----------VNE---K------D--F--Q------------------A-----G--L--------------------------------H-V--------VVR----------------------T--------------S-----SN--H------RY----I------FTL-RTH---P--------------S-------------------------VV----------PGN---IAFSLPQR--K-WAG-LS----I--G--Q-----D----ID-VS-P----Y--T--FD-------------------KTK-Q--CIGT-MTIE-ID--F-L-Q-K-K---S-ID---A-----N--P-----Y-----DT-DK--MAAEF---IQQFNSLAFSV----GQQL-V---------F--S---F-----N-----D--K----------LF----G------L-------L-V--------K---Y--I-------E-------------G--------M----------------D----------P--------S-------I--------------L--------K---G-------------------------------------------------E-P-G------------------------------------------TS---K--K---------Q-K----------------------I---------D-------V-G-----------LVV--GN----SQ------VA---FEKA--EN----S--S------L------------------------------------------N-L-----IGK--S-K----T-----------------------------------KE---NR-----Q--S-------------------------I-IN--------------PDWNFEKMGIGGLDREFSDIFRRAFASRVFPPELVEQMGCKHVKGILLY-----------------------------------------------NIRKLFADAEEEQR-RL-GANSG-LHIIIFDEIDAICKQR-G-S-M-MG-ST-GVHDTVVNQLLSKIDGVEQLNNILVIGMTNRPDLIDEALLRPGRLEVKMEIGLP-DEKGRLQILHIHTARMREH--------------QL---L------------------AE---D-----------------------------------------------------------------VD-------IKELSVETK-----------------------------------------------------------------------------------K---A------T-T----K---V-E----------------V-------------N-M---ET--AE---------S---------------L--RVTRGDFLASLEN-DIK--PAF----GTNQE-DYASY-I-MNGI----------------------I--------QWGD--------------------------PVTRV-----------------L--EDGELLVQQTK--NS---DR-T------------------------P--L--VSVLLEGPPHS--GKTA--LAAKI---A--EE-SN---------FPFIKICSPDKT--I-------GF-S-ETAKCQA---MKK-------IFDDAYKSQLSCVVVDDIERLLDYV-P---I--G-P-R-FSNL----VLQALL-VLLKKTPP-----Q----------------------------G-RK-LLII-GTTS-RK-D-VL--Q-EMEM---LD--AF-ST-TIHVPSI----ATGEQL-M--EAL--E-------------L------L-------G--N----F-------------------RD-----N----------E-----------RS----------------------TI-------AQ--H-V---------K------------------G---K--------K----------V----C-----------------------------------------IGI-KKLLM-----L--IE---M--------S-L--Q--M------------------D--PE-------------------------------Y------RV--RK-FL-A-LL--REEGVSVLN---------------------------------------------------------------------------------------------------------------------------------------------------------------------
>Chrysemys_picta_bellii@CT01131209.H1.1
-----------------------------------------------------------------------------------------------------------------------------------------------------------------------------------------------------------------------------------------------------------------------------------------------------------------------------------------------------------------------------------------------------------------------------------------S-----MQ---A-------A------RC----------P--T----D--EL--S---L------SNC-AV-----------VNE---K------D--F--Q------------------A-----G--M--------------------------------H-V--------VVR----------------------T--------------S-----PN--H------RY----I------FTL-RTH---S--------------S-------------------------VV----------PGS---IAFSLPQR--K-WAG-LS----I--G--Q-----D----ID-VS-P----Y--T--FD-------------------KTK-Q--CIGT-MTIE-ID--F-L-Q-K-K---S-ID---A-----N--P-----Y-----DT-DK--MAAEF---IQQFNSLAFSV----GQQL-V---------F--S---F-----N-----D--K----------LF----G------L-------L-V--------K---D--I-------E-------------G--------M----------------D----------P--------S-------I--------------L--------K---G-------------------------------------------------E-P-G------------------------------------------TS---K--K---------Q-K----------------------I---------D-------V-G-----------LVV--GN----SQ------VA---FEKA--EN----S--S------L------------------------------------------N-L-----IGK--S-K----T-----------------------------------KE---NR-----Q--S-------------------------I-IN--------------PDWNFEKMGIGGLDREFSDIFRRAFASRVFPPELVEQMGCKHVKGILLYGPPGCGKTLMARQIGKML------NAREPKVVNGPEILNKYVGESEANIRKLFADAEEEQR-RL-GANSG-LHIIIFDEIDAICKQR-G-S-M-MG-ST-GVHDTVVNQLLSKIDGVEQLNNILVIGMTNRPDLIDEALLRPGRLEVKMEIGLP-DEKGRLQILHIHTARMREH--------------EL---L------------------SE---D-----------------------------------------------------------------VD-------IKELSVETKNFS-G----AELEGLVRAAQ--------------------------------STA-MN-R---------------------HIK---A------T-T----K---V-E----------------V-------------N-M---ET--AE---------C---------------L--RVTRGDFLASLDN-DIK--PAF----GTNQE-DYASY-I-MNGI----------------------I--------QWGD--------------------------PVTRV-----------------L--EDGELLVQQTK--NS---DR-T------------------------P--L--VSVLLEGPPHS--GKTA--LAAKI---A--EE-SN---------FPFIKICSPDKT--I-------GF-S-ETAKCQA---MKK-------IFDDAYKSQLSCVVVDDIERLLDYV-P---I--G-P-R-FSNL----VLQALL-VLLKKAPP-----Q----------------------------G-RK-LLII-GTTS-RK-D-VL--Q-EMEM---LD--AF-ST-TIHVPSI----ATGEQL-M--EAL--E-------------L------L-------G--N----F-------------------KD-----N----------E-----------RS----------------------TI-------AQ--H-V---------K------------------G---K--------K----------V----W-----------------------------------------IGI-KKLLM-----L--IE---M--------S-L--Q--M-----------------------------------------------------------------------------------------------------------------------------------------------------------------------------------------------------------------------------------------------------------
>Crocodylus_niloticus@toto17695.H1.1
-------------------------------------------------------------------------------------------------------------------------------------------------------------------------------------------------------------------------------------------------------------------------------------------------------------------------------------------------------------------------------------------------------------------------------------------------------------------------------------------------------------------------------------------------------------------------------------------------------------------------------------------------------------------------------------------FTL-RTH---S--------------S-------------------------VV----------PGS---IAFSLPQR--K-WAG-LS----I--G--Q-----D----ID-VS-P----H--N--FD-------------------KAK-H--CIGT-MTIE-ID--F-L-Q-K-K---S-ID---S-----N--P-----Y-----DS-DK--MAAEF---IQQFNNQAFSV----GQQL-V---------F--N---F-----N-----D--K----------LF----S------L-------L-V--------K---D--I-------E-------------A--------M---------------------------------------------------------------------------------------------------------------------------------------------------------------------------------------------K----------------------I---------E-------V-G-----------LVI--GN----SQ------VA---FEKA--EN----S--S------L------------------------------------------N-L-----IGK--S-K----T-----------------------------------RE---NR-----Q--S-------------------------I-IN--------------PDWNFEKMGIGGLDKEFSDIFRRAFASRVFPPEIVEQMGCKHVKGILLYGPPGCGKTLMARQIGKML------NA----------------------------------------------------------------------------------------DGVEQLNNILVIGMTNRPDLIDEALLRPGRLEVKMEIGLP-DEKGRTQILHIHTSRMRDH--------------QL---L------------------AV---D-----------------------------------------------------------------VD-------ITELAVETKNFS-G----AELEGLVRAAQ--------------------------------STA-MN-R---------------------HIK---A------S-T----K---V-E----------------V-------------D-M---EK--AE---------C---------------L--QVTRGDFFASLEN-DIK--PAF----GTNQE-DYASY-I-MNGI----------------------I--------KWGD--------------------------PVTRV-----------------L--EDGELLVQQTK--NS---DR-T------------------------P--L--VSVLLEGPPHS--GKTA--LAAKI---S--EE-SN---------FPFIKICSPDKM--I-------GF-S-ETAKCQA---IKK-------IFDDAYKSQLSCVVVDDIERLLDYV-P---I--G-P-R-FSNL----VLQALL-VLLKKAPP-----H----------------------------G-RK-LLII-GTTS-RK-D-VL--Q-EMEM---LD--AF-ST-TIHVPNI----ETGEQL-M--EAL--E-------------L------L-------G--S----F-------------------KE-----K----------E-----------RS----------------------TI-------AQ--Q-V---------K------------------G---K--------K----------V----W-----------------------------------------IGI-KKLLM-----L--IE---M--------S-L--Q--M------------------D--PE-------------------------------Y------RA--RK-FL-A-LL--REEGANLL----------------------------------------------------------------------------------------------------------------------------------------------------------------------
>Cyclorana_alboguttata@CT01131209.H1.1
--------------------------------------------------------------------------------------------------------------------------------------------------------------------------------------------------------------------------------------------------------------------------------------------------------------------------------------------------------------------------------------------------------------------------M----AG----R---T-----MQ---A-------A------RC----------P--T----D--EL--S---L------TNC-AV-----------VNE---K------D--F--Q------------------S-----G--Q--------------------------------H-V--------VVR----------------------T--------------S-----PN--H------RY----I------FTV-KTH---H--------------T-------------------------IL----------PGN---IAFSLPQR--K-WAG-LS----I--G--Q-----E----VE-VA-V----Y--N--FD-------------------KTK-Q--CIGV-MTIE-ID--F-L-Q-K-K---N-VD---S-----N--P-----Y-----DT-DR--MAAEF---IQQFNNQAFSV----GQQL-V---------X--N---F-----N-----D--K----------LF----G------L-------V-V--------K---D--T-------E-------------A--------M----------------D----------P--------S-------F--------------L--------K---G-------------------------------------------------E-Q-S------------------------------------------NE---K--R---------Q-K----------------------I---------E-------A-G-----------LVV--GN----SQ------VV---FEKA--DN----S--S------L------------------------------------------N-L-----TGK--A-K----T-----------------------------------KQ---GR-----Q--S-------------------------I-IN--------------PDWNFEKMGIGGLDKEFSDIFRRAFASRVFPPEIVEQMGCKHVKGILLFGPPGCGKTLMARQIGKML------NAREPKVVNGPEILNKYVGESEANIRKLFADAEEEQR-RL-GANSG-LHIIIFDEIDAICKQR-G-S-M-AG-ST-GVHDTVVNQLLSKIDGVEQLNNILVIGMTNRPDLIDEALLRPGRLEVKMEIGLP-DEKGRVQILNIHTSRMREH--------------NL---L------------------AS---D-----------------------------------------------------------------VE-------IVELAMETKNFS-G----AELEGLVRAAQ--------------------------------STA-MN-R---------------------HIK---A------S-N----K---V-E----------------V-------------D-M---EK--AE---------R---------------L--QVTRGDFLNSLEN-DIK--PAF----GTNQE-DYASY-I-MNGI----------------------I--------KWGD--------------------------PVTRV-----------------L--DDGELLVQQTK--NS---DR-T------------------------P--L--VSVLLEGPPHS--GKTA--LAAKI---S--EE-SN---------FPFIKICSPEKM--I-------GF-S-ETAKCQA---IKK-------IFEDAYKSQLSCVVVDDIERLLDYV-P---I--G-P-R-FSNL----VLQALL-VLLKKAPP-----Q----------------------------G-RK-LLLI-GTTS-RK-D-VL--Q-EMEM---LD--AF-ST-TIHVPNI----CTGEQL-M--EAL--E-------------L------L-------G--S----F-------------------RD-----N----------E-----------RS----------------------II-------AQ--H-V---------K------------------G---K--------K----------V----Y-----------------------------------------IGI-KKLLM-----L--IE---M--------S-M--Q--M------------------D--PE-------------------------------Y------RV--SK-FL-A-LL--KEVA--------------------------------------------------------------------------------------------------------------------------------------------------------------------------
>Cynops_pyrrhogaster@FS292613.H1.1
--------------------------------------------------------------------------------------------------------------------------------------------------------------------------------------------------------------------------------------------------------------------------------------------------------------------------------------------------------------------------------------------------------------------------------------------------------------------------------------------------------------------------------------------------------------------------------------------------------------------------------------------------------------------------------------------------------------------------------------------------------------------------------------------------------------------------------------------------------------------------------------------------------------------------------------------------------------------------------------------------------------------------------------------------------------------------------------------------------------------------------------------------------------------------------------------------------------------------------------------------------------------------------------------------------------------------------------------------------------------------------------------------------------------------------------------------------------------------------------------------------------------------------------------------------------------------------------------------------------------------------IXKLFADAEDEQK-RL-XANSG-LHIIIFDEIDAICKQR-G-S-M-AG-ST-GXHDTVVNQLLSKIDGVEQLNNILVIGMTNRPDLIDEALLRPGRLEVKMEIGLP-DEKGRLQILNIHTAKMRDH--------------KL---L------------------AP---E-----------------------------------------------------------------VN-------INELAQETKNFS-G----AELEGLVRAAQ--------------------------------STA-MN-R---------------------HIK---A------S-T----K---V-E----------------V-------------D-T---EK--AQ---------S---------------L--QVTRGDFLTSLEN-DIK--PAF----GTNQE-DYASY-I-MNGI----------------------I--------MWGD--------------------------PVTRV-----------------M--EDGELLVQQTK--NS---DR-T------------------------P--L--VSVLLEGLPHS--GKTA--LAAKI---S--EE-SN---------FPFIKICSPEKM--I-------GF-S-ETAKCQA---IKK-------IFEDAYKSQLSCVVVDDIERLLDYV-P---I--G-P-R-FSNL----VLQALL-VLLKKAPP-----Q----------------------------G-RK-LLII-GTTS-RK-D-VL--Q-EMEM---LD--AF-ST-TITVQNI----STGEQL-M--EAL--E-------------L------L-------G--N----F-------------------KD-----N----------E-----------RA----------------------VI-------AK--N-V---------K------------------G---T--------K----------V----N-----------------------------------------IGI-KKLLM-----L--IE---M--------S-L--Q--M------------------D--PE-------------------------------Y------RV--SK-FL-A-LL--KEEGAS------------------------------------------------------------------------------------------------------------------------------------------------------------------------
>Elaphe_guttata@toto12351.H1.3
--------------------------------------------------------------------------------------------------------------------------------------------------------------------------------------------------------------------------------------------------------------------------------------------------------------------------------------------------------------------------------------------------------------------------------------------------------------------------------------------------------------------------------------------------------------------------------------------------------------------------------------------------------------------------------------------------------------------------------------------------------------------------K-WAG-LS----I--G--Q-----E----ID-VS-L----Y--N--FD-------------------KTK-Q--CIGT-MTIE-ID--F-L-Q-K-K---N-VD---S-----N--P-----Y-----DS-DK--MAAEF---IQQFNNQAFTV----GQQL-V---------F--S---F-----N-----D--K----------LF----G------L-------L-V--------K---D--I-------E-------------A--------M----------------D----------P--------S-------I--------------L--------K---G-------------------------------------------------D-S-A------------------------------------------TS---K--K---------Q-K----------------------I---------E-------I-G-----------LVV--GN----SQ------VA---FEKA--ES----S--S------L------------------------------------------T-L-----IGK--S-K----T-----------------------------------RE---NR-----Q--S-------------------------I-IN--------------PDWNFEKMGIGGLDKEFSDIFRRAFASRVFPPEIVEQMGCKHVKGILLYGPPGCGKTLMARQIGKML------NAREPKVVNGPEILNKYVGESEANIRKLFADAEDEQK-RL-GANSG-VHIIIFDEIDAICKQR-G-S-M-AG-ST-GVHDTVVNQ-------------------------------------------LP-DEKGRVQILNIHTSRMRTH--------------QL---L------------------AI---D-----------------------------------------------------------------VD-------ITELAVETKNFS-G----AELEGLVRAAQ--------------------------------STA-MN-R---------------------HIK---A------S-T----K---V-E----------------V-------------D-M---EK--AE---------S---------------L--QVTRGDFLASLEN-DIK--PAF----GTNQE-DYASY-I--------------------------------------------------------------------------------------------------------------------------------------------------------------------------------------------------------------------------------IKK-------IFDDAYKSQLSCVVVDDIERLLDYV-P---I--G-P-R-FSNL----VLQALL-VLLKKAPP-----K----------------------------G-RK-LLIV-GTTS-RK-D-VL--Q-EMEM---LD--AF-ST-TIHIPNI----ATGDHL-M--EAL--E-------------L------L-------S--V----F-------------------KD-----K----------E-----------RS----------------------TI-------A------------------------------------------------------------------------------------------------------------------------------------------------------------------------------------------------------------------------------------------------------------------------------------------------------------------------------------------------------------------------------------------------------------
>Eublepharis_macularius@Emac10603.H1.1
--------------------------------------------------------------------------------------------------------------------------------------------------------------------------------------------------------------------------------------------------------------------------------------------------------------------------------------------------------------------------------------------------------------------------M----AG----R---S-----MQ---A-------A------RC----------P--T----D--EL--S---L------SNC-AV-----------VNE---K------D--F--Q------------------S-----G--L--------------------------------H-V--------IVR----------------------T--------------S-----PT--H------KY----V------FTL-RSH---Q--------------S-------------------------VV----------PGS---IAFSLPQR--K-WAG-LS----I--G--Q-----D----ID-VS-R----Y--D--FD-------------------KTK-Q--CIGT-MTIE-ID--F-L-Q-K-K---S-ID---S-----N--P-----Y-----DS-DK--MAAEF---IQQFNNQAFTV----GQQL-V---------F--S---F-----N-----D--K----------LF----A------L-------V-V--------K---D--I-------E-------------A--------M----------------D----------P--------S-------I--------------L--------K---G-------------------------------------------------E-P-A------------------------------------------SG---K--K---------Q-K----------------------I---------E-------I-G-----------LVV--GN----SQ------VA---FEKA--EN----S--S------L------------------------------------------T-L-----VGK--S-K----T-----------------------------------RE---NR-----Q--S-------------------------I-IN--------------PDWNFEKMGIGGLDKEFSDIFRRAFASRVFPPEIVEQMGCKHVKGILLYGPPGCGKTLMARQIGKML------NAREPKIVNGPEILNKYVGESEANIRKLFADAEEEQR-RL-GANSG-VHIIIFDEIDAICKQR-G-S-M-AG-ST-GVHDTVVNQLLSKIDGVEQLNNILVIGMTNRPDLIDEALLRPGRLEVKMEIGLP-DEKGRMQILNIHTSRMRTH--------------KL---L------------------AS---D-----------------------------------------------------------------VD-------VGELAVETKNFS-G----AELEGLVRAAQ--------------------------------STA-MN-R---------------------HIK---A------S-T----K---V-E----------------V-------------D-M---EK--AE---------S---------------L--QVTRSDFLASLEN-DIK--PAF----GTNQE-DYASY-I-MNGI----------------------I--------SWGD--------------------------PVTRV-----------------L--DDGELLVQQAK--NS---DR-T------------------------P--L--VSVLLEGPPHS--GKTA--LAAKI---A--ED-SN---------FPFIKICSPDKM--I-------GF-S-ETAKCQA---IKK-------IFDDAYKSQLSCVVVDDIERLLDYV-P---I--G-P-R-FSNL----VLQALL-VLLKKPPP-----H----------------------------G-RK-LLII-GTTS-RK-D-VL--Q-EMEM---LD--AF-ST-MVHVPNI----ATGDHL-M--EAL--E-------------L------L-------G--S----F-------------------KD-----K----------E-----------RN----------------------TI-------AQ--N-V---------K------------------G---R--------K----------V----W-----------------------------------------IGI-KKLLM-----L--IE---M--------S-L--Q--M------------------D--PE-------------------------------Y------RV--RK-FL-A-LL--REEGASPLD---------------------------------------------------------------------------------------------------------------------------------------------------------------------
>Lampropholis_coggeri@Lcog451.H1.1
--------------------------------------------------------------------------------------------------------------------------------------------------------------------------------------------------------------------------------------------------------------------------------------------------------------------------------------------------------------------------------------------------------------------------------A----R---I-----MQ---A-------A------RC----------P--T----D--EL--S---L------TNC-AV-----------INE---K------D--F--Q------------------S-----G--L--------------------------------H-V--------AVK----------------------T--------------T-----PN--H------KY----I------FTL-RGH---T--------------S-------------------------VV----------PGT---IAFSLPQR--K-WAG-LS----I--G--Q-----D----ID-VS-Q----Y--N--FD-------------------KTR-Q--CIGT-MTIE-ID--F-L-Q-K-K---S-VD---S-----N--P-----Y-----DS-DK--MAAEF---IQQFNNQAFSV----GQQL-V---------F--S---F-----N-----D--K----------LF----G------L-------L-V--------K---D--I-------E-------------A--------M----------------D----------P--------S-------I--------------L--------K---G-------------------------------------------------E-P-A------------------------------------------SG---K--K---------Q-K----------------------I---------D-------V-G-----------LVV--GN----SQ------VA---FEKA--EN----S--S------L------------------------------------------T-L-----IGK--S-K----T-----------------------------------RE---NR-----Q--S-------------------------I-IN--------------PDWNFEKMGIGGLDKEFSDIFRRAFASRVFPPEIVEQMGCKHVKGILLFGPPGCGKTLMARQIGKML------NAREPKVVNGPEILNKYVGESEANIRKLFADAEEEQK-RL-GANSG-VHIIIFDEIDAICKQR-G-S-M-AG-ST-GVHDTVVNQLLSKIDGVEQLNNILVIGMTNRPDLIDEALLRPGRLEVKMEIGLP-DEKGRMQILNIHTSRMRTH--------------QL---L------------------SG---D-----------------------------------------------------------------VD-------IGELAVETKNFS-G----AELEGLVRAAQ--------------------------------STA-MN-R---------------------HIK---A------S-T----K---V-E----------------V-------------D-M---EK--AE---------S---------------L--QVTRGDFLASLEN-DIK--PAF----GTNQE-DYASY-I-MNGI----------------------I--------KWGD--------------------------PVTRV-----------------L--EDGELLVQQAK--NS---DR-T------------------------P--L--VSVLLEGPPHS--GKTA--LAAKI---A--EE-SN---------FPFIKICSPDKM--I-------GF-S-ETAKCQA---IKK-------IFDDAYKSQLSCVVVDDIERLLDYV-P---I--G-P-R-FSNL----VLQALL-VLLKKAPP-----N----------------------------G-RK-LLII-GTTS-RK-D-VL--Q-EMEM---LD--AF-ST-MIHIPNI----AAGEHL-M--EAL--E-------------L------L-------S--C----F-------------------KD-----E----------E-----------RS----------------------VI-------AK--H-V---------R------------------G---R--------K----------V----W-----------------------------------------IGI-KKLLM-----L--IE---M--------S-L--Q--M------------------D--PE-------------------------------Y------RV--KK-FL-A-LL--REEGAF------------------------------------------------------------------------------------------------------------------------------------------------------------------------
>Latimeria_chalumnae@CT01131209.H1.1
--------------------------------------------------------------------------------------------------------------------------------------------------------------------------------------------------------------------------------------------------------------------------------------------------------------------------------------------------------------------------------------------------------------------------M----AA----R---T-----MQ---A-------A------RC----------P--T----D--EL--S---L------TNC-AV-----------VNE---K------D--F--Q------------------S-----G--Q--------------------------------H-V--------VVR----------------------T--------------S-----PT--H------KY----V------FTL-RTH---S--------------S-------------------------VL----------PGS---IAFSLPQR--K-WAG-LS----I--Q--Q-----E----VE-VS-L----Y--N--FD-------------------KTK-Q--CVGT-MTIE-ID--F-L-Q-K-K---S-VD---S-----N--P-----Y-----DT-DK--MASEF---IQQFNSQAFTV----GQQL-V---------F--S---F-----N-----D--K----------LF----G------L-------V-V--------K---D--V-------Q-------------A--------M----------------D----------P--------S-------I--------------L--------K---G-------------------------------------------------E-L-D------------------------------------------TG---K--K---------Q-K----------------------I---------E-------V-G-----------LVV--GN----SQ------VV---FEKA--DN----S--S------L------------------------------------------N-L-----AGK--A-K----T-----------------------------------KQ---GR-----Q--S-------------------------I-IN--------------PDWNFEKMGIGGLDKEFSDIFRRAFASRVFPPEIVEQMGCKHVKGILLYGPPGCGKTLMARQIGKML------NAREPKVVNGPEILNKYVGESEANIRKLFADAEEEQR-RL-GANSG-LHIIIFDEIDAICKQR-G-T-M-MG-ST-GVHDTVVNQLLSKIDGVEQLNNILVIGMTNRPDLIDEALLRPGRLEVKMEIGLP-DEKGRIQILHIHTVRMREN--------------SL---L------------------SG---D-----------------------------------------------------------------VN-------IPELAQETKNFS-G----AELEGLVRAAQ--------------------------------STA-MN-R---------------------HIK---A------T-T----K---V-E----------------V-------------D-M---EK--AE---------R---------------L--QVTRSDFFASLEN-DIK--PAF----GTNQE-DYASY-V-MNGI----------------------I--------KWGD--------------------------PVTCV-----------------L--DDGELLVQQTK--NS---DR-T------------------------P--L--VSVLLEGAPHS--GKTA--LAAKI---A--EE-SS---------FPFIKICSPDKM--I-------GF-S-ETAKCQA---MKK-------IFDDAYKSQLSCVVVDDIERLLDYV-P---I--G-P-R-FSNL----VLQALL-VLLKKIPP-----Q----------------------------S-RK-LLII-GTTS-RK-D-VL--Q-EMEM---LD--AF-ST-TIHVSNI----TTGEQL-M--EAL--E-------------L------L-------G--S----F-------------------KE-----K----------E-----------RT----------------------TI-------AQ--H-V---------K------------------G---K--------K----------V----W-----------------------------------------IGI-KKLLM-----L--IE---M--------S-L--Q--M------------------D--PE-------------------------------Y------RV--SK-FL-T-LM--RDEGADQHEFD-------------------------------------------------------------------------------------------------------------------------------------------------------------------
>Latimeria_menadoensis@GAPS01047471.H1.1
--------------------------------------------------------------------------------------------------------------------------------------------------------------------------------------------------------------------------------------------------------------------------------------------------------------------------------------------------------------------------------------------------------------------------M----AA----R---T-----MQ---A-------A------RC----------P--T----D--EL--S---L------TNC-AV-----------VNE---K------D--F--Q------------------S-----G--Q--------------------------------H-V--------VVR----------------------T--------------S-----PT--H------KY----V------FTL-RTH---S--------------S-------------------------VL----------PGS---IAFSLPQR--K-WAG-LS----I--Q--Q-----E----VE-VS-L----Y--N--FD-------------------KTK-Q--CVGT-MTIE-ID--F-L-Q-K-K---S-VD---S-----N--P-----Y-----DT-DK--MASEF---IQQFNSQAFTV----GQQL-V---------F--S---F-----N-----D--K----------LF----G------L-------V-V--------K---D--V-------Q-------------A--------M----------------D----------P--------S-------I--------------L--------K---G-------------------------------------------------E-L-D------------------------------------------TG---K--K---------Q-K----------------------I---------E-------V-G-----------LVV--GN----SQ------VV---FEKA--DN----S--S------L------------------------------------------N-L-----AGK--A-K----T-----------------------------------KQ---GR-----Q--S-------------------------I-IN--------------PDWNFEKMGIGGLDKEFSDIFRRAFASRVFPPEIVEQMGCKHVKGILLYGPPGCGKTLMARQIGKML------NAREPKVVNGPEILNKYVGESEANIRKLFADAEEEQR-RL-GANSG-LHIIIFDEIDAICKQR-G-T-M-MG-ST-GVHDTVVNQLLSKIDGVEQLNNILVIGMTNRPDLIDEALLRPGRLEVKMEIGLP-DEKGRIQILHIHTVRMREN--------------SL---L------------------SG---D-----------------------------------------------------------------VN-------IPELAQETKNFS-G----AELEGLVRAAQ--------------------------------STA-MN-R---------------------HIK---A------T-T----K---V-E----------------V-------------D-M---EK--AE---------R---------------L--QVTRSDFFASLEN-DIK--PAF----GTNQE-DYASY-V-MNGI----------------------I--------KWGD--------------------------PVTCV-----------------L--DDGELLVQQTK--NS---DR-T------------------------P--L--VSVLLEGAPHS--GKTA--LAAKI---A--EE-SS---------FPFIKICSPDKM--I-------GF-S-ETAKCQA---MKK-------IFDDAYKSQLSCVVVDDIERLLDYV-P---I--G-P-R-FSNL----VLQALL-VLLKKIPP-----Q----------------------------S-RK-LLII-GTTS-RK-D-VL--Q-EMEM---LD--AF-ST-TIHVSNI----TTGEQL-M--EAL--E-------------L------L-------G--S----F-------------------KE-----K----------E-----------RT----------------------TI-------AQ--H-V---------K------------------G---K--------K----------V----W-----------------------------------------IGI-KKLLM-----L--IE---M--------S-L--Q--M------------------D--PE-------------------------------Y------RV--SK-FL-T-LM--RDEGADQHEFD-------------------------------------------------------------------------------------------------------------------------------------------------------------------
>Leucoraja_erinacea@toto62931.H1.1
--------------------------------------------------------------------------------------------------------------------------------------------------------------------------------------------------------------------------------------------------------------------------------------------------------------------------------------------------------------------------------------------------------------------------M----AT----R---T-----MQ---A-------A------RC----------P--T----D--EL--S---L------TNC-AV-----------VNE---K------D--F--Q------------------S-----G--Q--------------------------------H-V--------LVK----------------------T--------------S-----PN--H------KF----V------FTA-KSH---S--------------T-------------------------VP----------QGR---IAFSLPQR--K-WVG-LS----I--G--Q-----E----VE-VS-A----Y--T--FD-------------------KTK-Q--CIGT-MTIE-ID--F-L-Q-K-K---S-VD---S-----N--P-----Y-----DT-DK--MAAEF---IQHFNSQAFST----GQQL-V---------F--S---F-----V-----D--K----------LF----G------L-------M-V--------K---G--I-------E-------------A--------M----------------D----------P--------S-------I--------------L--------K---G-------------------------------------------------E-Q-A------------------------------------------SV---M--Q---------Q-K----------------------I---------D-------L-G-----------LAV--AN----SQ------VI---FEKA--DS----S--S------L------------------------------------------T-L-----IGK--S-K----T-----------------------------------KQ---GR-----Q--S-------------------------I-IN--------------PDWNFEKMGIGGLDREFSDIFRRAFASRVFPVDLVEQMGCKHVKGILLFGPPGCGKTLMARQIGKML------NAREPKVVNGPEILNKYVGESEANIRKLFADAEEEQR-RL-AANSG-LHIIIFDEIDAICKQR-G-T-M-AG-ST-GVHDTVVNQLLSKIDGVEQLNNILVIGMTNRPDLIDDALLRPGRLEVKMEIGLP-DEKGRVQILNIHTARMKEH--------------NL---L------------------DS---D-----------------------------------------------------------------VN-------IAELAQDTKNFS-G----AELEGLVRAAQ--------------------------------STA-MN-R---------------------HIK---A------A-S----K---V-E----------------V-------------D-M---EK--AE---------K---------------L--KVTRGDFLNSLEN-DIK--PAF----GINQE-DYDSY-I-MNGI----------------------Y--------VWGD--------------------------PVTRA-----------------L--DDGELLVQQTK--NS---DR-T------------------------P--L--VSVLLEGPPNS--GKTA--LAAKI---A--EK-SG---------FPFIKICSPEKM--I-------GF-S-ETAKCQA---IKK-------IFEDAYKSQLSCVVVDDIERLLDYV-P---I--G-P-R-FSNL----VLQALL-VLLKKSSP-----H----------------------------G-RK-LLII-GTTS-RK-D-VL--Q-EMEM---VD--VF-ST-TVHIPNI----STGEQL-M--EAL--E-------------L------L-------G--R----F-------------------DD-----R----------E-----------RA----------------------RI-------IQ--H-V---------K------------------D---K--------P----------V----W-----------------------------------------IGI-KKLMM-----I--IE---M--------S-L--Q--M------------------G--PE-------------------------------Y------RV--NK-FL-S-LL--KEQGSAP-----------------------------------------------------------------------------------------------------------------------------------------------------------------------
>Notophthalmus_viridescens@Nvir3375.H1.1
--------------------------------------------------------------------------------------------------------------------------------------------------------------------------------------------------------------------------------------------------------------------------------------------------------------------------------------------------------------------------------------------------------------------------M----AA----R---S-----MQ---A-------A------RC----------P--T----D--EL--S---L------SNC-AV-----------VNE---K------D--F--Q------------------S-----A--L--------------------------------H-V--------TVR----------------------T--------------A-----GN--H------KF----I------FTL-KTH---H--------------S-------------------------VL----------PGS---IAFSLPQR--K-WAG-LS----I--G--Q-----E----VE-VC-V----Y--N--FD-------------------KTK-Q--CIGT-MTIE-ID--F-L-Q-K-K---S-VD---S-----N--P-----Y-----DS-DK--MAGEF---IQQFNNQAFSV----GQQL-V---------F--H---F-----C-----D--K----------LF----G------L-------V-V--------K---D--I-------E-------------G--------M----------------D----------P--------S-------I--------------L--------K---G-------------------------------------------------E-S-A------------------------------------------TG---K--Q---------Q-K----------------------I---------E-------A-G-----------LVV--GN----SQ------VV---FEKA--ES----S--S------L------------------------------------------T-L-----IGK--A-K----T-----------------------------------KQ---GR-----Q--S-------------------------I-IN--------------PDWNFERMGIGGLDREFSDIFRR---SRVFPPDIVEQMGCKHVKGILLFGPPGCGKTLMARQIGKML------NAREPKVVNGPEILNKYVGESEANIRKLFADAEDEQK-RL-GANSG-LHIIIFDEIDAICKQR-G-S-M-AG-ST-GVHDTVVNQLLSKIXGVEQLNNILVIGMTNRPDLIDEALLRPGRLEVKMEIGLP-DEKGRCQILNIHTSKMRDH--------------KL---L------------------AQ---E-----------------------------------------------------------------VD-------INELAQETKNFS-G----AELEGLVRAAQ--------------------------------STA-MN-R---------------------HIK---A------S-A----K---V-E----------------V-------------D-T---DK--AQ---------S---------------L--QVTRSDFLTSLEN-DIK--PAF----GTNQE-DYASY-I-MNGX----------------------I--------MWGD--------------------------PVTRV-----------------M--EDGELLVQQTK--NS---DR-T------------------------P--L--VSVLLEGPPHS--GKTA--LAAKI---S--EE-SN---------FPFIKICSPEKM--I-------GF-S-ETAKCQA---IKK-------IFEDAYKSQLSCVVVXDIERLLDYV-X---I--G-P-R-FSNL----VLQALL-VLLKKAPP-----Q----------------------------G-RK-LLII-GTTS-RK-----------------------------------------------------------------------------------------------------------------------------------------------------------------------------------------------------------------------------------------------------------------------------------------------------------------------------------------------------------------------------------------------------------------------------------------------------------------------------------------------------------------------------------------------------------------------------------------
>Pelodiscus_sinensis@toto29454.H1.1
-------------------------------------------------------------------------------------------------------------------------------------------------------------------------------------------------------------------------------------------------------------------------------------------------------------------------------------------------------------------------------------------------------------------------------------------------------------------------------------------------------------------------------------------------------------------------------------------------------------------------------------------------------------------------------------------------------------------------------------------------------------------------------------------------------IQ-VS-P----Y--T--FD-------------------KTK-Q--CIGT-MTIE-ID--F-L-Q-K-K---S-VD---A-----N--P-----Y-----DS-DK--MAAEF---IQQFNNLAFSV----GQQL-V---------F--S---F-----N-----D--K----------LF----G------L-------L-V--------K---D--I-------E-------------A--------M----------------D----------P--------S-------I--------------L--------K---G-------------------------------------------------E-P-G------------------------------------------TS---K--K---------Q-K----------------------I---------D-------V-G-----------LIL--GN----SQ------VA---FEKA--EN----S--S------L------------------------------------------N-L-----IGK--S-K----T-----------------------------------RE---NR-----Q--S-------------------------I-IN--------------PDWNFEKMGIGGLDREFSDIFRRAFASRVFPPEIVEQMGCKHVKGILLYGPPGCGKTLMARQIGKML------NAREPKVVNGPEILNKYVGESEANIRKLFADAEEEQR-RL-GANSG-LHIIIFDEIDAICKQR-G-S-M-AG-ST-GVHDTVVNQLLSKIDGVEQLNNILVIGMTNRPDLIDDALLRPGRLEVKMEIGLP-DEKGRIQILHIHTSKMRDH--------------QL---L------------------SA---D-----------------------------------------------------------------VD-------IKELAVETKNFS-G----AELEGLVRAAQ--------------------------------STA-MN-R---------------------HIK---A------S-T----K---V-E----------------V-------------D-I---ET--AD---------R---------------L--RVTRGDFLTSLEN-DIK--PAF----GTNQE-DYASY-I-MNGI----------------------I--------KWGD--------------------------PVTRV-----------------L--EDGELLVQQTK--NS---DR-T------------------------P--L--VSVLLEGPPHS--GKTA--LAAKI---A--EE-SN---------FPFIKICSPDKT--I-------GF-S-ETAKCQA---MKK-------IFDDAYKSQLSCVVVDDIERLLDYV-P---I--G-P-R-FSNL----VLQALL-VLLKKAPP-----Q----------------------------G-RK-LLII-GTTS-RK-D-VL--Q-EMEM---LD--AF-ST-TIHVPNI----ETGEQL-M--EAL--E-------------L------L-------G--N----F-------------------KD-----K----------E-----------RS----------------------TI-------AQ--H-V---------K------------------G---K--------K----------V----W-----------------------------------------IGI-KKLLM-----L--IE---M--------S-L--Q--V-----------------------------------------------------------------------------------------------------------------------------------------------------------------------------------------------------------------------------------------------------------
>Phrynops_hilarii@Contig14634.H1.1
--------------------------------------------------------------------------------------------------------------------------------------------------------------------------------------------------------------------------------------------------------------------------------------------------------------------------------------------------------------------------------------------------------------------------------------------------------------------------------------------------------------------------------------------------------------------------------------------------------------------------------------------------------------------------------------------------------------------------------------------------------------------------------------------------------------------------------------------------------------------------------------------------------------------------------------------------------------------------------------------------------------------------------------------------------------------------------------------------------------------------------------------------------------------------------------------------------------------------------------------------------------------------------------------------------------------------------------------------------------------------------------------------------------------------------------------------------------------------------------------------------------------------------------------------------------------------------------------------------------------------------------------------------------------------------------------------------------------------------------------------------------------------------------------------------------------------------------------------------------------------------------------------------------------------------------------------------------------------------------------------------------------------------------------------------------------------------------------------------------------------------------------------------------------------------------------------------------------------------------------------------------------------------------------------------------------------------------------------------------------------------------------------------------------------------------------------------------------------------K-D-VL--E-EMEM---LD--AF-ST-TIHVPNI----ATGEQL-M--EAL--E-------------L------L-------G--N----F-------------------KD-----Q----------E-----------RS----------------------TI-------AQ--H-V---------H------------------G---K--------K----------V----W-----------------------------------------IGI-KKLLM-----L--IE---M--------S-L--Q--M------------------D--PE-------------------------------Y------RV--RK-FL-A-LL--REEGASLLD---------------------------------------------------------------------------------------------------------------------------------------------------------------------
>Pogona_vitticeps@CT01131209.H1.1
--------------------------------------------------------------------------------------------------------------------------------------------------------------------------------------------------------------------------------------------------------------------------------------------------------------------------------------------------------------------------------------------------------------------------M----AA----R---T-----MQ---A-------A------RC----------P--T----D--EL--S---L------SNC-AV-----------VNE---K------D--F--Q------------------S-----G--L--------------------------------H-V--------VVK----------------------T--------------S-----PN--H------KY----I------FTL-KTH---S--------------S-------------------------VV----------PGS---IAFSLPQR--K-WAG-LS----I--G--Q-----D----ID-VS-V----Y--N--FD-------------------KTK-Q--CIGT-MTIE-ID--F-L-Q-K-K---S-VD---S-----N--P-----Y-----DS-DK--MAAEF---IQQFNNQAFTV----GQQL-V---------F--S---F-----N-----D--K----------LF----G------L-------L-V--------K---D--I-------E-------------A--------M----------------D----------P--------S-------I--------------L--------K---G-------------------------------------------------E-P-A------------------------------------------TG---K--K---------Q-K----------------------I---------D-------V-G-----------LVV--GN----SQ------VA---FEKA--ES----S--S------L------------------------------------------T-L-----IGK--S-K----T-----------------------------------RE---NR-----Q--S-------------------------I-IN--------------PDWNFEKMGIGGLDKEFSDIFRRAFASRVFPPEIVEQMGCKHVKGILLYGPPGCGKTLMARQIGKML------NAREPKIVNGPEILNKYVGESEANIRKLFADAEEEQR-RL-GANSG-VHIIIFDEIDAICKQR-G-S-M-AG-ST-GVHDTVVNQLLSKIDGVEQLNNILVIGMTNRPDLIDEALLRPGRLEVKMEIGLP-DEKGRMQILNIHTSRMRTH--------------QL---L------------------AP---D-----------------------------------------------------------------VD-------ISELAVETKNFS-G----AELEGLVRAAQ--------------------------------STA-MN-R---------------------HIK---A------T-S----K---V-E----------------V-------------D-M---EK--AE---------S---------------L--QVTRGDFLASLEN-DIK--PAF----GTNQE-DYASY-I-MNGI----------------------I--------KWGD--------------------------PVTRV-----------------L--DDGELLVNQAK--NS---DR-T------------------------P--L--VSVLLEGPPHS--GKTA--LAAKI---A--EE-SN---------FPFIKICSPDKM--I-------GF-S-ETAKCQA---IKK-------IFDDAYKSQLSCVVVDDIERLLDYV-P---I--G-P-R-FSNL----VLQALL-VLLKKAPP-----Q----------------------------G-RK-LLII-GTTS-RK-D-VL--Q-EMEM---LD--AF-ST-TIHVPNI----ATGDHL-V--EAL--E-------------L------L-------G--S----F-------------------KD-----K----------E-----------RG----------------------TI-------VQ--N-V---------K------------------G---R--------K----------V----W-----------------------------------------IGI-KKLLM-----L--IE---M--------S-L--Q--M------------------D--PE-------------------------------Y------RV--RK-FL-A-LL--REEGA-------------------------------------------------------------------------------------------------------------------------------------------------------------------------
>Protopterus_annectens@Contig9722.H1.1
--------------------------------------------------------------------------------------------------------------------------------------------------------------------------------------------------------------------------------------------------------------------------------------------------------------------------------------------------------------------------------------------------------------------------M----AA----R---S-----MQ---A-------A------RC----------P--T----D--EL--S---L------TNC-AV-----------VNE---K------D--F--Q------------------S-----G--Q--------------------------------H-V--------IVR----------------------T--------------S-----PA--H------KY----V------FTL-RTH---S--------------S-------------------------VV----------PNS---IAFSLPQR--K-WAG-LS----I--G--Q-----E----VE-VC-L----Y--N--FD-------------------KTK-Q--CVGT-MTIE-ID--F-L-Q-K-----------------------------------------------------------------------------------------------------------------------------------------------------------------------------------------------------------------------------------------------------------------------------------------------------------------------------------------------------------------------------------------------------------------------------------------------------------------------------------------------------------------------------------------------------------------------------------------------------------------------------------------------------------------------------------------------------------------------------------------------------------------------------------------------------AG-ST-GVHDTVVNQLLSKIDGVEQLNNILVIGMTNRPDLIDEALLRPGRLEVKMEIGLP-DEKGRIQILNIHTARMRDN--------------KL---L------------------AT---D-----------------------------------------------------------------VC-------ISELAVETK----------------------------------------------------------------------------------------------A-A----K---V-E----------------V-------------D-M---EK--AE---------H---------------L--QVTRSDFLRSL--------------------------------------------------------------------------------------------------------------------------------------------------------------------------------------------------------------------------------------------------------------------------------------------------------------------------------------------------------------------------------------------------------------------------------------------------------------------------------------------------------------------------------------------------------------------------------------------------------------------------------------------------------------------------------------------------------------------------------------------------------------------------------------------------------------------------------------------------------------------------------------------------------------------------------------------------------------------------------
>Ptychodera_flava@Pfla103445.H1.1
-----------------------------------------------------------------------------------------------------------------------------------------------------------------------------------------------------------------------------------------------------------------------------------------------------------------------------------------------------------------------------------------------------------------------------------------------------------------------------------------------------------------------------------------------------------------------------------------------------------------------------------------------------------------------------------------------------------------------------------------------------------------------------------------------------------------------------------------------------------------------------------------------------------------------------------------------------------------------------------------------------------------------------------------------------------------------------------------------------------------------------------------------------------------------------------------------------------------------------------------------------------------------------------------------------------------------------------------------------------------------------------------------------------------------------------------------------------------------------------------------------------------------------------------------------------------------KHVKGILLYGPPGTGKTLMARQIGKML------NAREPQIVNGPEVLNKYVGENKEQVKKLKACA----K-RL-GNNSG-LHIIIFDEIDAICKQR-G-S-M-AG-ST-GVHDTVVNQLLSKIDG----------------------------------------------------------------------------------------------------------------------------------------------------------------------------------------------------------------------------------------------------------------------------------------------------------------------------------------------------------------------------------------------------------------------------------------------------------------------------------------------------------------------------------------------------------------------------------------------------------------------------------------------------------------------------------------------------------------------------------------------------------------------------------------------------------------------------------------------------------------------------------------------------------------------------------------------------------------------------------------------------------------------------------------------------------------------------------------------------------------------------------------------------------------------------------------------------------------------------------------------------------------------------------------------------------------------------------------------------------------------
>Python_regius@CT01131209.H1.1
--------------------------------------------------------------------------------------------------------------------------------------------------------------------------------------------------------------------------------------------------------------------------------------------------------------------------------------------------------------------------------------------------------------------------M----AA----R---T-----MQ---A-------A------RC----------P--T----D--EL--S---L------TNC-AV-----------VNE---K------D--F--Q------------------S-----G--L--------------------------------H-V--------AVK----------------------T--------------S-----PN--H------KY----V------FTL-RSH---A--------------S-------------------------VV----------PGS---IAFSLPQR--K-WAG-LS----I--G--Q-----E----ID-VS-L----Y--N--FD-------------------KTK-Q--CIGT-MTIE-ID--F-L-Q-K-K---S-ID---S-----N--P-----Y-----DS-DK--MAAEF---IQQFNNQAFTV----GQQL-V---------F--S---F-----N-----D--K----------LF----G------L-------L-V--------K---D--I-------E-------------A--------M----------------D----------P--------S-------I--------------L--------K---G-------------------------------------------------E-S-A------------------------------------------TG---K--K---------Q-K----------------------I---------E-------I-G-----------LVV--GN----SQ------VA---FEKA--ES----S--S------L------------------------------------------T-L-----IGK--S-K----T-----------------------------------RE---NR-----Q--S-------------------------I-IN--------------PDWNFEKMGIGGLDKEFSDIFRRAFASRVFPPEIVEQMGCKHVKGILLYGPPGCGKTLMARQIGKML------NAREPKIVNGPEILNKYVGESEANIRKLFADAEEEQK-RL-GANSG-VHIIIFDEIDAICKQR-G-S-M-AG-ST-GVHDTVVNQLLSKIDGVEQLNNILVIGMTNRPDLIDEALLRPGRLEVKMEIGLP-DEKGRIQILNIHTSRMRTH--------------QL---L------------------SS---D-----------------------------------------------------------------VD-------ITELAVETKNFS-G----AELEGLVRAAQ--------------------------------STA-MN-R---------------------HIK---A------S-T----K---V-E----------------V-------------D-M---EK--AE---------S---------------L--QVTRGDFLASLEN-DIK--PAF----GTNQE-DYASY-I-MNGI----------------------I--------KWGD--------------------------PVTRV-----------------L--DDGELLVQQVK--NS---DR-T------------------------P--L--VSVLLEGPPHS--GKTA--LAAKI---A--EE-SN---------FPFIKICSPDKM--I-------GF-S-ETAKCQA---IKK-------IFDDAYKSQLSCVVVDDIERLLDYV-P---I--G-P-R-FSNL----VLQALL-VLLKKTPP-----N----------------------------G-RK-LLII-GTTS-RK-D-VL--Q-EMEM---LD--AF-ST-TIHIPNI----ATGDHL-M--DAL--E-------------L------L-------S--G----F-------------------KD-----K----------E-----------RS----------------------TI-------AQ--N-V---------K------------------G---K--------K----------V----W-----------------------------------------IGI-KKLLM-----L--IE---M--------S-L--Q--M------------------D--PE-------------------------------Y------RV--RK-FL-A-LL--REEGAY------------------------------------------------------------------------------------------------------------------------------------------------------------------------
>Rana_chensinensis@Rche382.H1.1
--------------------------------------------------------------------------------------------------------------------------------------------------------------------------------------------------------------------------------------------------------------------------------------------------------------------------------------------------------------------------------------------------------------------------M----AG----R---S-----MQ---A-------A------RC----------P--T----D--EL--S---L------SNC-AV-----------VNE---K------D--F--Q------------------T-----G--L--------------------------------H-V--------SVR----------------------T--------------S-----PN--H------RY----I------FTV-KTH---H--------------T-------------------------VV----------PGT---IAFSLPQR--K-WAG-LS----I--G--Q-----D----VE-VG-L----Y--N--FD-------------------KTK-Q--CIGT-MTIE-ID--F-L-Q-K-K---S-VD---S-----N--P-----Y-----DT-DR--MAGEY---IQQFNNQAFSV----GQQL-V---------F--S---F-----N-----D--K----------LF----G------L-------V-V--------K---D--I-------E-------------A--------M----------------D----------P--------S-------I--------------L--------R---G-------------------------------------------------E-Q-P------------------------------------------SG---K--K---------Q-K----------------------I---------E-------A-G-----------LVV--GN----SQ------VV---FEKA--DS----S--S------L------------------------------------------N-L-----TGK--S-K----T-----------------------------------KQ---DR-----Q--S-------------------------I-IN--------------PDWNFEKMGIGGLDKEFSDIFRRAFASRVFPPEIVEQMGCKHVKGILLFGPPGCGKTLMARQIGKML------NAREPKVVNGPEILNKYVGESEANIRKLFADAEEEQR-RL-GANSG-LHIIIFDEIDAICKQR-G-S-M-AG-ST-GVHDTVVNQLLSKIDGVEQLNNILVIGMTNRPDLIDEALLRPGRLEVKMEIGLP-DEKGRLQILHIHTARMREH--------------QL---L------------------AS---D-----------------------------------------------------------------VE-------IPELATETKNFS-G----AELEGLVRAAQ--------------------------------STA-MN-R---------------------HIK---A------T-T----K---V-E----------------V-------------D-M---EK--AE---------R---------------L--QVTRVDFLTSLEN-DIK--PAF----GTNQE-DYASY-I-MNGI----------------------I--------KWGD--------------------------PVTRV-----------------L--EDGELLVQQTK--NS---DR-T------------------------P--L--VSVLLEGPPHS--GKTA--LAAKI---S--EE-SN---------FPFIKICSPEKM--I-------GF-S-ETAKCQA---IKK-------IFDDAYKSQLSCVVVDDIERLLDYV-P---I--G-P-R-FSNL----VLQALL-VLLKKAPP-----Q----------------------------G-RK-LLII-GTTS-RK-D-VL--Q-EMEM---LD--AF-ST-TVHVPNI----RTGDHL-M--EAL--E-------------L------L-------G--S----F-------------------KD-----N----------E-----------RS----------------------II-------AQ--H-V---------K------------------G---K--------P----------V----Y-----------------------------------------LGI-KKLLM-----L--IE---M--------S-L--Q--M------------------D--PE-------------------------------Y------RV--SK-XL-T-LL--KEEASEPPRRDY------------------------------------------------------------------------------------------------------------------------------------------------------------------
>Scyliorhinus_canicula@toto95146.H1.1
--------------------------------------------------------------------------------------------------------------------------------------------------------------------------------------------------------------------------------------------------------------------------------------------------------------------------------------------------------------------------------------------------------------------------M----AS----R---T-----MI---A-------A------RC----------P--T----D--EL--S---L------TNC-AV-----------LNE---K------D--F--Q------------------T-----G--Q--------------------------------H-V--------MVK----------------------T--------------G-----PI--H------RF----V------FTV-KSH---T--------------T-------------------------VP----------PGS---IAFSLPQR--K-WVG-LS----I--G--Q-----E----VE-VS-P----Y--G--FD-------------------KIK-Q--CIGT-MMIE-ID--F-L-Q-K-K---N-VD---S-----N--P-----Y-----DT-DK--MAAEF---IQQFINQAFST----SQQL-V---------F--N---F-----N-----D--K----------LF----G------L-------M-V--------K---D--I-------E-------------A--------M----------------D----------P--------S-------I--------------L--------K---G-------------------------------------------------E-P-A------------------------------------------SG---K--R---------Q-K----------------------I---------E-------L-G-----------LSI--AN----SQ------VI---FEKS--DS----S--S------L------------------------------------------T-L-----IGK--S-K----T-----------------------------------KQ---GR-----Q--S-------------------------I-IN--------------PDWNFEKMGIGGLDKEFSDIFRRAFASRVFPVDLVEQMGCKHVKGILLFGPPGCGKTLMARQIGKML------NAREPKVVNGPEILNKYVGESEANIRKLFADAEEEQR-RL-AANSG-LHIIIFDEIDAICKQR-G-T-M-AG-ST-GVHDTVVNQLLSKIDGVEQLNNILVIGMTNRPDLIDDALLRPGRLEVKMEIGLP-DEKGRVQILNIHTARMREH--------------NL---L------------------SD---D-----------------------------------------------------------------VD-------VLELAQETKNFS-G----AELEGLVRAAQ--------------------------------STA-MN-R---------------------HIK---A------A-T----K---V-E----------------V-------------D-M---EK--AE---------K---------------M--QVMRGDFLTSLEN-DIK--PAF----GINQE-DYDSY-I-MNGI----------------------I--------VWGD--------------------------PVTRA-----------------L--DDGELLVQQTK--NS---ER-T------------------------P--L--VSVLLEGPPNS--GKTA--LAAKI---A--EK-SG---------FPFIKICSPDKM--I-------GF-S-ETAKCQA---IKK-------IFEDAYKSQLSCVVVDEIERLLDYV-P---I--G-P-R-FSNL----VLQALL-VLLKKSSP-----H----------------------------G-RK-LLII-GTTS-RK-D-VL--Q-EMEM---MD--VF-ST-SIHIPNI----NTGQQL-M--EAL--E-------------L------L-------G--R----F-------------------DD-----R----------E-----------RA----------------------RI-------TQ--H-V---------K------------------G---T--------N----------V----W-----------------------------------------IGI-KKLLM-----I--IE---M--------S-L--Q--M------------------G--PE-------------------------------H------RV--NK-FL-A-LL--KEEGSDP-----------------------------------------------------------------------------------------------------------------------------------------------------------------------
>Sphenodon_punctatus@toto81.H1.1
--------------------------------------------------------------------------------------------------------------------------------------------------------------------------------------------------------------------------------------------------------------------------------------------------------------------------------------------------------------------------------------------------------------------------------------------------------------------------------------------------------------------------------------------------------------------------------------------------------------------------------------------------------------------------------------------------------------------------------------------------------------------------------------------------------------------------------------------------------------------------------------------------------------------------------------------------------------------------------------------------------------------------------------------------------------------------------------------------------------------------------------------------------------------------------------------------------------------------------------------------------------------------------------------------------------------------------------------------------------------------------------------------------------------------------------------------------------------------------------------------------------------------------------------------------------------------------------------------------------------------------------------------------------------------------------------------------------------------------------------------------------------------------------------------------------------------------------------------------------------------------------------------------------------------------------------------------------------------------------------------------------------------------------------------------------------------------------------------------------------------------------------------------------------------------------------------------------------------------------------------------------------------------------------------------------------------------------------------------------------------------------------------------------------------------------------------------------------------GTTS-RK-D-VL--Q-EMEM---LD--AF-ST-TIHMPNI----ATGEQL-M--EAL--E-------------L------L-------G--S----F-------------------KD-----K----------E-----------RA----------------------TI-------AQ--Q-V---------K------------------G---K--------T----------V----W-----------------------------------------IGI-KKLLM-----L--IE---M--------S-L--Q--M------------------D--PE-------------------------------Y------RV--RK-FL-A-LL--REEGTSPLN---------------------------------------------------------------------------------------------------------------------------------------------------------------------
>Trachemys_scripta@toto86.H1.1
----------------------------------------------------------------------------------------------------------------------------------------------------------------------------------------------------------------------------------------------------------------------------------------------------------------------------------------------------------------------------------------------------------------------------------------------------------------------------------------------------------------------------------------------------------------------------------------------------------------------------------------------------------------------------------------------------------------------------------------------------------------------------------------------------------------------------------------------------------------------------------------------------------------------------------------------------------------------------------------------------------------------------------------------------------------------------------------------------------------------------------------------------------------------------------------------------------------------------------------------------------------------------------------------------------------------------------------------------------------------------------------------------------------------------------------------------------------------------------------------------------------------------------------------------------------------------------------------------------------------------------------------------------------------------------------------------------------------------------------------------------------------------------------------------------------------------------------------------------------------------------------------------------------------------------------------------------------------------------------------------------------------------------------------------------------------------------------------------------------------------------------------------------------------------------------------------------------------------------------------------------------------------------------LAAKI---A--EE-SN---------FPFIKICSPDKT--I-------GF-S-ETAKCQA---MKK-------IFDDAYKSQLSCVVVDDIERLLDYV-P---I--G-P-R-FSNL----VLQALL-VLLKK----------------------------------------------------------L--Q-EMEM---LD--AF-ST-TIHVPSI----ATGEQL-M--EAL--E-------------L------L-------G--N----F-------------------KD-----N----------E-----------RS----------------------TI-------AQ--H-V---------K------------------G---K--------K----------V----W-----------------------------------------IGI-KKLLM-----L--IE---M--------S-L--Q--M------------------D--PE-------------------------------Y------RV--RK-FL-A-LL--REEGVS------------------------------------------------------------------------------------------------------------------------------------------------------------------------
