# Supplementary material for: A phylogenomic framework and timescale for comparative studies of tunicates
Source: BMC Biol. 2018 Apr 13;16:39. doi: 10.1186/s12915-018-0499-2 (PMC5899321; doi:10.1186/s12915-018-0499-2)
Supplement: Supplementary file 4 — Supporting data. Transcriptome assemblies, alignments, and trees. (ZIP 38502 kb) [file 12915_2018_499_MOESM4_ESM.zip › 12915_2018_499_MOESM4_ESM/12915_2018_499 (Delsuc) Files Updated 23-03-2018/pace2-A.fasta]

>Saccoglossus_kowalevskii@CT01070502.H1.1
----------------------------------------------------------------------------------------------------------------------------------------------------------------------------------------------------------------------------------------------------------------------------------------------------------------------------------------------------------------------------------------------------------------------------------------------------------------------------------------------------------------------------------------------------------------------------------------------------------------------IDVRDTVNYKEVMKQYGLGPNGGIMTSLNLFA----TR-F---DQV-M-KF------ID-K-R------------------------------------------------------S--------------------------------Q--E-----Y-------------------------E-----------------------------------------------------------------------------------------------------------------------------------------------TDI---V-D----SE---FAIE-----------WM-------RDFESF-Q------EA-------L------E------------S-------E----------------------------------------------------T-------------------------------S-Y---TSN---LTRSLS-LVLDEFYQHL--KV--------------------------------------------------------------------------------------------------------------------------------------------------------------------------------------------------------------------------------------------------------------------------------------------------------------------------------------------------------------------------------------------------------------------------------------------------------------------------------------------------------------------------------------------------------------------------------------------------------------------------------------------------------------------------------------------------------------------
>Branchiostoma_floridae@EEA39512
--------------------------------------------------------------------------------------------------------------------------------------------------------------------------------------------------------------------------------------------------------------------------------------------------------------MAE-------A--RVEDGA--C--------AAEPNISAQQT--------SEPGG---------S----TQTA-G--------T------K---------------------------P---------TCI-LVL---GMAGSGKTTFVQRLNAHM-H-------A---------------Q---------------------------K--------------------------------T--------P--PYV---------INLDPAV-Y---------------EVPYPANIDIRDTVKYKEVMKQYGLGPNGGIITSLNLFA----TR-F---DQV-M-KY------VE-K-R------------------------------------------------------A--------------------------------N--E-----F-------------------------K----HV-----------ILDTPGQIEVFTWSASGSIIT-ESLA-S-G--F-----------P----------------------T-V-VVYV-MDIAR-----S-----V-NPVTFMSNMLYACSILYKT-KL--PFIVVMNKIDI---V-N----HS---FAVE-----------WL-------TDFEAF-Q------DA-------L------A------------Q-------E----------------------------------------------------E-------------------------------S-Y---ASN---LTRSLS-LVLDEFYANL--RTVGVSA-----VTGQGMAEFLQAVD-SAA-QEY-ETQ-YKPEYERL-K-------------K-E-KES----------A-E-QQ----EKL-------KQ-L---D-R-L---------------------------K---------R-D-----M----G---EGEA-------------------------------------V---------P--------------M---------------E----------------------T-------A---TPV---------R---------P------D------------A---------------------------A---P-------S---------H-----------S-----K--------A--P-E--V---------------M--------L--------------------T---------K-------G----------------------------P-------D------------E-D-------D-----------------E---L-------------------------D---------S-D-D----------------L---D---------E----E-M----T-ER-RE-E-A-AF-K---A--F---L------E-S-QKAHPRSK-QDKS------
>Homo_sapiens@BAG60986
----------------------------------------------------------------------------------------------------------------------------------------------------------------------------------------------------------------------------------MRC--L--Y--------------GR-------VGGARRKMAA-------------S------A---AA-----A----E-------L----------Q--------A-------S----------G---------------------G-P--------R------H---------------------------P---------VCL-LVL---GMAGSGKTTFVQRLTGHL-H-------A---------------Q---------------------------G--------------------------------T--------P--PYV---------INLDPAV-H---------------EVPFPANIDIRDTVKYKEVMKQYGLGPNGGIVTSLNLFA----TR-F---DQV-M-KF------IE-K-A------------------------------------------------------Q--------------------------------N--M-----S-------------------------K----YV-----------LIDTPGQIEVFTWSASGTIIT-EALA-S-S--F-----------P----------------------T-V-VIYV-MDTSR-----S-----T-NPVTFMSNMLYACSILYKT-KL--PFIVVMNKTDI---I-D----HS---FAVE-----------WM-------QDFEAF-Q------DA-------L------N------------Q-------E----------------------------------------------------T-------------------------------T-Y---VSN---LTRSMS-LVLDEFYSSL--RVVGVSA-----VLGTGLDELFVQVT-SAA-EEY-ERE-YRPEYERL-K-------------K-S-LAN----------A-E-SQ----QQR-------EQ-L---E-R-L---------------------------R---------K-D-----M----G------S-------------------------------------V---------A--------------L---------------D----------------------A-------G---T-----------A---------K------D------------S---------------------------L---S-------P---------V-----------L-----H--------P--S-D--L---------------I--------L--------------------T---------R-------G-----------TL---------D---E-E-------D------------E-E-------A-----------------D---S-------------------------D---------T-D-D----------------I---D---------H----R-V----T-EESHE-E-P-AF-Q---N--F---M------Q-E-SMAQYWKR-NNK-------
>Bos_taurus@AAI14713
-------------------------------------------------------------------------------------------------------------------------------------------------------------------------------------------------------------------------------------------------------------------------MAA-------------P------A---SA-----T----E-------S----------Q--------A-------S----------G---------------------G-P--------R------P---------------------------P---------ACL-LVL---GMAGSGKTTFVQRLTGYL-H-------S---------------Q---------------------------G--------------------------------C--------P--PYV---------INLDPAV-H---------------EVPFPANIDIRDTVKYKEVMKQYGLGPNGGIVTSLNLFA----TR-F---DQV-M-KF------IE-K-A------------------------------------------------------Q--------------------------------N--M-----S-------------------------K----YV-----------LIDTPGQIEVFTWSASGTIIT-EALA-S-S--F-----------P----------------------T-I-VIYV-MDTSR-----S-----T-NPVTFMSNMLYACSILYKT-KL--PFIVVMNKTDI---I-D----HS---FAVE-----------WM-------QDFEAF-Q------DA-------L------N------------Q-------E----------------------------------------------------T-------------------------------T-Y---VSN---LTRSMS-LVLDEFYSSL--RVVGVSA-----VLGTGLDELFVQVA-SAT-EEY-ERE-YRPEYERL-K-------------K-S-LAS----------A-Q-SQ----QQK-------EQ-L---E-R-L---------------------------Q---------K-D-----M----G------S-------------------------------------V---------A--------------L---------------D----------------------T-------G---T-----------A---------T------G------------S---------------------------S---S-------P---------V-----------L-----D--------P--S-D--L---------------I--------L--------------------T---------R-------G-----------TL---------D---E-E-------D------------E-E-------A-----------------D---S-------------------------D---------T-D-D----------------I---D---------H----R-V----T-EESRE-E-P-AF-Q---N--F---M------Q-E-SMAQYWKK-NK--------
>Mus_musculus@EDL37369
-------------------------------------------------------------------------------------------------------------------------------------------------------------------------------------------------------------------------------------------------------------------------MAA-------------P------V---AP-----S----E-------P----------Q--------A-------S----------R---------------------A-P--------Q------P---------------------------P---------VCL-LVL---GMAGSGKTTFVQRLTGHL-H-------N---------------K---------------------------G--------------------------------C--------P--PYV---------INLDPAV-H---------------EVPFPANIDIRDTVKYKEVMKQYGLGPNGGIVTSLNLFA----TR-F---DQV-M-KF------IE-K-A------------------------------------------------------Q--------------------------------N--T-----F-------------------------R----YV-----------LIDTPGQIEVFTWSASGTIIT-EALA-S-S--F-----------P----------------------T-V-VIYV-MDTSR-----S-----T-NPVTFMSNMLYACSILYKT-KL--PFIVVMNKTDI---I-D----HS---FAVE-----------WM-------QDFEAF-Q------DA-------L------N------------Q-------E----------------------------------------------------T-------------------------------T-Y---VSN---LTRSMS-LVLDEFYSSL--RVVGVSA-----VVGTGFDELCTQVT-SAA-EEY-ERE-YRPEYERL-K-------------K-S-LAN----------A-Q-SN----QQK-------EQ-L---E-R-L---------------------------R---------K-D-----M----G------S-------------------------------------V---------A--------------L---------------D----------------------P-------E---A-----------G---------K------G------------N---------------------------A---S-------P---------V-----------L-----D--------P--S-D--L---------------I--------L--------------------T---------R-------G-----------TL---------D---E-E-------D------------E-E-------A-----------------D---S-------------------------D---------T-D-D----------------I---D---------H----R-V----T-EESRE-E-P-AF-Q---N--F---M------E-E-SMA-HWKR-NK--------
>Monodelphis_domestica@XP_001380527
----------------------------------------------------------------------------------------------------------------------------------------------------------------------------------------------------------------------------------------------------------------------------------------------------------------M-------D--PS------S--------GPETAETPEDP--------HS------------Q----PRPR-P--------R------P---------------------------P---------VCL-LVL---GMAGSGKTTFVQRLTGYL-H-------G---------------L---------------------------G--------------------------------S--------P--PYV---------INLDPAV-H---------------EVPFPANIDIRDTVKYKEVMKQYGLGPNGGIVTSLNLFA----TR-F---DQV-M-KF------IE-K-S------------------------------------------------------Q--------------------------------N--M-----S-------------------------Q----YV-----------LIDTPGQIEVFTWSASGTIIT-EALA-S-S--F-----------P----------------------T-I-VIYV-MDTSR-----S-----T-NPVTFMSNMLYACSILYKT-KL--PFIVVMNKTDI---I-D----HS---FAVE-----------WM-------QDFETF-Q------DA-------L------N------------Q-------E----------------------------------------------------T-------------------------------T-Y---VSN---LTRSMS-LVLDEFYSSL--RVVGVSA-----VLGTGLEELFVQVT-SAT-EEY-ERE-YRPEYERL-K-------------K-T-LAH----------A-Q-SQ----HQK-------EQ-L---D-R-L---------------------------R---------K-D-----M----G------P-------------------------------------V---------A--------------L---------------D----------------------P-------G---A-----------A---------T------D------------S---------------------------S---A-------S---------A-----------V-----M--------P--S-D--L---------------I--------L--------------------T---------R-------G-----------TA---------DE--E-E-------E------------D-E-------E-----------------D---S-------------------------D---------T-D-D----------------I---D---------H----K-V----T-EESHE-E-P-AF-K---N--F---M------Q-E-SVTWYRNR-SNE-------
>Ornithorhynchus_anatinus@XP_001509020
----------------------------------------------------------------------------------------------------------------------------------------------------------------------------------------------------------------------------------------------------------------------------------------------------------------------------------------------------------------------------------------------------------------------------------------------------------------------------------------------------------------------------------------------------------------------------------------------------------------------XDIRDTVKYKEVMKQYGLGPNGGIVTSLNLFA----TR-F---DQV-M-KF------IE-K-C------------------------------------------------------Q--------------------------------N--T-----N-------------------------Q----YV-----------LIDTPGQIEVFTWSASGTIIT-EALA-S-S--F-----------P----------------------T-V-VVYV-MDTSR-----S-----T-NPVTFMSNMLYACSILYKT-KL--PFIVVMNKTDI---I-D----HS---FAVE-----------WM-------QDFETF-Q------DA-------L------N------------Q-------E----------------------------------------------------T-------------------------------T-Y---ASN---LTRSMS-LVLDEFYSSL--RVVGFSA-----VQGTGLDELFVQVS-SAA-EEY-ERE-YRPEYERL-K-------------K-S-LSH----------S-E-EN----RQR-------X------------------------------------------------------------------------------------------------------------------------------------------------------------------------------------------------------------------------------------------------------------------------------------------------------------------------------------------------------------------------------------------------------------------------------------------------------------------------------------------------------------------------------------------------------------------------------------------------------------------
>Gallus_gallus@XP_419990
----------------------------------------------------------------------------------------------------------------------------------------------------------------------------------------------------------------------------------------------------------------------------------------------------------------M-------A----------A--------A-------G----------G---------------------T-A--------A------A---------------------------P---------VCV-LVL---GMAGSGKTTFVQCLAAHL-H-------G---------------Q---------------------------R--------------------------------C--------P--PYV---------INLDPAV-H---------------ELPFPANIDIRDTVKYKEVMKQYGLGPNGGIVTSLNLFA----TR-F---DQV-M-KF------IE-K-R------------------------------------------------------Q--------------------------------N--A-----S-------------------------K----YV-----------IIDTPGQIEVFTWSASGTIIT-EALA-S-S--F-----------P----------------------S-V-VVYV-MDTSR-----S-----T-NPITFMSNMLYACSILYKT-KL--PFIVVMNKTDI---I-D----HS---FAVE-----------WM-------QDFETF-Q------DA-------L------N------------Q-------E----------------------------------------------------T-------------------------------S-Y---VSN---LTRSMS-LVLDEFYSSL--KVVGVSA-----VLGTGLDDFFVQLS-KAV-EEY-ERE-YRPEYERL-R-------------K-T-LEK----------A-Q-NK----QKK-------DQ-L---E-R-L---------------------------R---------K-D-----M----G------P-------------------------------------V---------C--------------M---------------Q----------------------G-------N---TL----------A---------G------S------------D---------------------------D---A-------S---------A-----------M-----G--------P--S-E--L---------------I--------L--------------------T---------R-------G-----------NL---------D---E-D-------E------------E-E-------R-----------------E---S-------------------------D---------T-D-D----------------I---D---------H----E-V----T-EESHE-E-P-AF-K---N--F---M------Q-E-TRMRYQRR-SNENE-----
>Taeniopygia_guttata@XP_002188737
----------------------------------------------------------------------------------------------------------------------------------------------------------------------------------------------------------------------------------------------------------------------------------------------------------------M-------A----------A--------A-------A----------G---------------------A-A--------AVA--A-A---------------------------P---------VCV-LVL---GMAGSGKTTFVQRLAAHL-H-------G---------------Q---------------------------R--------------------------------C--------P--PYV---------INLDPAV-H---------------SLPFPANIDIRDTVKYKEVMKQYGLGPNGGIVTSLNLFA----TR-F---DQV-M-KF------IE-K-R------------------------------------------------------Q--------------------------------N--A-----S-------------------------K----YV-----------IIDTPGQIEVFTWSASGTIIT-EALA-S-S--F-----------P----------------------S-V-VVYV-MDTSR-----S-----T-NPVTFMSNMLYACSILYKT-KL--PFIVVMNKTDI---I-D----HS---FAVE-----------WM-------QDFETF-Q------DA-------L------N------------Q-------E----------------------------------------------------T-------------------------------S-Y---VSN---LTRSMS-LVLDEFYSSL--KVVGVSA-----VLGTGLDEFFIQLS-KAV-DEY-ERE-YRPEYERL-R-------------K-T-LEE----------A-Q-EK----QKR-------EQ-L---E-H-L---------------------------W---------K-D-----M----G------S-------------------------------------V---------C--------------V---------------Q----------------------G-------S---TL----------A---------G------L------------D---------------------------D---A-------S---------A-----------M-----G--------P--S-E--L---------------I--------L--------------------T---------R-------G-----------TL---------N---E---------E------------E-E-------R-----------------E---S-------------------------D---------T-D-D----------------I---D---------H----E-V----T-EESHE-E-P-AF-R---N--F---M------Q-D-VRMKCQRK-SNLNE-----
>Squalus_acanthias@CT01070725.H1.1
----------------------------------------------------------------------------------------------------------------------------------------------------------------------------------------------------------------------------------------------------------------------------------------------------------------D-------P----------A--------A-------F----------P---------------------Q-P--------Q------PR----PS--------------------A---------VCL-IVL---GMAGSGKTTFVQSLTGHL-H-------T---------------R---------------------------G--------------------------------A--------P--PYL---------INLDPAV-H---------------EIPFPANIDIRDTVNYKQVMKQYGLGPNGGIVTALNLFA----TR-F---DQV-M-KF------IE-K-R------------------------------------------------------Q--------------------------------Q--D-----C-------------------------R----FV-----------LIDTPGQIEVFTWSASGTIIT-EALA-S-T--F-----------S----------------------T-V-VVYV-MDTSR-----S-----T-NPVTFMSNML-------------------------------------------------------------------------------------------------------------------------------------------------------------------------------------------------------------------------------------------------------------------------------------------------------------------------------------------------------------------------------------------------------------------------------------------------------------------------------------------------------------------------------------------------------------------------------------------------------------------------------------------------------------------------------------------------------------------------------------------------------------------------------------------------------------------------------------------------------------------------------------------------------------------------------------------------------------
>Xenopus_tropicalis@AAI35392
--------------------------------------------------------------------------------------------------------------------------------------------------------------------------------------------------------------------------------------------------------------------------------------------------------------------------------------------------------------------------------------------------M--A-GA----E---------G---SG------A---------LCL-IVL---GMAGSGKTTFVQRLAAYL-H-------G---------------K---------------------------N--------------------------------S--------P--PYV---------INLDPAV-H---------------EIPFPANIDIRDTVNYKEVMKQYTLGPNGGIVTSLNLFA----TR-F---DQV-V-KF------IE-K-R------------------------------------------------------Q--------------------------------Q--N-----C-------------------------R----YV-----------LIDTPGQIEVFTWSASGAIIT-EALA-S-S--F-----------P----------------------S-V-VVYV-MDTSR-----S-----T-NPVTFMSNMLYACSIMYKT-KL--PFIVVMNKTDI---I-D----HS---FAVE-----------WM-------QDFETF-Q------DA-------L------N------------Q-------E----------------------------------------------------T-------------------------------S-Y---VSN---LTRSMS-LVLDEFYSAL--RVVGVSA-----VTGAGMEEFFAKVA-EAA-DEY-ERE-YRPEYDRL-R-------------K-E-AEE----------Q-Q-RK----QQK-------EQ-L---E-R-L---------------------------H---------R-D-----M----G------S-------------------------------------V---------A--------------L---------------N----------------------A-------G---P-----------G---------A------G--------------------------------------------L-------E---------V-----------A-----G--------P--S-D--L---------------I--------L--------------------T---------R-------G-----------NP---------E---E-E-------E------------P-E-------------------------D---S-------------------------D---------T-D-D----------------I---D---------H----S-V----A-EERLE-E-P-AF-Q---N--F---L------Q-Q-TQNMYRKK-TGQ-------
>Xenopus_laevis@AAI06339
--------------------------------------------------------------------------------------------------------------------------------------------------------------------------------------------------------------------------------------------------------------------------------------------------------------------------------------------------------------------------------------------------M--A-AA----E---------E---SE------T---------LCL-IVL---GMAGSGKTTLVQRLTAYL-H-------G---------------K---------------------------N--------------------------------S--------P--PYV---------INLDPAV-H---------------EIPFPANIDIRDTVNYKEVMKQYSLGPNGGIVTSLNLFA----TR-F---DQV-V-KF------IE-K-R------------------------------------------------------Q--------------------------------K--N-----C-------------------------R----YV-----------VMDTPGQIEVFTWSASGAIIT-EALA-S-S--F-----------P----------------------S-V-VVYV-MDTSR-----S-----T-NPVTFMSNMLYACSIMYKT-KL--PFIVVMNKTDI---I-D----HS---FAVE-----------WM-------QDFETF-Q------DA-------L------N------------Q-------E----------------------------------------------------T-------------------------------S-Y---VSN---LTRSMS-LVLDEFYTAL--RVVGVSA-----VTGAGMDDFFVKVT-EAA-DEY-ERE-YRPEYQRL-R-------------K-E-AEE----------E-Q-RK----EQK-------EQ-L---E-R-L---------------------------H---------R-D-----M----G------S-------------------------------------V---------A--------------L---------------N----------------------A-------G---A-----------G---------A------G--------------------------------------------L-------EEEAA-----V-----------A-----G--------P--S-D--L---------------I--------L--------------------T---------R-------G-----------NL-------------E-E-------E------------P-E-------------------------D---S-------------------------D---------T-D-D----------------I---D---------H----S-V----A-EERLE-E-P-AF-Q---N--F---L------Q-Q-TQSMYQQK-MGQ-------
>Danio_rerio@XP_683624
----------------------------------------------------------------------------------------------------------------------------------------------------------------------------------------------------------------------------------------------------------M-------ATAAAGNNDGAS-----------C------E---SD-----N----I-------K----------N--------R-------D----------QD------------D----EPTP-S--Q----SSSN--E-HS----T---------E---PK------P---------VCL-IVL---GMAGSGKTTFVQRLTAYL-H-------S---------------K---------------------------K--------------------------------T--------P--PYV---------INLDPAV-H---------------EVPFPANIDIRDTVNYKEVMKQYGLGPNGGIVTSLNLFA----TR-F---DQV-M-KF------IE-K-K------------------------------------------------------Q--------------------------------S--N-----H-------------------------E----YV-----------LIDTPGQIEVFTWSASGTIIT-EALA-S-S--F-----------P----------------------C-V-VIYV-MDTSR-----S-----V-NPVTFMSNMLYACSILYKT-KL--PFIVVMNKTDI---I-D----HS---FAVE-----------WM-------QDFEVF-Q------DA-------L------N------------Q-------E----------------------------------------------------T-------------------------------S-Y---ISN---LTRSMS-LVLDEFYTNL--RVVGVSA-----VTGSGLDELFVQVA-DAA-KEY-ETE-YRPEYERL-H-------------R-E-LAE----------A-Q-SQ----KQQ-------EQ-L---E-R-L---------------------------R---------K-D-----M----G------A-------------------------------------V---------P--------------M---------------E----------------------------------T-----------A---------A------P------------T---------------------------E---A-------P---D-----L-----------G-----G--------P--S-D--L---------------I--------F--------------------T---------R-------G-----------NP---------D---E-A-------E------------E-E-------I-----------------D---S-------------------------D---------T-D-D----------------I---D---------H----T-V----T-EESKE-A-G-AF-G---N--F---L------K-E-RREIVEVR-NRKTN-----
>Paracentrotus_lividus@CT01070709.H1.1
-------------------------------------------------------------------------------------------------------------------------------------------------------------------------------------------------------M--------------------------AAP--M--E--------------HS-------EPRENEGMSSKN-----------D------Q---DD-----E----K-------L----------G--------A-------C----------A---------------------S-G--------L------HN----T---------D---TK------P---------PCL-IVL---GMAGSGKTTFVQRLTAHL-H-------A---------------K---------------------------Q--------------------------------Q--------P--PYI---------INLDPAV-H---------------EVGYPTNIDIRDTVKYKEVMKQYGLGPNGGIMTSLNLFA----TR-F---DQV-M-SF------AE-K-A------------------------------------------------------S--------------------------------K--Q-----T-------------------------K----YI-----------ILDTPGQIEVFTWSASGAIIS-ETLA-S-T--F-----------P----------------------T-V-VVYV-MDTAR-----S-----V-NPVTFMSNMLYACSILYKY-KL--PFIVVMNKIDI---V-A----HD---FAME-----------WM-------RDFETF-Q------DA-------L------N------------Q-------E----------------------------------------------------T-------------------------------S-Y---ASN---LTRSMS-LVLDEFYENL--RAVGVSA-----VTGQGMEDFFQ-----------------------------------------------------------------------------------------------------------------------------------------------------------------------------------------------------------------------------------------------------------------------------------------------------------------------------------------------------------------------------------------------------------------------------------------------------------------------------------------------------------------------------------------------------------------------------------------------------------------------------------------------------------------------------------------------
>Patiria_miniata@CT01100918.H1.1
--------------------------------------------------------------------------------------------------------------------------------------------------------------------------------------------------------------------------------------------------------------------------------------------------------------------------------------------------------------------------------------------------------------------------------------------------VL---GMAGSGKTTFVQRITAHL-Y-------A---------------K---------------------------K--------------------------------Q--------P--PYV---------INLDPAV-H---------------EVSFPANIDIRDTVKYKEVMKQYGLGPNGGIMTSLNLFA----TR-F---DQV-M-EY------VE-K-R------------------------------------------------------S--------------------------------Q--E-----T-------------------------K----YV-----------IVDTPGQIEVFTWSASGAIIS-ETMA-A-S--F-----------P----------------------T-V-IVYV-MDTAR-----S-----V-NPVTFMSNMLYACSILYKY-KL--PFIVVMNKIDI---V-D----NE---FALE-----------WM-------HDFEAF-Q------DA-------L------N------------Q-------E----------------------------------------------------T-------------------------------S-Y---TSN---LTRSMS-LVLDEFYQNL--RAVGVSA-----VTGQGLDAFFKAVD-EAV-NEY-ETE-YKPEYERI-K-------------R-E-QIE----------A-E-RK----EET-------K------------------------------------------------------------------------------------------------------------------------------------------------------------------------------------------------------------------------------------------------------------------------------------------------------------------------------------------------------------------------------------------------------------------------------------------------------------------------------------------------------------------------------------------------------------------------------------------------------------------
>Ciona_savignyi@51677068.78
---------------------------------------------------------------------------------------------------------------------------------------------------------------------------------------------------------------------------------------------------------------------------------------------------------------------------------------------------------------------------------------S--------E------L---------------------------P---------TAL-IVL---GMAGSGKTTLVQRVTAHL-H-------A---------------S---------------------------E--------------------------------S--------P--PYV---------LNLDPAV-H---------------EVPYPVNIDIQDTVNYKEVMKQYGLGPNGGIMTALNLFA----TK-F---DQV-L-SL------LQ-K-R------------------------------------------------------A--------------------------------P--E-----F-------------------------K----NV-----------VIDTPGQIEVFTWSASGAIIT-ESLA-A-T--F-----------P----------------------T-V-IVYI-VDTAR-----C-----T-NPVTFMSNMLYACSILYKT-KL--PFFVVMNKTDI---V-D----HK---FAVE-----------WT-------TDFCAF-E------EA-------L------Q------------S-------E----------------------------------------------------T-------------------------------S-Y---ISN---LSRSMS-LVLDEFYNKL--KLVGFSA-----VTGAGMDDFLKAVD-EAR-QEY-XNE-YK-----------------------------------------------------------------------------------------------------------------------------------------------------------------------------------------------------------------------------------------------------------------------------------------------------------------------------------------------------------------------------------------------------------------------------------------------------------------------------------------------------------------------------------------------------------------------------------------------------------------------------------------------------------------------------
>Cystodytes_dellechiajei@Cdel63931.H1.2
---------------------------------------------------------------------------------------------------------------------------------------------------------------------------------------------------------------------------------------------------------------------------------------------------------------------------------------------------------------------------------------------------------------------------------------------------------------------------------------------------------------------------------------------------------------------------------------------------------------------NIDIQDTVKYKEVMKQYGLGPNGAIMTSLNLFT----TK-F---DQV-M-AY------LQ-K-R------------------------------------------------------S--------------------------------S--D-----I-------------------------K----TV-----------LVDTPGQIEVFTWSASGAIIT-ETLA-S-T--F-----------P----------------------T-V-VVYV-MDTAR-----S-----A-NPVTFMSNMLYACSILYKT-KL--PFI--------------------------------------------------------------------------------------------------------------------------------------------------------------------------------------------------------------------------------------------------------------------------------------------------------------------------------------------------------------------------------------------------------------------------------------------------------------------------------------------------------------------------------------------------------------------------------------------------------------------------------------------------------------------------------------------------------------------------------------------------------------------------------------------------------------------------------------------------------------------------------------------------------------------------------------------
>Phallusia_mammilata@CT01091006.H1.1
---------------------------------------------------------------------------------------------------------------------------------------------------------------------------------------------------------------------------------------------------------------------------------------------------------------------------------------------------------------------------------------------------------------------------------------------------------------------------------------------------------------------------------------------------------------------------------------------------------------------------------------------------------------------------------------------------------------------------------------------------------------------------------------------------------------------------------------------------IIT-ESLA-S-T--F-----------P----------------------T-V-VIYV-MDTAR-----S-----T-NPVTFMSNMLYACSILYKT-KL--PFIVVMNKTDI---V-D----HS---FAVE-----------WT-------TDFTAF-Q------DA-------L------N------------A-------D----------------------------------------------------T-------------------------------S-Y---MSN---LSRSMS-LVLDEFYNTL--KLVGFSA-----VTGAGTDDLLKAVE-EAH-EE-------------------------------------------------------------------------------------------------------------------------------------------------------------------------------------------------------------------------------------------------------------------------------------------------------------------------------------------------------------------------------------------------------------------------------------------------------------------------------------------------------------------------------------------------------------------------------------------------------------------------------------------------------------------------------------
>Bostrichobranchus_pilularis@CT01091006.H1.1
----------------------------------------------------------------------------------------------------------------------------------------------------------------------------------------------------------------------------------------------------------------------------------------------------------------------------------------------------------------------------------EEDP-GSSSNG--NNSE--NTK---------------------------P---------TVI-ITM---GMAGSGKTTFVQRLTAYL-H-------A---------------R---------------------------K--------------------------------N--------A--PYI---------LNLDPAV-T---------------EVPYPA--------------------------------------------------------------------------------------------------------------------------------------------------------------------------------------------------------------------------------------------F-----------P----------------------T-V-IVYV-MDTAR-----S-----T-NPITFMSNMLYACSILYKT-KL--PFIVVMNKTDI---V-D----HS---YAVN-----------WT-------KDFESF-Q------EA-------L------N------------A-------E----------------------------------------------------K-------------------------------T-H---INN---LTSSMS-LVLDEFYNNL--RLVGFSA-----ITGAGTSDFFEAIK-EAR-KEY-EME-YEPELKK------------------------------------------------------------------------------------------------------------------------------------------------------------------------------------------------------------------------------------------------------------------------------------------------------------------------------------------------------------------------------------------------------------------------------------------------------------------------------------------------------------------------------------------------------------------------------------------------------------------------------------------------------------------------
>Molgula_gulf@CT01091006.H1.1
----------------------------------------------------------------------------------------------------------------------------------------------------------------------------------------------------------------------------------------------------------------------------------------------------------------------------------------------------------------------------------------------------------------------------------------------------------------------------------------------------------------------------------------------------------------------------------------------------------------------------------------------------------------------------------------------------------------------------------------------------------------------------R--I-----S-------------------------E----YV-----------ILDTTGAIEVFTWSASGTIIT-EALA-S-T--F-----------P----------------------T-V-IVYV-MDTAR-----S-----T-NPVTFMSNMLYACSILYKT-KL--PFIVVLNKVDI---V-D----HT---FAVN-----------WT-------KDFESF-Q------NA-------L------N------------E-------EC---------------------------------------------------P-------------------------------A-H---INN---LTSSMS-LVLDEFYQDL--KLIGFSA-----INGKGTDEFFKAVQ-ESK-LEY-ETI-YKPDIEK--R-------------K-S-EMK----------C-E-NN----KQK-------E------------------------------------------------------------------------------------------------------------------------------------------------------------------------------------------------------------------------------------------------------------------------------------------------------------------------------------------------------------------------------------------------------------------------------------------------------------------------------------------------------------------------------------------------------------------------------------------------------------------
>Molgula_occidentalis@CT01091006.H1.1
---------------------------------------------------------------------------------------------------------------------------------------------------------------------------------------------------------------------------------------------------------------------------------------------------------------------------------------------------------------------------------------------------------------------------------------------------------------TFVQRMTAHL-H-------A---------------K---------------------------N--------------------------------N--------P--PYV---------VNLDPAV-H---------------EVPYPANIDIRDTVKYQEVMKQYKLGPNGGIMTALNLFT----TK-F---DQV-M-SL------VE-K-R------------------------------------------------------S--------------------------------K--A-----C-------------------------E----YV-----------LLDTPGQIEVFTWSASGTIIT-EALA-S-T--F-----------P----------------------T-V-IVYV-MDTAR-----S-----T-NPVTFMSNMLYACSILYKT-RL--PFIVVLNKVDI---V-D----HS---FAVN-----------WT-------KDFESF-Q-------------------------------------------------------------------------------------------------------------------------------------------------------------------------------------------------------------------------------------------------------------------------------------------------------------------------------------------------------------------------------------------------------------------------------------------------------------------------------------------------------------------------------------------------------------------------------------------------------------------------------------------------------------------------------------------------------------------------------------------------------------------------------------------------------------------------------------------------------------------------------------
>Dendrodoa_grossularia@CT01091006.H1.1
--------------------------------------------------------------------------------------------------------------------------------------------------------------------------------------------------------------------------------------------------------------------------------------------------------------------------------------------------------------------------------------------------------------------------------------------------------------TTFVQRLTAHL-H-------A---------------K---------------------------K--------------------------------S--------P--PYV---------INLDPAV-H---------------SVPYPANVDIRDTVKYKEVMKQYGLGPNGAIMTSLNLFT----TK-F---DQV-M-SL------IE-K-R------------------------------------------------------S--------------------------------S--E-----C-------------------------E----YV-----------IFDTPGQIEVFTWSASGAIIT-ETLA-S-T--F-----------P----------------------T-V-VVYV-MDTAR-----S-----T-NPVTFMSN----------------------NKTDI---A-I----YS---FAVE-----------WT-------RDFEAF-Q------EA-------L------KX-----------P-------N----------------------------------------------------K-------------------------------I-H---IGN---LTRSMS-LVLDEFYNNL--KLVGFSS-----ITGDGMPDLLEAIA-AAR-EEY-NKE-YKPEYEKL-K-------------KGS-WKR----------W-R-KK----RKK-------QQ-T---D-K-F---------------------------M---------K-D-----F-----------------------------------------------------------------------------------------------------------------------------------------K---------K------D------------D---------------------------L---I-------K--IE-----P-----------M-----R--------A--A-D--L---------------L--------A--------------------Q---------G-------G-----------CS---------D---E-E-------D------------D--------------------------------------------------------------------------------------------------------------------------------------------------------------------------
>Styela_plicata@Spli18485.H2.1
-----------------------------------------------------------------------------------------------------------------------------------------------------------------------------------------------------------------------------------------------------------------------------------------------------------------------------------------------------------------------------------ASG-GDFVSA--NQDN--SDK---------------------------A---------TTI-IVL---GMAGSGKTTFVQRLTAYL-H-------S---------------R---------------------------K--------------------------------R--------P--PYV---------VNLDPAV-H---------------SVPFPTNIDIRDTVKYK---------------------------------------------------------------------------------------------------------------------------------------------------------------------------------------------------------EVFTWSASGAIIT-ETLA-S-T--F-----------P----------------------T-V-VVYV-MDTAR-----S-----T-NPVTFMSNMLYACSILYK-----------------------------------------------------------------------------------------------------------------------------------------------------------------------------------------------------------------------------------------------------------------------------------------------------------------------------------------------------------------------------------------------------------------------------------------------------------------------------------------------------------------------------------------------------------------------------------------------------------------------------------------------------------------------------------------------------------------------------------------------------------------------------------------------------------------------------------------------------------------------------------------------------------------------------------------------------
>Oikopleura_dioica@CBY41137
---------------------------------------------------------------------------------------------------------------------------------------------------------------------------------------------------------------------------------------------------------------------------------------------------------------------------------------------MSEKVGEA----------G---------------------D-A--------TL-----K---------------------------P---------TAL-LVM---GMAGSGKTTFVQRLTAEL-Q-------M---------------A---------------------------NL------------------------------QR--------P--PYV---------VNLDPAV-A---------------DLQYPANIDIRDTVNYKEVMTQYGLGPNGAIMTSLNLFS----TK-F---DQV-L-SL------IE-K-R------------------------------------------------------S--------------------------------P--D-----H-------------------------D----HV-----------IFDTPGQIEVFTWSASGSIIT-ETLA-S-T--V-----------P----------------------T-VVILYI-MDVAK-----S-----T-SPVTFMSNMMYACSILYKT-EL--PFVIVLNKSDI---V-N----HA---FAIE-----------WM-------RDYETF-L------DA-------V------N------------Q-------E----------------------------------------------------E-------------------------------S-Y---ISN---LSRSLS-LVLDDFYCDL--RAVGFSS-----VTGMGMSDLMEKIT-DAR-KEY-FDD-FLPELKRK-R-------------E-K-ARK----------R-E-EE----RKA-------ED-L---Q-R-L---------------------------K---------D-D-----L----T------P-------------------------------------S---------A--------------S---------------R----------------------Y-------S---S-----------T---------R------S--------------------------------------------S-------KAASR-----K-----------A-----S--------P--P-R--G---------------M--------I--------------------P---------P-------S-----------E----------L---L-E-------Y------------R-D-------------------------Q---N-------------------------E---------I-P-G----------------S---S---------N----SQS----A-KEKLE-D-E-SF-E---N--W---I------Q-E-TRAQKNKK-----------
>Oikopleura_dioica@CBY10371
---------------------------------------------------------------------------------------------------------------------------------------------------------------------------------------------------------------------------------------------------------------------------------------------------------------------------------------------MSEKVGEA----------G---------------------D-A--------TL-----K---------------------------P---------TAL-LVM---GMAGSGKTTFVQRLTAEL-Q-------M---------------A---------------------------NL------------------------------QR--------P--PYV---------VNLDPAV-A---------------DLQYPANIDIRDTVNYKEVMTQYGLGPNGAIMTSLNLFS----TK-F---DQV-L-SL------IE-K-R------------------------------------------------------S--------------------------------P--D-----H-------------------------D----HV-----------IFDTPGQIEVFTWSASGSIIT-ETLA-S-T--V-----------P----------------------T-V-ILYI-MDVAK-----C-----T-SPVTFMSNMMYACSILYKT-EL--PFVIVLNKSDI---V-N----HA---FAIE-----------WM-------RDYETF-L------DA-------I------N------------Q-------E----------------------------------------------------E-------------------------------S-Y---ISN---LSRSLS-LVLDDFYCDL--KAVGFSS-----VTGMGMGDLMEKIT-DAR-KEY-FDD-FLPELERK-R-------------E-K-ARK----------R-E-EE----RKA-------ED-L---Q-R-L---------------------------K---------D-D-----L----T------P-------------------------------------S---------A--------------S---------------R----------------------Y-------S---S-----------T---------R------S--------------------------------------------S-------KAASR-----K-----------A-----S--------P--P-R--G---------------M--------I--------------------P---------P-------S-----------E----------L---L-E-------Y------------R-D-------------------------Q---N-------------------------E---------I-P-G----------------S---S---------N----SQS----A-KEKLE-D-E-SF-E---Q--W---I------K-E-TRAQKNKK-----------
>Petromyzon_marinus@ti.17
---------------------------------------------------------------------------------------------------------------------------------------------------------------------------------------------------------------------------------------------------------------------------------------------------------------------------------------------------------------------------------------------------------------------------------------------------------------------------------------------------------------------------------------------------------------------------------------------------------------------------------------------------------------------------------------------------------------------------------------------------------------------------------------------------------------------------------------------------------------------------------------------------------------------------------------------------------------TDI---V-S----HE---FALE-----------WM-------QDLELF-H------EA-------L------E------------Q-------D----------------------------------------------------S-------------------------------S-Y---SSN---LSRSLS-LVLDSFYVDL--RV--------------------------------------------------------------------------------------------------------------------------------------------------------------------------------------------------------------------------------------------------------------------------------------------------------------------------------------------------------------------------------------------------------------------------------------------------------------------------------------------------------------------------------------------------------------------------------------------------------------------------------------------------------------------------------------------------------------------
>Anolis_carolinensis@XP_003229551
------------------------------------------------------------------------------------------------------------------------------------------------------------------------------------------------------------------------------------------------------------------------------------------------------------------------------------------------------------------------------------------------------------------------------------------------------------------XRLAAHL-Q-------G---------------K---------------------------H--------------------------------C--------P--PYI---------INLDPAV-H---------------TLPFPANIDIRDTVKYKEVMKQYGLGPNGGIVTSLNLFA----TR-F---DQV-M-TF------IE-K-R------------------------------------------------------Q--------------------------------T--A-----S-------------------------Q----YV-----------LIDTPGQIEVFTWSASGTIIT-EALA-S-S--F-----------P----------------------S-V-VVYV-MDTSR-----S-----T-SPVTFMSNMLYACSILYKT-KL--PFILAMNKTDI---I-D----HR---FAVE-----------WM-------QDFEAF-Q------EA-------L------N------------Q-------E----------------------------------------------------A-------------------------------S-Y---ASN---LTRSMS-LVLDEFYGSL--KVVGVSA-----VQGTGMEEFFELVS-QAA-EEY-ERE-YRPEYERL-R-------------K-K-LEK----------A-Q-SR----RQQ-------EQ-L---E-R-L---------------------------Q---------R-D-----M-----------D-------------------------------------V---------A--------------A---------------E----------------------G-------G---PA----------A---------A------T------------A---------------------------A---AGS-----S---------S-----------V-----G--------P--S-G--L---------------I--------L--------------------T---------R-------G-----------TL---------V---E-G-------E------------D-Q-------E-----------------EALDS-------------------------D---------T-D-D----------------I---D---------H----E-A----N-EESHE-E-P-AF-Q---N--F---L------Q-E-AKQRYRAR-SKH-------
>Pan_troglodytes@XP_525723
----------------------------------------------------------------------------------------------------------------------------------------------------------------------------------------------------------------------------------MRC--L--Y--------------GR-------VGGARRKMAA-------------S------A---AA-----A----E-------P----------Q--------A-------S----------R---------------------G-P--------Q------H---------------------------P---------VCL-LVL---GMAGSGKTTFVQRLTGHL-H-------A---------------Q---------------------------G--------------------------------T--------P--PYV---------INLDPAV-H---------------EVPFPANIDIRDTVKYKEVMKQYGLGPNGGIVTSLNLFA----TR-F---DQV-M-KF------IE-K-A------------------------------------------------------Q--------------------------------N--M-----S-------------------------K----YV-----------LIDTPGQIEVFTWSASGTIIT-EALA-S-S--F-----------P----------------------T-V-VIYV-MDTSR-----S-----T-NPVTFMSNMLYACSILYKT-KL--PFIVVMNKTDI---I-D----HS---FAVE-----------WM-------QDFEAF-Q------DA-------L------N------------Q-------E----------------------------------------------------T-------------------------------T-Y---VSN---LTRSMS-LVLDEFYSSL--RVVGVSA-----VLGTGLDELFVQVT-SAA-EEY-ERE-YRPEYERL-K-------------K-S-LAN----------A-E-SQ----QQR-------EQ-L---E-R-L---------------------------R---------K-D-----M----G------S-------------------------------------V---------A--------------L---------------D----------------------A-------G---T-----------A---------R------D------------S---------------------------L---S-------P---------V-----------L-----H--------P--S-D--L---------------I--------L--------------------T---------R-------G-----------TL---------D---E-E-------D------------E-E-------A-----------------D---S-------------------------D---------T-D-D----------------I---D---------H----R-V----T-EESHE-E-P-AF-Q---N--F---M------Q-E-SMAQYWKR-NNK-------
>Meleagris_gallopavo@XP_003204599
-----------------------------------------------------------------------------------------------------------------------------------------------------------------------------------------------------------------------------------------------------------------------------------------------------------------------------------------------------------------------------------------------------------------------------------------------------------------------------------------------------------------------------------------------------------------------------------------------------------------PFPANIDIRDTVKYKEVMKQYGLGPNGGIVTSLNLFA----TR-F---DQV-M-KF------IE-K-R------------------------------------------------------Q--------------------------------N--A-----S-------------------------K----YV-----------IIDTPGQIEVFTWSASGTIIT-EALA-S-S--F-----------P----------------------S-V-VVYV-MDTSR-----S-----T-NPITFMSNMLYACSILYKT-KL--PFIVVMNKTDI---I-D----HS---FAVE-----------WM-------QDFETF-Q------DA-------L------N------------Q-------E----------------------------------------------------T-------------------------------S-Y---VSN---LTRSMS-LVLDEFYSSL--KVVGVSA-----VLGTGLDDFFVQLS-KAV-EEY-ERE-YRPEYERL-R-------------K-T-LEN----------A-Q-SK----QKR-------DQ-L---E-R-L---------------------------R---------K-D-----M----G------P-------------------------------------V---------C--------------M---------------Q----------------------G-------N---TI----------A---------G------S------------D---------------------------D---A-------S---------A-----------M-----G--------P--S-E--L---------------I--------L--------------------T---------R-------G-----------NL---------D---E-D-------E------------E-E-------R-----------------E---S-------------------------D---------T-D-D----------------I---D---------H----E-V----T-EESHE-E-P-AF-K---N--F---M------Q-E-TRMRYQRR-SNENEX----
>Eucidaris_tribuloides@SRA1720592.H1.1
-----------------------------------------------------------------------------------------------------------------------------------------------------------------------------------------------------------------------------------------------------------------------------------------------------------------------------------------------------------------------------------------------------------------------------------------------------------------------------------------------------------------------------------------------------------------------------------------------------------------------------------------------------------------------------------------------------------------------------------------------------------------------------------------------------------------------------------------------------------------------------------------------------------------------------------------------------------------------------------------------------------------------------------------------------------------------------------------------------------------T-------------------------------S-Y---ASN---LTRSMS-LVLDEFYQNL--RAVGVSA-----VTGQGLDDFFKAVN-EAI-EEY-ETE--------------------------------------------------------------------------------------------------------------------------------------------------------------------------------------------------------------------------------------------------------------------------------------------------------------------------------------------------------------------------------------------------------------------------------------------------------------------------------------------------------------------------------------------------------------------------------------------------------------------------------------------------------------------------------
>Lytechinus_variegatus@JH443536.H1.1
-------------------------------------------------------------------------------------------------------------------------------------------------------------------------------------------------------------------------------------------------------------------------------------------------------------------------------------------------------------------------------------------------------------------------------------------------------------------RLTAHL-Y-------A---------------N---------------------------K--------------------------------E--------P--PYI---------INLDPAV-H---------------EVGYPTNI---------------------------------------------------------------------------------------------------------------------------------------------------------------------------------------------------------------------------------------------------------------------------------------------------------------------SILYKY-KL--PFIVVMNKIDI---V-A----HD---FAME-----------WM-------RDFETF-Q------DA-------L------N------------Q-------E----------------------------------------------------T-------------------------------S-Y---ASN---LTRSMS-LVLDEFYENL--R------------------------------------------------------------------ME----------A-E-AK----EAQ-------RK-L---E-K-V---------------------------KRG-------K-G-----Q----G------S-------------------------------------K---------V--------------G---------------L----------------------T-------G---A-----------S---------V------E------------E---------------------------G-----------------------------------------------------------------------------------------------------------------------------------------------------------------------------------------------------------------------------------------------------------------------------------------------------------------------------------------------------
>Crotalus_adamanteus@AFJ52092
----------------------------------------------------------------------------------------------------------------------------------------------------------------------------------------------------------------------------------------------------------------------------------------------------------------M-------A----------A--------A-------A----------G---------------------A-A--------SSP--SGA---------------------------P---------ICV-LVL---GMAGSGKTALVQRLIAYL-H-------S---------------K---------------------------N--------------------------------S--------P--PYV---------INLDPAV-Y---------------ELPFQANIDIRDTVKYKEVMKQYALGPNGGIVTSLNLFA----TR-F---DQV-M-KF------IE-K-R------------------------------------------------------Q--------------------------------T--A-----S-------------------------Q----YV-----------LIDTPGQIEVFTWSASGTIIT-EALA-S-C--F-----------P----------------------S-V-VVYV-MDTSR-----S-----T-NPVTFMSNMLYACSILYKT-KL--PFIVVMNKTDI---I-D----HS---FALE-----------WM-------QDFEAF-Q------DA-------L------S------------Q-------E----------------------------------------------------A-------------------------------S-Y---ASN---LTRSMS-LVLDEFYNSL--QVVGVSA-----VQGTGMDEFFEHLS-KAV-DEY-ERE-YRPEYERL-R-------------K-K-LET----------A-Q-KQ----QQE-------EQ-L---K-N-L---------------------------Q---------R-D-----M----G------P-------------------------------------V---------A--------------M---------------E----------------------N-------SP--AV----------S---------G------S------------M---------------------------A---E-------S---------S-----------L-----G--------P--S-E--L---------------I--------L--------------------T---------R-------G-----------TL---------D---P-E-------E------------E-E-------E-----------------EAQDS-------------------------D---------T-D-D----------------I---D---------H----K-V----T-EESHE-E-P-AF-Q---N--F---L------Q-E-AKLHYLTR-NNQ-------
>Pan_paniscus@XP_003827163
----------------------------------------------------------------------------------------------------------------------------------------------------------------------------------------------------------------------------------MRC--L--Y--------------GR-------VGGARRKMAA-------------S------A---AA-----A----E-------P----------Q--------A-------S----------G---------------------G-P--------Q------H---------------------------P---------VCL-LVL---GMAGSGKTTFVQRLTGHL-H-------A---------------Q---------------------------G--------------------------------T--------P--PYV---------INLDPAV-H---------------EVPFPANIDIRDTVKYKEVMKQYGLGPNGGIVTSLNLFA----TR-F---DQV-M-KF------IE-K-A------------------------------------------------------Q--------------------------------N--M-----S-------------------------K----YV-----------LIDTPGQIEVFTWSASGTIIT-EALA-S-S--F-----------P----------------------T-V-VIYV-MDTSR-----S-----T-NPVTFMSNMLYACSILYKT-KL--PFIVVMNKTDI---I-D----HS---FAVE-----------WM-------QDFEAF-Q------DA-------L------N------------Q-------E----------------------------------------------------T-------------------------------T-Y---VSN---LTRSMS-LVLDEFYSSL--RVVGVSA-----VLGTGLDELFVQVT-SAA-EEY-ERE-YRPEYERL-K-------------K-S-LAN----------A-E-SQ----QQR-------EQ-L---E-R-L---------------------------R---------K-D-----M----G------S-------------------------------------V---------A--------------L---------------D----------------------A-------G---T-----------A---------K------D------------S---------------------------L---S-------P---------V-----------L-----H--------P--S-D--L---------------I--------L--------------------T---------R-------G-----------TL---------D---E-E-------D------------E-E-------A-----------------D---S-------------------------D---------T-D-D----------------I---D---------H----R-V----T-EESHE-E-P-AF-Q---N--F---M------Q-E-SMAQYWKR-NNK-------
>Strongylocentrotus_purpuratus@XP_798140
--------------------------------------------------------------------------------------------------------------------------------------------------------------------------------MRLKVIPRK---RACAHITTRIKM--------------------------ATP--I--D--------------TS-------KPREDDRMSSKD-----------V------V---KD-----E----Q-------L----------G--------A-------C----------A---------------------G-G--------L------HN----T---------D---TK------P---------PCL-IVL---GMAGSGKTTFVQRLNAHL-Y-------T---------------K---------------------------Q--------------------------------Q--------K--PYI---------INLDPAV-H---------------EVGYPTNIDIRDTVKYKEVMKQYGLGPNGGIMTSLNLFA----TR-F---DQV-M-GF------AE-K-R------------------------------------------------------S--------------------------------K--E-----T-------------------------K----YI-----------ILDTPGQIEVFTWSASGAIIS-ETLA-S-T--F-----------P----------------------T-V-VVYV-MDTAR-----S-----V-NPVTFMSNMLYACSILYKY-KL--PFIVVMNKIDI---V-A----HD---FAME-----------WM-------TDFETF-Q------DA-------L------N------------Q-------E----------------------------------------------------T-------------------------------S-Y---ASN---LTRSMS-LVLDEFYENL--RAVGVSA-----VTGQGMDDFFKAVT-EAV-EEY-ETE-YKPQYERL-R-------------R-E-X---------------------------------------------------------------------------------------------------------------------------------------------------------------------------------------------------------------------------------------------------------------------------------------------------------------------------------------------------------------------------------------------------------------------------------------------------------------------------------------------------------------------------------------------------------------------------------------------------------------------------------------------------
>Oreochromis_niloticus@XP_003437802
-------------------------------------------------------------------------------------------------------------------------------------------------------------------------------------------------------------------------------------------------------------------------------------------------------------------------------------------------------------------------------------------MAAAAECPGTDAAFPETAGGSGVPGAAVG---DK------P---------VCL-IVL---GMAGSGKTTFVQRLTAHL-H-------S---------------L---------------------------K--------------------------------A--------P--PYV---------INLDPAV-H---------------EVPFPANIDIRDTVNYKEVMKQYGLGPNGGIVTSLNLFA----TR-F---DQV-M-QF------IE-K-K------------------------------------------------------R--------------------------------Q--N-----H-------------------------R----YV-----------LIDTPGQIEVFTWSASGTIIT-EALA-S-S--F-----------P----------------------C-V-VIYV-MDTSR-----S-----V-NPVTFMSNMLYACSILYKT-KL--PFIVVMNKTDI---I-D----HS---FAVE-----------WM-------QDFEAF-Q------DA-------L------N------------Q-------E----------------------------------------------------T-------------------------------S-Y---VSN---LTRSMS-LVLDEFYTNL--RVVGVSA-----VTGSGLDELFVQVE-DAA-KEY-ERD-YRPEYERL-R-------------K-Q-LTD----------A-Q-SK----KQQ-------EQ-L---E-R-L---------------------------R---------K-D-----L----G------A-------------------------------------V---------D--------------M---------------T----------------------------------N-----------T---------P------S------------T---------------------------D---E-------A---D-----I-----------A-----G--------P--S-D--L---------------I--------M--------------------T---------R-------G-----------NP---------D---E-E-------D------------E-EA------V-----------------D---S-------------------------D---------T-D-D----------------I---D---------H----A-M----T-QESKE-T-E-AF-G---N--F---L------K-E-RMEVVQVR-NRKCMIPEDP
>Bos_grunniens_mutus@ELR56448
--------------------------------------------------------------------------------------------------------------------------------------------------------------------------------------------------------------------------------------------------------------LYCLVGGARNKMAA-------------P------A---SA-----T----E-------S----------Q--------A-------S----------G---------------------G-P--------R------P---------------------------P---------ACL-LVL---GMAGSGKTTFVQRLTGYL-H-------S---------------Q---------------------------G--------------------------------C--------P--PYV---------INLDPAV-H---------------EVPFPANIDIRDTVKYKEVMKQYGLGPNGGIVTSLNLFA----TR-F---DQV-M-KF------IE-K-A------------------------------------------------------Q--------------------------------N--M-----S-------------------------K----YV-----------LIDTPGQIEVFTWSASGTIIT-EALA-S-S--F-----------P----------------------T-I-VIYV-MDTSR-----S-----T-NPVTFMSNMLYACSILYKT-KL--PFIVVMNKTDI---I-D----HS---FAVE-----------WM-------QDFEAF-Q------DA-------L------N------------Q-------E----------------------------------------------------T-------------------------------T-Y---VSN---LTRSMS-LVLDEFYSSL--RVVGVSA-----VLGTGLDELFVQVA-SAT-EEY-ERE-YRPEYERL-K-------------K-S-LAS----------A-Q-SQ----QQK-------EQ-L---E-R-L---------------------------Q---------K-D-----M----G------S-------------------------------------V---------A--------------L---------------D----------------------T-------G---T-----------A---------T------G------------S---------------------------S---S-------P---------V-----------L-----D--------P--S-D--L---------------I--------L--------------------T---------R-------G-----------TL---------D---E-E-------D------------E-E-------A-----------------D---S-------------------------D---------T-D-D----------------I---D---------H----R-V----T-EESRE-E-P-AF-Q---N--F---M------Q-E-SMAQYWKK-NK--------
>Clavelina_lepadiformis@CT01130511.H1.1
-----------------------------------------------------------------------------------------------------------------------------------------------------------------------------------------------------------------------------------------------------------------------------------------------------------------------------------------------------------------------------------------------------------------------------------P---------TVL-IVL---GMAGSGKTTLVQRLTAYL-H-------T---------------Q---------------------------K--------------------------------D--------P--PYV---------VNLDPAV-S---------------EVPFPVNIDIQDTIKYKEVMKEYGLGPNGAIMTSLNLFT----TK-F---DQV-M-SF------LQ-K-R------------------------------------------------------S--------------------------------S--E-----I-------------------------S----NV-----------IIDTPGQIEVFTWSASGAIIT-ETLA-S-T--F-----------P----------------------T-V-VVYV-MDTAR-----S-----T-NPVTFMSNMLYACSILYKT-KL--PFIVVMNKTDI---V-D----HA---FAVE-----------WT-------SDFVAF-Q------EA-------L------D------------S-------E----------------------------------------------------T-------------------------------S-Y---ISN---LSRSMS-LVLDEFYNDL--KLVGFSA-----VTGAGTEDLMRAVG-EAR-QEY-ITT-YKPEYDKL-K-------------ERRKKENQSASDLPADSEI-HIQPG---LVVT--KNA-VESDNGS-ST-DD--------------------------NED---ET-------------------------------------------------------------------------------------------------------------------------------------------------------------------------------------------------------------------------------------------------------------------------------------------------------------------------------------------------------------------------------------------------------------------------------------------------------------------------------------------------------------------------------------------------------------------
>Salpa_fusiformis@Sfus4241.H1.1
---------------------------------------------------------------------------------------------------------------------------------------------------------------------------------------------------------------------------------------------------------------------------------------------------------------------------------------------------AEGS--------SSSKP---------T----MEEG-G--------S------K---------------------------P---------TVV-IVL---GMAGSGKTTFVQKLSSHL-R-------T---------------T---------------------------S--------------------------------K--------D--PYL---------INLDPAV-T---------------QIPFTANIDIQDTIDYKQVMQQYGLGPNGAIMTSLNLFS----TK-F---DQV-M-DL------VD-K-R------------------------------------------------------S--------------------------------T--E-----V-------------------------D----YV-----------VCDTPGQIEVFTWSASGSIIA-ESFA-S-S--F-----------P----------------------T-V-VVYV-MDTAR-----C-----T-SPVTFMSNMLYACSILYKF-KL--PFIVVMNKTDI---V-D----HQ---FAVE-----------WT-------TDFEAF-T------AA-------I------S------------E-------S----------------------------------------------------K-------------------------------D-Y---ISV---LMSSMS-LVLEEFYQHL--KLVGFSS-----DTGAGMDELLKAIG-EAR-EEY-IKD-FKPEYDES-K-------------R-KMLEAKESGEAAGSSGE----A---IIVT--KGTENVED--NY-G-NE--------------------------DAD-------------------------------------------------------------------------------------------------------------------------------------------------------------------------------------------------------------------------------------------------------------------------------------------------------------------------------------------------------------------------------------------------------------------------------------------------------------------------------------------------------------------------------------------------------------------------
>Ophionotus_victoriae@CT01130603.H1.1
---------------------------------------------------------------------------------------------------------------------------------------------------------------------------------------------------------------------------------------------------------------------------------------------------------------------------------------------------------------S---------------------T-G--------T------HN-------------------R------P---------PCL-IVL---GMAGSGKSTFVQRLTAHL-Y-------A---------------K---------------------------Q--------------------------------Q--------P--PYV---------INLDPAV-H---------------QVSFPANIDIRDTVKYKEVMKQYGLGPNGGIMTSLNLFA----TR-F---DQA-M-QL------IE-K-R------------------------------------------------------S--------------------------------T--E-----A-------------------------K----YI-----------ILDTPGQIEVFTWSASGAIIS-ETLA-S-T--F-----------P----------------------T-V-VVYV-MDTAR-----S-----V-NPVTFMSNMLYACSILYKY-KL--PFIVVMNKIDI---V-G----CE---FAVE-----------WM-------RDFEAF-Q------DA-------L------A------------Q-------E----------------------------------------------------T-------------------------------S-Y---ASN---LTRSMS-LVLDEFYQHL--RTVGVSA-----VTGQGLDEFFTAVE-EAV-EEY-ETD-YKPEYERL-K-------------K-E-SLR----------Q-T-RS----RK---------------------------------------------------------------------------------------------------------------------------------------------------------------------------------------------------------------------------------------------------------------------------------------------------------------------------------------------------------------------------------------------------------------------------------------------------------------------------------------------------------------------------------------------------------------------------------------------------------------------------
>Ciona_intestinalis@XP_002119206
-------------------------------------------------------------------------------------------------------------------------------------------------------------------------------------------------------------------------------------------------------------------------------------------------------------------------------MD--A--------EECKSSKAEAN--------METEE---------S----LKDG-S--------T------L---------------------------P---------TAM-IVL---GMAGSGKTTLVQRVTAHL-H-------A---------------S---------------------------E--------------------------------K--------S--PYV---------INLDPAV-H---------------EVPFPVNIDIQDTVNYKEVMKQYGLGPNGGIMTALNLFT----TK-F---DQV-L-SL------LQ-K-R------------------------------------------------------A--------------------------------P--E-----L-------------------------E----NI-----------VIDTPGQIEVFTWSASGAIIT-ESLA-S-S--F-----------P----------------------T-V-VVYI-VDTAR-----C-----T-NPVTFMSNMLYACSILYKT-KL--PFFVVMNKTDI---V-D----HS---FALQ-----------WT-------SDFEAF-E------EA-------L------S------------S-------E----------------------------------------------------K-------------------------------S-Y---ISN---LTRSMS-LVLDEFYNKL--KLVGFSA-----LTGAGMEDFLKAVE-EAR-EEY-IKE-YKPAYEKM-K-------------K-DKLNAKTKKTPVASDVSDLMTG---LVVT--HGS-NISD--SS-S-GD--------------------------SED---DTGDENEREEESLKRFLKTKANAAAAK--PNP--------------------------------------------------------------------------------------------------------------------------------------------------------------------------------------------------------------------------------------------------------------------------------------------------------------------------------------------------------------------------------------------------------------------------------------------------------------------------------------------------------------------------------------
>Anas_platyrhynchos@EOB02877
----------------------------------------------------------------------------------------------------------------------------------------------------------------------------------------------------------------------------------------------------------------------------------------------------------------------------------------------------------------------------------------------------------------------------------------------------------GSGKTTFVQRLAAHL-H-------G---------------Q---------------------------R--------------------------------C--------P--PYV---------INLDPAV-H---------------SLPFPANIDIRDTVKYKEVMKQYGLGPNGGIVTSLNLFA----TR-F---DQV-M-KF------IE-K-R------------------------------------------------------Q--------------------------------N--A-----S-------------------------K----YV-----------IIDTPGQIEVFTWSASGTIIT-EALA-S-S--F-----------P----------------------S-V-VVYV-MDTSR-----S-----T-NPITFMSNMLYACSILYKT-KL--PFIVVMNKTDI---I-D----HS---FAVE-----------WM-------QDFETF-Q------DA-------L------N------------Q-------E----------------------------------------------------T-------------------------------S-Y---VSN---LTRSMS-LVLDEFYSSL--KVVGVSA-----VLGTGLDDFFVQLS-KAV-DEY-ERE-YRPEYERL-R-------------K-T-LEK----------V-Q-NK----QKR-------DQ-L---E-H-L---------------------------W---------K-D-----M----G------T-------------------------------------V---------C--------------M---------------Q----------------------G-------N---TL----------A---------G------S------------D---------------------------D---A-------S---------A-----------M-----G--------P--S-E--L---------------I--------L--------------------T---------R-------G-----------TL---------D---E-E-------E------------E-E-------R-----------------E---S-------------------------D---------T-D-D----------------I---D---------H----E-V----T-EESHE-E-P-AF-R---N--F---M------Q-E-TRVKYQRR-SNQNE-----
>Chelonia_mydas@EMP37895
------------------------------------------------------------------------------------------------------------------------------------------------------------------------------------------------------------------------------------------------------------------------------------------------------------------------------------------------------------------------------------------------------------------------------------------------------------------XRLTAHL-H-------S---------------Q---------------------------N--------------------------------S--------P--PYV---------VNLDPAV-R---------------ELPFAANIDIRDTVKYKEVMKQYGLGPNGGIVTSLNLFA----TR-F---DQV-M-KF------IE-K-R------------------------------------------------------Q--------------------------------N--T-----S-------------------------Q----YV-----------LIDTPGQIEVFTWSASGTIIT-EALA-S-T--F-----------P----------------------S-V-VVYV-MDTSR-----S-----T-NPITFMSNMLYACSILYKT-KL--PFILAMNKTDI---I-D----HS---FAVE-----------WM-------QDFEIF-Q------DA-------L------N------------Q-------E----------------------------------------------------T-------------------------------T-Y---VSN---LTRSMS-LVLDEFYSSL--KVVGVSA-----VLGTGLDEFFVKVS-EAV-DEY-ERE-YRPEYERL-R-------------K-S-LAK----------A-Q-SK----QQK-------EQ-L---E-R-L---------------------------W---------K-D-----M----G------S-------------------------------------V---------A--------------M---------------E----------------------S-------N---SL----------A---------D------S------------S---------------------------D---T-------S---------A-----------L-----G--------P--S-D--L---------------I--------M--------------------T---------R-------G-----------TL---------D---E-E-------D------------E-E-------R-----------------V---S-------------------------D---------T-D-D----------------I---D---------H----X--------------------------------------------------------------
>Columba_livia@EMC84938
------------------------------------------------------------------------------------------------------------------------------------------------------------------------------------------------------------------------------------------------------------------------------------------------------------------------------------------------------------------------------------------------------------------------------------------------------------------QRLAAQL-H-------A---------------Q---------------------------R--------------------------------C--------P--PYV---------INLDPAV-R---------------ELPFPANIDIRDTVNYKEVMKQYGLGPNGGIVTSLNLFA----TR-F---DQV-M-KF------IE-K-R------------------------------------------------------Q--------------------------------N--A-----S-------------------------K----YV-----------IIDTPGQIEVFTWSASGTIIT-EALA-S-S--F-----------P----------------------S-V-VVYV-MDTSR-----S-----T-NPITFMSNMLYACSILYKT-KL--PFIVAMNK-----------------------------------------------------------------------------------------------------------------------------------------------------------------------------------------------------------------QVVGVSA-----VLGTGLDDFFVQLS-KAA-DEY-ERE-YRPEYERL-R-------------K-T-LEK----------A-Q-NK----QKR-------EQ-L---E-H-L---------------------------W---------K-D-----M----G------S-------------------------------------V---------C--------------V---------------Q----------------------G-------N---TL----------A---------G------S------------D---------------------------D---A-------S---------A-----------M-----G--------P--S-E--L---------------I--------L--------------------T---------R-------G-----------TL---------D-----E-------E------------E-E-------R-----------------E---S-------------------------D---------T-D-D----------------I---D---------H----E-V----T-EESHE-E-P-AF-K---N--F---M------Q-E--------------------
>Botryllus_schlosseri@CT01131026.H3.1
------------------------------------------------------------------------------------------------------------------------------------------------------------------------------------------------------------------------------------------------------------------------------------------------------------------------------------------------------------------------------------------EEL--DRKR--E-K---------------------------A---------TIV-IVL---GMAGSGKTTFVQRLTAYL-H-------G---------------K---------------------------K--------------------------------S--------P--PYV---------VNLDPAV-H---------------DIPYPANIDIRDTVKYKEVMKQYGLGPNGAIMTSLNLFS----TK-F---DQV-M-TL------ME-K-R------------------------------------------------------S--------------------------------T--E-----C-------------------------E----YV-----------IFDTPGQIEVFTWSASGTIIT-ESLA-S-S--F-----------P----------------------T-V-VVYV-MDIAR-----S-----A-NPVTFMSNMLYACSILYKT-KL--PFIVVMNKNDI---V-H----HS---FAVE-----------WT-------RDFEAF-Q------EA-------L------N------------L-------E----------------------------------------------------I-------------------------------D-H---IGN---LTRSMS-LILDEFYKDL--RLVGFSA-----VTGDGMSDLLSAIA-EAR-EEY-EKE-YKPEYEKL-K-------------K-A-QES----------K-F-EA----RR---------------------------------------------------------------------------------------------------------------------------------------------------------------------------------------------------------------------------------------------------------------------------------------------------------------------------------------------------------------------------------------------------------------------------------------------------------------------------------------------------------------------------------------------------------------------------------------------------------------------------
>Alligator_sinensis@CT01131209.H1.1
------------------------------------------------------------------------------------------------------------------------------------------------------------------------------------------------------------------------------------------------------------------------------------------------------------------------A----------A--------A-------V----------G---------------------E-A--------V------AGGPEP----------------------P---------VCV-LVL---GMAGSGKTTLVQRLVAHL-H-------G---------------Q---------------------------G--------------------------------A--------P--PYV---------INLDPAV-H---------------ELPFPANIDIRDTVKYKEVMKQYGLGPNGGIVTSLNLFA----TR-F---DQV-M-KF------IE-K-R------------------------------------------------------Q--------------------------------N--T-----S-------------------------K----YV-----------LIDTPGQIEVFTWSASGTIIT-EALA-S-S--F-----------P----------------------S-V-VVYV-MDTSR-----S-----T-SPITFMSNMLYACSILYKT-KL--PFIVAMNKTDI---I-D----HS---FAVE-----------WM-------QDFETF-Q------DA-------L------N------------Q-------E----------------------------------------------------T-------------------------------T-Y---VSN---LTRSMS-LVLDEFYSSL--KVVGVSA-----VLGTGLDEFFVQVS-KAV-EEY-ERE-YRPEYERL-R-------------K-K-LEK----------A-Q-SK----QQK-------EQ-L---E-R-L---------------------------R---------K-D-----M----G------P-------------------------------------V---------A--------------V---------------E----------------------S-------T---SL----------A---------G------TRSP---------A---------------------------D---M-------S---------A-----------M-----G--------P--S-D--L---------------I--------L--------------------T---------R-------G-----------TL---------D---D-E-------E------------E---------------------------D---S-------------------------D---------T-D-D----------------I---D---------H----Q-V----T-EERHE-E-P-AF-K---N--F---M------Q-E-TRMKYHEK-----------
>Ambystoma_mexicanum@CT01131209.H1.1
-----------------------------------------------------------------------------------------------------------------------------------------------------------------------------------------------------------------------------------------------------------------------------------------------------A-----P----R-------L----------Q--------G-------Q----------A---------------------Q-K--------E------P---------------------------P---------ICL-IVL---GMAGSGKTCLVQRLTAYL-H-------S---------------K---------------------------D--------------------------------S--------P--PYV---------INLDPAV-H---------------QIPFPANIDIRDTVKYKEVMKQYGLGPNGGIVTSLNLFA----TR-F---DQV-M-KF------ID-K-R------------------------------------------------------Q--------------------------------K--N-----S-------------------------Q----YV-----------LIDTPGQIEVFTWSASGTIIT-EALA-S-S--F-----------P----------------------T-I-VIYV-MDTSR-----S-----T-NPVTFMSNMLYACSIMYKT-KL--PFIVAMNKTDI---I-D----HS---FAVE-----------WM-------TDFETF-Q------DA-------L------N------------Q-------E----------------------------------------------------T-------------------------------S-Y---VSN---LTRSMS-LVLDEFYSSL--RVVGVSA-----VTGTGLDDFFVQVS-QAA-AEY-ERD-YRPEYERL-H-------------K-K-LAE----------E-Q-SK----QQK-------EQ-L---E-R-L---------------------------Q---------K-D-----M----G------S-------------------------------------V---------A--------------L---------------D----------------------P-------Q---R-----------M---------P------G------------S---------------------------S---E-------A---------V-----------L-----G--------P--S-D--L---------------I--------L--------------------T---------R-------G-----------SV---------D---V-E-------E------------E-E-------V-----------------D---S-------------------------D---------T-D-D----------------I---D---------H----E-T----A-EEIQE-E-P-AF-K---H--F---L------K-D-IRTNYQSR-GSK-------
>Caiman_crocodilus@Contig4376.H1.1
----------------------------------------------------------------------------------------------------------------------------------------------------------------------------------------------------------------------------------------------------------------------------------------------------------------------------------------------------------------------------------------------------------------------------------------------------------------------------------------------------------------------------------------------------------------------------------------------------------------------------------------------------------------------------------------------------------------------------------------------------------------------------------------------------------------------------------------------------------------------------------------------------------------------------------------------------------------------------------------------------------------------------------------------------------------------------------------------------------------------------------------------------------------------------------------------------------------------------------------------------K----------V-Q-SK----QQK-------EQ-L---E-R-L---------------------------R---------K-D-----M----G------P-------------------------------------V---------A--------------V---------------E----------------------S-------T---SL----------A---------G------S------------T---------------------------D---A-------S---------A-----------M-----G--------P--S-D--L---------------I--------L--------------------T---------R-------G-----------ML---------D---E-E-------D------------E-E-------E-----------------D---S-------------------------D---------T-D-D----------------I---D---------H----Q-V----T-EERHE-E-P-AF-K---N--F---M------Q-E-TRMKYHEK-----------
>Caretta_caretta@Contig7319.H1.1
-----------------------------------------------------------------------------------------------------------------------------------------------------------------------------------------------------------------------------------------------------------------------------------------------------------------------------------A--------A-------A----------G---------------------A-G--------SES--CAP---------------------------P---------VCV-LVL---GMAGSGKTTLVQRLTAHL-H-------S---------------Q---------------------------N--------------------------------S--------P--PYV---------VNLDPAV-R---------------ELPFAANIDIRDTVKYKEVMKQYGLGPNGGIVTSLNLFA----TR-F---DQV-M-KF------IE-K-R------------------------------------------------------Q--------------------------------N--T-----S-------------------------Q----YV-----------LIDTPGQIEVFTWSASGTIIT-EALA-S-T--F-----------P----------------------S-V-VVYV-MDTSR-----S-----T-NPITFMSNMLYACSILYK--------ILAMNKTDI---I-D----HS---FAVE-----------WM-------QDFEIF-Q------DA-------L------N------------Q-------E----------------------------------------------------T-------------------------------T-Y---VSN---LTRSMS-LVLDEFYSSL--KVVGVSA-----VLGTGLDEFFVKVS-EAV-DEY-ERE-YRPEYERL-R-------------K-S-LAK----------A-Q-SK----QQK-------EQ-L---E-R-L---------------------------W---------K-D-----M----G------S-------------------------------------V---------A--------------M---------------E----------------------S-------N---SL----------A---------D------S------------S---------------------------D---T-------S---------A-----------L-----------------------------------------------------------------------------------------------------------------E-E-------D------------E-E-------R-----------------V---S-------------------------D---------T-D-D----------------I---D---------H----Q-V----T-EESQE-E-P-AF-R---N--F---M------Q-E-TRMKYQNR-SSHXE-----
>Chelonoidis_nigra@CT01131209.H1.1
-------------------------------------------------------------------------------------------------------------------------------------------------------------------------------------------------------------------------------------------------------------------------------------------------------------------------------------------------------------------------------------S-S--------A------P---------------------------P---------VCV-LVL---GMAGSGKTTLVQRLTAHL-H-------S---------------Q---------------------------N--------------------------------S--------P--PYV---------INLDPAV-R---------------EPPLPANIDIRDTVKYKEVMKQYGLGPNGGIVTSLNLFA----TR-F---DQV-M-KF------IE-K-R------------------------------------------------------Q--------------------------------N--T-----S-------------------------Q----YV-----------LIDTPGQIEVFTWSASGTIIT-EALA-S-T--F-----------P----------------------S-V-VVYV-MDTSR-----S-----T-SPITFMSNMLYACSILYKT-KL--PFILAMNKTDI---I-D----HS---FAVE-----------WM-------QDFEIF-Q------DA-------L------N------------Q-------E----------------------------------------------------T-------------------------------T-Y---VSN---LTRSMS-LVLDEFYSSL--KVVGVSA-----VLGTGLDEFFVKVS-EAV-DEY-ERE-YRPEYERL-R-------------K-S-LAK----------A-Q-SK----QQK-------EQ-L---E-R-L---------------------------R---------K-D-----M----G------S-------------------------------------V---------A--------------M---------------E----------------------S-------N---PL----------A---------D------S------------S---------------------------D---T-------S---------A-----------L-----G--------P--S-D--L---------------I--------M--------------------T---------R-------G-----------TL---------D---E-E-------D------------E-E-------R-----------------E---S-------------------------D---------T-D-D----------------I---D---------H----Q-V----T-EESHE-E-P-AF-R---N--F---M------Q-E-TRMKYQNR-SSHXE-----
>Chrysemys_picta_bellii@CT01131209.H1.1
------------------------------------------------------------------------------------------------------------------------------------------------------------------------------------------------------------------------------------------------------------------------------------------------------------------------------------------------------------------------------------------------------------------------------------------------------------------QRLTAHL-H-------S---------------Q---------------------------N--------------------------------S--------P--PYV---------INLDPAV-H---------------ELPFPANIDIRDTVKYKEVMKQYGLGPNGGIVTSLNLFA----TR-F---DQV-M-KF------IE-K-R------------------------------------------------------Q--------------------------------N--T-----S-------------------------Q----YV-----------LIDTPGQIEVFTWSASGTIIT-EALA-S-T--F-----------P----------------------S-V-VVYV-MDTSR-----S-----T-SPITFMSNMLYACSILYKT-KL--PFILAMNKTDI---I-D----HS---FAVE-----------WM-------QDFEIF-Q------DA-------L------N------------Q-------E----------------------------------------------------T-------------------------------T-Y---VSN---LTRSMS-LVLDEFYSSL--KVVGVSA-----VLGTGLDEFFVKVS-EAV-DEY-ERE-YRPEYERL-R-------------K-S-LAK----------A-Q-SK----QQK-------EQ-L---E-R-L---------------------------Q---------K-D-----M----G------S-------------------------------------V---------A--------------M---------------E----------------------S-------N---LL----------AV--------D------S------------S---------------------------D---T-------S---------A-----------L-----G--------P--S-D--L---------------I--------M--------------------T---------R-------G-----------TL---------D---E-E-------D------------E-E-------R-----------------E---S-------------------------D---------T-D-D----------------I---D---------H----Q-V----T-EESHE-E-P-AF-R---N--F---M------Q-E-TRMKYQNR-SS--------
>Cyclorana_alboguttata@Calb5514.H1.1
-------------------------------------------------------------------------------------------------------------------------------------------------------------------------------------------------------------------------------------------------------------------------------------------------------------------------------------------------------------------------------------------------------AG----G---------D---AA------P---------LCM-IVL---GMAGSGKTTFVQRLTSYL-H-------G---------------K---------------------------S--------------------------------R--------P--PYI---------INLDPAV-H---------------EIPFPANIDIRDTVKYKEVMKQYGLGPNGGIVTSLNLFS----TR-F---DQV-V-KF------IE-K-R------------------------------------------------------Q--------------------------------K--N-----C-------------------------Q----YV-----------LIDTPGQIEVFTWSASGSIIT-EALA-S-S--F-----------P----------------------S-V-VVYV-MDTSR-----S-----T-NPVTFMSNMLYACSIMYKT-KL--PFIVVMNKTDI---I-D----HS---FAVE-----------WM-------QDFESF-Q------DA-------L------N------------Q-------E----------------------------------------------------T-------------------------------S-Y---VSN---LTRSMS-LVLDEFYNAL--RVVGVSA-----VTGAGMDDFFVKVS-EAA-EEY-ERE-YRPEYERL-R-------------Q-A-AEQ----------E-K-LA----EQE-------AQ-L---D-R-L---------------------------H---------R-D-----M----G------S-------------------------------------V---------A--------------L---------------D----------------------P-------G---P-----------S---------S------G--------------------------------------------L-------EE--A-----A-----------A-----G--------P--S-D--L---------------I--------L--------------------T---------R-------G-----------NM---------E-D-E-E-------E------------A-E-------------------------D---S-------------------------D---------T-D-D----------------I---D---------H----S-V----A-ESRLE-E-P-AF-Q---N--F---L------Q-Q-THSKYREK-V---------
>Cynops_pyrrhogaster@FS314563.H1.1
-------------------------------------------------------------------------------------------------------------------------------------------------------------------------------------------------------------------------------------------------------------------------------------------------------------------------------------------------------------------------------------------------------------------------------------------------------------------RLTAHL-H-------Y---------------K---------------------------G--------------------------------S--------P--PYA---------INLDPAV-H---------------QIPFPANIDIRDTVKYKEVMKQYGLGPNGGIVTSLNLFA----TR-F---DQV-M-KF------IE-K-Q------------------------------------------------------E-----------------------------------N-----C-------------------------K----YV-----------LIDTPGQIEVFTWSASGTIIT-EALA-S-S--F-----------P----------------------T-I-VIYV-MDTSR-----S-----T-NPVTFMSNMLYACSIMYKT-KL--PFIVVMNKTDI---I-D----HS---FAVE-----------WM-------TDFETF-Q------DA-------L------N------------Q-------E----------------------------------------------------T-------------------------------S-Y---VSN---LTRSMS-LXLDEFYSSL--RVVGVSA-----VTGAGLDEFFVQVS-QAV-KEY-ESD-YRPEYERL-H-------------K-K-LAE----------E-Q-SK----QQK-------EQ-L---E-R-L---------------------------Q---------K-D-----M----G------A-------------------------------------V---------A--------------L---------------D--------------------------------------------------------------------------------------------------------------------------------------------------------------------------------------------------------------------------------------------------------------------------------------------------------------------------------------------------------------------------------------------------------------------------------------------------------------
>Elaphe_guttata@toto61874.H1.1
---------------------------------------------------------------------------------------------------------------------------------------------------------------------------------------------------------------------------------------------------------------------------A-------------A------A---EV-----A----R-------A----------G--------AG------S----------E---------------------S-P--------A------P---------------------------P---------VCV-LVL---GMAGSGKTTLVQRLTAHL-H-------S---------------Q---------------------------N--------------------------------S--------P--PYV---------INLDPAV-H---------------ELPFPANIDIRDTVKYKEVMKQYG----------------------------------------------------------------------------------------------------Q--------------------------------T--A-----S-------------------------Q----YV-----------LIDTPGQIEVFTWSASGTIIT-EALA-S-S--F-----------P----------------------S-V-VVYV-MDTSR-----S-----T-NPVTFMSNMLYACSIL-------------------------------------------------------------------------------------------------------------------------------------------------------------------------------------------------------------------------------------------------------------------------------------------------Q-LER----------A-Q-KQ----QQE-------EQ-L---K-S-L---------------------------R---------R-D-----M----G------P-------------------------------------V---------A--------------M---------------E----------------------N-------SP--AA----------S---------G------P------------L---------------------------A---E-------S---------S-----------L-----S--------S--S-E--L---------------I--------L--------------------T---------R-------G-----------TL---------D---P-Q-------E------------E-E-------E-----------------EAQDS-------------------------D---------T-D-D----------------I---D---------H----E-V----T-EESHE-E-P-AF------------------------------------------
>Emys_orbicularis@Contig14868.H1.2
--------------------------------------------------------------------------------------------------------------------------------------------------------------------------------------------------------------------------------------------------------------------------------------------------------------------------------------------------------------------------------------------------------------------------------------------------------------------------------------------------------------------------------------------------------------------------------------------------------------------------------------------------------------------------------------------------------------------------------------------------------------------------------------------------------------------YV-----------LIDTPGQIEVFTWSASGTIIT-EALA-S-T--F-----------P----------------------S-V-VVYV-MDTSR-----S-----T-SPITFMSNMLYACSILYKT--------LAMNKTDI---I-D----HS---FAVE-----------WM-------QDFEIF-Q------DA-------L------N------------Q-------E----------------------------------------------------T-------------------------------T-Y---VSN---LTRSMS-LVLDEFYSSL--KVVGVSA-----VLGTGLDEFFVKVS-EAV-DEY-ERE-YRPEYERL-R-------------K-S-LAK----------A-Q-SK----QQK-------EQ-L---E-R-L---------------------------Q---------K-D-----M----G------S-------------------------------------V---------A--------------M---------------E----------------------S-------N---PL----------A---------D------S------------S---------------------------D---I-------S---------A-----------L-----G--------P--S-D--L---------------I--------M--------------------T---------R-------G-----------TL---------D---E-E-------D------------E-E-------R-----------------E---S-------------------------D---------T-D-D--------------------------------------------------------------------------------------------------
>Eublepharis_macularius@Emac3735.H1.1
---------------------------------------------------------------------------------------------------------------------------------------------------------------------------------------------------------------------------------------------------------------------------------------------------------------------------------------------------------------G---------------------K-M--------AAA--QSS---------------------------P---------VCI-LVL---GMAGSGKTALVQRLTAYL-H-------S---------------K---------------------------N--------------------------------S--------P--PYV---------INLDPAV-H---------------ELPFPANIDIRDTVKYKEVMKQYGLGPNGGIVTSLNLFA----TR-F---DQV-M-KF------IE-K-R------------------------------------------------------Q--------------------------------S--A-----S-------------------------Q----YV-----------LIDTPGQIEVFTWSASGTIIT-EALA-S-S--F-----------P----------------------S-L-VVYV-MDTSR-----S-----T-NPVTFMSNMLYACSILYKT-KL--PFIVAMNKTDI---I-D----HS---FAVE-----------WM-------QDFEVF-Q------DA-------L------S------------Q-------E----------------------------------------------------T-------------------------------S-Y---ASN---LTRSMS-LVLDEFYSSL--KVVGVSA-----VQGTGLEEFFEQVS-KAV-DEY-ERE-YRPEYERL-R-------------K-K-MER----------A-Q-SQ----RQR-------EQ-L---D-R-L---------------------------R---------R-D-----M----G------P-------------------------------------V---------P--------------M---------------E----------------------N-------SS--AG----------S---------G------S------------V---------------------------A---E-------S---------E-----------S-----D--------P--S-A--L---------------I--------L--------------------T---------R-------G-----------TL---------------E-------E------------E-E-------D-----------------EALES-------------------------D---------T-D-D----------------I---D---------H----Q-V----T-EESHE-E-P-AF-R---N--F---L------Q-E-AKQRYPAR-SS--------
>Lampropholis_coggeri@Lcog11448.H1.1
----------------------------------------------------------------------------------------------------------------------------------------------------------------------------------------------------------------------------------------------------------------------------------------------------------------------------------------------------------------------------------------------------------------------------------------------------------------LLQRLTSYL-H-------S---------------K---------------------------H--------------------------------T--------P--PYI---------INLDPAV-H---------------ELPFPANIDIRDTVKYKEVMKQYGLGPNGGIVTSLNLFA----TR-F---DQV-M-QF------IE-K-R------------------------------------------------------Q--------------------------------S--S-----S-------------------------Q----YV-----------LIDTPGQIEVFTWSASGSIIT-EALA-S-S--F-----------P----------------------S-V-VIYV-MDTSR-----S-----T-NPVTFMSNMLYACSILYKT-KL--PFIVAMNKTDI---V-D----HS---FAVE-----------WM-------QDFEVF-Q------DA-------L------N------------Q-------E----------------------------------------------------A-------------------------------S-F---VSN---LTRSMS-LVLDEFYSSL--KVVGVSA-----VQGTGLDEFFEQVS-KAV-DEY-ERE-YRPEYERL-R-------------T-K-LGK----------V-Q-SQ----QQQ-------EQ-L---E-R-L---------------------------X---------K-D-----M----D------T-------------------------------------C---------T--------------L---------------E----------------------N-------SP--AG----------T---------G------S------------M---------------------------S---E-------S---------A-----------H-----G--------P--S-A--L---------------I--------L--------------------T---------R-------G-----------TL---------D----------------------------E-------E-----------------ESPES-------------------------D---------T-D-D----------------I---D---------H----E-V----A-EVSHE-E-P-AF-H---N--F---L------Q-E-AKQRYQAR-SSQ-------
>Latimeria_chalumnae@CT01131209.H1.1
------------------------------------------------------------------------------------------------------------------------------------------------------------------------------------------------------------------------------------------------------------------------------------------------------------------------------------------------------------------------------------------------------------------------------------------------------------------QRLTAYL-H-------S---------------K---------------------------K--------------------------------T--------P--PYV---------INLDPAV-H---------------EIPFPANIDIRDTVNYKEVMKQYGLGPNGRIVTSLNLFA----TR-F---DQV-M-KF------IE-K-R------------------------------------------------------Q--------------------------------T--D-----C-------------------------K----YV-----------LIDTPGQIEVFTWSASGTIIT-EALA-S-S--F-----------P----------------------S-V-VVYV-MDTSR-----S-----T-NPVTFMSNMLYACSILYKT-KL--PFIVVMNKTDI---V-D----HS---FAVE-----------WM-------QDFETF-Q------DA-------L------N------------Q-------E----------------------------------------------------T-------------------------------T-Y---VSN---LTRSMS-LVLDEFYSAL--RVVGVSA-----IEGTVMEELFQQVA-QAA-KEY-ET---------------------------------------------------------------------------------------------------------------------------------------------------------------------------------------------------------------------------------------------------------------------------------------------------------------------------------------------------------------------------------------------------------------------------------------------------------------------------------------------------------------------------------------------------------------------------------------------------------------------------------------------------------------------------------
>Latimeria_menadoensis@GAPS01003632.H1.1
-------------------------------------------------------------------------------------------------------------------------------------------------------------------------------------------------------------------------------------------------------------------GGASGGEAA-------------A------A---AA-----A----S------------------------------------------------------------------------------------------------------------------P---------VCL-IVL---GMAGSGKTTFVQRLTAYL-H-------S---------------K---------------------------K--------------------------------T--------P--PYV---------INLDPAV-H---------------EIPFPANIDIRDTVNYKEVMKQYGLGPNGGIVTSLNLFA----TR-F---DQV-M-KF------IE-K-R------------------------------------------------------Q--------------------------------T--D-----C-------------------------K----YV-----------LIDTPGQIEVFTWSASGTIIT-EALA-S-S--F-----------P----------------------S-V-VVYV-MDTSR-----S-----T-NPVTFMSNMLYACSILYKT-KL--PFIVVMNKTDI---V-D----HS---FAVE-----------WM-------QDFETF-Q------DA-------L------N------------Q-------E----------------------------------------------------T-------------------------------T-Y---VSN---LTRSMS-LVLDEFYSAL--RVVGVSA-----IEGTGMEELFQQVA-QAA-KEY-ETD-YRPEYERL-R-------------N-E-LAK----------A-Q-TR----KQE-------EQ-L---E-R-L---------------------------R---------K-D-----M----D------A-------------------------------------V---------A--------------M---------------D----------------------T-------S---S-----------V---------T------G------------S---------------------------G---D-------S---------P-----------L-----G--------P--C-D--L---------------I--------L--------------------T---------R-------G-----------TL---------D---E-D-------D------------E-E-------V-----------------E---S-------------------------D---------T-D-D----------------I---D---------H----Q-E----T-EESRE-E-P-AF-S---N--F---L------Q-E--------------------
>Leucoraja_erinacea@toto21062.H1.1
---------------------------------------------------------------------------------------------------------------------------------------------------------------------------------------------------------------------------------------------------------------------------------------------------------------------------------------------------------------------------------------P--------T------P---------------------------T---------VCL-IVL---GMAGSGKTTFVQRLTGHL-H-------L---------------K---------------------------G--------------------------------C--------P--PYL---------INLDPAV-H---------------EIPVPANIDIRDTVNYKEVMKQYGLGPNGGIVTALNLFA----TR-F---DQV-M-KF------IE-K-R------------------------------------------------------Q--------------------------------Q--D-----C-------------------------R----YV-----------LIDTPGQIEVFTWSASGTIIT-EALA-S-T--F-----------A----------------------T-V-IVYV-MDTSR-----S-----T-NPVTFMSNMLYACSILYKT-RL--PFIVVMNKVDI---V-S----HT---FAVE-----------WM-------TDFESF-Q------DA-------L------N------------Q-------E----------------------------------------------------T-------------------------------S-F---ASN---LTRSMS-LVLDEFYSTL--RVVGVSA-----VEGTGMDDFLGHVA-EAV-VEY-DLE-YRPYYLKM-K-------------Q-H-LAD----------K-E-MR----NRE-------EQ-L---E-R-L---------------------------R---------R-D-----M----G------D-------------------------------------V---------S--------------M---------------D----------------------S-------D---------------------------------------------H---------------------------Q---S-------P---------S-----------A-----DREGEVEAGP--S-G--L---------------I--------L--------------------S---------R-------G-----------AG---------D---E-L-------Q------------E-E-------V-----------------D---S-------------------------D---------T-D-D----------------L---D---------H----Q-K----A-EEQRE-E-P-AF-H---R--Y---L------Q-Q--------------------
>Notophthalmus_viridescens@Nvir3549.H1.1
-----------------------------------------------------------------------------------------------------------------------------------------------------------------------------------------------------------------------------------------------------------------------------------------P------G---GM-----A----E-------T----------V--------G-------G----------A---------------------A-E--------G------A---------------------------P---------VCL-IVL---GMAGSGKTCLVQRLTAHL-H-------S---------------K---------------------------R--------------------------------S--------P--PYV---------INLDPAV-H---------------QIPFPANIDIRDTVKYKEVMKQYGLGPNGGIVTSLNLFA----TR-F---DQV-M-MF------IE-K-R------------------------------------------------------Q--------------------------------E--N-----C-------------------------K----YV-----------LIDTPGQIEVFTWSASGTIIT-EALA-S-S--F-----------P----------------------T-I-VIYV-MDTSR-----S-----T-NPVTFMSNMLYACSIMYKT-KL--PFIVAMNKTDI---I-D----HS---FAVE-----------WM-------TDFETF-Q------DA-------L------N------------Q-------E----------------------------------------------------T-------------------------------S-Y---VSN---LTRSMS-LVLDEFYSSL--RVVGVSA-----VTGTGLXEFFVQVS-QAV-KEY-ESD-YRPEYERL-H-------------K-K-LAE----------Q-Q-SK----QQK-------EQ-L---E-R-L---------------------------Q---------K-D-----M----G------A-------------------------------------V---------D--------------L---------------D----------------------P-------K---V-----------I---------P------G------------S---------------------------N---X-------A---------V-----------L-----G--------P--S-D--L---------------I--------I--------------------T---------R-------G-----------SV---------D---V-E-------E------------E-E-------V-----------------D---S-------------------------D---------T-D-D----------------I---D---------H----E-T----A-EEIQE-E-P-AF-K---N--F---L------Q-E-XRTKCK-------------
>Pelodiscus_sinensis@toto1046.H1.1
----------------------------------------------------------------------------------------------------------------------------------------------------------------------------------------------------------------------------------------------------------------------------------------------------------------------------------------------------------------------------------------------------------------------------------------------------------------WTQRLTAHL-H-------S---------------Q---------------------------G--------------------------------R--------P--PYV---------INLDPAV-H---------------ELPFPANI--------------------------------------------V-M-KF------IE-K-R------------------------------------------------------Q--------------------------------N--T-----S-------------------------Q----YV-----------LIDTPGQIEVFTWSASGTIIT-EALA-S-T--F-----------P----------------------S-I-VVYV-MDTSR-----S-----T-SPITFMSNMLYAC-------------------TDI---I-D----HS---FAVE-----------WM-------QDFEIF-Q------DA-------L------N------------Q-------E----------------------------------------------------T-------------------------------T-Y---VSN---LTRSMS-LVLDEFYSSL--K---------------------------------------------------------------------------------------------------------------------------------------------------------------------------------------------------------------------------------------------------------------------------------------------------------------------------------------------------------------------------------------------------------------------------------------------------------------------------------------------------------------------------------------------------------------------------------------------------------------------------------------------------------------------------------------------------------------------
>Phrynops_hilarii@Contig12185.H1.1
-------------------------------------------------------------------------------------------------------------------------------------------------------------------------------------------------------------------------------------------------------------------------------------------------------------------------------------------------------------------------------------------------------------------------------------------------------------------------------------------------------------------------------------------------------------------------------------------------------------------------------------------------------------F---DQV-M-KF------IE-K-R------------------------------------------------------Q--------------------------------N--T-----S-------------------------K----YV-----------LIDTPGQIEVFTWSASGTIIT-EALA-S-T--F-----------P----------------------S-V-VVYV-MDTSR-----S-----T-NPITFMSNMLYACSILYKT-KL--PFILAMNKTDI---I-D----HS---FAVE-----------WM-------QDFEIF-Q------DA-------L------N------------Q-------E----------------------------------------------------T-------------------------------T-Y---VSN---LTRSMS-LVLDEFYSSL--KVVGVSA-----VLGTGLD----------------------------------------------------------------------QQK-------EQ-L---K-R-L---------------------------R---------K-D-----M----G------S-------------------------------------V---------A--------------M---------------E----------------------S-------S---SL----------A---------G------S------------S---------------------------D---T-------S---------S-----------L-----G--------P--S-G--L---------------I--------M--------------------T---------R-------G-----------TL---------S---E-E-------D------------E-E-------R-----------------E---S-------------------------D---------T-D-D----------------I---D---------H----Q-V----T-EESHE-E-P-AF-K---N--F---L------Q-E-TRSKYQSR-----------
>Podarcis_sp.@Contig17393.H1.1
----------------------------------------------------------------------------------------------------------------------------------------------------------------------------------------------------------------------------------------------------------------------------------------------------------------------------------------------------------------------------------------------------------------------------------------------------------------------------------------------------------------------------------------------------------------------------------------------------------------------------------------------------------------------------------------------------------------------------------------------------------------------------------------------------------------------------------------------------------------------------------------------------------------------------------------------------------------------------------------------------------------------------------------------------------------------------------------------------------------------------------------------------------------------------------------------------FFELLS-KAV-DEY-ERE-YRPEYERL-R-------------K-K-MEQ----------A-E-SQ----RQQ-------EQ-L---Q-R-L---------------------------Q---------R-D-----L----G------P-------------------------------------L---------A--------------M---------------E----------------------S-------SG--AA----------S---------S------S------------I---------------------------A---E-------S---------A-----------A-----G--------P--S-A--L---------------I--------L--------------------T---------R-------G-----------TL---------E---G-G-------E------------E-P-------E-----------------EGQES-------------------------D---------T-D-D----------------I---D---------H----E-V----T-EERCE-E-P-AF-R---N--F---L------Q-E-AKQRYAAR-S---------
>Pogona_vitticeps@CT01131209.H1.1
--------------------------------------------------------------------------------------------------------------------------------------------------------------------------------------------------------------------------------------------------------------------------------------------------------------------------------------------------------------------------------------------------------------------------------------------------------------------------------------------------------------------------------------------------------------------------------------------------------------------------DTVKYKEVMKQYGLGPNGGIVTSLNLFA----TR-F---DQV-M-KF------IE-K-R------------------------------------------------------Q--------------------------------A--A-----S-------------------------Q----YV-----------LIDTPGQIEVFTWSASGTIIT-EALA-S-S--F-----------P----------------------S-V-VVYV-MDTSR-----S-----T-NPVTFMSNMLYACSILYKT-KL--PFIVAMNKTDI---I-D----HS---FAVE-----------WM-------QDFEAF-Q------DA-------L------N------------Q-------E----------------------------------------------------A-------------------------------T-Y---VSN---LTRSMS-LVLDEFYNSL--KVVGVSA-----VQGTGLDEFFEHVS-KAV-DEY-ERE-YRPEYERL-R-------------K-K-LGR----------V-R-SQ----QQQ-------EQ-L---E-R-L---------------------------Q---------Q-D-----V----S------P-------------------------------------A---------A--------------G---------------E----------------------S-------HP--PR----------S---------G------S------------S---------------------------V---E-------S---------L-----------L-----G--------P--S-A--L---------------I----------------------------------------------------------------------------------------------------------------------------------------------------------------------------------------------------------------------------------------------------------------------------
>Protopterus_annectens@Contig26363.H1.1
------------------------------------------------------------------------------------------------------------------------------------------------------------------------------------------------------------------------------------------------------------------------------------------------------------------------------------------------------------------------------------------------------------------------------------------------------------------QRLTAHL-Y-------N---------------K---------------------------K--------------------------------I--------P--PYV---------INLDPAV-L---------------NVPFPANIDIRDTVNYKEVMKQYGLGPNGGIVTSLNLFA----TR-F---DQV-M-KF------IE-K-R------------------------------------------------------Q--------------------------------S--N-----C-------------------------R----YV-----------LIDTPGQIEVFTWSASGTIIT-EALA-S-S--F-----------P----------------------T-V-VVYV-MDTSR-----S-----T-NPVTFMSNMLYACSILYKT-KL--PFIVVMNKTDI---I-D----HS---FAVE-----------WM-------QDFEAF-Q------DA-------L------N------------Q-------E----------------------------------------------------T-------------------------------T-Y---VSN---LTRSMS-LVLDEFYSNL--RVVGVSA-----VTGAGMTEFFQQVE-DAA-KEY-ETD-YRPEYE--------------------------------------------KQE-------EQ-L---K-R-L---------------------------H---------K-D-----L----G------P-------------------------------------I---------A--------------V---------------S----------------------------------T-----------S---------H------P------------A---------------------------D---L-------D---D-----E-----------HP----G--------P--S-D--L---------------I--------L--------------------N---------R-------G-----------NF---------D---E-E-------D------------E-E-------I-----------------D---S-------------------------D---------T-D-D----------------I---D---------H----T-L----V-EQSKE-E-P-AF-R---H--F---X------K----------------------
>Python_regius@CT01131209.H1.1
----------------------------------------------------------------------------------------------------------------------------------------------------------------------------------------------------------------------------------------------------------------------------------------------------------------M-------A----------A--------A-------A----------G---------------------A-A--------GSA--SRA---------------------------P---------VCV-LVL---GMAGSGKTALVQRLIAYL-H-------S---------------K---------------------------N--------------------------------S--------P--PYV---------INLDPAV-Y---------------ELPFQANIDIRDTVKYKEVMKQYALGPNGGIVTSLNLFA----TR-F---DQV-M-KF------IE-R-R------------------------------------------------------Q--------------------------------T--A-----S-------------------------Q----YV-----------LIDTPGQIEVFTWSASGTIIT-EALA-S-S--F-----------P----------------------S-V-VVYV-MDTSR-----S-----T-NPVTFMSNMLYACSILYKT-KL--PFIVVMNKIDI---I-D----HS---FALE-----------WM-------QDFEAF-Q------DA-------L------S------------Q-------E----------------------------------------------------T-------------------------------T-Y---ASN---LTRSMS-LVLDEFYNSL--QVVGVSA-----VQGTGLDEFFEHVS-KAV-DEY-ERE-YRPEYERL-R-------------K-K-LER----------V-Q-RQ----QQE-------EQ-L---K-C-L---------------------------Q---------R-D-----M----G------P-------------------------------------V---------A--------------M---------------E----------------------N-------SP--AA----------S---------G------S------------M---------------------------A---E-------S---------S-----------L-----G--------P--S-E--L---------------I--------L--------------------T---------R-------G-----------TL---------E---P-E-------E------------E-E-------E-----------------EAQDS-------------------------D---------T-D-D----------------I---D---------H----K-V----T-EESHE-E-P-AF-Q---S--F---L------Q-E-AKLHYSTR-SSQ-------
>Rana_chensinensis@Rche93573.H3.1
------------------------------------------------------------------------------------------------------------------------------------------------------------------------------------------------------------------------------------------------------------------------KMAE-------------G------G---GA--------------------------------------N-------S----------G---------------------S-P-----------------------------------------------------LCM-IVL---GMAGSGKTTFTQRLTSYL-H-------G---------------K---------------------------G--------------------------------S--------A--PYT---------INLDPAV-H---------------XIPFPANIDIRDTVNYKEVMKQYGLGPNGGIVTALNLFA----TR-F---DQV-V-KF------IE-K-R------------------------------------------------------Q--------------------------------E--N-----I-------------------------R----YV-----------VIDTPGQIEVFTWSASGAIIT-EALA-S-T--F-----------P----------------------S-X-XXYV-IDTSR-----S-----V-XPVXFMSNMLYACSIMYKT-KL--PFIVVMNKTDI---I-D----HS---FAVE-----------WM-------QDFETF-Q------DA-------L------N------------Q-------E----------------------------------------------------T-------------------------------S-Y---VSN---LTRSMS-LVLEEFYNAL--RVVGVSS-----MTGAGMDEFFVKLS-EAA-EEY-EKE-XRPXYERL-R-------------R-D-AEE----------E-K-RK----EQQ-------EQ-L---N-R-L---------------------------H---------R-D-----M----G------S-------------------------------------V---------A--------------L---------------D----------------------P-------T---Q-----------S---------T------E--------------------------------------------E-------E---------V-----------E-----G--------P--S-D--L---------------I--------M--------------------T---------R-------G-----------NM---------E---E-E-------E------------A-E-------------------------D---S-------------------------D---------T-D-D----------------I---D---------H----T-V----A-ETQQE-E-P-AF-Q---N--F---L------Q-Q-MKSKYREK-----------
>Scyliorhinus_canicula@toto93485.H1.1
---------------------------------------------------------------------------------------------------------------------------------------------------------------------------------------------------------------------------------------------------------------------------------------------------------------------------------------------------------------------------------------------------------------------------PR------A---------VCL-IVL---GMAGAGKTSWVQRLTAHL-H-------S---------------K---------------------------D--------------------------------T--------P--PYL---------INLDPAV-H---------------EIPFPANIDIRDTVNYKEVMKQYGLGPNGGIVTALNLFA----TR-F---DQV-M-KF------IE-K-R------------------------------------------------------Q--------------------------------Q--D-----C-------------------------R----FV-----------LIDTPGQIEVFTWSASGTIIT-EALA-S-T--F-----------C----------------------T-V-VVYV-MDTSR-----S-----T-NPVTFMSNMLYACSILYKT-RL--PFIVVMNKIDI---V-D----HS---FAVE-----------WM-------KDFETF-Q------DA-------L------N------------Q-------E----------------------------------------------------T-------------------------------T-F---ASN---LTRSMS-LVLDEFYSNL--RVVGVSA-----VDGSGMESFLQHVA-DAA-VEY-ETE-YRPHYDRL-R-------------Q-D-LAE----------A-E-LK----KRD-------EQ-L---E-Q-L---------------------------R---------R-D-----M----G------D-------------------------------------V---------A--------------M---------------D----------------------------------SSHVHA------S---------V------D------------V---------------------------E---N-------D---E-----E-----------P-----G--------P--S-A--L---------------I--------L--------------------T---------R-------G-----------IA---------D---E-Q-------D------------E-E-------V-----------------D---S-------------------------D---------T-D-D----------------L---D---------H----D-K----A-EVQSE-E-P-AF-Q---R--Y---L------E-K-RK-----------------
>Sphenodon_punctatus@CT01131209.H1.1
-----------------------------------------------------------------------------------------------------------------------------------------------------------------------------------------------------------------------------------------------------------------------------------------------------------A----M-------A----------S--------G-------S----------G---------------------G-P---------------S---------------------------P---------VCI-LVL---GMAGSGKTTLVQRLTAHL-H-------S---------------K---------------------------N--------------------------------S--------P--PYV---------INLDPAV-R---------------ELPFP--------------------------------------------------------------------------------------------------------------------------------------------------------------------------------------------------------------------------------------------------------------------------------S-V-VVYV-MDTSR-----S-----T-SPVTFMSNMLYACSILYKT-KL--PFIVAMNKTDI---I-D----HS---FAVE-----------WM-------QDFETF-H------DA-------L------S------------Q-------E----------------------------------------------------T-------------------------------T-Y---VSN---LTRSMS-LVLDEFYNSL--KVVGVSA-----MLGTGLDDFFVQVS-KAV-DEY-ERD-YRPEYERL-K-------------E-T-LER----------E-Q-SK----QQR-------EQ-L---E-R-L---------------------------R---------R-D-----M----G------A-------------------------------------V---------A--------------V---------------E----------------------S-------S---SL----------P---------G------A------------A---------------------------D---A-------S---------A-----------L-----G--------P--S-D--L---------------I--------L--------------------T---------R-------G-----------TL---------D---K-E-------D------------E-E-------Q-----------------D---S-------------------------D---------S-D-D----------------I---D---------H----E-V----A-EERCE-E-P-AF-K---N--F---M------Q-E-TRMRYQSR-S---------
>Trachemys_scripta@toto65457.H1.1
-------------------------------------------------------------------------------------------------------------------------------------------------------------------------------------------------------------------------------------------------------------------------------------------------------------------------------------------------------------------------------------------------------------------------------------------------------------------------------------------------------------------------------------------------------------------------------------------------------------------------------------------------------------------------------------------------------------------------------------------------------------------------------------------------------------------------------------------------------------------------------------------------------------------------------SPITFMSNMLYACSILYKT-KL--PFILAMNKTDI---I-D----HS---FAVE-----------WM-------QDFEIF-Q------DA-------L------N------------Q-------E----------------------------------------------------T-------------------------------T-Y---VSN---LTRSMS-LVL-------------------------------------------------------------------------------------------------------------------------------------------------------------------------------------------------------------------------------------------------------------------------------------------------------------------------------------------------------------------------------------------------------------------------------------------------------------------------------------------------------------------------------------------------------------------------------------------------------------------------------------------------------------------------------------------------------------------------------
