# Supplementary material for: A phylogenomic framework and timescale for comparative studies of tunicates
Source: BMC Biol. 2018 Apr 13;16:39. doi: 10.1186/s12915-018-0499-2 (PMC5899321; doi:10.1186/s12915-018-0499-2)
Supplement: Supplementary file 4 — Supporting data. Transcriptome assemblies, alignments, and trees. (ZIP 38502 kb) [file 12915_2018_499_MOESM4_ESM.zip › 12915_2018_499_MOESM4_ESM/12915_2018_499 (Delsuc) Files Updated 23-03-2018/pace2-B.fasta]

>Bos_taurus@AAX46505
--------------------------MA--GAAQ--T----TA---FGQAVIGPPGSGKTTYCLGMS------EFL-RA-L---GRR-VAVV-NLDP---AN--E-----------------------------------------G------L--------------------------P---YE-C-----A-VDV-GELVGLSDVMDELQ--LGPNGGLLYCMEYL----EA-N-L---D-WLRAKL----DP-------L-----------------------------------------------R--G----------------------------H------YFLFDCPGQVELCT-H--HGALRSIF------S--QM---T----------------------------------Q------W-D-LRLTAVHLVDSHYCT-DPA------KFISVLCTSLATMLHVELPHVNLLSKMDL----I---E-------------------------HY--------------------------------------------------G-K-------------------------------L-----------------------------A-F---------------------------------NL--------------------------------DYYT----E----VL--D-L---------S------Y------L---------------------------------L-------D--H---L---A----------------------------------------------S--D--------P---------------------------------------------F---------------------------------------------------FR-----HY-R-----Q---LNEK----LVQLIE-DYS-L--VSFIPLNIQDKESIQRVLQAVDKANG-----Y---------CF------------------------------------------------------------G-V--------------Q--E-Q-R--SL---E---------A---M-M-SA-----------AV---------------G--A-D--F---H-------------F-----------SS----------T-L--G---L---Q-----E--K----Y--L----AP-------------S------D-----------------------QP-----------------------------V---------E----Q----E------------A---------M-----------------------------QL------------------------------------------------------------------------------------------------------------------------------------------------------------------------------------------------------
>Bos_taurus@XP_611547
-------------------------XMA--GAAP--T----TA---FGQAVIGPPGSGKTTYCLGMS------EFL-RA-L---GRR-VAVV-NLDP---AN--E-----------------------------------------G------L--------------------------P---YE-C-----A-VDV-GELVGLGDVMDALQ--LGPNGGLLYCMEYL----EA-N-L---D-WLRAKL----DP-------L-----------------------------------------------R--G----------------------------H------YFLFDCPGQVELCT-H--HGALRSIF------S--QM---T----------------------------------Q------W-D-LRLTAVHLVDSHYCT-DPA------KFISVLCTSLATMLHVELPHVNLLSKMDL----I---E-------------------------HY--------------------------------------------------G-K-------------------------------L-----------------------------A-F---------------------------------NL--------------------------------DYYT----E----VL--D-L---------S------Y------L---------------------------------L-------D--H---L---A----------------------------------------------S--D--------P---------------------------------------------F---------------------------------------------------FR-----HY-R-----Q---LNEK----LVQLIE-DYS-L--VSFIPLNIQDKESIQQVLQAVDKANG-----Y---------CF------------------------------------------------------------G-V--------------Q--E-Q-R--SL---E---------A---M-M-SA-----------AM---------------G--A-D--F---H-------------F-----------SS----------T-L--G---L---Q-----E--K----Y--L----AP-------------S------E-----------------------QS-----------------------------V---------E----Q----E------------A---------M-----------------------------QL------------------------------------------------------------------------------------------------------------------------------------------------------------------------------------------------------
>Mus_musculus@AAH18407
--------------------------MA--GAAP--T----TA---FGQAVIGPPGSGKTTYCLGMS------EFL-RA-L---GRR-VAVV-NLDP---AN--D-----------------------------------------G------L--------------------------P---YE-C-----A-VDV-GELVGLGDVMDALR--LGPNGGLLYCMEYL----EA-N-L---D-WLRAKL----EP-------L-----------------------------------------------R--G----------------------------H------YFLFDCPGQVELCT-H--HTALRSIF------S--QM---A----------------------------------Q------W-D-LRLTAVHLVDSHYCT-DPA------KFISVLCTSLATMLHVELPHVNLLSKMDL----I---E-------------------------HY--------------------------------------------------G-K-------------------------------L-----------------------------A-F---------------------------------NL--------------------------------DYYT----E----VL--D-L---------S------Y------L---------------------------------L-------E--H---L---A----------------------------------------------S--D--------P---------------------------------------------F---------------------------------------------------FR-----RY-R-----Q---LNEK----LVQLVE-DYS-L--VSFIPLNIQDKDSIQRVLQAVDKANG-----Y---------CF------------------------------------------------------------G-V--------------Q--E-Q-R--SL---E---------A---M-M-ST-----------AM---------------G--A-D--F---H-------------F-----------SS----------T-L--G---I---Q-----E--K----Y--L----AP-------------S------E-----------------------QT-----------------------------A---------E----Q----E------------A---------M-----------------------------QL------------------------------------------------------------------------------------------------------------------------------------------------------------------------------------------------------
>Mus_musculus@Q8VEJ1
--------------------------MA--GAAP--T----TA---FGQAVIGPPGSGKTTYCLGMS------EFL-RA-L---GRR-VAVV-NLDP---AN--D-----------------------------------------G------L--------------------------P---YE-C-----A-VDV-GELVGLGDVMDALR--LGPNGGLLYCMEYL----EA-N-L---D-WLRAKL----EP-------L-----------------------------------------------R--G----------------------------H------YFLFDCPGQVELCT-H--HTALRSIF------S--QM---A----------------------------------Q------W-D-LRLTAVHLVDSHYCT-DPA------KFISVLCTSLATMLHVELPHINLLSKMDL----I---E-------------------------HY--------------------------------------------------G-K-------------------------------L-----------------------------A-F---------------------------------NL--------------------------------DYYT----E----VL--D-L---------S------Y------L---------------------------------L-------E--H---L---A----------------------------------------------S--D--------P---------------------------------------------F---------------------------------------------------FR-----RY-R-----Q---LNEK----LVQLVE-DYS-L--VSFIPLNIQDKDSIQRVLQAVDKANG-----Y---------CF------------------------------------------------------------G-V--------------Q--E-Q-R--SL---E---------A---M-M-SA-----------AM---------------G--A-D--F---H-------------F-----------SS----------T-L--G---I---Q-----E--K----Y--L----AP-------------S------E-----------------------QT-----------------------------A---------E----Q----E------------A---------M-----------------------------QL------------------------------------------------------------------------------------------------------------------------------------------------------------------------------------------------------
>Monodelphis_domestica@XP_001370390
--------------------------MA--TAAP--T----T----FGQAVIGPPGSGKTTYCLGMS------TFL-AG-L---GRQ-VAVV-NLDP---AN--E-----------------------------------------G------T--------------------------P---YA-C-----A-VDI-GELVTLPDVMEALK--LGPNGGLVYCMEYL----EA-N-L---D-WLHDRL----AP-------L-----------------------------------------------R--G----------------------------H------YLLFDCPGQVELCT-H--HGALRSVF------A--QL---A----------------------------------R------W-G-FRLTAAHLVDSHYCT-DPA------KFISVLCTSLSTMLHVELPHVNILSKMDL----I---E-------------------------QF--------------------------------------------------G-K-------------------------------L-----------------------------A-F---------------------------------NL--------------------------------DYYT----E----VL--D-L---------T------Y------L---------------------------------L-------D--H---L---A----------------------------------------------S--D--------P---------------------------------------------F---------------------------------------------------FR-----HY-R-----Q---LNEK----LVQLIE-DYS-L--VSFIPLNIQDKESVQRVLQAVDKANG-----Y---------CF------------------------------------------------------------G-V--------------A--E-Q-R--SL---E---------A---M-M-SA-----------AV---------------G--A-D--F---H-------------F-----------TS----------T-L--G---I---Q-----E--K----Y--LQ---TP-------------E------E-----------------------ES-----------------------------V---------G----P----E------------D---------M-----------------------------RL------------------------------------------------------------------------------------------------------------------------------------------------------------------------------------------------------
>Petromyzon_marinus@ti.12
----------------------------------------------FGQVVIGPPGSGKTTYCGAVQ------RLL-ATEL---GRP-IAMI-NLNP---AN--D-----------------------------------------S------L--------------------------P---YS-C-----A-VDI-SELVTLSDVMDTLK--LGPNGSLIYCMEYL----EA-N-V---D-WLHAKL----KA-------L-----------------------------------------------S--G----------------------------H------YLLFDCPGQVQ-----------------------------------------------------------------------------------------------------------------------------------------------------------------------------------------------------------------------G-D-------------------------------V-----------------------------A-F---------------------------------NL--------------------------------DYYT----E----VM--D-M---------T------Y------L---------------------------------L-------Q--Y---L---A----------------------------------------------D--D--------P---------------------------------------------F---------------------------------------------------FR-----KY-K-----K---LNEG----LIEMVE-SYS-L--VSFVPLNVQ---------------------------------------------------------------------------------------------------------------------------------------------------------------------------------------------------------------------------------------------------------------------------------------------------------------------------------------------------------------------------------------------------------------------------------------------------------------------------------------------------------------------------------------------------------------------------------------------------------------------------------
>Xenopus_laevis@AAH80422
----------------MADACSEMDRGA--EKYP--L----LG---FGQAVIGPPGSGKSTYVRAMQ------ALL-AR-M---GRK-SAII-NLDP---AG--E-----------------------------------------D------E--------------------------P----G-A-----A-VSL-RELLGLEEVMSELR--LGPNGSLLYCMEYL----QE-N-L---D-WLRARL----QG-------L-----------------------------------------------R--G----------------------------T------YLLLDCPGQVELYT-H--HPALPDIL------R--RL---G----------------------------------G------W-G-LRLCAVHLVDSHYCT-DPA------KFISVLCTSLSTMLHVELPHINVLSKMDL----I---E-------------------------QY--------------------------------------------------G-R-------------------------------L-----------------------------A-F---------------------------------NL--------------------------------DYYT----E----VM--D-L---------S------F------L---------------------------------V-------E--Q---L---T----------------------------------------------S--D--------P---------------------------------------------F---------------------------------------------------FR-----RH-K-----R---LHEK----LAGVIE-DYG-L--VTFMPLSIKDDKSLQLVLSAVDKASG-----F---------CF------------------------------------------------------------G-E--------------A--K-Q----SL---G---------N---L-M-SV-----------AV---------------G--A-D--F---Q-------------F-----------TS----------T-L--A---F---Q-----E--K----Y--V----EN-------------D------G-----------------------RT-----------------------------V---------E----E----E------------T---------L-----------------------------DL------------------------------------------------------------------------------------------------------------------------------------------------------------------------------------------------------
>Xenopus_tropicalis@AAH91618
----------------MADTDCKWDPGA--DKYP--L----LG---FGQAVIGPPGSGKSTYVRAMQ------ALL-AQ-M---GRK-SAII-NLDP---AG--E-----------------------------------------D------E--------------------------P----G-A-----A-VSL-RELLGLEEVMSELR--LGPNGALLYCMEYL----QE-N-L---D-WLRGRL----QG-------L-----------------------------------------------R--G----------------------------T------YFLLDCPGQVELYT-H--HPALPDVL------R--RL---G----------------------------------A------W-G-LRLCAVHLVDSHYCT-DPA------KFISVLCTSLSTMLHVELPHINVLSKMDL----I---E-------------------------QY--------------------------------------------------G-R-------------------------------L-----------------------------A-F---------------------------------NL--------------------------------DYYT----E----VM--D-L---------S------Y------L---------------------------------V-------E--Q---L---T----------------------------------------------S--D--------P---------------------------------------------F---------------------------------------------------FR-----RH-K-----R---LHEK----LAEVIQ-DYG-L--VTFMPLSIKDEKSLRLVLSAVDKASG-----F---------CF------------------------------------------------------------G-E--------------T--K-Q----SL---G---------N---L-M-SV-----------AV---------------G--A-D--F---Q-------------F-----------TS----------T-L--A---F---Q-----E--K----Y--V----EK-------------D------K-----------------------RT-----------------------------V---------E----E----E------------A---------L-----------------------------DL------------------------------------------------------------------------------------------------------------------------------------------------------------------------------------------------------
>Callorhinchus_milii@CT01070720.H1.1
----------------------MVSVE---PRAP--G----LA---FGQVVIGPPGSGKTTYCSGMQ------EFL-SK-M---GRK-VAVV-NLDP---AN--D-----------------------------------------R------I--------------------------P---YQ-C-----S-VDI-AELVTLDDVMDNLK--LGPNGGLIYCMEYL----EA-N-F---D-WLQEKL----EQ-------Y-----------------------------------------------K--D----------------------------H------YFLFDCPGQVELYT-H--HSSVKNMV------A--QL---T----------------------------------K------W-N-FRVSS------------PS------KFISILCTSLATMLNVELPHINILSKMDL----I---E-------------------------QF--------------------------------------------------G-K-------------------------------L-----------------------------A-F---------------------------------NL--------------------------------DYYT----E----VL--D-L---------S------Y------L---------------------------------L-------D--H---L---A----------------------------------------------S--D--------P---------------------------------------------F---------------------------------------------------FK-----NF-R-----Q---LNSK----LVEVIE-DYG-L--VSFLPLNVQDKESMKHVMRAVDKANG-----Y---------CF------------------------------------------------------------G-K--------------E--E-Q-Q--SL---E---------A---M-M-SV-----------AV---------------G--G-D--F---Q-------------F-----------AX-----------------------------------------------------------------------------------------------------------------------------------------------------------------------------------------------------------------------------------------------------------------------------------------------------------------------------------------------------------------------------------------------------------
>Danio_rerio@AAI50451
----------------------MMSSD-----PP--S----LC---FGQVVIGPPGSGKTTYCRGMQ------EFL-SR-L---GRK-VVIV-NLDP---AN--E-----------------------------------------G------L--------------------------P---YP-C-----A-VDI-AELVTLDDVMDGLK--LGPNGGLIYSMEYL----EA-N-L---D-WLENKL----KL-------H-----------------------------------------------H--D----------------------------C------YFLFDCPGQVELYT-H--HNSVKNIF------A--QL---S----------------------------------K------W-N-FRLTAVHLVDSHYCA-DPA------KFISVLCTSLSTMLHVELPHVNVLSKMDL----I---E-------------------------QY--------------------------------------------------G-K-------------------------------L-----------------------------A-F---------------------------------NL--------------------------------DFYT----E----VL--D-L---------S------Y------L---------------------------------V-------E--H---L---S----------------------------------------------A--D--------P---------------------------------------------F---------------------------------------------------FK-----KF-H-----H---LNVK----LAEVIQ-DYS-L--VSFVPLNVQDKESMMQVLRTVDKANG-----Y---------CF------------------------------------------------------------G-D--------------L--E-E-R--NL---Q---------A---M-M-SA-----------AV---------------G--A-D--F---Q-------------F-----------ST----------T-L--G---V---Q-----E--K----Y--L----DA-------------T------K-----------------------NH-----------------------------V---------E----D----E------------V---------M-----------------------------DL------------------------------------------------------------------------------------------------------------------------------------------------------------------------------------------------------
>Saccoglossus_kowalevskii@XP_002737329
-----------------------------------------MP---FGQFVIGPPGAGKTTYCAAMK------QFL-EG-I---GRN-VAIV-NLDP---AN--D-----------------------------------------V------L--------------------------P---YE-P-----A-VNL-STLITLNDVMDNLK--LGPNGGLIYCMEYL----EK-N-S---D-WLQKQL----AI-------HT----------------------------------------------K--D----------------------------Q------YVLFDCPGQVELYT-H--NAAMRNIS------S--ML---E----------------------------------K------F-N-YRLTAVHLVDSHYCS-DPS------KFISVLLTSLSAMLQMAMPHVNVLSKVDL----L---E-------------------------QF--------------------------------------------------G-K-------------------------------L-----------------------------A-F---------------------------------NL--------------------------------DYYS----E----VL--D-L---------S------Y------L---------------------------------V-------D--Y---L---D----------------------------------------------K--D--------P---------------------------------------------F---------------------------------------------------TR-----KF-H-----K---LNKT----IVDVIQ-DYS-L--VSFISLSVQDKDTMLQVLKTVDKANG-----Y---------VF------------------------------------------------------------G-D--------------L--E-E-R--NL---Q---------S---L-M-ST-----------AL---------------G--A-D--F---QYFQYPFV------F-----------QY----------T-P--S---V---Q-----E--K----Y--M----KD-------------E------K-----------------------K----------------------------------------D----D----D------------L---------L-----------------------------DNPI------TEW-------------------------------------------------------------------------------------------------------------------------------------------------------------------------------------------
>Strongylocentrotus_purpuratus@XP_794415
-----------------------------------------MA---FAQVVIGPPGSGKTTYCKGMK------EFL-SQ-T---GRK-VTIV-NLDP---AN--D-----------------------------------------F------L--------------------------P---YD-V-----G-VDI-SDLVTLSDVMEKLR--LGPNGGLVYCMEYL----EK-N-L---D-WLKGQL----DK-------F-----------------------------------------------K--D----------------------------H------YFLFDCPGQVELYT-H--HNSVRNIV------T--QL---Q----------------------------------K------L-N-FKLVSVHLVDAHYCS-DPA------KFIGVLLTSLSTMLQMELPHVNLLSKIDL----V---E-------------------------QY--------------------------------------------------G-R-------------------------------L-----------------------------A-F---------------------------------NL--------------------------------DYFT----E----VL--D-L---------G------H------L---------------------------------L-------S--H---L---E----------------------------------------------E--D--------P---------------------------------------------F---------------------------------------------------LK-----KF-K-----K---LNEA----LIGLVE-DYS-L--VSFIPLNIQDKDSVLTAVKTIDKANG-----Y---------AF------------------------------------------------------------G-D--------------L--E-E-R--NL---K---------T---L-M-SC-----------AV---------------G--A-D--F---E-------------F-----------FK----------T-A--S---V---Q-----E--K----Y--M----QE-------------D------S-----------------------KP-----------------------------L---------G----E----A------------A---------A-----------------------------APED------MDT-------------------------------------------------------------------------------------------------------------------------------------------------------------------------------------------
>Paracentrotus_lividus@CT01070709.H1.1
-----------------------------------------MA---FAQVVIGPPGSGKTTYCKGMK------EFL-SQ-T---GRK-VTIV-NLDP---AN--D-----------------------------------------F------L--------------------------P---YD-V-----G-LDI-SDLVTLSDVMEKLH--LGPNGGLVYCMEYL----EK-N-L---D-WLKAQL----DK-------F-----------------------------------------------K--D----------------------------H------YFLFDCPGQVELYT-H--HNSVRNIV------T--QL---Q----------------------------------K------W-N-LKLVSVHLVDAHYCS-DPA------KFISVLLTSLSTMLQMELPHVNLLSKIDL----V---E-------------------------QY--------------------------------------------------G-R-------------------------------L-----------------------------A-F---------------------------------NL--------------------------------DYYT----E----VL--D-L---------G------F------L---------------------------------L-------S--H---L---E----------------------------------------------A--D--------P---------------------------------------------F---------------------------------------------------LK-----KF-K-----K---LNEA----LIGLVE-DYS-L--VSFIPLNIQDKDSVLNAVKTIDKANG-----Y---------VF-----------------------------------------------------------------------------------------------------------------------------------------------------------------------------------------------------------------------------------------------------------------------------------------------------------------------------------------------------------------------------------------------------------------------------------------------------------------------------------------------------------------------------------------------------------------------------------------------
>Patiria_miniata@CT01100918.H1.1
-----------------------------------------------------------------------------------------------------------------------------------------------------------------------------------------------------V-SDLITASDVMDKLK--LGPNGSLVYCMEYL----EK-N-V---D-WLQAQL----KP-------LA----------------------------------------------K--D----------------------------Y------YILFDCPGQVELYT-H--HNSMRNIV------A--LL---Q----------------------------------K------W-K-YNLVAVHLVDSHYCS-EPS------KFISVLLTSLSTMLQMELPHVNILSKIDL----V---E-------------------------KY--------------------------------------------------G-K-------------------------------L-----------------------------A-F---------------------------------NL--------------------------------DYYT----E----VL--D-L---------Q------Y------L---------------------------------L-------D--Y---L---G----------------------------------------------G--D--------P---------------------------------------------F---------------------------------------------------LK-----KF-K-----K---LNEA----LIGLVQ-DYS-L--VSFITLNVQDKESMLDVLKVVDKANG-----Y---------VF------------------------------------------------------------G-D--------------S--E-E-R--NM---Q---------A---L-M-SC-----------AV---------------G--A-D--F---E-------------Y-----------FK----------T-A--S---A---Q-----E--K----Y--V----K-------------------------------------------------------------------------------------------------------------------------------------------------------------------------------------------------------------------------------------------------------------------------------------------------------------------------------------------------------------
>Branchiostoma_floridae@3204113.47
-----------------------------------------MP---FGQVVIGPPGSGKTTYCRAMQ------EFL-TG-L---GRK-VTIV-NLDP---AN--D-----------------------------------------A------L--------------------------P---YE-C-----T-IDM-QSLITLEDVMEKLR--LGPNGGLIYCMEFL----EK-N-L---D-WLQDLL----EK-------Q-----------------------------------------------K--D----------------------------R------YFLFDCPGQVELYT-H--HNSVRNIV------A--QL---Q----------------------------------K------W-D-FRLVSVHLVDSHYCS-DPS------KFVSILLTSLATMVQMELPHVNVLSKIDL----V---E-------------------------KF--------------------------------------------------G-K-------------------------------L-----------------------------D-F---------------------------------NL--------------------------------DFYT----D----VL--D-L---------Q------Y------L---------------------------------F-------G--H---L---G----------------------------------------------G--D--------P---------------------------------------------F---------------------------------------------------FA-----KY-K-----K---LNEA----IVGVVE-DYS-L--VSFVPLNVEDKDSMREMMKAADRAIG-----Y---------HW------------------------------------------------------------G-E--------------G--E-D-R--TL---Q---------A---M-M-SS-----------AL---------------G--A-D--Y---E-------------Y-----------FK----------S-A--Q---V---Q-----E--K----Y--M----KE-------------E------G-----------------------EE-----------------------------T---------Q----E----QEEKMDIF--PGNL-----------------------------------------------------------------------------------------------------------------------------------------------------------------------------------------------------------------------------------------------
>Molgula_tectiformis@68090525.12
--------------------------------------------------------------------------------------------------------------------------------------------------------------------------------------------------------------------------------------------------------------------------------------------------------------------------------------------------------------------PGQVELFT-H--HKSLHTIL------E--VL---TNK--------------------------------T------N-D-IRLTCVQMVDAHYCS-DAS------KFISVLLTSLSSMLHLSLPHVNVLSKMDI----A---E-------------------------QF--------------------------------------------------G-K-------------------------------F-----------------------------S-F---------------------------------NL--------------------------------DFYT----D----VL--D-L---------S------K------L---------------------------------F-------D--T---N---K----------------------------------------------S--D--------N---------------------------------------------F---------------------------------------------------NK-----RY-E-----K---LNKV----LCSVIE-DYS-L--VTFIPLYVEDKESMLSVIRQIDKANG-----Y---------CF------------------------------------------------------------G-T--------------N--E-E-R--NI---Q---------R---M-L-SA-----------AV---------------G--A-E--F---E-------------F-----------FK----------S-A--T---V---Q-----E--K----F--M------------------------------------------------------------------------------------------------------------------------------------------------------------------------------------------------------------------------------------------------------------------------------------------------------------------------------------------------------------------
>Molgula_gulf@CT01091006.H1.1
------------------------------------------------------------------------------------------------------------------------------------------------------------------------------------------------------------LEDVMKELH--LGPNGGLLYCMEYL----EK-N-I---N-WLMDKI----NM-------F-----------------------------------------------P--K----------------------------R------YYLIDCPGQVELFT-H--HKSLHNIL------E--LL---TNK--------------------------------E------H-D-IRLTCVQMVDAHYCS-DAI------NFVSVFL---------------------------------------------------------------------------------------------------------------------------------------------------------------------------------------------------------------------------------------------------------------------------------------------------------------------------------------------------------------------------------------------------------------------------------------------------------------------------------------------------------------------------------------------------------------------------------------------------------------------------------------------------------------------------------------------------------------------------------------------------------------------------------------------------------------------------------------------------------------------------------------------------------------------------------------------------------------------------------------------------------------------------------------------------------------------------------------------------------------------------------------------------------------------------------------------------
>Bostrichobranchus_pilularis@CT01091006.H1.1
------------------------------------------T---FGQIVIGPPGSGKTTYCHGLQ------QYF-RA-V---KRD-SCLI-NLDP---AN--D-----------------------------------------I------L--------------------------P---YE-C-----D-INI-NELITLEDVMSKLH--LGPNGGLLYCLEFL----EK-N-I---D-WLFQRI----RQ-------F-----------------------------------------------P--G----------------------------R------YYVFDCPGQVELFT-H--HKSLRNVI------M--RL---CDK--------------------------------A------F-D-MRLTCVQLVDSHYCS-DAF------KFISVLLTSLASMLHLSLPHVNVLSKMDI----C---E-------------------------KY--------------------------------------------------G-K-------------------------------L-----------------------------P-F---------------------------------NL--------------------------------DFYT----D----VL--D-L---------S------K------L---------------------------------F-------E--I---QSG-K----------------------------------------------N--S--------A---------------------------------------------F---------------------------------------------------FT-----KY-N-----K---LNQM----LCSVVE-DYS-L--VNFVPLFVEDKESMLSVMKQVD--------------------------------------------------------------------------------------------------------------------------------------------------------------------------------------------------------------------------------------------------------------------------------------------------------------------------------------------------------------------------------------------------------------------------------------------------------------------------------------------------------------------------------------------------------------------------------------------------------------------
>Halocynthia_roretzi@CT01061112.H1.1
------------------------------------------S---FGQLVIGPPGSGKTTYCHGMQ------QIL-SA-L---KRP-ACIV-NLDP---AN--E-----------------------------------------H------I--------------------------P---YE-P-----D-IDI-GELITLEDVMQKLE--LGPNGGLLYCMEYL----EA-N-I---D-WLIERL----SQ-------Y-----------------------------------------------P--G----------------------------K------YFVFDCPGQVELFT-H--HSSLKNIM------E--QL---TSK--------------------------------E------N-D-FRLTAVNLVDSHYCS-DTA------KFVSVLLTSLATMLHINLPHVNVLSKMDI----A---E-------------------------QY--------------------------------------------------G-K-------------------------------F-----------------------------A-F---------------------------------HL--------------------------------EYYT----E----VL--D-L---------S------K------L---------------------------------F-------D--L---E---K----------------------------------------------E--D--------P---------------------------------------------F---------------------------------------------------GR-----KY-K-----K---LNEM----LSSVIE-DYS-L--VSFVPLYVEDKESIINVVKQVDKANG-----Y---------YF------------------------------------------------------------G-T--------------E--E-E-R--NI---Q---------K---L-L-ST-----------AV---------------G--A-D--Y---Q-------------L-----------FQ----------S-A--G---M---H-----E--K----Y--M------------------------------------------------------------------------------------------------------------------------------------------------------------------------------------------------------------------------------------------------------------------------------------------------------------------------------------------------------------------
>Dendrodoa_grossularia@CT01091006.H1.1
------------------------------------------S---FGQLVIGPPGSGKTTYCHGMQ------QFL-GA-L---KRP-VCIV-NLDP---AN--D-----------------------------------------N------I--------------------------P---YT-C-----D-IDI-GELITLEDVMDNLQ--LGPNGGLLYCMEYL----EA-N-F---D-WLVEKL----KQ-------H-----------------------------------------------A--G----------------------------K------YFVFDCPGQVELYT-H--HSSLKNVI------E--KL---TSK--------------------------------E------Y-D-MRFTAIHLVDSHYCS-DAS------KFVSVLLTSLATMLHISLPHINVLSKMDV----A---E-------------------------QY--------------------------------------------------G-K-------------------------------F-----------------------------A-F---------------------------------RL--------------------------------EYYT----E----VL--D-L---------E------K------L---------------------------------L-------S--A---E---S----------------------------------------------G--D--------P---------------------------------------------F---------------------------------------------------WK-----KY-K-----K---LNKQ----LCSVIE-DYS-L--VSFVPLNVQDKESMLNVIRQVDKANG-----Y---------CF------------------------------------------------------------G-E--------------V--E-E-R--NI---Q---------K---M-L-SS-----------AV---------------G--A-D--F---D-------------F-----------FK----------S-A--A---T---H-----E--K----Y--L------------------------------------------------------------------------------------------------------------------------------------------------------------------------------------------------------------------------------------------------------------------------------------------------------------------------------------------------------------------
>Styela_plicata@CT01091006.H1.1
------------------------------------------S---FGQIVIGPPGSGKTTYCHGMQ------QFL-GA-L---KRP-ACIV-NLDP---AN--D-----------------------------------------N------I--------------------------P---YQ-C-----D-INI-EELITLNDVMENLQ--LGPNGGLLYCMEYL----EA-N-M---D-WLIEKL-----Q-------H-----------------------------------------------S--G----------------------------K------YIVFDCPGQVELYT-H--HSSLRNII------E---------------------------------------------------------------------------------SVLLTSLATMLHINLPHINVLSKMDV----A---E-------------------------QY--------------------------------------------------G--------------------------------------------------------------------------------------------------------------------------------------------------------------------------------------------------------------------------------------------------------------------------------------------------------------------------------------------------------------------------------------------------------------------------------------------------------------------------------------------------------------------------------------------------------------------------------------------------------------------------------------------------------------------------------------------------------------------------------------------------------------------------------------------------------------------------------------------------------------------------------------------------------------------------------------------------------------------------------------------------------------------------------------------------------------------------------------
>Ciona_savignyi@51759570.38
-----------------------------------------TS---FGQLVIGPPGSGKTTYCHGMQ------QFM-KA-I---GRE-CCVV-NLDP---AN--E-----------------------------------------F------I--------------------------P---YD-C-----D-INI-NELVTVEDVMKHLS--LGPNGGLLYCMEYL----RN-N-K---H-WLLEQM----NK-------F-----------------------------------------------P--G----------------------------R------YFLFDCPGQVEINT-H--HTALKEVL------D--HL---TSK--------------------------------E------V-D-VRLTAVHLVDAHYCA-DAS------KFIAVLLTSLATMLHIGLPHVNVLSKMDI----A---E-------------------------EY--------------------------------------------------G-K-------------------------------F-----------------------------P-F---------------------------------HL--------------------------------EYYT----E----VL--D-L---------N------R------L---------------------------------L-------E--A---D---K----------------------------------------------D--D--------P---------------------------------------------F---------------------------------------------------MK-----KF-H-----S---LNQK----LCSVIE-DYS-L--VSFSTLDVQDKESMLNLLKEIDKANG-----C---------CF------------------------------------------------------------G-T--------------V--E-E-R--NI---Q---------K---L-L-ST-----------AV---------------G--A-D--F---Q-------------F-----------YK----------S-G--A---G---H-----E--K----Y--M----S-------------------------------------------------------------------------------------------------------------------------------------------------------------------------------------------------------------------------------------------------------------------------------------------------------------------------------------------------------------
>Ciona_intestinalis@XP_002126760
--------------------------------MAGINMN-KTS---FGQLVIGPPGSGKTTFCHGMQ------QFM-KA-I---GRE-CCVV-NLDP---AN--E-----------------------------------------F------I--------------------------P---YD-C-----D-INI-NELVTVEDVMKHMS--LGPNGGLLYCMEYL----RN-N-Q---H-WLLEKM----NN-------F-----------------------------------------------P--G----------------------------R------YFIFDCPGQVEIYT-H--HNALKEVI------E--HL---TSK--------------------------------D------V-G-VRLAAVHLVDAHYCA-EAS------KFIAVLLTSLATMLHMGLPHVNVLSKMDI----A---E-------------------------EY--------------------------------------------------G-K-------------------------------F-----------------------------P-F---------------------------------HL--------------------------------EYYT----E----VL--D-L---------N------K------L---------------------------------L-------E--S---D---G----------------------------------------------D--D--------P---------------------------------------------F---------------------------------------------------MR-----KF-Q-----S---LNQK----LCSVIE-DYS-L--VSFTPLNVQDKESMLNLLKEIDKANG-----C---------CF------------------------------------------------------------G-T--------------I--E-E-R--NI---Q---------K---L-L-SA-----------AV---------------G--A-D--F---Q-------------F-----------FK----------S-G--S---A---H-----E--Q----Y--M----S-------------------------------------------------------------------------------------------------------------------------------------------------------------------------------------------------------------------------------------------------------------------------------------------------------------------------------------------------------------
>Cystodytes_dellechiajei@CT01091006.H1.1
----------------------------------------------FGQFVIGPPGSGKTTYCNGMQ------QFM-NA-I---KRD-CCVV-NLDP---AN--D-----------------------------------------N------L--------------------------P---YE-C-----H-IDI-NELVTVEDVMKYMS--LGPNGGLLYCMEFL----ES-N-K---N-WL----------------------------------------------------------------------------------------------------------------------------ALRNVI------E--EL---G----------------------------------K------R-D-YRMTAVHLVDAHYCS-DAS------KFISVLLTSLSTM---------------------------------------------------------------------------------------------------------------------------------------------------------------------------------------------------------------------------------------------------------------------------------------------------------------------------------------------------------------------------------------------------------------------------------------------------------------------------------------------------------------------------------------------------------------------------------------------------------------------------------------------------------------------------------------------------------------------------------------------------------------------------------------------------------------------------------------------------------------------------------------------------------------------------------------------------------------------------------------------------------------------------------------------------------------------------------------------------------------------------------------------------------------------------------------------
>Phallusia_mammilata@Pmam62266.H1.1
----------------------------------------KTA---FGQVVIGPPGSGKTTYCHGLQ------QFL-KA-V---KRE-CCVV-NLDP---AN--D-----------------------------------------F------I--------------------------P---YE-C-----D-IDI-NDLVTVEDVMKNLS--LGPNGALLYCMEYL----EM-N-Y---D-WLLQKL----AQ-------F-----------------------------------------------------------------------------------------------------------------------------------------------------------------------------------LVDSHYCS-DSS------KFVSVLLTSLSTMLHMHMPHVNVLSKMDI----A---E-------------------------QY--------------------------------------------------G-K-------------------------------F-----------------------------P-F---------------------------------HL--------------------------------DYYT----E----VL--D-L---------E------K------L---------------------------------I-------E--L---D---D----------------------------------------------K--D--------P---------------------------------------------F---------------------------------------------------TT-----KISQ-----T---QWKK----LCSVIE-DYS-L--VSFVPLHVEEKESMLAVLKQVEQS------------------------------------------------------------------------------------------------------------------------------------------------------------------------------------------------------------------------------------------------------------------------------------------------------------------------------------------------------------------------------------------------------------------------------------------------------------------------------------------------------------------------------------------------------------------------------------------------------------------
>Oikopleura_dioica@CBY11647
------------------------------------M----VR---FGQAVVGAPGAGKSTYAKAIF------NHI-LG-Q---NKD-VAII-NLDP---A---V-----------------------------------------S------F--------------------------P----E-A-----T-VDI-CTLVEHADVMEELE--LGPNGALVYCMELL----LE-N-I---D-WLLAEI----EK-------I-----------------------------------------------P--K----------------------------SS-----YLVFDFPGQAELYS-V--HDCVEKLV------F--QL---Q----------------------------------K------N-H-IRLCAVYFTEARHAA-NAH------HFTAALLATLSSMLRLALPAVNVLSKLDV----A---P-------------------------------------------------------------------------------R-------------------------------L-----------------------------A-A---------------------------------RL--------------------------------EVFT----E----PV--D-L---------E------R------FFIDS-------------SD----DECD------T-------E--Q---T---G----------------------------------------------R--K--------R---------------------------------------------I---------------------------------------------------KT-----RR-R-----R---IRERVSAQLADVAT-SYG-L--VRFHPLVVTDEKLLQVVLSHANSAIG-----M---------KI------------------------------------------------------------G-D--------------E--D-L-----------------------L-L-AA-----------NR---------------D--A-T--F---E-------------F-----------MG----------S-T--A---FA--Q-----E--E----Y--I----DKFHERS-------------------------------------------------------------------------------------------------------------------------------------------------------------------------------------------------------------------------------------------------------------------------------------------------------------------------------------------------------
>Meleagris_gallopavo@XP_003212520
--------------------------MSESSKGS--P----LA---FGQVVIGPPGSGKTTYCHGMQ------EFM-GR-I---GRK-VAVV-NLDP---AN--E-----------------------------------------G------M--------------------------P---YS-C-----A-VDI-SELITLSDVMENLK--LGPNGGLIYCMEYL----EA-N-F---D-WLQEKL----AA-------F-----------------------------------------------R--G----------------------------H------YYLFDCPGQVELYT-H--HDALKNVF------A--QL---A----------------------------------K------W-N-FRLAAVHLVDSHYCT-DPG------KFISVLCTSLSTMLHVELPHVNVLSKMDL----I---E-------------------------QY--------------------------------------------------G-K-------------------------------L-----------------------------A-F---------------------------------NL--------------------------------DYYT----E----VL--D-L---------S------Y------L---------------------------------V-------D--H---L---A----------------------------------------------S--D--------P---------------------------------------------F---------------------------------------------------FR-----NY-R-----R---LNAK----LVEVIE-DYS-L--VSFVPLNVQDKDSMRQVMQAVDKANG-----C---------SF------------------------------------------------------------G-D--------------Q--E-H-R--SL---E---------A---L-M-SA-----------AV---------------G--A-D--F---H-------------F-----------TS----------T-L--A---V---Q-----E--K----Y--V----QS-------------Q------D-----------------------KT-----------------------------V---------E----E----E------------V---------M-----------------------------DM------------------------------------------------------------------------------------------------------------------------------------------------------------------------------------------------------
>Anolis_carolinensis@XP_003227501
-------------------------XMAVSQKQP--A----LA---FGQAVIGPPGSGKTTYCLGMQ------EFL-SA-I---GRK-VVVV-NLDP---AN--D-----------------------------------------G------I--------------------------P---YP-C-----A-VDI-SELITLADVMENLN--LGPNGGLIYCMEYL----EA-N-L---D-WLQEKL----AR-------L-----------------------------------------------K--G----------------------------H------YFLFDCPGQVELCT-H--HSSLRNIF------A--QL---A----------------------------------K------W-N-FR----------------------------------------------------------------------------------------------------------------------------------------------------------------------------------------------------------A-F---------------------------------NL--------------------------------DYYT----E----VL--D-L---------S------Y------L---------------------------------V-------D--H---L---A----------------------------------------------S--D--------P---------------------------------------------F---------------------------------------------------FK-----KY-R-----R---LNEK----LVGVIE-DYS-L--VSFVPLNVQDKESMRRVMQAVDKANG-----Y---------SF------------------------------------------------------------G-D--------------M--E-H-R--NL---E---------T---L-M-SA-----------AV---------------G--A-D--F---H-------------F-----------PS----------T-L--A---V---Q-----E--R----Y--V----QP-------------D------E-----------------------KT-----------------------------V---------E----E----E------------V---------M-----------------------------DI------------------------------------------------------------------------------------------------------------------------------------------------------------------------------------------------------
>Lytechinus_variegatus@JH436626.H1.1
-----------------------------------------MA---FAQVVIGPPGSGKTTYSKGMK------EFL-SQ-T---GRK-VTIV-NLDP---AN--D-----------------------------------------F------L--------------------------P---YD-V-----G-VDI-SDLVTLSDVMEKLR--LGPNGGLVYCMEYL----EK-N-L---D-WLKGQL----DK-------L-----------------------------------------------K--D----------------------------H------YFLFDCPGQVELYT-H--HDSVKNIV------A--QL---Q----------------------------------K------W-N-FKLVSVHLVDAHYCS-DPA------KFISVLLTSLSTMLQMELPHVNLLSKIDL----V---E-------------------------QY--------------------------------------------------G-R-------------------------------L-----------------------------A-F---------------------------------NL--------------------------------DYFT----E----VL--D-L---------G------Y------L---------------------------------L-------S--H---L---E----------------------------------------------E--D--------P---------------------------------------------F---------------------------------------------------LK-----KF-K-----K---LNEA----LIGLVE-DYS-L--VSFIPLNIQDKDSVLNAVKTIDKANG-----Y---------VF------------------------------------------------------------G-D--------------L--E-E-R--NL---K---------A---L-M-SC-----------AV---------------G--A-D--F---E-------------F-----------FK-----------------------------------------------------------------------------------------------------------------------------------------------------------------------------------------------------------------------------------------------------------------------------------------------------------------------------------------------------------------------------------------------------------
>Gallus_gallus@XP_004947761
--------------------------MSESSKGSS-P----LA---FGQVVIGPPGSGKTTYCHGMQ------EFL-GR-V---GRA-VAVV-NLDP---AN--E-----------------------------------------G------M--------------------------P---YS-C-----A-VDI-SELITLTDVMENLK--LGPNGGLIYCMEYL----EA-N-F---D-WLQEKL----AA-------F-----------------------------------------------R--G----------------------------H------YYLFDCPGQVELYT-H--HDALKNVF------A--QL---A----------------------------------K------W-N-FRLAAVHLVDSHYCT-DPG------KFISVLCTSLSTMLHVELPHVNVLSKMDL----I---E-------------------------QY--------------------------------------------------G-K-------------------------------L-----------------------------A-F---------------------------------NL--------------------------------DYYT----E----VL--D-L---------S------Y------L---------------------------------V-------D--H---L---A----------------------------------------------S--D--------P---------------------------------------------F---------------------------------------------------FR-----NY-R-----R---LNAK----LVEVIE-DYS-L--VSFVPLNVQDKDSMRQVMQAVDKANG-----C---------SF------------------------------------------------------------G-D--------------Q--E-H-R--SL---E---------A---L-M-SA-----------AV---------------G--A-D--F---H-------------F-----------AS----------T-L--A---V---Q-----E--K----Y--V----QS-------------Q------D-----------------------KT-----------------------------V---------E----E----E------------V---------M-----------------------------DM------------------------------------------------------------------------------------------------------------------------------------------------------------------------------------------------------
>Oreochromis_niloticus@XP_003452124
-------------------------MSK--QTQVKPS----LR---FGQVVIGPPGSGKTTYCQGMQ------EFL-TH-L---GRK-VVVV-NMDP---AN--E-----------------------------------------G------I--------------------------P---YS-C-----A-VDV-SELVTLDDVMEGLK--LGPNGGLLYCMEYV----EA-N-L---D-WLEEKL----KQ-------Y-----------------------------------------------S--D----------------------------C------YFLFDCPGQVELYT-H--QSSVKNIF------S--QL---A----------------------------------K------W-N-FRLTAVHLVDSHYCA-DPA------KFISVLCTSLSTMLHVELPHVNVLSKMDL----M---E-------------------------QY--------------------------------------------------G-K-------------------------------L-----------------------------A-F---------------------------------NL--------------------------------DFYT----E----VM--D-L---------T------Y------L---------------------------------L-------D--H---L---A----------------------------------------------A--D--------P---------------------------------------------F---------------------------------------------------FK-----KF-R-----H---LNEK----LAEVVQ-DYS-L--VSFVPLNVQDKESMIQVLRAVDKANG-----Y---------CF------------------------------------------------------------G-D--------------L--E-E-R--NL---Q---------A---M-M-SA-----------AV---------------G--A-D--F---Q-------------F-----------NS----------T-L--G---V---Q-----E--R----Y--V----ET-------------S------G-----------------------KT-----------------------------V---------E----E----E------------M---------M-----------------------------EL------------------------------------------------------------------------------------------------------------------------------------------------------------------------------------------------------
>Sarcophilus_harrisii@XP_003765027
------------------MATATTATTA--TAEP--T----T----FGQAVIGPPGSGKTTYCLGMS------TFL-AG-L---GRR-VAVV-NLDP---AN--E-----------------------------------------G------T--------------------------P---YA-C-----A-VDI-GELXXXXXXXXX-------------------------------------------------------------------------------------------------------------------------------------------------PGQVELCT-H--HGALRSVF------A--QL---A----------------------------------R------W-G-FRLTAAHLVDSHYCT-DPA------KFISVLCTSLSTMLHVELPHVNILSKMDL----I---E-------------------------QF--------------------------------------------------G-K-------------------------------L-----------------------------A-F---------------------------------NL--------------------------------DYYT----E----VL--D-L---------S------Y------L---------------------------------L-------D--H---L---A----------------------------------------------S--D--------P---------------------------------------------F---------------------------------------------------FR-----HY-R-----Q---LNEK----LVQLIE-DYS-L--VSFIPLNIQDKESVQRVLQAVDKANG-----Y---------CF------------------------------------------------------------G-V--------------A--E-Q-R--SL---E---------A---M-M-SA-----------AV---------------G--A-D--F---H-------------F-----------TS----------T-L--G---I---Q-----E--K----Y--LQ---SP-------------E------E-----------------------EA-----------------------------E---------E----Q----E------------D---------M-----------------------------HL------------------------------------------------------------------------------------------------------------------------------------------------------------------------------------------------------
>Bos_grunniens_mutus@ELR56284
-----------------------XXXMA--GAAP--T----TA---FGQAVIGPPGSGKTTYCLGMS------EFL-RA-L---GRR-VAVV-NLDP---AN--E-----------------------------------------G------L--------------------------P---YE-C-----A-VDV-GELVGLGDVMDALQ--LGPNGGLLYCMEYL----EA-N-L---D-WLRAKL----DP-------L-----------------------------------------------R--G----------------------------H------YFLFDCPGQVELCT-H--HGALRSIF------S--QM---T----------------------------------Q------W-D-LRLTAVHLVDSHYCT-DPA------KFISVLCTSLATMLHVELPHVNLLSKMDL----I---E-------------------------HY--------------------------------------------------G-K-------------------------------L-----------------------------A-F---------------------------------NL--------------------------------DYYT----E----VL--D-L---------S------Y------L---------------------------------L-------D--H---L---A----------------------------------------------S--D--------P---------------------------------------------F---------------------------------------------------FR-----HY-R-----Q---LNEK----LVQLIE-DYS-L--VSFIPLNIQDKESIQQVLQAVDKANG-----Y---------CF------------------------------------------------------------G-V--------------Q--E-Q-R--SL---E---------A---M-M-SA-----------AM---------------G--A-D--F---H-------------F-----------SS----------T-L--G---L---Q-----E--K----Y--L----AP-------------S------E-----------------------QS-----------------------------V---------E----Q----E------------A---------M-----------------------------QL------------------------------------------------------------------------------------------------------------------------------------------------------------------------------------------------------
>Gorilla_gorilla_gorilla@XP_004025299
--------------------------MA--GAAP--T----TA---FGQAVIGPPGSGKTTYCLGMS------EFL-RA-L---GRR-VAVV-NLDP---AN--E-----------------------------------------G------L--------------------------P---YE-C-----A-VDV-GELVGLGDVMDALR--LGPNGGLLYCMEYL----EA-N-L---D-WLRAKL----DP-------L-----------------------------------------------R--G----------------------------H------YFLFDCPGQVELCT-H--HGALRSIF------S--QM---A----------------------------------Q------W-D-LRLTAVHLVDSHYCT-DAA------KFISVLCTSLATMLHVELPHINLLSKMDL----I---E-------------------------HY--------------------------------------------------G-K-------------------------------L-----------------------------A-F---------------------------------NL--------------------------------DYYT----E----VL--D-L---------S------Y------L---------------------------------L-------D--H---L---A----------------------------------------------S--D--------P---------------------------------------------F---------------------------------------------------FR-----HY-R-----Q---LNEK----LVQLIE-DYS-L--VSFIPLNIQDKESIQRVLQAVDKANG-----Y---------CF------------------------------------------------------------G-A--------------Q--E-Q-R--SL---E---------A---M-M-SA-----------AM---------------G--A-D--F---H-------------F-----------SS----------T-L--G---I---Q-----E--K----Y--L----AP-------------S------N-----------------------QS-----------------------------V---------E----Q----E------------A---------M-----------------------------QL------------------------------------------------------------------------------------------------------------------------------------------------------------------------------------------------------
>Clavelina_lepadiformis@CT01130511.H1.1
--------------------------------MAAKNKS-KTC---FGQIVIGPPGSGKTTYCNGVQ------QFL-KA-V---NRE-CCVV-NLDP---AN--E-----------------------------------------F------M--------------------------P---YD-C-----N-VDI-HELITVEDVMSNLS--LGPNGALLYCMEFL----ET-N-Q---D-WLKEKL----QN-------F-----------------------------------------------N--A----------------------------K------YYIFDCPGQIELYT-H--HQSLRNVI------T--NL---V----------------------------------K------S-D-LRLTAVNLVDSHYCS-DSS------KFISVLLTSLATMLHMTLPHVNLLSKMDI----A---E-------------------------QY--------------------------------------------------G-R-------------------------------F-----------------------------P-Y---------------------------------HL--------------------------------EYYT----E----VL--D-L---------N------K------L---------------------------------L-------Q--I---D---D----------------------------------------------D--D--------P---------------------------------------------F---------------------------------------------------SK-----KY-H-----Q---LNEK----LCGVIE-DYS-L--VTFVPLNVQDKESMLNVLKQVDKANG-----Y---------CY------------------------------------------------------------G-S--------------V--E-E-R--NI---Q---------K----------------------------------------------------------------------------------------------------------------------------------------------------------------------------------------------------------------------------------------------------------------------------------------------------------------------------------------------------------------------------------------------------------------------------------------------------------------------------------------
>Salpa_fusiformis@Sfus28962.H1.1
------------------------------------------S---YGQLVIGPPGSGKTTFCNGMQ------QLI-NA-V---GRRNCCVV-NLDP---AN--D-----------------------------------------F------L--------------------------P---YD-C-----D-VNI-KDLVTVEDVAKSLN--LGPNGALIYCMEYL----ES-N-Q---D-WLQKQL----KK-------D-----------------------------------------------P--E----------------------------KN-----YFIFDCPGQIELYT-N--HNSLKNVI------Q--WL---ITE--------------------------------Q--------G-IHLTATNLVDSHYCS-DPN------KFISVLMTSLATMIHMELPLVHILSKMDL----A---E-------------------------KN--------------------------------------------------G-K-------------------------------F-----------------------------S-F---------------------------------NL--------------------------------EYYT----E----VL--D-L---------S------K------L---------------------------------L-------D--S---I---P----------------------------------------------D--T--------K---------------------------------------------F---------------------------------------------------SK-----KF-K-----S---LNKK----ICEVVE-DYS-L--VSFIPLHVENKESMLSALDKIDRANG-----Y---------SLAG----------------------------------------------------------G-A--------------G--E-E-R--NM---Q---------K---L-L-SV-----------AV---------------G--A-D--F---Q-------------F-----------NK----------T-S--T---M---Q-----E--N----Y--L----S-------------------------------------------------------------------------------------------------------------------------------------------------------------------------------------------------------------------------------------------------------------------------------------------------------------------------------------------------------------
>Chelonia_mydas@EMP31077
--------------------------MSENQL-S--C----LA---FGQAVIGPPGSGKTTYCFGMQ------EFM-SR-I---GRK-VAVV-NLDP---AN--E-----------------------------------------G------T--------------------------P---YQ-C-----A-VDI-SELITLADVMDNLK--LGPNGGLIYCMEYL----EA-N-F---D-WLQEKL----AK-------L-----------------------------------------------K--G----------------------------H------YFLFDCPGQVELCT-H--HGALKNVF------A--QL---A----------------------------------K------W-N-FRLAAVHLVDSHYCT-DPG------KFISVLCTSLSTMLHVELPHVNVLSKMDL----I---E-------------------------QY--------------------------------------------------G-K-------------------------------L-----------------------------A-F---------------------------------NL--------------------------------DYYT----E----VL--D-L---------S------Y------L---------------------------------V-------D--H---L---A----------------------------------------------T--D--------P---------------------------------------------F---------------------------------------------------FK-----NY-R-----R---LNEK----LVEVIE-DYS-L--VSFVPLNVQDKESMRRVMQAVDKANG-----Y---------SF------------------------------------------------------------G-D--------------L--E-Q-R--SL---E---------A---L-M-SA-----------AV---------------G--A-D--F---H-------------F-----------TS----------N-L--X-------------------------------------------------------------------------------------------------------------------------------------------------------------------------------------------------------------------------------------------------------------------------------------------------------------------------------------------------------------------------------------------
>Columba_livia@EMC78698
--------------------------MSEGSQRN--S----PA---FGQVVIGPPGSGKTTYCHSMR------DFM-GR-I---GRQ-VTVV-NLDP---AN--E-----------------------------------------T------I--------------------------P---YP-C-----A-VDI-AELVTLPDVMENLR--LGPNGGLIYCMEYL----EA-N-L---D-WLQEKL----AA-------F-----------------------------------------------R--G----------------------------H------YYLFDCPGQVELYT-H--HDALKNVF------A--QL---V----------------------------------K------W-N-FRLAAVHLVDSHYCT-DPG------KFISVLCTSLSAMLHVELPHVNILSKMDL----I---E-------------------------QY--------------------------------------------------G-K-------------------------------L-----------------------------A-F---------------------------------NL--------------------------------DYYT----E----VL--D-L---------S------Y------L---------------------------------V-------D--H---L---A----------------------------------------------S--D--------P---------------------------------------------F---------------------------------------------------FR-----NY-R-----R---LNEK----LVEVIE-DYS-L--VSFVPLNVQDKESMRRVMQAVDKANG-----Y---------SF------------------------------------------------------------G-E--------------Q--E-H-R--SL---E---------A---L-M-SA-----------AV---------------G--A-D--F---H-------------F-----------SS----------T-L--A---V---Q-----E--K----Y--V----QC-------------E------D-----------------------KA-----------------------------V---------E----E----E------------V---------M-----------------------------GL------------------------------------------------------------------------------------------------------------------------------------------------------------------------------------------------------
>Taeniopygia_guttata@XP_004174440
----------------------MKHLEEEGTRAA--P----LA---FGQVVIGPPGSGKTTYCHAMR------EFL-AR-L---GRS-VAVV-NLDP---AN--E-----------------------------------------A------L--------------------------A---RP-C-----A-LDI-GELVTLPDVMAGLG--LGPNGGLLYCMEYL----EA-N-A---D-WLRERL----RA-------L-----------------------------------------------R--G----------------------------H------YLLFDCPGQVELYT-H--HQALKNVL------A--QL---A----------------------------------K------W-N-FRLAAVHLVDSHYWT-DSG------KFISVLCT----------PHVNVLSKMDL----I---E-------------------------QY--------------------------------------------------G-K-------------------------------L-----------------------------A-F---------------------------------NL--------------------------------DYYT----E----VL--D-L---------S------Y------L---------------------------------V-------D--H---L---A----------------------------------------------S--D--------P---------------------------------------------F---------------------------------------------------FR-----NF-R-----R---LNEK----LVEVIE-DYS-L--VSFVPLNVQDKQSMRQVMQAVDKANG-----Y---------SF------------------------------------------------------------G-D--------------Q--E-H-R--SL---E---------A---L-M-SA-----------AV---------------G--A-D--F---H-------------F-----------SS----------T-L--A---V---Q-----E--K----Y--V----QS-------------Q------D-----------------------KA-----------------------------V---------E----E----E------------V---------M-----------------------------DL------------------------------------------------------------------------------------------------------------------------------------------------------------------------------------------------------
>Anas_platyrhynchos@EOB02837
-----------------------------------------------------------------------------------------------------------------------------------------------------------------------------------------------------------------------------------------------------------------------------------------------------------------------------------------------------------------------------------------------------------------------------------------------------QLAAVHLVDSHYCT-DPG------KFISVLCTSLSTMLHVELPHVNVLSKMDL----I---E-------------------------QY--------------------------------------------------G-K-------------------------------L-----------------------------A-F---------------------------------NL--------------------------------DYYT----E----VL--D-L---------S------Y------L---------------------------------V-------D--H---L---A----------------------------------------------S--D--------P---------------------------------------------F---------------------------------------------------FR-----NY-R-----R---LNTK----LVEVIE-DYS-L--VSFVPLNVQDKESMRQVMQAVDKANG-----Y---------C------------------------------------------------------------------------------------------------------------------------------------------------------------------------------------S----------T-L--A---V---Q-----E--K----Y--V----QS-------------R------D-----------------------KT-----------------------------V---------E----E----E------------V---------M-----------------------------DM------------------------------------------------------------------------------------------------------------------------------------------------------------------------------------------------------
>Botryllus_schlosseri@JG350969.H1.1
------------------------------------------A---FGQVVIGPPGSGKTTYCNGMQ------QFL-SA-L---KRP-VCII-NLDP---AN--D-----------------------------------------N------I--------------------------P---YD-C-----D-IDI-SELITLEDVMDNLQ--LGPNGGLLYCMEYL----EA-N-M---D-WLVEKL----KE-------H-----------------------------------------------T--G----------------------------K------YLYLTALVS-ELYT------SLKNVI------S--KL---TSK--------------------------------E------Y-D-MRLTAVHLVDSHYCS-DAH------KFVSVLLTSLATMLHISMPHVNVLSKMDV----A---E-------------------------QH--------------------------------------------------G-K-------------------------------L-----------------------------A-F---------------------------------HL--------------------------------EYYT----E----VL--D-L---------E------K------L---------------------------------L-------S--L---D---K----------------------------------------------S--S--------T---------------------------------------------F---------------------------------------------------WK-----KY-H-----K---LNEQ----LCSVIE-DYS-L--VSFIPLNVQDKQSMLNVVRQVDNANG-----Y---------CF------------------------------------------------------------G-D--------------V--E-E-R--DI---Q---------R---L-L-ST-----------AV---------------G--A-D--L---Q-------------Y-----------FK----------S-A--S---V---H-----D--K----Y--L------------------------------------------------------------------------------------------------------------------------------------------------------------------------------------------------------------------------------------------------------------------------------------------------------------------------------------------------------------------
>Alligator_sinensis@XM_006019371.H1.1
-----------------------------------------LA---FGQAVIGPPGSGKTTYCGAMR------ELL-AA-L---GRL-VAVV-NLDP---AN--D-----------------------------------------A------L--------------------------P---YP-C-----A-ADI-GELVTLRDVMEHLK--LGPNGGLLYCMEYL----EA-N-A---D-WLRDRL----AP-------L-----------------------------------------------R--G----------------------------R------YVLFDCPGQVELYT-H--HAALRNVF------G--RL---A----------------------------------S------W-G-FRLAAVHLVDSHYCT-DPG------KFISVLCTSLSTMLHVELPHVNILSKMDL----I---E-------------------------QY--------------------------------------------------G-K-------------------------------L-----------------------------A-F---------------------------------NL--------------------------------DYYT----E----VL--D-L---------S------Y------L---------------------------------V-------D--H---L---A----------------------------------------------S--D--------P---------------------------------------------F---------------------------------------------------FK-----NY-R-----R---LNEK----LVEVIE-DYS-L--VSFVPLNVQDKASMRRVMQAVDKANG-----Y---------SF------------------------------------------------------------G-D--------------S--E-H-R--SL---E---------A---L-M-SS-----------AV---------------G--A-D--F---H-------------F-----------TS----------T-L--A---V---Q-----E--K----Y--V----QP-------------Q------E-----------------------KT-----------------------------V---------E----E----E------------A---------M-------------------------------------------------------------------------------------------------------------------------------------------------------------------------------------------------------------------------------------
>Ambystoma_mexicanum@CT01131209.H1.1
-----------------------------SQKQS--P----TK---FGQVVIGPPGSGKTTYCLAMQ------EFL-TK-V---GRK-VAVV-NLDP---AN--D-----------------------------------------G------T--------------------------P---YE-C-----A-IDI-SELVTLADVMDNLK--LGPNGGLIYCMEYL----EA-N-I---D-WLQEKL----AA-------L-----------------------------------------------K--G----------------------------H------YFLFDCPGQVELYT-H--QSSVRNVF------A--QL---A----------------------------------K------W-C-FRLSAVHLVDSHYCT-DPA------KFISVLCTSLSTMLHVELPHVNVLSKMDL----I---E-------------------------QF--------------------------------------------------G-K-------------------------------L-----------------------------A-F---------------------------------NL--------------------------------DFYT----E----VL--D-L---------S------Y------L---------------------------------V-------D--H---L---A----------------------------------------------T--D--------P---------------------------------------------F---------------------------------------------------FQ-----HY-R-----R---LNQK----LVEVIE-DYS-L--VSFVPLNVQDKDSMRNVIKAVDKANG-----Y---------CF------------------------------------------------------------G-D--------------A--E-K-R--TL---E---------A---M-M-SA-----------AV---------------G--A-D--F---Q-------------F-----------TS----------T-L--A---V---Q-----D--R----Y--V----EP-------------E------N-----------------------RT-----------------------------V---------E----Q----E------------A---------M-----------------------------EL------------------------------------------------------------------------------------------------------------------------------------------------------------------------------------------------------
>Caretta_caretta@Contig33503.H1.1
----------------------------------------------------------------------------------------------------------------------------------------------------------------------------------------------------------------------------------------------------------------------------------------------------------------------------------------------------------------------------------------------------------------------------------------------------------------------------------------------LPHVNVLSKMDL----I---E-------------------------QY--------------------------------------------------G-K-------------------------------L-----------------------------A-F---------------------------------NL--------------------------------DYYT----E----VL--D-L---------S------Y------L---------------------------------V-------D--H---L---A----------------------------------------------T--D--------P---------------------------------------------F---------------------------------------------------FK-----NY-R-----R---LNEK----LVEVIE-DYS-L--VSFVPLNVQDKESMRRVMQAVDKANG-----Y---------SF------------------------------------------------------------G-D--------------L--E-Q-R--SL---E---------A---L-M-SA-----------AV---------------G--A-D--F---H-------------F-----------TS----------T-L--A---V---Q-----E--K----Y--V----QP-------------Q------E-----------------------KT-----------------------------V---------E----Q----E------------A---------M-----------------------------EI------------------------------------------------------------------------------------------------------------------------------------------------------------------------------------------------------
>Chelonoidis_nigra@Contig1868.H1.1
--------------------------MSENHM-S--S----LA---FGQAVIGPPGSGKTTYCFGMQ------EFM-SR-I---GRK-VAVV-NLDP---AN--E-----------------------------------------G------T--------------------------P---YQ-C-----A-VDI-SELITLADVMDNLK--LGPNGGLIYCMEYL----ET-N-F---D-WLQEKL----AK-------L-----------------------------------------------K--G----------------------------H------YFLFDCPGQVELCT-H--HGALKNIF------A--QL---A----------------------------------K------W-N-FRLAAVHLVDSHYCT-DPG------KFISVLCTSLSTMLHVELPHVNVLSKMDL----I---E-------------------------QY--------------------------------------------------G-K-------------------------------L-----------------------------A-F---------------------------------NL--------------------------------DYYT----E----VL--D-L---------S------Y------L---------------------------------V-------D--H---L---A----------------------------------------------T--D--------P---------------------------------------------F---------------------------------------------------FK-----NY-R-----R---LNEK----LVEVIE-DYS-L--VSFVPLNVQDKESMRRVMQAVDKANG-----Y---------SF------------------------------------------------------------G-D--------------M--E-Q-R--SL---E---------A---L-M-SA-----------AV---------------G--A-D--F---H-------------F-----------TS----------T-L----------------------------------------------------------------------------------------------------------------------------------------------------------------------------------------------------------------------------------------------------------------------------------------------------------------------------------------------------------------------------------------------
>Chrysemys_picta_bellii@toto11924.H1.1
--------------------------MSENHV-S--S----LA---FGQAVIGPPGSGKTTYCFGMQ------EFM-SK-I---GRK-VAVV-NLDP---AN--E-----------------------------------------G------T--------------------------P---YQ-C-----A-VDI-SELITLADVMDNLK--LGPNG------------------------------------------------------------------------------------------------------------------------------------------QVELCT-H--HGALKNVF------A--QL---A----------------------------------K------W-N-FRLAAVHLVDSHYCT-DPG------KFISVLCTSLSTMLHVELPHVNVLSKMDL----I---E-------------------------QY--------------------------------------------------G-K-------------------------------L-----------------------------A-F---------------------------------NL--------------------------------DYYT----E----VL--D-L---------S------Y------L---------------------------------V-------D--H---L---A----------------------------------------------T--D--------P---------------------------------------------F---------------------------------------------------FK-----NY-R-----R---LNEK----LVEVIE-DYS-L--VSFVPLNVQDKESMRRVMQAVDKANG-----Y---------SF------------------------------------------------------------G-D--------------L--E-Q-R--SL---E---------V---L-M-SA-----------AV---------------G--A-D--F---H-------------F-----------TS----------T-L----------------------------------------------------------------------------------------------------------------------------------------------------------------------------------------------------------------------------------------------------------------------------------------------------------------------------------------------------------------------------------------------
>Crotalus_adamanteus@CT01131209.H1.1
--------------------------MSKTNKQP--S----LA---FGQVVIGPPGSGKTTYCHGMQ------EFL-SA-I---GRK-VAVV-NLDP---AN--E-----------------------------------------G------I--------------------------P---FQ-C-----A-VDI-SELITLSDVMENLK--LGPNGGLIYCMEYL----EA-N-F---D-WLQEKL----DQ-------L-----------------------------------------------K--G----------------------------H------YFLFDCPGQVELCT-H--HSSLRNIF------A--QL---A----------------------------------K------W-N-FRLAAVHLVDSHYCT-DPG------KFISVLCTSLATMLHVELPHINILSKMDL----I---Q-------------------------QY--------------------------------------------------G-K-------------------------------L-----------------------------A-F---------------------------------NL--------------------------------DYYT----E----VL--D-L---------S------Y------L---------------------------------V-------D--H---L---A----------------------------------------------S--D--------P---------------------------------------------F---------------------------------------------------FK-----NY-Q-----R---LNKK----LVGVIE-DYS-L--VSFVPLNVQDKESMRCVMQAVDKANG-----Y---------CF------------------------------------------------------------G-D--------------S--E-H-R--NL---N---------V---L-M-SA-----------AM---------------G--A-D--F---H-------------F-----------TS----------T-L--A---V---Q-----E--K----Y--V----QP-------------Q------E-----------------------KT-----------------------------L---------E----Q----E------------T---------L-----------------------------DM------------------------------------------------------------------------------------------------------------------------------------------------------------------------------------------------------
>Cyclorana_alboguttata@Calb2320.H1.1
--------------------------GG--NTLP--L----LG---FGQAVIGPPGSGKTTYVRAMH------ALL-TS-M---GRR-ASII-NLDP---AG--E-----------------------------------------D------E--------------------------P----G-A-----A-VTL-RELLALTEVMSELH--LGPNGALLYCMEYL----QG-N-L---D-WLRDRL----LS-------L-----------------------------------------------R--G----------------------------T------YLLFDCPGQVELYT-H--HPALPNIL------R--QL---Q----------------------------------S------W-G-LRLCAVHLVDSHYCT-DAA------KFISVLCTSLSTMLHIELPHINILSKVDL----I---E-------------------------QY--------------------------------------------------G-R-------------------------------L-----------------------------A-F---------------------------------NI--------------------------------DYYT----E----VM--D-L---------S------Y------L---------------------------------V-------E--H---L---T----------------------------------------------S--D--------P---------------------------------------------F---------------------------------------------------FR-----RH-R-----N---LHEK----LAEVIQ-DYG-L--VSFMPLSVKDEGSLKKVLAAVDKASG-----F---------CF------------------------------------------------------------G-E--------------D--Y-R----SL---G---------N---L-M-SV-----------AV---------------G--A-D--F---H-------------F-----------TS----------T-L--A---F---Q-----E--K----Y--V----XE-------------E------K-----------------------RT-----------------------------V---------E----E----E------------A---------L-----------------------------DL------------------------------------------------------------------------------------------------------------------------------------------------------------------------------------------------------
>Cynops_pyrrhogaster@FS302186.H1.1
--------------------------------------------------------------------------------------------------------------------------------------------------------------------------------------------------------------------------------------------------------------------------------------------------------------------------------------------------------------------------------------------------L---S----------------------------------S------G-R-LLLSAVHLVDSHYCT-DPA------KFISVLCTSLSTMLHVELPHVNVLSKMDL----I---E-------------------------QF--------------------------------------------------G-K-------------------------------L-----------------------------A-F---------------------------------NL--------------------------------DFYT----E----VL--D-L---------S------Y------L---------------------------------V-------D--H---L---A----------------------------------------------T--D--------P---------------------------------------------F---------------------------------------------------FQ-----HY-R-----R---LNQK----LVEVIE-DYS-L--VSFVPLNVQDKDSMRQVIKAVDKANG-----Y---------CF------------------------------------------------------------G-D--------------G--E-Q-R--TL---E---------V---M-M-SA-----------AV---------------G--A-D--F---Q-------------F-----------TS----------T-L--G---I---Q-----D--K----Y--V----EP-------------E------N-----------------------RT-----------------------------V---------E----E----E------------T---------M-----------------------------EL------------------------------------------------------------------------------------------------------------------------------------------------------------------------------------------------------
>Elaphe_guttata@toto162092.H1.1
-----------------------------------------------------------------------------------------------------------------------------------------------------------------------------------------------------I-SELITLADVMENLK--LGPNGGLIYCMEYL----EA-N-F---D-WLQEKL----DQ-------L-----------------------------------------------K--G----------------------------H------YFLFDCPGQVELCT-H--HSSLRNIF------A--QL---A----------------------------------K------W-N-FR---------------------------------------------------------------------------------------------------------------------------------------------------------------------------------------------------------------------------------------------------------------------------------------------------------------------------------------------------------------------------------------------------------------------------------------------------------------------------------------------------------------------------------------------------------------------------------------------------------------------------------------------------------------------------------------------------------------------------------------------------------------------------------------------------------------------------------------------------------------------------------------------------------------------------------------------------------------------------------------------------------------------------------------------------------------------------------------------------------------------------------------------------------------------------------------------------------------------------------
>Eublepharis_macularius@Emac12337.H1.1
--------------------------MSKTPKQF--S----LA---FGQAVXGPPGSGKTTYCFGMQ------EFL-ST-I---GRK-VAVV-NLDP---AN--E-----------------------------------------G------I--------------------------P---YQ-C-----A-VDI-SELITLTDVMENLK--LGPNGGLIYCMEYL----EA-N-F---D-WLQEKL----SQ-------F-----------------------------------------------R--G----------------------------H------YFLFDCPGQVELFT-H--HSSLRNIF------D--QL---A----------------------------------K------W-N-FRLAAVHLVDSHYCT-DPG------KFISVLCTSLSTMLHVALPHVNVLSKMDL----I---E-------------------------QY--------------------------------------------------G-K-------------------------------L-----------------------------A-F---------------------------------NL--------------------------------DYYT----E----VL--D-L---------S------Y------L---------------------------------L-------D--H---L---S----------------------------------------------S--D--------P---------------------------------------------F---------------------------------------------------FK-----NY-H-----R---LNQK----LVEVVE-DYS-L--VSFVPLNVQDKESMQHVMQAVDKANG-----Y---------SF------------------------------------------------------------G-N--------------S--E-Q-R--SL---Q---------A---L-M-SA-----------AV---------------G--A-D--F---H-------------F-----------TS----------T-L--A---V---Q-----E--K----Y--V----PS-------------Q------E-----------------------SA-----------------------------V---------K----E----E------------D---------M-----------------------------DV------------------------------------------------------------------------------------------------------------------------------------------------------------------------------------------------------
>Lampropholis_coggeri@CT01131209.H1.1
---------------------------------SS-F----LG---FGQAVIGPPGAGKTTYCLGMR------DFL-SA-L---GRR-VAVV-NLDP---AN--E-----------------------------------------R------L--------------------------P---YP-C-----A-VDV-SELVALQDVMESLA--LGPNGGLLYCMEYL----EA-N-L---D-WLRDKL----AL-------L-----------------------------------------------K--G----------------------------H------YFLFDCPGQVELCT-H--HSALKNIF------A--QL---A----------------------------------K------W-G-FRLAAVHLVDSHYCT-DPG------KFISVLCTSLSTMMHVELPHVNVLSKMDL----I---E-------------------------QY--------------------------------------------------G-N-------------------------------L-----------------------------A-F---------------------------------NL--------------------------------DYYT----E----VL--D-L---------S------Y------L---------------------------------V-------D--H---L---A----------------------------------------------S--D--------P---------------------------------------------F---------------------------------------------------FK-----NY-C-----R---LNKK----LVEVIE-DYS-L--VSFVPLNVQDKESMQRVMQAVDKANG-----Y---------SF------------------------------------------------------------G-D--------------M--E-R-R--SL---A---------A---L-M-SA-----------AV---------------G--A-D--F---H-------------F-----------AS----------T-L--A---V---Q-----E--K----Y--V----QA-------------E------E-----------------------KT-----------------------------V---------E----K----E------------A---------M-----------------------------DL------------------------------------------------------------------------------------------------------------------------------------------------------------------------------------------------------
>Latimeria_chalumnae@CT01131209.H1.1
--------------------------MSKETKPP--S----MI---FGQVVIGPPGSGKTTYCLGMQ------EFL-SK-L---GRK-VAVV-NLDP---AN--D-----------------------------------------G------I--------------------------P---YK-C-----A-VNI-SELVTLGDVMDNLK--LGPNGGLIYCMEYL----EA-N-Y---D-WLQEKL----AE-------F-----------------------------------------------K--D----------------------------H------YFLFDCPGQVELFT-H--HNSVKNVF------G--QL---A----------------------------------K------W-N-FRLAAVHLVDSHYCT-DPA------KFVSVLCTSLSTMLHIELPHVNVLSKMDL----I---E-------------------------QF--------------------------------------------------G-K-------------------------------L-----------------------------A-F---------------------------------NL--------------------------------DYYT----E----VL--D-L---------S------F------L---------------------------------V-------D--H---L---A----------------------------------------------L--D--------P---------------------------------------------F---------------------------------------------------FR-----NY-R-----R---LNEK----LVEVVE-DYS-L--VTFVPLNVQDKESMKQVLKAVDKANG-----Y---------CF------------------------------------------------------------G-D--------------V--E-K-R--NL---E---------T---M-M-SA-----------AV---------------G--A-D--F---H-------------F-----------NS----------T-L--A---V---Q-----E--R----Y--V----VP-------------G------E-----------------------ET-----------------------------V---------E----Q----E------------A---------M-----------------------------EV------------------------------------------------------------------------------------------------------------------------------------------------------------------------------------------------------
>Latimeria_menadoensis@GAPS01021056.H1.1
--------------------------MSKETKPP--S----MI---FGQVVIGPPGSGKTTYCLGMQ------EFL-SK-L---GRK-VAVV-NLDP---AN--D-----------------------------------------G------I--------------------------P---YK-C-----A-VNI-SELVTLGDVMDNLK--LGPNGGLIYCMEYL----EA-N-Y---D-WLQEKL----AE-------F-----------------------------------------------K--D----------------------------H------YFLFDCPGQVELFT-H--HNSVKNVF------G--QL---A----------------------------------K------W-N-FRLAAVHLVDSHYCT-DPA------KFVSVLCTSLSTMLHIELPHVNVLSKMDL----I---E-------------------------QF--------------------------------------------------G-K-------------------------------L-----------------------------A-F---------------------------------NL--------------------------------DYYT----E----VL--D-L---------S------F------L---------------------------------V-------D--H---L---A----------------------------------------------L--D--------P---------------------------------------------F---------------------------------------------------FR-----NY-R-----R---LNEK----LVEVVE-DYS-L--VTFVPLNVQDKESMKQVLKAVDKANG-----Y---------CF------------------------------------------------------------G-D--------------V--E-K-R--NL---E---------T---M-M-SA-----------AV---------------G--A-D--F---H-------------F-----------NS----------T-L--A---V---Q-----E--R----Y--M----VP-------------G------E-----------------------ET-----------------------------V---------E----Q----E------------A---------M-----------------------------EV------------------------------------------------------------------------------------------------------------------------------------------------------------------------------------------------------
>Leucoraja_erinacea@toto64458.H1.1
--------------------------E---IRRA--M----VT---FGQVVIGPPGSGKTTYCAGMQ------EFL-TK-L---GRK-VAVV-NLDP---AN--D-----------------------------------------L------I--------------------------P---YQ-C-----C-VDI-AELVKLDDVMDGLG--LGPNGGLIYCMEYL----EA-N-L---D-WLQEKM----QQ-------F-----------------------------------------------K--D----------------------------Y------YFLFDCPGQVELYT-H--NCSVRNIL------A--QL---A----------------------------------K------W-N-FRLTAVHLVDSHYCT-DPA------KFISVLCTSLSTMLHMELPHVNVLSKMDL----I---E-------------------------KF--------------------------------------------------G-K-------------------------------I-----------------------------A-F---------------------------------NL--------------------------------EYYT----E----VL--D-L---------S------Y------L---------------------------------L-------D--H---F---A----------------------------------------------K--D--------P---------------------------------------------F---------------------------------------------------FK-----NF-R-----R---LNKK----LIEVIQ-DYS-L--VSFIPLNVQDKETMKYVIKAVDKANG-----Y---------CF------------------------------------------------------------G-N--------------S--E-Q-R--TM---E---------A---M-M-SA-----------AV---------------G--A-D--F---H-------------F-----------SK----------S-M--E---A---Q-----E--K----Y--T----GS-------------I------E-----------------------ED-----------------------------V---------E----E----D------------L---------R-----------------------------Q-------------------------------------------------------------------------------------------------------------------------------------------------------------------------------------------------------
>Notophthalmus_viridescens@Nvir4421.H1.1
----------------------------------------------FGQVVIGPPGSGKTTYCLAMQ------EFL-TK-V---GRK-VAVV-NLDP---AN--D-----------------------------------------G------T--------------------------P---YK-C-----A-IDI-SELVTLADVMDSLK--LGPNGGLIYCMEYL----ET-N-L---D-WLQEKL----IA-------L-----------------------------------------------K--G----------------------------H------YFLFDCPGQVELYT-H--QSSVRNVF------A--QL---A----------------------------------K------W-N-FRLSAVHLVDSHYCT-DPA------KFISVLCTSLSTMLHVELPHVNVLSKMDL----I---E-------------------------QF--------------------------------------------------G-K-------------------------------L-----------------------------A-F---------------------------------NL--------------------------------DFYT----E----VL--D-L---------S------Y------L---------------------------------V-------D--H---L---A----------------------------------------------T--D--------P---------------------------------------------F---------------------------------------------------FQ-----HY-R-----R---LNQK----LVEVIE-NYS-L--VSFVPLNVQDKDSMRQVIKAVDKANG-----Y---------CF------------------------------------------------------------G-D--------------G--E-Q-R--TL---E---------A---M-M-SA-----------AV---------------G--A-D--F---Q-------------F-----------TS----------T-L--G---I---Q-----D--K----Y--V----EP-------------E------N-----------------------RT-----------------------------V---------E----E----E------------A---------M-----------------------------DL------------------------------------------------------------------------------------------------------------------------------------------------------------------------------------------------------
>Pelodiscus_sinensis@toto15133.H1.1
--------------------------MSENHHLS--C----LA---FGQAVIGPPGSGKTTYCFGMQ------EFM-SK-I---GRK-VAVV-NLDP---AN--E-----------------------------------------G------T--------------------------P---YQ-C-----A-VDI-SELITLADVMDNLK--LGPNGGLIYCMEYL----EA-N-F---D-WLQEKL----AK-------L-----------------------------------------------K--G----------------------------H------YFLFDCPGQVELCT-H--HGALKNVF------A--QL---A----------------------------------K------W-N-FRLAAVHLVDSHYCT-DPG------KFISVLCTSLSTMLHVELPHVNVLSKMDL----I---E-------------------------QY--------------------------------------------------G-K-------------------------------L-----------------------------A-F---------------------------------NL--------------------------------DYYT----E----VL--D-L---------S------Y------L---------------------------------V-------D--H---L---A----------------------------------------------A--D--------P---------------------------------------------F---------------------------------------------------FK-----NY-R-----R---LNEK----LVEVIE-DYS-L--VSFVPLNVQDKDSMRRVMQAVDKANG-----Y---------SF------------------------------------------------------------G-D--------------V--E-Q-R--SL---D---------A---L-M-SA-----------AM---------------G--A-D--F---H-------------F-----------TS-----------------------------------------------------------------------------------------------------------------------------------------------------------------------------------------------------------------------------------------------------------------------------------------------------------------------------------------------------------------------------------------------------------
>Python_regius@CT01131209.H1.1
--------------------------MAKNHKQS--S----LA---FGQVVIGPPGSGKTTYCLGMQ------EFL-SA-I---GRK-VAVV-NLDP---AN--E-----------------------------------------G------I--------------------------P---YQ-C-----A-VDV-SELITLADVMENLK--LGPNGGLIYCMEYL----EA-N-F---D-WLQEKL----DQ-------L-----------------------------------------------K--G----------------------------H------YFLFDCPGQVELCT-H--HNSLRNIF------A--QL---A----------------------------------K------W-N-FRLAAVHLVDSHYCT-DPG------KFISVLCTSLATMLHVELPHVNILSKMDL----I---E-------------------------QY--------------------------------------------------G-K-------------------------------L-----------------------------A-F---------------------------------NL--------------------------------DYYT----E----VL--D-L---------S------Y------L---------------------------------V-------D--H---L---A----------------------------------------------S--D--------P---------------------------------------------F---------------------------------------------------FK-----NY-Q-----R---LNKK----LVEVIE-DYS-L--VSFLPLNVQDKESMRCVMQAVDKANG-----Y---------CF------------------------------------------------------------G-D--------------S--E-Q-R--SL---N---------V---L-M-SA-----------AM---------------G--A-D--F---H-------------F-----------TS----------T-L--A---F---Q-----E--K----Y--V----QP-------------Q------E-----------------------KT-----------------------------V---------E----Q----E------------T---------L-----------------------------DV------------------------------------------------------------------------------------------------------------------------------------------------------------------------------------------------------
>Rana_chensinensis@Rche26331.H1.1
----------------------EVSSGG--EKQP--L----LG---FGQAVIGPPGSGKTTYVRAMH------ALL-TS-M---GRP-VSII-NLDP---AG--E-----------------------------------------D------E--------------------------P----G-A-----A-VSL-RELLALSEVMSELH--LGPNGALLYCMEYL----QG-N-L---D-WLRDRL----LS-------V-----------------------------------------------R--G----------------------------T------YLLFDCPGQVELYT-H--HPALPNIL------R--QL---G----------------------------------T------W-G-LRLCAVHLVDSHYCT-DPA------KFISILCTSLSTMLHIELPHINILSKMDL----I---E-------------------------QY--------------------------------------------------G-R-------------------------------L-----------------------------A-F---------------------------------NI--------------------------------DFYT----E----VM--D-L---------S------F------L---------------------------------V-------E--H---L---T----------------------------------------------S--D--------P---------------------------------------------F---------------------------------------------------FR-----RH-K-----R---LHEK----LAEVIE-DYG-L--VSFVPLSIKDEQSLKRVMAAVDKACG-----F---------CF------------------------------------------------------------G-E--------------E--N-G----SI---G---------S---L-M-SV-----------AV---------------G--------------------------------------------------------------------------------------------------------------------------------------------------------------------------------------------------------------------------------------------------------------------------------------------------------------------------------------------------------------------------------------------------------------------------------------------------
>Scyliorhinus_canicula@toto95212.H1.1
----------------------MMSEE---PRPP--T----VI---FGQMVIGPPGSGKTTYCMAMQ------EFL-SK-L---GRK-VAVV-NLDP---AN--D-----------------------------------------L------I--------------------------P---YQ-C-----C-VDI-AELVKVDDVMDGLG--LGPNGGLIYCMEYL----EA-N-L---D-WLLGKL----EC-------F-----------------------------------------------K--D----------------------------C------YFLFDCPGQVELYT-H--NCSVRNIL------A--QL---A----------------------------------K------W-N-FRLTAVHLVDSHYCT-DPA------KFISILCTSLSTMLQVELPHVNILSKIDL----I---E-------------------------QF--------------------------------------------------G-K-------------------------------L-----------------------------A-F---------------------------------NL--------------------------------DYYT----E----VL--D-L---------S------Y------L---------------------------------L-------D--H---L---A----------------------------------------------K--D--------P---------------------------------------------F---------------------------------------------------FK-----NF-R-----Q---LNKK----LVEVIE-DYS-L--VSFIPLNVQDKETMRHVMKAVDKANG-----Y---------CF------------------------------------------------------------G-D--------------S--E-K-R--TL---E---------A---M-M-SA-----------AV---------------G--A-D--F---Q-------------F-----------SM----------S-M--D---A---Q-----E--K----Y--V----KS-------------I------E-----------------------ED-----------------------------V---------E----E----E------------V---------M-----------------------------QL------------------------------------------------------------------------------------------------------------------------------------------------------------------------------------------------------
>Sphenodon_punctatus@toto21541.H1.1
--------------------------MSETPKAN--C----VA---FGQAVIGPPGSGKTTYCLGMQ------EFL-SR-I---GRK-VAVV-NLDP---AN--E-----------------------------------------R------I--------------------------P---YQ-C-----T-VDI-SELVTLDDVMDNLK--LGPNGGLIYCMEYL----EA-N-F---D-WLQEKL----TK-------L-----------------------------------------------K--D----------------------------H------YFLFDCPGQVELYT-H--HSALKNVF------A--KL---S----------------------------------K------W-N-FRLAAVHLVDSHYCT-DPG------KFISILCTSLSTMLHVELPHVNILSKMDL----I---E-------------------------QY--------------------------------------------------G-K-------------------------------L-----------------------------A-F---------------------------------NL--------------------------------DYYT----E----VL--D-L---------T------Y------L---------------------------------V-------D--H---L---A----------------------------------------------S--D--------P---------------------------------------------F---------------------------------------------------FK-----NF-R-----R---LNEK----LVEVIE-DYS-L--VSFVPLNVQDKESMHQVIQAVDKANG-----Y---------SF------------------------------------------------------------G-D--------------T--E-H-R--SL---E---------A---L-M-SV-----------AV---------------G--A-D--F---Q-------------F-----------TS----------A-L--A---V---Q-----E--K----Y--V----QP-------------Q------E-----------------------KT-----------------------------V---------E----Q----E------------A---------M-----------------------------EL------------------------------------------------------------------------------------------------------------------------------------------------------------------------------------------------------
>Trachemys_scripta@toto132047.H1.1
------------------------------------------------------------TYCFGMQ------EFM-SK-I---GRK-VAVV-NLDP---AN--E-----------------------------------------G------T--------------------------P---YQ-C-----A-VDI-SELITLADVMDNLK--LGPNGGLIYCMEYL----EA-N-F----------------------------------------------------------------------------------------------------------------------------------------------------------------------------------------------------------------------------------------------------------------------------------------------------------------------------------------------------------------------------------------------------------------------------------------------------------------------------------------------------------------------------------------------------------------------------------------------------------------------------------------------------------------------------------------------------------------------------------------------------------------------------------------------------------------------------------------------------------------------------------------------------------------------------------------------------------------------------------------------------------------------------------------------------------------------------------------------------------------------------------------------------------------------------------------------------------------------------------------------------------------------------------------------------------------------------------------------------------------------------------------------------------------------------------------
