# Supplementary material for: A phylogenomic framework and timescale for comparative studies of tunicates
Source: BMC Biol. 2018 Apr 13;16:39. doi: 10.1186/s12915-018-0499-2 (PMC5899321; doi:10.1186/s12915-018-0499-2)
Supplement: Supplementary file 4 — Supporting data. Transcriptome assemblies, alignments, and trees. (ZIP 38502 kb) [file 12915_2018_499_MOESM4_ESM.zip › 12915_2018_499_MOESM4_ESM/12915_2018_499 (Delsuc) Files Updated 23-03-2018/pace4.fasta]

>Gorilla_gorilla@ABB92446
--------------------------------------------------------------------------------------------------------------------------------------------------------MSNRVV-------C----RE-A-----------SH-AG----SW------------Y--TASGPQ---L-N----AQL-EG-------WL---------------S----Q----------------------------V---------Q-------------S--------------------------------------------------T-----------------------------K-------------------------------------------------------------------------------R-----------------------------------------------P-A---R--------A----------IIA---PHAGYTYCGSCAAHAY-------KQ---V-----D---P------S------I-T---R------R------------------------IF-ILGPSH----HV--PL-SR-C-ALS-S-V--DI--Y-RTPL---YD--LRID--QK-----I-Y----G---E-L---------------------W-------KT------G------------------------M----------------------------------FE----R----M--SL---QT----DE------D---EHSIEMHLPYTA----K----A---M---E--------S-----H----K-D------E-----F--T----II-PVLVG-------------A-----L-SES---K------E-Q---E-FGK--L--FSK-Y-L--A--D--P-----S--------N--------L-FVV-SSDFCH------------WGQR--F-RY------SY---------------------------YD---------------------------------------------------------------------------------------------------------------------------------------------------------------------------E---S--Q--------------------------G-------------------------------E-------------I----YRSIEHLDKM-G-----------M---S--------II--E-----QL-------------D-------PVSFSN--YLKKYH--------N-----T--------------I---CGRHPT-GVL-LNA--I------------------------------T-E--------L-------------------------------Q-----------------------K-----------------N---------G-M------------------------N-------------------------M--------------S---------------------F-SF--LNYAQ-SS--Q--C-R------------------N--------W---Q-DSSVSYAA--------GA--------------LT----V-------H------------------------------------------------------------------------------------------------------------------------------------------------------------------------------------------------------------------------------------------------------------------------------------------------------------------------------------------------------------------------------------------------------------------
>Gallus_gallus@NP_001182352
--------------------------------------------------------------------------------------------------------------------------------------------------------MSNRVL-------C----RE-A-----------SH-AG----SW------------Y--TASGPQ---L-N----AQL-EG-------WL---------------S----Q----------------------------V---------Q-------------S--------------------------------------------------T-----------------------------K-------------------------------------------------------------------------------R-----------------------------------------------P-A---R--------A----------IIA---PHAGYTYCGSCAAHAY-------KQ---V-----D---P------N------I-T---R------K------------------------IF-ILGPSH----HV--PL-SR-C-ALS-S-V--DI--Y-RTPL---YD--LRID--QK-----I-Y----G---E-L---------------------W-------KT------G------------------------M----------------------------------FE----R----M--SL---QT----DE------D---EHSIEMHLPYTA----K----A---M---E--------S-----H----K-D------E-----F--T----II-PVLVG-------------A-----L-SEA---K------E-Q---E-FGK--L--FSK-Y-L--A--D--P-----S--------N--------L-FVV-SSDFCH------------WGQR--F-RY------SY---------------------------YD---------------------------------------------------------------------------------------------------------------------------------------------------------------------------E---S--Q--------------------------G-------------------------------E-------------I----YRSIEHLDKM-G-----------M---N--------II--E-----QL-------------D-------PVSFSN--YLKKYH--------N-----T--------------I---CGRHPI-GVL-LNA--I------------------------------N-E--------L-------------------------------Q-----------------------K-----------------N---------G-M------------------------N-------------------------M--------------S---------------------F-SF--LNYAQ-SS--Q--C-R------------------N--------W---Q-DSSVSYAA--------GA--------------LM----V-------H------------------------------------------------------------------------------------------------------------------------------------------------------------------------------------------------------------------------------------------------------------------------------------------------------------------------------------------------------------------------------------------------------------------
>Taeniopygia_guttata@XP_002189221
---------------------------------------------------------------------------------------------------------------------------------------------------------------------------------------------------------------------XGPQ---L-N----AQL-EG-------WL---------------S----Q----------------------------V---------Q-------------S--------------------------------------------------T-----------------------------K-------------------------------------------------------------------------------R-----------------------------------------------P-A---R--------A----------IIA---PHAGYTYCGSCAAHAY-------KQ---V-----D---P------N------I-T---R------K------------------------IF-ILGPSH----HV--PL-SR-C-ALS-S-V--DI--Y-RTPL---YD--LRID--QK-----I-Y----G---E-L---------------------W-------KT------G------------------------M----------------------------------FE----R----M--SL---QT----DE------D---EHSIEMHLPYTA----K----A---M---E--------S-----H----K-D------E-----F--T----II-PVLVG-------------A-----L-SES---K------E-Q---E-FGK--L--FSK-Y-L--A--D--P-----S--------N--------L-FVV-SSDFCH------------WGQR--F-RY------SY---------------------------YD---------------------------------------------------------------------------------------------------------------------------------------------------------------------------E---S--Q--------------------------G-------------------------------E-------------I----YRSIEHLDKM-G-----------M---S--------II--E-----QL-------------D-------PVSFSN--YLKKYH--------N-----T--------------I---CGRHPI-GVL-LNA--I------------------------------N-E--------L-------------------------------Q-----------------------K-----------------N---------G-M------------------------N-------------------------M--------------S---------------------F-SF--LNYAQ-SS--Q--C-R------------------N--------W---Q-DSSVSYAA--------GA--------------LM----V-------H------------------------------------------------------------------------------------------------------------------------------------------------------------------------------------------------------------------------------------------------------------------------------------------------------------------------------------------------------------------------------------------------------------------
>Bos_taurus@DAA24813
--------------------------------------------------------------------------------------------------------------------------------------------------------MSNRVV-------C----RE-A-----------SH-AG----SW------------Y--TASGPQ---L-N----AQL-EG-------WL---------------S----Q----------------------------V---------Q-------------S--------------------------------------------------T-----------------------------K-------------------------------------------------------------------------------R-----------------------------------------------P-A---R--------A----------IIA---PHAGYTYCGSCAAHAY-------KQ---V-----D---P------S------I-T---R------R------------------------IF-ILGPSH----HV--PL-SR-C-ALS-S-V--DI--Y-RTPL---YD--LRID--QK-----I-Y----G---E-L---------------------W-------KT------G------------------------M----------------------------------FE----R----M--SL---QT----DE------D---EHSIEMHLPYTA----K----A---M---E--------S-----H----K-D------E-----F--T----II-PVLVG-------------A-----L-SES---K------E-Q---E-FGK--L--FSK-Y-L--A--E--P-----S--------N--------L-FVV-SSDFCH------------WGQR--F-RY------SY---------------------------YD---------------------------------------------------------------------------------------------------------------------------------------------------------------------------E---S--Q--------------------------G-------------------------------E-------------I----YRSIEHLDKM-G-----------M---S--------II--E-----QL-------------D-------PVSFSN--YLKKYH--------N-----T--------------I---CGRHPI-GVL-LNA--I------------------------------T-E--------L-------------------------------Q-----------------------K-----------------N---------G-M------------------------N-------------------------M--------------S---------------------F-SF--LNYAQ-SS--Q--C-R------------------N--------W---Q-DSSVSYAA--------GA--------------LT----V-------H------------------------------------------------------------------------------------------------------------------------------------------------------------------------------------------------------------------------------------------------------------------------------------------------------------------------------------------------------------------------------------------------------------------
>Homo_sapiens@Q9Y316
--------------------------------------------------------------------------------------------------------------------------------------------------------MSNRVV-------C----RE-A-----------SH-AG----SW------------Y--TASGPQ---L-N----AQL-EG-------WL---------------S----Q----------------------------V---------Q-------------S--------------------------------------------------T-----------------------------K-------------------------------------------------------------------------------R-----------------------------------------------P-A---R--------A----------IIA---PHAGYTYCGSCAAHAY-------KQ---V-----D---P------S------I-T---R------R------------------------IF-ILGPSH----HV--PL-SR-C-ALS-S-V--DI--Y-RTPL---YD--LRID--QK-----I-Y----G---E-L---------------------W-------KT------G------------------------M----------------------------------FE----R----M--SL---QT----DE------D---EHSIEMHLPYTA----K----A---M---E--------S-----H----K-D------E-----F--T----II-PVLVG-------------A-----L-SES---K------E-Q---E-FGK--L--FSK-Y-L--A--D--P-----S--------N--------L-FVV-SSDFCH------------WGQR--F-RY------SY---------------------------YD---------------------------------------------------------------------------------------------------------------------------------------------------------------------------E---S--Q--------------------------G-------------------------------E-------------I----YRSIEHLDKM-G-----------M---S--------II--E-----QL-------------D-------PVSFSN--YLKKYH--------N-----T--------------I---CGRHPI-GVL-LNA--I------------------------------T-E--------L-------------------------------Q-----------------------K-----------------N---------G-M------------------------N-------------------------M--------------S---------------------F-SF--LNYAQ-SS--Q--C-R------------------N--------W---Q-DSSVSYAA--------GA--------------LT----V-------H------------------------------------------------------------------------------------------------------------------------------------------------------------------------------------------------------------------------------------------------------------------------------------------------------------------------------------------------------------------------------------------------------------------
>Mus_musculus@AAH13819
--------------------------------------------------------------------------------------------------------------------------------------------------------MSNRVV-------C----RE-A-----------SH-AG----SW------------Y--TASGPQ---L-N----AQL-EG-------WL---------------S----Q----------------------------V---------Q-------------S--------------------------------------------------T-----------------------------K-------------------------------------------------------------------------------R-----------------------------------------------P-A---R--------A----------IIA---PHAGYTYCGSCAAHAY-------KQ---V-----D---P------S------V-T---R------R------------------------IF-ILGPSH----HV--PL-SR-C-ALS-S-V--DI--Y-RTPL---YD--LRID--QK-----I-Y----G---E-L---------------------W-------KT------G------------------------M----------------------------------FE----R----M--SL---QT----DE------D---EHSIEMHLPYTA----K----A---M---E--------S-----H----K-D------E-----F--T----II-PVLVG-------------A-----L-SES---K------E-Q---E-FGK--L--FSK-Y-L--A--D--P-----S--------N--------L-FVV-SSDFCH------------WGQR--F-RY------SY---------------------------YD---------------------------------------------------------------------------------------------------------------------------------------------------------------------------E---S--Q--------------------------G-------------------------------E-------------I----YRSIEHLDKM-G-----------M---S--------II--E-----QL-------------D-------PVSFSN--YLKKYH--------N-----T--------------I---CGRHPI-GVL-LNA--I------------------------------T-E--------L-------------------------------Q-----------------------K-----------------N---------G-M------------------------N-------------------------M--------------S---------------------F-SF--LNYAQ-SS--Q--C-R------------------S--------W---Q-DSSVSYAA--------GA--------------LT----V-------H------------------------------------------------------------------------------------------------------------------------------------------------------------------------------------------------------------------------------------------------------------------------------------------------------------------------------------------------------------------------------------------------------------------
>Ornithorhynchus_anatinus@XP_001509250
----------------------------------------------------------------------------------------------------------------------------------------------------------------------------------------------------------------------------------------------------------------------------------------------------------------------------------------------------------------------------------------------------------------------------------------------------------------------------------------------------------------------------------------------------------------------------XHAGYTYCGSCAAHAY-------KQ---V-----D---P------S------I-T---R------R------------------------IF-ILGPSH----HV--PL-SR-C-ALS-S-V--DI--Y-RTPL---YD--LRID--QK-----I-Y----G---E-L---------------------W-------KT------G------------------------M----------------------------------FE----R----M--SL---QT----DE------D---EHSIEMHLPYTA----K----A---M---E--------S-----H----K-D------E-----F--T----II-PVLVG-------------A-----L-SES---K------E-Q---E-FGK--L--FSK-Y-L--A--D--P-----S--------N--------L-FVI-SSDFCH------------WGQR--F-RY------SY---------------------------YD---------------------------------------------------------------------------------------------------------------------------------------------------------------------------E---S--Q--------------------------G-------------------------------E-------------I----YRSIEHLDKM-G-----------M---N--------II--E-----QL-------------D-------PVSFSN--YLKKYH--------N-----T--------------I---CGRHPI-GVL-LNA--I------------------------------T-E--------L-------------------------------Q-----------------------K-----------------N---------G-V------------------------N-------------------------M--------------S---------------------F-SF--LNYAQ-SS--Q--C-R------------------N--------W---Q-DSSVSYAA--------GA--------------LT----V-------H------------------------------------------------------------------------------------------------------------------------------------------------------------------------------------------------------------------------------------------------------------------------------------------------------------------------------------------------------------------------------------------------------------------
>Xenopus_tropicalis@CAJ83509
--------------------------------------------------------------------------------------------------------------------------------------------------------MSNRAL-------C----RE-A-----------SH-AG----SW------------Y--TASGSQ---L-S----AQL-DG-------WL---------------S----Q----------------------------A---------Q-------------T--------------------------------------------------S-----------------------------K-------------------------------------------------------------------------------R-----------------------------------------------P-A---R--------A----------IIA---PHAGYTYCGSCAAHAY-------KQ---V-----D---P------S------V-T---R------R------------------------VF-ILGPSH----HV--AL-SR-C-ALS-T-V--DI--Y-RTPL---YD--LHID--QK-----V-Y----G---D-L---------------------W-------KT------G------------------------M----------------------------------FE----R----M--SL---QT----DE------D---EHSIEMHLPYTA----K----T---M---E--------S-----H----K-D------D-----L--T----IV-PVLVG-------------A-----L-SES---K------E-Q---E-FGK--L--FSK-Y-L--A--D--P-----T--------N--------L-FVI-SSDFCH------------WGQR--F-RY------TY---------------------------YD---------------------------------------------------------------------------------------------------------------------------------------------------------------------------E---S--Q--------------------------G-------------------------------E-------------I----YRSIENLDKM-G-----------M---G--------II--E-----QL-------------D-------PVQFSN--YLKKYH--------N-----T--------------I---CGRHPI-GVL-LNA--A------------------------------T-E--------L-------------------------------Q-----------------------K-----------------N---------G-V------------------------N-------------------------M--------------S---------------------F-SF--LNYAQ-SS--Q--C-R------------------S--------W---Q-DSSVSYAA--------GA--------------LV----V-------H------------------------------------------------------------------------------------------------------------------------------------------------------------------------------------------------------------------------------------------------------------------------------------------------------------------------------------------------------------------------------------------------------------------
>Xenopus_laevis@AAH73413
--------------------------------------------------------------------------------------------------------------------------------------------------------MSNRSV-------C----RE-A-----------SH-AG----SW------------Y--SASGSQ---L-S----AQL-DG-------WL---------------S----Q----------------------------A---------Q-------------T--------------------------------------------------S-----------------------------K-------------------------------------------------------------------------------R-----------------------------------------------P-A---R--------A----------IIA---PHAGYTYCGSCAAHAY-------KQ---V-----D---P------S------V-T---R------R------------------------VF-ILGPSH----HV--AL-SR-C-ALS-T-V--DI--Y-RTPL---YD--LHVD--QK-----V-Y----G---E-L---------------------W-------KT------G------------------------M----------------------------------FE----R----M--SL---QT----DE------D---EHSIEMHLPYTA----K----A---M---E--------S-----H----K-D------D-----L--T----IV-PVLVG-------------A-----L-SES---K------E-Q---E-FGK--V--FSK-Y-L--A--D--P-----T--------N--------L-FVI-SSDFCH------------WGQR--F-RY------TY---------------------------YD---------------------------------------------------------------------------------------------------------------------------------------------------------------------------E---S--Q--------------------------G-------------------------------E-------------I----YRSIENLDKM-G-----------M---S--------II--E-----QL-------------D-------PVQFSN--YLKKYH--------N-----T--------------I---CGRHPI-GVL-LNA--A------------------------------T-E--------L-------------------------------Q-----------------------K-----------------N---------G-V------------------------N-------------------------M--------------S---------------------F-SF--LNYAQ-SS--Q--C-R------------------S--------W---Q-DSSVSYAA--------GA--------------LV----V-------H------------------------------------------------------------------------------------------------------------------------------------------------------------------------------------------------------------------------------------------------------------------------------------------------------------------------------------------------------------------------------------------------------------------
>Callorhinchus_milii@CT01070718.H1.1
--------------------------------------------------------------------------------------------------------------------------------------------------------------------------------------------------------------------------------------------------------------------------------------------------------------------------------------------------------------------------------------------------------------------------------------------------------------------------------------------------------------------------------------------------------------------------------------------------------------------------------------R------R------------------------VF-ILGPSH----HA--PL-SR-C-ALS-T-A--DV--Y-RTPL---YD--LRID--QK-----------------------------------------------------------------------------------------------------------------------------------------------------------------------------------------------S-----Q----K-D------D-----F--T----IV-PVLVG-------------A-----L-SDS---K------E-Q---D-YGK--L--FSK-Y-L--A--D--P-----S--------N--------L-FVI-SSDFCH------------WG------------------------------------------------------------------------------------------------------------------------------------------------------------------------------------------------------------------------------------------------------------------------------------------------------------------------G-----------M---D--------II--E-----QL-------------D-------PFSFSN--YLKKYH--------N-----T--------------I---CGRHPI-GVL-LN---------------------------------------------------------------------------------------------------------------------------------------------------------------------------------------------------------------------------------------------------------------------------------------------------------------------------------------------------------------------------------------------------------------------------------------------------------------------------------------------------------------------------------------------------------------------------------------------------------------------------------------------------------------------------------------------------------------------------------------------------
>Squalus_acanthias@CT01070725.H1.1
--------------------------------------------------------------------------------------------------------------------------------------------------------MSSRAV-------C----RE-A-----------SH-AG----SW------------Y--TASGAQ---L-N----AQL-ES-------WL---------------A----Q----------------------------A---------Q-------------P--------------------------------------------------T-----------------------------G-------------------------------------------------------------------------------R-----------------------------------------------P-A---R--------A----------IIA---PHAGYTYCGSCAAHAY-------KQ---V-----D---P------S------I-T---R------R------------------------VF-ILGPSH----HA--PL-SR-C-ALS-T-A--DI--Y-RTPL---YD--LRID--QK-----I-Y----G---E-L---------------------W-------KT------G------------------------M----------------------------------FE----R----M--TI---QI----DE------D---EHSIEMHLPYTA----K----T---M---E--------S-----Q----K-D------E-----L--T----IV-PVLVG-------------A-----L-SDS---K------E-Q---M-Y-------------------------------------------------------------------------------------------------------------------------------------------------------------------------------------------------------------------------------------------------------------------------------------------------------------------------------------------------------------------------------------------------------------------------------------------------------------------------------------------------------------------------------------------------------------------------------------------------------------------------------------------------------------------------------------------------------------------------------------------------------------------------------------------------------------------------------------------------------------------------------------------------------------------------------------------------------------------------------------------------------------------------------------------------------------------------------------------------------------------------------------------------------------------------------------------------------------------------------------------------------------------------
>Danio_rerio@AAI55285
--------------------------------------------------------------------------------------------------------------------------------------------------------MSNRMV-------C----RE-A-----------SH-AG----SW------------Y--TASGSQ---L-N----AQL-EG-------WL---------------S----Q----------------------------A---------Q-------------S--------------------------------------------------I-----------------------------A-------------------------------------------------------------------------------G-----------------------------------------------P-A---R--------A----------IIA---PHAGYTYCGACAAHAY-------KQ---V-----D---P------S------I-T---R------R------------------------VF-ILGPSH----HV--PL-SR-C-ALS-P-A--EV--Y-RTPL---YD--LRID--QK-----V-Y----A---D-L---------------------W-------KT------G------------------------M----------------------------------FE----R----M--SL---QT----DE------D---EHSIEMHLPYTA----K----A---M---E--------N-----H----K-D------E-----F--S----IV-PVLVG-------------A-----L-SES---K------E-Q---E-YGK--L--LSK-Y-L--A--D--P-----S--------N--------L-FII-SSDFCH------------WGQR--F-RY------TY---------------------------YD---------------------------------------------------------------------------------------------------------------------------------------------------------------------------E---S--Q--------------------------G-------------------------------E-------------I----YRSIEHLDKM-G-----------M---G--------II--E-----QL-------------D-------PISFSN--YLKKYH--------N-----T--------------I---CGRHPI-GVL-LNA--V------------------------------A-E--------L-------------------------------K-----------------------K-----------------N---------G-I------------------------D-------------------------M--------------N---------------------F-SF--LNYAQ-SS--Q--C-R------------------N--------W---S-DSSVSYAA--------GA--------------LI----V-------H------------------------------------------------------------------------------------------------------------------------------------------------------------------------------------------------------------------------------------------------------------------------------------------------------------------------------------------------------------------------------------------------------------------
>Eptatretus_burgeri@53859456.1
--------------------------------------------------------------------------------------------------------------------------------------------------------------------------RE-A-----------SH-AG----SW------------Y--TASGPQ---L-S----NQL-DS-------WL---------------A----Q----------------------------V---------Q-------------P--------------------------------------------------S-----------------------------L-------------------------------------------------------------------------------R-----------------------------------------------P-A---R--------A----------VIA---PHAGYTYCGTCAAHAY-------KQ---V-----D---P------L------H-T---K------H------------------------VF-ILGPSH----HV--HL-NG-C-ALS-S-A--SI--C-KTPL---YD--LNID--QQ-----I-Y----A---E-L---------------------W-------QT------G------------------------L----------------------------------FE----R----M--SI---EV----DE------E---EHSIEMHLPFVA----K----V---M---E--------S-----R----R-D------D-----F--T----IV-PILVG-------------S-----L-NDS---R------E-K---E-YGK--L--FSK-Y-L--N--D--P-----S--------N--------L-FVI-SSDFCH------------WGHR--F-RY------TY---------------------------YD---------------------------------------------------------------------------------------------------------------------------------------------------------------------------E---T--H--------------------------G-------------------------------E-------------I----YNSVKHLDRM-G-----------M---D--------LI--E-----QL-------------D-------PVAFSN--YLKKYR--------N-----T--------------I---CGRHPI-GVL-LNA--A------------------------------T-E--------L-------------------------------K-----------------------N-----------------M---------G-V------------------------G-------------------------M--------------S---------------------F-TF--LNYAQ-SS--H--C-R------------------K--------L---Q-DSSVSYAA--------GA--------------LL----V--------------------------------------------------------------------------------------------------------------------------------------------------------------------------------------------------------------------------------------------------------------------------------------------------------------------------------------------------------------------------------------------------------------------------
>Petromyzon_marinus@51796337.14
--------------------------------------------------------------------------------------------------------------------------------------------------------MSSRDL-------E----RE-A-----------SH-AG----SW------------Y--SASGSQ---L-S----SQL-EG-------WL---------------S----Q----------------------------A---------Q-------------A--------------------------------------------------T-----------------------------R-------------------------------------------------------------------------------R-----------------------------------------------P-A---R--------A----------IIA---PHAGYSYCGSCAAHAY-------TQ---V-----D---P------A------Q-T---K------R------------------------VF-ILGPSH----HV--HL-SG-C-ALS-S-V--SI--Y-KTPI---YN--LRID--QK-----I-Y----S---E-L---------------------S-------QT------G------------------------M----------------------------------FE----K----M--SV---EV----DE------D---EHSIEMHLPYIA----K----V---M---E--------S-----R----R-D------D-----F--T----IV-PVLVG-------------S-----L-NES---R------E-C---E-YGR--L--FSK-Y-L--D--D--P-----S--------N--------L-FVF-SSDFCH------------WGQR--F-RY------TY---------------------------YD---------------------------------------------------------------------------------------------------------------------------------------------------------------------------E---S--Q--------------------------G-------------------------------E-------------I----HKSIEYIDKM-G-----------M---D--------II--E-----QL-------------D-------PAAFSS--YLKKYR--------N-----T--------------I---CGRHPI-GVM-LNA--V------------------------------A-E--------L-------------------------------R-----------------------N-----------------K---------G-A------------------------S-------------------------L--------------S---------------------F-NF--LNYAQ-SS--H--C-R------------------K--------F---Q-DSSVSYAA--------GA--------------L--------------------------------------------------------------------------------------------------------------------------------------------------------------------------------------------------------------------------------------------------------------------------------------------------------------------------------------------------------------------------------------------------------------------------------
>Ciona_intestinalis@XP_002131141
------------------------------------------------------------------------------------------------------------------------------------------------------------MP-------S----RR-A-----------SH-AG----SW------------Y--EGKGED---L-D----MQL-SK-------WL---------------S----D----------------------------A---------S-----G-------S--------------------------------------------------N-----------------------------H-------------------------------------------------------------------------------R-----------------------------------------------P-A---R--------A----------IIS---PHAGYSYCGSCAAHAF-------SQ---I-----D---P------N------T-V---E------K------------------------VF-ILGPSH----HF--YL-KE-C-ALS-P-T--ST--Y-ITPL---YN--LKID--QE-----V-Y----Q---E-L---------------------Y-------GT------G------------------------K----------------------------------FR----T----M--SQ---SV----DE------D---EHSIEMQLPYIA----K----V---M---E--------S-----K----K-G------Q-----F--T----II-PILVG-------------S-----L-DQA---S------E-K---L-YGE--I--LAK-Y-M--N--N--P-----N--------N--------V-FVI-SSDFCH------------WGRR--F-QY------TR---------------------------YD---------------------------------------------------------------------------------------------------------------------------------------------------------------------------E---Q--H--------------------------G-------------------------------E-------------I----YKSIEALDRK-G-----------M---Q--------LI--E-----NL-------------D-------PEGFYE--YLAAYK--------N-----T--------------I---CGRHPI-AVM-LNA--V------------------------------K-T--------A-------------------------------Q-----------------------N-------G---------N---------G-L------------------------R-------------------------L--------------E---------------------F-KF--LDYKQ-SS--K--C-R------------------V--------H---S-DSSVSYAA--------GS--------------LV----A-------K---------S--------------------------------------------------------------------------------------------------------------------------------------------------------------------------------------------------------------------------------------------------------------------------------------------------------------------------------------------------------------------------------------------------------
>Ciona_savignyi@51682269.2
----------------------------------------------------------------------------------------------------------------------------------------------------------HKMS-------S----RR-A-----------TH-AG----TW------------Y--VGKGEE---L-D----NKL-SN-------WI---------------S----S----------------------------A---------K-----T-------S--------------------------------------------------S-----------------------------H-------------------------------------------------------------------------------R-----------------------------------------------P-A---R--------A----------IIS---PHAGYTYCGSCAAHAY-------SQ---I-----D---P------T------N-V---E------K------------------------VF-ILGPSH----HF--YL-RE-C-ALS-S-T--ST--Y-VTPL---YN--LKID--QK-----V-Y----Q---E-L---------------------Y-------GT------G------------------------N----------------------------------FS----T----M--SI---NV----DE------D---EHSIEMQLPYIA----K----V---M---E--------S-----K----K-D------N-----F--T----IV-PILVG-------------S-----L-DQE---S------E-R---K-YGE--L--LAK-Y-I--A--N--P-----A--------N--------V-FVI-SSDFCH------------WGSR--F-RY------TH---------------------------YE---------------------------------------------------------------------------------------------------------------------------------------------------------------------------E---Q--C--------------------------G-------------------------------E-------------I----YKSIEELDRK-G-----------M---N--------LI--E-----KL-------------D-------PEGFHA--YLAKYK--------N-----T--------------I---CGRHPI-GIM-LNA--V------------------------------Q-C--------A-------------------------------Q-----------------------N-------G---------N---------G-L------------------------R-------------------------L--------------E---------------------F-KF--LDYQQ-SS--K--C-T------------------M--------R---T-DSSVSYAA--------GS--------------L--------------------------------------------------------------------------------------------------------------------------------------------------------------------------------------------------------------------------------------------------------------------------------------------------------------------------------------------------------------------------------------------------------------------------------
>Cystodytes_dellechiajei@Cdel21459.H1.1
----------------------------------------------------------------------------------------------------------------------------------------------------------------------------------------------------------------------GAQ---L-N----DQL-TS-------WL---------------T----E----------------------------A---------A-----T-------S--------------------------------------------------S-----------------------------H-------------------------------------------------------------------------------A-----------------------------------------------P-A---R--------A----------IIS---PHAGYSYCGSCAAHAY-------RQ---I-----D---P------T------N-V---E------R------------------------VF-ILGPSH----HF--YL-RE-C-ALS-Q-T--AV--Y-KTPL---YN--LNID--QR-----I-Y----E---E--------------------------------------------------------------------------------------------------------------------------------------------------------------------------------------------------------------------------------------------------------------------------------------------------------------------------FCH------------WGDR--F-RY------TH---------------------------YE---------------------------------------------------------------------------------------------------------------------------------------------------------------------------E---E--Y--------------------------G-------------------------------E-------------I----YQSIEALDNK-G-----------M---K--------II--E-----RL-------------A-------PGEFSA--YLSKYK--------N-----T--------------I---CGRHPI-GVM-LNA--I------------------------------D-S--------F-------------------------------Q-----------------------N-------G---------D---------G-M------------------------Q-------------------------M------------------------------------------------------------------------------------------------------------------------------------------------------------------------------------------------------------------------------------------------------------------------------------------------------------------------------------------------------------------------------------------------------------------------------------------------------------------------------------------------------------------------------------------------------------
>Phallusia_mammilata@CT01091002.H1.1
----------------------------------------------------------------------------------------------------------------------------------------------------------------------------------------------------------------Y--LGSGSQ---L-N----KQL-GQ-------WL---------------E----D----------------------------A---------S-----T-------S--------------------------------------------------N-----------------------------H-------------------------------------------------------------------------------G-----------------------------------------------P-A---K--------V----------IIS---PHAGYTYCGSCAAHAY-------KQ---I-----N---S------A------Q-V---Q------R------------------------VF-ILGPSH----HV--YL-QD-C-ALS-S-A--KT--Y-KTPL---YD--LAID--QS-----I-C----E---E-L---------------------Y-------ST------G------------------------K----------------------------------FQ----T----M--SM---QT----DE------D---EHSIEMQLPFIA----K----V---M---E--------R-----K----Q-G------S-----F--T----II-PVLVG-------------S-----L-KQE---T------E-Q---E-YGR--L--FSK-Y-L--K--D--P-----C--------N--------V-FVI-SSDFCH------------WGRR--F-RY------IH---------------------------YE----------------------------------------------------------------------------------------------------------------------------------------------------------------------------------------------------------------------------------------------------------------------------------------------------------------------------------------------------------------------------------------------------------------------------------------------------------------------------------------------------------------------------------------------------------------------------------------------------------------------------------------------------------------------------------------------------------------------------------------------------------------------------------------------------------------------------------------------------------------------------------------------------------------------------------------------------------------------------------------------------------------------------------------------------------------------------------------------------------------------------------------------------
>Molgula_tectiformis@67831295.13
----------------------------------------------------------------------------------------------------------------------------------------------------------NTAM-------S----RR-A-----------TH-AG----SW------------Y--TSSGKD---L-N----QEL-AN-------WL---------------N----V----------------------------P---------G-----I-------N--------------------------------------------------A-----------------------------T-------------------------------------------------------------------------------L-----------------------------------------------P-V---R--------A----------VIA---PHAGYSYCGSCAAFAY-------KQ---I-----N---S------E------N-I---K------R------------------------VF-ILGPSH----HV--YL-ND-C-ALS-S-V--NT--Y-QTPL---RE--LTID--HE-----M-Y----N---E-L---------------------K-------ST------G------------------------M----------------------------------FS----A----M--TV---NT----DE------D---EHSIEMHLPYIA----K----I---M---E--------------K----N-S------S-----F--K----IV-PVLVG-------------S-----L-SRD---S------E-V---G-YGK--L--FSK-Y-L--A--S--P-----E--------N--------L-FVI-SSDFCH------------WGQR--F-RY------TN---------------------------YD---------------------------------------------------------------------------------------------------------------------------------------------------------------------------K---S--K--------------------------G-------------------------------D-------------I----YKSIEHLDRT-A-----------M---D--------LI--E-----NL-------------N-------AKGFHD--YLKSTK--------N-----T--------------I---CGRHPI-AVL-LNA--V------------------------------E-D--------L-------------------------------L-----------------------Q-------V---------N---------N-R------------------------T-------------------------I--------------T---------------------F-KF--LDYKQ-SN--K--C-R------------------N--------E---R-DSSVSYAA--------GI--------------L--------------------------------------------------------------------------------------------------------------------------------------------------------------------------------------------------------------------------------------------------------------------------------------------------------------------------------------------------------------------------------------------------------------------------------
>Molgula_gulf@CT01091002.H1.2
-------------------------------------------------------------------------------------------------------------------------------------------------------------M-------S----RK-A-----------SH-AG----SW------------Y--SSSGND---L-N----KEL-EG-------WL---------------K----V----------------------------P---------E-----I-------S--------------------------------------------------V-----------------------------S-------------------------------------------------------------------------------N-----------------------------------------------P-V---R--------A----------IIA---PHAGYTYCGSCAAFAY-------KQ---I-----N---P------E------N-I---K------R------------------------VF-ILGPSH----HV--YM-DD-C-ALT-S-A--KT--Y-QTPI---NP--LTID--HE-----M-N----Q---E-L---------------------R-------ST------R------------------------M----------------------------------FS----E----M--SV---QT----DE------D---EHSIEMHLPYIA----K----I---M---E--------------K----N-Q------N-----F--K----IV-PILVG-------------S-----L-GRD---S------E-I---A-YGK--L--LSK-Y-L--A--D--P-----E--------N--------L-FVI-SSDFCH------------WGQR--F-RY------VY---------------------------YD---------------------------------------------------------------------------------------------------------------------------------------------------------------------------D---S--K--------------------------G-------------------------------Q-------------I----YQSIEHLDRH-G-----------M---E--------LI--E-----NL-------------D-------AKEFHN--YLKKFR--------N-----T--------------I---CGRHPI-AVL-LNA--V------------------------------G-E--------L-------------------------------K-----------------------Q-------V---------N---------N-R------------------------S-------------------------I--------------K---------------------F-RF--LDYKQ-SS--K--C-R------------------N--------K---N-DSSVSYAA--------GV-----------------------------------------------------------------------------------------------------------------------------------------------------------------------------------------------------------------------------------------------------------------------------------------------------------------------------------------------------------------------------------------------------------------------------------------------
>Molgula_occidentalis@CT01091002.H1.1
--------------------------------------------------------------------------------------------------------------------------------------------------------------------------------------------------------------------------------------------------------------------------------------------------------------------------------------------------------------------------------------------------------------------------------------------------------------------------------------------------------------------------------------------------------------------------------------------------------------------------------------------------------------------------------------------------------------------------------------L-Y----S---E-L---------------------A-------AT------G------------------------K----------------------------------FS----E----M--TL---ET----DE------D---EHSIEMHLPYIA----K----V---M---E--------------K----N-P------N-----F--K----IV-PVLVG-------------S-----L-DKS---S------E-I---E-YGK--I--FSK-Y-L--H--N--N-----E--------N--------L-FVI-SSDFCH------------WGQR--F-RY------VH---------------------------YD---------------------------------------------------------------------------------------------------------------------------------------------------------------------------R---S--Q--------------------------G-------------------------------E-------------I----YQSIEHLDKK-G-----------M---K--------LI--E-----DL-------------N-------AEGFYK--YLKEYK--------N-----T--------------I---CGRHPI-GIL-LNS--I------------------------------Q-E--------L-------------------------------L-----------------------Q-------T---------N---------N-K------------------------T-------------------------I--------------K---------------------F-NF--------------------------------------------------------------------------------------------------------------------------------------------------------------------------------------------------------------------------------------------------------------------------------------------------------------------------------------------------------------------------------------------------------------------------------------------------------------------------------------------------------------------
>Halocynthia_roretzi@CT01061112.H1.1
--------------------------------------------------------------------------------------------------------------------------------------------------------------------------RK-A-----------TH-AG----SW------------Y--SSSEME---L-N----NQL-SG-------WL---------------N----D----------------------------V---------Q-------------L--------------------------------------------------L-----------------------------D-------------------------------------------------------------------------------Q-----------------------------------------------N-A---R--------A----------IIA---PHAGYSYCGACAGHVY-------KQ---L-----Q---P------H------S-I---K------R------------------------IF-ILGPSH----HV--YL-PG-C-ALS-S-V--EQ--Y-ETPF---YP--LQID--QK-----I-Y----E---E-L---------------------R-------AT------K------------------------Q----------------------------------FT----S----M--RP---DT----DE------N---EHSIEMHLPYIA----K----V---M---E--------R-----C----K-D------N-----F--T----IV-PVLVG-------------G-----L-STD---D------E-I---S-YGK--I--FSK-Y-L--E--N--P-----E--------N--------F-FVI-SSDFCH------------WGRR--F-KY------TH---------------------------YE---------------------------------------------------------------------------------------------------------------------------------------------------------------------------E---K--H--------------------------G-------------------------------K-------------I----YQSIEHLDKA-G-----------I---K--------CI--E-----EL-------------D-------SEKFHH--YLKTYG--------N-----T--------------I---CGRHPI-GVL-LNS--V------------------------------E-A--------L-------------------------------H-----------------------K-------K---------G---------V-E------------------------Q-------------------------F--------------S---------------------F-RC--LDYRQ-SS--K--C-K------------------H--------Q---S-DSSVSYVA--------GA--------------L--------------------------------------------------------------------------------------------------------------------------------------------------------------------------------------------------------------------------------------------------------------------------------------------------------------------------------------------------------------------------------------------------------------------------------
>Dendrodoa_grossularia@CT01091002.H1.1
--------------------------------------------------------------------------------------------------------------------------------------------------------------------------RS-A-----------SH-AG----SW------------Y--EGSGDV---L-N----RQL-TG-------WL---------------N----D----------------------------A---------T-------------K--------------------------------------------------S-----------------------------N-------------------------------------------------------------------------------P-------------------------------------------------A---R--------A----------IIS---PHAGYSYCGASAAHAY-------RQ---I-----D---P------E------N-I---K------R------------------------VF-ILGPSH----HV--YL-PS-C-ALS-S-V--QR--Y-ETPL---YS--MTID--QN-----I-Y----D---E-L---------------------R-------KT------N------------------------K----------------------------------FT----K----M--SK---EV----DE------D---EHSIEMQLPYIA----K----A---M---E--------K-----C----K-D------K-----F--M----IV-PVLVG-------------S-----L-DRE---A------E-K---V-YGQ--I--FSK-Y-L--D--D--P-----Q--------N--------L-FVI-SSDFCH------------WGRR--F-KF------TY---------------------------FD---------------------------------------------------------------------------------------------------------------------------------------------------------------------------Q---K--H--------------------------G-------------------------------E-------------I----YKSIEQLDKM-G-----------M---K--------LI--E-----EL-------------D-------AAKFHQ--YLRDYG--------N-----T--------------I---CGRHPI-GVM-LNA--V------------------------------E-A--------L-------------------------------Q-----------------------N-------R---------D---------Q-P------------------------R-------------------------F--------------R---------------------F-TF--LDYRQ-SS--K--C-K------------------N--------D---G-DSSVSYAA--------GA--------------L--------------------------------------------------------------------------------------------------------------------------------------------------------------------------------------------------------------------------------------------------------------------------------------------------------------------------------------------------------------------------------------------------------------------------------
>Styela_plicata@Spli62378.H1.1
------------------------------------------------------------------------------------------------------------------------------------------------------------------------------------------------------------------------------------------------------------------------------------------------------------------------------------------------------------------------------------------------------------------------------------------------------------------------------------------------------------------------------------------------------------------------S---PHAGYSYCGASAAHAY-------KQ---I-----E---H------E------N-I---K------R------------------------IF-ILGPSH----HV--YL-PG-C-ALS-S-L--QK--Y-ETPL---YS--LKID--QG-----I-Y----A---E-L---------------------K-------QT------N------------------------K----------------------------------FT----S----M--TK---SV----DE------D---EH-------------------------------------------------------------------------------------------------------------------------------------------------------------------------------------------------------------------------------------------------------------------------------------------------------------------------------------------------------------------------------------------------------------------------------------------------------------------------------------------------------------------------------------------------------------------------------------------YLRRYA--------N-----T--------------I---CGRHPI-GVL-LNA--V------------------------------E-A--------L-------------------------------Q-----------------------K-------Q---------S---------D-S------------------------N-------------------------F--------------T---------------------F-KF--LDYRQ-SS--K--C-R------------------H--------E---R-DSSVSYAA--------GI--------------L--------------------------------------------------------------------------------------------------------------------------------------------------------------------------------------------------------------------------------------------------------------------------------------------------------------------------------------------------------------------------------------------------------------------------------
>Strongylocentrotus_purpuratus@XP_791245
-----------------------------------------------------------------------------------------------------------------------------------------------------------MST-------M----RR-A-----------TH-SG----TW------------Y--SSSGKT---L-S----GEL-EG-------WL---------------S----N----------------------------A---------E-------------R--------------------------------------------------S-----------------------------G-------------------------------------------------------------------------------S-----------------------------------------------P-A---R--------A----------IIA---PHAGYSYCGACGAHAY-------KQ---V-----N---P------A------N-I---E------R------------------------VF-ILGPSH----HA--YL-PG-C-ALT-T-C--TK--Y-QTPL---YD--LDVD--QK-----V-N----Q---D-L---------------------M-------SS------K------------------------M----------------------------------FE----T----M--SV---QV----DE------D---EHSIEMHLPYIA----K----V---M---E--------S-----K----R-G------K-----F--T----IV-PVLVG-------------A-----L-DIN---K------E-Q---N-FGR--L--FST-Y-L--A--D--P-----R--------N--------L-FVV-SSDFCH------------WGKR--F-RF------TY---------------------------YD---------------------------------------------------------------------------------------------------------------------------------------------------------------------------K---K--Y--------------------------P-------------------------------K-------------I----YQSIEAVDRM-G-----------M---D--------LI--E-----QL-------------D-------PQGFAA--YLKKYS--------N-----T--------------I---CGRHPI-AVL-LNA--I------------------------------T-I--------A-------------------------------I-----------------------S-----------------E---------R-QNGS---------------GL----H-------------------------Y--------------E---------------------M-KF--LQYAQ-SN--Q--C-K------------------L--------Q---S-DSSVSYAA--------AA--------------LT----M-------S------------------------------------------------------------------------------------------------------------------------------------------------------------------------------------------------------------------------------------------------------------------------------------------------------------------------------------------------------------------------------------------------------------------
>Paracentrotus_lividus@CT01070710.H1.1
---------------------------------------------------------------------------------------------------------------------------------------------------------------------M----RR-A-----------TH-AG----TW------------Y--SSSGKT---L-S----GEL-DG-------WL---------------S----N----------------------------V---------D-------------R--------------------------------------------------S-----------------------------H-------------------------------------------------------------------------------S-----------------------------------------------P-A---R--------A----------IIA---PHAGYSYCGACGAFAY-------KQ---V-----N---P------A------N-I---D------R------------------------VF-ILGPSH----HA--YL-PG-C-ALT-T-C--TK--Y-QTPL---YD--LDVD--QG-----V-N----H---E-L---------------------M-------SS------K------------------------M----------------------------------FE----T----M--SV---QV----DE------D---EHSIEMHLPYIA----K----V---M---E--------S-----K----R-G------N-----F--T----IV-PVLVG-------------A-----L-DIT---K------E-Q---N-YGR--L--FST-Y-L--A--N--P-----R--------N--------L-FVI-SSDFCH------------WGKR--F-RY------TH---------------------------YD---------------------------------------------------------------------------------------------------------------------------------------------------------------------------K---K--Y--------------------------P-------------------------------K-------------I----YQSIEAVDRM-G-----------M---E--------LI--E-----QL-------------D-------PPGFAA--YLKKYS--------N-----T--------------I---CGRHPI-AVL-LNA--V------------------------------A-T--------A-------------------------------I-----------------------S-----------------D---------R-KN-----------------GL----H-------------------------Y--------------E---------------------M-KF--LQYAQ-SN--Q--C-K------------------R--------E---S-DSSVSYAS--------AA--------------LT----M-------S------------------------------------------------------------------------------------------------------------------------------------------------------------------------------------------------------------------------------------------------------------------------------------------------------------------------------------------------------------------------------------------------------------------
>Apostichopus_japonicus@GO269783.H1.1
------------------------------------------------------------------------------------------------------------------------------------------------------------------------------------------------------------------------------------------------------------------------------------------------------------------------------------------------------------------------------------------------------------------------------------------------------------------------------------------------------------------------------------------------------------------------------------------------------------------------------------------------------------------------------------------------LQ-G-C--VK--Y-RTPL---YD--LDVD--RE-----I-N----A---E-L---------------------L-------SC------G------------------------D----------------------------------FV----E----M--EH---KV----DE------E---EHSIEMHLPYIA----R----V---M---Q--------R-----K----R-G------S-----F--T----II-PVLVG-------------A-----L-KPD---K------E-A---K-YGR--I--FSK-Y-L--E--D--P-----T--------N--------L-FVV-SSDFCH------------WGRR--F-SY------QY---------------------------YD---------------------------------------------------------------------------------------------------------------------------------------------------------------------------K---S--F--------------------------S-------------------------------K-------------I----YESIEQLDKQ-G-----------M---A--------LI--E-----KL-------------D-------PQSFHA--YLKKYE--------N-----T--------------I---CGRHPI-SVL-LHA--V------------------------------E-T--------I-------------------------------R-----------------------S-----------------G---------Q-KN-----------------GL----N--------------------------------------------------------------------------------------------------------------------------------------------------------------------------------------------------------------------------------------------------------------------------------------------------------------------------------------------------------------------------------------------------------------------------------------------------------------------------------------------------------------------------------------------------------------------------------------
>Saccoglossus_kowalevskii@CT01080512.H1.1
----------------------------------------------------------------------------------------------------------------------------------------------------------MSIQ-------S----RR-A-----------TH-AG----SW------------Y--TRSGKD---L-S----AEL-DQ-------WLQG-------------A----P----------------------------L---------D-------------S--------------------------------------------------H-----------------------------Y-------------------------------------------------------------------------------S-----------------------------------------------P-A---R--------A----------IIA---PHAGYAYCGKCGAHAY-------KQ---V-----D---P------T------N-V---K------K------------------------VF-ILGPSH----HV--RL-SG-C-ALS-R-T--VT--Y-DTPL---YN--LPID--TQ-----V-Y----G---E-L---------------------M-------ST------G------------------------Q----------------------------------FE----K----M--SI---ET----DE------D---EHSIEMHLPYVA----K----V---M---E--------S-----K----R-D------Q-----F--T----IV-PILVG-------------A-----L-STD---K------E-Q---K-YGR--I--LAK-Y-L--E--D--P-----H--------N--------L-FVI-SSDFCH------------WGER--F-HY------TY---------------------------YD---------------------------------------------------------------------------------------------------------------------------------------------------------------------------E---S--C--------------------------G-------------------------------E-------------I----YKSIDVLDHK-G-----------M---N--------HI--E-----NL-------------D-------PSGFSK--YLKMYG--------N-----T--------------I---CGRHPI-GVF-LNA--V------------------------------G-V--------L-------------------------------R-----------------------E-------K---------N---------G-Q------------------------N-------------------------M--------------S---------------------F-KF--LNYSQ-SQ--Q--C-R------------------N--------P---R-ESSVSYAA--------GS--------------L--------------------------------------------------------------------------------------------------------------------------------------------------------------------------------------------------------------------------------------------------------------------------------------------------------------------------------------------------------------------------------------------------------------------------------
>Patiria_pectinifera@93350002.1
--------------------------------------------------------------------------------------------------------------------------------------------------------IGSRMS-------V----RR-A-----------SH-AG----SW------------Y--SSSERM---L-S----EEL-DA-------WL---------------S----N----------------------------A---------E-------------S--------------------------------------------------S-----------------------------K------------------------------------------------------------------------------HA-----------------------------------------------P-A---R--------A----------IIA---PHAGYSYCGACGAHAY-------KQ---I-----D---P------T------N-I---K------R------------------------VF-ILEPSH----HV--HL-PG-C-AIT-R-C--KI--Y-ETPL---YN--LIVD--TQ-----V-C----E---E-L---------------------C-------KD------G------------------------P----------------------------------FD----V----M--KT---QT----DE------E---EHSIEMQLPYIA----K----A---M---Q--------S-----K----Q-G------Q-----F--T----IV-PILVG-------------S-----L------------------------------------------------------------------------------------------------------------------------------------------------------------------------------------------------------------------------------------------------------------------------------------------------------------------------------------------------------------------------------------------------------------------------------------------------------------------------------------------------------------------------------------------------------------------------------------------------------------------------------------------------------------------------------------------------------------------------------------------------------------------------------------------------------------------------------------------------------------------------------------------------------------------------------------------------------------------------------------------------------------------------------------------------------------------------------------------------------------------------------------------------------------------------------------------------------------------------------------------------------------------------------------------------
>Patiria_miniata@CT01100729.H1.1
--------------------------------------------------------------------------------------------------------------------------------------------------------IGSRMS-------V----RR-A-----------SH-AG----SW------------Y--SSSERM---L-S----EEL-DA-------WL---------------S----N----------------------------A---------E-------------S--------------------------------------------------S-----------------------------K------------------------------------------------------------------------------HA-----------------------------------------------P-A---R--------A----------IIA---PHAGYSYCGACGAHAY-------KQ---I-----D---P------T------N-I---K------R------------------------VF-ILGPSH----HV--HL-PG-C-AIT-R-C--KI--Y-ETPL---YN--LIVD--TQ-----V-C----E---E-L---------------------C-------KD------G------------------------P----------------------------------FD----V----M--KT---QT----DE------E---EHSIEMQLPYIA----K----A---M---Q--------S-----K----Q-G------Q-----F--T----IV-PILVG-------------S-----L-VGE---G------E-Q---M-YGR--L--FSK-Y-L--A--D--P-----E--------N--------L-FVI-SSDFCH------------WGQR--F-NY------KY---------------------------IY---------------------------------------------------------------------------------------------------------------------------------------------------------------------------E---P--S--------------------------Y-------------------------------Q-------------I----HQSIESLDKM-G-----------M---Q--------YI--E-----NL-------------D-------PVGFRN--YLKKHG--------N-----T--------------I---CGRHPI-AVL-LNA--I------------------------------Q-T--------L-------------------------------K-----------------------T-------K---------N---------G-R------------------------T-------------------------M--------------S---------------------L-KF--LNYSQ-SN--Q--C-K------------------S--------M---R-ESSVSYAS--------AS--------------FT----M--------------------------------------------------------------------------------------------------------------------------------------------------------------------------------------------------------------------------------------------------------------------------------------------------------------------------------------------------------------------------------------------------------------------------
>Branchiostoma_floridae@ti.1
---------------------------------------------------------------------------------------------------------------------------------------------------------SSRMS-------V----RR-A-----------TH-AG----SW------------Y--TSSVQD---L-N----DQL-EG-------WL---------------A----A----------------------------A---------Q-------------P--------------------------------------------------T-----------------------------L-------------------------------------------------------------------------------S-----------------------------------------------P-A---R--------A----------IIA---PHAGYAYCGACGAHAY-------RQ---V-----D---P------R------N-I---K------R------------------------VF-ILGPSH----HV--RL-SG-C-AVT-A-T--QV--Y-HTPL---YD--LTID--TA-----I-N----Q---E-L---------------------L-------QT------G------------------------Q----------------------------------FE----V----M--DI---NT----DE------D---EHSIEMHLPYVA----K----V---M---E--------S-----K----K-G------Q-----F--T----VV-PVLVG-------------G-----L-SVD---Q------E-A---K-YGR--L--FSK-F-L--A--D--P-----Q--------N--------L-FVI-SSDFCH------------WGQR--F-KY------VY---------------------------YD---------------------------------------------------------------------------------------------------------------------------------------------------------------------------R---S--Q--------------------------G-------------------------------D-------------I----YQSIEALDRM-G-----------M---D--------II--E-----HM-------------N-------PAEFTS--YLRKYE--------N-----T--------------I---CGRHPI-AVL-LNA--V------------------------------K-Y--------L-------------------------------K-----------------------T-----------------A---------N-S------------------H-----T-------------------------L--------------S---------------------L-RF--LNYAQ-SS--R--C-R------------------R--------K---E-DSSVSYAA--------AA--------------LV----V-------H------------------------------------------------------------------------------------------------------------------------------------------------------------------------------------------------------------------------------------------------------------------------------------------------------------------------------------------------------------------------------------------------------------------
>Oikopleura_dioica@CBY36133
------------------------------------------------------------------------------------------------------------------------------------------------------------MV-------N----RR-A-----------SH-AG----SW------------Y--SGDPRE---L-E----NQL-KN-------WI---------------S----K----------------------------A---------K-------------F--------------------------------------------------E-----------------------------K-------------------------------------------------------------------------------K-------------------------------------------------A---K--------A----------VIV---PHAGYAYSAPTAAWSF-------LQ---L-----D---A------Q------T-T---K------K------------------------IF-VIGPSH----HV--YL-PN-C-ALP-V-V--KE--C-ETPL---GN--LRID--KD-----I-V----T---E-L---------------------H-------AT------G------------------------L----------------------------------FC----T----M--DV---PT----DE------E---EHSIEMQLPFLA----H----I---F---K--------N-----R----L-E------E-----V--S----VV-PIMVG-------------S-----I-KQE---K------E-A---D-YAQ--V--FAK-Y-L--N--D--P-----E--------V--------V-FVI-SSDFCH------------WGKR--F-RY------TY---------------------------RL---------------------------------------------------------------------------------------------------------------------------------------------------------------------------E---E--Y--------------------------E-------------------------------Q-------------I----FESIDAVDRE-G-----------M---D--------HI--A-----SK-------------N-------LSNFHN--YLRRTK--------N-----T--------------I---CGRNPI-CLL-LAT--I------------------------------N-L--------L-------------------------------E-----------------------Q-------K---------V---------N-M------------------------Q-------------------------S--------------Q---------------------I-KF--LKYAQ-SS--Q--V-R------------------S--------P---N-DSSVSYAS--------AV--------------CY----L--------------------------------------------------------------------------------------------------------------------------------------------------------------------------------------------------------------------------------------------------------------------------------------------------------------------------------------------------------------------------------------------------------------------------
>Xenoturbella_bocki@CT01100805.H1.1
--------------------------------------------------------------------------------------------------------------------------------------------------------MV-----------A----RK-A-----------SH-AG----SW------------Y--SSSASE---L-G----RQL-EG-------WL---------------A----A----------------------------A---------D-------------P--------------------------------------------------T-----------------------------H-------------------------------------------------------------------------------S-----------------------------------------------P-A---R--------A----------IIA---PHAGYSFCGS--------------------------------------------------------------------------------------------------------------------------------------------------------------------------------------------------------------------------------------------------------------------------------------------------------------------------------------------------------------------------------------------------------------------------------------------------------------------------------------------------------------------------------------------------------------------------------------------------------------------------------------------------------------------------------------------------------------------------------------------------------------------------------------------------------------------------------------------------------------------------------------------------------------------------------------------------------------------------------------------------------------------------------------------------------------------------------------------------------------------------------------------------------------------------------------------------------------------------------------------------------------------------------------------------------------------------------------------------------------------------------------------------------------------------------------------------------------------------------------------------------------------------------------------------------------------------------------------------------------------------------------------------------------------------------------------------------
>Anolis_carolinensis@XP_003215986
--------------------------------------------------------------------------------------------------------------------------------------------------------MSNRVL-------C----RE-A-----------SH-AG----SW------------Y--TASGPQ---L-S----AQL-EG-------WL---------------S----Q----------------------------V---------Q-------------S--------------------------------------------------T-----------------------------K-------------------------------------------------------------------------------R-----------------------------------------------P-A---R--------A----------IIA---PHAGYTYCGSCAAHAY-------KQ---V-----D---P------S------I-T---R------R------------------------IF-ILGPSH----HV--PL-SR-C-ALS-S-V--DI--Y-RTPL---YD--LRID--QK-----V-Y----A---E-L---------------------W-------KT------G------------------------M----------------------------------FE----R----M--SL---QT----DE------D---EHSIEMHLPYTA----K----A---M---E--------S-----H----K-D------E-----F--T----IV-PVLVG-------------A-----L-SET---K------E-Q---E-FGK--L--FSK-Y-L--A--D--P-----C--------N--------L-FVV-SSDFCH------------WGQR--F-RY------SY---------------------------YD---------------------------------------------------------------------------------------------------------------------------------------------------------------------------E---S--Q--------------------------G-------------------------------E-------------I----YRSIEHLDKM-G-----------M---S--------II--E-----QL-------------D-------PVSFSN--YLKKYH--------N-----T--------------I---CGRHPI-GVL-LNA--I------------------------------T-E--------L-------------------------------Q-----------------------K-----------------N---------G-M------------------------N-------------------------M--------------S---------------------F-SF--LNYAQ-SS--Q--C-R------------------N--------W---Q-DSSVSYAA--------GA--------------LM----V-------H------------------------------------------------------------------------------------------------------------------------------------------------------------------------------------------------------------------------------------------------------------------------------------------------------------------------------------------------------------------------------------------------------------------
>Meleagris_gallopavo@XP_003204035
---------------------------------------------------------------------------------------------------------------------------------------------------------------------------------------------------------------------XGPQ---L-N----AQL-EG-------WL---------------S----Q----------------------------V---------Q-------------S--------------------------------------------------T-----------------------------K-------------------------------------------------------------------------------R-----------------------------------------------P-A---R--------A----------IIA---PHAGYTYCGSCAAHAY-------KQ---V-----D---P------N------I-T---R------K------------------------IF-ILGPSH----HV--PL-SR-C-ALS-S-V--DI--Y-RTPL---YD--LRID--QK-----I-Y----G---E-L---------------------W-------KT------G------------------------M----------------------------------FE----R----M--SL---QT----DE------D---EHSIEMHLPYTA----K----A---M---E--------S-----H----K-D------E-----F--T----II-PVLVG-------------A-----L-SEA---K------E-Q---E-FGK--L--FSK-Y-L--A--D--P-----S--------N--------L-FVV-SSDFCH------------WGQR--F-RY------SY---------------------------YD---------------------------------------------------------------------------------------------------------------------------------------------------------------------------E---S--Q--------------------------G-------------------------------E-------------I----YRSIEHLDKM-G-----------M---N--------II--E-----QL-------------D-------PVSFSN--YLKKYH--------N-----T--------------I---CGRHPI-GVL-LNA--I------------------------------N-E--------L-------------------------------Q-----------------------K-----------------N---------G-M------------------------N-------------------------M--------------S---------------------F-SF--LNYAQ-SS--Q--C-R------------------N--------W---Q-DSSVSYAA--------GA--------------LM----V-------H------------------------------------------------------------------------------------------------------------------------------------------------------------------------------------------------------------------------------------------------------------------------------------------------------------------------------------------------------------------------------------------------------------------
>Eucidaris_tribuloides@SRA1488056.H1.1
-------------------------------------------------------------------------------------------------------------------------------------------------------------------------------------------------------------------------------------------------------------------------------------------------------------------------------------------------------------------------------------------------------------------------------------------------------------------------------------------------------------------------------------------------------------------------------------------------------------------------------------------------------------------------------------------------------------------------------------------------------------------------------------------------------------------------------------------------------------------------------------------------------------------------------------------------------------------------------------------------------------------------------------A--D--P-----R--------N--------L-FVI-SSDFCH------------WGKR--F-RY------TY---------------------------VD---------------------------------------------------------------------------------------------------------------------------------------------------------------------------K---T--Y--------------------------P-------------------------------Q-------------I----YQSIEAVDKM-G-----------M---D--------FI--Q-----QL-------------D-------PEGFHA--YLKKYS--------N-----T--------------I---CGRHPI-AVL-LNA--I-----------------------------------------------------------------------------------------------------------------------------------------------------------------------------------------------------------------------------------------------------------------------------------------------------------------------------------------------------------------------------------------------------------------------------------------------------------------------------------------------------------------------------------------------------------------------------------------------------------------------------------------------------------------------------------------------------------------------------------------------
>Lytechinus_variegatus@JH441274.H1.2
--------------------------------------------------------------------------------------------------------------------------------------------------------------------------------------------------------------------------------------------------------------------------------------------------------------------------------------------------------------------------------------------------------------------------------------------------------------------------------------------------------------------------------------------------------------------------------------------------------------------------------------E------R------------------------VF-ILGPSH----HV--YL-PG-C-ALS-T-C--TK--Y-ETPL---YN--LQVD--Q------V-N----R---E-L---------------------M-------KT------K------------------------M----------------------------------FE----T----M--SV---QV----DE------D---EHSIEMHLPYIA----K----V---M---E-------------------R-G------N-----F--T----IV-PVLVG-------------A-----L-DGK---K------E-Q---E-YGR--F--FSS-Y-L--A--D--P-----S--------N--------L-FVV-SSDFCH------------WG-------------------------------------------------------------------------------------------------------------------------------------------------------------------------------------------------------------------------------------------------------------------------------------------------------------------------------------------------------------------------------------------------------------------------------------------------------------------------------------------------------------------------------------------------------------------------------------------------------------------------------------------------------------------------------------------------------------------------------------------------------------------------------------------------------------------------------------------------------------------------------------------------------------------------------------------------------------------------------------------------------------------------------------------------------------------------------------------------------------------------------------------------------------------------------------------------
>Crotalus_adamanteus@AFJ50572
--------------------------------------------------------------------------------------------------------------------------------------------------------MSNRAL-------C----RE-A-----------SH-AG----SW------------Y--TASGPQ---L-S----AQL-EG-------WL---------------S----Q----------------------------V---------Q-------------S--------------------------------------------------T-----------------------------K-------------------------------------------------------------------------------R-----------------------------------------------P-A---R--------A----------IIA---PHAGYTYCGSCAAHAY-------KQ---V-----D---P------S------I-T---R------R------------------------IF-ILGPSH----HV--PL-SR-C-ALS-S-V--DI--Y-RTPL---YD--LQID--QK-----V-Y----T---D-L---------------------W-------KT------G------------------------M----------------------------------FE----R----M--SL---QT----DE------D---EHSIEMHLPYTA----K----A---M---E--------S-----H----K-D------E-----F--T----IV-PVLVG-------------A-----L-SET---K------E-Q---E-FGK--L--FSK-Y-L--A--D--P-----C--------N--------L-FVV-SSDFCH------------WGQR--F-RY------SY---------------------------YD---------------------------------------------------------------------------------------------------------------------------------------------------------------------------E---T--Q--------------------------G-------------------------------E-------------I----YRSIEHLDKM-G-----------M---N--------II--E-----QL-------------D-------PVSFSN--YLKKYH--------N-----T--------------I---CGRHPI-GVL-LNA--I------------------------------T-E--------L-------------------------------Q-----------------------K-----------------N---------G-M------------------------N-------------------------M--------------S---------------------F-SF--LNYAQ-SS--Q--C-R------------------N--------W---Q-DSSVSYAA--------GA--------------LM----V-------H------------------------------------------------------------------------------------------------------------------------------------------------------------------------------------------------------------------------------------------------------------------------------------------------------------------------------------------------------------------------------------------------------------------
>Sarcophilus_harrisii@XP_003757877
---------------------------------------------------------------------------------------------------------------------------------------------------------------------------------------------------------------------XGPQ---L-N----AQL-EG-------WL---------------S----Q----------------------------V---------Q-------------S--------------------------------------------------T-----------------------------K-------------------------------------------------------------------------------R-----------------------------------------------P-A---R--------A----------IIA---PHAGYTYCGSCAAHAY-------KQ---V-----D---P------T------I-T---R------R------------------------IF-ILGPSH----HV--PL-SR-C-ALS-S-V--DI--Y-RTPL---YD--LRID--QK-----I-Y----G---E-L---------------------W-------KT------G------------------------M----------------------------------FE----R----M--SL---QT----DE------D---EHSIEMHLPYTA----K----A---M---E--------S-----H----K-D------E-----F--T----II-PVLVG-------------A-----L-SES---K------E-Q---E-FGK--L--FSK-Y-L--A--D--P-----S--------N--------L-FVV-SSDFCH------------WGQR--F-RY------SY---------------------------YD---------------------------------------------------------------------------------------------------------------------------------------------------------------------------E---S--Q--------------------------G-------------------------------E-------------I----YRSIEHLDKM-G-----------M---S--------II--E-----QL-------------D-------PVSFSN--YLKKYH--------N-----T--------------I---CGRHPI-GVL-LNA--I------------------------------T-E--------L-------------------------------Q-----------------------K-----------------N---------G-M------------------------N-------------------------M--------------S---------------------F-SF--LNYAQ-SS--Q--C-R------------------N--------W---Q-DSSVSYAA--------GA--------------LT----V-------H------------------------------------------------------------------------------------------------------------------------------------------------------------------------------------------------------------------------------------------------------------------------------------------------------------------------------------------------------------------------------------------------------------------
>Oreochromis_niloticus@XP_003441078
--------------------------------------------------------------------------------------------------------------------------------------------------------MSNRVV-------C----RE-A-----------SH-AG----SW------------Y--SASGSQ---L-N----AQL-EG-------WL---------------S----Q----------------------------A---------Q-------------S--------------------------------------------------T-----------------------------I-------------------------------------------------------------------------------R-----------------------------------------------P-A---R--------A----------IIA---P---------------------------------------------------------R------R------------------------VF-ILGPSH----HV--PL-SR-C-ALS-P-A--DI--Y-RTPL---YD--LRID--QK-----V-Y----A---D-L---------------------W-------KT------G------------------------L----------------------------------FE----R----M--SL---QT----DE------D---EHSIEMHLPYTA----K----A---M---E--------S-----H----K-D------E-----F--S----IV-PVLVG-------------A-----L-SES---K------E-Q---E-YGK--L--LSK-Y-L--A--D--P-----S--------N--------L-FII-SSDFCH------------WGQR--F-RY------TY---------------------------YD---------------------------------------------------------------------------------------------------------------------------------------------------------------------------E---S--Q--------------------------G-------------------------------E-------------I----YRSIEHLDKM-G-----------M---G--------II--E-----QL-------------D-------PMSFTN--YLKKYR--------N-----T--------------I---CGRHPI-GVL-LNA--V------------------------------A-E--------L-------------------------------R-----------------------K-----------------S---------G-L------------------------E-------------------------M--------------N---------------------F-TF--LNYAQ-SS--Q--C-R------------------N--------W---Q-DSSVSYAA--------GA--------------LI----V-------H------------------------------------------------------------------------------------------------------------------------------------------------------------------------------------------------------------------------------------------------------------------------------------------------------------------------------------------------------------------------------------------------------------------
>Oreochromis_niloticus@XP_004559820
--------------------------------------------------------------------------------------------------------------------------------------------------------MSNRVV-------C----RE-A-----------SH-AG----SW------------Y--SASGSQ---L-N----AQL-EG-------WL---------------S----Q----------------------------A---------Q-------------S--------------------------------------------------T-----------------------------I-------------------------------------------------------------------------------R-----------------------------------------------P-A---R--------A----------IIA---PHAGYTYCGACAAHAY-------KQ---V-----D---P------S------I-T---R------R------------------------VF-ILGPSH----HV--PL-SR-C-ALS-P-A--DI--Y-RTPL---YD--LRID--QK-----V-Y----A---D-L---------------------W-------KT------G------------------------L----------------------------------FE----R----M--SL---QT----DE------D---EHSIEMHLPYTA----K----A---M---E--------S-----H----K-D------E-----F--S----IV-PVLVG-------------A-----L-SES---K------E-Q---E-YGK--L--LSK-Y-L--A--D--P-----S--------N--------L-FII-SSDFCH------------WGQR--F-RY------TY---------------------------YD---------------------------------------------------------------------------------------------------------------------------------------------------------------------------E---S--Q--------------------------G-------------------------------E-------------I----YRSIEHLDKM-G-----------M---G--------II--E-----QL-------------D-------PMSFTN--YLKKYR--------N-----T--------------I---CGRHPI-GVL-LNA--V------------------------------A-E--------L-------------------------------R-----------------------K-----------------S---------G-L------------------------E-------------------------M--------------N---------------------F-TF--LNYAQ-SS--Q--C-R------------------N--------W---Q-DSSVSYAA--------GA--------------LI----V-------H------------------------------------------------------------------------------------------------------------------------------------------------------------------------------------------------------------------------------------------------------------------------------------------------------------------------------------------------------------------------------------------------------------------
>Pan_troglodytes@BAK62811
--------------------------------------------------------------------------------------------------------------------------------------------------------MSNRVV-------C----RE-A-----------SH-AG----SW------------Y--TASGPQ---L-N----AQL-EG-------WL---------------S----Q----------------------------V---------Q-------------S--------------------------------------------------T-----------------------------K-------------------------------------------------------------------------------R-----------------------------------------------P-A---R--------A----------IIA---PHAGYTYCGSCAAHAY-------KQ---V-----D---P------S------I-T---R------R------------------------IF-ILGPSH----HV--PL-SR-C-ALS-S-V--DI--Y-RTPL---YD--LRID--QK-----I-Y----G---E-L---------------------W-------KT------G------------------------M----------------------------------FE----R----M--SL---QT----DE------D---EHSIEMHLPYTA----K----A---M---E--------S-----H----K-D------E-----F--T----II-PVLVG-------------A-----L-SES---K------E-Q---E-FGK--L--FSK-Y-L--A--D--P-----S--------N--------L-FVV-SSDFCH------------WGQR--F-RY------SY---------------------------YD---------------------------------------------------------------------------------------------------------------------------------------------------------------------------E---S--Q--------------------------G-------------------------------E-------------I----YRSIEHLDKM-G-----------M---S--------II--E-----QL-------------D-------PVSFSN--YLKKYH--------N-----T--------------I---CGRHPI-GVL-LNA--I------------------------------T-E--------L-------------------------------Q-----------------------K-----------------N---------G-M------------------------N-------------------------M--------------S---------------------F-SF--LNYAQ-SS--Q--R-R------------------N--------W---Q-DSSVSYAA--------GA--------------LT----V-------H------------------------------------------------------------------------------------------------------------------------------------------------------------------------------------------------------------------------------------------------------------------------------------------------------------------------------------------------------------------------------------------------------------------
>Clavelina_lepadiformis@CT01130508.H1.1
------------------------------------------------------------------------------------------------------------------------------------------------------------MS-------T----RR-A-----------TH-AG----SW------------Y--SSSGSQ---L-N----QQL-NQ-------WL---------------S----E----------------------------A---------S-----G-------S--------------------------------------------------S-----------------------------H-------------------------------------------------------------------------------G-----------------------------------------------P-A---R--------A----------IIS---PHAGYSYCGSCAAHAY-------KQ---I-----D---A------T------N-V---E------R------------------------VF-ILGPSH----HV--YL-RE-C-ALS-P-A--TS--Y-KTPL---YN--LKID--QS-----I-Y----G---E-L---------------------Y-------AT------G------------------------K----------------------------------FK----T----M--SM---QT----DE------D---EHSIEMQLAFVA----K----T---M---E--------S-----K----R-D------N-----F--K----IV-PVLVG-------------S-----L-DRD---S------E-R---E-YGK--I--FSK-Y-I--N--D--P-----R--------N--------L-FII-SSDFCH------------WGDR--F-RY------NH---------------------------YE---------------------------------------------------------------------------------------------------------------------------------------------------------------------------P---E--H--------------------------G-------------------------------E-------------I----YQSIEALDDR-G-----------M---K--------II--E-----RL-------------D-------PDEFSS--YLSKYK--------N-----T--------------I---CGRHPI-GVM-LNA--V------------------------------K-S--------L-------------------------------Q-----------------------N-------G---------N---------G-L------------------------T-------------------------M--------------Q---------------------F-RF--LNYKQ-SS--K--C-Y------------------V--------R---S-DSSVSYAA--------GS--------------L--------------------------------------------------------------------------------------------------------------------------------------------------------------------------------------------------------------------------------------------------------------------------------------------------------------------------------------------------------------------------------------------------------------------------------
>Salpa_fusiformis@Sfus16845.H1.1
---------------------------------------------------------------------------------------------------------------------------------------------------------------------N----RR-A-----------SH-AG----SW------------Y--SSSGRS---L-N----NSL-EG-------WL---------------Q----A----------------------------A---------N-----I-------E--------------------------------------------------R-----------------------------E-------------------------------------------------------------------------------S-----------------------------------------------G-L---R--------A----------IIS---PHAGYSYCGSCAAYAY-------KR---I-----D---A------Q------K-V---K------K------------------------IF-ILGPSH----HV--YL-KG-C-ALS-A-T--TF--Y-ETPL---YN--LKID--QE-----I-N----C---E-L---------------------Q-------ET------Q------------------------K----------------------------------FQ----L----M--SR---QT----DE------A---EHSIEMQLPYIA----K----A---M---E--------S-----V----K-D------N-----F--T----II-PVLVG-------------S-----L-DQQ---N------E-K---L-YGK--I--FSK-Y-L--L--D--P-----K--------N--------L-FVI-SSDFCH------------WGER--F-SY------MH---------------------------YE---------------------------------------------------------------------------------------------------------------------------------------------------------------------------S---D--K--------------------------G-------------------------------E-------------I----YQSIEALDKQ-G-----------M---Q--------II--E-----SL-------------D-------PVNFYQ--YLKTYR--------N-----T--------------I---CGRHPI-SVM-LNA--A------------------------------A-E--------A-------------------------------Q-----------------------K-------T---------A---------G-A------------------------D-------------------------Y--------------E---------------------F-QF--HDYKQ-SN--R--C-M------------------N--------E---T-DSSVSYAA--------GS--------------LV----V-------K---------A--------------------------------------------------------------------------------------------------------------------------------------------------------------------------------------------------------------------------------------------------------------------------------------------------------------------------------------------------------------------------------------------------------
>Ophionotus_victoriae@SRA129598.H1.2
---------------------------------------------------------------------------------------------------------------------------------------------------------------------------------------------------------------------------------------------------------------------------------------------------------------------------------------------------------------------------------------------------------------------------------------------------------------------------------------------------------------------------------------------------------------------------------------------------------------------------------------------------------------------------------------------------------------------------------------------------------------------------------------------------------------------------------------------------------------------------------------------------------------------------------------------------------------------------------------------------------------------------------------------------------------------FII-SSDFCH------------WGSR--F-SY------NY---------------------------HD---------------------------------------------------------------------------------------------------------------------------------------------------------------------------K---S--H--------------------------G-------------------------------K-------------I----YQSIEVIDKM-G-----------M---D--------LI--E-----RV-------------D-------PHGFHS--YLKEF---------H-----T--------------I---CGRHPI-AVL-LHA--L------------------------------D-T--------L-------------------------------A---------------------------------------------------T-ENGN---------------GL----N-------------------------M--------------S---------------------L-KF--LQYAQ-SN--K--C-K------------------S--------S---S-DSSVSYAS--------AS--------------LV-------------------------------------------------------------------------------------------------------------------------------------------------------------------------------------------------------------------------------------------------------------------------------------------------------------------------------------------------------------------------------------------------------------------------------
>Anas_platyrhynchos@EOA94202
---------------------------------------------------------------------------------------------------------------------------------------------------------------------------------------------------------------------TGPQ---L-N----AQL-EG-------WL---------------S----Q----------------------------V---------Q-------------S--------------------------------------------------T-----------------------------K-------------------------------------------------------------------------------R-----------------------------------------------P-A---R--------A----------IIA---PHAGYTYCGSCAAHAY-------KQ---V-----D---P------N------I-T---R------K------------------------IF-ILGPSH----HV--PL-SR-C-ALS-S-V--DI--Y-RTPL---YD--LRID--QK-----I-Y----G---E-L---------------------W-------KT------G------------------------M----------------------------------FE----R----M--SL---QT----DE------D---EHSIEMHLPYTA----K----A---M---E--------S-----H----K-D------E-----F--T----II-PVLVG-------------A-----L-SET---K------E-Q---E-FGK--L--FSK-Y-L--A--D--P-----S--------N--------L-FVV-SSDFCH------------WGQR--F-RY------SY---------------------------YD---------------------------------------------------------------------------------------------------------------------------------------------------------------------------E---S--Q--------------------------G-------------------------------E-------------I----YRSIEHLDKM-G-----------M---N--------II--E-----QL-------------D-------PVSFSN--YLKKYH--------N-----T--------------I---CGRHPI-GVL-LNA--I------------------------------N-E--------L-------------------------------Q-----------------------K-----------------N---------G-M------------------------N-------------------------M--------------S---------------------F-SF--LNYAQ-SS--Q--C-R------------------N--------W---Q-DSSVSYAA--------GA--------------LM----V-------H------------------------------------------------------------------------------------------------------------------------------------------------------------------------------------------------------------------------------------------------------------------------------------------------------------------------------------------------------------------------------------------------------------------
>Chelonia_mydas@EMP37482
----------------------------------------------------------------------------------------------------------------------------------------------------------------------------------------------------------------------GPQ---L-N----AQL-EG-------WL---------------S----Q----------------------------V---------Q-------------S--------------------------------------------------T-----------------------------K-------------------------------------------------------------------------------R-----------------------------------------------P-A---R--------A----------IIA---PHAGYTYCGSCAAHAY-------KQ---V-----D---P------T------V-T---R------K------------------------IF-ILGPSH----HV--PL-SR-C-ALS-S-V--EL--Y-RTPL---YD--LRID--QK-----I-Y----G---E-L---------------------W-------KT------G------------------------M----------------------------------FE----R----M--SL---QT----DE------D---EHSIEMHLPYTA----K----A---M---E--------S-----H----K-D------E-----F--T----IV-PVLVG-------------A-----L-SES---K------E-Q---E-FGK--L--FSK-Y-L--A--D--P-----S--------N--------L-FVV-SSDFCH------------WGQR--F-RY------SY---------------------------YD---------------------------------------------------------------------------------------------------------------------------------------------------------------------------E---S--Q--------------------------G-------------------------------E-------------I----YRSIEHLDKM-G-----------M---S--------II--E-----QL-------------D-------PVSFSN--YLKKYH--------N-----T--------------I---CGRHPI-GVL-LNA--I------------------------------T-E--------L-------------------------------Q-----------------------K-----------------N---------G-M------------------------N-------------------------M--------------S---------------------F-SF--LNYAQ-SS--Q--C-R------------------N--------W---Q-DSSVSYAA--------GA--------------LM----V-------H------------------------------------------------------------------------------------------------------------------------------------------------------------------------------------------------------------------------------------------------------------------------------------------------------------------------------------------------------------------------------------------------------------------
>Columba_livia@EMC85796
---------------------------------------------------------------------------------------------------------------------------------------------------------------------------------------------------------------------XGPQ---L-N----AQL-EG-------WL---------------S----Q----------------------------V---------Q-------------S--------------------------------------------------T-----------------------------K-------------------------------------------------------------------------------R-----------------------------------------------P-A---R--------A----------IIA---PHAGYTYCGSCAAHAY-------KQ---V-----D---P------N------I-T---R------K------------------------VF-ILGPSH----HV--PL-SR-C-ALS-S-V--DI--Y-RTPL---YD--LRID--QK-----I-Y----G---E-L---------------------W-------KT------G------------------------M----------------------------------FE----R----M--SL---QT----DE------D---EHSIEMHLPYTA----K----A---M---E--------S-----H----K-D------E-----F--T----II-PVLVG-------------A-----L-SES---K------E-Q---E-FGK--L--FSK-Y-L--A--D--P-----S--------N--------L-FVV-SSDFCH------------WGQR--F-RY------SY---------------------------YD---------------------------------------------------------------------------------------------------------------------------------------------------------------------------E---S--Q--------------------------G-------------------------------E-------------I----YRSIEHLDKM-G-----------M---S--------II--E-----QL-------------D-------PVSFSN--YLKKYH--------N-----T--------------I---CGRHPI-GVL-LNA--I------------------------------N-E--------L-------------------------------Q-----------------------K-----------------N---------G-M------------------------N-------------------------M--------------S---------------------F-SF--LNYAQ-SS--Q--C-R------------------N--------W---Q-DSSVSYAA--------GA--------------LM----V-------H------------------------------------------------------------------------------------------------------------------------------------------------------------------------------------------------------------------------------------------------------------------------------------------------------------------------------------------------------------------------------------------------------------------
>Botryllus_schlosseri@CT01131026.H1.1
--------------------------------------------------------------------------------------------------------------------------------------------------------------------------RR-A-----------SH-AG----TW------------Y--VGSGSE---L-N----DQL-SN-------WL---------------H----A----------------------------V---------K-------------K--------------------------------------------------S-----------------------------I-------------------------------------------------------------------------------P-------------------------------------------------A---R--------A----------VIS---PHAGYSYCGASAAYAY-------KQ---I-----D---A------E------K-I---K------R------------------------VF-ILGPSH----HV--YL-PG-C-ALS-S-V--EK--Y-ETPL---YS--MTID--QN-----I-Y----A---E-L---------------------R-------ET------N------------------------H----------------------------------FT----S----M--TK---EV----DE------D---EHSIEMQLPYVA----K----A---M---E--------S-----C----R-D------K-----F--T----IV-PVLVG-------------G-----L-NRE---A------E-Q---L-YGR--I--FSK-Y-L--K--D--P-----E--------N--------F-FVI-SSDFCH------------WGKR--F-RY------TY---------------------------HD---------------------------------------------------------------------------------------------------------------------------------------------------------------------------K---T--K--------------------------G-------------------------------E-------------I----YRSIEDLDRM-G-----------M---N--------HI--E-----EL-------------D-------PSKFHH--YLQEYR--------N-----T--------------I---CGRHPI-GVL-LNA--V------------------------------E-S--------I-------------------------------H-----------------------K-------E---------Q---------Q-R------------------------NV------------------------F--------------K---------------------F-KF--LDYHQ-SN--Q--C-T------------------R--------S---G-DSSVSYAA--------GA--------------L--------------------------------------------------------------------------------------------------------------------------------------------------------------------------------------------------------------------------------------------------------------------------------------------------------------------------------------------------------------------------------------------------------------------------------
>Alligator_sinensis@XM_006024509.H1.1
--------------------------------------------------------------------------------------------------------------------------------------------------------------------------------------------------------------------ASGPQ---L-N----AQL-EG-------WL---------------S----Q----------------------------V---------Q-------------S--------------------------------------------------T-----------------------------K-------------------------------------------------------------------------------R-----------------------------------------------P-A---R--------A----------IIA---PHAGYTYCGSCAAHAY-------KQ---V-----D---P------N------I-T---R------K------------------------IF-ILGPSH----HV--PL-SR-C-ALS-S-V--DI--Y-RTPL---YD--LRID--QK-----I-Y----G---E-L---------------------W-------KT------G------------------------M----------------------------------FE----R----M--SL---QT----DE------D---EHSIEMHLPYTA----K----A---M---E--------S-----H----K-D------E-----F--T----IV-PVLVG-------------A-----L-SES---K------E-Q---E-FGK--L--FSK-Y-L--A--D--P-----S--------N--------L-FVV-SSDFCH------------WGQR--F-RY------SY---------------------------YD---------------------------------------------------------------------------------------------------------------------------------------------------------------------------E---S--Q--------------------------G-------------------------------E-------------I----YRSIEHLDKM-G-----------M---S--------II--E-----QL-------------D-------PVSFSN--YLKKYH--------N-----T--------------I---CGRHPI-GVL-LNA--I------------------------------N-E--------L-------------------------------Q-----------------------K-----------------N---------G-M------------------------N-------------------------M--------------S---------------------F-SF--LNYAQ-SS--Q--C-R------------------N--------W---Q-DSSVSYAA--------GA--------------LM----V-------H------------------------------------------------------------------------------------------------------------------------------------------------------------------------------------------------------------------------------------------------------------------------------------------------------------------------------------------------------------------------------------------------------------------
>Ambystoma_mexicanum@CT01131213.H1.1
--------------------------------------------------------------------------------------------------------------------------------------------------------MSNRVV-------C----RE-A-----------SH-AG----SW------------Y--TSSGPQ---L-S----AQL-DG-------WL---------------S----Q----------------------------A---------Q-------------T--------------------------------------------------T-----------------------------K-------------------------------------------------------------------------------R-----------------------------------------------P-A---R--------A----------IIA---PHAGYTYCGSCAAHAY-------KQ---V-----D---P------S------I-T---R------R------------------------VF-ILGPSH----HV--PL-SR-C-ALS-T-V--DI--Y-RTPL---YD--LHID--QK-----I-Y----G---D-L---------------------W-------KT------G------------------------L----------------------------------FE----R----M--SL---ST----DE------D---EHSIEMHLPYTA----K----A---M---E--------S-----H----K-D------E-----F--T----IV-PVLVG-------------A-----L-SES---K------E-Q---E-FGK--L--FSK-Y-L--A--D--P-----S--------N--------L-FVI-SSDFCH------------WGQR--F-RY------TY---------------------------FD---------------------------------------------------------------------------------------------------------------------------------------------------------------------------E---T--Q--------------------------G-------------------------------E-------------I----YRSIENLDKM-G-----------M---S--------II--E-----QL-------------D-------PASFSN--YLKKYH--------N-----T--------------I---CGRHPI-GVL-LNA--I------------------------------T-E--------L-------------------------------Q-----------------------K-----------------S---------G-M------------------------N-------------------------M--------------S---------------------F-SF--LNYAQ-SS--Q--C-R------------------N--------W---Q-DSSVSYAA--------GA--------------LM----V-------H------------------------------------------------------------------------------------------------------------------------------------------------------------------------------------------------------------------------------------------------------------------------------------------------------------------------------------------------------------------------------------------------------------------
>Chelonoidis_nigra@Contig7514.H1.1
-----------------------------------------------------------------------------------------------------------------------------------------------------------------------------------------------------------------------PQ---L-N----AQL-EG-------WL---------------S----Q----------------------------V---------Q-------------S--------------------------------------------------T-----------------------------K-------------------------------------------------------------------------------R-----------------------------------------------P-A---R--------A----------IIA---PHAGYTYCGSCAAHAY-------KQ---V-----D---P------T------I-T---R------K------------------------IF-ILGPSH----HV--PL-SR-C-ALS-S-V--EI--Y-RTPL---YD--LRID--QK-----I-Y----G---E-L---------------------W-------KT------G------------------------M----------------------------------FE----R----M--SL---QT----DE------D---EHSIEMHLPYTA----K----A---M---E--------S-----H----K-D------E-----F--T----IV-PVLVG-------------A-----L-SES---K------E-Q---E-FGK--L--FSK-Y-L--A--D--P-----S--------N--------L-FVV-SSDFCH------------WGQR--F-RY------SY---------------------------YD---------------------------------------------------------------------------------------------------------------------------------------------------------------------------E---S--Q--------------------------G-------------------------------E-------------I----YRSIEHLDKM-G-----------M---S--------II--E-----QL-------------D-------PVSFSN--YLKKYH--------N-----T--------------I---CGRHPI-GVL-LNA--I------------------------------T-E--------L-------------------------------Q-----------------------K-----------------N---------G-M------------------------N-------------------------M--------------S---------------------F-SF--LNYAQ-SS--Q--C-R------------------N--------W---Q-DSSVSYAA--------GA--------------LM----V-------H------------------------------------------------------------------------------------------------------------------------------------------------------------------------------------------------------------------------------------------------------------------------------------------------------------------------------------------------------------------------------------------------------------------
>Chrysemys_picta_bellii@CT01131213.H1.1
--------------------------------------------------------------------------------------------------------------------------------------------------------MSNRVL-------C----RE-A-----------SH-AG----SW------------Y--TASGPQ---L-N----AQL-EG-------WL---------------S----Q----------------------------V---------Q-------------S--------------------------------------------------T-----------------------------K-------------------------------------------------------------------------------R-----------------------------------------------P-A---R--------A----------IIA---PHAGYTYCGSCAAHAY-------KQ---V-----D---P------T------I-T---R------K------------------------IF-ILGPSH----HV--PL-SR-C-ALS-S-V--EI--Y-RTPL---YD--LRID--QK-----I-Y----G---E-L---------------------W-------KT------G------------------------M----------------------------------FE----R----M--SL---QT----DE------D---EHSIEMHLPYTA----K----A---M---E--------S-----H----K-D------E-----F--T----IV-PVLVG-------------A-----L-SES---K------E-Q---E-FGK--L--FSK-Y-L--A--D--P-----S--------N--------L-FVV-SSDFCH------------WGQR--F-RY------SY---------------------------YD---------------------------------------------------------------------------------------------------------------------------------------------------------------------------E---S--Q--------------------------G-------------------------------E-------------I----YRSIEHLDKM-G-----------M---S--------II--E-----QL-------------D-------PVSFSN--YLKKYH--------N-----T--------------I---CGRHPI-GVL-LNA--I------------------------------T-E--------L-------------------------------Q-----------------------K-----------------N---------G-M------------------------N-------------------------M--------------S---------------------F-SF--LNYAQ-SS--Q--C-R------------------N--------W---Q-DSSVSYAA--------GA--------------LM----V-------H------------------------------------------------------------------------------------------------------------------------------------------------------------------------------------------------------------------------------------------------------------------------------------------------------------------------------------------------------------------------------------------------------------------
>Crocodylus_niloticus@toto26631.H1.1
-----------------------------------------------------------------------------------------------------------------------------------------------------------------------------------------------------------------------------------------------------------------------------------------------------------------------------------------------------------------------------------------------------------------------------------------------------------------------------------------------------------------------------------------------------------------------------------------------------------------------------------------------------------------------------------------------------------------------------------------------------------------------------------------------------------------------------------------------------------------------------------------------------------------------------------------------------------------------------------------------SES---K------E-Q---E-FGK--L--FSK-Y-L--A--D--P-----S--------N--------L-FVV-SSDFCH------------WGQR--F-RY------SY---------------------------YD---------------------------------------------------------------------------------------------------------------------------------------------------------------------------E---S--Q--------------------------G-------------------------------E-------------I----YRSIEHLDKM-G-----------M---S--------II--E-----QL-------------D-------PVSFSN--YLKKYH--------X-----T--------------I---CGRHPI-GVL-LNA--I------------------------------N-E--------L-------------------------------Q-----------------------K-----------------N---------G-M------------------------N-------------------------M--------------S---------------------F-SF--LNYAQ-SS--Q--C-R------------------N-------------------------------------------------------------------------------------------------------------------------------------------------------------------------------------------------------------------------------------------------------------------------------------------------------------------------------------------------------------------------------------------------------------------------------------------------------------------------------
>Cyclorana_alboguttata@Calb2873.H1.1
--------------------------------------------------------------------------------------------------------------------------------------------------------MSNRAL-------C----RE-A-----------SH-AG----SW------------Y--TASGPQ---L-S----AQL-EG-------WL---------------S----Q----------------------------A---------Q-------------T--------------------------------------------------S-----------------------------K-------------------------------------------------------------------------------R-----------------------------------------------P-A---R--------A----------IIA---PHAGYTYCGSCAAHAY-------KQ---V-----D---P------S------I-T---R------R------------------------VF-ILGPSH----HV--AL-SR-C-ALS-T-V--DI--Y-RTPL---YD--LHID--QK-----V-Y----G---E-L---------------------W-------KT------G------------------------M----------------------------------FE----R----M--SL---QT----DE------D---EHSIEMHLPYTA----K----T---M---E--------S-----H----K-D------E-----F--T----IV-PVLVG-------------A-----L-SES---K------E-Q---E-FGK--L--FSK-Y-L--A--D--P-----T--------N--------L-FVI-SSDFCH------------WGQR--F-RY------TY---------------------------YD---------------------------------------------------------------------------------------------------------------------------------------------------------------------------E---S--Q--------------------------G-------------------------------E-------------I----YRSIENLDKM-G-----------M---S--------II--E-----QL-------------D-------PVPFSN--YLKKYH--------N-----T--------------I---CGRHPI-GVL-LNA--T------------------------------T-E--------L-------------------------------Q-----------------------K-----------------S---------G-V------------------------N-------------------------M--------------S---------------------F-SF--LNYAQ-SS--Q--C-R------------------S--------W---Q-DSSVSYAA--------GA--------------LV----V-------H------------------------------------------------------------------------------------------------------------------------------------------------------------------------------------------------------------------------------------------------------------------------------------------------------------------------------------------------------------------------------------------------------------------
>Cynops_pyrrhogaster@FS315696.H1.1
--------------------------------------------------------------------------------------------------------------------------------------------------------MSNRVV-------C----RE-A-----------SH-AG----SW------------Y--TSSGPQ---L-S----AQL-DG-------WL---------------S----Q----------------------------V---------Q-------------S--------------------------------------------------T-----------------------------K-------------------------------------------------------------------------------R-----------------------------------------------P-A---R--------A----------IIA---PHAGYTYCGSCAAHAY-------KQ---V-----D---P------S------I-T---R------R------------------------IF-ILG-------------------------------------------------------------------------------------------------------------------------------------------------------------------------------------------------------------------------------------------------------------------------------------------------------------------------------------------------------------------------------------------I-SSDFCH------------WGQR--F-RY------TY---------------------------FD---------------------------------------------------------------------------------------------------------------------------------------------------------------------------E---S--Q--------------------------G-------------------------------E-------------I----YRSIENLDKM-G-----------M---S--------II--E-----QL-------------D-------PVSFSN--YLKKYH--------N-----T--------------I---CGRHPI-GVL-LNA--T------------------------------T-E--------L-------------------------------Q-----------------------K-----------------S---------G-L------------------------N-------------------------M--------------S---------------------F-SF--LNYAQ-SS--Q--C-R------------------N--------W---Q-DSSVSYAA--------GA--------------LM----V-------H------------------------------------------------------------------------------------------------------------------------------------------------------------------------------------------------------------------------------------------------------------------------------------------------------------------------------------------------------------------------------------------------------------------
>Elaphe_guttata@toto2129.H1.1
---------------------------------------------------------------------------------------------------------------------------------------------------------------------------------------------------------------------------------------------------------------------------------------------------------------------------------------------------------------------------------------------------------------------------------------------------------------------------------------------------------------------------------------------------------------------------------------------------------------------------------------------------------------------------------------------------------------------------------------------------------------------------------------------------------------------------------------------------------------------------------------------------------------------------------------------------------------------------------------------------------------------------------------------------------------------FVV-SSDFCH------------WGQR--F-RY------SY---------------------------YD---------------------------------------------------------------------------------------------------------------------------------------------------------------------------E---S--Q--------------------------G-------------------------------E-------------I----YRSIEHLDKM-G-----------M---N--------II--E-----QL-------------D-------PVSFSN--YLKKYH--------N-----T--------------I---CGRHPI-GVL-LNA--I------------------------------T-E--------L-------------------------------Q-----------------------K-----------------N---------G-M------------------------N-------------------------M--------------S---------------------F-SF--LNYAQ-SS--Q--C-R------------------N--------W---Q-DSSVSYAA--------GA--------------LM----V-------H------------------------------------------------------------------------------------------------------------------------------------------------------------------------------------------------------------------------------------------------------------------------------------------------------------------------------------------------------------------------------------------------------------------
>Eublepharis_macularius@Emac3919.H1.1
--------------------------------------------------------------------------------------------------------------------------------------------------------MSNRVL-------C----RE-A-----------SH-AG----SW------------Y--TASGPQ---L-S----AQL-EG-------WL---------------S----Q----------------------------V---------Q-------------S--------------------------------------------------T-----------------------------K-------------------------------------------------------------------------------R-----------------------------------------------P-A---R--------A----------IIA---PHAGYTYCGSCAAHAY-------KQ---V-----D---P------S------I-T---R------R------------------------IF-ILGPSH----HV--PL-SR-C-ALS-S-V--DI--Y-RTPL---YD--LRID--QK-----V-Y----A---D-L---------------------W-------KT------G------------------------M----------------------------------FE----R----M--SL---QT----DE------D---EHSIEMHLPYTA----K----A---M---E--------S-----H----K-D------E-----F--T----IV-PVLVG-------------A-----L-SET---K------E-Q---E-FGK--L--FSK-Y-L--A--D--P-----C--------N--------L-FVV-SSDFCH------------WGQR--F-RY------SY---------------------------YD---------------------------------------------------------------------------------------------------------------------------------------------------------------------------E---S--Q--------------------------G-------------------------------E-------------I----YRSIEHLDKM-G-----------M---S--------II--E-----QL-------------D-------PVSFSN--YLKKYH--------N-----T--------------I---CGRHPI-GVL-LNA--I------------------------------T-E--------L-------------------------------Q-----------------------K-----------------N---------G-M------------------------N-------------------------M--------------S---------------------F-SF--LNYAQ-SS--Q--C-R------------------N--------W---Q-DSSVSYAA--------GA--------------LM----V-------H------------------------------------------------------------------------------------------------------------------------------------------------------------------------------------------------------------------------------------------------------------------------------------------------------------------------------------------------------------------------------------------------------------------
>Lampropholis_coggeri@Lcog7346.H1.1
--------------------------------------------------------------------------------------------------------------------------------------------------------MSNRVL-------C----RE-A-----------SH-AG----SW------------Y--TASGPQ---L-S----AQL-EG-------WL---------------S----Q----------------------------V---------Q-------------S--------------------------------------------------T-----------------------------K-------------------------------------------------------------------------------K-----------------------------------------------P-A---R--------A----------IIA---PHAGYTYCGSCAAHAY-------KQ---V-----D---P------S------L-T---R------R------------------------IF-ILGPSH----HV--PL-SR-C-ALS-S-V--DI--Y-RTPL---YD--LRID--QK-----V-Y----S---D-L---------------------W-------KT------G------------------------M----------------------------------FE----R----M--SL---QT----DE------D---EHSIEMHLPYTA----K----A---M---E--------S-----H----K-D------E-----F--T----IV-PVLVG-------------A-----L-SET---K------E-Q---E-FGK--L--FSK-Y-L--A--D--P-----C--------N--------L-FVV-SSDFCH------------WGQR--F-RY------SY---------------------------YD---------------------------------------------------------------------------------------------------------------------------------------------------------------------------E---S--Q--------------------------G-------------------------------E-------------I----YRSIEHLDKM-G-----------M---N--------II--E-----QL-------------D-------PVSFSN--YLKKYH--------N-----T--------------I---CGRHPI-GVL-LNA--I------------------------------T-E--------L-------------------------------Q-----------------------K-----------------N---------G-M------------------------N-------------------------M--------------S---------------------F-SF--LNYSQ-SS--Q--C-R------------------N--------W---Q-DSSVSYAA--------GA--------------LM----V-------H------------------------------------------------------------------------------------------------------------------------------------------------------------------------------------------------------------------------------------------------------------------------------------------------------------------------------------------------------------------------------------------------------------------
>Latimeria_chalumnae@CT01131213.H1.1
--------------------------------------------------------------------------------------------------------------------------------------------------------MSNGVV-------C----RE-A-----------SH-AG----SW------------Y--TASGSQ---L-N----AQL-EG-------WL---------------S----Q----------------------------V---------Q-------------S--------------------------------------------------T-----------------------------R-------------------------------------------------------------------------------R-----------------------------------------------P-A---R--------A----------IIA---PHAGYTYCGSCAGHAY-------KQ---V-----D---P------S------I-T---R------R------------------------VF-ILGPSH----HV--PL-SR-C-ALS-T-A--DI--Y-RTPL---YD--LRID--QK-----I-Y----G---E-L---------------------W-------KT------G------------------------L----------------------------------FE----R----M--SL---QT----DE------D---EHSIEMHLPYTA----K----A---M---E--------S-----H----K-D------E-----F--T----IV-PVLVG-------------A-----L-SNI---K------E-Q---E-FGK--I--FTK-Y-L--A--D--P-----S--------N--------L-FVI-SSDFCH------------WGQR--F-RY------TY---------------------------YD---------------------------------------------------------------------------------------------------------------------------------------------------------------------------E---S--Q--------------------------G-------------------------------E-------------I----YRSIENLDKM-G-----------M---G--------II--E-----QL-------------D-------PLSFSN--YLKKYN--------N-----T--------------I---CGRHPI-GVL-LNA--A------------------------------A-Q--------L-------------------------------K-----------------------E-----------------S---------G-V------------------------N-------------------------M--------------S---------------------F-TF--LNYAQ-SS--Q--C-R------------------S--------W---Q-DSSVSYAA--------GA--------------LM----V-------H------------------------------------------------------------------------------------------------------------------------------------------------------------------------------------------------------------------------------------------------------------------------------------------------------------------------------------------------------------------------------------------------------------------
>Latimeria_menadoensis@GAPS01002365.H1.1
--------------------------------------------------------------------------------------------------------------------------------------------------------MSNGVV-------C----RE-A-----------SH-AG----SW------------Y--TASGSQ---L-N----AQL-EG-------WL---------------S----Q----------------------------V---------Q-------------S--------------------------------------------------T-----------------------------R-------------------------------------------------------------------------------R-----------------------------------------------P-A---R--------A----------IIA---PHAGYTYCGSCAGHAY-------KQ---V-----D---P------S------I-T---R------R------------------------VF-ILGPSH----HV--PL-SR-C-ALS-T-A--DI--Y-RTPL---YD--LRID--QK-----I-Y----G---E-L---------------------W-------KT------G------------------------L----------------------------------FE----R----M--SL---QT----DE------D---EHSIEMHLPYTA----K----A---M---E--------S-----H----K-D------E-----F--T----IV-PVLVG-------------A-----L-SNI---K------E-Q---E-FGK--I--FTK-Y-L--A--D--P-----S--------N--------L-FVI-SSDFCH------------WGQR--F-RY------TY---------------------------YD---------------------------------------------------------------------------------------------------------------------------------------------------------------------------E---S--Q--------------------------G-------------------------------E-------------I----YRSIENLDKM-G-----------M---G--------II--E-----QL-------------D-------PLSFSN--YLKKYN--------N-----T--------------I---CGRHPI-GVL-LNA--A------------------------------A-Q--------L-------------------------------K-----------------------E-----------------S---------G-V------------------------N-------------------------M--------------S---------------------F-TF--LNYAQ-SS--Q--C-R------------------S--------W---Q-DSSVSYAA--------GA--------------LM----V-------H------------------------------------------------------------------------------------------------------------------------------------------------------------------------------------------------------------------------------------------------------------------------------------------------------------------------------------------------------------------------------------------------------------------
>Leucoraja_erinacea@toto367.H1.1
--------------------------------------------------------------------------------------------------------------------------------------------------------MSSRAV-------C----RE-A-----------SH-AG----SW------------Y--TASGPQ---L-N----AQL-DS-------WL---------------A----Q----------------------------A---------Q-------------S--------------------------------------------------T-----------------------------G-------------------------------------------------------------------------------R-----------------------------------------------P-A---R--------A----------IIA---PHAGYTYCGSCAAHAY-------KQ---V-----D---P------S------I-T---R------R------------------------VF-ILGPSH----HA--PL-SR-C-ALS-T-A--DI--Y-RTPL---YD--LRID--QK-----I-Y----G---E-L---------------------W-------KT------G------------------------M----------------------------------FE----R----M--TI---QI----DE------D---EHSIEMHLPYTA----K----T---M---E--------S-----Q----K-D------E-----L--T----IV-PVLVG-------------A-----L-SDS---K------E-Q---M-YGE--L--FSK-Y-L--A--D--P-----L--------N--------L-FVI-SSDFCH------------WGQR--F-RF------TH---------------------------YD---------------------------------------------------------------------------------------------------------------------------------------------------------------------------E---S--Q--------------------------G-------------------------------E-------------I----YRSIQHLDKM-G-----------M---D--------II--E-----QL-------------D-------AVSFNN--YLKKYH--------N-----T--------------I---CGRHPI-GVL-LNA--V------------------------------T-E--------L-------------------------------R-----------------------K-----------------S---------G-M------------------------N-------------------------M--------------A---------------------F-SF--LNYSQ-SS--Q--C-K------------------N--------W---D-DSSVSYAA--------GT--------------LM----V-------H------------------------------------------------------------------------------------------------------------------------------------------------------------------------------------------------------------------------------------------------------------------------------------------------------------------------------------------------------------------------------------------------------------------
>Notophthalmus_viridescens@Nvir1694.H1.1
--------------------------------------------------------------------------------------------------------------------------------------------------------MSNRVV-------C----RE-A-----------SH-AG----SW------------Y--TSSGPQ---L-S----AQL-DG-------WL---------------S----Q----------------------------V---------Q-------------S--------------------------------------------------T-----------------------------K-------------------------------------------------------------------------------R-----------------------------------------------P-A---R--------A----------IIA---PHAGYTYCGSCAAHAY-------KQ---V-----D---P------S------I-T---R------R------------------------IF-ILGPSH----HV--PL-SR-X-ALS-T-V--DI--Y-RTPL---YD--LHID--QK-----I-Y----G---D-L---------------------W-------KT------G------------------------M----------------------------------FE----R----M--SL---ST----DE------D---EHSIEMHLPYTA----K----A---M---E--------S-----H----K-D------E-----F--T----IV-PVLVG-------------A-----L-SES---K------E-Q---E-FGK--L--FSK-Y-L--A--D--P-----S--------N--------L-FVI-SSDFCH------------WGQR--F-RY------TY---------------------------FD---------------------------------------------------------------------------------------------------------------------------------------------------------------------------E---S--Q--------------------------G-------------------------------E-------------I----YRSVENLDKM-G-----------M---S--------II--E-----QL-------------D-------PVSFSN--YLKKYH--------N-----T--------------I---CGRHPI-GVL-LNA--T------------------------------T-E--------L-------------------------------Q-----------------------K-----------------S---------G-L------------------------N-------------------------M--------------S---------------------F-SF--LNYAQ-SS--Q--C-R------------------N--------W---Q-DSSVSYAA--------GA--------------LM----V-------H------------------------------------------------------------------------------------------------------------------------------------------------------------------------------------------------------------------------------------------------------------------------------------------------------------------------------------------------------------------------------------------------------------------
>Pelodiscus_sinensis@toto6430.H1.1
-----------------------------------------------------------------------------------------------------------------------------------------------------------------------------------------------------------------------PQ---L-N----AQL-EG-------WL---------------S----Q----------------------------V---------Q-------------S--------------------------------------------------T-----------------------------K-------------------------------------------------------------------------------R-----------------------------------------------P-A---R--------A----------IIA---P---------------------------------------------------------R------K------------------------IF-ILGPSH----HV--PL-SR-C-ALS-S-V--EI--Y-RTPL---YD--LRID--QK-----I-Y----G---D-L---------------------W-------KT------G------------------------M----------------------------------FE----R----M--SL---QT----DE------D---EHSIEMHLPYTA----K----A---M---E--------S-----H----K-D------E-----F--T----IV-PVLVG-------------A-----L-SES---K------E-Q---E-FGK--L--FSK-Y-L--A--D--P-----S--------N--------L-FVV-SSDFCH------------WGQR--F-RY------SY---------------------------YD---------------------------------------------------------------------------------------------------------------------------------------------------------------------------E---S--Q--------------------------G-------------------------------E-------------I----YRSIEHLDKM-G-----------M---S--------II--E-----QL-------------D-------PVSFSN--YLKKYH--------N-----T--------------I---CGRHPI-GVL-LNA--I------------------------------T-E--------L-------------------------------Q-----------------------K-----------------N---------G-M------------------------N-------------------------M--------------S---------------------F-SF--LNYAQ-SS--Q--C-R------------------N--------W---Q-DSS--------------------------------------------------------------------------------------------------------------------------------------------------------------------------------------------------------------------------------------------------------------------------------------------------------------------------------------------------------------------------------------------------------------------------------------------------------------
>Phrynops_hilarii@Contig16107.H1.1
------------------------------------------------------------------------------------------------------------------------------------------------------------------------------------------------------------------------------------------------------------------------------------------------------------------------------------------------------------------------------------------------------------------------------------------------------------------------------------------------------------------------------------------------------------------------------------------------------------------------------------------------------------------------------------------------------------------------------------------------------------------------------------------------------------------------------------------------------------------------------DE------D---EHSIEMHLPYTA----K----A---M---E--------S-----H----K-D------E-----F--T----IV-PVLVG-------------A-----L-SES---K------E-Q---E-FGK--L--FSK-Y-L--A--D--P-----S--------N--------L-FVV-SSDFCH------------WGQR--F-RY------SY---------------------------YD---------------------------------------------------------------------------------------------------------------------------------------------------------------------------E---S--Q--------------------------G-------------------------------E-------------I----YRSIEHLDKM-G-----------M---S--------II--E-----QL-------------D-------PVSFSN--YLKKYH--------N-----T--------------I---CGRHPI-GVL-LNA--I------------------------------T-E--------L-------------------------------Q-----------------------K-----------------N---------G-M------------------------N-------------------------M--------------X---------------------F-----------------------------------------------------------------------------------------------------------------------------------------------------------------------------------------------------------------------------------------------------------------------------------------------------------------------------------------------------------------------------------------------------------------------------------------------------------------------------------------------------------------------
>Pogona_vitticeps@CT01131213.H1.1
----------------------------------------------------------------------------------------------------------------------------------------------------------------------------------------------------------------------------L-S----AQL-EG-------WL---------------S----Q----------------------------V---------Q-------------S--------------------------------------------------T-----------------------------K-------------------------------------------------------------------------------R-----------------------------------------------P-A---R--------A----------IIA---PHAGYTYCGSCAAHAY-------KQ---V-----D---P------S------I-T---R------R------------------------IF-ILGPSH----HV--PL-SR-C-ALS-S-V--DI--Y-RTPL---YD--LRID--QK-----V-Y----A---E-L---------------------W-------KT------G------------------------M----------------------------------FE----R----M--SL---QT----DE------D---EHSIEMHLPYTA----K----A---M---E--------S-----H----K-D------E-----F--T----IV-PVLVG-------------A-----L-SET---K------E-Q---E-FGK--L--FSK-Y-L--A--D--P-----C--------N--------L-FVV-SSDFCH---------------------------------------------------------------------------------------------------------------------------------------------------------------------------------------------------------------------------------------------------------------------------------------------------------------------------------------------------------------------------------------------------------------------------------------------------------------------------------------------------------------------------------------------------------------------------------------------------------------------------------------------------------------------------------------------------------------------------------------------------------------------------------------------------------------------------------------------------------------------------------------------------------------------------------------------------------------------------------------------------------------------------------------------------------------------------------------------------------------------------------------------------------------------------------------------------------------
>Protopterus_annectens@CT01131213.H1.1
--------------------------------------------------------------------------------------------------------------------------------------------------------MSNRVV-------Y----RE-A-----------TH-AG----SW------------Y--TASGPQ---L-N----TQL-EA-------WL---------------S----L----------------------------P---------Q-------------P--------------------------------------------------T-----------------------------K-------------------------------------------------------------------------------R-----------------------------------------------P-A---R--------A----------IIA---PHAGYTYCGSCAAHAY-------KQ---V-----D---P------Q------I-T---R------R------------------------VF-ILGPSH----HV--PL-SR-C-GLT-P-A--DV--Y-RTPL---YD--LHID--QK-----V-Y----G---E-L---------------------W-------KT------G------------------------M----------------------------------FE----R----V--TL---TI----DE------D---EHSIEMHLPYIA----K----A---M---E--------S-----H----K-D------E-----F--T----IV-PVLVG-------------A-----L-NET---K------E-Q---E-FGK--I--FSK-Y-L--S--D--P-----S--------N--------L-FVI-SSDFCH------------WGQR--F-RY------TY---------------------------YD---------------------------------------------------------------------------------------------------------------------------------------------------------------------------E---T--Q--------------------------G-------------------------------E-------------I----YRSIEHLDKM-G-----------M---S--------IV--E-----QL-------------D-------PVSFTN--YLKKYH--------N-----T--------------I---CGRHPI-GVL-LHA--I------------------------------L-E--------L-------------------------------K-----------------------K-----------------S---------G-M------------------------N-------------------------V--------------N---------------------F-SF--LNYTQ-SS--Q--C-R------------------N--------W---Q-DSSVSYAA--------GV--------------LT----V-------H------------------------------------------------------------------------------------------------------------------------------------------------------------------------------------------------------------------------------------------------------------------------------------------------------------------------------------------------------------------------------------------------------------------
>Ptychodera_flava@CT01131213.H1.1
----------------------------------------------------------------------------------------------------------------------------------------------------------MSSQ-------T----RK-A-----------TH-AG----SW------------Y--SRSGKD---L-S----AEL-GQ-------WLAA-------------A----A----------------------------A---------D-------------H--------------------------------------------------D-----------------------------H-------------------------------------------------------------------------------R-----------------------------------------------P-A---R--------A----------IIA---PHAGYFYCGKCGAHAY-------RQ---V-----D---A------A------H-V---R------R------------------------VF-ILGPSH----HV--RL-GG-C-ALS-M-T--TT--Y-NTPL---YN--LPID--TE-----I-Y----R---E-L---------------------W-------AT------G------------------------E----------------------------------FE----K----M--SL---QT----DE------D---EHSIEMQLPYIA----K----V---M---E--------S-----R----K-N------D-----F--T----IV-PVLVG-------------A-----L-STE---K------E-Q---K-YGR--L--FSK-Y-L--A--Q--P-----E--------N--------L-FVI-SSDFCH------------WGER--F-RF------TH---------------------------YD---------------------------------------------------------------------------------------------------------------------------------------------------------------------------K---S--H--------------------------G-------------------------------E-------------I----YKSIEALDHK-G-----------M---K--------LI--E-----DL-------------D-------PAGFAH--YLKKYG--------N-----T--------------I---CGRHPI-GVL-LNA--I------------------------------A-T--------L-------------------------------R-----------------------E-------KE--------N---------G-H------------------------K-------------------------M--------------S---------------------L-KF--LNYDQ-SQ--Q--C-R------------------S--------M---D-ESSVSYAA--------AS--------------LA----I--------------------------------------------------------------------------------------------------------------------------------------------------------------------------------------------------------------------------------------------------------------------------------------------------------------------------------------------------------------------------------------------------------------------------
>Python_regius@Preg44183.H1.1
--------------------------------------------------------------------------------------------------------------------------------------------------------MSNRVL-------C----RE-A-----------SH-AG----SW------------Y--TASGPQ---L-S----AQL-EG-------WL---------------S----Q----------------------------V---------Q-------------S--------------------------------------------------T-----------------------------K-------------------------------------------------------------------------------R-----------------------------------------------P-A---R--------A----------IIA---PHAGYTYCGSCAAHAY-------KQ---V-----D---P------S------I-T---R------R------------------------IF-ILGPSH----HV--PL-SR-C-ALS-S-V--DI--Y-RTPL---YD--LRID--QK-----V-Y----A---D-L---------------------W-------KT------G------------------------M----------------------------------FE----R----M--SL---QT----DE------D---EHSIEMHLPYTA----K----A---M---E--------S-----H----K-D------E-----F--T----IV-PVLVG-------------A-----L-SET---K------E-Q---E-FGK--L--FSK-Y-L--A--D--P-----C--------N--------L-FVV-SSDFCH------------WGQR--F-RY------SY---------------------------YD---------------------------------------------------------------------------------------------------------------------------------------------------------------------------E---S--Q--------------------------G-------------------------------E-------------I----YRSIEHLDKM-G-----------M---S--------II--E-----QL-------------D-------PVSFSN--YLKKYH--------N-----T--------------I---CGRHPI-GVL-LNA--I------------------------------T-E--------L-------------------------------Q-----------------------K-----------------N---------G-M------------------------N-------------------------M--------------S---------------------F-SF--LNYAQ-SS--Q--C-R------------------N--------W---Q-DSSVSYAA--------GA--------------LM----V-------H------------------------------------------------------------------------------------------------------------------------------------------------------------------------------------------------------------------------------------------------------------------------------------------------------------------------------------------------------------------------------------------------------------------
>Rana_chensinensis@Rche2608.H1.1
--------------------------------------------------------------------------------------------------------------------------------------------------------MSNRAL-------C----RD-A-----------SH-AG----SW------------Y--TASGPQ---L-S----AQL-EG-------WL---------------S----Q----------------------------A---------Q-------------T--------------------------------------------------S-----------------------------K-------------------------------------------------------------------------------R-----------------------------------------------P-A---R--------A----------IIA---PHAGYTYCGSCAAHAY-------KQ---V-----D---P------S------I-T---R------R------------------------VF-ILGPSH----HV--AL-SR-C-ALS-T-V--DI--Y-RTPL---YD--LHID--QK-----V-Y----G---E-L---------------------W-------KT------G------------------------M----------------------------------FE----R----M--SM---QT----DE------D---EHSIEMHLPYTA----K----A---M---E--------S-----H----K-D------E-----F--T----IV-PVLVG-------------A-----L-SES---K------E-Q---E-FGK--L--FSK-Y-L--A--D--P-----S--------N--------L-FVI-SSDFCH------------WGQR--F-RY------TY---------------------------YD---------------------------------------------------------------------------------------------------------------------------------------------------------------------------E---S--Q--------------------------G-------------------------------E-------------I----YRSIENLDRM-G-----------M---S--------II--E-----QL-------------D-------PVPFSN--XLKKYH--------N-----T--------------I---CGRHPI-GVL-LNA--A------------------------------T-E--------L-------------------------------R-----------------------R-----------------N---------G-V------------------------N-------------------------M--------------S---------------------F-SF--LNYAQ-SS--Q--C-R------------------S--------W---Q-DSSVSYAA--------GA--------------LV----V-------H------------------------------------------------------------------------------------------------------------------------------------------------------------------------------------------------------------------------------------------------------------------------------------------------------------------------------------------------------------------------------------------------------------------
>Scyliorhinus_canicula@toto23880.H1.1
--------------------------------------------------------------------------------------------------------------------------------------------------------MSSRAV-------C----RE-A-----------SH-AG----SW------------Y--TASGAQ---L-N----AQL-ES-------WL---------------A----Q----------------------------A---------Q-------------P--------------------------------------------------T-----------------------------G-------------------------------------------------------------------------------R-----------------------------------------------P-A---R--------A----------IIA---PHAGYTYCGSCAAHAY-------KQ---V-----D---P------S------I-T---R------R------------------------VF-ILGPSH----HA--PL-SR-C-ALS-T-A--DI--Y-RTPL---YD--LRID--QK-----I-Y----G---E-L---------------------W-------KT------G------------------------M----------------------------------FE----R----M--TI---QI----DE------D---EHSIEMHLPYTA----K----T---M---E--------S-----Q----K-D------E-----L--T----IV-PVLVG-------------A-----L-SDS---K------E-Q---M-YGE--L--FSK-Y-L--A--D--P-----L--------N--------L-FVI-SSDFCH------------WGQR--F-RY------TH---------------------------YD---------------------------------------------------------------------------------------------------------------------------------------------------------------------------E---S--Q--------------------------G-------------------------------E-------------I----YRSIQHLDKM-G-----------M---D--------II--------QL-------------D-------AVSFNN--YLKKYH--------N-----T--------------I---CGRHPI-GVL-LNA--V------------------------------A-E--------L-------------------------------R-----------------------K-----------------S---------G-M------------------------N-------------------------M--------------A---------------------F-SF--LNYAQ-SS--Q--C-K------------------N--------W---E-DSSVSYAA--------GT--------------LM----V-------H------------------------------------------------------------------------------------------------------------------------------------------------------------------------------------------------------------------------------------------------------------------------------------------------------------------------------------------------------------------------------------------------------------------
>Trachemys_scripta@toto24025.H1.1
----------------------------------------------------------------------------------------------------------------------------------------------------------------------------------------------------------------------------------------------------------------------------------------------------------------------------------------------------------------------------------------------------------------------------------------------------------------------------------------------------------------------------------------------------------------------------------------------------------------------------------------------------------------------------------------------------------------------------------------------------------------------------------------------------------------------------------------------------------------L--SL---QT----DE------D---EHSIEMHLPYTA----K----A---M---E--------S-----H----K-D------E-----F--T----IV-PVLVG-------------A-----L-SES---K------E-Q---E-F-------------------------------------------------------------------------------------------------------------------------------------------------------------------------------------------------------------------------------------------------------------------------------------------------------------------------------------------------------------------------------------------------------------------------------------------------------------------------------------------------------------------------------------------------------------------------------------------------------------------------------------------------------------------------------------------------------------------------------------------------------------------------------------------------------------------------------------------------------------------------------------------------------------------------------------------------------------------------------------------------------------------------------------------------------------------------------------------------------------------------------------------------------------------------------------------------------------------------------------------------------------------------
