# Supplementary material for: A phylogenomic framework and timescale for comparative studies of tunicates
Source: BMC Biol. 2018 Apr 13;16:39. doi: 10.1186/s12915-018-0499-2 (PMC5899321; doi:10.1186/s12915-018-0499-2)
Supplement: Supplementary file 4 — Supporting data. Transcriptome assemblies, alignments, and trees. (ZIP 38502 kb) [file 12915_2018_499_MOESM4_ESM.zip › 12915_2018_499_MOESM4_ESM/12915_2018_499 (Delsuc) Files Updated 23-03-2018/psma-A.fasta]

>Branchiostoma_floridae@EEN45469
-----------MFLT-RSEYDRGVNTFSPEGRLFQIEYAIEAIKLGSTA--IGIQTSEGIVLAVEKRITS-PLMVS-T-S-VE-----KIVEVDSHIGCAVSGLVADSRTMIDKARVEAQNYWFTYNEQMSVESVCQAVA--NLAIQF----G--EE-----D-------------P-----D--P----G------A-------------MSRPFGVALLVAGI-D--------E-K----------G----PQLFHMDPSGTYVQYDAKAIGSGSEGAQSSLQEVYHKS---MTLKEALKSALTILKQVMEEKLN---------STNVEVATI---T-----------------------R-----EK---------R--FHMFSKEEVEEVIKDL--------------------------------------------------------------
>Saccoglossus_kowalevskii@XP_002741602
-----------MFLT-RSEYDRGVNTFSPEGRLFQVEYAIEAIKLGSTA--IGIKTSEGVVIAVEKRITS-SLMEP-T-S-IE-----KIVEVDTHIACAMSGLIADSRIMVDKARVEAQNHWFTYNEKMTVESVTQAVS--NLALQF----G--DD-----D-------------A-----D--V----G------A-------------MSRPFGVALLFGGI-D--------D-K----------V----PQLYHLDPSGTFIEYDAKAIGSGSEGAQSALQEVYHKS---MTLKEASKSSLSILKQVMEEKLN---------STNVEMATV---T-----------------------P-----EN---------Y--FHMLSKEEIEEVIAQL--------------------------------------------------------------
>Ciona_intestinalis@XP_002127299
-------X---MFMT-RSEYDRGVNTFSPEGRLFQVEYAIEAIKLGSTA--IGIQTADGVVLAVEKRITS-PLIEA-S-S-IE-----KVFEIDTHVGCAMSGLIADSKTMIDRARVEAQNHWFTFDEKMRVQSITKAVS--NLALQF----G--EE-----D-------------S-----E--P----G------A-------------MSRPFGVALLFAGY-D--------EGL----------G----PQLYHLDPSGTFVSCSAKAIGSASEGAQTSLEEQFHKS---MTIEEAQKSILTILKQVMEEKLT---------STNVEVATV---T-----------------------K-----EQ---------K--FHVFSKEEIENAIKDL--------------------------------------------------------------
>Ciona_savignyi@51720693.21
-----------MFMT-RSEYDRGVNTFSPEGRLFQVEYAIEAIKLGSTA--IGIQTSEGVVLAVEKRITS-PLIEP-S-S-IE-----KVFEIDTHVGCAMSGLIADSKTMIDRARVEAQNHWFTFDEKMTVQSITKAVS--NLALQF----G--EE-----D-------------S-----E--P----G------A-------------MSRPFGVALLFAGY-D--------EGL----------G----PQLYHLDPSGTYVSCSAKAIGSASEGAQTSLEEQYHKS---MTVAEATKSVLGILKQVMEEKLT---------STNVEVASV---T-----------------------N-----DK---------K--FHVFTKEEVENAIKDL--------------------------------------------------------------
>Phallusia_mammilata@Pmam61599.H1.1
--------------------------------------------------------------------------------------------------------------------------------------------------------------------------------------------------------------------------------------------------------------------PSGTFVKCLAKAIGSASEGAQTSLEEQYHKS---ITLKEACKSVLGILKQVMEEKLT---------STNVEVSTI---T-----------------------K-----SR---------N--STCLVKMKLK--------------------------------------------------------------------
>Ascidia_gemmata@FS996368.H1.1
-----------------------------------------------------------------------------------------------------------------------------------------------------------------------------------------P----G------A-------------MSRPFGVALLFAGF-D--------E-K----------G----PQLYHLDPSGTFVKCLAKAIGSASEGAQTSLEEQYHKS---ITLKEACKSVLGILKQVMEEKLT---------STNVEVATI---T-----------------------K-----EH---------N--FHVFTKDEVEEVIKDL--------------------------------------------------------------
>Clavelina_lepadiformis@CT03091006.H1.1
-----------MFMT-RSEYDRGVNTFSPEGRIFQVEYAIEAIKLGSTA--MGIQTSEGVVLAVEKRITS-PLIEP-A-S-IE-----KIFEIDRHVGCAMSGLIADSKTMIDKARVEAQNHWFTYDERMNVESITKSVS--NLALQF----G--EE-----D-------------S-----E--P----G------A-------------MSRPFGVALLFAGY-D--------E-K----------G----PQLFHLDPSGTFVNCLAKAIGSASEGAQTSLEEQYHKS---MTLKEATKCVLGILKQVMEEKLT---------ATNVEVASV---T-----------------------K-----EE---------N--YHMFSKAEIEEYMKDL--------------------------------------------------------------
>Cystodytes_dellechiajei@CT01091006.H1.1
------------------------------------------------------------------------------------------------------------RTMIDRARVEAQNHWFTYDESMCVESITKAVS--NLALQF----G--EE-----D-------------S-----E--P----G------A-------------MSRPFGVALLFAGF-D--------E-K----------G----PQLYHLDPSGTYVSCLAKAIGSASEGAQTSLEEQFHKS---MTLDEATKCVLGILKQVMEEKLT---------ATNVEVATV---T-----------------------K-----AD---------N--YHMFTKEEVEKYIKDL--------------------------------------------------------------
>Halocynthia_roretzi@DB607159.H1.1
-------------------------------------------------------------------------------------------------------------------------------------------------------------------------------------------------------------------------VALLFAGC-D--------E-R----------G----PQLYHLDPSGTYILCDAKAIGSASEGAQTSLQEQYHKS---MSLKEASKCILGILKQVMEEKLT---------EINVEVATV---T-----------------------P-----DM---------K--FHMFSKPEVEEIIKDL--------------------------------------------------------------
>Dendrodoa_grossularia@CT01091006.H1.1
-----------MFMT-RSEYDRGVNTFSPEGRIFQVEYAIEAIKLGSTA--IGIKTAEGVVLAVEKRITS-PLMEA-S-S-IE-----KIFEVDKHIGCAMSGLIADSKTMIDRARVEAQNHWFTYNEKMAVESITKAVS--NLALQF----G--EE-------------------------E--A----G------T-------------MSRPFGVALLFAGF-D--------E-R----------G----PQLYHLDPSGTYILCDAKAIGSASEGAQTSLQEQYHKS---MTLNEATKCVLGILKQVMEEKLT---------ETNVEVATV---T-----------------------T-----EL---------Q--FRMLSKSDVEEIISSL--------------------------------------------------------------
>Styela_plicata@CT01091006.H1.1
--------------------------FSPEGRIFQVEYAIEAIKLGSTA--IGIRTAEGVVLAVEKRITS-PLIEP-A-S-IE-----KIFEVDSHVGCAMSGLIADSKTMIDKARVEAQNHWFTYNEKMAVESITKAVS--NLALQF----G--EE-------------------------E--A----G------T-------------MSRPFGVALLFVWL-D--------E-K----------G----PQLYHLDPSGTYILCDAKAIGSASEGAQTSLQEQYHKS---MTIKEASKCVLSILKQVMEEKLT---------ETNVEVATV---T-----------------------T-----DL---------Q--FRMLSKPEVEEIINNL--------------------------------------------------------------
>Bostrichobranchus_pilularis@CT01091006.H1.1
-----------MFMT-RSEYDRGVNMFSPEGRIFQVEYAIEAIKLGSTA--MAIKTAEGIVLAVEKRITS-PLIEP-K-S-IE-----KIFEIDTHIGCAVSGLVPDSRTMVDKARVEAQSHWFTYNEKMSVESVSKAVS--NLALAF----S--DR-----S-------------S-----I--------------A-------------MSRPFGVALLFAGI-D--------E-N----------G----PQLIHLDPSGTYIHCEAKAIGSASEGAQGSLQDQYHKS---MTLKETTKSVLGILKQVMKE--------------------------------------------------------------------------------------------------------------------------------------------------
>Molgula_gulf@CT03091006.H1.2
-----------MFTT-RSEYDRGVNMFSPEGRIFQVEYAIEAIKLGSTA--IGVKTSEGVVLAVEKRITS-PLIEP-S-S-IE-----KIFEVDSHIGCAVSGLIADSRTMVDKARVEAQHHWFTFNEKMSVESTAKAVS--NLALQF----G--EN-----A-------------K-----L--------------S-------------MSRPFGVALLFAGI-D--------E-N----------G----PQLIHLDPSGTYVHCDAKSIGSASEGAQTSLQKMYQSA---LTIKEATKSVLAILKEVMREKLT---------ATNVEV--------------------------------------------------------------------------------------------------------------------------------
>Molgula_occidentalis@CT05091006.H1.1
-----------MFMT-RSEYDRGVNMFSPEGRIFQVEYAIEAIKLGSTA--IGVKTAEGVVLAVEKRITS-PLIEP-S-S-IE-----KIFEVDSHVGCAVSGLIADSRTMVDKARVEAQNHWFTYNEKMSVESVARSVS--NLALQF----G--EQ-----S-------------S-----I--------------A-------------MSRPFGVALLFAGI-D--------E-N----------G----PQLIHLDPSGTYVHCDAKAIGSASEGAQGSLQKKYHSA---ITIKEATKHVLGILKEVMKEKLT---------AT------------------------------------------------------------------------------------------------------------------------------------
>Oikopleura_dioica@CT01100401.H1.1
-----------MFMT-RSEYDRSVNSFSPEGRLFQVEYAIEAIKLGSTA--IGIHTKEGCVLAVEKRITS-PLIVP-T-S-IE-----KIFEVDKHVGCAMSGLIADARTMIDRARVEAQNHWFTFNEHMKVESITSAVS--SLALAF----G--EG-----S-------------S-----S--E----K------T-------------MSRPFGVALLFAGV-D--------K-N----------G----PSLYTLDPSGTYVRCDAKAIGSGAEGAQTSLGELYHKD---ITLKEATKHALTILKQVMEEKLT---------AKNIELALV---T-----------------------A-----ED---------G--FKILKEDAVKAAIEEV--------------------------------------------------------------
>Strongylocentrotus_purpuratus@XP_782337
-----------MFQT-RSEYDRGVNTFSPEGRLFQVEYAIEAIKLGSTA--IGIRTNEGIVLAVEKRVTS-PLMEA-T-S-IE-----KIVEIDSHIGCAMSGLIADSRTMIDRARVEAQSHWFTYNEKMSVESVTQAVS--NLALQF----G--DD-----E-------------A-----G--S----G------A-------------MSRPFGVALLFAGI-D--------Q-K----------G----PILYHMDPSGTFLQFDAKAIGSGSEGAQSQLQEVFHKS---LTLKEACKESLVVLKQVMEEKLS---------STNVEVATI---T-----------------------P-----QN---------K--FQMFSKEDIEAIIAEM--------------------------------------------------------------
>Paracentrotus_lividus@CT01070709.H1.1
-----------MFQT-RSEYDRGVNTFSPEGRLFQVEYAIEAIKLGSTA--IGIRTNEGVVLAVEKRVTS-PLMEA-T-S-IE-----KIVEVDSHIGCAMSGLIADSRTMIDRARVEAQSHWFTYNEKMSVESVTQAVS--NLALQF----G--DD-----E-------------A-----G--V----G------A-------------MSRPFGVALLFAGI-D--------Q-K----------G----PLLYHMDPSGTFLQFDAKAIGSGSEGAQSQLQELYHKS---LTLKEACKESLVVLKQVMEEKLS---------STNVEVATI---T-----------------------P-----QK---------N--FQMFSKD-----------------------------------------------------------------------
>Patiria_pectinifera@93343780.2
-----------MFQT-RSEYDRGVNTFSPEGRLFQVEYAIEAIKLGSTA--LGIQTSEGCVLAVEKRITS-PLMEI-S-S-IE-----KIVEVDNHIGCAMSGLIADSRTLIDRARVEAQSHWFTYNEKMSIEAVTQAVS--NLAMQF----G--DD-----D-------------A-----D--S----G------A-------------MSRPFGVALLFAGI-D--------E-E----------G----PRLFHMDPSGTYIQYEAKAIGSGSEGAQSQLQETYHKS---MTLKEACKEALVILKQVMEEKLS---------STNVEMATV---T-----------------------R-----EK---------K--FVMFTKEEIEAIVAEM--------------------------------------------------------------
>Patiria_miniata@CT01100918.H1.1
-----------MFQT-RSEYDRGVNTFSPEGRLFQVEYAIEAIKLGSTA--LGIQTSEGCVLAVEKRITS-PLMEI-S-S-IE-----KIVEVDNHIGCAMSGLIADSRTLIDRARVEAQSHWFTYNEKMSIEAVTQAVS--NLAMQF----G--DD-----D-------------A-----D--S----G------A-------------MSRPFGVALLFAGI-D--------E-E----------G----PRLFHMDPSGTYIQYEAKAIGSGSEGAQSQLQETYHKS---MTLKEACKEALVILKQVMEEKLS---------STNVEMATV---T-----------------------R-----EK---------K--FVMFTKEEIEAIVAEM--------------------------------------------------------------
>Mus_musculus@EDL21418
-----------MFLT-RSEYNRGVNTFSPEGRLFQVEYAIEAIKLGSTA--IGIQTSEGVCLAVEKRITS-PLMEP-S-S-IE-----KIVEIDAHIGCAMSGLIADAKTLIDKARVETQNHWFTYNETMTVESVTQAVS--NLALQF----G--EE-----D-------------A-----D--P----G------A-------------MSRPFGVALLFGGV-D--------E-K----------G----PQLFHMDPSGTFVQCDARAIGSASEGAQSSLQEVYHKS---MTLKEAIKSSLIIFKQVMEEKLN---------TTNIELATV---Q-----------------------P-----GQ---------N--FHMFTKEELEEVIKDI--------------------------------------------------------------
>Ornithorhynchus_anatinus@XP_001516559
---------------------RGVNTFSPEGRLFQVEYAIEAIKLGSTA--IGIQTSEGVCLAVEKRITS-PLMEP-S-S-IE-----KIVEIDAHIGCAMSGLIADAKTLIDKARVETQNHWFTYNETMTVESVTQAVS--NLALQF----G--EE-----D-------------A-----D--P----G------A-------------MSRPFGVALLFGGV-D--------E-K----------G----PQLFHMDPSGTFVQCDARAIGSASEGAQSSLQEVYHKS---MTLKEAIKSSLIILKQVMEEKLN---------ATNIEVMNI---L-----------------------P-----GQ---------N--FX----------------------------------------------------------------------------
>Monodelphis_domestica@XP_003769768
-----------MFLT-RSEYDRGVNTFSPEGRLFQVEYAIEAIKLGSTA--IGIQTSEGVCLAVEKRITS-PLMEP-S-S-IE-----KIVEIDAHIGCAMSGLIADAKTLIDKARVETQNHWFTYNETMTVESVTQAVS--NLALQF----G--EE-----D-------------A-----D--P----G------A-------------MSRPFGVALLFGGV-D--------E-K----------G----PQLFHMDPSGTFVQCDARAIGSASEGAQSSLQEVYHKA---MTLKEAIKSSLIILKQVMEEKLN---------ATNIELATV---E-----------------------P-----GL---------K--FHMFTKEELEEVIKDI--------------------------------------------------------------
>Xenopus_laevis@BAD42871
-----------MFLT-RSEYDRGVNTFSPEGRLFQVEYAIEAIKLGSTA--IGIQTAEGVCLAVEKRITS-PLMEP-S-S-IE-----KIVEIDAHIGCAMSGLIADAKTLIDKARVETQNHWFTYNETMTVESVTQAVS--NLALQF----G--EE-----D-------------A-----D--P----G------A-------------MSRPFGVALLFGGA-D--------E-K----------G----PQLFHMDPSGTFVQCDARAIGSASEGAQSSLQEVYHKS---MTLKEAIKSSLTILKQVMEEKLN---------ATNIELATI---E-----------------------P-----GK---------K--FHMYCKEELEEVIKDI--------------------------------------------------------------
>Xenopus_tropicalis@AAI35541
-----------MFLT-RSEYDRGVNTFSPEGRLFQVEYAIEAIKLGSTA--IGIQTSEGVCLAVEKRITS-PLMEP-S-S-IE-----KIVEIDAHIGCAMSGLIADAKTLIDKARVETQNHWFTYNETMTVESVTQAVS--NLALQF----G--EE-----D-------------A-----D--P----G------A-------------MSRPFGVALLFGGA-D--------E-K----------G----PQLFHMDPSGTFVQCDARAIGSASEGAQSSLQEVYHKS---MTLKEAIKSSLTILKQVMEEKLN---------ATNIELATI---E-----------------------P-----GK---------K--FHMYCKEELEEVIKDI--------------------------------------------------------------
>Leucoraja_erinacea@EE992544.H1.1
-----------MFLT-RSEYDRGVNTFSPEGRLFQVEYAIEAIKLGSTA--IGIQTSEGVCLAVEKRITS-PLMEP-S-S-IE-----KIVEIDAHIGCAMSGLIADAKTLIDKARVETQNHWFTYNETMTVESVTQAVS--NLALQF----G--EE-----D-------------A-----D--P----G------A-------------MSRPFGVALLFGGV-D--------E-K----------G----PQLFHMDPSGNFVQCDARAIGSASEGA------------------------------------------------------------------------------------------------------------------------------------------------------------------------------------
>Gallus_gallus@CAG31964
-----------MFLT-RSEYDRGVNTFSPEGRLFQVEYAIEAIKLGSTA--IGIQTSEGVCLAVEKRITS-PLMEP-S-S-IE-----KIVEIDSHIGCAMSGLIADAKTLIDKARVETQNHWFTYNETMTVESVTQAVS--NLALQF----G--EE-----D-------------A-----D--P----G------A-------------MSRPFGVALLFGGV-D--------E-K----------G----PQLFHMDPSGTFVQCDARAIGSASEGAQSSLQEVYHKS---MTLKEAIKSSLVILKQVMEEKLN---------ATNIELATV---E-----------------------P-----GM---------K--FHMYTKEELEEVIKDI--------------------------------------------------------------
>Taeniopygia_guttata@CAG31964
-----------MFLT-RSEYDRGVNTFSPEGRLFQVEYAIEAIKLGSTA--IGIQTSEGVCLAVEKRITS-PLMEP-S-S-IE-----KIVEIDSHIGCAMSGLIADAKTLIDKARVETQNHWFTYNETMTVESVTQAVS--NLALQF----G--EE-----D-------------A-----D--P----G------A-------------MSRPFGVALLFGGV-D--------E-K----------G----PQLFHMDPSGTFVQCDARAIGSASEGAQSSLQEVYHKS---MTLKEAIKSSLVILKQVMEEKLN---------ATNIELATV---E-----------------------P-----GM---------K--FHMYTKEELEEVIKDI--------------------------------------------------------------
>Danio_rerio@AAH71495
-----------MFLT-RSEYDRGVNTFSPEGRLFQVEYAIEAIKLGSTA--IGIQTSEGVCLAVEKRITS-PLMEP-S-S-IE-----KIVEIDSHIGCAMSGLIADAKTLIDKARVETQNHWFTYNETMTVESVTQAVS--NLALQF----G--EE-----D-------------A-----D--P----G------A-------------MSRPFGVALLFGGV-D--------E-K----------G----PQLYHMDPSGTFVQCDARAIGSASEGAQSSLQEVYHKS---MTLKDAIKSSLTILKQVMEEKLN---------ATNIELATV---E-----------------------P-----GK---------T--FHMYTKEELEDVIKDI--------------------------------------------------------------
>Squalus_acanthias@CT01070725.H1.1
-----------MFII-RSEYDRGVNTFSPEGRLFQVEYAIEAIKLGSTA--IGIQTTEGVVLAVEKRITS-PLMEP-S-S-IE-----KIVEIDAHIGCAMSGLIADAKTLIDKARVETQNHWFTYNENMTVESVTQAVS--NLALQF----G--EE-----D-------------A-----D--P----G------A-------------MSRPFGVALLFGGI-D--------E-K----------G----PQMYHMDPSGTFVQCDARAIGSASEGAQSSLQEVYRKS---MTLEEA----------------------------------------------------------------------------------------------------------------------------------------------------------------
>Leucoraja_erinacea@CT01080730.H1.1
-----------MFII-RSEYDRGVNTFSPEGRLFQVEYAIEAIKLGSTA--IGIQTSEGVVLAVEKRITS-SLMEP-N-S-IE-----KIVEIDTHIGCAMSGLIADAKTLIDKARVETQNHWFTYNENMTVESVTQAVS--NLALQF----G--EE-----D-------------A-----D--P----G------A-------------MSRPFGVALLFGGI-D--------E-K----------G----PQMYHMDPSGTFVQCVARAIGSASEGAQSALQEVYHKS---MTLDDAKKEALTILKQVMEEKLS---------ATNIELATI---E-----------------------P-----LK---------V--FHMYTKEELEEEIKKI--------------------------------------------------------------
>Eptatretus_burgeri@53865433.1
-----------MFLT-RSEYDRGVNTFSPEGRIFQVEYAIEAIKLGSTA--IGIQTAEGVCLAVEKRITS-PLMEP-N-S-IE-----KIVEIDGHVGCAMSGLIADARTLTDRARVEAQNHWFTYNEQMTVESVTQAVS--NLALQF----G--EE-----D-------------A-----E--P----G------A-------------MSRPFGVALLFGGV-D--------E-K----------G----PQLYHMDPSGTFVQCDARAIGSASEGAQSSLQEVYHRS---MTLKEAIKSALTILKQVMEEKLN---------ATNIELATV---E-----------------------P-----GK---------P--FHMFSKDDLEVAIADI--------------------------------------------------------------
>Petromyzon_marinus@ti.18
-----------MFLT-RSEYDRGVNTFSPEGRIFQVEYAIEAIKLGSTA--IGIQTSEGVCLAVEKRITS-PLMEP-S-S-IE-----KIVEIDAHIGCAMSGLIADARTLTDRARVEAQNHWFTYNERMTVESVTQAVS--NLALQF----G--EE-----D-------------A-----E--P----G------A-------------MSRPFGVALLFGGI-D--------E-K----------G----PQLFHMDPSGTFVQCDARAIGSASEGAQSSLQEVYHKS---MTLKEAIKTSLTILKQVMEEKLN---------ATNIELATV---Q-----------------------P-----GK---------L--FHMYTKEEIEEVIADI--------------------------------------------------------------
>Lethenteron_japonicum@CT01080930.H1.1
-----------MFLT-RSEYDRGVNTFSPEGRIFQVEYAIEAIKLGSTA--IGIQTSEGVCLAVEKRITS-PLMEP-S-S-IE-----KIVEIDSHIGCAMSGLIADARTLTDRARVEAQNHWFTYNERMTVESVTQAVS--NLALQF----G--EE-----D-------------A-----E--P----G------A-------------MSRPFGVALLFGGI-D--------E-K----------G----PQLFHMDPSGTFVQCDARAIGSASEGAQSSLQEVYHKS---MTLKEAIKTSLTILKQVMEEKLN---------ATNIELATV---Q-----------------------P-----GK---------L--FHMYTKEEIEEVIADI--------------------------------------------------------------
>Callorhinchus_milii@AFM88345
-----------MFLT-RSEYDRGVNTFSPEGRLFQVEYAIEAIKLGSTA--IGIQTAEGVVLAVEKRVTS-PLMEP-S-S-IE-----KIVEIDAHIGCAMSGLIADAKTLIDKARVETQNHWFTYNENMTVESVTQAVS--NLALQF----G--EE-----D-------------A-----D--P----G------A-------------MSRPFGVALLFGGI-D--------E-K----------G----PQMYHMDPSGTFVQCSARAIGSASEGAQSSLQEVYRKS---MTLEEAKKAALIILKQVMEEKLN---------ATNIELATM---E-----------------------P-----SK---------T--FHMYTKEELEEEIKKI--------------------------------------------------------------
>Xenoturbella_bocki@CT02100918.H1.1
-----------MFLT-RSEYDRGVNTFSPEGRLFQVEYAIEAIKLGSTA--IGIQTAEGVVLAVEKRITS-S----------------------------------------------------------------------------------------------------------------------------------------------------------------------------------------------------------------------------------------------------------------------------------------------------------------------------------------------------------------------------------------------------
>Apostichopus_japonicus@CT01110418.H1.2
-----------MFQT-RSEYDRGVNTFSPEGRIFQVEYAIEAIKLGSTA--IGIRTSEGVVLAVEKRVTS-PLMES-K-S-VE-----KIVEIDCHLGCAMSGLIADSRTLVDKARVEAQSHW-TYNEKMSVESVTQAVS--NLALQF----G--DD-----D-------------A-----G--I----G------A-------------MSRPFGVALLVGGI-D--------E-K----------G----PQLFHMDPSGTFIEFEAKAIGSGSEGAQSHLQEVYHKS---MTLNEALKEALVVLKQIMEE--------------------------------------------------------------------------------------------------------------------------------------------------
>Anolis_carolinensis@XP_003220274
-----------MFLT-RSEYDRGVNTFSPEGRLFQVEYAIEAIKLGSTA--IGIQTSEGVCLAVEKRITS-PLMEP-S-S-IE-----KIVEIDSHIG----------------------NHWFTYNEIMTVESVTQAVS--NLALQF----G--EE-----D-------------A-----D--P----G------A-------------MSRPFGVALLFGGV-D--------E-K----------G----PQLFHMDPSGTFVQCDARAIGSASEGAQSSLQEVYHKS---MTLKEAIKSSLVILKQVMEEKLN---------ATNIELATV---Q-----------------------P-----GM---------K--FHMYTKEELEDVIKDI--------------------------------------------------------------
>Eucidaris_tribuloides@CT02120403.H1.1
-----------MFQT-RSEYDRGVNTFSPEGRLFQVEYAIEAIKLGSTA--IGIRTSEGLVLAVEKRITS-PLMEA-T-S-IE-----KIVEIDSHIGCAMSGLIADSRTMIDRARVEAQNHWFTYNEKMSVESVTQAVS--NLALQF----G--DD-----D-------------A-----G--I----G------A-------------MSRPFGVALLFAGF-D--------Q-K----------G----PVLYHMDPSGTFLQFDAKAIGSGSEGAQSQLQELIHKS---ITLKEACK--------------------------------------------------------------------------------------------------------------------------------------------------------------
>Lytechinus_variegatus@JH435076.H1.3
--------------------------------------------LGSTA--IGIRTSEGIVLAVEKRVTS-PLMEA-T-S-IE-----KIVEIDSHIGCAMSGLIADSRTMIDRARVEAQSHWFTYNEKMSVESVTQAVS--NLALQF----G--DD-----E-------------A-----G--V----G------A-------------M--------------------------------------------YHMDPSGTFLQFDAKAIGSGSEGAQSQLQELYHK--------------------------------------------------------------------------------------------------------------------------------------------------------------------------
>Crotalus_adamanteus@AFJ51038
-----------MFLT-RSEYDRGVNTFSPEGRLFQVEYAIEAIKLGSTA--IGIQTSEGVCLAVEKRITS-PLMEP-S-S-IE-----KIVEIDSHIGCAMSGLIADAKTLIDKARVETQNHWFTYNEIMTVESVTQAVS--NLALQF----G--EE-----D-------------A-----D--P----G------A-------------MSRPFGVALLFGGV-D--------E-K----------G----PQLFHMDPSGTFVQCDARAIGSASEGAQSSLQEIYHKS---MTLKEAIKSSLIILKQVMEEKLN---------ATNIELATV---Q-----------------------P-----GK---------K--FHMYTKEELEDVIKDI--------------------------------------------------------------
>Oreochromis_niloticus@XP_004545158
-----------MFLT-RSEYDRGVNTFSPEGRLFQVEYAIEAIKLGSTA--IGIQTSEGVCLAVEKRITS-PLMEP-N-S-IE-----KIVEIDSHIGCAMSGLIADAKTLIDKARVETQNHWFTYNETMTVESVTQAVS--NLALQF----G--EE-----D-------------A-----D--P----G------A-------------MSRPFGVALLFGGV-D--------E-K----------G----PQLYHMDPSGTFVQCDARAIGSASEGAQSSLQEVYHKS---MTLKEAIKSSLTILKQVMEEKLN---------ATNIELATV---E-----------------------P-----GK---------T--FHMYSKEELEEVIKDI--------------------------------------------------------------
>Gorilla_gorilla_gorilla@XP_004026308
-----------MFLT-RSEYDRGVNTFSPEGRLFQVEYAIEAIKLGSTA--IGIQTSEGVCLAVEKRITS-PLMEP-S-S-IE-----KIVEIDAHIGCAMSGLIADAKTLIDKARVETQNHWFTYNETMTVESVTQAVS--NLALQF----G--EE-----D-------------A-----D--P----G------A-------------MSRPFGVALLFGGV-D--------E-T----------G----PQLFHMDPSGTFVQCDARAIGSASEGAQSSLQEVYHKS---MTLKEAIKSSLIILKQVMEEKLN---------ATNIELATV---Q-----------------------P-----GQ---------N--FHMFTKEELEEVIKDI--------------------------------------------------------------
>Salpa_fusiformis@Sfus15830.H1.1
-----------MFLT-RSEYDRGVNTFSPEGRLFQVEYAIEAIKLGSTA--IGIQTSEGLVLAVEKRITS-PLIEP-S-S-IE-----KIFEIDSHVGCAMSGLIADSKTMIDKARVEAQNHWFTYDENMKVESITKAIS--NLALQF----G--EE-----D-------------S-----Q--P----G------S-------------MSRPFGVALLFAGR-D--------E-D----------G----PQLFHLDPSGTYVRCCAKAIGSASEGAQSSLEEQYHKS---MTLQEACKCVLGILKQVMEEKLT---------STNVEVATI---T------------------------------E---------K--YHLFTKPEVEEIIDTL--------------------------------------------------------------
>Ophionotus_victoriae@CT05130603.H1.1
-----------MFQT-RSEYDRGVNTFSPEGRLFQVEYAIEAIKLGSTA--IGILTSEGVVLAVEKRITS-PLIXV-S-S-IE-----KIVEIDTHIGCAMSGLIADSRTMIDRARVEAQSHWFTYNEKMSVESVTQAVS---------------DD-----D-------------A-----G--A----G------A-------------MSRPFGVALLFAGI-D--------E-N----------G----PQLFHMDPSGTFIQYEAKAIGSGSEGAQSQLQESYHKS---MTLKEACKESLVILKQVMEEKLS---------STNVEMATV---T-----------------------P-----QK---------N--YQLFSKEEIEAIIADI--------------------------------------------------------------
>Anas_platyrhynchos@EOA93388
------------------------------------------LQLGSTA--IGIQTSEGVCLAVEKRITS-PLMEP-S-S-IE-----KIVEIDSHIGCAMSGLIADAKTLIDKARVETQNHWFTYNETMTVESVTQAVS--NLALQF----G--EE-----D-------------A-----D--P----G------A-------------MSRPFGVALLFGGV-D--------E-K----------G----PQLFHMDPSGTFVQCDARAIGSASEGAQSSLQEVYHKS---MTLKEAIKSSLVILKQVMEEKLN---------ATNIEV--------------------------------------------------------------------------------------------------------------------------------
>Chelonia_mydas@EMP28476
--------------------------------------------LGSTA--IGIQTSEGVCLAVEKRITS-SLMEP-S-S-IE-----KIVEIDSHIGCAMSGLIADAKTLIDKARVETQNHWFTYNEIMTVESVTQAVS--NLALQF----G--EE-----D-------------A-----D--P----G------A-------------MSRPFGVALLFGGV-D--------E-K----------G----PQLFHMDPSGTFVQCDAKAIGSASEGAQSSLQEVYHKS---MTLKEAIKSSLIILKQVMEEKLN---------ATNIEX--------------------------------------------------------------------------------------------------------------------------------
>Botryllus_schlosseri@CT01131026.H1.1
-----------MFMT-RSEYDRGVNTFSPEGRIFQVEYAIEAIKLGSTA--IGIKTAEGVVLAVEKRITS-PLLVA-S-S-IE-----KIFEVDSHIGCAMSGLIADSKTMIDKARVEAQNHWFTYNESMPVESITKAVS--NLALQF----G--EK-------------------------E--A----G------T-------------MSRPFGVALLFAGF-D--------E-R----------G----PQLYHLDPSGTYILCDAKAIGSASEGAQTSLQGQYHKS---MTLKEASKCILGILKEVMEEKLT---------ETNVEVATI---T-----------------------L-----DK---------Q--FRLLPKPEVEQLIADL--------------------------------------------------------------
>Alligator_sinensis@XM_006034373.H1.1
----------------------GVNTFSPEGRLFQVEYAIEAIKLGSTA--IGIQTSEGVCLAVEKRITS-PLMEP-S-S-IE-----KIVEIDSHIGCAMSGLIADAKTLIDKARVETQNHWFTYNEIMTVESVTQAVS--NLALQF----G--EE-----D-------------A-----D--P----G------A-------------MSRPFGVALLFGGV-D--------E-K----------G----PQLFHMDPSGTFVQCDARAIGSASEGAQSSLQEVYHKS---MTLKEAIKSSLIILKQVMEEKLN---------ATNIELATV---E-----------------------P-----GM---------K--FHMYTKEELEEVIKDI--------------------------------------------------------------
>Ambystoma_mexicanum@CT01131209.H1.1
-----------MFLT-RSEYDRGVNTFSPEGRLFQVEYAIEAIKLGSTA--IGIQTSEGVCLAVEKRITS-PLMEP-A-S-IE-----KIVEIDSHIGCAMSGLIADAKTLIDKARVETQNHWFTYNETMTVESVTQAVS--NLALQF----G--EE-----D-------------A-----D--P----G------A-------------MSRPFGVALLFGGS-D--------E-K----------G----PQLFHMDPSGTFVQCDARAIGSASEGAQSSLQEVYHKS---MTLKEAIKSALTILKQVMEEKLN---------AINIELATV---E-----------------------P-----GK---------L--FHMYSKEELEEVIKDI--------------------------------------------------------------
>Caiman_crocodilus@Contig9795.H1.1
--------------------------------------------LGSTA--IGIQTSEGVCLAVEKRITS-PLMEP-S-S-IE-----KIVEIDSHIGCAMSGLIADAKTLIDKARVETQNHWFTYNEIMTVESVTQAVS--NLALQF----G--EE-----D-------------A-----D--P----G------A-------------MSRPFGVALLFGGV-D--------E-K----------G----PQLFHMDPSGTFVQCDARAIGSASEGAQSSLQEVYHKS---MTLKEAIKSSLIILKQVMEEKLN---------ATNIELATV---E-----------------------P-----GM---------K--FHMYTKE-----------------------------------------------------------------------
>Caretta_caretta@Contig17382.H1.1
-----------------------------------------------------------------------------------------IVEIDSHIGCAMSGLIADAKTLIDKARVETQNHWFTYNEIMTVESVTQAVS--NLALQF----G--EE-----D-------------A-----D--P----G------A-------------MSRPFGVALLFGGV-D--------E-K----------G----PQLFHMDPSGTFVQCDAKAIGSASEGAQSSLQEVYHKS---MTLKEAIKSSLIILKQVMEEKLN---------ATNIELATV---E-----------------------P-----GM---------K--FHMYTKEELEEVIKDI--------------------------------------------------------------
>Chelonoidis_nigra@Contig4517.H1.1
-----------MFLT-RSEYDRGVNTFSPEGRLFQVEYAIEAIKLGSTA--IGIQTSEGVCLAVEKRITS-SLMEP-S-S-IE-----KIVEIDSHIGCAMSGLIADAKTLIDKARVETQNHWFTYNEIMTVESVTQAVS--NLALQF----G--EE-----D-------------A-----D--P----G------A-------------MSRPFGVALLFGGV-D--------E-K----------G----PPLFHMDPSGTFVQCDAKAIGSASEGAQSSLQEVYHKS---MTLKEAIKSSLIILKQVMEEKLN---------ATNIELATV---E-----------------------P-----GM---------K--FHMYTKEELEEVIKDI--------------------------------------------------------------
>Chrysemys_picta_bellii@CT01131209.H1.1
-----------MFLT-RSEYDRGVNTFSPEGRLFQVEYAIEAIKLGSTA--IGIQTSEGVCLAVEKRITS-SLMEP-S-S-IE-----KIVEIDSHIGCAMSGLIADAKTLIDKARVETQNHWFTYNEIMTVESVTQAVS--NLALQF----G--EE-----D-------------A-----D--P----G------A-------------MSRPFGVALLFGGV-D--------E-K----------G----PQLFHMDPSGTFVQCDAKAIGSASEGAQSSLQEVYHKS---MTLKEAIKSSLIILKQVMEEKLN---------ATNIELATV---E-----------------------P-----GM---------K--FHMYTKEELEEVIKDI--------------------------------------------------------------
>Crocodylus_niloticus@CT01131209.H1.1
-----------MFLT-RSEYDRGVNTFSPEGRLFQVEYAIEAIKLGSTA--IGIQTSEGVCLAVEKRITS-PLMEP-S-S-IE-----KIVEIDSHIGCAMSGLIADAKTLIDKARVETQNHWFTYNEIMTVESVTQAVS--NLALQF----G--EE-----D-------------A-----D--P----G------A-------------MSRPFGVALLFGGV-D--------E-K----------G----PQLFHMDPSGTFVQCDARAIGSASEGAQSSLQEVYHKS---MTLKEAIKSSLIILKQVMEEKLN---------ATNIELATV---E-----------------------P-----GM---------K--FHMYTKEELEEVIKDI--------------------------------------------------------------
>Cyclorana_alboguttata@Calb2472.H1.1
-----------MFLT-RSEYDRGVNTFSPEGRLFQVEYAIEAIKLGSTA--IGIQTSEGVCLAVEKRITS-PLMEP-S-S-IE-----KIVEIDAHIGCAMSGLIADAKTLIDKARVETQNHWFTYNETMTVESVTQAVS--NLALQF----G--EE-----D-------------A-----D--P----G------A-------------MSRPFGVALLFGGA-D--------E-K----------G----PQLFHMDPSGTFVQCDARAIGSASEGAQSSLQEVYHKS---MTLKEAIKSSLTILKQVMEEKLN---------ATNIELATI---E-----------------------P-----GK---------K--FHMYCKEELEEVIKDI--------------------------------------------------------------
>Cynops_pyrrhogaster@FS300002.H1.1
-------------------------------RLFQVEYAIEXIKLGSTA--IGIQTSEGVCLAVEKRITS-PLMEP-A-S-IE-----KIVEIDSHIGCAMSGLIADAKTLIDKARVETQNHWFTYNETMTVESVTQAVS--NLALQF----G--EE-----D-------------A-----D--P----G------A-------------MSRPFGVALLFGGS-D--------E-K----------G----PQLFHMDPSGTFVQCDARAIGSASEGAQSSLXEVYHKS---MTLKEAIKSALTILKQVMEEKLN---------AINIELATV---E-----------------------P-----GK---------L--FHMYSKEELEEVIKDI--------------------------------------------------------------
>Elaphe_guttata@toto18527.H1.3
---------------------------------------------------------------------------------------------------------------------------------MTVESVTQAVS--NLALQF----G--EE-----D-------------A-----D--P----G------A-------------MSRPF----------------------------------------------------------------------------------------------------------------------------------------------------------------------------------------------------------------------------------------------------
>Emys_orbicularis@Contig18814.H1.1
------------------------------GRLFQVEYAIEAIKLGSTA--IGIQTSEGVCLAVEKRITS-SLMEP-S-S-IE-----KIVEIDSHIGCAMSGLIADAKTLIDKARVETQNHWFTYNEIMTVESVTQAVS--NLALQF----G--EE-----D-------------A-----D--P----G------A-------------MSRPFGVALLFGGV-D--------E-K----------G----PQLFHMDPSGTFVQCDAKAIGSASEGAQSSLQEVYHKS---MTLKEAIKSSLIILKQVMEEKLN---------ATNIELATV---E-----------------------P-----GM---------K--FHMYTKEELEEVIKDI--------------------------------------------------------------
>Eublepharis_macularius@Emac7576.H1.1
-----------MFLT-RSEYDRGVNTFSPEGRLFQVEYAIEAIKLGSTA--IGIQTSEGVCLAVEKRITS-PLMEP-S-S-IE-----KIVEIDSHIGCAMSGLIADAKTLIDKARVETQNHWFTYNEIMTVESVTQAVS--NLALQF----G--EE-----D-------------A-----D--P----G------A-------------MSRPFGVALLFGGV-D--------E-K----------G----PQLFHMDPSGTFVQCDARAIGSASEGAQSSLQEVYHKS---MTLKEAIKSSLIILKQVMEEKLN---------ATNIELATV---E-----------------------P-----GM---------K--FHMYTKEELEDVIKDI--------------------------------------------------------------
>Lampropholis_coggeri@Lcog11296.H1.1
-----------MFLT-RSEYDRGVNTFSPEGRLFQVEYAIEAIKLGSTA--IGIQTSEGVCLAVEKRITS-PLMEP-S-S-IE-----KIVEIDSHIGCAMSGLIADAKTLIDKARVETQNHWFTYNEIMTVESVTQAVS--NLALQF----G--EE-----D-------------A-----D--P----G------A-------------MSRPFGVALLFGGV-D--------E-K----------G----PQLFHMDPSGTFVQCDARAIGSASEGAQSSLQEVYHKS---MTLKEAIKSSLVILKQVMEEKLN---------ATNIELATV---E-----------------------P-----GM---------K--FHMYTKEELEDVIKDI--------------------------------------------------------------
>Latimeria_chalumnae@CT01131209.H1.1
-----------MFLT-RSEYDRGVNTFSPEGRLFQVEYAIEAIKLGSTA--IGIQTSEGVCLAVEKRITS-SLMEP-S-S-IE-----KIVEIDSHIGCAMSGLIADAKTLIDKARVETQNHWFTYNETMTVESVTQAVS--NLALQF----G--EE-----D-------------A-----D--P----G------A-------------MSRPFGVALLFGGV-D--------E-K----------G----PQLYHMDPSGTFVQCDARAIGSASEGAQSSLQEAYHKS---MTLKEAIKWSLKILKQVMEEKLS---------ATNIELATV---E-----------------------P-----GE---------T--FHMYTKEELETVIGEI--------------------------------------------------------------
>Latimeria_menadoensis@GAPS01029364.H1.1
-----------MFLT-RSEYDRGVNTFSPEGRLFQVEYAIEAIKLGSTA--IGIQTSEGVCLAVEKRITS-SLMEP-S-S-IE-----KIVEIDSHIGCAMSGLIADAKTLIDKARVETQNHWFTYNETMTVESVTQAVS--NLALQF----G--EE-----D-------------A-----D--P----G------A-------------MSRPFGVALLFGGV-D--------E-K----------G----PQLYHMDPSGTFVQCDARAIGSASEGAQSSLQEAYHKS---MTLKEAIKWSLKILKQVMEEKLS---------ATNIELATV---E-----------------------P-----GE---------T--FHMYTKEELETVIGEI--------------------------------------------------------------
>Notophthalmus_viridescens@Nvir1752.H1.1
-----------MFLT-RSEYDRGVNTFSPEGRLFQXEYAIEAIKLGSTA--IGIQTSEGVCLAVEKRITS-PLMEP-A-S-IE-----KIVEIDCHIGCAMSGLIADAKTLIDKARVETQNHWFTYNETMTVESVTQAVS--NLALQF----G--EE-----D-------------A-----D--P----G------A-------------MSRPFGVALLFGGT-D--------E-K----------G----PQLFHMDPSGTFVQCDARAIGSASEGAQSSLQEVYHKS---MTLKEAIXSAXTILKQVMEEKLN---------AIXIELATV---E-----------------------P-----GX---------Q--FHMYSKEELEEVIKDI--------------------------------------------------------------
>Pelodiscus_sinensis@toto38827.H1.1
----------------------GVNTFSPEGRLFQVEYAIEAIKLGSTA--IGIQTSEGVCLAVEKRITS-SLMEP-A-S-IE-----KIVEIDSHIGCAMSGLIADAKTLIDKARVETQNHWFTYNEIMTVESVTQAVS--NLALQF----G--EE-----D-------------A-----D--P----G------A-------------MSRPFGVALLFGGV-D--------E-K----------G----PQLFHMDPSGTFVQCDAKAIGSASEGAQSSLQEVYHKS---MTLKEAIKSSLIILKQVMEEKLN---------ATNIELATV---E-----------------------P-----GM---------K--FHMYTKEELEEVIKDI--------------------------------------------------------------
>Phrynops_hilarii@Contig17169.H1.1
-----------MFLT-RSEYDRGVNTFSPEGRLFQVEYAIEAIKLGSTA--IGIQTSEGVCLAVEKRITS-SLMEP-S-S-IE-----KIVEIDSHIGCAMSGLIADAKTLIDKARVETQNHWFTYNEIMTVESVTQAVS--NLALQF----G--EE-----D-------------A-----D--P----G------A-------------MSRPFGVALLFGGV-D--------E-K----------G----PQLFHMDPSGTFVQCDARAIGSASEGAQSSLQEVYHKS---MTLKEAIKSSLIILKQVMEEKLN---------ATNIELATV---E-----------------------P-----GM---------K--FHMYTKEELEEVIKDI--------------------------------------------------------------
>Podarcis_sp.@Contig6447.H1.1
---------------------RGVNTFSPEGRLFQVEYAIEAIKLGSTA--IGIQTAEGVCLAVEKRITS-PLMEP-S-S-IE-----KIVEIDAHIGCAMSGLIADAKTLIDKARVETQNHWFTYNEIMTVESVTQAVS--NLALQF----G--EE-----D-------------A-----D--P----G------A-------------MSR-FGVALLFGGV-D--------E-K----------G----PQLFHMDPSGTFVQCDARAIGSASEGAQSSLQEVYHKS---MTLKEAIKSSLVILKQVMEEKLN---------ATNIELATV---Q-----------------------P-----GK---------K--FHMYTKEELEDVIKDI--------------------------------------------------------------
>Pogona_vitticeps@toto4914.H1.1
-----------MFLT-RSEYDRGVNTFSPEGRLFQVEYAIEAIKLGSTA--IGIQTSEGVCLAVEKRITS-PLMEP-S-S-IE-----KIVEIDSHIGCAMSGLIADAKTLIDKARVETQNHWFTYNEIMTVESV-----------------------------------------------------------------------------SRPFGVALLFGGV-D--------E-K----------G----PQLFHMDPSGTFVQCDARAIGSASEGAQSSLQEVYHKS---MTLKEAIKSSLIILKQVMEEKLN---------ATNIELATV---Q-----------------------P-----GM---------K--FHMYTKEELEDVIKDI--------------------------------------------------------------
>Protopterus_annectens@Contig23996.H1.1
-----------MFLT-RSEYDRGVNTFSPEGRLFQVEYAIEAIKLGSTA--IGIQTSEGVCLAVEKRITS-SLMEP-S-S-IE-----KIVEIDSHIGCAMSGLIADAKTLIDKARVETQNHWFTYNETMTVESVTQAVS--NLALQF----G--EE-----D-------------A-----D--P----G------A-------------MSRPFGVALLFGGV-D--------E-K----------G----PQLFHMDPSGTFVQCDARAIGSASEGAQSSLQEAYHKS---MSLKDAIKSSLTILKQVMEEKLN---------ATNIELATV---E-----------------------P-----GK---------T--FHMFTKEELEEVIKDI--------------------------------------------------------------
>Ptychodera_flava@Pfla128849.H1.1
-----------MFLT-RSEYDRGVNTFSPEGRLFQVEYAIEAIKLGSTA--IGIQTAEGVVLGVEKRITS-SLMEP-T-S-IE-----KIVEIDNHIGCAMSGLIADSRTMVDKARVEAQNHWFTYNEQMSVESVTQAVS--NLALQF----G--DD-----D-------------A-----D--V----G------A-------------MSRPFGVALLFAGI-D--------E-K----------G----PQLFHLDPSGTFIQYNAKAIGSGSEGAQSALQEVYHKS---MTLREACKSILNILKQVMEEKLN---------STNVEMATV---T-----------------------R-----DL---------H--FHMLTKTEIEDIISEL--------------------------------------------------------------
>Python_regius@CT01131209.H1.1
-----------MFLT-RSEYDRGVNTFSPEGRLFQVEYAIEAIKLGSTA--IGIQTSEGVCLAVEKRITS-PLMEP-S-S-IE-----KIVEIDSHIGCAMSGLIADAKTLIDKARVETQNHWFTYNEIMTVESVTQAVS--NLALQF----G--EE-----D-------------A-----D--P----G------A-------------MSRPFGVALLFGGV-D--------E-K----------G----PQLFHMDPSGTFVQCDARAIGSASEGAQSSLQEIYHKS---MTLKEAIKSSLIILKQVMEEKLN---------ATNIELATV---Q-----------------------P-----GK---------K--FHMYTKEELEDVIKDI--------------------------------------------------------------
>Rana_chensinensis@Rche16986.H1.1
-----------MFLT-RSEYDRGVNTFXPEGRLFQVEYAIEAIKLGSTA--IGIQTSEGVCLAVEKRITS-PLMEP-N-S-IE-----KIVEIDAHIGCAMSGLIADAKTLIDKARVETQNHWFTYNETMTVESVTQAVS--NLALQF----G--EE-----D-------------A-----D--P----G------A-------------MSRPFGVALLFGGA-D--------E-K----------G----PQLFHMDPSGTFVQCDARAIGSASEGAQSSLQEVYHKS---MTLKEAIKSSLTILKQVMEEKLN---------AINIELAXI---E-----------------------P-----GK---------K--FHMYXKXELEEVIKDI--------------------------------------------------------------
>Scyliorhinus_canicula@toto69953.H1.1
-----------MFII-RSEYDRGVNTFSPEGRLFQVEYAIEAIKLGSTA--IGIQTTEGVVLAVEKRITS-PLMEP-N-S-IE-----KIVEIDAHIGCAMSGLIADAKTLIDKARVETQNHWFTYNENMTVESVTQAVS--NLALQF----G--EE-----D-------------A-----D--P----G------A-------------MSRPFGVALLFGGI-D--------E-K----------G----PQMYHMDPSGTFVQCDARAIGSASEGAQSSLQEVYRKS---MTLEEAKNAALTILKQVMEEKLN---------ATNIELATM---E-----------------------P-----SK---------I--FHMYTKEELEEEIKKL--------------------------------------------------------------
>Trachemys_scripta@toto3129.H1.1
-----------MFLT-RSEYDRGVNTFSPEGRLFQVEYAIEAIKLGSTA--IGIQTSEGVCLAVEKRITS-SLMEP-S-S-IE-----KIVEIDSHIGCAMSGLIADAKTLIDKARVETQNHWFTYNEIMTVESVTQAVS--NLALQF----G--EE-----D-------------A-----D--P----G------A-------------MSRPFGVALLFGGV-D--------E-K----------G----PQLFHMDPSGTFVQCDAKAIGSASEGAQSSLQEVYHKS---MTLKEAIKSSLIILKQVMEEKLN---------ATNIELATV---E-----------------------P-----GM---------K--FHMYTKEELEEVIKDI--------------------------------------------------------------
