# Supplementary material for: A phylogenomic framework and timescale for comparative studies of tunicates
Source: BMC Biol. 2018 Apr 13;16:39. doi: 10.1186/s12915-018-0499-2 (PMC5899321; doi:10.1186/s12915-018-0499-2)
Supplement: Supplementary file 4 — Supporting data. Transcriptome assemblies, alignments, and trees. (ZIP 38502 kb) [file 12915_2018_499_MOESM4_ESM.zip › 12915_2018_499_MOESM4_ESM/12915_2018_499 (Delsuc) Files Updated 23-03-2018/psma-B.fasta]

>Strongylocentrotus_purpuratus@Spurpur
----------------MSS-R-YDRAITVFSPDGHLFQVEYAQEAVKK-GSTAVGV-RGK----DLVVLGVE-----------------KK--SVAKLQEER-T--VRKICVLDDHVCMAFAGLTADARILINRARIECQSHRLTVEDPVTVEYITRFMAQLKQRYTQSNGRRPFGLSTLI--VGF-D-Y-D---G-S-PR----LYQTDPAGTYHSWKANAI-GRSA-KTVREFLEK--HY------------S-D-------------------------------------------------E--------V--------------------------VE--SES-----------E-----TVK---LAVRALLEVVQSG-----------A--KNIELAVM----R-R-G----E------P-------L-------------K-----MYE-VSEVEKY---VTEIEKE-K--EEE-AEKK--K-Q---K-KGAATS---------------------------------------------------
>Paracentrotus_lividus@89473431.4
----------------MSS-R-YDRAITVFSPDGHLFQVEYAQEAVKK-GSTAVGV-RGK----DLVVLGVE-----------------KK--SVAKLQEER-T--VRKICVLDDHVCMAFAGLTADARILINRARIECQSHKLTVEDPVTVEYITRFMAQLKQRYTQSNGRRPFGLSTLI--VGF-D-Y-D---G-S-PR----LYQTDPAGTYHSWKANAI-GRSA-KTVREFLDK--HY------------S-D-------------------------------------------------E--------V--------------------------VQ--SER-----------E-----TVK---LAVRALLEVVQSG-----------A--KNIELAVM----R-R-G----E------P-------L-------------K-----MYE-VSEVEKY---VTEI----------------------------------------------------------------------------------
>Patiria_pectinifera@93316692.1
------------------S-R-YDRAITVFSPDGHLFQVEYAQEAVKK-GSTAVGV-RGK----DIVVLGVE-----------------KK--SVAKLQEER-T--VRKICVLDDHVCMAFAGLTADARIIINRARIECQSHRLTVEDPVTVEYITRFIAQLKQRYTQSNGRRPFGLSALI--VGF-D-L-D---K-T-PR----LYQTDPAGTYHSWKANAI-GRSA-KTVREFLEK--HW------------T-D-------------------------------------------------E--------L--------------------------AE--KEX-----------D-----TIK---LAVRALLEVVQSG-----------A--KNIELAVM----R-K-G----E------R-------L-------------T-----IYE-TEEVEKY---VAEIEKE-K--EEE-AEKK--K-X---K-K--------------------------------------------------------
>Patiria_miniata@CT01100918.H1.1
------------------S-R-YDRAITVFSPDGHLFQVEYAQEAVKK-GSTAVGV-RGK----DIVVLGVE-----------------KK--SVAKLQEER-T--VRKICVLDDHVCMAFAGLTADARIIINRARIECQSHRLTVEDPVTVEYITRFIAQLKQRYTQSNGRRPFGLSALI--VGF-D-L-D---K-T-PR----LYQTDPAGTYHSWKANAI-GRSA-KTVREFLEK--HW------------T-D-------------------------------------------------E--------L--------------------------AE--KEH-----------D-----TIK---LAVRALLEVVQSG-----------A--KNIELAVM----R-K-G----E------R-------L-------------T-----IYE-TEEVEKY---VAEIEKE-K--EEE-AEKK--K-Q---K-K--------------------------------------------------------
>Apostichopus_japonicus@SRA133671.H1.2
----------------MSD-R-YDRAITVFSPDGHLFQVEYAQEAVKK-GSTAVGV-RGQ----DIVVLGVE-----------------KK--SVAKLQEER-T--VRKICLLDDHVCMAFAGLTADARILINRARVECQSHKLTVEDPV-----------------------------------------------------------------HSWKANAI-GRSA-KSVREFLEE--HY------------S-E-------------------------------------------------E--------V--------------------------SA--SEH-----------E-----TVK---LAVKALLEVVQSG-----------A--KNIEMAVM----K-R-G----E------P-------L-------------K-----MFE-LEEIEKF---VAEIEKE-K--EEE-AEKK--K-Q---K-KAG------------------------------------------------------
>Eucidaris_tribuloides@CT01120403.H1.1
----------------MTS-R-YDRAITVFSPDGHLFQVEYAQEAVKK-GSTAVGV-RGK----DLVVLGVE-----------------KK--SVAKLQEER-T--VRKICVLDDHVCMAFAGLTADARILINRARIECQSHKLTVEDPVTVEYITRFMAQLKQRYTQSNGRRPFGLSTLI--VGF-D-Y-D---G-S-PR----LYQTDPAGTYHSWKANAI-GRSA-KTVREFLEK--HY------------T-E-------------------------------------------------E--------L--------------------------VQ--SER-----------D-----TVK---LAVRALLEVVQSG-----------A--KNIELAVM----K-R-G----E------L-------L-------------K-----TYD-VKEVEKY---VAEIEKE-K--EEE-AEKK--K-Q---K-KGASST---------------------------------------------------
>Lytechinus_variegatus@JH440466.H1.5
----------------MTS-R-YDRAITVFSPDGHLFQVEYAQEAVKK-GSTAV--------------------------------------------------------------------GLTADARILINRARIECQSHKLTVEDPVTVEYITRFMAQLKQRYTQSNGRRPFGLSTLI--VGF-D-Y-D---G-S-PR----LYQTDPAGTYHSWKANAI-GRSA-KTVREFLEK--HY------------S-D-------------------------------------------------E--------V--------------------------VE--KER-----------E-----TVK---LAVRALLEVVQSG-----------A--KNIELAVM----R-R-G----E------P-------L-------------K-----MYE-VSEVEKY---VTEIEKE-K--EEE-AEKK--K-Q---K-KGAPTS---------------------------------------------------
>Saccoglossus_kowalevskii@XP_002737426
---------------MGTA-R-YDRAITVFSPDGHLFQVEYAQEAVKK-GSTAVGV-RGK----DIVVLGVE-----------------RK--SVAKLQEER-T--VRKICILDDHVCMAFAGLTADARILINRARVECQSHKLTVEDSVTLEYITRFIAQLKQKYTQSNGRRPFGLSALI--VGF-D-Y-D---G-T-PH----LYQTDPSGTYHAWKANAV-GRSA-KTVREYLEK--HY------------S-E-------------------------------------------------S--------V--------------------------AS--SEK-----------E-----TIK---LAIKALLEVVQSG-----------A--KNIELAVM----R-R-G----E------P-------L-------------K-----MLE-LEEIEKH---VAEIEKE-K--EEE-AEKK--K-Q---K-KGGAADK--------------------------------------------------
>Xenoturbella_bocki@CT03100918.H1.1
------------------S-K-YDRAITVFSPDGHLFQVEYAQEAVKK-GSTAVGV-RGN----DIVVLAVE-----------------KR--------------------------------------------------------------------------------RRPFGISCLI--TGF-D-D-D---G-T-PH----LYQTDPSGTYHEWKANAT-GRSA-KTVREYLEQ--HF------------T-E-------------------------------------------------E--------L--------------------------VA--SET-----------S-----TIK---LALKALLEVVQSG-----------A--KSMEVAVM----R-R-N----E------E-------L-------------K-----MLQ-HDELEKY---VAEIEKE-K--EEE-AEKS--K----------------------------------------------------------------
>Branchiostoma_floridae@EEN53689
----------------MSS-R-YDRAITVFSPDGHLFQVEYAQEAVKK-GSTAVGV-RGK----DIVVLGVE-----------------KK--AIAKLQDER-T--VRKICLLDDHVAMAFAGLTADARILINRARVECQSHRLTVEDPVTLEYITRYIATLKQRYTQSNGRRPFGISCLI--VGF-D-F-D---G-T-PH----LYQTDPSGTHHEWKANAT-GRSA-KTVREYLEK--HY------------T-N-------------------------------------------------E--------L--------------------------AD--SDT-----------E-----CIK---LALKALLEVVQSG-----------S--KNVELAVM----R-R-D----E------P-------L-------------K-----MLS-VEEIEKM---MAEVEKE-K--EEE-AEKK--K-K---T-KTSS-----------------------------------------------------
>Ciona_intestinalis@XP_002121650
-----------------MS-R-YDRAITVFSPDGHLFQVEYAQEAVKK-GATAVGV-RGK----DIVVLGVE-----------------KK--SVAQLQEER-T--VRKICTIDDHVCMAFAGLTADARVIVNKARIECQSHRLTVEDPVTVEYITRYIATVKQRYTQSNGRRPFGLSALI--VGF-D-Y-D---G-T-PH----LYQTDPSGTYHAWKANAI-GRSA-KTVREFLEE--NY------------N-A-------------------------------------------------D--------T--------------------------AA--SEV-----------E-----TVK---LTIKALLEVVQSG-----------S--KSMEIAVM----R-R-N----H------P-------L-------------Q-----ILE-SAEVEKV---VAEIEKQ-K--EEE-AE-K--K-Q---K-KMKKSS---------------------------------------------------
>Ciona_savignyi@51761247.565
------------------S-R-YDRAITVFSPDGHLFQVEYAQEAVKK-GSTAVGV-RGK----DIVVLGVE-----------------KK--SVAQLQEER-T--VRKICTIDDHVCMAFAGLTADARVIVNKARIECQSHRLTVEDPVTVEYITRYIATVKQRYTQSNGRRPFGLSALI--VGF-D-D-D---G-S-PH----LYQTDPSGTYHAWKANAI-GRSA-KTVREFLEE--NY------------N-A-------------------------------------------------D--------I--------------------------AT--NDV-----------E-----TVK---LTIKALLEVVQSG-----------S--KSMEIAVM----R-R-N----H------P-------L-------------Q-----ILD-SAEVEKV---VAEIEKQ-K--EEE-AE-K--K-Q---K-K--------------------------------------------------------
>Phallusia_mammilata@Pmam23285.H1.1
------------------------------------------------------------------------------------------------------------------------------------------------------------------------------------------------------------------------AWKANAI-GRSA-KTVREFLRKGNHY------------N-A-------------------------------------------------D--------I--------------------------AA--SDE-----------E-----TVK---LAVKALLEVVQSG-----------S--KSMEI-------------------------------------------------------------------------------------------------------------------------------------------------------
>Styela_plicata@CT02091006.H1.1
-----------------MS-R-YDRAITVFSPDGHLFQVEYAQEAVKK-GSTAVGV-RGK---------------------------------------------------------------------------------------------------------------------------------------------------------------------------------------------------------------------------------------------------------------------------------------------------------------------------------------------------------------------------------------------------------------------------------------------------------------------------------------------------------------
>Cystodytes_dellechiajei@CT01091006.H1.1
------------------------------SPDGHLFQVEYAQEAVKK-GSTAVGV-RGS----NIVVLGVE-----------------KK--SVAKLQEER-T--VRKICAIDDHVAMAFAGLTADARVLINRARVECQSHRLTVEDPVTVEYITRYIASVKQRYTQSNGRRPFGLSALI--VGF-D-Y-D---G-T-PN----LYQTDPSGTYHAWKANAI-GRSS-KTVREFLEE--NY------------N-A-------------------------------------------------D--------V--------------------------AA--SDE-----------A-----TIK---LAIKALLEVVQSG-----------S--KSMEIAVM----R-R-K----Q------PYA-----L-------------E-----MLD-SDQIDKI---VTEIEKE-K--AAE-AE-K--K-Q---K-K--------------------------------------------------------
>Molgula_tectiformis@68089402.151
----------------MSS-R-YDGAITVFSPDGHLFQVEYAQEAVKK-GSTAVGV-RGK----NVVVLGVE-----------------KK--SVAKLQDER-T--VRKICNIDNHISMAFAGLTADARVIIQRARMECQSYQLAMEDPVTVEYITRYVATLKQKYTQSNGRRPFGISALI--VGF-D-Y-D---G-T-PR----LYQTDPSGTYHAWKANAI-GRSA-KTVREFLEQ--KY------------K-A-------------------------------------------------E--------L--------------------------VE--NDD-----------E-----AIK---LAAKALLEVVQSG-----------S--KSIELAVI----R-Q-N----Q------P-------A-------------K-----LLS-PEEIEAI---VAVIEQE-K--KEE-DE-K--K-Q---K-KSL------------------------------------------------------
>Molgula_gulf@CT01091006.H1.3
------------------S-R-YDGAITVFSPDGHLFQVEYAQEAVKK-GSTAVGV-RGK----NVVVLGVE-----------------KK--SVAKLQDER-T--VRKICNIDNHISMAFAGLTADARVIIQRARVECQSYQLSMEDPVTVEYITRYIATLKQKYTQSNGRRPFGISSLI--VGF-D-S-D---G-T-PR----LYQTDPSGTYHAWKANAI-GRSA-KSVREFLEE--KY------------S-A-------------------------------------------------E--------L--------------------------VE--NDD-----------E-----AIK---LAAKALLEVVQSG-----------S--KSIELAVA----R-Q-N----H------P-------I-------------K-----LLS-AAEIEDI---VATIEKE-K--KEE-EE-K--K-Q---E-KN-------------------------------------------------------
>Molgula_occidentalis@CT02091006.H1.1
------------------S-R-YDGAITVFSPDGHLFQVEYAQEAVKK-GSTAVGV-RGK----NVVVLGVE-----------------KK--SVAKLQEER-T--VRKICNIDNHISMAFAGLTADARVVINRARIECQSYQLAMEDPVTVEYITRYIATFKQKYTQSNGRRPFGLSALI--VGF-D-N-D---G-T-PR----LYQTDPSGTYHAWKANAI-GRSA-KTVREFLEE--NY------------K-E-------------------------------------------------D--------L--------------------------VA--SDD-----------E-----TIK---LAAKALLEVVQSG-----------S--KSIELAVV----R-Q-N----Q------P-------I-------------K-----LLS-AKEIEDI---VAIIEKX-K--KDE-EE-K--N-K---E-NQI------------------------------------------------------
>Bostrichobranchus_pilularis@CT02091006.H1.1
------------------S-R-YDGAITVFSPDGHLFQVEYAQEAVKK-GSTAVGV-RGN----NVVVLGVE-----------------KK--SVAKLQEER-T--VRKICTIDNHISMAFAGLTADARVVINRARIECQSYQLAMEDPVTVEYITRFIATLKQKYTQSTGRRPFGLSALI--VGF-D-N-D---G-T-PH----LYQTDPSGTYHAWKANAI-GRSA-KSVREFLEE--HY------------K-E-------------------------------------------------D--------I--------------------------AS--DDD-----------E-----TIK---LAAKALLEVVQSG-----------S--KSIELAVI----K-Q-N----Q------P-------I-------------K-----LLS-SEEIEKI---VNVIEKR-K--E--------------------------------------------------------------------------
>Halocynthia_roretzi@CT01061112.H1.1
------------------S-R-YDRAITVFSPDGHLFQVEYAQEAVKK-GSTAVSI-RGK----EVVVLGVE-----------------RK--SVAKLQEER-T--VRKICNIDDHISMAFAGLTADARVIINRARIECQSYQLSMEDPVTVEYITRYIATLKQKFTQSTGRRPFGLSSLV--AGF-D-F-D---G-T-PH----LYQTDPSGTYHEWKANAI-GRSA-KTVREYLEE--HY------------T-E-------------------------------------------------N------------------------------------M--SDE-----------Q-----CIK---LTAKALLEVVQSG-----------S--KSIELAIL----K-W-N----Q------P-------M-------------K-----MME-MKDVETL---VKQIEKE-K--AEE-LEKK--Q-Q---Q-KLS------------------------------------------------------
>Dendrodoa_grossularia@CT06091006.H1.1
------------------S-R-YDRAITVFSPDGHLFQVEYAQEAVKK-GSTAVGV-RGK----NVVVLGVE-----------------KK--SVAKLQEER-T--VRKICNIDDHISMSFAGLTADARVIINRARVECQSYQLSMEDPVTVEYITRYIASLKQRYTQSTGRRPFGLSALI--AGF-D-Y-D---G-T-AR----LFQTDPSGTYHEWKANAI-GRSA-KTVREYLEE--HY------------K-E-------------------------------------------------E------------------------------------V--ANS-----------E--------------------------------------------------------------------------------------------------------------------------------------------------------------------------------------------------
>Oikopleura_dioica@CBY17895
-----------------MP-A-YDRAITIFSPDGHLFQVEYAQEAVEK-GATAVAV-RGD----NVVVLGVE-----------------KK--ATQKLQEDR-T--VRKICSIDNHIALAFAGLTADARVMIDRARTECQQHRLTVEDAVTVEYITRSLANLKQKYTQSNGRRPFGLSSLI--VGF-D-P-HT--N-A-AK----LFTTDPSGTYSEWKANAI-GRSS-KTVREFLEK--NY------------N-E-------------------------------------------------E--------G--------------------------VP---EN-----------D-----ALK---LVCQALLEVVQSS-----------S--KNIELAIM----R-P-N----S------P-------L-------------E-----VVP-LEKVTKL---VEEIEKE-K--AEE-AEKK--K-Q---Q-RAASKAARDT-----------------------------------------------
>Petromyzon_marinus@CT01080730.H1.1
----------------MTA-R-YDRAITVFSPDGHLFQVEYAQEAVKK-GSTAVGI-RGL----DIVVLAVE-----------------KK--SVAKLQEER-T--VRKICALDDHVCMAFAGLTADARIVINRARVECQSHKLTVEDPVTVEYITRYIAGLKQRYTQSNGRRPFGISALL--VGF-D-Q-D---G-I-PR----LYQTDPSGTYHAWKANAI-GRSA-KTVREFLEK--NY------------T-E-------------------------------------------------E--------A--------------------------IA--TDA-----------Q-----AIK---LAIRALLEVVQSG-----------G--KNIELAVM----Q-R-N----K------N-------L-------------K-----ILE-ADEIEVY---VSEIEKE-K--EEE-VEKK--K-Q---K-KSS------------------------------------------------------
>Lethenteron_japonicum@CT01080930.H1.1
----------------MTA-R-YDRAITVFSPDGHLFQVEYAQEAVKK-GSTAVGI-RGL----DIVVLAVE-----------------KK--SVAKLQEER-T--VRKICALDDHVCMAFAGLTADARIVINRARVECQSHKLTVEDPVTVEYITRYIAGLKQRYTQSNGRRPFGISSLL--VGF-D-Q-D---G-T-PR----LYQTDPSGTYHAWKANAI-GRS----------------------------------------------------------------------------------------------------------------------------------------------------------------------------------------------------------------------------------------------------------------------------------------------------------------------------------------
>Eptatretus_burgeri@53863476.52
----------------MTA-R-YDRAITVFSPDGHLFQVEYAQEAVKK-GSTAVGI-RGK----ELVVLAVE-----------------KK--SVAKLQEER-T--VRKICALDEHVCMAFAGLTADARIVINRARIECQSHRLTVEDPVTVEYITRYIAGLKQRYTQSNGRRPFGISALL--VGF-D-Y-D---G-T-PR----LYQTDPSGTYHAWKANAI-GRSA-KTVREFLEK--NY------------S-D-------------------------------------------------E--------A--------------------------IE--TYD-----------S-----TIK---LAIRALLEVVQSG-----------G--KNMELAVM----Q-R-N----E------S-------V-------------K-----LLG-AEEIEKF---VAEIEKE-K--EEE-AEKK--K-Q---K-KA-------------------------------------------------------
>Squalus_acanthias@EE888642.H1.1
----------------MAT-R-YDRAITVFSPDGHLFQVEYAQEAVKK-GSTAVGI-RGK----DIVVLGVE-----------------KK--SVAKLQEER-T--VRKICALDDHVCMAFAGLTADARIVINRARVECQSHKLTVEDPVTVEYITRFIATLKQRYTQSNGRRPFGISALI--VGF-D-Y-D---G-T-PR----LYQTDPSGTYQAWKANAI-GRSA-KTVREFLEK--NY------------T-D----------------------------------------------------------------------------------------------------------------------------------------------------------------------------------------------------------------------------------------------------------------------------------------------------------
>Callorhinchus_milii@AFK11488
----------------MAA-R-YDRAITVFSPDGHLFQVEYAQEAVKK-GSTAVGI-RGK----DIVVLGVE-----------------KK--SVAKLQEER-T--VRKICALDEHVCMAFAGLTADARIVINRARVECQSHKLTVEDPVTVEYITRYIATLKQRYTQSNGRRPFGISALI--VGF-D-Y-D---G-T-PR----LYQTDPSGTYQAWKANAI-GRSA-KTVREFLEK--NY------------T-D-------------------------------------------------E--------A--------------------------IA--SDN-----------D-----TIK---LAIKALLKVVQSG-----------G--KNIELAVI----R-R-N----Q------P-------L-------------K-----LLD-PKEIETF---VAEIEKE-K--EEE-VEKK--K-Q---K-KST------------------------------------------------------
>Callorhinchus_milii@AFK11573
----------------MTA-S-YDRAITVFSPDGHLFQVEYAQEAVKK-GSTAVGV-RGK----EIVVIGVE-----------------KK--SVAKLQDER-T--VRKICALDDNVCMAFAGLTADARIVINRARVECQSHRLTVEDPVTVEYITRYIASLKQRYTQSNGRRPFGISALI--IGF-D-Y-D---G-T-AR----LYQTDPSGTYHEWKANAT-GRSA-KTVREFLEK--NY------------S-E-------------------------------------------------A--------C--------------------------SD--SD------------------AIK---LAIKALLEVVQSG-----------G--KNIELAVM----K-Y-E----E------R-------L-------------R-----ILD-PEEIEDY---IVEIEKE-K--EE--AEKK--L-K---K--T-------------------------------------------------------
>Danio_rerio@AAH65608
----------------MAA-R-YDRAITVFSPDGHLFQVEYAQEAVKK-GSTAVGI-RGK----DIVVLGVE-----------------KK--SVAKLQEER-T--VRKICALDEHVCMAFAGLTADARIVINRARVECQSHRLTVEDPVTVEYITRYIATLKQRYTQSNGRRPFGISALI--VGF-D-Y-D---G-T-PR----LYQTDPSGTYHAWKANAI-GRSA-KTVREFLEK--NY------------T-D-------------------------------------------------E--------A--------------------------IA--SDN-----------D-----AIK---LAIKALLEVVQSG-----------G--KNIELAVI----R-R-N----Q------P-------L-------------K-----ILE-SKEIETL---VAEIEKE-K--EEE-AEKK--K-Q---K-KSS------------------------------------------------------
>Oreochromis_niloticus@XP_003438172
----------------MAA-R-YDRAITVFSPDGHLFQVEYAQEAVKK-GSTAVGI-RGK----DIVVLGVE-----------------KK--SVAKLQEER-T--VRKICALDEHVCMAFAGLTADARIVINRARVECQSHRLTVEDPVTVEYITRYIATLKQRYTQSNGRRPFGISALI--VGF-D-Y-D---G-T-PR----LYQTDPSGTYHAWKANAI-GRSA-KTVREFLEK--NY------------T-E-------------------------------------------------E--------A--------------------------IA--GDN-----------E-----AIK---LAIKALLEVVQSG-----------G--KNIELAVI----R-R-N----Q------P-------L-------------K-----ILE-SKEIETL---VTEIEKE-K--EEE-AEKK--K-Q---K-KST------------------------------------------------------
>Xenopus_laevis@CAJ83094
------------------M-S-YDRAITVFSPDGHLFQVEYAQEAVKK-GSTAVGV-RGK----EIVVLGVE-----------------KK--SVAKLQDER-T--VRKICALDENVFMAFAGLTADARIVINRARVECQSHRLTVEDPVTVEYITRYIASLKQRYTQSNGRRPFGISALI--VGF-D-F-D---G-T-PR----LYQTDPSGTYHAWKANAI-GRGA-KSVREFLEK--HY------------T-D-------------------------------------------------E--------A--------------------------IE--TDD-----------L-----TIK---LVIKALLEVVQSG-----------G--KNIELAVM----R-R-D----Q------P-------L-------------K-----ILN-PEEIERY---VAEIEKE-K--EE--NEKK--K-Q---K-KTT------------------------------------------------------
>Xenopus_tropicalis@CAJ83094
------------------M-S-YDRAITVFSPDGHLFQVEYAQEAVKK-GSTAVGV-RGK----EIVVLGVE-----------------KK--SVAKLQDER-T--VRKICALDENVFMAFAGLTADARIVINRARVECQSHRLTVEDPVTVEYITRYIASLKQRYTQSNGRRPFGISALI--VGF-D-F-D---G-T-PR----LYQTDPSGTYHAWKANAI-GRGA-KSVREFLEK--HY------------T-D-------------------------------------------------E--------A--------------------------IE--TDD-----------L-----TIK---LVIKALLEVVQSG-----------G--KNIELAVM----R-R-D----Q------P-------L-------------K-----ILN-PEEIERY---VAEIEKE-K--EE--NEKK--K-Q---K-KTT------------------------------------------------------
>Rana_catesbeiana@ACO51624
------------------M-S-YDRAITVFSPDGHLFQVEYAQEAVKK-GSTAVGV-RGK----EIVVLGVE-----------------KK--SVAKLQDER-T--VRKICALDENVFMAFAGLTADARIVINRARVECQSHRLTVEDPVTVEYITRYIASLKQRYTQSNGRRPFGISALI--VGS-D-F-D---G-T-PR----LYQTDPSGTYHAWKANAI-GRGA-KSVREFLEK--HY------------T-E-------------------------------------------------E--------A--------------------------IE--TDD-----------L-----TIK---LVIKALLEVVQSG-----------G--KNIELAVM----R-R-D----Q------P-------L-------------K-----ILS-PDEIERY---VAEIEKE-K--EE--NEKK--K-Q---K-KTT------------------------------------------------------
>Ornithorhynchus_anatinus@XP_001505399
------------------M-S-YDRAITVFSPDGHLFQVEYAQEAVKK-GSTAVGV-RGK----DIVVLGVE-----------------KK--SVAKLQDER-T--VRKICALDDNVCMAFAGLTADARIVINRARVECQSHRLTVEDPVTVEYITRYIASLKQRYTQSNGRRPFGISALI--VGF-D-F-D---G-T-PR----LYQTDPSGTYHAWKANAI-GRGA-KSVREFLEK--NY------------T-D-------------------------------------------------E--------A--------------------------IE--TDD-----------L-----TIK---LVIKALLEVVQSG-----------G--KNIELAVM----R-R-D----H------P-------L-------------K-----ILN-PEEIEKY---VAEIEKE-K--EE--NEKK--K-Q---K-KTS------------------------------------------------------
>Monodelphis_domestica@XP_001364240
----------------MAA-R-YDRAITVFSPDGHLFQVEYAQEAVKK-GSTAVGI-RGT----DIVVLGVE-----------------KK--SVAKLQDER-T--VRKICALDDHVCMAFAGLTADARIVINRARVECQSHKLTVEDPVTVEYITRFIATLKQRYTQSNGRRPFGISALI--VGF-D-D-D---G-I-PR----LYQTDPSGTYHAWKANAI-GRSA-KTVREFLEK--NY------------T-E-------------------------------------------------G--------T--------------------------IA--TDS-----------E-----AIK---LAIRALLEVVQSG-----------G--KNIELAII----R-R-N----Q------P-------L-------------K-----MFS-AKEIESQ---VVNIEKE-K--EE--AEKK--K-S---K-KVV------------------------------------------------------
>Monodelphis_domestica@XP_003757676
------------------M-S-YDRAITVFSPDGHLFQVEYAQEAVKK-GSTAVGV-RGK----DIVVLGVE-----------------KK--SVAKLQDER-T--VRKICALDDNVCMAFAGLTADARIVINRARVECQSHRLTVEDPVTVEYITRYIASLKQRYTQSNGRRPFGISALI--VGF-D-F-D---G-T-PR----LYQTDPSGTYHAWKANAI-GRGA-KSVREFLEK--NY------------T-D-------------------------------------------------E--------A--------------------------IE--TDD-----------L-----TIK---LVIKALLEVVQSG-----------G--KNIELAVM----R-R-D----Q------P-------L-------------K-----ILN-PEEIEKY---VAEIEKE-K--EE--NEKK--K-Q---K-KTS------------------------------------------------------
>Sarcophilus_harrisii@XP_003760037
----------------MAA-R-YDRAITVFSPDGHLFQVEYAQEAVKK-GSTAVGI-RGT----DIVVLGVE-----------------KK--SVAKLQDER-T--VRKICALDDHVCMAFAGLTADARIVINRARVECQSHKLTVEDPVTVEYITRFIATLKQKYTQSNGRRPFGISALI--VGF-D-D-D---G-I-PR----LYQTDPSGTYHAWKANAI-GRSA-KTVREFLEK--NY------------T-E-------------------------------------------------G--------T--------------------------IA--TDS-----------E-----AIK---LAIRALLEVVQSG-----------G--KNIELAII----R-R-N----Q------P-------L-------------K-----MFS-AKEIESQ---VVDIERE-K--EE--AEKK--K-S---K-KTI------------------------------------------------------
>Sarcophilus_harrisii@XP_003757676
------------------M-S-YDRAITVFSPDGHLFQVEYAQEAVKK-GSTAVGV-RGK----DIVVLGVE-----------------KK--SVAKLQDER-T--VRKICALDDNVCMAFAGLTADARIVINRARVECQSHRLTVEDPVTVEYITRYIASLKQRYTQSNGRRPFGISALI--VGF-D-F-D---G-T-PR----LYQTDPSGTYHAWKANAI-GRGA-KSVREFLEK--NY------------T-D-------------------------------------------------E--------A--------------------------IE--TDD-----------L-----TIK---LVIKALLEVVQSG-----------G--KNIELAVM----R-R-D----Q------P-------L-------------K-----ILN-PEEIEKY---VAEIEKE-K--EE--NEKK--K-Q---K-KTS------------------------------------------------------
>Homo_sapiens@AAH42820
----------------MAS-R-YDRAITVFSPDGHLFQVEYAQEAVKK-GSTAVGI-RGT----NIVVLGVE-----------------KK--SVAKLQDER-T--VRKICALDDHVCMAFAGLTADARVVINRARVECQSHKLTVEDPVTVEYITRFIATLKQKYTQSNGRRPFGISALI--VGF-D-D-D---G-I-SR----LYQTDPSGTYHAWKANAI-GRSA-KTVREFLEK--NY------------T-E-------------------------------------------------D--------A--------------------------IA--SDS-----------E-----AIK---LAIKALLEVVQSG-----------G--KNIELAII----R-R-N----Q------P-------L-------------K-----MFS-AKEVELY---VTEIEKE-K--EE--AEKK--K-S---K-KSV------------------------------------------------------
>Homo_sapiens@AAH14999
------------------M-S-YDRAITVFSPDGHLFQVEYAQEAVKK-GSTAVGV-RGR----DIVVLGVE-----------------KK--SVAKLQDER-T--VRKICALDDNVCMAFAGLTADARIVINRARVECQSHRLTVEDPVTVEYITRYIASLKQRYTQSNGRRPFGISALI--VGF-D-F-D---G-T-PR----LYQTDPSGTYHAWKANAI-GRGA-KSVREFLEK--NY------------T-D-------------------------------------------------E--------A--------------------------IE--TDD-----------L-----TIK---LVIKALLEVVQSG-----------G--KNIELAVM----R-R-D----Q------S-------L-------------K-----ILN-PEEIEKY---VAEIEKK-K--KK-------------------------------------------------------------------------
>Pan_troglodytes@EHB07483
------------------M-S-YDRAITVFSPDGHLFQVEYAQEAVKK-GSTAVGV-RGR----DIVVLGVE-----------------KK--SVAKLQDER-T--VRKICALDDNVCMAFAGLTADARIVINRARVECQSHRLTVEDPVTVEYITRYIASLKQRYTQSNGRRPFGISALI--VGF-D-F-D---G-T-PR----LYQTDPSGTYHAWKANAI-GRGA-KSVREFLEK--NY------------T-D-------------------------------------------------E--------A--------------------------IE--TDD-----------L-----TIK---LVIKALLEVVQSG-----------G--KNIELAVM----R-R-D----Q------P-------L-------------K-----ILN-PEEIEKY---VAEIEKE-K--EE--NEKK--K-Q---K-KAS------------------------------------------------------
>Mus_musculus@EDL01589
-------------XXXMAS-R-YDRAITVFSPDGHLFQVEYAQEAVKK-GSTAVGI-RGT----NIVVLGVE-----------------KK--SVAKLQDER-T--VRKICALDDHVCMAFAGLTADARVVISRARVECQSHKLTVEDPVTVEYITRFIATLKQKYTQSNGRRPFGISALI--VGF-D-D-D---G-I-PR----LYQTDPSGTYHAWKANAI-GRSA-KTVREFLEK--NY------------T-E-------------------------------------------------D--------A--------------------------IS--NDK-----------E-----AIK---LAIKALLEVVQSG-----------G--KNIELAII----R-R-D----Q------P-------L-------------K-----MFS-AKEIELE---VSEIERE-K--DE--AEKT--K-S---K-KST------------------------------------------------------
>Mus_musculus@EDL07305
------------------M-S-YDRAITVFSPDGHLFQVEYAQEAVKK-GSTAVGV-RGK----DIVVLGVE-----------------KK--SVAKLQDER-T--VRKICALDDNVCMAFAGLTADARIVINRARVECQSHRLTVEDPVTVEYITRYIASLKQRYTQSNGRRPFGISALI--VGF-D-F-D---G-T-PR----LYQTDPSGTYHAWKANAI-GRGA-KSVREFLEK--NY------------T-D-------------------------------------------------D--------A--------------------------IE--TDD-----------L-----TIK---LVIKALLEVVQSG-----------G--KNIELAVM----R-R-D----Q------P-------L-------------K-----ILN-PEEIEKY---VAEIEKE-K--EE--NEKK--K-Q---K-KAS------------------------------------------------------
>Bos_taurus@XP_002697763
----------------MAS-R-YDRAITVFSPDGHLFQVEYAQEAVKK-GSTAVGI-RGT----NIVVLGVE-----------------KK--SVAKLQDER-T--VRKICALDDHVCMAFAGLTADARVVINKARVECQSHKLTVEDPVTVEYITRFIATLKQKYTQSNGRRPFGISALI--VGF-D-D-D---G-I-PR----LYQTDPSGTYHAWKANAI-GRSA-KTVREFLEK--NY------------T-E-------------------------------------------------D--------A--------------------------IA--NDN-----------E-----AIK---LAIRALLEVVQSG-----------G--KNIELAII----R-R-N----Q------P-------L-------------K-----MFS-AKEIELQ---VNEIEKE-K--EE--AEKK--K-S---K-KTT------------------------------------------------------
>Bos_taurus@AAI03329
------------------M-S-YDRAITVFSPDGHLFQVEYAQEAVKK-GSTAVGV-RGK----DIVVLGVE-----------------KK--SVAKLQDER-T--VRKICALDDNVCMAFAGLTADARIVINRARVECQSHRLTVEDPVTVEYITRYIASLKQRYTQSNGRRPFGISALI--VGF-D-F-D---G-T-PR----LYQTDPSGTYHAWKANAI-GRGA-KSVREFLEK--NY------------T-D-------------------------------------------------E--------A--------------------------IE--TDD-----------L-----TIK---LVIKALLEVVQSG-----------G--KNIELAVM----R-R-D----Q------P-------L-------------K-----ILN-PEEIEKY---VAEIEKE-K--EE--NEKK--K-Q---K-KAS------------------------------------------------------
>Anolis_carolinensis@XP_003220715
------------------M-S-YDRAITVFSPDGHLFQVEYAQEAVKK-GSTAVGV-RGK----DIVVLGVE-----------------KK--SVAKLQDER-T--VRKICALDDNVCMAFAGLTADARIVINRARVECQSHRLTVEDPVTVEYITRYIASLKQRYTQSNGRRPFGISALI--VGF-D-F-D---G-T-PR----LYQTDPSGTYHAWKANAI-GRGA-KSVREFLEK--NY------------T-D-------------------------------------------------E--------A--------------------------IE--TDD-----------L-----TIK---LVIKALLEVVQSG-----------G--KNIELAVM----R-R-N----Q------P-------L-------------K-----ILS-PDEIEKY---VAEIEKE-K--EE--NEKK--K-Q---K-KTTT-----------------------------------------------------
>Gallus_gallus@AAC60206
------------------M-S-YDRAITVFSPDGHLFQVEYAQEAVKK-GSTAVGV-RGK----DIVVLGVE-----------------KK--SVAKLQDER-T--VRKICALDDNVCMAFAGLTADARIVINRARVECQSHRLTVEDPVTVEYITRYIASLKQRYTQSKRRRPFGISALI--VGF-D-F-D---G-T-PR----LYQTDPSGTYHAWKANAI-GRGA-KSVRVEFEK--NY------------T-D-------------------------------------------------E--------A--------------------------IE--TDD-----------L-----TIK---LVIKALLEVVQSG-----------G--KNIELAVM----R-R-D----Q------P-------L-------------K-----ILTSPEEIEKY---VAEIEKE-K--EE--NEKK--K-Q---K-KTS------------------------------------------------------
>Taeniopygia_guttata@ACH45044
------------------M-S-YDRAITVFSPDGHLFQVEYAQEAVKK-GSTAVGV-RGK----DIVVLGVE-----------------KK--SVAKLQDER-T--VRKICALDDNVCMAFAGLTADARIVINRARVECQSHRLTVEDPVTVEYITRYIASLKQRYTQNNGRRPFGISALI--VGF-D-F-D---G-T-PR----LYQTDPSGTYHAWKANAI-GRGA-KSVREFLEK--NY------------T-D-------------------------------------------------E--------A--------------------------IE--TDD-----------L-----TIK---LVIKALLEVVQSG-----------G--KNIELAVM----R-R-E----Q------P-------L-------------K-----ILN-PEEIEKY---VTEIEKE-K--EE--NEKK--K-Q---K-KTS------------------------------------------------------
>Taeniopygia_guttata@XP_002198763
------------------M-S-YDRAITVFSPDGHLFQVEYAQEAVKK-GSTAVGV-RGK----DIVVLGVE-----------------KK--SVAKLQDER-T--VRKICALDDNVCMAFAGLTADARIVINRARVECQSHRLTVEDPVTVEYITRYIASLKQRYTQSNGRRPFGISALI--VGF-D-F-D---G-T-PR----LYQTDPSGTYHAWKANAI-GRGA-KSVREFLEK--NY------------T-D-------------------------------------------------E--------A--------------------------IE--TDD-----------L-----TIK---LVIKALLEVVQSG-----------G--KNIELAVM----R-R-E----Q------P-------L-------------K-----ILN-PEEIEKY---VAEIEKE-K--EE--NEKK--K-Q---K-KTS------------------------------------------------------
>Meleagris_gallopavo@XP_003212066
----------------------------------------------------XVGV-RGK----DIVVLGVE-----------------KK--SVAKLQDER-T--VRKICALDDNVCMAFAGLTADARIVINRARVECQSHRLTVEDPVTVEYITRYIASLKQRYTQSNGRRPFGISALI--VGF-D-F-D---G-T-PR----LYQTDPSGTYHAWKANAI-GRGA-KSVREFLEK--NY------------T-D-------------------------------------------------E--------A--------------------------IE--TDD-----------L-----TIK---LVIKALLEVVQSG-----------G--KNIELAVM----R-R-D----Q------P-------L-------------K-----ILS-PEEIEKY---VAEIEKE-K--EE--NEKK--K-Q---K-KTS------------------------------------------------------
>Gorilla_gorilla_gorilla@XP_004059314
----------------MAS-R-YDRAITVFSPDGHLFQVEYAQEAVKK-GSTAVGI-RGT----NIVVLGVE-----------------KK--SVAKLQDER-T--VRKICALDDHVCMAFAGLTADARVVINRARVECQSHKLTVEDPVTVEYITRFIATLKQKYTQSNGRRPFGISALI--VGF-D-D-D---G-I-SR----LYQTDPSGTYHAWKANAI-GRNA-KTVREFLEK--NY------------T-E-------------------------------------------------D--------A--------------------------IA--SDS-----------E-----AIK---LAIKALLEVVQSG-----------G--KNIELAII----R-R-N----Q------P-------L-------------K-----MFS-AKEVELY---VTEIEKE-K--EE--AEKK--K-S---K-KSV------------------------------------------------------
>Clavelina_lepadiformis@CT01130511.H1.1
-----------------MS-R-YDRAITVFSPDGHLFQVEYAQEAVKK-GSTAVGV-RGK----DIVVLGVE-----------------KK--SVAKLQEER-T--VRKICSFDDHVCMAFAGLTADARVLINRARMECQSHRLTVEDPVTVEYITRYIATVKQRYTQSNGKRPFGLSALI--VGF-D-Y-D---G-T-PH----LYQTDPSGTYHAWKANAI-GRSA-KTVREFLEE--KY------------N-S-------------------------------------------------E--------V--------------------------AG--SDE-----------E-----TIK---LTIKALLEVVQSG-----------S--KSMEIAVM----R-R-N----Q------P-------L-------------E-----MLD-SDKIDAY---VTEIEKQ-K--AAE-AE-K--K-Q---Q-KKGKST---------------------------------------------------
>Salpa_fusiformis@Sfus4385.H1.1
-----------------MS-R-YDRAITVFSPDGHLFQVEYAQEAVKK-GSTAIGV-RGN----DVVVLGIE-----------------KK--SVPKLQEER-T--VRKICMIDDHVCMAFAGLTADARIIVNRARLECQSHRLTVEDPVTIEYITRYIATVKQRYTQSNGRRPFGLSALV--VGF-D-F-D---G-T-PH----LYQTDPSGTYHAWKANAI-GRSA-KTVRDFLEQ--NY------------N-E-------------------------------------------------E--------I--------------------------AS--NED-----------D-----TIK---LTVKALLEVVQSG-----------S--KSMEIAVM----R-R-K----G------S-------L-------------K-----ILE-ASEVDKI---VAVIEKE-K--AVE-AE-K--K-Q---K-KGKSS----------------------------------------------------
>Ophionotus_victoriae@CT01130603.H1.1
------------------S-R-YDRAITVFSPDGHLFQVEYAQEAVKK-GSTAVGV-RGK----DIVVLGVE-----------------KK--SVAKLQEER-T--VRKICVLDDHVCMAFAGLTADARVIINRSRIECQSHRLTVEDPVTVEYITRFIAQLKQRYTQSNGRRPFGLSALL--VGF-D-Y-D---G-T-PR----LYQTDPAGTYHAWKANAI-GRSA-KTVREFLEK--HY------------T-D-------------------------------------------------E--------L--------------------------VD--SER-----------E-----TVK---LAVRALLEVVQSG-----------A--KNIELAVM----K-R-G----E------P-------L-------------K-----IYD-IEEVEKY---VAEIEKE-K--EEE-AEKK--K-Q---K-K--------------------------------------------------------
>Parastichopus_parvimensis@SRA60902741.H1.1
-----------------------------------------------------------Q----DIVVLGVE-----------------KK--SVAKLQEER-T--VRKICLLDDHVCMAFAGL-----------------------------------------------------------------------------------------------------------------------------------------------------------------------------------------------------------------------------------------------------------------------------------------------------------------------------------------------------------------------------------------------------------------------------------------------
>Chelonia_mydas@EMP35826
----------------------------------------------------XVGV-RGK----EIVVLGVE-----------------KK--SMAKLQDER-T--VRKICALDDNVCMAFAGLTADARIVINRARVECQSHRLTVEDPVTVEYITRYIASLKQRYTQSNGRRPFGISALI--VGF-D-F-D---G-T-PR----LYQTDPSGTYHAWKANAI-GRGA-KSVREFLEK--NY------------T-D-------------------------------------------------E--------A--------------------------IE--TDD-----------L-----TIK---LVIKALLEVVQSG-----------G--KNIELAVM----R-R-D----Q------P-------L-------------K-----ILS-PEEIEKY---VAEIEKE-K--EE--NEKK--K-Q---K-KTS------------------------------------------------------
>Anas_platyrhynchos@EOB07993
-----------------------------------------------------VGV-RGK----DIVVLGVE-----------------KK--SVAKLQDER-T--VRKICALDDNVCMAFAGLTADARIVINRARVECQSHRLTVEDPVTVEYITRYIASLKQRYTQSNGRRPFGISALI--VGF-D-F-D---G-T-PR----LYQTDPSGTYHAWKANAI-GRGA-KSVREFLEK--NY------------T-D-------------------------------------------------E--------A--------------------------IE--TDD-----------L-----TIK---LVIKALLEVSQ----------------------------------------------------------------------------------------------------------------------------------------------------------------------------
>Botryllus_schlosseri@JG340884.H1.1
------------------S-R-YDRAITVFSPDGHLFQVEYAQEAVKK-GSTAVGV-KGK----NVVVLGVE-----------------KK--TVAKLQEER-T--VRKICNIDEHICMSFAGLTADARVIINRARIECQSYQLSMEDPVTVEYITRYIASLKQRYTQSTGRRPFGLSSLV--TGF-D-N-D---G-T-PR----LYQTDPSGTYHEWTANAI-GRSA-KTVREFLEQ--NY------------K-D-------------------------------------------------D--------V--------------------------IN--NEA-----------E-----TIK---LTARALLE-------------------------------------------------------------------------------------------------------------------------------------------------------------------------------
>Alligator_sinensis@CT01131209.H1.1
----------------MAA-R-YDRAITVFSPDGHLFQVEYAQEAVKK-GSTAVGV-RGL----DIVVLGVE-----------------KK--SVAKLQEER-T--VRKICALDDHVCMAFAGLTADARIVINRARVECQSHKLTVEDPVTVEYITRYIATLKQRYTQSNGRRPFGISALI--VGF-D-D-D---G-S-PR----LYQTDPSGTYHSWKANAI-GRNA-KAVREFLEK--NY------------K-E-------------------------------------------------E--------A--------------------------IA--TDR-----------E-----TIK---LAIRALLEVVQSG-----------G--KNIELAII----R-R-N----Q------P-------L-------------Q-----IFS-AKDIESQ---VAEIEKE-K--EE--SEKK--K-K---K-SI-------------------------------------------------------
>Alligator_sinensis@XM_006025927.H1.1
------------------M-S-YDRAITVFSPDGHLFQVEYAQEAVKK-GSTAVGV-RGK----EIVVLGVE-----------------KK--SVAKLQDER-T--VRKICALDENVCMAFAGLTADARIVINRARVECQSHRLTVEDPVTVEYITRYIASLKQRYTQSNGRRPFGISALI--VGF-D-F-D---G-T-PR----LYQTDPSGTYHAWKANAI-GRGA-KSVREFLEK--NY------------T-D-------------------------------------------------E--------A--------------------------IE--TDD-----------L-----TIK---LVIKALLEVVQSG-----------G--KNIELAVM----R-R-D----Q------P-------L-------------K-----ILS-PEEIEKY---VAEIEKE-K--KK--TKRK--N-R---R-K--------------------------------------------------------
>Ambystoma_mexicanum@CT02131209.H1.1
----------------MSS-R-YDRAITVFSP---------------------------K----DIVLLGVE-----------------KK--SVAKLQEER-T--VRKICALDDHVCMAFAGLTADARIVINRARVECQSHKLTVEDPVTVEYITRYIATLKQRYTQSNGRRPFGISALI--MGF-D-C-D---G-I-PR----LYQTDPSGTYNAWKANAI-GRSA-KTVREFLEK--NY------------T---------------------------------------------------E---------------------------------------SDN-----------D-----IIK---LAIKALLEVXQSG-----------G--KNIELAXI----R-R-D----E------P-------M-------------K-----MFD-A-----------------------------------------------------------------------------------------------
>Ambystoma_mexicanum@CT01131209.H1.1
------------------M-S-YDRAITVFSPDGHLFQVEYAQEAVKK-GSTAVGV-RGK----DIVVLGVE-----------------KK--SVAKLQDER-T--VRKICALDENVCMAFAGLTADARIVINRARVECQSHRLTVEDPVTVEYITRYIASLKQRYTQSNGRRPFGISALI--VGF-D-F-D---G-T-PR----LYQTDPSGTYHAWKANAI-GRGA-KSVREFLEK--NY------------T-D-------------------------------------------------E--------A--------------------------NE--TDD-----------L-----TIK---LVIKALLEVVQSG-----------G--KNIELAVM----R-R-N----R------P-------L-------------K-----ILN-PEEIEKY---VAEIEKE-K--EE--NEKK--K-Q---K-KGT------------------------------------------------------
>Caiman_crocodilus@Contig886.H1.1
------------------M-S-YDRAITVFSPDGHLFQVEYAQEAVKK-GSTAVGV-RGK----EIVVLGVE-----------------KK--SVAKLQDER-T--VRKICALDENVCMAFAGLTADARIVINRARVECQSHRLTVEDPVTVEYITRYIASLKQRYTQSNGRRPFGISALI--VGF-D-F-D---G-T-PR----LYQTDPSGTYHAWKANAI-GRGA-KSVREFLEK--NY------------T-D-------------------------------------------------E--------A--------------------------IE--TDD-----------L-----TIK---LVIKALLEVVQSG-----------G--KNIELAVM----R-R-D----Q------P-------L-------------K-----ILS-PEEIEKY---VAEIEKE-K-----------------------------------------------------------------------------
>Caretta_caretta@Contig174.H1.1
------------------M-S-YDRAITVFSPDGHLFQVEYAQEAVKK-GSTAVGV-RGK----EIVVLGVE-----------------KK--SMAKLQDER-T--VRKICALDDNVCMAFAGLTADARIVINRARVECQSHRLTVEDPVTVEYITRYIASLKQRYTQSNGRRPFGISALI--VGF-D-F-D---G-T-PR----LYQTDPSGTYHAWKANAI-GRGA-KSVREFLEK--NY------------T-D-------------------------------------------------E--------A--------------------------IE--TDD-----------L-----TIK---LVIKALLEVVQSG-----------G--KNIELAVM----R-R-D----Q------P-------L-------------K-----ILS-PEEIEKY---VAEIEKE-K--EE--NEKK--K-Q---K-KTS------------------------------------------------------
>Chelonoidis_nigra@Contig3634.H1.1
------------------M-S-YDRAITVFPPDGHLFQVEYAQEAVKK-GSTAVGV-RGK----EIVVLGVE-----------------KK--SMAKLQDER-T--VRKICALDDNVCMAFAGLTADARIVINRARVECQSHRLTVEDPVTVEYITRYIASLKQRYTQSNGRRPFGISALI--VGF-D-F-D---G-T-PR----LYQTDPSGTYHAWKANAI-GRGA-KSVREFLEK--NY------------T-D-------------------------------------------------E--------A--------------------------IE--TDD-----------L-----TIK---LVIKALLEVVQSG-----------G--KNIELAVM----R-R-D----Q------P-------L-------------K-----ILS-PEEIEKY---VAEIEKE-K--EE--NEKK--K-Q---K-KTS------------------------------------------------------
>Chrysemys_picta_bellii@CT01131209.H1.1
------------------M-S-YDRAITVFSPDGHLFQVEYAQEAVKK-GSTAVGV-RGK----EIVVLGVE-----------------KK--SMAKLQDER-T--VRKICALDENVCMAFAGLTADARIVINRARVECQSHRLTVEDPVTVEYITRYIASLKQRYTQSNGRRPFGISALI--VGF-D-F-D---G-T-PR----LYQTDPSGTYHAWKANAI-GRGA-KSVREFLEK--NY------------T-D-------------------------------------------------E--------A--------------------------IE--TDD-----------L-----TIK---LVIKALLEVVQSG-----------G--KNIELAVM----R-R-D----Q------P-------L-------------K-----ILS-PEEIEKY---VAEIEKE-K--EE--NEKK--K-Q---K-KTS------------------------------------------------------
>Chrysemys_picta_bellii@toto35078.H1.1
------------------------------------------------------------------------------------------------------------------------YVGLTADARIIINRARVECQSHKLTVEDPVTVEYITRYIASLKQRYTQSNGRRPFGISALI--VGF-D-D-D---G-S-PR----LYQTDPSGTYHSWKANVI-GRNA-KTVREFLEK--NY------------T-E-------------------------------------------------E--------A--------------------------IA--TDK-----------E-----AIK---LAIRALLEVVQSG-----------G--KNIELAII----R-R-N----Q------P-------L-------------Q-----IFS-AKDIESQ---VAEIEKE-K--EE--SEKK--K-K---K-SI-------------------------------------------------------
>Crocodylus_niloticus@CT01131209.H1.1
------------------M-S-YDRAITVFSPDGHLFQVEYAQEAVKK-GSTAVGV-RGK----EIVVLGVE-----------------KK--SVAKLQDER-T--VRKICALDENVCMAFAGLTADARIVINRARVECQSHRLTVEDPVTVEYITRYIASLKQRYTQSNGRRPFGISALI--VGF-D-F-D---G-T-PR----LYQTDPSGTYHAWKANAI-GRGA-KSVREFLEK--NY------------T-D-------------------------------------------------E--------A--------------------------IE--TDD-----------L-----TIK---LVIKALLEVVQSG-----------G--KNIELAVM----R-R-E-------------------------------------------------------------------------------------------------------------------------------------------
>Crocodylus_niloticus@toto90385.H1.1
------------------------------------------QEAVKK-GSTAVGI-RGL----DIVVLGVE-----------------KK--SVAKLQEER-T--VRK-CALDDH------------------------------------------------------------------------------------------------GTYHSWKANAI-GRNA-KAVREFLEK--NY------------K-E-------------------------------------------------E--------A--------------------------IA--TDR-----------E-----TIK---LAVRALLEVVQSG-----------G--K-----------------------------------------------------------------------------------------------------------------------------------------------------------
>Crotalus_adamanteus@Cada9852.H1.1
-----------------------------FSPDGHLFQVEYAQEAVKK-GSTAVGV-RGK----DIVVLGVE-----------------KK--SVAKLQDER-T--VRKICALDDNVCMAFAGLTADARIVINRARVECQSHRLTVEDPVTVEYITRYIASLKQRYTQSNGRRPFGISALI--VGF-D-F-D---G-T-PR----LYQTDPSGTYHAWKANAI-GRGA-KSVREFLEK--NY------------T-D-------------------------------------------------E--------A--------------------------IE--TDD-----------L-----TIK---LVIKALLEVVQSG-----------G--KNIELAVM----R-R-N----Q------P-------L-------------K-----ILS-PDEIEKY---VAEIEKE-K--EE--NEKK--K-Q---K-KTTT-----------------------------------------------------
>Cyclorana_alboguttata@Calb4587.H1.1
------------------M-S-YDRAITVFSPDGHLFQVEYAQEAVKK-GSTAVGV-RGK----EIVVLGVE-----------------KK--SVAKLQDER-T--VRKICALDENVFMAFAGLTADARIVINRARVECQSHRLTVEDPVTVEYITRYIASLKQRYTQSNGRRPFGISALI--VGF-D-F-D---G-T-PR----LYQTDPSGTYHAWKANAI-GRGA-KSVREFLEK--HY------------T-D-------------------------------------------------E--------A--------------------------IE--TDD-----------L-----TIK---LVIKALLEVVQSG-----------G--KNIELAVM----R-R-D----Q------P-------L-------------K-----ILS-PEEIERY---VAEIEKE-K--EE--NEKK--K-Q---K-KT-------------------------------------------------------
>Cynops_pyrrhogaster@FS313482.H1.1
----------------MSS-R-YDRAITVFSPDGHLFQVEYAQEAVKK-GSTAVGI-RGK----DIVILGVE-----------------KK--SVAKLQEER-T--VRKICALDDHVCMAFAGLTADARIVINRARVECQSHKLTVEDPVTVEYITRFIATLKQRYTQSNGRRPFGISALI--MGF-D-Y-D---G-V-PR----LYQTDPSGTYNAWKANAI-GRSA-KTVREFLEK--NY------------T---------------------------------------------------E--------A--------------------------IE--SDS-----------D-----TIK---LAIRALLEVVQTG-----------G--KNIELAVI----R-R-N----Q------P-------L-------------K-----IFD-AKEIESL---VAEIEKE-K--GRR-FREK--K-A---K-E--------------------------------------------------------
>Cynops_pyrrhogaster@CT01131209.H1.1
------------------M-S-YDRAITVFSPDGHLFQVEYAQEAVKK-GSTAVGV-RGK----DIVVLGVE-----------------KK--SVAKLQDER-T--VRKICALDENVCMAFAGLTADARIVINRARVECQSHRLTVEDPVTVEYITRYIASLKQRYTQSNGRRPFGISALI--VGF-D-F-D---G-T-PR----LYQTDPSGTYHAWKANAI-GRGA-KSVREFLEK--NY------------T-D-------------------------------------------------E--------A--------------------------NE--TDD-----------L-----TIK---LVIKALLEVVQSG-----------G--KNIELAVM----R-R-N----Q------S-------L-------------K-----ILN-PEEIEKY---VAEIEKE-K--EE--NEKK--K-Q---K-KGT------------------------------------------------------
>Elaphe_guttata@toto1776.H1.1
------------------M-S-YDRAITVFSPDGHLFQVEYAQEAVKK-GSTAVGV-RGK----DIVVLGVE-----------------KK--SVAKLQDER-T--VRKICALDDNVCMAFAGLTADARIVINRARVECQSHRLTVEDPVTVEYITRYIASLKQRYTQSNGRRPFGISALI--VGF-D-F-D---G-T-PR----LYQTDPSGTYHAWKANAI-GRGA-KSVREFLEK--NY------------T-D-------------------------------------------------E--------A--------------------------IE--TDD-----------L-----TIK---LVIKALLEVVQSG-----------G--KNIELAVM----R-R-N----Q------P-------L-------------K-----ILS-PDEIEKY---VAEIEKE-K--EE--NEKK--K-Q---K-KTTT-----------------------------------------------------
>Emys_orbicularis@Contig36738.H1.1
------------------M-S-YDRAITVFSPDGHLFQVEYAQEAVKK-GSTAVGV-RGK----EIVVLGVE-----------------KK--SMAKLQDER-T--VRKICALDDNVCMAFAGLTADARIVINRARVECQSHRLTVEDPVTVEYITRYIASLKQRYTQSNGRRPFGISALI--VGF-D-F-D---G-T-PR----LYQTDPSGTYHAWKANAI-GRGA-KSVREFLEK--NY------------T-D-------------------------------------------------E--------A--------------------------IE--TDD-----------L-----TIK---LVIKALLEVVQSG-----------G--KNIELAVM----R-R-D----Q------P-------L-------------K-----ILS-PEEIEKY---VAEIEKE-K--EE--NRKK--N-Q---K-KTS------------------------------------------------------
>Eublepharis_macularius@Emac9240.H1.1
------------------M-S-YDRAITVFSPDGHLFQVEYAQEAVKK-GSTAVGV-RGK----NIVVLGVE-----------------KK--SVAKLQDER-T--VRKICALDDNVCMAFAGLTADARIVINRARVECQSHRLTVEDPVTVEYITRYIASLKQRYTQSNGRRPFGISALI--VGF-D-F-D---G-T-PR----LYQTDPSGTYHAWKANAI-GRGA-KSVREFLEK--NY------------T-D-------------------------------------------------E--------A--------------------------IE--TDD-----------L-----TIK---LVIKALLEVVQSG-----------G--KNIELAVM----R-R-N----Q------P-------L-------------K-----ILS-PEEIEKY---VAEIEKE-K--EE--NEKK--K-Q---K-KTS------------------------------------------------------
>Lampropholis_coggeri@Lcog28787.H1.1
----------------------------VFSPDGHLFQVEYAQEAVKK-GSTAVGV-RGK----DIVVLGVE-----------------KK--SVAKLQDER-T--VRKICALDDNVCMAFAGLTADARIVINRARVECQSHRLTVEDPVTVEYITRYIASLKQRYTQSNGRRPFGISALI--VGF-D-F-D---G-T-PR----LYQTDPSGTYHAWKANAI-GRGA-KSVREFLEK--NY------------T-E-------------------------------------------------E--------A--------------------------IE--TDD-----------L-----TIK---LVIKALLEVVQSG-----------G--KNIELAVM----R-R-N----Q------P-------L-------------K-----ILS-PDEIEKY---VAEIEKE-K--EE--NEKK--K-Q---K----------------------------------------------------------
>Latimeria_chalumnae@CT01131209.H1.1
----------------MAS-R-YDRAITVFSPDGHLFQVEYAQEAVKK-GSTAVGI-RGK----NIVVLGVE-----------------KK--SVAKLQEER-T--VRKICALDEHVCMAFAGLTADARIVINRARVECQSHKLTVEDPVTVEYITRYIATLKQRYTQSNGRRPFGISALI--VGF-D-F-D---G-S-PR----LYQTDPSGTYHAWKANAI-GRSA-KTVREFLEK--NY------------T-E-------------------------------------------------E--------A--------------------------IA--TDN-----------D-----TIK---LAIKALLEVVQSG-----------G--KNIELAVI----R-R-N----R------P-------L-------------K-----ILE-SKEIETL---VTEIEKE-K--EEE-AEKK--K-Q---K-KSS------------------------------------------------------
>Latimeria_chalumnae@CT02131209.H1.1
------------------M-S-YDRAITVFSPDGHLFQVEYAQEAVKK-GSTAVGI-RGK----EIVVLGVE-----------------KK--SMAKLQDER-T--VRKICPLDDNVCMAFAGLTADARIVINRARVECQSHRLTVEDPVTVEYITRYIASLKQR------------------------------------------------------GNAI-GRGA-KSVREFLEK--HY------------T-D-------------------------------------------------E--------A--------------------------IA--TDD-----------L-----AVK---LVIKALLEVVQSG-----------G--KNIELAVM----R-K-D----Q------P-------L-------------Q-----ILD-PEEIEKY---VLEIEKE-K---E--NETK--K-Q---K-KA-------------------------------------------------------
>Latimeria_menadoensis@GAPS01059604.H1.1
----------------MAS-R-YDRAITVFSPDGHLFQVEYAQEAVKK-GSTAVGI-RGK----NIVVLGVE-----------------KK--SVAKLQEER-T--VRKICALDEHVCMAFAGLTADARIVINRARVECQSHKLTVEDPVTVEYITRYIATLKQRYTQSNGRRPFGISALI--VGF-D-F-D---G-S-PR----LYQTDPSGTYHAWKANAI-GRSA-KTVREFLEK--NY------------T-E-------------------------------------------------E--------A--------------------------IA--TDN-----------D-----TIK---LAIKALLEVVQSG-----------G--KNIELAVI----R-R-N----R------P-------L-------------K-----ILE-SKEIETL---VTEIEKE-K--EEE-AEKK--K-Q---K-KSS------------------------------------------------------
>Latimeria_menadoensis@GAPS01043853.H1.1
------------------M-S-YDRAITVFSPDGHLFQVEYAQEAVKK-GSTAVGI-RGK----EIVVLGVE-----------------KK--SMAKLQDER-T--VRKICPLDDNVCMAFAGLTADARIVINRARVECQSHRLTVEDPVTVEYITRYIASLKQRYTQSNGRRPFGISALI--VGF-D-F-D---G-T-PR----LYQTEPSGTYHAWKGNAI-GRGA-KSVREFLEK--HY------------T-D-------------------------------------------------E--------A--------------------------IA--TDD-----------L-----AVK---LVIKALLEVVQSG-----------G--KNIELAVM----R-K-D----Q------P-------L-------------Q-----ILD-PEEIEKY---VSEIEKE-K---E--NETK--K-Q---K-KA-------------------------------------------------------
>Leucoraja_erinacea@toto92241.H1.1
----------------MAA-R-YDRAITVFSPDGHLFQVEYAQEAVKK-GSTAVGI-RGK----DIVVLGVE-----------------KK--SVAKLQEER-T--VRKICALDDHVCMAFAGLTADARIVINRARVECQSHKLTVEDPVTVEYITRFIATLKQRYTQSNGRRPFGISALI--VGF-D-F-D---G-T-PR----LYQTDPSGTYQAWKANAI-GRSA-KTVREFLEK--NY------------T-E-------------------------------------------------E--------A--------------------------IA--TDN-----------D-----TIK---LAIKALLEVVQSG-----------G--KNIDLAII----R-R-N----Q------A-------L-------------K-----LLD-AKEIESL---VTEIEKE-K--EEE-TEKK--K-Q---K-KT-------------------------------------------------------
>Leucoraja_erinacea@toto94821.H1.1
----------------MSA-S-YDRAITVFSPDGHLFQVEYAQEAVKK-GSAAVSV-RGK----GIVVLGVE-----------------KK--SVAKLQDER-T--VRKICVLDDNVCMAFAGLTADARIVINRARVECQSHRLTVEDPVTVEYITRFIASLKQRYTQSNGRRPFGISALI--VGF-D-I-D---G-A-PR----LYQTDPSGTYHEWKANAI-GRSA-KTVREFLEK--NY------------N-E-------------------------------------------------E--------A--------------------------TA--TDS-----------G-----TIK---LAIKALLEVVQSG-----------G--KHIELAVM----K-H-G----Q------L-------L-------------R-----ILN-PEEIEMH---VSEIEKE-R--EE--AEKK--K-A---P-KT-------------------------------------------------------
>Notophthalmus_viridescens@Nvir2515.H1.1
------------------M-S-YDRAITVFSPDGHLFXVEYAQEAVKK-GSXAVGV-RGK----DIVVLGVE-----------------KK--SVAKLQDER-T--VRKICALDENVCMAFAGLTADARIVINRARVECQSHRLTVEDPVTVEYITRYIASLKQRYTQSNGRRPFGIXALI--VGF-D-F-D---G-T-PR----LYQTDPSGTXHAWKANAI-GRGA-KSVREFLEK--NY------------T-D-------------------------------------------------E--------A--------------------------NE--TDD-----------L-----TIK---LVIKALLEVVQSG-----------G--KNIELAVM----R-R-N----H------P-------L-------------K-----ILN-PEEIEKY---VAEIEKE-K--EE--XEKK--K-Q---K-K--------------------------------------------------------
>Pelodiscus_sinensis@toto47414.H1.1
-----------------------------------------------------VGV-RGK----EIVVLGVE-----------------KK--SVAKLQDER-T--VRKICALDDNVCMAFAGLTADARIVINRARVECQSHRLTVEDPVTVEYITRYIASLKQRYTQSNGRRPFGISALI--VGF-D-F-D---G-T-PR----LYQTDPSGTYHAWKANAI-GRGA-KSVREFLEK--NY------------T-D-------------------------------------------------E--------A--------------------------IE--TDD-----------L-----TIK---LVIKALLEVVQSG-----------G--KNIELAVM----R-R-D----Q------P-------L-------------K-----ILS-PEEIEKY---VAEIEKE-K--EE--NEKK--K-Q---K-KTS------------------------------------------------------
>Pelodiscus_sinensis@toto36335.H1.1
-----------------------------------------------------VGI-RGL----DIVVLGVE-----------------RK--SVANLQEER-T--VRKICALDDHVCMAFAGLTADARIIINRARVECQSHKLTVEDPVTVEYITRYIATLKQRYTQSNGRRPFGISALI--VGF-D-D-D---G-S-PR----LYQTDPSGTYHSWKAHVI-GRNA-KSVREFLEK--NY------------T-E-------------------------------------------------E--------A--------------------------IA--TDK-----------E-----AIK---LAIRALLE---------------------------------------------------------------------------MFS-AKDIESQ---VVEIEKE-R--EE--SEKK--K-K---K-SI-------------------------------------------------------
>Phrynops_hilarii@Contig15362.H1.1
------------------M-S-YDRAITVFSPDGHLFQVEYAQEAVKK-GSTAVGV-RGK----EIVVLGVE-----------------KK--SVAKLQDER-T--VRKICALDDNVCMAFAGLTADARIVINRARVECQSHRLTVEDPVTVEYITRYIASLKQRYTQSNGRRPFGISALI--VGF-D-F-D---G-T-PR----LYQTDPSGTYHAWKANAI-GRGA-KSVREFLEK--NY------------T-D-------------------------------------------------E--------A--------------------------IE--TDD-----------L-----TIK---LVIKALLEVVQSG-----------G--KNIELAVM----R-R-D----Q------P-------L-------------K-----ILS-PEEIEKY---VAEIEKE-K--EE--NRKK--K-N---R-R--------------------------------------------------------
>Podarcis_sp.@Contig2346.H1.1
------------------------------------------------------------------------------------------------------------------------------------------------------------------------------------------------------------------------------------------------NY------------T-D-------------------------------------------------E--------A--------------------------IE--TDD-----------L-----TIK---LVIKALLEVVQSG-----------G--KNIELAVM----R-R-N----Q------P-------L-------------K-----ILS-PDEIEKY---VAEIEKE-K--EE--NEKK--K-Q---K-KTTT-----------------------------------------------------
>Pogona_vitticeps@toto2391.H1.1
------------------M-S-YDRAITVFSPDGHLFQVEYAQEAVKK-GSTAVGV-RGK----DIVVLGVE-----------------KK--SVAKLQDER-T--VRKICALDDNVCMAFAGLTADARIVINRARVECQSHRLTVEDPVTVEYITRYIASLKQRYTQSNGRRPFGISALI--VGF-D-F-D---G-T-PR----LYQTDPSGTYHAWKANAI-GRGA-KSVREFLEK--NY------------T-D-------------------------------------------------E--------A--------------------------IE--TDD-----------L-----TIK---LVIKALLEVVQSG-----------G--KNIELAVM----R-R-N----Q------P-------L-------------K-----ILS-PDEIEKY---VAEIEKE-K--EE--NEKK--K-Q---K-KTTS-----------------------------------------------------
>Protopterus_annectens@Contig20903.H1.1
--------------------------------------VEYAQEAVKK-GSTAVGV-RGK----DIVVLGVE-----------------KK--SVAKLQDER-T--VRKICELDDNVCMAFAGLTADARIVINRARVECQSHRLTVEDPVTVEYITRYIASLKQRYTQSNGRRPFGISSLI--VGF-D-Y-D---G-T-PR----LYQTDPSGTYHAWKGNAI-GRGA-KSVREFLEK--NY------------T-E-------------------------------------------------E--------A--------------------------IA--TDD-----------L-----TIK---LVIKALLEVVQSG-----------G--KNIELAVM----R-R-N----Q------P-------L-------------K-----TLD-PEDIEKY---VAEIEKE-K--EE--NEKK--K-K---K-PT-------------------------------------------------------
>Protopterus_annectens@Contig3158.H1.1
--------------------------------------VEYAQEAVKK-GSTAVGI-RGK----DTVVLGVE-----------------K------------------KICALDDHVCMAFAGLTADARIVINRARVECQSHKLTVEDPVTVEYITRYIATLKQRYTQSNGRRPFGISALI--VGF-D-Y-D---G-S-PR----LYQTD---------------------------------------------------------------------------------------------------------------------------------------------------------------------------------------------------------------------------------------------------------------------------------------------------------------------------------------------------------
>Ptychodera_flava@CT01131209.H1.1
---------------MGTA-R-YDRAITVFSPDGHLFQVEYAQEAVKK-GSTAVGV-RGK----DIVVLGVE-----------------KK--SVAKLQEER-T--VRKICILDDHVCMAFAGLTADARILINRARIECQSHKLTVEDPVTLEYITRFIAQLKQKYTQSNGRRPFGLSALI--VGF-D-F-D---G-T-PN----LFQTDPSGTYHAWKANAV-GRSA-KTVREFLEK--HY------------S-D-------------------------------------------------D--------V--------------------------AT--SDH-----------E-----TIK---LAIKALLEVVQSG-----------A--KNIELAVM----R-R-N----Q------T-------L-------------K-----MLE-LEEIEKY-----------------------------------------------------------------------------------------
>Python_regius@CT01131209.H1.1
------------------M-S-YDRAITVFSPDGHLFQVEYAQEAVKK-GSTAVGV-RGK----DIVVLGVE-----------------KK--SVAKLQDER-T--VRKICALDDNVCMAFAGLTADARIVINRARVECQSHRLTVEDPVTVEYITRYIASLKQRYTQSNGRRPFGISALI--VGF-D-F-D---G-T-PR----LYQTDPSGTYHAWKANAI-GRGA-KSVREFLEK--NY------------T-D-------------------------------------------------E--------A--------------------------IE--TDD-----------L-----TIK---LVIKALLEVVQSG-----------G--KNIELAVM----R-R-N----Q------P-------L-------------K-----ILS-PDEIEKY---VAEIEKE-K--EE--NEKK--K-Q---K-KTTT-----------------------------------------------------
>Rana_chensinensis@Rche184963.H1.1
---------------------------------------------------------RGK----EIVVLGVE-----------------KK--SVAKLQDER-T--VRKICALDENXFMAFAXLTADARIVINRARXECXSHRLTVEDPVTVEYITRYIASLXQRYXQSNGRRPFGISALI--VGF-D-F-D---G-T-PR----LYQTDPSGTXHAWKANAI-GRGA-XSXREFLEK--XY------------T-E-------------------------------------------------E--------A--------------------------IX--TDD-----------L-----XIK---XXIKALLEVVQSG--------------------------------------------------------------------------------------------------------------------------------------------------------------------------
>Scyliorhinus_canicula@toto99476.H1.1
----------------MAA-R-YDRAITVFSPDGHLFQVEYAQEAVKK-GSTAVGI-RGK----DIVVLGVE-----------------KK--SVAKLQEER-T--VRKICALDDHVCMAFAGLTADARIVINRARVECQSHKLTVEDPVTVEYIT--------------------------------------------------------------------GRSA-KTVREFLEK--NY------------T-D-------------------------------------------------E--------A--------------------------IA--TDN-----------D-----TIK---LAIKALLEVVQSG-----------G--KNIELAII----R-R-N----Q------P-------L-------------K-----LLD-AKEIEHL---VAEIEKE-K--EEE-TEKK--K-P---K-KT-------------------------------------------------------
>Scyliorhinus_canicula@toto68221.H1.1
--------------------S-YDRAITVFSPDGHLFQVEYAQEAVKK-GSAAVGV-RGT----EIVVLAVE-----------------KK--SVAKLQDER-T--VRKICILDDNVCMAFAGLTADARIVINRARVECQSHRLTVEDPVTVEYITRYIASLKQRYTQSNGRRPFGISALI--VGF-D-F-D---G-A-PR----LYQTDPSGTYHEWKANAI-GRSA-KTVREFLEK--NY------------T-E-------------------------------------------------E--------A--------------------------TA--TDS-----------G-----TIK---LAIKALLEVVQSG-----------G--KHIELAVM----K-H-E----Q------L-------L-------------R-----ILK-PEEIEKY---VSEIENE-K--EE--AEKK--K-A---P-KT-------------------------------------------------------
>Trachemys_scripta@CT01131209.H3.2
------------------M-S-YDRAITVFSPDGHLFQVEYAQEAVKK-GSTAVGV-RGK----EIVVLGVE-----------------KK--SSGK--------------------------------------------------------------------------------------------------------------------------------------------------------------------------------------------------------------------------------------------------------------------------------------------------------------------------------------------------------------------------------------------------------------------------------------------------------------------------
>Trachemys_scripta@toto8922.H1.1
----------------------------------------------------------------------------------------------------------------------------------------------------------------------------------------------------------------------------------------------------------------------------------------------------------------------------------------------------------------------------------------------QSG-----------G--KNIELAII----R-R-N----Q------P-------L-------------Q-----IFS-AKDIESQ---VAEIEKE-K--EE--SEKK--K-K---K-SI-------------------------------------------------------
