# Supplementary material for: A phylogenomic framework and timescale for comparative studies of tunicates
Source: BMC Biol. 2018 Apr 13;16:39. doi: 10.1186/s12915-018-0499-2 (PMC5899321; doi:10.1186/s12915-018-0499-2)
Supplement: Supplementary file 4 — Supporting data. Transcriptome assemblies, alignments, and trees. (ZIP 38502 kb) [file 12915_2018_499_MOESM4_ESM.zip › 12915_2018_499_MOESM4_ESM/12915_2018_499 (Delsuc) Files Updated 23-03-2018/psma-C.fasta]

>Saccoglossus_kowalevskii@CT01070319.H1.1
----------------MARRYDSRTTIFSPEGRLYQVEYAMEAIGHAGTCLGILASDGVLLAAE---RRN-I-HKLLD-E----V----------F--------F----SEKIYKLTD---D--MACSVAGITSDANVLTNELRLIAQRYLLQYQ-ESIPCEQLVSSLCDMKQAYTQFGGKRPFGVSLLYMGWD--K-HYGYQLYQSDPSGNYGGWKATCIGN-NSAAAVSMLKQE---------Y-K------E--G-E-----------M---------------------N-------------M-------K-------E--------SLSLAIKILNKTLDL-TKL-T--------SEK--------VEIA-TLT--R-----D--------G-D-----------------KTVIRI--LDAAEVDQIIK--KNE-A-EE-------AK--AD---A------A-KK-EKEKEREKEKSK----------------------------
>Strongylocentrotus_purpuratus@3480238
----------------MSRRYDSKTTIFSPEGRLYQVEYAMEAIGHAGTSLGILASDGVLLAAE---RRN-T-HKLLD-D----V----------V--------F----SDKIYKLNS---D--MACSVSGITSDANVLTSELRLAGQRYFLQYQ-ENIPNEQLVSTLCDIKQFYTQAGGKRPFGVSILYMGWD--K-HYGFQLYQSDPSGNYGGWKATCIGN-NSAAAISMLKQE---------Y-K------E--G-D-----------T---------------------D-------------L-------K-------G--------ALALAVKVLSKTLDM-TKV-T--------PEK--------IEIA-SLT--R-----E--------D-G-----------------KTKIRI--LPVEELQKLIK--EHE-E-RE-------AK--EE---A------A-KK-KEKEK-----------------------------------
>Paracentrotus_lividus@AM582776.H1.1
----------------MSRRYDSKTTIFSPEGRLYQVEYAMEAIGHAGTSLGILASDGVLLAAE---RRN-T-HKLLD-D----V----------V--------F----SDKIYKLNS---D--MACSVSGITSDANVLTSELRLAGQRYFLQYQ-ENIPNEQLVSTLCDIKQFYTQAGGKRPFGVSILYMGWD--K-HYGFQLYQSDPSGNYGGWKATCIGN-NSAAAISMLKQE---------Y-K------E--G-E-----------T---------------------D-------------L-------K-------A--------ALALAVKVLSKTLDM-TKL-T--------PEK--------IEIA-SLT--R-----E--------D-G-----------------KTKIRI--LPVEELQTLIK--EHE-------------------------------------------------------------------------
>Patiria_pectinifera@93307006.1
----------------MSRRYDSRTTIFSPEGRLYQVEYAMEAIGHAGTSLGILASDGVLLAAE---RRN-T-HKLLD-E----V----------V--------F----SDKIYKLYD---N--MACSVSGITSDANVLTNELRLIAQRYLLQYQ-ESMPCEQLVSTLCDIKQFYTQAGGKRPFGVSILYMGWD--K-HYGFQLYQSDPSGNYGGWKATCIGN-NSAAAVSLLKQE---------Y-K------Q--E-G-----------V---------------------D-------------L-------K-------G--------ALQLALKTLSKTLDM-TKI-T--------PEK--------IEIA-TLT--R-----E--------D-N-----------------KTKIRI--LPLSELQAAIK--QYE-E-AE-------AK--IE---A------E-KK-KEKDK-----------------------------------
>Patiria_miniata@CT02100918.H1.1
----------------MSRRYDSRTTIFSPEGRLYQVEYAMEAIGHAGTSLGILASDGVLLAAE---RRN-T-HKLLD-E----V----------V--------F----SDKIYKLYD---N--MACSVSGITSDANVLTNELRLIAQRYLLQYQ-ESMPCEQLVSTLCDIKQFYTQAGGKRPFGVSILYMGWD--K-HYGFQLYQSDPSGNYGGWKATCIGN-NSAAAVSLLKQE---------Y-K------Q--E-G-----------V---------------------D-------------L-------K-------A--------GLQLALKTLSKTLDM-TKI-T--------PEK--------IEIA-TLT--R-----E--------D-N-----------------KTKIQI--LPLSELQAAIK--QYE-E-AE-------AK--IE---A------E-KK-KEKDK-----------------------------------
>Solaster_stimpsonii@EE123104.H1.1
-------------------------------------------------------------------------------E----E----------V--------F----SDKIYKLYD---N--MACSVSGITSDANVLTNELRLIAQRYLLQYQ-ESMPCEQLVSTLCDIKQFYTQAGGKRPFGVSILYMGWD--K-HYGFQLYQSDPSGNYGGWKATCIGN-NSAAAVSLLKQD---------F-K------K--E-E-----------V---------------------D-------------L-------K-------A--------ALQLALKTLSKTLDM-TKI-T--------PEK--------IEIA-TLT--R-----E--------N-K-----------------TTKIRI--LPISELQVAIK--EYE-D-TE-------AK--ID---A------E-KK-KEKDK-----------------------------------
>Homo_sapiens@P25789
----------------MSRRYDSRTTIFSPEGRLYQVEYAMEAIGHAGTCLGILANDGVLLAAE---RRN-I-HKLLD-E----V----------F--------F----SEKIYKLNE---D--MACSVAGITSDANVLTNELRLIAQRYLLQYQ-EPIPCEQLVTALCDIKQAYTQFGGKRPFGVSLLYIGWD--K-HYGFQLYQSDPSGNYGGWKATCIGN-NSAAAVSMLKQD---------Y-K------E--G-E-----------M---------------------T-------------L-------K-------S--------ALALAIKVLNKTMDV-SKL-S--------AEK--------VEIA-TLT--R-----E--------N-G-----------------KTVIRV--LKQKEVEQLIK--KHE-E-EE-------AK--AE---R------E-KK-EKEQKEKDK-------------------------------
>Gallus_gallus@NP_001185531
----------------MSRRYDSRTTIFSPEGRLYQVEYAMEAIGHAGTCLGILANDGVLLAAE---RRN-I-HKLLD-E----V----------F--------F----SEKIYKLNE---D--MACSVAGITSDANVLTNELRLIAQRYLLQYQ-EPIPCEQLVTALCDIKQAYTQFGGKRPFGVSLLYIGWD--K-HYGFQLYQSDPSGNYGGWKATCIGN-NSAAAVSMLKQD---------Y-K------E--G-E-----------M---------------------T-------------L-------K-------T--------ALALAIKVLNKTMDV-SKL-S--------AEK--------VEIA-TLT--R-----E--------N-G-----------------KTVIRV--LKQKEVEQLIK--QHE-E-EE-------AK--AE---R------E-KK-EKEQKEKDK-------------------------------
>Taeniopygia_guttata@ACH43886
----------------MSRRYDSRTTIFSPEGRLYQVEYAMEAIGHAGTCLGILANDGVLLAAE---RRN-I-HKLLD-E----V----------F--------F----SEKIYKLNE---D--MACSVAGITSDANVLTNELRLIAQRYLLQYQ-EPIPCEQLVTALCDIKQAYTQFGGKRPFGVSLLYIGWD--K-HYGFQLYQSDPSGNYGGWKATCIGN-NSAAAVSMLKQD---------Y-K------E--G-E-----------M---------------------T-------------L-------K-------T--------ALALAIKVLNKTMDV-SKL-S--------AEK--------VEIA-TLT--R-----E--------N-G-----------------KTVIRV--LKQKEVEQLIK--QHE-E-EE-------AK--AE---R------E-KK-EKEQKEKEK-------------------------------
>Ornithorhynchus_anatinus@XP_003754936
----------------MSRRYDSRTTIFSPEGRLYQVEYAMEAIGHAGTCLGILANDGVLLAAE---RRN-I-HKLLD-E----V----------F--------F----SEKIYKLNE---D--MACSVAGITSDANVLTNELRLIAQRYLLQYQ-EPIPCEQLVTALCDIKQAYTQFGGKRPFGVSLLYIGWD--K-HYGFQLYQSDPSGNYGGWKATCIGN-NSAAAVSMLKQD---------Y-K------E--G-G-----------M---------------------T-------------L-------K-------S--------ALALAIKVLNKTMDV-SKL-S--------AEK--------VEIA-TLT--R-----E--------N-G-----------------KTTIRV--LKQKEVEQLIK--KHE-E-EE-------AK--AE---R------E-KK-EKEQKEKDK-------------------------------
>Mus_musculus@EDL25836
----------------MSRRYDSRTTIFSPEGRLYQVEYAMEAIGHAGTCLGILANDGVLLAAE---RRN-I-HKLLD-E----V----------F--------F----SEKIYKLNE---D--MACSVAGITSDANVLTNELRLIAQRYLLQYQ-EPIPCEQLVTALCDIKQAYTQFGGKRPFGVSLLYIGWD--K-HYGFQLYQSDPSGNYGGWKATCIGN-NSAAAVSMLKQD---------Y-K------E--G-E-----------M---------------------T-------------L-------K-------S--------ALALAVKVLNKTMDV-SKL-S--------AEK--------VEIA-TLT--R-----E--------S-G-----------------KTVIRV--LKQKEVEQLIK--KHE-E-EE-------AK--AE---R------E-KK-EKEQREKDK-------------------------------
>Xenopus_laevis@AAH44983
----------------MSRRYDSRTTIFSPEGRLYQVEYAMEAIGHAGTCLGILANDGVLLAAE---RRN-I-HKLLD-D----V----------F--------F----SEKIYKLND---D--MACSVAGITSDANVLTNELRLIAQRYLLQYQ-EPIPCEQLVTALCDIKQAYTQFGGKRPFGVSLLYIGWD--K-HYGFQLYQSDPSGNYGGWKATCIGN-NSAAAVSMLKQD---------Y-K------E--G-G-----------M---------------------T-------------L-------K-------S--------ALALAVKVLNKTMDV-SKL-S--------AEK--------VELA-TLT--R-----E--------N-G-----------------KTKIRV--LQQKEVEELIK--LHE-E-EE-------AK--IE---R------E-KK-DKEQKEKDK-------------------------------
>Xenopus_laevis@AAI06639
----------------MSRRYDSRTTIFSPEGRLYQVEYAMEAIGHAGTCLGILANDGVLLAAE---RRN-I-HKLLD-E----V----------F--------F----SEKIYKLND---D--MACSVAGITSDANVLTNELRLIAQRYLLQYQ-EPIPCEQLVTALCDIKQAYTQFGGKRPFGVSLLYIGWD--K-HYGFQLYQSDPSGNYGGWKATCIGN-NSAAAVSMLKQD---------Y-K------E--G-E-----------M---------------------T-------------L-------K-------S--------ALALAVKVLNKTMDV-SKL-S--------AEK--------VELA-TLT--R-----E--------N-G-----------------KTKIRV--LKQKEVEELIK--LHE-E-EE-------AK--IE---R------E-KK-AKEQKEKDK-------------------------------
>Xenopus_tropicalis@CAJ83532
----------------MSRRYDSRTTIFSPEGRLYQVEYAMEAIGHAGTCLGILANDGVLLAAE---RRN-I-HKLLD-E----V----------F--------F----SEKIYKLND---D--MACSVAGITSDANVLTNELRLIAQRYLLQYQ-EPIPCEQLVTALCDIKQAYTQFGGKRPFGVSLLYIGWD--K-HYGFQLYQSDPSGNYGGWKATCIGN-NSAAAVSMLKQD---------Y-K------E--G-D-----------M---------------------T-------------L-------K-------S--------ALALAVKVLNKTMDV-SKL-S--------AEK--------VEIA-TLT--R-----E--------N-G-----------------KTKIRV--LKQKEVEELIK--LHE-E-EE-------AK--IE---R------E-KK-EKEQKEKDK-------------------------------
>Ambystoma_mexicanum@45809062.699
----------------MSRRYDSRTTIFSPEGRLYQVEYAMEAIGHAGTCLGILANDGVLLAAE---RRN-I-HKLLD-E----V----------F--------F----SEKIYKLNN---D--MACSVAGITSDANVLTNELRLIAQRYLLQYQ-EPIPCEQLVTALCDIKQAYTQFGGKRPFGVSLLYIGWD--K-HYGFQLYQSDPSGNYGGWKATCIGN-NSAAAVSMLKQD---------Y-K------E--G-G-----------M---------------------S-------------L-------K-------E--------ALALAVKVLNKTMDV-SKL-S--------AEK--------IEIA-TLT--R-----E--------N-G-----------------KTKIRV--LKQKEVEELIK--KHE-E-EE-------AK--AE---R------E-KK-EKELKEKDK-------------------------------
>Danio_rerio@AAI64668
----------------MSRRYDSRTTIFSPEGRLYQVEYAMEAIGHAGTCLGILANDGVLLAAE---RRN-I-HKLLD-E----V----------F--------F----SEKIYKLNE---D--MACSVAGITSDANVLTNELRLIAQRYLLQYQ-EPIPCEQLVTALCDIKQAYTQFGGKRPFGVSLLYMGWD--K-HYGFQLYQSDPSGNYGGWKATCIGN-NSAAAVSMLKQD---------Y-K------E--G-E-----------M---------------------T-------------L-------S-------A--------ALALAVKVLNKTMDV-SKL-S--------AEK--------VEIA-TLT--R-----E--------N-G-----------------KTKIKV--LKQKEVEELIK--KHE-A-EE-------AK--AE---K------D-KK-EKEQKEKDK-------------------------------
>Squalus_acanthias@DV499411.H1.1
----------------MSRRYDSRTTIFSPEGRLYQVEYAMEAIGHAGTCLGILANDGVLLAAE---RRN-I-HKLLD-E----V----------F--------F----SEKIYKLND---D--MACSVAGITSDANVLTNELRLIAQRYLLQYQ-EPIPCEQLVTTLCDIKQAYTQFGGKRPFGV----------------------------------------------------------------------------------------------------------------------------------------------------------------------------------------------------------------------------------------------------------------------------------------------------------------------------------------
>Petromyzon_marinus@ti.14
----------------MSRRYDSRTTIFSPEGRLYQVEYAMEAIGHAGTCLGILATDGVLLAAE---RRN-T-HKLLD-E----V----------F--------F----SEKIYKLNE---D--MACSVAGITSDANVLTNELRVIAQRYLFQYQ-EPIPCEQLVTTLCDIKQAYTQFGGKRPFGVSILYMGWD--K-HYGYQLYQSDPSGNYGGWKATCIGN-NSAASVSMLKQE---------Y-K------E--G-D-----------M---------------------T-------------L-------Q-------S--------ALALAIKVLNKTMDV-SKL-T--------AEK--------VEIA-TLT--R-----E--------N-G-----------------KTKIKV--LKQQEVEALVK--KHE-E-EE-------AK--AE---K------E-KK-EKEQKEKE--------------------------------
>Branchiostoma_floridae@30916336.172
----------------MSRRYDTRTTIFSPEGRLYQVEYAMEAIGHAGTCLGILANDGIVLAAE---RRN-T-HKLLD-E----V----------F--------F----SEKIYKLHD---D--MACSVAGITSDANVLTNELRLIAQRYILQYQ-EPIPCEQLVSSLCDIKQAYTQWGGKRPFGVSILYIGWD--K-HYGFQLYQSDPSGNYGGWKATCIGN-NSAAAVSMLKQE---------Y-K------I--D-E-----------M---------------------T-------------M-------Q-------D--------ALQLAIKVVSKTLDV-SKL-T--------PEK--------VELA-TLT--R-----E--------N-N-----------------KTKVQV--LPSKQVEELIK--KHE-A-EV-------AA--AE---Q------E-KK-EKEKQEKGSS------------------------------
>Xenoturbella_bocki@001.H1.1
----------------MSRRYDSRTTIFSPEGRLYQVEYAMEAIGHAGICLGILANDGVVLACE---RRN-T-NKLLD-E----V----------F--------M----SDKIYKLND---D--MACCVAGITSDANVLTNELRLIAQRHILLYQ-EPMACEQLVSSLCDIKQAYTQFGGKRPFGVSILYMGWD--K-HYGFQLYQSDPSGNYGGWKATCIGN-NHAAAVSMLKQD---------Y-N------E--D-G-----------M---------------------D-------------L-------K-------E--------TLEMAVKVLSKTLDV-TKL-T--------PDK--------VEIA-TLT--R-----D--------E-G-----------------KTKIRV--LSSKEVDVYIE--KFN-T-KE-------AA--EK---K------E-KR-KRKNRNK---------------------------------
>Eptatretus_burgeri@53870608.72
----------------------------------------------------------------------------------------------------------------------------------------------------------------------------------------------------------------------------------------------------------------------------------------------------------------------------------------------------------------------------------------------R-----H--------E-G-----------------KTRIXV--LKQEEVEPLIK--KHE-E-EE-------KK--AA---K------E-KK-EKDQRDK---------------------------------
>Ciona_intestinalis@10111105.21_1
----------------MSRRYDSRTTIFSPEGRLYQVEYAMEAIGHAGSCLGILANDGIVLAAE---KRN-V-HKLLD-D----V----------F--------L----SDKIYTLDD---N--IACSVAGITSDANVLVTDLRRIAQRYKLNYQ-ESIPVEQLVTHLCDIKQAYTQYGGQRPFGISVLYMGWD--R-HYGFQLYMSDPSGNYGGWKGTCIGN-NSQAAISMLKQE---------Y-K------E--N-E-----------T---------------------N-------------L-------N-------D--------ALKLAVKVLSKTLDT-NKL-T--------SER--------VEMA-TLT--R-----V--------E-G-----------------RTVITV--LTAAAVDKLCA--EYE-Q-EK-------AK--LE---A------E-RK-EKEKMTPSK-------------------------------
>Ciona_savignyi@51695252.715
----------------MSRRYDSRTTIFSPEGRLYQVEYAMEAIGHAGSCLGILANDGIVLAAE---KRN-V-HKLLD-D----V----------F--------L----SDKIYTLDN---N--IACSVAGITSDANVLVTDLRRIAQRYKLNYQ-ESIPVEQLVTHLCDIKQAYTQYGGQRPFGISVLYMGWD--R-HYGFQLYMSDPSGNYGGWKGTCIGN-NSQAAISMLKQE---------Y-K------E--N-E-----------T---------------------D-------------L-------N-------S--------ALRLAVKVLSKTLDT-NKL-T--------SEK--------VEIA-TLT--R-----V--------D-G-----------------QTVITV--LTTAAVDKLCK--EYE-E-EK-------AK--LE---A------E-KK-EKEKMTPSK-------------------------------
>Phallusia_mammilata@CT01091006.H1.1
---------------------------------------------------------GVVIAA------------LLD-D----V----------F--------S----SDKIYTLDD---N--IACSVAGITSDANVLVTELRRIAQRYKLNYQ-ESIPVEQ---------------------GISVLYMGWD--K-HYGFQLYMSDPSGNYGG-KGTCIGN-NSQAAISMLKQE---------Y-K------E--G-E-----------T---------------------N-------------L-------N-------E--------ALKLAIKVLSKTLDT-NKL-M--------SER--------VELS-TLT--R-----Q--------D-G-----------------KTVITI--LNSKAVDKLCL--EYE-E-EK-------AK--LE---A------E-KK-EK--------------------------------------
>Clavelina_lepadiformis@CT01091006.H1.1
----------------MSRRYDSRTTIFSPEGRLYQVEYAMEAIGHAGTCLGILANDGIVLAAE---KRN-V-HKLLD-D----V----------F--------L----SDKIYTLDD---N--IACSVAGITSDANVLVADLRRIAQRFKLSYQ-ESIPVEQLVTNLCDIKQAYTQFGGLRPFGISVLYMGWD--K-HYGFQLYMSDPSGNYGGWKGTCIGN-NSQAAISMLKQE---------Y-K------E--D-E-----------T---------------------N-------------L-------N-------D--------ALKLAIKVLSKTLDT-TKL-T--------SER--------VEMA-TLT--R-----Q--------D-D-----------------RTVITI--LNSATLTKLCN--EYE-E-EK-------AR--LE---A------E-KK-AKEKATPSK-------------------------------
>Cystodytes_dellechiajei@CT01091006.H1.1
-------------------------------------EYAMEAIGHAGTCLGILANDGIVLAAE---KRN-V-HKLLD-E----V----------F--------E----SDKIYILDD---N--IACSVAGITSDANVLVADLRRMAQRYKLSYQ-ESIPVEQLVIHLCDIKQAYTQYGGLRPFGISALYMGWD--R-HYGFQLYMSDPSGNYGGWKGTCIGN-NSQAAISMLKQE---------T-K-----------------------------------------------------------L-------N-------D--------ALKLAIKVLSKTLDT-NKL-T--------PER--------VEMA-TLT--R-----H--------E-G-----------------KTVITI--LSNA-------------------------------------------------------------------------------------
>Molgula_tectiformis@68096235.179
-------------------RYDSRTTIFSPEGRLYQVEYAMEAIGHAGTCLGILATDGVVLAAE---KRN-V-HKLLD-E----V----------F--------E----SDKIYKLDD---N--ICCSVAGITSDANVLLTELRYQAQRHTLQFQ-EPIPVEQLVIHLCNIKQTYTQHGSKRPFGISVLYAGWD--K-HYGFQLYQSDPSGNYGGWKATCIGN-NGQAAVSLLKQE---------Y-K---------G-D-----------L---------------------D-------------L-------S-------N--------ALKLAIKVLSKTLDT-NKL-S--------AEK--------LEMA-TLS--Q-----V--------N-G-----------------EIAITI--LTPAAINKLTE--EYE-A-IK-------AK--EE---A------E-KK-EKEKAATPK-------------------------------
>Molgula_gulf@CT01091006.H1.1
--------------------YDSRTTIFSPEGRLYQVEYAMEAIGHAGTCLGILATDGVVLAAE---KRN-V-HKLLD-E----V----------H--------E----SEKIYKLDD---N--ICCSVAGITSDANVLLSELRYIAPRHTLQYG-EPIPVEQLVIHLCNIKQTYTQHGSKRPFGISVLYAGWD--K-HYGFQLYQSDPSGNYGGWKATCIGN-NGQAAVSLLKQE---------Y-K---------E-E-----------I---------------------N-------------L-------E-------E--------ALKLSIKVLSKTLDT-NKL-S--------SEK--------LEMA-TLS--R-----V--------D-G-----------------KVIITI--LTAEVINKLCA--EYE-E-IR-------LK--EE---A------E-K---KEKAGTPK-------------------------------
>Bostrichobranchus_pilularis@CT01091006.H1.1
---------------------------FSPEGRLYQVEYAMEAIGHAGTCLGILTKDGVILAAE---KRN-V-HKLLD-E----V----------F--------E----SDKIYKLDD---N--ICCSVAGITSDANVLIEELRLAAQRHTLKYQ-EPIPVESLVILLCDLKQAYTQFGSTRPFGISVLYAGWD--K-HYGFQLYQSDPSGNYGGWKATCIGN-NGQAAVSMLKQE---------Y-K---------E-E-----------L---------------------N-------------L-------N-------D----------------------------------------------------------------------------------------------------------------------------------------------------------------------------------------------
>Molgula_occidentalis@CT01091006.H1.1
---------------------------FSPEGRLYQVEYAMEAIGHAGKCMGILATDGVVLAAE---KRN-V-HKLLD-E----V----------Y--------E----SDKIYKLDD---N--ICCSVAGITSDANVLLAELRLLAQRYTLWYQ-EPIPVEQLVIHLCDIKQAYTQFGSKRPFGISVLYAGWD--K-HYGFQLYQSDPSGNYGGWKGTCIGN-NSQAAISLLKQE---------Y-K---------Q-D-----------I---------------------N-------------L-------Q-------D--------ALKLAIKVLSKTLDT-NKL-S--------SEK--------LEIA-TLT--R-----Q--------N-D-----------------KVMITI--LTDEVINKL--------------------------------------------------------------------------------
>Halocynthia_roretzi@CT01061112.H1.1
----------------MSRRYDSRTTIFSPEGRLYQVEYAMEAIGHAGTCLGILANDGIVLAAE---KRN-V-HKLLD-E----V----------F--------E----SDKIYKLDD---N--IACSVAGITSDANVLTNELRIIAQRYMIQYQ-EPIPVEQLVINLCDIKQAYTQYGSLRPFGISVLYIGWD--K-QYGFQLYQSDPSGNYGGWKATCIGH-NSQAAVSMLKQE---------Y-K------D--D-E-----------T---------------------T-------------V-------K-------E--------ALKLAIKVLSKTLDT-NKL-T--------SEK--------VEMS-TLT--R-----E--------N-G-----------------RTVIKV--LSNTVVDKYCK--EYE-D-EA-------EK--LK---A------E-KK-EKEK-TPKK-------------------------------
>Dendrodoa_grossularia@CT02091006.H1.1
----------------MSRRYDSRTTIFSPEGRLYQVEYAMEAIGHAGTCIGILASDGILLAAE---KRN-V-NKLLD-E----V----------F--------E----SDKIYKLDE---N--IACSVAGITSDANVLTNELRLIAQRYMIQYQ-EPIPVEQLVISLCDIKQAYTQFGGLRPFGISVLYVGWD--K-HHGFQLYQSDPSGNFGGWKATCIGH-SSQAAISMLKQE---------Y-K------E--N-E-----------T---------------------T-------------I-------D-------S--------ALKLAVKVLSKTLDT-NKL-T--------SEK--------VEMA-TVT--R-----E--------N-G-----------------KTIIKI--LPNSLIDKECK--IYE-E-EK-------AK--EE---A------E-KK-EKEK------------------------------------
>Styela_plicata@CT01091006.H1.1
----------------MSRRYDSRTTIFSPEGRLYQVEYAMEAIGHAGTCLGILANDGILLAAE---KRN-I-HKLLD-E----V----------F--------E----SDKIYKLDE---N--IACSVAGITSDANVLTNELRVIAQRYMIQYQ-EPIPVEQLVVSLCDIKQAYTQFGGLRPFGISVLYMGWD--Q-HHGFQLYQSDPSGNFGGWKATCIGH-NSQAAVSMLKQE---------Y-K------E--S-E-----------T---------------------T-------------I-------A-------G--------ALKLAVKVLSKTLDT-NKL-T--------SEK--------VEMA-TLT--R-----E--------N-G-----------------KTVI---------------------------------------------------------------------------------------------
>Oikopleura_dioica@CT02100401.H2.1
----------------MSRRYDAKTTTFSPEGRLYQVEYAMEAVGQAGTCLGILATDGVVIVAE---KKN-Q-HKLLDTN----P----------T--------V----AEKIYRIDD---H--LAVGIAGITSDANALIAQLRLIAQQHRLVYQ-NPMPVEQLVRRMADNKQYFTMHGGVRPYGVSILYCGWD--K-HLGFQLYQGDPSGNYGGWKATSIGG-SSQSATSMLEQD---------Y-D---------E-S-----------M---------------------D-------------L-------E-------K--------AINLAMGIYLKTLDT-QTL-N--------AEK--------IEVS-LIK--R-----V--------N-G-----------------TVQYTV--MKPADVNKYCK--KAE-E-EK-------KKKADE---E------E-KK-RKEKAASSK-------------------------------
>Apostichopus_japonicus@CT01110418.H1.1
----------------MSRRYDSRTTIFSPEGRLYQVEYAMEAIGHAGTSLGILASDGVLLAAE---RRN-T-HKLLD-E----V----------V--------F----SDKIYKLND---D--MACSVSGITSDANVLTNELRVIAQRHLLQYQ-ESIPCEQLVSILCD----------------------------HYGFQLYQSDPSGNYGGWKATCIGN-NSAAAVSMLKQE---------Y-K------E--D-E-----------T---------------------K-------------L-------S-------D--------ALGLAVKVLSKTLDM-TKV-T--------PEK--------LEIA-TLT--R-----E--------N-N-----------------KTKITI--LDAEEVQKYIT--AFE-A-ET-------AK--AE---A------E-KK-KKEEKK----------------------------------
>Monodelphis_domestica@XP_001376636
----------------MSRRYDSRTTIFSPEGRLYQVEYAMEAIGHAGTCLGILANDGVLLAAE---RRN-I-HKLLD-E----V----------F--------F----SEKIYKLNE---D--MACSVAGITSDANVLTNELRLIAQRYLLQYQ-EPIPCEQLVTALCDIKQAYTQFGGKRPFGVSLLYIGWD--K-HYGFQLYQSDPSGNYGGWKATCIGN-NSAAAVSMLKQD---------Y-K------E--G-G-----------M---------------------T-------------L-------K-------S--------ALALAIKVLNKTMDV-SKL-S--------AEK--------VEIA-TLT--R-----E--------N-G-----------------KTTIRV--LKQKEVEQLIK--KHE-E-EE-------AK--AE---R------E-KK-EKEQKEKEK-------------------------------
>Meleagris_gallopavo@XP_003209422
----------------XSRRYDSRTTIFSPEGRLYQVEYAMEAIGHAGTCLGILANDGVLLAAE---RRN-I-HKLLD-E----V----------F--------F----SEKIYRLNE---D--MACSVAGITSDANVLTNELRLIAQRYLLQYQ-EPIPCEQLVTALCDIKQAYTQFGGKRPFGVSLLYIGWD--K-HYGFQLYQSDPSGNYGGWKATCIGN-NSAAAVSMLKQD---------Y-K------E--G-E-----------M---------------------T-------------L-------K-------T--------ALALAIKVLNKTMDV-SKL-S--------AEK--------VEIA-TLT--R-----E--------N-G-----------------KTVIRV--LKQKEVEQLIK--QHE-E-EE-------AK--AE---R------E-KK-EKEQKEKDK-------------------------------
>Eucidaris_tribuloides@CT02120403.H1.1
------------------RHYDSKTTIFSPEGRLYQVEYAMEAIGHAGTSLGILSSDGVLLAAE---RRN-T-HKLLD-D----V----------V--------F----SDKIYKLND---D--MACSVSGITSDANVLTSELRLAGQRYYLQYQ-ENIPNEQLVSTLCDIKQFYTQAGGKRPFGVSILYMGWD--K-HYGFQLYQSDPSGNYGGWKATCIGN-NSAAAISMLKQE---------Y-K------D--G-E-----------T---------------------N-------------L-------K-------D--------ALALAIKVLSKTLDM-TKL-T--------PEK--------IEIA-TLT--R-----E--------D-N-----------------KTKIRI--L----------------------------------------------------------------------------------------
>Lytechinus_variegatus@JI423627.H1.1
----------------MSRRYDSKTTIFSPEGRLYQVEYAMEAIGHAGTSLGILASDGVLLAAE---RRN-T-HKLLD-D----V----------V--------F----SDKIYKLNS---D--MACSVSGITSDANVLTSELRLAGQRYFLQYQ-ENIPNEQLVSTLCDIKQFYTQAGGKRPFGVSILYMGWD--K-HYGFQLYQSDPSGNYGGWKATCIGN-NSAAAISMLKQE---------Y-K------E--G-D-----------T---------------------N-------------L-------K-------D--------ALALAVKVLSKTLDM-TKL-T--------PEK--------IEIA-TLT--R-----E--------D-G-----------------KTMIRI--LPVEELQKLIK--EHE-E-RE-------AK--AE---A------E-KK-KEKEK-----------------------------------
>Crotalus_adamanteus@AFJ51037
----------------MSRRYDSRTTIFSPEGRLYQVEYAMEAIGHAGTCLGILANDGVLLAAE---RRN-I-HKLLD-E----V----------F--------F----SEKIYKLNQ---D--MACSVAGITSDANVLTNELRLIAQRYLLQYQ-EPIPCEQLVTALCDIKQAYTQFGGKRPFGVSLLYIGWD--K-HYGFQLYQSDPSGNYGGWKATCIGN-NSAAAVSMLKQD---------Y-K------E--G-D-----------M---------------------T-------------L-------K-------S--------ALALAIKVLNKTMDV-SKL-S--------AEK--------VEIA-TLT--R-----E--------N-G-----------------KTIIRV--LKQKEVEVLIK--KHE-Q-EE-------AK--AE---R------E-KK-EKEQKEKDK-------------------------------
>Oreochromis_niloticus@XP_004558082
----------------MSRRYDSRTTIFSPEGRLYQVEYAMEAIGHAGTCLGILANDGVLLAAE---RRN-I-HKLLD-E----V----------F--------F----SEKIYKLNE---D--MACSVAGITSDANVLTNELRLIAQRYLLQYQ-EPIPCEQLVTALCDIKQAYTQFGGKRPFGVSLLYMGWD--K-HYGFQLYQSDPSGNYGGWKATCIGN-NSAAAVSMLKQD---------Y-K------E--G-E-----------M---------------------T-------------L-------S-------S--------ALALAVKVLNKTMDV-SKL-S--------AEK--------VEIA-TLT--R-----E--------D-G-----------------KTKIKV--LKQKEVEELIK--RHE-A-EE-------AK--AE---K------D-KK-EKEQKEKDK-------------------------------
>Callorhinchus_milii@AFM87536
----------------MSRRYDSRTTIFSPEGRLYQVEYAMEAIGHAGTCLGILANDGVLLAAE---RRN-I-HKLLD-E----V----------F--------F----SEKIYKLND---D--MACSVAGITSDANVLTNELRLIAQRYLLQYQ-EPIPCEQLVTTLCDIKQAYTQFGGKRPFGVSLLYVGWD--K-HYGYQLYQSDPSGNYGGWKATCIGN-NSAAAVSMLKQD---------Y-K------E--G-E-----------M---------------------T-------------L-------L-------S--------ALALAIKVLNKTMDV-SKL-S--------AEK--------VEIA-TLT--R-----E--------N-G-----------------KTRIKV--LKQKEVEELIK--QHE-E-EE-------AK--SE---R------Q-KK-EKEQKEKDK-------------------------------
>Salpa_fusiformis@Sfus10484.H1.1
----------------MSRRYDSRTTIFSPEGRLYQVEYAMEAIGHAGTCLGILAKDGVVLAAE---KRS-V-HKLLD-D----V----------F--------T----SEKIYTLDT---N--IACSVAGITSDANVLVTDLQRTAQRYKLSYQ-KNIPVEQLVIHLCDIKQAYTQYGGMRPFGISVLYMGWD--E-HYGFQLYMSDPSGNYGGWKGTCIGN-NSQAAISMLKQE---------Y-D------E--D-G-----------T---------------------T-------------I-------A-------D--------ALKLAVKVLSKTLDT-NKL-T--------SER--------VEMA-TLT--R-----D--------E-G-----------------KTKITI--LSDKVVDKLCA--EFE-E-EK-------AK--LE---A------E-RK-EKEKATPKR-------------------------------
>Ophionotus_victoriae@CT01130603.H1.1
---------------------DSRTTIFSPEGRLYQVEYAMEAIGHAGTSLGILASDGVLLAAE---RRN-T-NKLLD-E----V----------V--------F----SDKIYKLYD---D--MACSVSGITSDANVLTNELRLIAQRYLLQYQ-ESMPCEQLVSQLCDVKQFYTQSGGKRPFGVSILYMGWD--K-HYGYQLYQSDPSGNYGGWKATCIGN-NSAAAVSMLKQE---------Y-K------A--E-GE----------T---------------------T-------------L-------K-------E--------ALALALKVLSKTLDM-TKV-T--------PEK--------IEIS-TLT--R-----E--------G-G-----------------KTRIRI--LPDDELQVLIK--EYE-A-KE-------AQ--IE---A------E-KK-KKEEK-----------------------------------
>Columba_livia@EMC88575
--------------XXXSRRYDSRTTIFSPEGRLYQVEYAMEAIGHAGTCLGILANDGVLLAAE---RRN-I-HKLLD-E----V----------F--------F----SEKIYKLNE---D--MACSVAGITSDANVLTNELRLIAQRYLLQYQ-EPIPCEQLVTALCDIKQAYTQFGGKRPFGVSLLYIGWD--K-HYGFQLYQSDPSGNYGGWKATCIGN-NSAAAVSMLKQD---------Y-K------E--G-E-----------M---------------------T-------------L-------K-------T--------ALALAIKVLNKTMDV-SKL-S--------AEK--------VEIA-TLT--R-----E--------N-G-----------------KTVIRV--LKQKEVEQLIK--QHE-E-EE-------AK--AE---R------E-KK-EKEQKEKDK-------------------------------
>Chelonia_mydas@EMP27746
------------------------------XGRLYQVEYAMEAIGHAGTCLGILANDGVLLAAE---RRN-I-HKLLD-E----V----------F--------F----SEKIYKLNE---D--MACSVAGITSDANVLTNELRLIAQRYLLQYQ-EPIPCEQLVTALCDIKQAYTQFGGKRPFGVSLLYIGWD--K-HYGFQLYQSDPSGNYGGWKATCIGN-NSAAAVSMLKQD---------Y-K------E--G-A-----------M---------------------T-------------L-------K-------S--------ALALAIKVLNKTMDV-SKL-S--------AEK--------VEIA-TLT--R-----E--------N-G-----------------KTTIRV--LKQKEVEQLIK--KHE-E-EE-------AK--SE---R------E-KK-EKEQKEKDK-------------------------------
>Botryllus_schlosseri@CT01131026.H1.1
----------------MSRRYDSGTTIFSPEGRLYQVEYAMEAIGHAGTCLGILGKDGILLAAE---KRN-V-HKLLD-E----V----------F--------E----SDKIYKLNE---N--IACSVAGITSDANVLTNELRVIAQRYTIQYQ-EPIPVEQLVVNLCDIKQAYTQFGGLRPFGISVLYTGWD--K-HHGFQLYQSDPSGNYGGWKATCIGH-NSQAAVSMLNQE---------Y-K------E--E-E-----------T---------------------T-------------V-------A-------S--------ALKLAVKVLSKTLDT-NKL-T--------SDK--------VEMA-TLT--R-----E--------N-G-----------------KTVVKI--LPNSVVDKECK--LYE-E-QK-------AK--ED---A------E-KK-EKEK------------------------------------
>Alligator_sinensis@XM_006027219.H1.1
----------------MSRRYDSRTTIFSPEGRLYQVEYAMEAIGHAGTCLGILANNGVLLAAE---RRN-I-HKLLD-E----V----------F--------F----SEKIYKLNE---D--MACSVAGITSDANVLTNELRLIAQRYLLQYQ-EPIPCEQLVTALCDIKQAYTQFGGKRPFGVSLLYIGWD--K-HYGFQLYQSDPSGNYGGWKATCIGN-NSAAAVSMLKQD---------Y-K------E--G-E-----------M---------------------T-------------L-------K-------S--------ALALAVKVLNKTMDV-SKL-S--------AEK--------VEIA-TLT--R-----E--------N-G-----------------KTVIRV--LKQKEVEQLIK--QHE-E-EE-------AK--AE---R------E-KK-EKEQKEKDK-------------------------------
>Caiman_crocodilus@Contig696.H1.1
----------------MSRRYDSRTTIFSPEGRLYQVEYAMEAIGHAGTCLGILANNGVLLAAE---RRN-I-HKLLD-E----V----------F--------F----SEKIYKLNE---D--MACSVAGITSDANVLTNELRLIAQRYLLQYQ-EPIPCEQLVTALCDIKQAYTQFGGKRPFGVSLLYIGWD--K-HYGFQLYQSDPSGNYGGWKATCIGN-NSAAAVSMLKQD---------Y-K------E--G-E-----------M---------------------T-------------L-------K-------S--------ALALAIKVLN----------------------------------------------------------------------------------------------------------------------------------------------------------------------------
>Caretta_caretta@Contig457.H1.1
----------------MSRRYDSRTTIFSPEGRLYQVEYAMEAIGHAGTCLGILANDGVLLAAE---RRN-I-HKLLD-E----V----------F--------F----SEKIYKLNE---D--MACSVAGITSDANVLTNELRLIAQRYLLQYQ-EPIPCEQLVTALCDIKQAYTQFGGKRPFGVSLLYIGWD--K-HYGFQLYQSDPSGNYGGWKATCIGN-NSAAAVSMLKQD---------Y-K------E--G-A-----------M---------------------T-------------L-------K-------S--------ALALAIKVLNKTMDV-SKL-S--------AEK--------VEIA-TLT--R-----E--------N-G-----------------KTTIRV--LKQK-------------------------------------------------------------------------------------
>Chelonoidis_nigra@Contig21163.H1.1
----------------MSRRYDSRTTIFSPEGRLYQVEYAMEAIGHAGTCLGILANDGVLLAAE---RRN-I-HKLLD-E----V----------F--------F----SEKIYKLNE---D--MACSVAGITSDANVLTNELRLIAQRYLLQYQ-EPIPCEQLVTALCDIKQAYTQFGGKRPFGVSLLYIGWD--K-HYGFQLYQSDPSGNYGGWKATCIGN-NSAAAVSMLKQD---------Y-K------E--G-A-----------M---------------------T-------------L-------K-------S--------ALALAIKVLNKTMDV-SKL-S--------AEK--------VEIA-TLT--R-----E--------N-G-----------------KTTIRV--LK---------------------------------------------------------------------------------------
>Chrysemys_picta_bellii@CT01131209.H1.2
-------------------------------GRLYQVEYAMEAIGHAGTCLGILANDGVLLAAE---RRN-I-HKLLD-E----V----------F--------F----SEKIYKLNE------------------------LRLIEQRYLLQYQ-EPIPCEQLVTALCDIKQAYTQFGGKRPFGVSLLYIGWD--K-HYGFQLYQSDPSGNYGGWKATCIGN-NSAAAVSMLKQD---------Y-K------E--G-A-----------M---------------------T-------------L-------K-------S--------ALALAVKVLNKTMDV-SKL-S--------AEK--------VEIA-TLT--R-----E--------N-G-----------------KTTIRV--LKQKEVEQLIK--KHE-E-EE-------AK--SE---R------E-KK-EKEQKEKDK-------------------------------
>Crocodylus_niloticus@CT01131209.H1.1
----------------MSRRYDSRTTIFSPEGRLYQVEYAMEAIGHAGTCLGILANNGVLLAAE---RRN-I-HKLLD-E----V----------F--------F----SEKIYKLNE---D--MACSVAGITSDANVLTNELRLIAQRYLLQYQ-EPIPCEQLVTALCDIKQAYTQFGGKRPFGVSLLYIGWD--K-HYGFQLYQSDPSGNYGGWKATCIGN-NSAAAVSMLKQD---------Y-K------E--G-E-----------M---------------------T-------------L-------K-------S--------ALALAIKVLNKTMDV-SKL-S--------AEK--------VEIA-TLT--R-----E--------N-G-----------------KTVIRV--LKQKEVEQLIK--QHE-E-EE-------AK--AE---R------E-KK-EKEQKEKDK-------------------------------
>Cyclorana_alboguttata@CT02131209.H1.1
-------------------------------GRLYQVEYAMEAIGHAGTCLGILANDGVLLAAE---RRN-I-HKLLD-E----V----------F--------F----SEKIYKLNE---D--MACSVAGITSDANVLTNELRLIAQRYLLQYQ-EPMPCEQLVTALCDIKQAYTQFGGKRPFGVSLLYIGWD--K-HYGFQLYQSDPSGNXGGWKATCIGN-NSAAAVSMLKQD---------Y-K------E--G-E-----------M---------------------T-------------L-------K-------S--------ALALAVKVLNKTMDV-SKL-S--------AEK--------VEIA-TLT--R-----E--------S-G-----------------KTKIRV--LKQKEVEELIK--LHE-A-EE-------AK--IE---R------E-KK-EKEQKEKDK-------------------------------
>Cynops_pyrrhogaster@CT01131209.H1.1
----------------MSRRYDSRTTIFSPEGRLYQVEYAMEAIGHAGTCLGILANDGVLLAAE---RRN-I-HKLLD-E----V----------F--------F----SEKIYKLNN---D--MACSVAGITSDANVLTNELRLIAQRYLLQYQ-EPIPCEQLVTALCDIKQAYTQFGGKRPFGVSLLYIGWD--K-HYGFQLYQSDPSGNYGGWKATCIGN-NSAAAVSMLKQD---------Y-K------E--G-G-----------M---------------------S-------------L-------K-------D--------ALALAVKVLNKTMDV-SKL-S--------AEK--------IEIA-TLT--R-----E--------N-G-----------------KTKIRV--LKQKEVEELIK--KHE-E-EE-------AK--AE-------------------------------------------------------
>Elaphe_guttata@toto782.H1.2
----------------MSRRYDSRTTIFSPEGRLYQVEYAMEAIGHAGTCLGILANNGVLLAAE---RRN-I-HKLLD-E----V----------F--------F----SEKIYKLNE---D--MACSVAGITSDANVLTNELRLIAQRYLLQYQ-EPIPCEQLVTALCDIKQAYTQFGGKRPFGVSLLYIGWD--K-HYGFQLYQSDPSGNYGGWKATCIGN-NSAAAVSMLKQD---------Y-K------E--G-E-----------M---------------------T-------------L-------Q-------S--------ALALAVKVLNKTMDV-SKL-S--------AEK--------VEIA-TLT--R-----E--------N-G-----------------KTIIRV--LKQKEVEVLIK--KHE-E-EE-------AK--AE---R------E-KK-EKEQKEKDK-------------------------------
>Emys_orbicularis@Contig38126.H1.1
------------------------------------VEYAMEAIGHAGTCLGILANDGVLLAAE---RRN-I-HKLLD-E----V----------F--------F----SEKIYKLNE---D--MACSVAGITSDANVLTNELRLIAQRYLLQYQ-EPIPCEQLVTALCDIKQAYTQFGGKRPFGVSLLYIGWD--K-HYGFQLYQSDPSGNYGGWKATCIGN-NSAAAVSMLKQD---------Y-K------E--G-A-----------M---------------------T-------------L-------K-------S--------ALALAVKVLNKTMDV-SKL-S--------AEK--------VEIA-TLT--R-----E--------N-G-----------------KTTIRV--LKQKEVEQLIK--KHE-E-EE-------AK--SE---R------E-KK-EKEQKEKDK-------------------------------
>Eublepharis_macularius@CT01131209.H1.1
-------------------------------GRLYQVEYAMEAIGHAGTCLGILANDGVLLAAE---RRN-I-HKLLD-E----V----------F--------F----SEKIYKLNE---D--MACSVAGITSDANVLTNELRLIAQRYLLQYQ-EPIPCEQLVTALCDIKQAYTQFGGKRPFGVSLLYIGWD--K-HYGFQLYQSDPSGNYGGWKATCIGN-NSAAAVSMLKQD---------Y-K------E--G-E-----------M---------------------T-------------L-------K-------S--------ALALAVKVLNKTMDV-SKL-S--------AEK--------VEIA-TLT--R-----E--------N-G-----------------KTVIRV--LKQKEVEVLIK--KHE-E-EE-------AK--AE---R------E-KK-EKEQKEKDK-------------------------------
>Lampropholis_coggeri@Lcog27304.H1.1
----------------MSRRYDSRTTIFSPEGRLYQVEYAMEAIGHAGTCLGILANDGVLLAAE---RRN-I-HKLLD-E----V----------F--------F----SEKIYKLNE---D--MACSVAGXTSDANVLTNELRLIAQRYLLQYQ-EPIPCEQLVTALCDIKQAYTQFGGKRPFGVSLLYIGWD--K-HYGFQLYQSDPSGNYGGWKATCIGN-NSAAAVSMLKQD---------Y-K------E--G-D-----------M---------------------T-------------L-------K-------S--------ALALAVKVLNKTMDV-SKL-S--------AEK--------VEIA-TLT--R-----E--------N-G-----------------KTIIRV--LKQKEVEVLIK--KHE-E-EE-------AK--TE---R------E-KK-EKEQKEKDK-------------------------------
>Latimeria_chalumnae@CT01131209.H1.1
----------------MSRRYDSRTTIFSPEGRLYQVEYAMEAIGHAGTCLGILANDGVLLAAE---RRN-I-HKLLD-E----V----------F--------F----SEKIYRLND---D--IACSVAGITSDANVLTNELRLIAQRYLLQYQ-EPIPCEQLVTALCDIKQAYTQFGGKRPFGVSLLYIAWD--K-HYGFQLYQSDPSGNYGGWKATCIGN-NSAAAVSMLKQD---------Y-K------E--G-E-----------M---------------------T-------------L-------K-------S--------ALALAVKVLNKTMDV-SKL-S--------AEK--------VEIA-TLT--R-----E--------G-G-----------------ETVIKV--LKPKEVEELIK--KHE-A-EE-------AK--AE---R------E-KK-EKEQKEKEK-------------------------------
>Latimeria_menadoensis@GAPS01063606.H1.1
----------------MSRRYDSRTTIFSPEGRLYQVEYAMEAIGHAGTCLGILANDGVLLAAE---RRN-I-HKLLD-E----V----------F--------F----SEKIYRLND---D--IACSVAGITSDANVLTNELRLIAQRYLLQYQ-EPIPCEQLVTALCDIKQAYTQFGGKRPFGVSLLYIAWD--K-HYGFQLYQSDPSGNYGGWKATCIGN-NSAAAVSMLKQD---------Y-K------E--G-E-----------M---------------------T-------------L-------K-------S--------ALALAVKVLNKTMDV-SKL-S--------AEK--------VEIA-TLT--R-----E--------G-G-----------------ETVIKV--LKPKEVEELIK--KHE-A-EE-------AK--AE---R------E-KK-EKEQKEKEK-------------------------------
>Leucoraja_erinacea@toto70147.H1.1
----------------MSRRYDSRTTIFSPEGRLYQVEYAMEAIGHAGTCLGILANDGVLLAAE---RRN-I-HKLLD-E----V----------F--------F----SEKIYKLND---D--MACSVAGITADANVLTNELRLIAQRYLLQYQ-EPIPCEQLVTTLCDIKQAYTQFGGKRPFGVSLLYMGWD--K-HYGYQLYQSDPSGNYGGWKATCIGN-NSAAAVSMLKQD---------F-K------E--G-D-----------M---------------------T-------------L-------Q-------S--------ALALAVKVLNKTMDV-SKL-S--------AEK--------VEIA-TLT--R-----E--------N-G-----------------KTRIKV-------------------------------------------------------------------------------------------
>Notophthalmus_viridescens@Nvir17350.H1.1
-------------------------------------------------------------------------------------------------------------------------------------------TNELRLIAQRYLLQYQ-EPIPCEQLVTALCDIKQAYTQFGGKRPFGVSLLYIGWD--K-HYGFQLYQSDPSGNYGGWKATCIGN-NSAAAVSMLKQD---------Y-K------E--G-G-----------M---------------------S-------------L-------K-------D--------ALALAVKVLNKTMDV-SKL-S--------AEK--------IEIA-TLT--R-----E--------N-G-----------------KTRIRV--LKQKEVEELIK--KHE-E-EE-------AK--AE---R------E--------------------------------------------
>Pelodiscus_sinensis@toto10031.H1.1
-------------------------------GRLYQVEYAMEAIGHAGTCLGILANDGVLLAAE---RRN-I-HKLLD-E----V----------F--------F----SEKIYKLNE-------------------------------YLLQYQ-EPIPCEQLVTALCDIKQAYTQFGGKRPFGVSLLYIGWD--K-HYGFQLYQSDPSGNYGGWKATCIGN-NSAAAVSMLKQD---------Y-K------E--G-E-----------M---------------------T-------------L-------K-------S--------ALALAVKVLNKTMDV-SKL-S--------AEK--------VEIA-TLT--R-----E--------N-G-----------------KTTIRV--LKQKEVEQLIK--QHE-E-EE-------AK--SE---R------E-KK-EKEQKEKDK-------------------------------
>Phrynops_hilarii@Contig15046.H1.1
----------------MSRRYDSRTTIFSPEGRLYQVEYAMEAIGHAGTCLGILANDGVLLAAE---RRN-I-HKLLD-E----V----------F--------F----SEKIYKLNE---D--MACSVAGITSDANVLTNELRLIAQRYLLQYQ-EPIPCEQLVTALCDIKQAYTQFGGKRPFGVSLLYIGWD--K-HYGFQLYQSDPSGNYGGWKATCIGN-NSAAAVSMLKQD---------Y-K------E--G-E-----------M---------------------T-------------L-------K-------S--------ALALAIKVTKKTMDV-SKL-S--------AEK--------VEIA-TLT--R-----E--------N-G-----------------KTTIRV--LKQKEVEQLIK--QHE-A-EE-------AK--SE-------------------------------------------------------
>Podarcis_sp.@Contig1810.H1.1
--------------------------------------------------------------------------------------------------------------------SR---D--MACSVAGITSDANVLTNELRLIAQRYLLQYQ-EPIPCEQLVTALCDIKQAYTQFGGKRPFGVSLLYIGWD--K-HYGFQLYQSDPSGNYGGWKATCIGN-NSAAAVSMLKQD---------Y-K------E--G-E-----------M---------------------T-------------L-------K-------S--------ALALAVKVLNKTMDV-SKL-S--------AEK--------VEIA-TLT--R-----E--------N-G-----------------KTVIRV--LKQKEVEVLIK--KHE-E-EE-------AK--AE---R------E-KK-DKEQKEKDK-------------------------------
>Pogona_vitticeps@CT01131209.H1.1
-------------------------------------EYAMEAIGHAGTCLGILANDGVLLAAE---RRN-I-HKLLD-E----V----------F--------F----SEKIYKLNE---D--MACSVAGITSDANVLTNELRLIAQRYLLQYQ-EPIPCEQLVTALXDIKQAYTQFGGKRPFGVSLLYIGWD--K-HYGFQLYQSDPSGNYGGWKATCIGN-NSAAAVSMLKQD---------Y-K------E--G-E-----------M---------------------T-------------L-------K-------S--------ALALAVKVLNKTMDV-SKL-S--------AEK--------VEIA-TLT--R-----E--------N-G-----------------KTVIRV--LKQKEVEELIK--KHE-E-EE-------AK--AE---R------E-KK-EKEQKEKDK-------------------------------
>Protopterus_annectens@Contig18088.H1.1
----------------------------SPEGRLYQVEYAMEAIGHAGTCLGILANDGVLLAAE---RRN-I-HKLLD-E----V----------F--------F----SEKIYRLNE---D--MACSVAGITSDANVLTNELRLIAQRYLLQYQ-EPIPCEQLVTALCDIKQAYTQFGGKRPFGVSLLYIGWD--K-HYGFQLYQSDPSGNYGGWKATCIGN-NSAAAVSMLKQD---------Y-K------E--G-E-----------M---------------------N-------------L-------Q-------S--------ALALAVKVLNKTMDV-SKL-S--------AEK--------VEIA-TLT--R-----E--------N-G-----------------KTRIKV--LKQKEVEELIK--KHE-E-EE-------AK--AE---R------E-KK-EREQKEKEK-------------------------------
>Ptychodera_flava@Pfla141183.H1.1
----------------MARRYDSRTTIFSPEGRLYQVEYAMEAIGHAGTCLGILASDGVLLAAE---RRN-T-HKLLD-E----V----------F--------F----SEKIYKLND---D--MACSVAGITSDANVLTNELRLIAQRYLLQYQ-ESIPCEQLVSSLCDIKQAYTQFGGKRPFGVSLLYMGWD--K-HYGYQLYQSDPSGNYGGWKATCIGN-NSAAAVSMLKQE---------Y-K------E--G-E-----------M---------------------T-------------M-------K-------D--------SLALAIKVLSKTLDI-TKL-S--------AEK--------VEIA-TLV--R-----E--------G-D-----------------TTKITI--LPGSEVDAQIK--KNE-E-EE-------AK--AE---A------A-KK-EKEKEREKEKPK----------------------------
>Python_regius@CT01131209.H1.1
----------------MSRRYDSRTTIFSPEGRLYQVEYAMEAIGHAGTCLGILANDGVLLAAE---RRN-I-HKLLD-E----V----------F--------F----SEKIYKLNE---D--MACSVAGITSDANVLTNELRLIAQRYLLQYQ-EPIPCEQLVTALCDIKQAYTQFGGKRPFGVSLLYIGWD--K-HYGFQLYQSDPSGNYGGWKATCIGN-NSAAAVSMLKQD---------Y-K------E--G-E-----------M---------------------T-------------L-------K-------S--------ALALAIKVLNKTMDV-SKL-S--------AEK--------VEIA-TLT--R-----E--------N-G-----------------KTIIRV--LKQKEVEVLIK--KHE-E-EE-------AK--AE---R------E-KK-EKEQKEKDK-------------------------------
>Rana_chensinensis@Rche43265.H1.1
----------------MSRRYDSRXXXXXPEXRLXQVEYAMEAIGHAGTCLGILANDGVLLAAE---RRN-I-HKLLD-E----V----------F--------F----SEKIYKLND---D--MACSVAGITSDANVLTNELRVIAQRYLLQYQ-EPIPCEQLVTALCDIKQAYTQFGGKRPFGVSLLYIGWD--K-HXGFQLYQSXPSGNYGGWKATCIGN-XSXAAVSMLKQD---------Y-K------E--G-G-----------M---------------------T-------------M-------K-------A--------ALALXXKVLXXXXDV-SKL-S--------AEK--------VE--------------------------------------------------------------------------------------------------------------------------------------------
>Scyliorhinus_canicula@CT01131209.H1.1
----------------------------------------------------------------------------LD-E----V----------F--------F----SEKIYKLND---D--MACSVAGITSDANVLTNELRLIAQRYLLQYQ-EPIPCEQLVTTLCDIKQAYTQFGGKRPFGVSLLYMGWD--K-HYGYQLYQSDPSGNYGGWKATCIGN-NSAAAVSMLKQD---------F-K------E--G-D-----------M---------------------T-------------L-------Q-------S--------ALALAVKVLNKTMDV-SKL-S--------AEK--------VEIA-TLT--R-----E--------N-G-----------------KTRIKV--LKQKEVEVL--------------------------------------------------------------------------------
>Sphenodon_punctatus@toto16658.H1.1
----------------MSRRYDSRTTIFSPEGRLYQVEYAMEAIGHAGTCLGILANNGVLLAAE---RRN-I-HKLLD-E----V----------F--------F----SEKIYKLNE---D--MACSVAGITSDANVLTNELRLIAQRYLLQYQ-EPIPCEQLVTALCDIKQAYTQFGGKRPFGVSLLYIGWD--K-HYGFQLYQSDPSGNYGGWKATCIGN-NSAAAVSMLKQD---------Y-K------E--G-E-----------M---------------------T-------------L-------K-------S--------ALALAVKVLNKTMDV-SKL-S--------AEK--------VEIA-TLT--R-----D--------N-G-----------------KTVIRV--LKQKEVEELIK--KHE-E-EE-------AK--VE---R------E-KK-EKDQKEKDK-------------------------------
>Trachemys_scripta@CT02131209.H1.1
---------------------------FLPEGRLYQVEYAMEAIGHAGTCLGILANDGVLLAAE---RRN-I-HKLLD-E----V----------F--------F----SEKIYKLNE---D--MACSVAGITSDANVLTNELRLIAQRYLLQYQ-EPIPCEQLVTALCDIKQAYTQFG---PFGVSLLYIGWD--K-HYGFQLYQSDPSGNYGGWKATCIGN-NSAAAVSMLKQD---------Y-K------E--G-A-----------M---------------------T-------------L-------K-------S--------ALALAVKVLNKTMDV-SKL-S--------AEK--------VEIA-TLT--R-----E--------N-G-----------------KTIIRV--LKQKEVEQLIK--KHE-E-EE-------AK--SE---R------E-KK-EKEQKEKDK-------------------------------
