# Supplementary material for: A phylogenomic framework and timescale for comparative studies of tunicates
Source: BMC Biol. 2018 Apr 13;16:39. doi: 10.1186/s12915-018-0499-2 (PMC5899321; doi:10.1186/s12915-018-0499-2)
Supplement: Supplementary file 4 — Supporting data. Transcriptome assemblies, alignments, and trees. (ZIP 38502 kb) [file 12915_2018_499_MOESM4_ESM.zip › 12915_2018_499_MOESM4_ESM/12915_2018_499 (Delsuc) Files Updated 23-03-2018/psma-D.fasta]

>Homo_sapiens@BAD96696
--------------M-AE-RGYS--FSLTTFSPSGKLVQIEYALAAVA-GGAPSVGIKAANGVVLATEKKQK-SILYDERSVHKVEPITKHIGLVYSGMGPDYRVLVHRARKL----AQQ-YYLVYQEPIPTAQLVQRVASVMQEYTQSGGVRPFGVSL--LICGWNE-----------------------------------------------------------------------G------R--P-YLFQSDPSGAYFAWK--ATAMGKN-----------YVNGKTFLEKRY-----NED-LELEDAIHTAILTLKESFEGQMT---------EDNIEVGIC----N--E--A---------------------------------G-----FRRLTPTEVKGYLAAIA------------------------
>Mus_musculus@EDL87415
--------------M-AE-RGYS--FSLTTFSPSGKLVQIEYALAAVA-GGAPSVGIKAANGVVLATEKKQK-SILYDERSVHKVEPITKHIGLVYSGMGPDYRVLVHRARKL----AQQ-YYLVYQEPIPTAQLVQRVASVMQEYTQSGGVRPFGVSL--LICGWNE-----------------------------------------------------------------------G------R--P-YLFQSDPSGAYFAWK--ATAMGKN-----------YVNGKTFLEKRY-----NED-LELEDAIHTAILTLKESFEGQMT---------EDNIEVGIC----N--E--A---------------------------------G-----FRRLTPTEVRDYLAAIA------------------------
>Bos_taurus@DAA33550
--------------M-AE-RGYS--FSLTTFSPSGKLVQIEYALAAVA-GGAPSVGIKAANGVVLATEKKQK-SILYDERSVHKVEPITKHIGLVYSGMGPDYRVLVHRARKL----AQQ-YYLVYQEPIPTAQLVQRVASVMQEYTQSCGVRPFGVSL--LICGWNE-----------------------------------------------------------------------G------R--P-YLFQSDPSGAYFAWK--ATAMGKN-----------YVNGKTFLEKRY-----NED-LELEDAIHTAILTLKESFEGQMT---------EDNIEVGIC----N--E--A---------------------------------G-----FRRLTPTEVKDYLAAIA------------------------
>Monodelphis_domestica@XP_001362650
--------------M-AE-RGYS--FSLTTFSPSGKLVQIEYALAAVA-GGAPSVGIKAANGVVLATEKKQK-SILYDERSVHKVEPITKHIGLVYSGMGPDYRVLVHRARKL----AQQ-YYLVYHEPIPTAQLVQRVASVMQEYTQSGGVRPFGVSL--LICGWNE-----------------------------------------------------------------------G------R--P-YLFQSDPSGAYFAWK--ATAMGKN-----------SVNGKTFLEKRY-----NED-LELEDAIHTAILTLKESFEGQMT---------EDNIEVGIC----N--E--A---------------------------------G-----FRRLTPTEVKDYLAAIA------------------------
>Ornithorhynchus_anatinus@XP_001506542
--------------M-AE-RGYS--FSLTTFSPSGKLVQIEYALAAVA-GGAPSVGIKAANGVVLATEKKQK-SILYDERSVHKVEPITKHIGLVYSGMGPDYRVLVHRARKL----AQQ-YYLVYHEPIPTAQLVQRVASVMQEYTQSGGVRPFGVSL--LICGWNE-----------------------------------------------------------------------G------R--P-YLFQSDPSGAYFAWK--ATAMGKN-----------YVNGKTFLEKRY-----NED-LELEDAIHTAILTLKESFEGQMT---------EDNIEVGIC----N--E--A---------------------------------G-----FRRLTPTEVKDYLAAIA------------------------
>Gallus_gallus@EMC89856
--------------M-AE-RGYS--FSLTTFSPSGKLVQIEYALAAVA-AGAPSVGIKAANGVVLATEKKQK-SILYDERSVHKVEPITKHIGLVYSGMGPDYRVLVHRARKL----AQQ-YFLVYHEPIPTAQLVQRIASVMQEYTQSGGVRPFGVSL--LICGWNE-----------------------------------------------------------------------G------R--P-YLFQSDPSGAYFAWK--ATAMGKN-----------YVNGKTFLEKRY-----NED-LELEDAIHTAILTLKESFEGQMT---------EDNIEVGIC----N--E--A---------------------------------G-----FRRLTPTEVKDYLAAIA------------------------
>Taeniopygia_guttata@ACH45016
--------------M-AE-RGYS--FSLTTFSPSGKLVQIEYALAAVA-AGAPSVGIKAANGVVLATEKKQK-SILYDERSVHKVEPITKHIGLVYSGMGPDYRVLVHRARKL----AQQ-YYLVYHEPIPTAQLVQRIASVMQEYTQSGGVRPFGVSL--LICGWNE-----------------------------------------------------------------------G------R--P-YLFQSDPSGAYFAWK--ATAMGKN-----------YVNGKTFLEKRY-----NED-LELEDAIHTAILTLKESFEGQMT---------EDNIEVGIC----N--E--A---------------------------------G-----FRRLTPTEVKDYLAAIA------------------------
>Danio_rerio@AAH95382
--------------M-AE-RGYS--FSLTTFSPSGKLVQIEYALAAVA-AGAPSVGIKASNGVVLATEKKQK-SILYDEQSVHKVEPITKHIGMVYSGMGPDYRVLVRRARKL----AQQ-YFLVYQEPIPTGQLVQRVASVMQEYTQSGGVRPFGVSL--LIAGWDE-----------------------------------------------------------------------D------R--P-YLFQSDPSGAYFAWK--ATAMGKN-----------YVNGKTFLEKRY-----NED-LELEDAIHTAILTLKESFEGQMT---------EDNIEVGIC----N--E--A---------------------------------G-----FRRLTPAEVKDYLAAIA------------------------
>Danio_rerio@AAI62255
--------------M-AE-RGYS--FSLTTFSPSGKLVQIEYALAAVA-AGAPSVGIKASNGVVLATEKKQK-SILYDEQSVHKVEPITKHIGMVYSGMGPDYRVLVRRARKL----AQQ-YFLVYQEPIPTGQLVQRVASVMQEYTQSGGVRPFGVSL--LIAGWDE-----------------------------------------------------------------------D------R--P-YLFQSDPSGAYFAWK--ATAMGKN-----------YVNGKTFLEKRY-----NED-LELEDAIHTAILTLKESFEGQMT---------EDNIEVGIC----N--E--A---------------------------------G-----FRRLSPAEVKDYLAAIA------------------------
>Xenopus_laevis@AAI57164
--------------M-AE-RGYS--FSLTTFSPSGKLVQIEYALAAVA-AGAPSVGIKATNGVVLATEKKQK-SILYDEQSAHKVEPITKHIGMVYSGMGPDYRVLVRRARKL----AQQ-YYLVYQEPIPTAQLVQRVASVMQEYTQSGGVRPFGVSL--LIAGWDE-----------------------------------------------------------------------G------R--P-YLFQSDPSGAYFAWK--ATAMGKN-----------YVNGKTFLEKRY-----NED-LELEDAIHTAILTLKESFEGQMT---------EDNIEVGIC----N--E--A---------------------------------G-----FKRLTPAEVKDYLAAIA------------------------
>Xenopus_tropicalis@AAI57164
--------------M-AE-RGYS--FSLTTFSPSGKLVQIEYALAAVA-AGAPSVGIKATNGVVLATEKKQK-SILYDEQSAHKVEPITKHIGMVYSGMGPDYRVLVRRARKL----AQQ-YYLVYQEPIPTAQLVQRVASVMQEYTQSGGVRPFGVSL--LIAGWDE-----------------------------------------------------------------------G------R--P-YLFQSDPSGAYFAWK--ATAMGKN-----------YVNGKTFLEKRY-----NED-LELEDAIHTAILTLKESFEGQMT---------EDNIEVGIC----N--E--A---------------------------------G-----FKRLTPAEVKDYLAAIA------------------------
>Squalus_acanthias@ES788630.H1.1
-------------------------FSLTTFSPSGKLVQIEYALAAVA-AGAPAVGIKASNGVVLATEKKQK-SILYDEQSVHKVEPITKHIGMVYSGMGPDYRVLIRRARKL----AQQ-YYLVYQEPIPTAQLVQRVASVMQEYTQSGGVRPFGVSL--LIAGWDE-----------------------------------------------------------------------K------R--P-YLFQSDPSGAYFAWK--ATAMGKN-----------YVNGKTFLEKRY-----NED-LELEDAIHTAILTLKESFEGQMT---------EDNIEVGIC----D--E--A---------------------------------G-----FRRLTP-----------------------------------
>Leucoraja_erinacea@CT01080730.H1.1
--------------M-AD-RGYS--FSLTTFSPSGKLVQIEYALAAVA-AGAPAVGIKASNGVVLATEKKQK-SILYDEQSVHKVEPITKHIGMVYSGMGPDYRVLIRRARKL----AQQ-YYLIYQEPIPTAQLVQRVASVMQEYTQSGGVRPFGVSL--LIAGWDE-----------------------------------------------------------------------K------R--P-YLFQSDPSGAYFAWK--ATAMGKN-----------YVNGKTFLEKRY-----NED-LELEDAIHTAILTLKESFEGQMT---------EDNIEVGIC----D--E--A---------------------------------G-----FRRLAPAEVKDYLATI-------------------------
>Eptatretus_burgeri@53870625.13
---------------------YN--FSLTTFSPSGKLVQIEYALSAVA-AGAPSVGIKATNGVVLATEKKQK-SVLYDEQSVHKVEPITRNVGMVYSGMGPDYRVLVRRARKL----AQQ-YFLTYQERIPTAQLVQRIASVMQEYTQSGGVRPFGVSQ--LIAGWDE-----------------------------------------------------------------------G------K--P-HLYQADPSGAYFAWK--ATAMGKN-----------YVNGKTFLEKRY-----NND-LELEDAVHTAILTLKESFEGQMT---------EDNIEIGVC----N--E--S---------------------------------G-----FRRLSSAEVKDYLAAI-------------------------
>Petromyzon_marinus@51796321.132
---------------------YS--FSLTTFSPSGKLVQIEYALAAVA-AGAPSVGIKALNGVVLATEKKQK-SILYDEQSVHKVEPITKNIGMVYSGMGPDCRVLIRKARKQ----AQN-YYLTYQEQIPTAQLVQRVASLMQEYTQSGGVRPFGVSL--LIAGWDE-----------------------------------------------------------------------G------K--P-YLFQADPSGAYFAWK--ATAMGKN-----------YVNGKTFLEKRY-----NED-LELEDAVHTAILTLKESFEGQMT---------EDNIEIGIC----N--E--N---------------------------------G-----FRRLTPPEVKDYLASIA------------------------
>Branchiostoma_floridae@40541234.7
--------------M-SE-R-YS--FSLTTFSPSGKLVQIEYALAAVA-AGAPSVSIKASNGVVLATEKKQK-SVLYDEHSVHKVEMITKNIGMVYSGMGPDYRLLVRHARRI----AQN-YFLTYQEQIPTTQLVQKVAYVMQEYTQSGGVRPFGVSL--LVAGWDE-----------------------------------------------------------------------D------R--P-YLFQCDPSGAYFAWK--ATAMGKN-----------FINGKTFLEKRY-----NED-LELEDAVHTAILTLKESFEGQMT---------EDNIEIGLC----N--E--N---------------------------------G-----FRRLSPSEVKDYLASIA------------------------
>Strongylocentrotus_purpuratus@3475195
---------------------YS--FSLTTFSPSGKLVQIEYALNAVA-AGAPSVGIKASNGVVIATEKKHK-SVLYEEQSVHKVEGITKNLGMVYSGMGPDYRLMVRQARKL----AQN-YFLQYQEQIPTSQLVQRVASVMQEYTQKGGVRPFGVSL--LVAGWDE-----------------------------------------------------------------------D----EAR--P-YLFQCDPSGAYFPWK--ATAMGKN-----------HVSGKTFLEKRY-----NED-MELEDAVHTAILTLKESFEGQMN---------EDNIEIGIC----N--E--T---------------------------------G-----FRRLAPAEVKDYLASIA------------------------
>Paracentrotus_lividus@89456432.3
---------------------YS--FSLTTFSPSGKLVQIEYALNAVA-AGAPSVGIKASNGVVIATEKKHK-SILYEEQSVHKVEVITKNLGMVYSGMGPDYRLMVRQARKL----AQN-YFLQYQEQIPTSQLVQRVASVMQEYTQKGGVRPFGVSL--LVAGWDE-----------------------------------------------------------------------D----EAR--P-YLFQCDPSGAYFPWK--ATAMGKN-----------HISGKTFLEKRY-----NEE-MELEDAVHTAILTLKESFEGQMN---------EDNIEIGIC----N--E--T---------------------------------G-----FRRLAPTEVKDYLASIA------------------------
>Patiria_pectinifera@93336598.1
--------------M-TE-R-YS--FSLTTFSPSGKLVQIEYALNAVA-AGAPSVGIKASNGVVIATEKKHK-SVLYEEHSVRKIEKITKNIGMVYSGMGPDYRLLLRQARKL----AQG-YFLTYQEQIPTAQLVQRVANVMQEYTQIGGVRPFGVSL--LVAGWDE-----------------------------------------------------------------------D----DKK--P-FLFQCDPSGAYFPWK--ATAMGKN-----------HINGKTFLEKRY-----NED-LELEDAVHTAILTLKESFEGQMN---------EDNIEIGIC----N--E--S---------------------------------G-----FRRLEPAEVKDYLASIA------------------------
>Patiria_miniata@CT06100918.H1.1
--------------M-TE-R-YS--FSLTTFSPSGKLVQIEYALNAVA-AGAPSVGIKASNGVVIATEKKHK-SVLYEEHSVRKIEKITKNIGMVYSGMGPDYRLLLRQARKL----AQG-YFLTYQEQIPTAQLVQRVANVMQEYTQIGGVRPFGVSL--LVAGWDE-----------------------------------------------------------------------D----DKK--P-FLFQCDPSGAYFPWK--ATAMGKN-----------HINGKTFLEKRY-----NED-LELEDAVHTAILTLKESFEGQMN---------EDNIEIGIC----N--E--N---------------------------------G-----FRRLEPAEVKDYLASIA------------------------
>Ptychodera_flava@1987365095.H1.1
---------------------YS--FSLTTFSPSGKLVQIEYALNAVA-AGAPSVGIKASNGVVVATEKKQK-SVLYDEHSVHKVESITKNIGMIYSGMGPDYRILVAKARKL----AQQ-YFLTYQEQIPTSQLVQRIASVMQEYTQSGGVRPFGVSL--LVVGWDE-----------------------------------------------------------------------D----EKR--P-YLFQCDPSGAYFAWK--ATAMGKN-----------HVNGKTFLEKRY-----NED-LELEDAVHTAILTLKESFEGQMT---------EDNIEIGIC----N--E--N---------------------------------G-----FRRLTPAEVKDYLASIA------------------------
>Saccoglossus_kowalevskii@XP_002740669
--------------M-SE-R-YS--FSLTTFSPSGKLVQIEYALNAVA-AGAPSVGIKASNGVVVATEKKQK-SVLYDEQSVHKVESMTKNIGMIYSGMGPDYRVLVRKARKI----AQQ-YYLIYQEQIPTSQLVQRVATVMQEYTQSGGVRPFGVSL--LVAGWDE-----------------------------------------------------------------------D----EKK--P-YLFQCDPSGAYFAWK--ATAMGKN-----------FVNGKTFLEKRY-----NED-LELEDAVHTAILTLKESFEGQMT---------EDNIEIGIC----N--E--N---------------------------------G-----FRRLTPAEVKDYLASIA------------------------
>Ciona_intestinalis@10117333.47_7
--------------M-SE-R-YS--FSLTTFSPSGKLVQIEYALNAVT-AGSPSVGIKAQDGVVMATEKKQK-SILYDEHSIHKVEAVTDKIGIVYSGMGPDYRVLLTRARKI----AQL-YYRQYQESIPTTQLVQRIASVMQEYTQSGGVRPFGVSL--LICGWDD-----------------------------------------------------------------------N------R--P-YLFQCDPSGAYFAWK--ATAMGKN-----------HLNGKSFLEKRY-----NEE-LQLDDAVHTAILTLKESFEGQMT---------EDNIEVGIS----N--A--D---------------------------------G-----FHRLTPSEVKDYLASIA------------------------
>Ciona_savignyi@51760400.105
--------------M-SE-R-YS--FSLTTFSPSGKLVQIEYALNAVT-AGSPSVGIKAQDGVVMATEKKQK-SILYDEHSIHKVEAVTEKIGIVYSGMGPDYRVLLTRARKI----AQM-YYRQYQESIPTTQLVQRIASVMQEYTQSGGVRPFGVSL--LICGWDN-----------------------------------------------------------------------N------R--P-YLFQCDPSGAYFAWK--ATAMGKN-----------HLNGKSFLEKRY-----NEE-LQLDDAVHTAILTLKESFEGQMT---------EDNIEVGIA----N--A--D---------------------------------G-----FHRLSPSEVKDYLASIA------------------------
>Phallusia_mammilata@Pmam21951.H1.1
--------------M-TE-R-YS--FSLTTFSPSGKLVQIEYALNAVT-AGSPSVGIKALNGVVIATEKKHK-SILYDEHSIHKIEPITDKIGMVYSGMGPDYRVLLSRARKI----AQM-YFRQYQESIPTTQLVQRIASVMQEFTQTGGVRPFGVSL--LICGWTN-----------------------------------------------------------------------N------R--P-YLFQCDPSGAYFAWK--ATALGKN------------LNGNHFLKKRY-----NEE-LELEDAVHTAILTLKESFEGQMT---------EDNIEVGIS----N--A--D---------------------------------G-----FHRLTPSEVKDYLASIA------------------------
>Clavelina_lepadiformis@CT01091006.H1.1
------------------------------------LVQIEYALNAVT-TGSPSVGIKAQNGVVMATEKKQK-SILYDEQSIHKVEPITDKIGIVYSGMGPDYRVLLTRARKI----AQS-YFLQYQESIPTAQLVHRIASVMQEYTQSGGVRPFGVSL--LICGWDN-----------------------------------------------------------------------D------R--P-YLFQCDPSGAYFAWK--ATALGKN-----------HLNGKSFLEKRY-----NED-LELEDAVHTAILTLKESFEGVMT---------EDNIEIGIA----N--E--E---------------------------------G-----FHRLSPSEVKDYLASIA------------------------
>Cystodytes_dellechiajei@CT02091006.H1.1
--------------M-SE-R-YS--FSLTTFSPSGKLVQIEYALNAVT-AGSPSVGIKAQNGVVMATEKKQK-SILYDEHSIHKVEPITETIGMVYSGMGPDYRVLVTRARKI----AQS-YFLHYQENIPTTQLVQRIASVMQEYTQSGGVRPFGVSL--LICGWDS-----------------------------------------------------------------------D------R--P-YLFQCDPSGAYFAWK--ATALGKN-----------HLNGKSFLEKRY-----NEE-LELEDAVHTAILTLKESFEGQMN---------ENNIELGIA----D--A--N---------------------------------G-----FRRLPPSEVKDYLASIA------------------------
>Dendrodoa_grossularia@CT01091006.H1.2
--------------M-TE-R-YS--FSLTTFSPSGKLVQIEYALNAVA-AGSPSVGIKAQNGVVLATEKKQK-SILYDENSIHKVEPITDHIGMVYSGMGPDYRVLVKRARKL----AET-YHLSYQENIPTPQLVQRVASVMQEYTQSGGVRPFGVSL--LVCGWDE-----------------------------------------------------------------------N------K--P-YLFQCDPSGAYFAWK--ATALGKN-----------YQNGKSFLEK----------------------LTLKESFEGQMT---------EDNIEVGIC----N--K--D---------------------------------G-----FHRLTPAEVKDYLAAIA------------------------
>Styela_plicata@Spli28749.H1.1
--------------------------------------------------------------------KKQK-SILYDEGSIHKVETVTKHIGMVYSGMGPDYRVLVKRARKL----AEA-YNVTYQDSIPTAQLVQRVASVMQEYTQSGGVRPFGVSL--LVCG----------------------------------------------------------------------------------------------------------------------------------------------------------------------------------------------------------------------------------------------------------------------------------
>Molgula_tectiformis@68108246.36
--------------M-SQ-R-YQ--FSLTTFSPSGKLVQIEYALNAVA-AGSPSVGIKAQNGVVIATEKKQK-SVLYDEHSIHKVEMITNHVGMVYSGMGPDYRVLLTSARKH----AQI-YYKRFQEPIPTAILVQEVASVMQEYTQSGGVRPFGVSL--LICGWDA-----------------------------------------------------------------------D----KEQ--P-SLFQCDPSGAYFSWK--ATALGKN-----------HLNGKSFLEKRY-----AED-LELEDAVHTAILTLKESFEGQMT---------EDNIEVGIC----D--C--S---------------------------------G-----FRRLSPPEVKDYLASIA------------------------
>Molgula_gulf@MGUL29843.H1.1
--------------M-SE-R-YQ--FSLTTFSPSGKLVQIEYALNAVA-AGSPSVGIKAQNGVVIATEKKQ-------------------------------YRVLLTSARKH----AQL-YFKRYQEPIPTAMLVQEVASVMQEYTQSGGVRPFGVSL--LICGWDA-----------------------------------------------------------------------G----KDK--P-SLFQCDPSGAYFSWK--ATALGKN-----------HLNGKSFLEKRY-----ADD-LELEDAVHTAILTLKESFEGQMT---------ENNIEVGIC----D--S--N---------------------------------G-----FRRLTPPEVKDYLASIA------------------------
>Molgula_occidentalis@CT01091006.H1.1
--------------M-SE-R-YQ--FSLTTFSPSGKLVQIEYALNAVS-AGSPSVGIKAQNGVVIATEKKQK-SILYDEHSIHKVEMITNHVGMVYSGMGPDYRVLLTNARKI----AQI-YYRRFQDPIPTSILVQEVASVMQEYTQSGGVRPFGVSL--LICGWDN-----------------------------------------------------------------------D----KDK--P-SLFQCDPSGAYFSWK--ATALGKN-----------HLNGKSFLEKRY-----ADD-LELEDAVHTAILTLKESFEGQMT---------EDNIEVGIC----D--A--N---------------------------------G-----FRRLTTSEVKDYLASI-------------------------
>Bostrichobranchus_pilularis@CT01091006.H1.1
--------------M-SE-R-YQ--FSLTTFSPSGKLVQIEYALNAVA-AGAPSVGIKAQNGVVIATEKKQK-SVLYDEHSIHKVEMITNHVGMVYSGMGPDYRVLLTKARKI----AQV-YFRHYQEPIPTSILVQKLASVMQEYTQSVGVRPFGVSL--LVCGWDN-----------------------------------------------------------------------D------K--P-TLFQCDPSGTYFAWK--ATALGKN-----------H--------------------------------------------------------------------------------------------------------------------------------------------------------
>Polyandrocarpa_maxima@Pmax45557.H1.1
----------------------------------------------------------------------------------------------------------------------------------------------------SGGVRPFGVSL--LVCGWDD-----------------------------------------------------------------------D------K--P-YLFQCDPSGAYFAWK--ATALGKN-----------HLNRKSY--------------------------------------------------------------------------------------------------------------------------------------------------
>Xenoturbella_bocki@SRA19309.H1.1
--------------------------------------------------------------------KKQK-SILYDEHSIHKVEMITNHIGMVYSGMGPDYRVLIRK-------------------------------------------------------GWDV-----------------------------------------------------------------------E----ADR--P-YLFQCDPSGAYFAWK--ATAMGKD-----------FVNGKTFLEKRF-----NEE-LELEDAVHTAILTLKESFDGQMN---------ENNIEIGIS----N--A--T---------------------------------G-----FKRLKPSEVKDYLANVA------------------------
>Halocynthia_roretzi@DB607523.H1.1
--------------M-TE-R-YS--FSLTTFSPSGKLVQIEYALNAVA-AGSPSVGIKAHNGVVIATEKKQK-SILYDENSIHKVETVTNHIGMVYSGMGPDYRVLVKKARKI----AQT-YYRIYQEPIPTTQLVQKVASDMQEYTQSGGVRPFGVSL--LICGWDD-----------------------------------------------------------------------E------S--P-YLFQCDPSGAYFAWK--ATALGKN-----------HVNG-----------------------------------------------------------------------------------------------------------------------------------------------------
>Oikopleura_dioica@CBY32995
--------------M-SE-R-YS--FSLTTFNPSGKLVQIEYALNAVN-AGQPAVGIKAKDGVVIATEKKHK-SALQDETSYHKVETICPHIGVVYSGMGPDYRVIVKHARHE----AAA-YKQRYGEDIPTEQLVQTVAEIFQNYTQQGGVRVFGISL--LIIGFDS-----------------------------------------------------------------------K------G--P-MLYQCDPSGCFYPWK--ATALGKN-----------YVNARSFLERRY-----NED-LELDDAVHTAILTLKESFEGQMN---------ESNIEIGVC----G--D--N---------------------------------G-----FKRLEPSEVRDYLGSLA------------------------
>Apostichopus_japonicus@CT01110418.H1.1
--------------M-TE-R-YS--FSLTTFSPSGKLVQIEYALSAVA-AGAPSVGIKAANGVVIATEKKHK-SVLYDEHSVHKVELITKNIGMVYSGMGPDYRLLVRRARKI----AQV-YFLTYQEQIPTAQLVQRLASVMQEYTQTGGVRPFGVSL--LVAGWDE-----------------------------------------------------------------------D----DQK--P-FLFQCDPSGAYFPWK--ATAMGKN-----------HINGKTFLEKRY-----NED-LELEDAVHTAILTLKESFEGQMN---------EDNIEIGIS----N--D--N---------------------------------G-----FRRLEPAEIKDYLASIA------------------------
>Amphiura_filiformis@CT01120403.H1.1
--------------M-TE-R-YS--FSLTTFSPSGKLVQIEYALNAVA-AGAPSVGIKASNGVVIATEEKHK-SLLYDEHSVHKVESITKNIGMVYSGMGPDYRLLVKQARKL----AQG-YFLTYQEQIPTAQLVQRVASVMQEYTQTGGVRPFGVSM--LVAGWDA-----------------------------------------------------------------------D----DHK--P-LLFQCDPSGAYFPWK--ATAMGKN-----------HINGKTFLEKRY-----NEE-LELEDAVHTAILTLKESFEGQMN---------EDNIEIGIS----N--E--N---------------------------------G-----FRRLAPAEVKDYLASIA------------------------
>Eucidaris_tribuloides@CT01120403.H1.1
----------------------------TTFSPSGKLVQIEYALNAVA-AGAPSVGIKASNGVVIATEKKHK-SVLYEEQSVHKVEVLTKNIGMVYSGMGPDYRLMVRQARKL----AQG-YFLTYQEQIPTSQLVQRVASVMQEYTQKGGVRPFGVSL--LVAGWDE-----------------------------------------------------------------------D----EAR--P-YLFQCDPSGAYFPWK--ATAMGKN-----------HISGKTFLEKRY-----NED-MELEDAVHTAILTLKESFEGQMN---------EDNIEIGIS----N--E--S---------------------------------G-----FRRLTPAEVKDYLASIA------------------------
>Lytechinus_variegatus@JH435517.H1.2
------------------------------FSPSGKLVQIEYALNAVA-AGAPSVGIKASNGVVIATEKKHK-SVLYEEQSVHKVEVITKNLGMVYSGMGPDYRLMVRQARKL----AQN-YFLQYQEQIPTCQLVQRVASVMQEYTQKGGVRPFGVSL--LVAGWDA-----------------------------------------------------------------------D----EAR--P-YLFQCDPSGAYFPWK--ATAMGKN-----------HVSGKTFLEKRY-----NED-MELEDAVHTAILTLKESFEGQMN---------EDNIDIGIC----N--E--T---------------------------------G-----FRRLAPAEVKDYLASIA------------------------
>Callorhinchus_milii@AFM88553
--------------M-AD-RGYS--FSLTTFSPSGKLVQIEYALAAVA-AGAPSVGIKASNGVVLATEKKQK-SILYDEQSVHKVEPITKHIGMVYSGMGPDYRVLIRRARKL----AQQ-YYLVYQEPIPTAQLVQRVASVMQEYTQSGGVRPFGVSL--LVAGWED-----------------------------------------------------------------------G------H--P-HLFQSDPSGAYFAWK--ATAMGKN-----------YVNGKTFLEKRY-----NED-LELEDAIHTAILTLKESFEGQMT---------EDNIEVGIC----N--E--A---------------------------------G-----FRRLTPAEVKDYLATIV------------------------
>Oreochromis_niloticus@XP_004566880
--------------M-AE-RGYS--FSLTTFSPSGKLVQIEYALAAVA-AGAPSVGIKASNGVVLATEKKQK-SILYDEQSVHKVEPITKHIGMVYSGMGPDYRVLVRRARKL----AQQ-YFLVYQEPIPTGQLVQRVASVMQEYTQSGGVRPFGVSL--LIAGWDE-----------------------------------------------------------------------D------Q--P-YLFQSDPSGAYFAWK--ATAMGKN-----------YVNGKTFLEKRY-----NND-LELEDAIHTAILTLKESFEGQMT---------EENIEVGIC----N--E--A---------------------------------G-----FKRLTPAEVKDYLAAIA------------------------
>Pan_troglodytes@JAA08101
--------------M-AE-RGYS--FSLTTFSPSGKLVQIEYALAAVA-GGAPSVGIKAANGGVLATEKKQK-SILYDERSVHKVEPITKHIGLVYSGMGPDYRVLVHRARKL----AQQ-YYLVYQEPIPTAQLVQRVASVMQEYTQSGGVRPFGVSL--LICGWNE-----------------------------------------------------------------------G------R--P-YLFQSDPSGAYFAWK--ATAMGKN-----------YVNGKTFLEKRY-----NED-LELEDAIHTAILTLKESFEGQMT---------EDNIEVGIC----N--E--A---------------------------------G-----FRRLTPTEVKDYLAAIA------------------------
>Crotalus_adamanteus@AFJ51035
--------------M-AE-RGYS--FSLTTFSPSGKLVQIEYALAAVA-AGAPSVGIKAANGVVLATEKKQK-SILYDERSVHKVEPITKHIGLVYSGMGPDYRVLVHKARKL----AQQ-YYLVYHEPIPTAQLVQRIASLMQQYTQSGGVRPFGVSL--LICGWNE-----------------------------------------------------------------------G------R--P-YLFQSDPSGAYFAWK--ATAMGKN-----------YVNGKTFLEKRY-----SED-LELEDAIHTAILTLKESFEGQMT---------EDNIEVGIC----N--E--A---------------------------------G-----FRRLTPTEVKDYLAAIA------------------------
>Sarcophilus_harrisii@XP_003762708
------------------------------XSPSGKLVQIEYALAAVA-GGAPSVGIKAANGVVLATEKKQK-SILYDERSVHKVEPITKHIGLVYSGMGPDYRVLVHRARKL----AQQ-YYLVYHEPIPTAQLVQRVASVMQEYTQSGGVRPFGVSL--LICGWNE-----------------------------------------------------------------------G------R--P-YLFQSDPSGAYFAWK--ATAMGKN-----------YVNGKTFLEKRY-----NED-LELEDAIHTAILTLKESFEGQMT---------EDNIEVGIC----N--E--S---------------------------------G-----FRRLTPTEVKDYLAAIA------------------------
>Doliolum_nationalis@Dnat6005.H1.1
--------------------------------------------------------------------------------------------------------------------------------------------------------------------GWDN-----------------------------------------------------------------------E------R--P-YLFQCDPSGAYFAWK--ATALGKS-----------MLNGKSFLEKRY-----SEE-LELEDAVHTAILTLKESFEGQMT---------EDNIEIGIA----N--E--K---------------------------------G-----FHRLSPSEVKDYLASIA------------------------
>Salpa_fusiformis@Sfus33794.H1.1
--------------M-SE-R-YS--FSLTTFSPSGKLVQIEYALNAVT-AGAPSVGIKASNGVVIAAEKKQK-SILYDENSIHKVEMITERIGMIYSGMGPDYRVLLARARKI----AQV-YYRRYQESIPTIMLVQQVANVMQEYTQSGGVRPFGVSL--LICGFDN-----------------------------------------------------------------------G------R--P-YLFQCDPSGAYFAWK--ATALGKN-----------HLNGKTFLEKRY-----SDE-LELEDAVHTAILTLKESFEGVMD---------ENNIELGIA----D--E--K---------------------------------G-----FRRLAPSEVNDYLASIA------------------------
>Ophionotus_victoriae@CT01130603.H1.2
--------------M-TE-R-YS--FSLTTFSPSGKLVQIEYALNAVA-AGAPSVGIKASNGVVIATEKKHK-SIMYDEHSVHKVEMI-----------------------------------LNYQEQIPTSQLVQRVASVMQEYTQTGGVRPFGVSM--LVAGWDE-----------------------------------------------------------------------D----ENK--P-FLFQCDPSGAYFPWK--ATAMGKN-----------HINGKTFLEKRY-----NAE-LELEDAVHTAILTLKESFEGQMN---------EDNIEIG---------------------------------------------------------------------------------------------
>Parastichopus_parvimensis@SRA19433295.H1.1
------------------------------------------------------------------------------------------------------------------------------------------------EYTQTGGVRPFGVSL--LVAGWDG-----------------------------------------------------------------------D----D--------FQCDPSGAYFPWK--ATAMGKN-----------HI-------------------------------------------------------------------------------------------------------------------------------------------------------
>Chelonia_mydas@EMP36203
------------------------------FSPSGKLVQIEYALAAVA-GGAPSVGIKAANGVVLATEKKQK-SILYDERSVHKVESITKHIGLVYSGMGPDYRVLVHRARKL----AQQ-YYLVYHEPIPTAQLVQRIASVMQEYTQSGGVRPFGVSL--LICGWNE-----------------------------------------------------------------------G------R--P-YLFQSDPSGAYFAWK--ATAMGKN-----------YVNGKTFLEKRY-----NED-LELEDAIHTAILTLKX--------------------------------------------------------------------------------------------------------------------
>Botryllus_schlosseri@CT01131026.H1.1
--------------M-TE-R-YS--FSLTTFSPSGKLVQIEYALNAVA-AGSPSVGIKAQNGVVLATEKKQR-SILYDESSIHKVEPITRNIGMIYSGMGPDYRVLVKRARKL----AEA-YYLTYQEPIPTPQLVQKVASVMQEYTQSGGVRPFGVSL--LICGWDE-----------------------------------------------------------------------D------R--P-YLFQCDPSGAYFAWK--ATALGKN-----------HLNGKSFLEKRY-----TEE-LELEDAVHTAILTLKESFEGQMT---------EDNIEVGIC----D--T--T---------------------------------G-----FRRLMPAEVKDYLAAIA------------------------
>Alligator_sinensis@XM_006020427.H1.1
--------------M-AE-RGYS--FSLTTFSPSGKLVQIEYALAAVA-AGAPSVGIKAANGVVLATEKKQK-SILYDERSVHKVESITKHIGLVYSGMGPDYRVLVHRARKL----AQQ-YYLVYHEPIPTAQLVQRIASVMQEYTQSGGVRPFGVSL--LICGWNE-----------------------------------------------------------------------G------R--P-YLFQSDPSGAYFAWK--ATAMGKN-----------YVNGKTFLEKRY-----NED-LELEDAIHTAILTLKESFEGQMT---------EDNIEVGIC----N--E--A---------------------------------G-----FRRLTPTEVKDYLAAIA------------------------
>Ambystoma_mexicanum@CT01131209.H1.1
----------------AE-RGYS--FSLTTFSPSGKLVQIEYALAAVA-AGAPSVGIKASNGVVLATEKKQK-SILYDEQSVHKVEPITKHMGMVYSGMGPDYRVLVRRARKL----AQQ-YFLHYHEPIPTAQLVQRVASVMQEYTQSGGVRPFGVSL--LIAGWDE-----------------------------------------------------------------------E------R--P-YLFQSDPSGAYFAWK--ATAMGKN-----------YVNGKTFLEKRY-----NED-LELEDAIHTAILTLKESFEGQMT---------EDNIEVGIC----N--E--A---------------------------------G-----FKRLTPAEVKDYLAAIA------------------------
>Caiman_crocodilus@Contig1246.H1.1
--------------M-AE-RGYS--FSLTTFSPSGKLVQIEYALAAVA-AGAPSVGIKAANGVVLATEKKQK-SILYDERSVHKVESITKHIGLVYSGMGPDYRVLVHRARKL----AQQ-YYLVYHEPIPTAQLVQRIASVMQEYTQSGGVRPFGVSL--LICGWNE-----------------------------------------------------------------------G------R--P-YLFQSDPSGAYFAWK--ATAMGKN-----------YVNGKTFLEKRY-----NED-LELEDAIHTAILTLKESFEGQMT---------EDNIEVGIC----N--E--A---------------------------------G-----FRRLTPTEVKDYLAAIA------------------------
>Caretta_caretta@Contig966.H1.1
-----------------------------------------YALAAVA-GGAPSVGIKAANGVVLATEKKQK-SILYDERSVHKVESITKHIGLVYSGMGPDYRVLVHRARKL----AQQ-YYLVYHEPIPTAQLVQRIASVMQEYTQSGGVRPFGVSL--LICGWNE-----------------------------------------------------------------------G------R--P-YLFQSDPSGAYFAWK--ATAMGKN-----------YVNGKTFLEKRY-----NED-LELEDAIHTAILTLKESFEGQMT---------EDNIEVGIC----N--E--A---------------------------------G-----FRRLTPTEVKDYLAAIA------------------------
>Chelonoidis_nigra@CT01131209.H1.2
----------------AE-RGYS--FSLTTFSPSGKLVQIEYALAAVA-GGAPSVGIKAANGVVLATEKKQK-SILYDERSVHKVESITKHIGLVYSGMGPDYRVLVHRARKL----AQQ-YYLVYHEPIPTAQLVQRIASVMQEYTQSGGVRPFGVSL--LICGWNE-----------------------------------------------------------------------G------R--P-YLFQSDPSGAYFAWK--ATAMGK-------------------LEKRY-----NED-LELEDAIHTAILTLKESFEGQMT---------EDNIEVGIC----N--E--A---------------------------------G-----FRRLTPTEVKDYLAAIA------------------------
>Chrysemys_picta_bellii@CT01131209.H1.1
----------------AE-RGYS--FSLTTFSPSGKLVQIEYALAAVA-GGAPSVGIKAANGVVLATEKKQK-SILYDERSVHKVESITKHIGLVYSGMGPDYRVLVHRARKL----AQQ-YYLVYHEPIPTAQLVQRIASVMQEYTQSGGVRPFGVSL--LICGWNE-----------------------------------------------------------------------G------R--P-YLFQSDPSGAYFAWK--ATAMGKN-----------YVNGKTFLEKRY-----NED-LELEDAIHTAILTLKESFEGQMT---------EDNIEVGIC----N--E--A---------------------------------G-----FRRLTPTEVKDYLAAIA------------------------
>Crocodylus_niloticus@CT01131209.H1.1
--------------M-AE-RGYS--FSLTTFSPSGKLVQIEYALAAVA-AGAPSVGIKAANGVVLATEKKQK-SILYDERSVHKVESITKHIGLVYSGMGPDYRVLVHRARKL----AQQ-YYLVYHEPIPTAQLVQRIASVMQEYTQSGGVRPFGVSL--LICGWNE-----------------------------------------------------------------------G------R--P-YLFQSDPSGAYFAWK--ATAMGKN-----------YVNGKTFLEKRY-----NED-LELEDAIHTAILTLKESFEGQMT---------EDNIEVGIC----N--E--A---------------------------------G-----FRRLTPTEVKDYLAAIA------------------------
>Crotalus_adamanteus@Cada15988.H1.1
--------------M-AE-RGYS--FSLTTFSPSGKLVQIEYALAAVA-AGAPSVGIKAANGVVLATEKKQK-SILYDERSVHKVEPITKHIGLVYSGMGPDYRVLVHRARKL----AQQ-YYLVYHEPIPTAQLVQRIASVMQEYTQSGGVRPFGVSL--LICGWNE-----------------------------------------------------------------------G------R--P-YLFQSDPSGAYFAWK--ATAMGKN-----------YVNGKTFLEKRY-----NED-LELEDAIHTAILTLKESFEGQMT---------EDNIEVGIC----N--E--A---------------------------------G-----FRRLTPTEVKDYLAAIA------------------------
>Cyclorana_alboguttata@Calb4157.H1.1
--------------M-AE-RGYS--FSLTTFSPSGKLVQIEYALAAVA-AGAPSVGIKAANGVVLATEKKQK-SILYDEQSVHKVEPITKHIGMVYSGMGPDYRVLVRRARKL----AQQ-YYLVYQEPIPTAQLVQRVASVMQEYTQSGGVRPFGVSL--LIAGWDE-----------------------------------------------------------------------D------R--P-YLFQSDPSGAYFAWK--ATAMGKN-----------YVNGKTFLEKRY-----NED-LELEDAIHTAILTLKESFEGQMT---------EDNIEVGIC----N--E--A---------------------------------G-----FKRLTPAEVKDYLAAIA------------------------
>Cynops_pyrrhogaster@FS297216.H1.1
----------------------------TTFSPSGKLVQIEYALAAVA-AGAPSVGIKAANGVVLATEKKQK-SILYDEQSVHKVEPITKHIGMVYSGMGPDYRVLVRRARKL----AQQ-YFLVYQEPIPTAQLVQRVASVMQEYTQSGGVRPFGVSL--LIAGWDE-----------------------------------------------------------------------E------R--P-YLFQSDPSGAYFAWK--ATAMGKN-----------YVNGKTFLEKRY-----NEE-LELEDAIHTAILTLKESFEGQMT---------EDNIEVGIC----N--E--A---------------------------------G-----FKRLTPAEVKDYLSAIA------------------------
>Elaphe_guttata@CT01131209.H1.1
--------------M-AE-RGYS--FSLTTFSPSGKLVQIEYALAAVA-AGAPSVGIKAANGVVLATEKKQK-SILYDERSVHKVEPITKHIGLVYSGMGPDYRVLVHRARKL----AQQ-YYLVYHEPIPTAQLVQRIASVMQEYTQSGGVRPFGVSL--LICGWNE-----------------------------------------------------------------------G------R--P-YLFQSDPSGAYFAWK--ATAMGKN-----------YVNGKTFLEKRY-----NED-LELEDAIHTAILTLKESFEGQMT---------ED--------------------------------------------------------------------------------------------------
>Emys_orbicularis@CT01131209.H1.1
---------------------------------SGKLVQIEYALAAVA-GGAPSVGIKAANGVVLATEKKQK-SILYDERSVHKVESITKHIGLVYSGMGPDYRVLVHRARKL----AQQ-YYLVYHEPIPTAQLVQRIASVMQEYTQSGGVRPFGVSL--LICGWNE-----------------------------------------------------------------------G------R--P-YLFQSDPSGAYFAWK--ATAMGKN-----------YVNGKTFLEKRY-----NED-LELEDAIHTAILTLKESFEGQMT---------EDNIEVGIC----N--E--A---------------------------------G-----FRRLTPTEVKDYLAAIA------------------------
>Eublepharis_macularius@Emac9244.H1.1
--------------M-AE-RGYS--FSLTTFSPSGKLVQIEYALAAVA-AGAPSVGIKAANGVVLATEKKQK-SILYDERSVHKVESITKHIGLVYSGMGPDYRVLVHRARKL----AQQ-YYLVYNEPIPTAQLVQRIASVMQEYTQSGGVRPFGVSL--LICGWNE-----------------------------------------------------------------------G------R--P-YLFQSDPSGAYFAWK--ATAMGKN-----------YVNGKTFLEKRY-----NED-LELEDAIHTAILTLKESFEGQMT---------EDNIEVGIC----N--E--A---------------------------------G-----FRRLTPTEVKDYLAAIA------------------------
>Lampropholis_coggeri@CT01131209.H1.1
--------------M-AE-RGYS--FSLTTFSPSGKLVQIEYALAAVA-AGAPSVGIKAANGVVLATEKKQK-SILYDERSVHKVEPITKHIGLVYSGMGPDYRVLVHRARKL----AQQ-YYLVYHEPIPTAQLVQRIASVMQEYTQSGXVRPFGVSL--LICGWNE-----------------------------------------------------------------------G------R--P-YLFQSDPSGAYFAWK--ATAMGKN-----------YVNGKTFLEKRY-----NED-LELEDAIHTAILTLKESFEGQMT---------EDNIEVGIC----N--E--A---------------------------------G-----FRRLTPTEVKDYLAAIA------------------------
>Latimeria_chalumnae@CT01131209.H1.1
--------------M-AE-RGYS--FSLTTFSPSGKLVQIEYALAAVA-AGAPSVGIKAANGVVLATEKKQK-SILYDEQSVHKVEPITRHIGMVYSGMGPDYRVLVRRARKL----AQQ-YFLVYQEPIPTGQLVQRVASVMQEYTQSGGVRPFGVSL--LIAGWDE-----------------------------------------------------------------------D------R--P-YLFQSDPSGAYFAWK--ATAMGKN-----------YVNGKTFLEKRY-----NED-LELEDAIHTAILTLKESFEGQMT---------EDNIEVGIC----N--D--S---------------------------------G-----FRRLTPAEVKDYLAAIA------------------------
>Latimeria_menadoensis@GAPS01022889.H1.1
--------------M-AE-RGYS--FSLTTFSPSGKLVQIEYALAAVA-AGAPSVGIKAANGVVLATEKKQK-SILYDEQSVHKVEPITRHIGMVYSGMGPDYRVLVRRARKL----AQQ-YFLVYQEPIPTGQLVQRVASVMQEYTQSGGVRPFGVSL--LIAGWDE-----------------------------------------------------------------------D------R--P-YLFQSDPSGAYFAWK--ATAMGKN-----------YVNGKTFLEKRY-----NED-LELEDAIHTAILTLKESFEGQMT---------EDNIEVGIC----N--D--S---------------------------------G-----FRRLTPAEVKDYLAAIA------------------------
>Notophthalmus_viridescens@Nvir2637.H1.1
-----------------E-RGYS--FSLTTFSPSGKLVQIEYALAAVA-AGAPSVGIKAANGVVLATEKKQK-SILYDEQSVHKVEPITKHIGMVYSGMGPDYRVLVQRARKL----AQK-YCLIYQEPIPTAQLVQRVASVMQEYTQSGGVRPFGVSL--LIAGWDE-----------------------------------------------------------------------E------R--P-YLFQSDPSGAYFAWK--ATAMGKN-----------YVNGKTFLEKRY-----NEE-LELEDAIHTAILTLKESFEGQMT---------EDNIEVGIC----N--E--A---------------------------------G-----FKRLTPAEVKDYLSAIA------------------------
>Pelodiscus_sinensis@toto22960.H1.1
-------------------------------SPSGKLVQIEYALAAVA-GGAPSVGIKAANGVVLATEKKQK-SILYDERSVHKVESITKHIGLVYSGMGPDYRVLVHRARKL----AQQ-YYLVYHEPIPTAQLVQRIASVMQEYTQSG-------------------------------------------------------------------------------------------------------------------------------------------------------------------------------------------------------------------------------------------------------------------------------------------------
>Phrynops_hilarii@Contig20599.H1.1
----------------AE-RGYS--FSLTTFSPSGKLVQIEYALAAVA-GGAPSVGIKAANGVVLATEKKQK-SILYDERSVHKVEPITKHIGLVYSGMGPDYRVLVHRARKL----AQQ-YYLVYHEPIPTAQLVQRIASVMQEYTQSGGVRPFGVSL--LICGWNE-----------------------------------------------------------------------G------R--P-YLFQSDPSGAYFAWK--ATAMGKN-----------YVNGKTFLEKRY-----NED-LELEDAIHTAILTLKESFEGQMT---------EDNIEVGIC----N--E--A---------------------------------G-----FRRLTPTEVKDYLAAIA------------------------
>Podarcis_sp.@Contig12368.H1.1
----------------------------------------------------------------------QK-SILYDERSVHKVESITKHIGLVYSGMGPDYRVLVHRARKL----AQQ-YYLVYHEPIPTAQLVQRIASVMQ-------------------------------------------------------------------------------------------------------------------------------------------------------------------------------------------------------------------------------------------------------------------------------------------------------
>Pogona_vitticeps@CT01131209.H1.1
--------------M-AE-RGYS--FSLTTFSPSGKLVQIEYALAAVA-AGAPSVGIKAANGVVLATE------------------------GLVYSGMGPDYRVLVHRARKL----AQQ-YYLVYREPIPTAQLVQRIASVMQEYTQSGGVRPFGVSL--LICGWNE-----------------------------------------------------------------------G------R--P-YLFQSDPSGAYFAWK--ATAMGKN-----------YVNGKTFLEKRY-----NED-LELEDAIHTAILTLKESFEGQMT---------EDNIEVGIC----N--E--A---------------------------------G-----FRRLTPTEVKDYLAAIA------------------------
>Protopterus_annectens@Contig20070.H1.1
--------------M-TE-RGYS--FSLTTFSPSGKLVQIEYALAAVA-AGAPSVGIKASNGVVLATEKKQK-SILYDEQSVHKVEPITKHVGMVYSGMGPDYRVLVRRARKL----AQQ-YFLVYQEPIPTAQLVQRVASVMQEYTQSGGVRPFGVSL--LIAGWDE-----------------------------------------------------------------------G------R--P-YLFQSDPSGAYFAWK--ATAMGKN-----------YVNGKTFLEKRY-----NED-LELEDAIHTAILTLKESFEGQMT---------EDNIEVGIC----N--E--A---------------------------------G-----FRRLTPAEVKDYLSAIA------------------------
>Python_regius@CT01131209.H1.1
--------------M-AE-RGYS--FSLTTFSPSGKLVQIEYALAAVA-AGAPSVGIKAANGVVLATEKKQK-SILYDERSVHKVEPITKHIGLVYSGMGPDYRVLVHRARKL----AQQ-YYLVYHEPIPTAQLVQRIASVMQEYTQSGGVRPFGVSL--LICGWNE-----------------------------------------------------------------------G------R--P-YLFQSDPSGAYFAWK--ATAMGKN-----------YVNGKTFLEKRY-----NED-LELEDAIHTAILTLKESFEGQMT---------EDNIEVGIC----N--E--A---------------------------------G-----FRRLTPTEVKDYLAAIA------------------------
>Rana_chensinensis@Rche6729.H1.1
--------------M-AE-RGYS--FSLTTFSPSGKLVQIEYALAAVA-AGAPSVGIKAANGVVLATEKKQK-SILYDXQSVHKXEPIXKHIGMVYSGMGPDYRVLVRRAXKL----AQX-YXLVYQXPIPTAQLVQRVASVMQEYTQSGGVRPFGVSL--LIAGWDE-----------------------------------------------------------------------E------R--P-YLFQSDPSGA----------------------------------------------------------------------------------------------------------------------------------------------------------------------------------
>Scyliorhinus_canicula@CT01131209.H1.1
-------------------RGYS--FSLTTFSPSGKLVQIEYALAAVA-AGAPAVGIKASNGVVLATEKKQK-SILYDEQSVHKVEPITKHIGMVYSGMGPDYRVLIRRARKL----AQQ-YYLVYQEPIPTAQLVQRVASVMQEYTQSGGVRPFGVSL--LIAGWDE-----------------------------------------------------------------------G------R--P-YLFQSDPSGAYFAWK--ATAMGKN-----------YVNGKTFLEKRY-----NED-LELEDAIHTAILTLKESFEGQMT---------EDNIEVGIC----D--E--A---------------------------------G-----FRRLTPAEVKDYLATI-------------------------
>Sphenodon_punctatus@toto16151.H1.1
--------------M-AE-RGYS--FSLTTFSPSGKLVQIEYALAAVA-AGAPSVGIKAANGVVLATEKKQK-SILYDERSVHKVESITKHIGLVYSGMGPDYRVLVHRARKL----AQQ-YYLVYHEHIPTAQLVQRIASVMQEYTQSGGVRPFGVSL--LICGWNE-----------------------------------------------------------------------G------R--P-YLFQSDPSGAYFAWK--ATAMGKN-----------YVNGKTFLEKRY-----NED-LELEDAIHTAILTLKESFEGQMT---------EDNIEVGIC----N--E--A---------------------------------G-----FRRLTPTEVKDYLAAIA------------------------
>Trachemys_scripta@CT01131209.H1.1
-------------------------------------------------------------GVVLATEKKQK-SILYDERSVHKVESITKHIGLVYSGMGPDYRVLVHRARKL----AQQ-YYLVYHEPIPTAQLVQRIASVMQEYTQSGGVRPFGVSL--LICGWNE-----------------------------------------------------------------------G------R--P-YLFQSDPSGAYFAWK--ATAMGKN-----------YVNGKTFLEKRY-----NED-LELEDAIHTAILTLKESFEGQMT---------EDNIEVGIC----N--E--A---------------------------------G-----FRRLTPTEVKDYLAAIA------------------------
