# Supplementary material for: A phylogenomic framework and timescale for comparative studies of tunicates
Source: BMC Biol. 2018 Apr 13;16:39. doi: 10.1186/s12915-018-0499-2 (PMC5899321; doi:10.1186/s12915-018-0499-2)
Supplement: Supplementary file 4 — Supporting data. Transcriptome assemblies, alignments, and trees. (ZIP 38502 kb) [file 12915_2018_499_MOESM4_ESM.zip › 12915_2018_499_MOESM4_ESM/12915_2018_499 (Delsuc) Files Updated 23-03-2018/psma-E.fasta]

>Polyandrocarpa_maxima@Pmax14705.H1.1
------------------------------------------------------------------------------------------------------------------------------------------------------------------------YD----D---EGPHIFQVCPSANYYDCRAMAI-G-ARSQSARTYLEKKLDE--------F-TG---C-D--LE-ALVAHGLRAL-RDTL-------------PN--E-------------------------------------------------------------------------------------------------------------------------------------------------------------------------------------------------------------------------------------------------------------------------------------------------------------------------------------------------------------------------------------------------------------------------------------------------------------------------------------------------------------------------------------------
>Homo_sapiens@P25786
-----------------MFRNQYDNDVTVWSPQGRIHQIEYAMEAVKQGSATVGLKSKT-HAVLVAL--KR-A-Q-SEL-----AAHQKKILHVDNHIGISIAGLTADARLLCNFMRQECLDSRFVFDRPLPVSRLVSLIGSKTQI-PTQRY-GRRPYGV-GL-LIAGYD----D---MGPHIFQTCPSANYFDCRAMSI-G-ARSQSARTYLERHMSE--------F-ME---C-N--LN-ELVKHGLRAL-RETL-------------PA--E-Q-D-LT-----TKNVSIGIV-------G----------------------K--D--------LEF--------------------------------TI------------------YDDD-DVSP-FLE-G--L------E--E------R------P----Q---------------------------R-----K---------A----------------Q-----------------P-------A-------------------------------Q---------P--------------------------------------------------------------------A----D----E----P--------------------A---E-----K-----A----------D----E-----P----ME--------------H-----------------------------------------------------------------
>Mus_musculus@EDL17061
-----------------MFRNQYDNDVTVWSPQGRIHQIEYAMEAVKQGSATVGLKSKT-HAVLVAL--KR-A-Q-SEL-----AAHQKKILHVDNHIGISIAGLTADARLLCNFMRQECLDSRFVFDRPLPVSRLVSLIGSKTQI-PTQRY-GRRPYGV-GL-LIAGYD----D---MGPHIFQTCPSANYFDCRAMSI-G-ARSQSARTYLERHMSE--------F-ME---C-N--LD-ELVKHGLRAL-RETL-------------PA--E-Q-D-LT-----TKNVSIGIV-------G----------------------K--D--------LEF--------------------------------TI------------------YDDD-DVSP-FLD-G--L------E--E------R------P----Q---------------------------R-----K---------A----------------Q-----------------P-------S-------------------------------Q---------A--------------------------------------------------------------------A----E----E----P--------------------A---E-----K-----A----------D----E-----P----ME--------------H-----------------------------------------------------------------
>Bos_taurus@AAI02217
-----------------MFRNQYDNDVTVWSPQGRIHQIEYAMEAVKQGSATVGLKSKT-HAVLVAL--KR-A-Q-SEL-----AAHQKKILHVDNHIGISIAGLTADARLLCNFMRQECLDSRFVFDRPLPVSRLVSLIGSKTQI-PTQRY-GRRPYGV-GL-LIAGYD----D---MGPHIFQTCPSANYFDCRAMSI-G-ARSQSARTYLERHMSE--------F-ME---C-N--LN-ELVKHGLRAL-RETL-------------PA--E-Q-D-LT-----TKNVSIGIV-------G----------------------K--D--------LEF--------------------------------TI------------------YDDD-DVSP-FLE-G--L------E--E------R------P----Q---------------------------R-----K---------A----------------Q-----------------P-------T-------------------------------Q---------P--------------------------------------------------------------------A----D----E----P--------------------A---E-----K-----A----------D----E-----P----ME--------------H-----------------------------------------------------------------
>Monodelphis_domestica@XP_001379009
-----------------XFRNQYDNDVTVWSPQGRIHQIEYAMEAVKQGSATVGLKSKT-HAVLVAL--KR-A-Q-SEL-----AAHQKKILHVDNHIGISIAGLTADARLLCNFMRQECLDSRFVFDRPLPVSRLVSLIGSKTQI-PTQRY-GRRPYGV-GL-LIAGYD----D---MGPHIFQTCPSANYFDCRAMSI-G-ARSQSARTYLERCMSK--------F-SD---C-N--LN-ELVKHGLRAL-RETL-------------PA--E-Q-D-LT-----TKNVSIGIV-------G----------------------K--D--------LEF--------------------------------TI------------------YDDD-DVSP-FLE-G--L------E--E------R------P----Q---------------------------R-----K---------A----------------Q-----------------P-------A-------------------------------Q---------P--------------------------------------------------------------------A----D----E----P--------------------A---E-----K-----A----------D----E-----P----ME--------------H-----------------------------------------------------------------
>Ornithorhynchus_anatinus@XP_001521804
------------------FRNQYDNDVTVWSPQGRIHQIEYAMEAVKQGSATVGLKSKT-HAVLVAL--KR-A-Q-SEL-----AAHQKKILHVDNHIGISIAGLTADARLLCNFMRQECLDSRFVFDRPLPVSRLVSLIGSKTQI-PTQRY-GRRPYGV-GL-LIAGYD----D---MGPHIFQTCPSANYFDCRAMSI-G-ARSQSARTYLERRMSE--------F-AD---C-N--LN-ELVKHGLRAL-RETL-------------PA--E-Q-D-LT-----TKNVSIGIV-------G----------------------K--D--------LEF--------------------------------TI------------------YDDD-DVSP-FLE-G--L------E--E------R------P----Q---------------------------R-----K---------V----------------Q-----------------P-------A-------------------------------Q---------P--------------------------------------------------------------------T----D----E----P--------------------A---E-----K-----A----------E----E-----P----ME--------------H-----------------------------------------------------------------
>Squalus_acanthias@CT01070725.H1.1
-----------------MFRNQYDNDVTVWSPQGRIHQIEYAMEAVKQGSATVGLKSKT-HAVLVAL--KR-A-Q-SEL-----AAHQKKVLHVDNHIGISIAGLTADARLLCNFMRQECLDSRFVFDRPLPVSRLVSLIGSKTQI-PTQRY-GRRPYGV-GL-LIAGYD----D---IGPHIFQTCPSANYFDCKAMSI-G-ARSQSARTY----------------------------------------------------------------------------------------------------------------------------------------------------------------------------------------------------------------------------------------------------------------------------------------------------------------------------------------------------------------------------------------------------------------------------------------------------------------------------------------------------------------------------------------------------------------------------------------------------------
>Danio_rerio@AAH76206
-----------------MFRNQYDNDVTVWSPQGRIHQIEYAMEAVKQGSATVGLKSHS-HAVLVAL--KR-A-Q-SEL-----AAHQKKILHVDNHIGISIAGLTADARLLCNFMRQECLDSRFVFDRPLPVSRLVSLIGSKTQI-PTQRY-GRRPYGV-GL-LIAGYD----D---MGPHIFQTCPSANYFDCKAMSI-G-ARSQSARTYLERHMEA--------F-ND---C-N--LN-ALVQHGLRAL-RETL-------------PA--E-Q-D-LT-----TKNVSIGIV-------G----------------------K--D--------MEF--------------------------------TI------------------YDDD-DVAT-FLQ-G--L------E--E------R------P----Q---------------------------R-----R---------V------------------------------------------A-------------------------------L---------P--------------------------------------------------------------------A----D----E----AA-------------------P---A-----V-----P----------D----E-----P----ME--------------H-----------------------------------------------------------------
>Gallus_gallus@AAC16604
----------------------XXXDVTVWSPQGRIHQIEYAMEAVKQGSATVGLKSKT-HAVLVAL--KR-A-Q-SEL-----AAHQKKILYVDNHIGISIAGLTADARLLCNFMRQECLDSRFVFDRPLPVSRLVSLIGSKTQI-PTQRY-GRRPYGV-GL-LIAGYD----D---MGPHIFQTCPSANYFDCKAMSI-G-ARSQSARNYLERHMTE--------F-TD---C-N--LN-ELVKHGLRAL-RETL-------------PA--E-Q-D-LT-----TKNVSIGIV-------G----------------------K--D--------MEF--------------------------------TI------------------YDDD-DVAP-FLE-G--L------E--E------R------P----Q---------------------------R-----K---------P----------------A-----------------L-------------------------------------------------P--------------------------------------------------------------------A----D----E----P--------------------A---E-----K-----A----------E----E-----P----ME--------------H-----------------------------------------------------------------
>Taeniopygia_guttata@ACH45267
-----------------MFRNQYDNDVTVWSPQGRIHQIEYAMEAVKQGSATVGLKSKT-HAVLVAL--KR-A-Q-SEL-----AAHQKKILYVDNHIGISIAGLTADARLLCNFMRQECLDSRFVFDRPLPVSRLVSLIGSKTQI-PTQRY-GRRPYGV-GL-LIAGYD----D---MGPHIFQTCPSANYFDCKAMSI-G-ARSQSARTYLERHMTE--------F-AD---C-N--LN-ELVKHGLRAL-RETL-------------PA--E-Q-D-LT-----TKNVSIGIV-------G----------------------K--D--------MEF--------------------------------TI------------------YDDD-DVAP-FLE-G--L------E--E------R------P----Q---------------------------R-----K---------L----------------V-----------------P-------------------------------------------------P--------------------------------------------------------------------V----E----E----T--------------------V---E-----K-----A----------E----E-----P----ME--------------H-----------------------------------------------------------------
>Xenopus_tropicalis@CAJ81554
-----------------MFRNQYDNDVTVWSPQGRIHQIEYAMEAVKQGSATVGLKSKS-HAVLVAL--KR-A-Q-SEL-----AAHQKKILNVDNHVGISIAGLTADARLLCNFMRQECLDSRFVFDRPLPVSRLVSQIGSKTQI-PTQRY-GRRPYGV-GL-LIAGYD----D---MGPHIFQTCPSANYFDCRAMSI-G-ARSQSARTYLERHMSE--------F-LD---C-N--LN-DLVKHGLRAL-RETL-------------PA--E-Q-D-LT-----TKNVSIGIV-------G----------------------K--E--------MEF--------------------------------TI------------------YDDD-EVAP-FLE-G--L------E--E------R------P----Q---------------------------R-----K---------V----------------A-----------------P-------------------------------------------------P--------------------------------------------------------------------A----E----E----P--------------------V---E-----K-----Q----------E----E-----P----ME--------------H-----------------------------------------------------------------
>Xenopus_laevis@AAH92105
-----------------MFRNQYDNDVTVWSPQGRIHQIEYAMEAVKQGSATVGLKSKT-HAVLVAL--KR-A-Q-SEL-----AAHQKKILNVDNHVGISIAGLTADARLLCNFMRQECLDSRFVFDRPLPVSRLVSQIGSKTQI-PTQRY-GRRPYGV-GL-LIAGYD----D---MGPHIFQTCPSANYFDCKAMSI-G-ARSQSARTYLERHMSE--------F-LD---C-N--LS-ELVKHGLRGL-RETL-------------PA--E-Q-D-LT-----TKNVSIGIV-------G----------------------K--D--------MEF--------------------------------TI------------------YDDD-DVAS-FLE-G--L------E--E------R------P----Q---------------------------R-----K---------T----------------A-----------------P-------------------------------------------------A--------------------------------------------------------------------A----E----E----P--------------------V---E-----K-----Q----------E----E-----P----ME--------------H-----------------------------------------------------------------
>Xenopus_laevis@AAH84394
-----------------MFRNQYDNDVTVWSPQGRIHQIEYAMEAVKQGSATVGLKSKT-HAVLVAL--KR-A-Q-SEL-----AAHQKKILNVDNHVGISIAGLTADARLLCNFMRQECLDSRFVFDRPLPVSRLVSQIGSKTQI-PTQRY-GRRPYGV-GL-LIAGYD----D---MGPHIFQTCPSANYFDCRAMSI-G-ARSQSARTYLERHMSE--------F-LD---C-N--LN-ELVKHGLHAL-RETL-------------PA--E-Q-D-LT-----TKNVSIGIV-------G----------------------K--D--------TEF--------------------------------TI------------------YDDD-DVAP-FLE-G--L------E--E------R------P----Q---------------------------R-----K---------T----------------A-----------------P-------------------------------------------------S--------------------------------------------------------------------A----D----E----P--------------------V---E-----K-----Q----------E----E-----P----ME--------------H-----------------------------------------------------------------
>Eptatretus_burgeri@53866685.61
-----------------MFRNQYDNDVTVWSPQGRIHQIEYAMEAVKQGSATVGLKSRT-HAVLVAL--KR-A-Q-SEL-----AAHQKKILEVDNHVGISIAGLTADARVLCNFMRQECLNSRFVYDTPLPIARLVSLVGNKKQI-PTQRY-GRRPYGV-GL-LIAGYD----E---KGPHVYQTCPSASVFDCKAMSI-G-ARSQSARTYLERRLDQ--------F-LD---A-D--LD-DLVKHGLRAL-RETL-------------PN--D-Q-D-LT-----TKNVSIGIV-------G----------------------K--G--------MDF--------------------------------II------------------YNDD-KVSK-FLD-G--L------E--E------R------P----Q---------------------------R-----H---------P----------------P-----------------P-------A--------A---P-------Q----------P---------P--------------------------------------------------------------------K----D----S----D-----------E--------P---P-----A-----S------A---A----E-----P----ME--------------H-----------------------------------------------------------------
>Petromyzon_marinus@51791318.665
-----------------MFRNQYDNDVTVWSPQGRIHQIEYAMEAVKQGSATVGLKSKT-HAVIVAL--KR-A-Q-SEL-----AAHQKKILNVDNHVGISIAGLTADARLLCNFMRQECLNSRFVYDTALPISRLVTLIGNKTQV-PTQRY-GRRPYGV-GL-LIAGYD----E---NGPHIYQTCPSANYFQCKAMSI-G-ARSQSARTYLERHMGE--------F-SD---A-S--LD-DLVKHGLRAL-RETL-------------PN--E-Q-D-LT-----TKNVSIGIV-------G----------------------K--S--------MDF--------------------------------TI------------------YDDE-GVSQ-FLE-G--L------E--E------R------P----Q---------------------------R-----H---------A----------------P---------------------------------------------------------A---------P--------------------------------------------------------------------A----D----A----A-----------A--------P---A-----A-----A------A-----------------------------------------------------------------------------------------------------
>Xenoturbella_bocki@CT01100918.H2.1
-----------------MFRNQYDNDVTVWSPQGRIHQIEYAMEAVKQGAATVGLKSKS-HAVLVAL--KR-A-P-SEL-----SSYQKKILPIDNHIGISIAGLTADARLISKFIRTECLNSQYVYNKPLPVARLVSAIGNRAQI-NTQRY-GRRPYGV-GL-LVAGYD----E---TGPHIYQTCPSANHFDCKAMAI-G-SRSQSARTYLERNLDS--------F-L----------------------------------------------------------------------------------------------------------------------------------------------------------------------------------------------------------------------------------------------------------------------------------------------------------------------------------------------------------------------------------------------------------------------------------------------------------------------------------------------------------------------------------------------------------------------------------------
>Ciona_intestinalis@XP_002127847
-----------------MFRNQYDNDVTVWSPQGRIHQIEYAMEAVKQGSATIGLKSKT-HAVLVAL--KR-A-Q-SDL-----IAHQKKIEKISPHIGISISGLTSDARSLGNYMRSECMHHEFLFNTRLPVSRLVAAVGDKTQT-PTQRY-GRRPFGV-GI-LVAGFD----E---KGPHIYQTCPSANYYNCKAMAI-G-SRSQSARTYLERHLNE--------F-AD---C-T--PE-ELVRHGLTAL-RETL-------------PS--E-Q-E-LS-----VKNCSVAVV-------G----------------------E--G--------QDL--------------------------------VV------------------YEDD-QVSI-FLD-L--L------E--E------K------R----S-----------------------------------------------------------------------------------------------------------------------------------------------------------------------------------------------------S----R----N----E-----------P--------A---P-----QQQEVGQVGELPGL---VPPVSGQPR--E----DEEQP------MDM--------------------------------------------------------------------
>Ciona_savignyi@51682571.647
-----------------MFRNQYDNDVTVWSPQGRIHQIEYAMEAVKQGSATIGLKSKT-HAVLVAL--KR-A-Q-SDL-----IAHQKKIERIAPHIGISISGLTSDARSLGNYMRTECMHQQFMFNTRLPVSRLVASVGDKTQT-PTQRY-GRRPFGV-GI-LVAGYD----E---KGPHIYQTCPSANYYNCKAMAI-G-SRSQSARTYLERHLNE--------F-QD---C-S--PE-ELIRHGLTAL-RETL-------------PT--E-Q-E-LS-----IKNCSVAVV-------G----------------------K--D--------QEL--------------------------------LI------------------YEDD-AVSV-FLD-S--L------E--E------K------R----P-----------------------------------------------------------------------------------------------------------------------------------------------------------------------------------------------------A----R----A----V-----------A--------A---A-----Q------------------------------------------------------------------------------------------------------------------
>Phallusia_mammilata@CT01091006.H1.1
-----------------------DNDVTVWSPQGRIHQIEYAMEAVKQGSATIGIKSKT-HAVLVAL--KR-A-Q-SDL-----IAHQKKIERIAPHIVISISGLTSDARSLGNFMRTECMHQEFMFDSRLPVSRLVGTVGNKTQT-PTQRY-GRRPFGV-GI-LVAGYD----E---KGPHIYQTCPSANYYNCKAMAI-G-SRSQSARTYLERHLDK--------F-KN---C-G--PE-ELIRHGLTAL-RETL-------------PA--E-Q-E-LS-----IKNCSVAIV-------G----------------------E--N--------QDV--------------------------------LT------------------YEDE-AVAP-FLE-T--L------E--E------K------T----D-----------------------------------------------------------------------------------------------------------------------------------------------------------------------------------------------------S----R----G----V-----------A--------Q---PA----SQADAGQVGEMGGL---VPPVSGQPQ--DRPG-DEDQP------MDM--------------------------------------------------------------------
>Ascidia_gemmata@CT01100918.H1.1
-----------------------------------------------------------------------------------------------------------------------------------------------------------------------------------------------------------------------------------------------------RHGLTAL-RETL-------------PA--E-Q-E-LS-----VKNCSIAIV-------G----------------------E--N--------QDV--------------------------------AI------------------YEDE-AVAP-FLE-N--L---------E------K------T----D-----------------------------------------------------------------------------------------------------------------------------------------------------------------------------------------------------G----R----G----V-----------T--------Q---AS----SQSEQGQVSDMPGL---VPPVSGQPQ--DGPG-EDEQP------MDL--------------------------------------------------------------------
>Cystodytes_dellechiajei@CT02091006.H1.1
-----------------MFRNQYDNDVSVWSPQGRIHQIEYAMEAVKQGAATIGLKSDT-HAVLVAL--KR-S-Q-SEL-----IAHQKKIEKIGPHIAISIAGLTSDGRSLSNFMRQECMHQEFMFNNRLPVSRLVTTVGAK-------------------------------------------CPSANYYNCKAMAI-G-SRSQSARTYLERRLDD--------F-KS---C-S--AE-QLVKHALTAL-RETL-------------PS--E-Q-E-LT-----VKNCSVCIV-------G----------------------K--D--------VDV--------------------------------EI--------------------------------------------------------------------------------------------------------------------------------------------------------------------------------------------------------------------------------------------------------------------------------------------------------------------------------GL---VPPVSGQPQKTD----DEQEP------M----------------------------------------------------------------------
>Dendrodoa_grossularia@CT01091006.H1.1
-----------------MFRNQYDNDVTVWSPQGRIHQIEYAMEAVKQGSATIGLKSHS-HAVIVAL--KR-A-Q-SEL-----TAHQKKLVRIAPHIVIGISGLTADGRSLGNFMRTECLHSEFVFERPLPVSRLVSIVGNKTQI-PTQRY-GRRPVGV-GI-IVAGYD----E---KGSHIYQTCPSANFYNCKAMAI-G-SRSQSARTYLERNFQK--------F-ES---S-S--AE-ELISHGLCAL-RETL-------------PS--E-Q-E-LT-----ISNCSIAVV-------G----------------------R--D--------QNV--------------------------------VI------------------YEDE-SIEP-FLA-N--M------E--T------K-----------E-----------------------------------------------------------------------------------------------------------------------------------------------------------------------------------------------------A----R----V----E-----------P--------M---Q-----EVPEIGQ-GELSGM---VPPVSGHP------------------------------------------------------------------------------------------
>Styela_plicata@CT01091006.H1.1
-----------------MFRNQYDNDVTVWSPQGRIHQIEYAMEAVKQGSATVGLKSKT-HAVIVAL--KR-A-Q-SDL-----TAHQKKLIRIAPHIVVGISGLTADGRSLGNFMRRECLHSEFVFERPLPVSRLVSLVGNKSQI-PTQRY-GRRPVGV-GI-LVAGYD----E---KGPHIYQTCPSANFY-----------------------------------------------------------------------------------------------------------------------------------------------------------------------------------------------------------------------------------------------------------------------------------------------------------------------------------------------------------------------------------------------------------------------------------------------------------------------------------------------------------------------------------------------------------------------------------------------------------------------------
>Molgula_tectiformis@67831455.163
-----------------MFRNEYDRDVSIWSPQGRIHQIEYAMEAVKQGSATVGIKSNT-HAVIVAL--KR-S-Q-SEL-----TAHQKKLIKISPHICIGISGLTADGRSLGNFMQTEAMYFEYVYNCRIPISRLVGMVASKTQQ-PTMFS-GARPFGV-GI-LLAGYD----E---KGPHIYQTCPSANFYNCKSMAI-G-SRSQSARTYLERQIDK--------F-SE---C-T--LD-ELIRHGLLAL-RETL-------------PS--G-Q-E-LS-----VKNCSIAVV-------G----------------------A--D--------QDV--------------------------------VT------------------YEDE-LVEP-FIS-G--I------D--S------K------P----D---------------------------K-----I---------D----------------T-----------------S-------M--------V---P-------S----------A---------M--------------------------------------------------------------------G----E----A----Q-----------V--------V---P-----P-----I------S---A----G-----G----QT--------------A---D------EDQ-Q--------------------------------------------------
>Molgula_gulf@CT01091006.H1.1
-----------------MFRNEYDRDVSIWSPQGRIHQIEYAMEAVKQGSATVGLKSKT-HAVILAL--KR-S-Q-SEL-----TAHQKKLIKISPHIAISIAGLTADGRSLGNFMQTECMYFEYVYNGRIPVTRLINMVASKTQQ-PTMYS-GSRPFGV-GI-LLAGYD----E---KGPHIYQTCPSANFYNCKSMAI-G-SRSQSARTYLERQIDK--------F-ND---C-E--LD-ELIRHGLLAL-RETL-------------PS--G-Q-E-LS-----MKNVSIAVV-------G----------------------K--G--------QDV--------------------------------TI------------------YEDE-GVGK-YIN-S--I------D--I------K------K----E---------------------------Q-----------------------------------------------------------------------P-------S----------A---------T--------------------------------------------------------------------G----G----P----P------------------------Q-----P-----S------S---M----G-----G----GT--------------------------------------------------------------------------------
>Molgula_occidentalis@Mocc50923.H1.1
-----------------MFRNEYDRDVSVWSPQGRIHQIEYAMEAVKQGSATVGIKSKT-HAIIVAL--KR-A-Q-SEL-----TAHQKKIIKISPHIAIGISGLTADGRSLSNFMQTECLHSEYVFNRRMPVSRLVGLIASK--------Y-GRRPFGV-GI-LIAGYD----E---KGPHIFQTCPSANFYNCKAMAI-G-SRSQSARTYLERQLNK--------F-HD---C-T--LE-ELIRH-----------------------------------------------------------------------------------------------------------------------------------------------------------------------------------------------------------------------------------------------------------------------------------------------------------------------------------------------------------------------------------------------------------------------------------------------------------------------------------------------------------------------------------------------------------------------
>Bostrichobranchus_pilularis@CT01091006.H1.2
-----------------MFRNEYDRDVSTWSPQGRIHQIEYAMEAVKQGSATVGIKSKT-HAIIVAL--KR-A-Q-SDL-----TSHQKKLIKISPHIVIGISGLTADGRSLGNFMQTECLHSDYVYERRMPVERLVSLLSSKSQV-PTQRY-GRRPFGV-GL-LVAGYD----D---KGPQIFQTCPSANFYNCKAMSI-G-SRSQSARTYLERQIDK--------F-ND---C-S--VE-DLIRHGLLAL-RETL-------------PS--E-Q-E-LN-----TKNCSVALV-------G----------------------K--G--------QDA--------------------------------VI------------------YEGE-TIEP-YLK-L--L------D--S------K------P----E---------------------------R-----M---------E----------------D-----------------S-------T--------T---P-------AP---TRGSGES---------M--------------------------------------------------------------------A----Q----P----P-----------I--------V---P-----P-----L------S---A----G-----Q----QD--------------Q---N------QEE-Q--------------------------------------------------
>Oikopleura_dioica@CBY24299
-----------------MFRNQYDSSTTTWSPQGRIHQIEYAMEAVKQGSATVGVKSKT-HAVLVAL--KR-A-Q-NEL-----SAHQQKCLRIAPHCGMSMAGLTADGRGLTNFMRTEALNYEMVYGSDMPVARLVDVVGSKLQT-PTQIY-YRRPFGV-GL-LIAGYD----K---QGPHIYQTCPSANYYSCKAMSI-G-SRSQSARTYLEKFLDD--------L-EG---C-S--KN-DLVKHGLMAL-RETL-------------PT--D-Q-E-LT-----EHNVTVCIV-------G----------------------E--N--------QKY--------------------------------AE------------------YNNE-ETKQ-FLD-L--L------D--S------T------K----K---------------------------P-----A---------R----------------E-----------------R-------A--------Q---A-------D----------D---------A--------------------------------------------------------------------A----P----A----E-----------E------------------P------------A---A----E-----E----PAAMEE----------------------------------------------------------------------------
>Saccoglossus_kowalevskii@ti.240
-----------------MFRNQYDNDVTVWSPQGRIHQIEYAMEAVKQGSATVGLKSKT-HAVLVAL--KR-A-P-SEL-----SAHQKKIIEIDEHVGMSIAGLTADARLLSKFMRTECLNSRYSFDTSLPISRLVASVGNKSQI-NTQRY-GRRPFGV-GL-LVAGYD----E---MGPHVYQTCPSANYFDCKAMAI-G-SRSQSARTYLERHMEE--------F-TN---N-S--SD-ELVKHGLCAL-RDTL-------------PQ--E-A-E-LT-----SKNCSIAVV-------G----------------------K--D--------AKF--------------------------------TI------------------YEND-DVQT-FLA-G--I------D--T------E------K----R---------------------------R-----A---------P----------------A-----------------T-------A--------A---V-------A----------A---------D--------------------------------------------------------------------A----P----M----E-----------E--------G---Q-----R-----S------E---S----Q-----A----TE--------------G---D------QQP-A--------PP-----------------A--A-EE-------QQQPMEH--
>Strongylocentrotus_purpuratus@3475544
-----------------MFRNQYDNDVTVWSPQGRIHQIEYAMEAVKQGSATVGLKSKT-HAVLVAL--KR-A-S-SEL-----SSHQKKIIPIDDHIGISIAGLTSDARMLSKFMRTECLNSRYAYETPLPVSRLVSEIGNKSQI-NTQRY-GRRPYGV-GL-LVAGYD----E---MGPHIFQTCPSANYFDCKCMAI-G-ARSQSARTYLEKKIDD--------F-QT---A-T--LE-ELVKHGLRAL-RDTL-------------PN--E-S-E-LN-----TKNCSVAIV-------G----------------------K--D--------EKF--------------------------------TV------------------YEDD-DVAK-FLA-G--I------E--T------E------A----R---------------------------S-----R---------G----------------R-----------------R-------A--------P---D-------A----------A---------S--------------------------------------------------------------------M----D----T----D-----------A--------P---A-----A-----P------A---A----A-----E----GD--------------P---A------PAT-G--------SD-----------------Q--P-ME-------H--------
>Paracentrotus_lividus@CT01070709.H1.1
------------------------------------------------------------HAVLVAL--KR-A-S-SEL-----SSHQKKIIPIDDHIGIPIAGLTSDARMLSKFMRTECLNSRYAYETPLPVSRLVAEIGNKSQI-NTQRY-GRRPYGV-GL-LVAGYD----E---MGPHIFQTCPSANYFDCKCMAI-G-ARSQSARTYLEKRLDD--------F-QN---S-T--LE-ELVKHGLRAL-RDTL-------------PN--E-T-E-LS-----TKNCSVAIV-------G----------------------K--D--------DKF--------------------------------TV------------------YEDD-DVAK-FLA-G--I------E--T------E------S----R---------------------------S-----R---------G----------------R-----------------R-------Q--------P---D-------Q----------A---------T--------------------------------------------------------------------M----D----T----D-----------A--------P---A-----A-----P------A---E----G-----E----QA--------------P---P------TGD-G--------AD-----------------Q--P-ME-------H--------
>Patiria_pectinifera@93326176.1
-----------------MFRNQYDNDVTVWSPQGRIHQVEYAMEAVKQGSATVGLKSKT-HAVLVAL--KR-A-S-SEL-----SAHQKKIIPIDDHVGISIAGLTSDARLLSKFMRTECLNSRYAFDTALPVSRLVAMIGNKSQV-NTQRY-GRRPFGV-GL-LVAGYD----------------------------------------------------------------------------------------------------------------------------------------------------------------------------------------------------------------------------------------------------------------------------------------------------------------------------------------------------------------------------------------------------------------------------------------------------------------------------------------------------------------------------------------------------------------------------------------------------------------------------------------------------
>Patiria_miniata@CT03100918.H1.1
-----------------MFRNQYDNDVTVWSPQGRIHQIEYAMEAVKQGSATVGLKSKT-HAVLVAL--KR-A-S-SEL-----SAHQKKIIPIDDHVGISIAGLTSDARLLSKFMRTECLNSRYAFDTALPVSRLVAMIGNKSQV-NTQRY-GRRPFGV-GL-LVAGYD----E---KGPHIYQTCPSANYFECKCMAI-G-ARSQSARTYLEKHLNE--------F-LD---C-T--QE-ELVKHGLRAL-RDTL-------------PN--E-T-E-LS-----TKNCSVAIV-------G----------------------L--N--------QKF--------------------------------AI------------------YEND-DVAA-YLS-G--I------E--T------S------A----R---------------------------A-----KRAAAAAEE-D----------------K-----------------P-------A--------P---D-------A----------S---------A--------------------------------------------------------------------M----D----T----G-----------G--------D---E-----R-----P----------S----R-----E----G---------------P---M------PAE-A--------QA-----------------E--P-ME----------------
>Branchiostoma_floridae@XP_002234826
-----------------MFRNQYDNDVTVWSPQGRLHQVEYAMEAVKQGSATVGLKSKT-HAVLVAL--KR-A-P-SEL-----SDHQRKVIPIDDHIGVSIAGLTADARLLSKFMRTECLNSRYAYESPLPVSRLVSTLGNKMQI-CTQRY-GRRPYGV-GL-LVAGYD----E---MGPHIYQTCPSSNYFDCKCMAI-G-ARSQSARTYLERHLNE--------F-LD---C-A--VD-DLVRHGLRAL-RETL-------------PN--E-Q-E-LN-----TKNVSVAIV-------G----------------------K--D--------TDF--------------------------------TL------------------YDDD-DVQR-FLA-G--I------E--H------E------K----R---------------------------E-----R---------G------------------------------------------A--------P-----------A----------A---------A--------------------------------------------------------------------M----DVAEGQ------------------------------------------------------------------------------------------------------------------------------------------------------
>Apostichopus_japonicus@SRA66608.H1.1
------------------------------------------------------------------------------------------------------------------------------------VSRLVSSVGNKSQM-QTQRY-GGRPFGV-GL-LVAGYD----E---MGPHIYQTCPSANYFDCKCMAI-G-ARSQSARTYLEKKMTE--------F-PD---C-S--LE-ELVKHGLRAL-RETL-------------PS--E-T-E-LN-----LKNCSVSVV-------G----------------------K--D--------QKF--------------------------------QI------------------YEKD-DVKT-FLE-G--I------E--G------E------K----Q---------------------------P-----K---------A----------------A-----------------E-------G--------E---E-------P----------A---------A--------------------------------------------------------------------S----P----M----D-----------A-------------------------------------------------------------------------------------------------------------------------------------
>Anolis_carolinensis@XP_003225371
-----------------MFRNQYDNDVTVWSPQGRIHQIEYAMEAVKQGSATVGLKSKT-HAVLVAL--KR-A-Q-SEL-----AAHQKKILYVDNHIGISIAGLTADARLLCNFMRQECLDSRFVFDRPLPVSRLVSLIGSKTQI-PTQRY-GRRPYGV-GL-LIAGFD----D---MGPHIFQTCPSANYFDCKAMSI-G-ARSQSARTYLERRMTE--------F-AD---C-S--LD-ELVKHGLRAL-RETL-------------PA--E-Q-D-LT-----TKNVSIGIV-------G----------------------K--D--------MEF--------------------------------TI------------------YDDD-DVAP-FLE-G--L------E--E------R------P----Q---------------------------R-----K---------T----------------A-----------------Q-------------------------------------------------P--------------------------------------------------------------------A----E----E----T--------------------A---E-----K-----P----------E----E-----P----ME--------------H-----------------------------------------------------------------
>Meleagris_gallopavo@XP_003206289
-----------------XFRNQYDNDVTVWSPQGRIHQIEYAMEAVKQGSATVGLKSKT-HAVLVAL--KR-A-Q-SEL-----AAHQKKILYVDNHIGISIAGLTADARLLCNFMRQECLDSRFVFDRPLPVSRLVSLIGSKTQI-PTQRY-GRRPYGV-GL-LIAGYD----D---MGPHIFQTCPSANYFDCKAMSI-G-ARSQSARTYLERHMTE--------F-TD---C-N--LN-ELVKHGLRAL-RETL-------------PA--E-Q-D-LT-----TKNVSIGIV-------G----------------------K--D--------MEF--------------------------------TI------------------YDDD-DVAP-FLE-G--L------E--E------R------P----Q---------------------------R-----K---------P----------------A-----------------L-------------------------------------------------P--------------------------------------------------------------------A----D----E----P--------------------A---E-----K-----A----------E----E-----P----ME--------------H-----------------------------------------------------------------
>Eucidaris_tribuloides@CT01120403.H1.1
-----------------MFRNQYDNDVTVWSPQGRIHQIEYAMEAVKQGSATVGLKSKT-HAVLVAL--KR-A-S-SEL-----SSHQKKIIPIDDHIGISIAGLTSDARLLSKFMRTECLNSRYSYDTPLPISRLVSSIGNKSQI-NTQRY-GRRPFGV-GL-LVAGYD----E---MGPHIYQTCPSANYFDCKCMAI-G-ARSQSARTYLEKKLDE--------F-ST---A-T--LE-ELVKHGLIAL-RDTL-------------PN--E-T-E-LN-----TKNC---------------------------------------------------------------------------------------------------------------------------------------------------------------------------------------------------------------------------------------------------------------------------------------------------------------------------------------------------------------------------------------------------------------------------------------------------------------------------------------------------------------------------
>Halocynthia_roretzi@CT01120403.H1.1
-----------------MFRNQYDNDVTVWSPQGRIHQVEYAMEAVKQGSATVGLKSKT-HAVLVAL--KR-A-Q-SDL-----TAHQKKLLRIAPHVAIGIAGLTADGRSLGNFMRKECLHSDFVFERRLPISRLVNSVGNKTQA-PTQRY-GRRPVGV-GI-LVAGYD----D---QGPHIYQTCPSANFYNCKAMAI-G-SRSQSARTYLERNCKK--------F-LD---C-S--VD-ELVNHGLLAL-RETL-------------PS--E-Q-E-LS-----ISNCSVAIV-------G----------------------K--A--------QDV--------------------------------VI------------------YEDE-KVEP-FLT-R--I------E--E------T-----------K-----------------------------------------------------------------------------------------------------------------------------------------------------------------------------------------------------A----A----V----AADV--------P--------M---Q-----QDQEVGQ-GELSGL---VPPVSGQP------------------------------------------------------------------------------------------
>Lytechinus_variegatus@JI440380.H1.1
------------------FRNQYDNDVTVWSPQGRIHQIEYAMEAVKQGSATVGLKSKT-HAVLVAL--KR-A-S-SEL-----SSHQKKIIPIDDHIGISIAGLTSDARMLSKFMRTECLNSRYAYETPLPVSRLVAEIGNKSQI-NTQRY-GRRPYGV-GL-LVAGYD----E---MGPHIFQTCPSANYFDCKCMAI-G-ARSQSARTYLEKRLDE--------F-QN---S-T--LE-ELVKHGLRAL-RDTL-------------PN--E-S-E-LN-----TKNCSVAIV-------G----------------------K--D--------EKF--------------------------------TV------------------YEDD-DVAK-FLA-G--I------E--T------E------S----R---------------------------S-----K--------------------------R-----------------R-------Q--------T---D-------Q----------A---------T--------------------------------------------------------------------M----D----T----D-----------T--------P---A------------------T---E----G-----E----QA--------------P---S------T---G--------SE-----------------Q--P-ME-------H--------
>Crotalus_adamanteus@AFJ51033
-----------------MFRNQYDNDVTVWSPQGRIHQIEYAMEAVKQGSATVGLKSKS-HAVLVAL--KR-A-Q-SEL-----AAHQKKILYVDNHIGISIAGLTADARLLCNFMRQECLDSRFVFDRPLPVSRLVSLIGSKTQI-PTQRY-GRRPYGV-GL-LIAGYD----D---MGPHIFQTCPSANYFDCKAMSI-G-ARSQSARTYLERHMTE--------F-AD---S-N--LN-ELVKHGLRAL-RETL-------------PA--E-Q-D-LT-----IKNVSVGIV-------G----------------------K--E--------MEF--------------------------------TI------------------YDDD-DVAP-FLE-G--L------E--E------R------P----Q---------------------------R-----K---------P----------------A-----------------Q-------------------------------------------------P--------------------------------------------------------------------A----E----D----T--------------------A---E-----K-----P----------E----E-----P----ME--------------H-----------------------------------------------------------------
>Sarcophilus_harrisii@XP_003773626
--------------XXXMFRNQYDNDVTVWSPQGRIHQIEYAMEAVKQGSATVGLKSKT-HAVLVAL--KR-A-Q-SEL-----AAHQKKILHVDNHIGISIAGLTADARLLCNFMRQECLDSRFVFDRPLPVSRLVSLIGSKTQI-PTQRY-GRRPYGV-GL-LIAGYD----D---MGPHIFQTCPSANYFDCRAMSI-G-ARSQSARTYLERCMSK--------F-SD---C-N--LN-ELVKHGLRAL-RETL-------------PA--E-Q-D-LT-----TKNVSIGIV-------G----------------------K--D--------LEF--------------------------------TI------------------YDDD-DVSP-FLE-G--L------E--E------R------P----Q---------------------------R-----K---------A----------------Q-----------------P-------A-------------------------------Q---------P--------------------------------------------------------------------T----D----E----P--------------------A---E-----K-----A----------D----E-----P----ME--------------H-----------------------------------------------------------------
>Callorhinchus_milii@AFM90614
-----------------MFRNQYDNDVTVWSPQGRIHQIEYAMEAVKQGSATVGLKSKT-HAVLVAL--KR-A-Q-SEL-----AAHQKKVLHVDNHVGISIAGLTADARLLCNFMRQECLDSRFVFDRPLPVSRLVSQIGSKTQV-PTQRY-GRRPYGV-GL-LIAGYD----D---IGPHIFQTCPSANYFDCKAMSI-G-ARSQSARTYLERQMDH--------F-QD---C-N--LN-ELVRHGLRAL-RETL-------------PT--E-Q-D-LT-----TKNVSIGIV-------G----------------------K--E--------MDF--------------------------------TI------------------YDDD-DVAP-FLE-G--L------E--E------R------P----Q---------------------------R-----K---------V----------------P-----------------Q-------------------------------------------------P--------------------------------------------------------------------D----E----P----P--------------------C---E-----K-----S----------D----E-----P----ME--------------H-----------------------------------------------------------------
>Oreochromis_niloticus@XP_003455462
-----------------MFRNQYDNDVTVWSPQGRIHQIEYAMEAVKQGSATVGLKSRT-HAVLVAL--KR-A-Q-SEL-----AAHQKKILHVDNHIGISIAGLTADARLLCNFMRQECLDSRFVFDRPLPTSRLVTLVGSKTQI-PTQRY-GRRPYGV-GL-LIAGYD----D---MGPHIFQTCPSANYFDCKAMSI-G-ARSQSARTYLERCMDK--------F-SD---C-N--LN-ELVQHGLRAL-RETL-------------PT--E-Q-D-LT-----TKNVSIGIV-------G----------------------K--D--------MEF--------------------------------II------------------YDDD-DVAP-FLE-G--L------E--E------R------P----Q---------------------------R-----K---------V------------------------------------------A-------------------------------Q---------P--------------------------------------------------------------------A----D----E----PA----------P--------A---E-----A-----S----------D----E-----P----ME--------------H-----------------------------------------------------------------
>Halocynthia_roretzi@BAK53482
-----------------MFRNQYDNDVTVWSPQGRIHQIEYAMEAVKQGSATVGLKSKT-HAVLVAL--KG-A-Q-SDL-----TAHQKKLLRMAPHVAIGIAGLTADGGSLGNFMGKECLHSDFVFEGRLPISGLVNSVGNKTQA-PTQGY-GRRPVGV-GI-LVAGYD----D---QGPHIFQTCPSANFYNCKAMAM-G-SRSQSAGTYLERNCKK--------F-LD---C-S--VD-ELVNHGLLAL-GETL-------------PS--E-Q-E-LS-----ISNCSVAIV-------G----------------------K--A--------QDV--------------------------------VM------------------YEDE-KVEP-FLT-G--I------E--E------T-----------K-----------------------------------------------------------------------------------------------------------------------------------------------------------------------------------------------------A----A----V----AADV--------P--------M---Q-----QDQEVGQ-GELSGL---VPPVSGQPPQDKDDAQPMDTDG----------------------------------------------------------------------------
>Clavelina_lepadiformis@CT01130511.H1.1
-----------------MFRNQYDNDVTVWSPQGRIHQIEYAMEAVKQGAATVGLKSNT-HAVLVAL--KR-S-Q-SDL-----IAHQKKIERISPHIAISIAGLTSDARSLGNFMRTECMHQEFMFDSRLPVSRLVGIVGNKTQT-PTQRY-GRRPFGV-GI-LVAGYD----E---KGPHIYQTCPSANYYNCKAMAI-G-SRSQSARTYLERKLND--------F-KD---C-T--AE-ELVRHGLYAL-RETL-------------PS--E-Q-E-LT-----VKNCSICVV-------G----------------------E--D--------QDV--------------------------------VI------------------YEDE-MVAP-FLE-S--L------E--D------K-----------P-----------------------------------------------------------------------------------------------------------------------------------------------------------------------------------------------------T----P----A----Q-----------A--------Q---PAVVRRAEADLGP-----GL---VPPISGQPQ--DRP--DEDQP------MDM--------------------------------------------------------------------
>Doliolum_nationalis@Dnat3958.H1.1
-----------------MFRNQYDNDVTVWSPQGRIHQIEYAMEAVKQGSATVGLKSKT-HAVLVAL--KR-S-P-SEL-----IAHQKKIEKIASHVAISIAGLTSDARSLGNYMRTECLNYQFMYESRLPVSRLVG------------------------------------------------------------------------------------------------------------------------------------------------------------------------------------------------------------------------------------------------------------------------------------------------------------------------------------------------------------------------------------------------------------------------------------------------------------------------------------------------------------------------------------------------------------------------------------------------------------------------------------------------------------------------------------
>Salpa_fusiformis@Sfus10320.H1.1
-----------------MFRNQYDNDVTVWSPQGRIHQIEYAMEAVKQGSATVGLKSES-HAVLVAL--KR-A-Q-SEL-----ISHQKKIEKVAPHILMSISGLTSDARSLGRYMRSECLSHDFLYTNKLPVKRLSANIGDKLQV-PTQRY-GRRPFGV-GI-MIAGCD----E---QGPHIFQTCPSANIYNCKAMAL-G-ARSQSAKTYLERNVDG--------I-KT---S-S--AQ-ELIRHGLLAL-RETL-------------PT--E-Q-K-LT-----TKNTSIGIV-------G----------------------M--N--------QNA--------------------------------II------------------YTED-DVRA-FLD-V--L------D--K------T------L----N-----------------------------------------------------------------------------------------------------------------------------------------------------------------------------------------------------T----------------------------------------------QSAQGDISMLPAV---SRGVVSDD---E----EEAEP------MD---------------------------------------------------------------------
>Salpa_fusiformis@Sfus14607.H1.1
-----------------MFRNQYDNDVTIWSPQGRIHQIEYAMEAVKQGSATVGIKSKD-YAVLVAL--KR-S-Q-SDL-----VSPQKKIDKISAHITASISGLTSDARSLGKFMRSECLQHQFTYSMRLPVPRLVGIVGSKLQL-PTQRY-GRRPFGV-GI-LVAGYD----E---KGPHIFQTCPSANYYNCKAMAI-G-SRSQSARTYLERNLDV--------F-ED---C-N--AE-ELIKHGLLAL-RETL-------------PN--E-Q-Q-LS-----TKNCTIAIV-------G----------------------K--D--------KDV--------------------------------EI------------------FNDE-AVTP-YLE-M--I------E--Q------P------A----E-----------------------------------------------------------------------------------------------------------------------------------------------------------------------------------------------------E----E----A----Q-----------P-------------------EAASGEMAVDPSE---ASPEAAVPM--D----E---------------------------------------------------------------------------------
>Ophionotus_victoriae@CT01130603.H1.1
---------------------------------------------------------KT-HAVLVAL--KR-A-S-SEL-----SAHQKKIISIDDHVGISIAGLTSDARLLSKFMRTECLNSRYAYNTPLPVSRLVSSIGSKSQI-NTQRY-GRRPFGI-GL-LVAGFD----E---MGPHIYQTCPSSNFFDCKCMAI-G-ARSQSARTYLEKFMKD--------F-AE---S-T--ME-ELVK----------------------------------------------------------------------------------------------F--------------------------------TV------------------YEDE-EVAR-FSA-G--I------E--T------A------P----R---------------------------K-----R---------G----------------R----------------------------------P---T-------A----------A---------P--------------------------------------------------------------------A----A----D----A-----------A--------P---X-----A-----A------S---P----M-----E----AE--------------------------------------------------------------------------------
>Anas_platyrhynchos@EOB00261
--------------------------------QGRIHQIEYAMEAVKQGSATVGLKSKT-HAVLVAL--KR-A-Q-SEL-----AAHQKKILYVDNHIGISIAGLTADARLLCNFMRQECLDSRFVFDRPLPVSRLVSLIGSKTQI-PTQRY-GRRPYGV-GL-LIAGYD----D---MGPHIFQTCPSANYFDCKAMSI-G-ARSQSARTYLERHMTE--------F-TD---C-N--LN-ELVKHGLRAL-RETL-------------PA--E-Q-D-LT-----TKNVSIGIV-------G----------------------K--D--------MEF--------------------------------TI------------------YDDD-DVAP-FLE-G--L------E--E------R------P----Q---------------------------R-----K---------P----------------A-----------------P-------------------------------------------------P--------------------------------------------------------------------A----D----E----P--------------------A---E-----K-----S----------E----E-----P----ME--------------H-----------------------------------------------------------------
>Chelonia_mydas@EMP38285
---------------------------------GRIHQIEYAMEAVKQGSATVGLKSKT-HAVLVAL--KR-A-Q-SEL-----AAHQKKILYVDNHIGISIAGLTADARLLCNFMRQECLDSRFVFDRPLPVSRLVSLIGSKTQI-PTQRY-GRRPYGV-GL-LIAGYD----D---MGPHIFQTCPSANYFDCRAMSI-G-ARSQSARTYLERRMAE--------F-VD---C-N--LN-ELVKHGLRAL-RETL-------------PA--E-Q-D-LT-----TKNVSIGIV-------G----------------------K--E--------MEF--------------------------------TI------------------YDDD-DVAP-FLE-G--L------E--E------R------P----Q---------------------------R-----K---------X--------------------------------------------------------------------------------------------------------------------------------------------------------------------------------------------------------------------------------------------------------------------------------------------------------------------------
>Columba_livia@EMC88084
------------------FRNQYDNDVTVWSPQGRIHQIEYAMEAVKQGSATVGLKSKT-HAVLVAL--KR-A-Q-SEL-----AAHQKKILYVDNHIGISIAGLTADARLLCNFMRQECLDSRFVFDRPLPVSRLVSLIGSKTQI-PTQRY-GRRPYGV-GL-LIAGYD----D---MGPHIFQTCPSANYFDCKAMSI-G-ARSQSARTYLERHMTE--------F-TD---C------------------------------------------------------NVSIGIV-------G----------------------K--D--------MDF--------------------------------TI------------------YDDD-DVAP-FLE-G--L------E--E------R------P----Q---------------------------R-----K---------P----------------A-----------------P-------------------------------------------------P--------------------------------------------------------------------A----D----E----P--------------------A---E-----K-----A----------E----E-----P----ME--------------H-----------------------------------------------------------------
>Botryllus_schlosseri@CT01131026.H1.1
-----------------MFRNQYDNDVTVWSPQGRIHQLEYAMEAVKQGSATVGLKSRT-HAVIVAL--KR-A-Q-SDL-----TAHQKKLVRIAPHIVIGISGLTADGRSLGNYMRTECLHSEYVFDRPLPVSRLVTAVGNKTQK-PTQRY-GRRPFGV-GI-LVAGYD----E---KGPHIYQTCPSANFYNCKAMAI-G-SRSQSARTYLERHCSK--------F-LD---C-S--AE-ELISHGLRAL-RETL-------------PS--E-Q-E-LS-----TSNCSVSIV-------G----------------------K--G--------QHV--------------------------------EI------------------YDDE-SVQP-FLK-N--I------E--D------A-----------K-----------------------------------------------------------------------------------------------------------------------------------------------------------------------------------------------------A----P----V----AVE---------P--------M---Q-----DTPEVGQ-GELSGM---VPPVSAQP------------------------------------------------------------------------------------------
>Alligator_sinensis@XM_006018230.H1.1
------------------FRNQYDNDVTVWSPQGRIHQIEYAMEAVKQGSATVGLKSKV-HAVLVAL--KR-A-Q-SEL-----AAHQKKILYVDNHIGISIAGLTADARLLCNFMRQECLDSRFVFDRPLPVSRLVSLIGSKTQI-PTQRY-GRRPYGV-GL-LIAGYD----D---MGPHIFQTCPSANYFDCKAMSI-G-ARSQSARTYLERRMTE--------F-AD---C-N--LN-ELVKHGLRAL-RETL-------------PA--E-Q-D-LT-----TKNVSIGIV-------G----------------------K--D--------MEF--------------------------------TI------------------YDDD-DVAP-FLE-G--L------E--E------R------P----Q---------------------------R-----K---------P----------------A-----------------P-------------------------------------------------P--------------------------------------------------------------------A----D----E----P--------------------A---E-----K-----A----------E----E-----P----ME--------------H-----------------------------------------------------------------
>Ambystoma_mexicanum@CT01131209.H1.1
-----------------MFRNQYDNDVTVWSPQGRIHQIEYAMEAVKQGSATVGLKSKT-HAVLVAL--KR-A-Q-SEL-----AAHQKKILNVDSHIGISIAGLTADARLLCNFMRQECLDSRFIFDRPLPVSRLVSLIGSKTQI-PTQRY-GRRPYGV-GL-LIAGFD----D---MGPHIFQTCPSANYFDCKAMSI-G-ARSQSARTYLERHMTE--------F-SE---C-N--LN-ELVKHGLRAL-RETL-------------PA--E-Q-D-LT-----TKNVSVGIV-------G----------------------K--E--------MEF--------------------------------TI------------------YDDD-DVAT-YLE-G--L------E--E------R------P----Q---------------------------R-----K---------V----------------A-----------------P-------------------------------------------------P--------------------------------------------------------------------V----E----E----T--------------------V---E-----K-----A----------E----E-----P----ME--------------H-----------------------------------------------------------------
>Caiman_crocodilus@Contig2840.H1.1
-----------------MFRNQYDNDVTVWSPQGRIHQIEYAMEAVKQGSATVGLKSKV-HAVLVAL--KR-A-Q-SEL-----AAHQKKILYVDNHIGISIAGLTADARLLCNFMRQECLDSRFVFDRPLPVSRLVSLIGSKTQI-PTQRY-GRRPYGV-GL-LIAGYD----D---MGPHIFQTCPSANYFDCKAMSI-G-ARSQSARTYLERRMTE--------F-AD---C-N--LN-ELVKHGLRAL-RETL-------------PA--E-Q-D-LT-----TKNVSIGIV-------G----------------------K--D--------MEF--------------------------------TI------------------YDDD-DVAP-FLE-G--L------E--E------R------P----Q---------------------------R-----K---------P----------------A-----------------P-------------------------------------------------P--------------------------------------------------------------------A----D----E----P--------------------A---E-----K-----A----------E----E-----P----ME--------------H-----------------------------------------------------------------
>Caretta_caretta@Contig2387.H1.1
-------------------------------------------------------------------------------------------LYVDNHIGISIAGLTADARLLCNFMRQECLDSRFVFDRPLPVSRLVSLIGSKTQI-PTQRY-GRRPYGV-GL-LIAGYD----D---MGPHIFQTCPSANYFDCRAMSI-G-ARSQSARTYLERHMAE--------F-VD---C-N--LN-ELVKHGLRAL-RETL-------------PA--E-Q-D-LT-----TKNVSIGIV-------G----------------------K--E--------MEF--------------------------------TI------------------YDDD-DVAP-FLE-G--L------E--E------R------P----Q---------------------------R-----K---------L----------------A-----------------P-------------------------------------------------P--------------------------------------------------------------------A----E----E----P--------------------A---E-----K-----A----------E----E-----P----ME--------------H-----------------------------------------------------------------
>Chelonoidis_nigra@Contig21875.H1.1
-----------------MFRNQYDNDVTVWSPQGRIHQIEYAMEAGKQGSATVGLKSKT-HAVLVAL--KR-A-Q-SEL-----AAHQKKILYVDNHIGISIAGLTADARLLCNFMRQECLDSRFVFDRPLPVSRLVSLIGSKTQI-PTQRY-GRRPYGV-GL-LIAGYD----D---MGPHIFQTCPSANYFDCKAMSI-G-ARSQSARTYLERHMTE--------F-AD---C-N--LN-ELVKHGLRAL-RETL-------------PA--E-Q-D-LT-----TKNVSIGIV-------G----------------------K--E--------MEF--------------------------------TI------------------YDDD-DVSP-FLE-G--L------E--E------R------P----Q---------------------------R-----K---------L----------------A-----------------P-------------------------------------------------P--------------------------------------------------------------------A----E----E----P--------------------A---E-----K-----A----------E----E-----P----ME--------------H-----------------------------------------------------------------
>Chrysemys_picta_bellii@CT01131209.H1.1
------------------FRNQYDNDVTVWSPQGRIHQIEYAMEAVKQGSATVGLKSKT-HAVLVAL--KR-A-Q-SEL-----AAHQKKILYVDNHIGISIAGLTADARLLCNFMRQECLDSRFVFDRPLPVSRLVSLIGSKTQI-PTQRY-GRRPYGV-GL-LIAGYD----D---MGPHIFQTCPSANYFDCKAMSI-G-ARSQSARTYLERRMTE--------F-VD---C-N--LN-ELVKHGLRAL-RETL-------------PA--E-Q-D-LT-----TKNVSIGIV-------G----------------------K--E--------MEF--------------------------------TI------------------YDDD-DVAP-FLE-G--L------E--E------R------P----Q---------------------------R-----K---------L----------------A-----------------P-------------------------------------------------P--------------------------------------------------------------------A----E----E----P--------------------A---E-----K-----A----------E----E-----P----ME--------------H-----------------------------------------------------------------
>Crocodylus_niloticus@toto709.H1.1
------------------FRNQYDNDVTVWSPQGRIHQIEYAMEAVKQGSATVGLKSKL-HAVLVAL--KR-A-Q-SEL-----AAHQKKILYVDNHIGISIAGLTADARLLCNFMRQECLDSRFVFDRPLPVSRLVSLIGSKTQI-PTQRY-GRRPYGV-GL-LIAGYD----D---MGPHIFQTCPSANYFDCKAMSI-G-ARSQSARTYLERRMTE--------F-AD---C-N--LN-ELVKHGLRAL-RETL-------------PA--E-Q-D-LT-----TKNVSIGIV-------G----------------------K--D--------MEF--------------------------------TI------------------YDDD-DVAP-FLE-G--L------E--E------R------P----Q---------------------------R-----K---------P----------------A-----------------P-------------------------------------------------P--------------------------------------------------------------------A----D----E----P--------------------A---E-----K-----A----------E----E-----P----ME--------------H-----------------------------------------------------------------
>Cyclorana_alboguttata@Calb2792.H1.1
-----------------MFRNQYDNDVTVWSPQGRIHQIEYAMEAVKQGSATVGLKSKT-HAVLVAL--KR-A-Q-SEL-----AAHQKKILNVDNHVGISIAGLTADARLLCNFMRQECLDSRFVFDRPLPVSRLVSLIGSKTQI-PTQRY-GRRPYGV-GL-LIAGYD----D---MGPHIFQTCPSANYFDCKAMSI-G-ARSQSARTYLERHMSE--------F-SE---C-N--LN-ELVKHGLRAL-RETL-------------PA--E-Q-D-LT-----TKNVSIGIV-------G----------------------K--E--------LEF--------------------------------LI------------------YDDD-EVAP-FLE-G--L------E--E------R------P----Q---------------------------R-----K---------V----------------A-----------------A-------------------------------------------------P--------------------------------------------------------------------A----E----D----P--------------------V---E-----K-----P----------E----E-----P----ME--------------H-----------------------------------------------------------------
>Elaphe_guttata@toto6952.H1.1
----------------------------------------------------------------------------------------------------------------------------------------------------------------------------------------------------------------------------------------------------------------------------------------------------------------------------------------------------------------------------------------------------------DDD-DVAP-FLE-G--L------E--E------R------P----Q---------------------------R-----K---------P----------------A-----------------Q-------------------------------------------------P--------------------------------------------------------------------A----E----E----T--------------------A---E-----K-----P----------E----E-----P----ME--------------H-----------------------------------------------------------------
>Emys_orbicularis@Contig9908.H1.1
--------------------------------------------------------------------------------------------------------------LLCNFMRQECLDSRFVFDRPLPVSRLVSLIGSKTQI-PTQRY-GRRPYGV-GL-LIAGYD----D---MGPHIFQTCPSANYFDCKAMSI-G-ARSQSARTYLERRMAE--------F-AD---C-N--LN-ELVKHGLRAL-RETL-------------PA--E-Q-D-LT-----TKNVSIGIV-------G----------------------K--E--------MEF--------------------------------TI------------------YDDD-DVAP-FLE-G--L------E--E------R------P----Q---------------------------R-----K---------L----------------A-----------------P-------------------------------------------------P--------------------------------------------------------------------A----E----E----P--------------------A---E-----K-----A----------E----E-----P----ME--------------H-----------------------------------------------------------------
>Eublepharis_macularius@CT01131209.H1.1
-----------------MFRNQYDNDVTVWSPQGRIHQIEYAMEAVKQGSATVGLKSKD-HAVLVAL--KR-A-Q-SEL-----AAHQKKILYVDNHIGISIAGLTADARLLCNFMRQECLDSRFVFDRPLPVSRLVSLIGSKTQI-PTQRY-GRRPYGV-GL-LIAGYD----D---MGPHIFQTCPSANYFDCKAMSI-G-ARSQSARTYLERHMTE--------F-AD---C-N--LN-ELVKHGLRAL-RETL-------------PA--E-Q-D-LT-----TKNVSIGIV-------G----------------------K--D--------MEF--------------------------------TI------------------YDDD-DVAS-FLE-G--L------E--E------R------P----Q---------------------------R-----K---------P----------------A-----------------Q-------------------------------------------------P--------------------------------------------------------------------A----E----D----S--------------------A---E-----K-----A----------D----E-----P----ME--------------H-----------------------------------------------------------------
>Lampropholis_coggeri@CT01131209.H1.1
-----------------MFRNQYDNDVTVWSPQGRIHQIEYAMEAVKQGSATVGLKSKS-HAVLVAL--KR-A-Q-SEL-----AAHQKKILYVDNHIGISIAGLTADARLLCNFMRQECLDSRFVFDRPLPVSRLVSLIGSKTQI-PTQRY-GRRPYGV-GL-LIAGYD----D---MGPHIFQTCPSANYFDCKAMSI-G-ARSQSARTYLERHMTA--------F-SD---C-I--LD-DLVKHGLRAL-RETL-------------PA--E-Q-D-LT-----IKNVSIGIV-------G----------------------K--E--------MEF--------------------------------TI------------------YDDD-DVQP-FLE-G--L------E--E------R------P----Q---------------------------R-----K---------I----------------A-----------------Q-------------------------------------------------P--------------------------------------------------------------------A----D----D----T--------------------A---E-----K-----A----------D----E-----P----ME--------------H-----------------------------------------------------------------
>Latimeria_chalumnae@CT02131209.H1.1
-----------------MFRNQYDSDVTVWSPQGRIHQIEYAMEAVKQGSATVGVKSKT-HVVLVAL--KR-A-Q-SKL-----TAHQKKVLQVDDHIGISIAGLTADAQLLCHFMRQECLESKFVFSTPLPISRLVGMVGSKLQV-PTQRY-GRRPYGV-GL-LVAGYD----E---QGPHLFQTCPSGNFYKCKAMAI-G-ARSQSARTYLERIRDQ--------L-PD---C-D--LN-ELVRHGLCAL-QETVHPKKQEHSTEQEESV--E-H-E-LT-----IQNVSVAIT-------G----------------------K--D--------MDF--------------------------------TI------------------YDND-AVAP-FLQ-G--L------Q--K------E------P----K---------------------------K------------------------------------------------------------------------------------------Q---------P--------------------------------------------------------------------A----G----S----SA----------T--------S---Q-----A-----S----------E----E-----P----ME--------------------------------------------------------------------------------
>Latimeria_chalumnae@CT01131209.H1.1
------------------FRNQYDNDVTVWSPQGRIHQIEYAMEAVKQGSATVGLKSTT-HAVLVAL--KR-A-Q-SEL-----AAHQKKILYVDNHIGISIAGLTADARLLCNFMRQECLDSRFVFERPLPVSRLVSLIGSKTQI-PTQRY-GRRPYGV-GL-LIAGYD----D---MGPHIFQTCPSANYFDCKAMSI-G-ARSQSARTYLERHMDK--------F-LD---C-N--LN-ELVKHGLRAL-RETL-------------PA--E-Q-D-LT-----TKNVSVGIV-------G----------------------K--E--------TEF--------------------------------TI------------------YDDD-DVAS-FLE-G--L------E--E------R------P----Q---------------------------R-----K---------T----------------D-----------------P-------A-------------------------------Q---------P--------------------------------------------------------------------A----E----E----P--------------------A---E-----K-----A----------E----E-----P----ME--------------H-----------------------------------------------------------------
>Latimeria_menadoensis@GAPS01052268.H1.1
------------------FRNQYDNDVTVWSPQGRIHQIEYAMEAVKQGSATVGLKSTT-HAVLVAL--KR-A-Q-SEL-----AAHQKKILYVDNHIGISIAGLTADARLLCNFMRQECLDSRFVFERPLPVSRLVSLIGSKTQI-PTQRY-GRRPYGV-GL-LIAGYD----D---MGPHIFQTCPSANYFDCKAMSI-G-ARSQSARTYLERHMDK--------F-LD---C-N--LN-ELVKHGLRAL-RETL-------------PA--E-Q-D-LT-----TKNVSVGIV-------G----------------------K--E--------TEF--------------------------------TI------------------YDDD-DVAS-FLE-G--L------E--E------R------P----Q---------------------------R-----K---------P----------------A-----------------Q-------------------------------------------------P--------------------------------------------------------------------A----E----E----P--------------------A---E-----K-----A----------E----E-----P----ME--------------H-----------------------------------------------------------------
>Latimeria_menadoensis@CT01131209.H1.1
-------------------------------------------------------------------------------------------------IGISIAGLTADAQLLCHFMRQECLESKFVFSTPLPISRLVGMVGSKLQV-PTQRY-GRRPYGV-GL-LVAGYD----E---QGPHLFQTCPSGNFYKCKAMAI-G-ARSQSARTYLERIRDQ--------L-PD---C-D--LN-ELVRHGLCAL-QETVHPKKQEHSTEQEESV--E-H-E-LT-----IQNVSVAIT-------G----------------------K--D--------MDF--------------------------------TI------------------YDND-AVAP-FLQ-G--L------Q--K------E------P----K---------------------------K------------------------------------------------------------------------------------------Q---------P--------------------------------------------------------------------A----G----S----SA----------T--------S---Q-----A-----S----------E----E-----P----ME--------------------------------------------------------------------------------
>Leucoraja_erinacea@toto33976.H1.1
------------------FRNQYDNDVTVWSPQGRIHQIEYAMEAVKQGSATVGLKSKT-HAVLVAL--KR-A-Q-SEL-----AAHQKKVLHVDNHIGISIAGLTADARLLCNFMRQECLDSRFVFDRPLPVSRLVSLIGSKTQI-PTQRY-GRRPYGV-GL-LIAGYD----E---IGPHIFQTCPSANYFDCKAMSI-G-ARSQSARTYLERNMEA--------F-QE---C-N--LN-ELVKHGLQAL-RETL-------------PA--D-Q-N-LA-----TKNVSIGIV-------G----------------------K--D--------INF--------------------------------TI------------------YDDE-DVAP-FLE-G--L------E--E------R------P----Q---------------------------R-----K---------V----------------A-----------------T-------------------------------------------------S--------------------------------------------------------------------E----D----A----P--------------------ST--E-----K-----A----------E----E-----P----ME--------------H-----------------------------------------------------------------
>Notophthalmus_viridescens@Nvir1905.H1.1
-----------------MFRNQYDNDVTVWSPQGRIHQIEYAMEAVKQGSATVGLKSKT-HAVLVAL--KR-A-Q-SEL-----AAHQKKILNVDNHIGISIAGLTADARLLCNFMRQECLDSRFIFDRPLPVSRLVSLIXSKTQI-PTQRY-GRRPYGV-GL-LIAGFD----D---MGPHIXQTCPSANYFDCKAMSI-G-ARSQSARTYLERHMTE--------F-AE---C-N--LN-ELVKHGLRAL-RETL-------------PA--E-Q-D-LT-----TKNVSVGIV-------G----------------------K--E--------MEF--------------------------------TI------------------YDDD-DVAT-FLE-G--L------E--E------R------P----Q---------------------------R-----K---------T----------------A-----------------Q-------------------------------------------------P--------------------------------------------------------------------A----E----E----V--------------------I---E-----K-----A----------X----X-----P----M---------------------------------------------------------------------------------
>Pelodiscus_sinensis@toto30892.H1.1
------------------------------------------------------------------------------------------------------------------------------------------------------------------------------D---MGPHIFQTCPSANYFDCRAMSI-G-ARSQSARTYLERHMSN--------F-SD---C-N--LN-ELVKHGLRAL-RETL-------------PA--E-Q-D-LT-----TKNVSIGIV-------G----------------------K--N--------MEF--------------------------------TI------------------YDDD-EVAP-FLE-G--L------E--E------R------P----Q---------------------------R-----K------------------------------------------------------------------------------------------------------------------------------------------------------------------------------------------------------------------------------------------------------------------------------------------------------------------------------------
>Phrynops_hilarii@Contig31547.H1.1
----------------------------------------------------------------------------------------------------------------------------FVFDRPLPVSRLVSLIGSKTQI-PTQRY-GRRPYGV-GL-LIAGYD----D---MGPHIFQTCPSANYFDCRAMSI-G-ARSQSARTYLERRMTE--------F-VD---C-N--LN-ELVKHGLRAL-RETL-------------PA--E-Q-D-LT-----TKNVSIGIV-------G----------------------K--D--------MEF--------------------------------TI------------------YDDD-DVAP-FLE-G--L------E--E------R------P----Q---------------------------R-----K---------L----------------A-----------------P-------------------------------------------------P--------------------------------------------------------------------A----E----E----P--------------------A---E-----K-----A----------E----E-----P----ME--------------H-----------------------------------------------------------------
>Podarcis_sp.@Contig1701.H1.1
-------------------------------------------------------------------------------------------------------GLTADARLLCNFMRQECLDSRFVFDRPLPVSRLVSLIGSKTQI-PTQRY-GRRPYGV-GL-LIAGYD----D---MGPHIFQTCPSANYFDCKAMSI-G-ARSQSARTYLERHMTE--------F-AD---C-N--LN-ELVKHGLRAL-RETL-------------PA--E-Q-D-LT-----TKNVSIGIV-------G----------------------K--D--------MEF--------------------------------TI------------------YDDD-DVAP-FLE-G--L------E--E------R------P----Q---------------------------R-----K---------T----------------A-----------------Q-------------------------------------------------P--------------------------------------------------------------------A----E----E----T--------------------A---E-----K-----A----------E----E-----P----ME--------------H-----------------------------------------------------------------
>Pogona_vitticeps@toto4723.H1.1
-----------------MFRNQYDNDVTVWSPQGRIHQIEYAMEAVKQGSATVGLKSKT-HAVLVAL--KR-A-Q-SEL-----AAHQKKILYVDNHIGISIAGLTADARLLCNFMRQECLDSRFVFDRPLPVSRLVSLIGSKTQI-PTQRY-GRRPYGV-GL-LIAGYD----D---MGPHIFQTCPSANYFDCKAMSI-G-ARSQSARTYLERHMTE--------F-AD---C-N--LN-ELVKHGLRAL-RETL-------------PA--E-Q-D-LT-----TKNVSIGIV-------G----------------------K--D--------MEF--------------------------------TI------------------YDDD-DVAP-FLE-G--L------E--E------R------P----Q---------------------------R-----K---------P----------------A-----------------Q-------------------------------------------------P--------------------------------------------------------------------A----E----D----T--------------------A---E-----K-----A----------E----E-----P----ME--------------H-----------------------------------------------------------------
>Protopterus_annectens@Contig17159.H1.1
------------------FRNQYDNDVTVWSPQGRIHQIEYAMEAVKQGSATVGLKSRT-HAILVAL--KR-A-Q-SEL-----AAHQKKILHVDNHIGISIAGLTADARLLCNFMRQECLDSRFVFDRPLPVSRLVSLIGSKTQI-PTQRY-GRRPYGV-GL-LIAGYD----D---MGPHIFQTCPSANYFDCKAMSI-G-ARSQSARTYLERRMAE--------F-AD---C-N--LN-ELVKHGLRAL-RETL-------------PA--E-Q-D-LT-----TKNVSVGVV-------G----------------------K--D--------TEF--------------------------------TS------------------YDDD-DVAP-FLE-G--L------E--E------R------P----Q---------------------------R-----K---------T----------------A-----------------P-------------------------------------------------P--------------------------------------------------------------------P----E----E----P--------------------E---E-----K-----P----------E----E-----P----ME--------------H-----------------------------------------------------------------
>Ptychodera_flava@Pfla7822.H1.1
---------------------------------------EYAMEAVKQGSATVGLKSKT-HAVLVAL--KR-A-P-SEL-----SAHQKKIIAIDDHVGISIAGLTADARLLSKFMRTECLNSRYAYDTPLPISRLVASVGNKSQI-NTQRY-GRRPFGV-GL-LVAGYD----E---MGPRIYQTCPSANYFDCKAMAI-G-SRSQSARTYLERHMDE--------F-RD---S-S--LE-ELVKHGLRAL-RDTL-------------PQ--E-S-E-LT-----TKNCSVAIV-------G----------------------K--D--------KTF--------------------------------TV------------------HEGD-EVQQ-FLS-G--I------D--T------Q------K----R---------------------------R-----A----------------------------------------------------A--------A---P-------P----------K---------Q--------------------------------------------------------------------A----P----M----E-----------QES------G---E-----R-----S------E---S----Q-----A----TE--------------G---D-------QP-K--------PP-----------------------Q-------EEQPMEH--
>Python_regius@CT01131209.H1.1
-----------------MFRNQYDNDVTVWSPQGRIHQIEYAMEAVKQGSATVGLKSKT-HAVLVAL--KR-A-Q-SEL-----AAHQKKILYVDNHIGISIAGLTADARLLCNFMRQECLDSRFVFDRPLPVSRLVSLIGSKTQI-PTQRY-GRRPYGV-GL-LIAGYD----D---MGPHIFQTCPSANYFDCKAMSI-G-ARSQSARTYLERHMTE--------F-AD---C-N--LN-ELVKHGLRAL-RETL-------------PA--E-Q-D-LT-----IKNVSVGIV-------G----------------------K--E--------MEF--------------------------------TI------------------YDDD-DVAP-FLE-G--L------E--E------R------P----Q---------------------------R-----K---------P----------------A-----------------Q-------------------------------------------------P--------------------------------------------------------------------A----E----D----T--------------------A---E-----K-----P----------E----E-----P----ME--------------H-----------------------------------------------------------------
>Rana_chensinensis@Rche27901.H1.1
-----------------MFRNQYDNDVTVWXPQGRIHQIEYAMEAVKQGSATVGLKSKT-HAVLVAL--KR-A-Q-SEL-----AAHQKKILNVDNHVGISIAGLTADARLLCNFMRQECLDSRFVFDRPLPVSRLVSLIGSKTQI-PTQRY-GRRPYGV-----------------------------------------------------------------------------------------------TL-------------PA--E-Q-D-LT-----TKNVSIGIV-------G----------------------K--E--------MEF--------------------------------TI------------------YDDD-EXXS-FLE-G--L------E--E------R------P----Q---------------------------X-----X---------X----------------A-----------------P-------------------------------------------------P--------------------------------------------------------------------X----E----D----X--------------------A---D-----K-----P----------E----E-----P----ME--------------H-----------------------------------------------------------------
>Scyliorhinus_canicula@toto74654.H1.1
------------------------NDVTVWSPQGRIHQIEYAMEAVKQGSATVGLKSKT-HAVLVAL--KR-A-Q-SEL-----AAHQKKVLHVDNHIGISIAGLTADARLLCNFMRQECLDSRFVFDRPLPVSRLVSLIGSKTQI-PTQRY-GRRPYGV-GL-LIAGYD----D---IGPHIFQTCPSANYFDCKAMSI-G-ARSQSARTYLERRMEE--------F-QD---C-N--LN-ELVKHGLRAL-RETL-------------PA--E-Q-D-LT-----TKNVSIGIV-------G----------------------K--D--------IDF--------------------------------TI------------------YDDN-DVAS-FLE-G--L------E--E------R------P----Q---------------------------R-----K--------------------------A-----------------P-------------------------------------------------P--------------------------------------------------------------------A----D----DTA--P--------------------C---D-----K-----P----------E----E-----P----ME--------------H-----------------------------------------------------------------
>Sphenodon_punctatus@toto8219.H1.1
-----------------MFRNQYDNDVTVWSPQGRIHQIEYAMEAVKQGSATVGLKSKT-HAVLVAL--KR-A-Q-SEL-----AAHQKKILYVDNHIGISIAGLTADARLLCNFMRQECLDSRFVFDRPLPVSRLVSLIGSKTQI-PTQRY-GRRPYGV-GL-LIAGYD----D---MGPHIFQTCPSANYFDCKAMSI-G-ARSQSARTYLERRMTE--------F-AD---C-N--LN-ELVKHGLRAL-RETL-------------PA--E-Q-D-LT-----TKNASIGIV-------G----------------------K--E--------MEF--------------------------------TI------------------YDDD-DVAP-FLE-G--L------E--E------R------P----Q---------------------------R-----K---------I----------------A-----------------Q-------------------------------------------------P--------------------------------------------------------------------A----D----D----A--------------------A---E-----K-----A----------D----E-----P----ME--------------H-----------------------------------------------------------------
