# Supplementary material for: A phylogenomic framework and timescale for comparative studies of tunicates
Source: BMC Biol. 2018 Apr 13;16:39. doi: 10.1186/s12915-018-0499-2 (PMC5899321; doi:10.1186/s12915-018-0499-2)
Supplement: Supplementary file 4 — Supporting data. Transcriptome assemblies, alignments, and trees. (ZIP 38502 kb) [file 12915_2018_499_MOESM4_ESM.zip › 12915_2018_499_MOESM4_ESM/12915_2018_499 (Delsuc) Files Updated 23-03-2018/psma-F.fasta]

>Bos_taurus@AAI09555
-----------MSSIGTGY-DLSASTFSPDGRVFQVEYAMKAVENSSTAIGIRCKDG-VVF--GVEKLVL---------SKLYEE--------GSNKRLFNVDRHVGMAVAGLLADARSLADIAREEASNFRSNFG-YNIPLK---HLADRVAMYVHAYTLYSAVRPFGCSF-MLG------------SY-S-V-N----------D-----------------------------------G-AQLYMIDPSGVSYGYWGCAIGK--ARQAAKTEIE---K-L---QMK-------------E----M----T--------CR-DV-VKEVAKIIYI-V-HD--E-V-K--------DK-A--FELELS-WV-----G---E---------ITN-------G-R--------HEIV-P-KDVREEA-EKY-A--KE-S---LK-EE-D-------E-SD--D---D--N----M-------------------------------------------------------
>Mus_musculus@EDL36567
--------XXXMSSIGTGY-DLSASTFSPDGRVFQVEYAMKAVENSSTAIGIRCKDG-VVF--GVEKLVL---------SKLYEE--------GSNKRLFNVDRHVGMAVAGLLADARSLADIAREEASNFRSNFG-YNIPLK---HLADRVAMYVHAYTLYSAVRPFGCSF-MLG------------SY-S-A-N----------D-----------------------------------G-AQLYMIDPSGVSYGYWGCAIGK--ARQAAKTEIE---K-L---QMK-------------E----M----T--------CR-DV-VKEVAKIIYI-V-HD--E-V-K--------DK-A--FELELS-WV-----G---E---------LTK-------G-R--------HEIV-P-KDIREEA-EKY-A--KE-S---LK-EE-D-------E-SD--D---D--N----M-------------------------------------------------------
>Homo_sapiens@EAW80720
-----------MSSIGTGY-DLSASTFSPDGRVFQVEYAMKAVENSSTAIGIRCKDG-VVF--GVEKLVL---------SKLYEE--------GSNKRLFNVDRHVGMAVAGLLADARSLADIAREEASNFRSNFG-YNIPLK---HLADRVAMYVHAYTLYSAVRPFGCSF-MLG------------SY-S-V-N----------D-----------------------------------G-AQLYMIDPSGVSYGYWGCAIGK--ARQAAKTEIE---K-L---QMK-------------E----M----T--------CR-DI-VKEVAKIIYI-V-HD--E-V-K--------DK-A--FELELS-WV-----G---E---------LTN-------G-R--------HEIV-P-KDIREEA-EKY-A--KE-S---LK-EE-D-------E-SD--D---D--N----M-------------------------------------------------------
>Monodelphis_domestica@XP_001369098
-----------MSSIGTGY-DLSASTFSPDGRVFQVEYAMKAVENSSTAIGIRCKDG-VVF--GVEKLVL---------SKLYEE--------GSNKRLFNVDRHVGMAVAGLLADARSLADIAREEASNFRSNYG-YNIPLK---HLADRVAMYVHAYTLYSAVRPFGCSF-MLG------------SY-G-V-N----------D-----------------------------------G-AQLYMIDPSGVSYGYWGCAIGK--ARQAAKTEIE---K-L---QMK-------------E----M----T--------CR-DV-VKEVAKIIYI-V-HD--E-V-K--------DK-A--FELELS-WV-----G---E---------VTK-------G-R--------HEIV-P-KDIREEA-EKY-A--KE-S---LK-ED-D-------E-SD--D---D--N----M-------------------------------------------------------
>Ornithorhynchus_anatinus@XP_001516758
-----------MCSLGAGY-DLSASTFSPDGRVFQVEYAMKAVENSSTAIGIRCKDG-VVF--GVEKLVL---------SKLYEE--------GSNKRLFNVDRHVGMAVAGLLADARSLADIAREEASNFRSNYG-YNIPLK---HLADRVAMYVHAYTLYSAVRPFGCSF-MLG------------SY-G-T-D----------D-----------------------------------G-AQLYMIDPSGVSYGYWGCAIGK--ARQAAKTEIE---K-L---Q---------------------------------------------------------------------------------------------------------TK-------G-R--------HEIV-P-KDVREEA-EKY-A--KE-S---LK-EE-D-------E-SD--D---D--N----M-------------------------------------------------------
>Gallus_gallus@CAG31411
-----------MSSIGTGY-DLSASTFSPDGRVFQVEYAMKAVENSSTAIGIRCKDG-VVF--GVEKLVL---------SKLYEE--------GSNKRLFNVDRHVGMAVAGLLADARSLADIAREEASNFRTNYG-YDIPLK---HLADRVAMYVHAYTLYSAVRPFGCSF-MLG------------SY-D-D-D----------D-----------------------------------G-AQLYMIDPSGVSYGYWGCAIGK--ARQAAKTEIE---K-L---QMK-------------E----M----T--------CR-DV-VKEVAKIIYI-V-HD--E-V-K--------DK-A--FELELS-WV-----G---E---------ITN-------G-K--------HEIV-P-KDIREEA-EKY-A--KE-S---LK-EE-D-------E-SD--D---E--N----M-------------------------------------------------------
>Taeniopygia_guttata@XP_002200417
-----------------XY-DLSASTFSPDGRVFQVEYAMKAVENSSTAIGIRCKDG-VVF--GVEKLVL---------SKLYEE--------GSNKRLFNVDRHVGMAVAGLLADARSLADIAREEASNFRSNYG-YDIPLK---HLADRVAMYVHAYTLYSAVRPFGCSF-MLG------------SY-D-S-D----------D-----------------------------------G-AQLYMIDPSGVSYGYWGCAIGK--ARQAAKTEIE---K-L---QMK-------------E----M----T--------CR-DV-VKEVAKIIYI-V-HD--E-V-K--------DK-A--FELELS-WV-----G---E---------ITN-------G-K--------HEIV-P-KDIREEA-EKY-A--KE-S---LK-EE-D-------E-SD--D---D--N----M-------------------------------------------------------
>Xenopus_laevis@AAH41518
-----------MSSIGTGY-DLSASTFSPDGRVFQVEYAAKAVENSSTAISIRCKDG-VVF--GVEKLVL---------SKLYEE--------GSNKRIFNVDRHVGMAVAGLLADARSLADIAREEASNFRANYG-YDIPLK---HLSDRVAMYAHAYTLYSAVRPFGCSF-MLG------------SY-N-E-D----------D-----------------------------------G-AQLYMVDPSGISYGYWGCAIGK--AKQAAKTEIE---K-L---QMK-------------E----L----T--------CR-DV-VKEVAKIIYI-V-HD--E-V-K--------DK-S--FELELS-WV-----G---K---------ITN-------G-K--------HEIV-P-KDIREEA-EKY-A--KE-S---LE-EE-D-------D-SD--D---D--N----M-------------------------------------------------------
>Xenopus_laevis@AAH58201
-----------MSSIGTGY-DLSASTFSPDGRVFQVEYAAKAVENSSTAIAIRCKDG-VVF--GVEKLVL---------SKLYEE--------GSNKRIFNVDRHVGMAVAGLLADARSLADIAREEASNFRANYG-YDIPLK---HLSDRVAMYAHAYTLYSAVRPFGCSF-MLG------------SY-N-E-D----------D-----------------------------------D-AQLYMVDPSGISYGYWGCAIGK--AKQAAKTEIE---K-L---QMK-------------E----M----T--------CR-DA-VKEVAKIIYI-V-HD--E-V-K--------DK-S--FELELS-WV-----G---K---------ITK-------G-K--------HEIV-P-KEIREEA-EKY-A--KE-S---LE-EE-E-------D-SD--D---D--N----M-------------------------------------------------------
>Xenopus_tropicalis@CAJ81511
-----------MSSIGTGY-DLSASTFSPDGRVFQVEYAAKAVENSSTAIGIRCKDG-VVF--GVEKLVL---------SKLYEE--------GSNKRIFNVDRHVGMAVAGLLADARSLADIAREEASNFRANYG-YDIPLK---HLSDRVAMYVHAYTLYSAVRPFGCSF-MLG------------SY-N-E-D----------D-----------------------------------G-AQLYMVDPSGISYGYWGCAIGK--AKQAAKTEIE---K-L---QMK-------------D----M----T--------CR-DV-VKEVAKIIYI-V-HD--E-V-K--------DK-S--FELELS-WV-----G---K---------ITN-------G-K--------HEIV-P-KDIREEA-EKY-A--KE-S---LE-EE-D-------D-SD--D---D--N----M-------------------------------------------------------
>Rana_catesbeiana@ACO51926
-----------MSSIGTGY-DLSASTFSPDGRVFQVEYAAKAVENSSTAIGIRCKDG-VVF--GVEKLVL---------SKLYEE--------GSNKRIFNVDRHVGMAVAGLLADARSLADIAREEASNFRSNYG-YDIPLK---HLADRVAMYVHAYTLYSAVRPFGCSF-MLG------------SY-N-E-D----------D-----------------------------------G-AQLYMVDPSGISYGYWGCSIGK--AKQAAKTEIE---K-L---QMK-------------E----M----T--------CR-EV-VKEVAKIIYI-V-HD--E-V-K--------DK-A--FELELS-WV-----G---E---------VTN-------G-R--------HEVV-P-KDIREEA-EKY-A--KE-S---LE-EE-D-------D-SD--D---D--N----M-------------------------------------------------------
>Callorhinchus_milii@AFM87178
-----------MSSIGTGY-DLSASTFSPDGRVFQVEYAMKAVENSSTAIGIRCKDG-VVF--GVEKLVL---------SKLYEQ--------GSNKRIFNIDRHVGMAVAGLLADARSLADIAREEAANFRTSYG-YNIPLR---HLADRVAMYVHAYTLYSAVRPFGSSF-ILG------------SY-N-E-D----------D-----------------------------------G-AQMYMIDPSGVSHGYWGCAIGK--AKEAAKTEIE---K-L---QMK-------------D----L----T--------CR-EV-VKEVAKIIYI-V-HD--E-V-K--------DK-S--FELELS-WV-----G---E---------NTK-------G-R--------HELV-P-KDIKEEA-EKY-A--KD-S---LE-ED-D-------E-SD--E---D--N----M-------------------------------------------------------
>Squalus_acanthias@CT01070725.H1.1
-----------MSSIGTGY-DLSASTFSPDGRVFQVEYAMKAVENSSTAIGIRCKDG-VVF--GVEKLVL---------SKLYEQ--------GSNKRIFNIDRHVGMAVAGLLADARSLTDIAREEASNFRSNYG-YDIPLR---HLADRVAMYVHAYTLYSAVRPFGSSF-IMG------------SY-D-E-D----------D-----------------------------------G-AQMYMIDPSGVSHGYWGCAIGK--AKEAAKTEIE---K-L---QMK-------------D----M----T--------CR-EV-VKEVAKIIYI-V-HD--E-V-K--------DK-S--FELELS-WV-----G---Q---------ITK-------G-R--------HELV-P-KDIKEEA-EKY-A--KD-S---LE-ED-D-------E-SD--E---D--N----M-------------------------------------------------------
>Danio_rerio@AAH97109
-----------MSSIGTGY-DLSASTFSPDGRVFQVEYAMKAVENSSTAIGIRCKDG-VVF--GVEKLVL---------SKLYEE--------GSNKRIFNIDRHVGMAVAGLLADARSLSEVAREEASSFRSNYG-HDIPLK---HLADRVAMYVHAYTLYSAVRPFGCSF-ILG------------SY-D-E-D----------D-----------------------------------G-PQLYMVDPSGIAYGYWGCAIGK--AKQAAKTEIE---K-L---QMK-------------D----M----T--------CR-EL-VKEVAKIIYI-V-HD--E-V-K--------DK-A--FELELS-WV-----G---E---------VTK-------G-R--------HELV-P-KDVKEEA-EKY-A--KE-S---LE-EE-D-------D-SD--E---D--N----M-------------------------------------------------------
>Eptatretus_burgeri@53862843.24
--------------------------FSPXGRVFQVEYAVKAVENSSTAIGIRCKDG-VVF--GVEKLVL---------SKLYEX--------GSNKRIFTIDRHIGMAVAGLLADARQLAATAREEASNFRANYG-TDIPIK---HLTDRIAMYVHAHTLYSSV-----------------------------------------------------------------------------------------------------------------------------------------------------------------------------------------------------------------------------------------------------------------------------------------------------------------------------------------------------------------------------
>Petromyzon_marinus@CT01080730.H1.1
-----------MSSIGTGY-DLSASQFSPDGRVFQVEYAMKAVENSSTAVAVRCKDG-VVF--GVEKLVL---------SKLYEE--------GSNKRIFTVDKHVGMAVAGLLADARQLASTARDEAASFRANYG-AKIPVK---HLADRIAMYAHAYTLYSSVRPFGCSV-VLA------------AY-E-V------------D-----------------------------------G-PQMYMIDPSGVSYGYWGCAIGK--AKQAAKTEIE---K-L---QMK-------------E----M----T--------CK-EL-VKEVAKIIYI-V-HD--E-V-K--------DK-A--FELELS-WV-----G---E---------VTN-------G-K--------HELV-P-KDIKEEA-EKY-A--KE-S---LE-EE-D-------E-SD--E---D--D----M-------------------------------------------------------
>Strongylocentrotus_purpuratus@3474600
-----------MSSIGAGY-DLSASQFSPDGRVFQVEYAIKAVENSGTAVGLRCKDG-VVF--GVEKLVT---------SKLYEQ--------GSNKRIFTVDRHVGMAVAGLIADARQVVEIAREEASDYRASYG-TPIPVK---HLTDRVAMYAHAYTLYSAIRPFGSSV-LLG------------SY---E-K----------D-----------------------------------T-PGLYMIDPSGVSWGYYGCAIGK--AKQGAKTEIE---K-L---LAG-------------D----K----QLK-N--LTCE-EA-LKEVAKIIHI-V-HD--E-I-K--------DK-A--FELELS-WV-----G---K---------VSN-------G-R--------HELV-P-KKIADEA-IKY-G--KE-A---LE-EP-S-------S-SD--E---D--D----L-------------------------------------------------------
>Paracentrotus_lividus@CT01070709.H1.1
-----------MSSIGAGY-DLSASQFSPDGRVFQVEYAIKAVENSGTAVGLRCKDG-VVF--GVEKLVT---------SKLYEQ--------GSNKRIFTVDRHVGMAVAGLIADARQVVEIAREEASDYRASYG-TPIPVK---HLTDRVAMYAHAYTLYSAIRPFGSSV-LLG------------SY---E-N----------D-----------------------------------T-PNLYMIDPSGVSWGYYGCAIGK--AKQGAKTEIE---K-L---LAG-------------D----K----QLK-D--LTCE-DA-LKEVAKIIHI-V-HD--E-I-K--------DK-A--FELELS-WV-----G---K---------VSN-------G-R--------HELV-P-KKIADEA-IKY-G--KE-A-------------------------------------------------------------------------------------------
>Patiria_miniata@CT01100918.H1.1
-----------MSSIGTGY-DLSASQFSPDGRVFQVEYAIKAVENSGTAIGLRCKDG-VVF--GVEKLVT---------SKLYEM--------GSNKRIFNADRHVGVAVAGLLADARQLVETARDEASDYRASYG-GPIPLK---YLAERVAMYAHTYTLYSAVRPFGCSI-LMG------------SY---Q-E----------N-----------------------------------T-PQMYMIDPSGVTWGYHGCAIGK--AKQAAKTEIE---K-L---LTI-------------D----K----HVK-D--MSCR-EA-VKEVAKIIHI-V-HD--E-I-K--------DK-S--FELELS-WV-----G---E---------MTN-------G-R--------HEFV-P-EDVAQEA-FKF-G--KD-S---LE-ES-S-------S-SE--D---E--D----I-------------------------------------------------------
>Saccoglossus_kowalevskii@XP_002740447
-----------MSSIGTGY-DLSASQFSPDGRVFQVEYAIKAVENSGTAIAIRGKDG-IVF--GVEKLVL---------SKLYEV--------GANKRIFHVDKHVGMAVAGLLADARQIVETARDEAANYRSTYG-SPIPLK---YLTDRVAMYIHAYTLYSSVRPFGCGV-ILG------------SY---E-N----------D-----------------------------------G-PQLYSIDPSGVSWGYHGCSTGK--AKQAAKTEIE---K-L---KMQ-------------D----M----T--------MK-EL-VKEVAKIIYI-V-HD--E-V-K--------DK-A--FELELS-WV-----G---D---------ITN-------G-K--------HQLV-P-KDIAEEA-EKY-A--KE-S---ME-EE-S-------D-SD--D---E--D----L-------------------------------------------------------
>Xenoturbella_bocki@CT01100918.H1.1
--------------------DLSASQFSPDGRVFQVEYAQKAVENSGTAIGIRCKDG-IVF--AVEKLVV---------SKLHEH--------GSNKRIFHIDRHIGMTVAGLLADARQVGE----------------------------------------------------------------------------------------------------------------------------------SGVYYPYYGCAIGK--AKQAAHTELE---K-I---KMN-------------D----I----T--------CK-EA-LNEAAKIIYM-V-HD--D-V-K--------DK-S--FE--------------------------------------------------------------------------------------------------------------------------------------------------------------------
>Branchiostoma_floridae@EEN66191
-----------MSSIGTGY-DLSASQFSPDGRVFQVEYANKAVENSGTAVGIRGKDG-VVF--AVEKLVQ---------SKLYEA--------GANKRIFNIDRHIGMAVAGLLADARQISEIARDEASNFRYNYG-GDIPCK---NLADRVAMYMHAYTLYSHVRPFGCSV-MLG------------SY-N-K-D----------D-----------------------------------G-PQLYMMDPSGVHWGYYGCAIGK--ARQAAKTEIE---K-L---KMA-------------D----Q----S--------CK-DL-VKEAAKIIYI-V-HD--E-V-K--------DK-A--FELELS-WV-----G---D---------VTN-------G-R--------HEMV-P-KDIVVEA-EKF-A--KE-S---ME-ES-D-------D-SD--E---E--D----L-------------------------------------------------------
>Ciona_intestinalis@.1
-----------MSSIGTGY-DLSAAQFSPDGRVFQVEYAQKAVENSSTAIGIRCRDG-VVL--AVEKLIT---------SKLHEL--------DSNQRIFNIDKHVGMAVAGLLTDAREIVDIARNEASNYRQQYG-CPIPLK---HLTERVAMYMHAYTLYSSVRPFGASV-LLA------------SY---L-D----------D-----------------------------------S-AQMYMIDPSGVPLGYNGCAMGK--AKQNAKTEIE---K-L---KLK-------------E----L----S--------CR-EA-LNEAAKIVYV-V-HD--E-V-K--------DK-A--FQLQLS-WV-----C---A---------ESG-------G-V--------HERV-P-ENLVDAS-EAF-A--KD-A---ME-ES-D-------S-DD--E-------------------------------------------------------------------
>Ciona_savignyi@38679630.223
-----------MSSIGTGY-DLSAAQFSPDGRVFQVEYAQKAVENSSTAIGIRCKDG-IVL--AVEKLIT---------SKLHEL--------DSNQRIFNIDKHVGMAVAGLLTDAREIVDIARNESSNYRQQYG-CPIPLK---HLTERVAMYMHAYTLYSSVRPFGASV-LLA------------SY---L-D----------D-----------------------------------T-PQMYMIDPSGVPLGYNGCAMGK--AKQNAKTEIE---K-L---KLK-------------E----L----S--------CR-EA-INEASKIIYT-V-HD--E-V-K--------DK-S--FQLQVS-WV-----C---A---------ESA-------G-I--------HERV-P-ANLVQSA-EDF-A--RN-A---ME-ES-D-------S-DD--E-------------------------------------------------------------------
>Phallusia_mammilata@Pmam79771.H1.1
-----------------------------------------------------------------------------------------------------------------------------------------------------------------YSSVRPFGASV-LLA------------SY---C-N----------D-----------------------------------V-PELFMIDPSGVPLGYNGCAIGK--AKQSAKTEIE---K-L---KLR-------------E----I----S--------AQ-EA-V---------------------------------------------------------------------------------------------------------------------------------------------------------------------------------------------------------
>Cystodytes_dellechiajei@CT01091006.H1.2
-----------MSSIGTGY-DLSTAQFSPDGRVFQVEYALKAVENSSTAIGIKCKNG-VIL--AVEKLVQ---------SKLHES--------ESNERIFNVDRHIGVAVAGLLTDAREIVEIARNEASNYRLQYG-SPIPPK---YLTERVAMYMHAYTLYSSVRPFGASV-LIG------------SY---F-E----------D-----------------------------------K-PQLYQIDPSGVPLGYNGCAIGK--AKQAAKTEIE---K-L---KLG-------------E----L----K--------NQ-EG-CKEAAKVVYI-V-HD--E-V-K--------DK-A--FQLQLT-WV-----G---E---------DSN-------G-I--------HCSV-P-PAVFAAA-EAY-A--KQ-S---LE-ES-D-------S-EE--D-------------------------------------------------------------------
>Molgula_tectiformis@68092691.71
-----------MSSIGTGY-DQSADQFSPDGRIFQIEYALKAVENSSTAIGIKCKDG-VVM--AVEKLIV---------SKLHEN--------DSNQRIYNVDRHVGMAISGFLADARSLVEVARSEAATYRGEYG-VPVPVK---YLTQRISSYMHNYTLYGQVRPFGVSI-LLS------------SH---L-D----------G-----------------------------------K-SEMFMIDPSGVSWGYNGCAIGK--ARQAAKTEIE---K-I---NFK-------------D----I----T--------CR-EA-IKEAAKIVHL-V-HD--E-V-K--------DK-S--FELQVS-WV-----G---E---------ESN-------G-I--------HQHI-P-IQMKHEA-EEY-A--KD-A---ME-DS-D-------S-DE--D-------------------------------------------------------------------
>Molgula_occidentalis@CT01091006.H1.1
-----------MSSIGTGY-DQSVDQFSPDGRIFQVEYALKAVENSSTAIAIKCTDG-VVL--AVEKLIV---------SKLHEN--------DSNQRIYNIDNHIGLAISGFLADARAIVEISRDEAANYRSEYG-VPIPLK---YLRQRISMYMHYCTLYASFRPFGVSI-LLS------------SY---L-D----------G-----------------------------------K-PELYMIDPSGVSWGYNGCAIGK--ARQAAKTEIE---K-I---NFK-------------E----I----T--------CI-EA-IREAAKIIHL-V-HD--E-V-K--------DK-A--FELHVS-WV-----G---E---------DSN-------G-K--------HCHV-P-IHLK----------------------------------------------------------------------------------------------------------
>Bostrichobranchus_pilularis@CT01091006.H1.2
-----------------------------------------------------------------------------------------------------IDKHIGMAISGFLADARALVEIARDEAVDYRRQYG-ISIPLK---ILTHRLSMYMHSYTLYGRLRPFGVSV-LLS------------SY---S-D----------D-----------------------------------G-AQLFMIDPSGVSWGYNGCAIGK--ARQAAKTEIE---K-I---NFN-------------E----I----S--------CA-DA-IKEAAKIIYL-V-HD--E-V-K--------DK-A--FQLQLS-WV-----G---T---------ASN-------S-N--------HQLV-P-ITVXAEA-ENY-A--KQ-A---ME-ES-D-------S-D-----------------------------------------------------------------------
>Molgula_gulf@CT01091006.H1.1
---------------------------------------------------LNAKDG-IVF--AVEKLIA---------SKLHEN--------DCNQRIYNIDKHVGMAISGFLADARALVEVARNEASNYRSEYG-VSIPLK---YLTQRLSNYMHAYTLYGYARPYGVSV-LLS------------SF---L-D----------Q-----------------------------------K-AELFMIDPSGVSWGYNGCAIGK--ARQSAKTEIE---K-I---NFK-------------D----L----T--------CK-EA-VKEAAKIIHL-V-HD--E-V-K--------DK-S--FELQLS-WV-----G---E---------NSQ-------G-R--------HQMV-P-SEVRDEA-EEY-A--KE-A---ME-ES-D-------S-DD--D-------------------------------------------------------------------
>Dendrodoa_grossularia@CT02091006.H1.1
-----------------------------DGRIFQVEYAQKAVE------------------------------------KLHEE--------DSNMRIFNIDRHVGMAIAGLLADARQIVEIARDEAAAYRAEHG-SPVPLK---YLTQRVALYMHLYTLYGAFRPF-----------------------------------------------------------------------------------------------------------------K-I---DFE-------------K----I----T--------CR-EA-LKEAAKIIHI-V-HD--E-V-K--------DK-D--FDLQLS-WV-----G---V---------DSE-------K-R--------HSLV-P-NQLKKEA-EDY-A--KQ-S---ME-DS-D-------S-DE----------------------------------------------------------------------
>Styela_plicata@Spli74361.H1.1
----------------------------------------KAVENSSTAIAIKCKDG-VVM--AVEKLII---------SKLHED--------DSNMRIFNIDNHV----------------------------------PLK---YLTRRVAMYMHLYTLYGAYRPFGASV-LMS------------SF---N-Q----------N-----------------------------------E-PELYMIDPSGVSWGYNGCAIGK--AKQAAK----------------------------------------------------------------------------------------------------------------------------------------------------------------------------------------------------------------------------------------------------------------
>Oikopleura_dioica@CBY14025
-----------MSSIGSGY-DLSADMFSPDGRVFQVEYAMKAVENGATIVGLRCKDG-VVL--ATEKLIS---------SSLHTA--------GDNSRIFKIDDHIGMAAAGLLPDARSLTEILRDEATKFRREFG-RPIPLK---VLCHTVASYVHQYTRHSSIRPFGCTL-LLS------------TF---Y-Q----------G-----------------------------------K-AELWTIDPSGAAFGFKGAAAGK--AKNNAKTEIE---K-L---DLD-------------N----L----T--------VK-EG-LKEAARIIHS-V-HD--D-L-K--------DK-T--FELELS-WV-----S---A---------DN--------P-K--------HNRV-P-KEVAEEV-EAA-A--KA-A---LE-DS-D-------S-ED--D---M---------------------------------------------------------------
>Apostichopus_japonicus@CT01110418.H1.1
-----------MSSIGTGY-DLSASQFSPDGRVFQVEYALKAVENSGTAIGVRCKDG-VVF--GVEKLVM---------LKLYET--------GTNKRIFHIDRHIGMAVAGLLSDARQIVEIARDEASDYRSNYG-APIPIQ---YLADRVAMYVHAYTLYSAVRPFGCSV-MLG------------SF---S-E----------D-----------------------------------T-PQLHMIDPSGVFFGYHGCAIGK--ARQAAKTEVE---K-F---LTA-------------D----K----HFK-D--MTCE-QV-VKEVAKMIYV-V-HD--E-V-K--------DK-A--FELELS-WV-----G---K---------RTN-------G-R--------HEVV-P-KEIADEA-IAY-G--KQ-A---LE-ES-S-------T-SD--D---D--D----L-------------------------------------------------------
>Anolis_carolinensis@XP_003227189
-----------MSSIGTGY-DLSASTFSPDGRVFQVEYAMKAVENSSTALGIRCKDG-VVF--GVEKLVL---------SKLYEE--------GSNKRLFNVDRHVGMAVAGLLADARSLADIAREEASNFRSNYG-YNIPLK---HLADRVAMYVHAYTLYSAVRPFGCSF-MLG------------SY-D-D-D----------D-----------------------------------G-AQLYMIDPSGVSYGYWGCAIGK--ARQAAKTEIE---K-L---QMK-------------D----M----T--------CR-DV-VKEVAKIIYI-V-HD--E-V-K--------DK-A--FELELS-WV-----G---E---------ITK-------G-K--------HEVV-P-KDIKEEA-EKY-A--KE-S---LK-EE-D-------E-SD--D---E--N----M-------------------------------------------------------
>Meleagris_gallopavo@XP_003206853
-----------------XY-DLSASTFSPDGRVFQVEYAMKAVENSSTAIGIRCKDG-VVF--GVEKLVL---------SKLYEE--------GSNKRLFNVDRHVGMAVAGLLADARSLADIAREEASNFRTNYG-YDIPLK---HLADRVAMYVHAYTLYSAVRPFGCSF-MLG------------SY-D-E-D----------D-----------------------------------G-AQLYMIDPSGVSYGYWGCAIGK--ARQAAKTEIE---K-L---QMK-------------E----M----T--------CR-DV-VKEVAKIIYI-V-HD--E-V-K--------DK-A--FELELS-WV-----G---E---------ITN-------G-K--------HEIV-P-KDIREEA-EKY-A--KE-S---LK-EE-D-------E-SD--D---E--N----M-------------------------------------------------------
>Eucidaris_tribuloides@CT01120403.H1.2
-----------MSSIGAGY-DLSASQFSPDGRVFQVEYALKAVENSGTAVGL-CKDG-VVF--GVEKLVT---------SKLYEQ--------GSNKRIFSVDRHIGMSVAGLIADARQVVEIARD---------G-SPIP---------RVSMYVHAYTLYSSIRPFGCSV-LLG------------SY---E-N----------D-----------------------------------G-PHLYMIDPSGVSWGYYGCAIGK--AKQGAKTEIE---K-L---LTG-------------D----R----RIQ-D--LTCQ-EA-IKEVAKIIYI-V-HD--E-V-K--------DK-A--FELELS-WV-----G---E---------VTN-------G-R--------HELV-P-KNIAEEA-NKF-G--KE-A---LE-ES-S-------S-SD--D---D--D----L-------------------------------------------------------
>Lytechinus_variegatus@JH442057.H1.3
-----------------------------------------------------------------------------------------------------------------------------------------------------------------------------------------------------------------------------------------------------------------GYYGCAIGK--AKQGAKTEIE---K-L---LTG-------------D----K----QLK-D--LTCE-EA-LKEVAKMIHI-V-HD--E-I-K--------DK-A--FELELS-WV-----G---K---------VTD-------G-R--------HELV-P-KKIADEA-IKY-G--K----------------------------------------------------------------------------------------------
>Crotalus_adamanteus@AFJ51036
-----------MSSIGTGY-DLSASTFSPDGRVFQVEYAMKAVENSSTAIGIRCKDG-VVF--GVEKLVL---------SKLYEE--------GSNKRLFNVDRHVGMAVAGLLADARSLADIAREEASNFRSNYG-YNIPLN---HLADRVAMYVHAYTLYSAVRPFGCSF-MLG------------SY-D-D-D----------D-----------------------------------G-AQLYMIDPSGVSYGYWGCAIGK--ARQAAKTEIE---K-L---QMK-------------D----M----T--------CR-DA-VKEVAKIIYI-V-HD--E-V-K--------DK-A--FELELS-WV-----G---E---------VTK-------G-K--------HETV-P-KDVKEEA-EKY-A--KE-S---LK-EE-D-------E-SD--D---E--N----MXX--X--------------------------------------------------
>Sarcophilus_harrisii@XP_003756356
-----------MSSIGTGY-DLSASTFSPDGRVFQVEYAMKAVENSSTAIGIRCKDG-VVF--GVEKLVL---------SKLYEE--------GSNKRLFNVDRHVGMAVAGLLADARSLADIAREEASNFRSNYG-YNIPLK---HLADRVAMYVHAYTLYSAVRPFGCSF-MLG------------SY-G-A-N----------E-----------------------------------G-AQLYMIDPSGVSYGYWGCAIGK--ARQAAKTEIE---K-L---QMK-------------E----M----T--------CR-DV-VKEVAKIIYI-V-HD--E-V-K--------DK-A--FELELS-WV-----G---E---------VTK-------G-R--------HEIV-P-KDIREEA-EKY-A--KE-S---LK-ED-D-------E-SD--D---D--N----M-------------------------------------------------------
>Oreochromis_niloticus@XP_003456240
-----------MSSIGTGY-DLSASTFSPDGRVFQVEYAMKAVENSSTAIGIRCKDG-VVF--GVEKLVL---------SKLYEE--------GSNKRIFNIDRHIGMAVAGLLADARSLAEVAREEASNFRSNYG-HDIPLK---HLSDRVAMYVHAYTLYSAVRPFGCSF-ILG------------SY-D-K-D----------D-----------------------------------G-PQLYMVDPSGISYGYWGCAIGK--AKQAAKTEIE---K-L---QMK-------------D----M----T--------CR-EL-VKEVAKIIYI-V-HD--E-V-K--------DK-A--FELELS-WV-----G---E---------VTN-------G-R--------HELV-P-KDVREEA-EKY-A--KD-S---LE-EE-D-------D-SD--E---D--N----M-------------------------------------------------------
>Clavelina_lepadiformis@CT01130511.H1.1
---------------------------------FQVEYALKAVENSSTAIGIRCNDG-IIL--GVEKLVT---------SKLHES--------DSNQRIFNVDKHVGMAVAGLLTDAREVVDIARNEASNYRLQYG-TPIPPK---FLTERVAMYMHAYTLYSSVRPFGASV-LIA------------SY---F-N----------D-----------------------------------E-AQLYMIDPSGVPLGYNGCAIGK--AKQAAKTEIE---K-L---KLR-------------E----I----S--------SK-EA-VNEAAKIIYV-V-HD--E-V-K--------DK-A--FQLQLS-WV-----G---K---------ESN-------G-L--------HCKV-P-PEIVENA-EQY-A--KQ-S---ME-ES-D-------S-DD--D-------------------------------------------------------------------
>Salpa_fusiformis@Sfus4215.H1.1
-----------MSSIGTGY-DLSAAQFSPDGRVFQVEYALKAVENSSTAVGIKCKDG-IVL--AVEKLIS---------SKLHEK--------DSNQRICNIDVHIGMAVAGLLTDAREVVDIARSEAANYRSQYS-APVPLK---YLVERVASYVHAYTLYAAVRPFGASV-LLA------------SF---V-D----------G-----------------------------------K-PELYMIDPSGVALGYNGCAIGK--ARQGAKTEIE---K-L---KLG-------------E----L----T--------CE-EA-LKEAAKVIYV-V-HD--E-V-K--------DK-S--FQLQMS-WV-----G---T---------NSQ-------S-Q--------HQRV-P-ENLVEAA-EAY-A--KQ-S---ME-ES-D-------S-DD--E-------------------------------------------------------------------
>Ophionotus_victoriae@CT02130603.H1.1
----------------TGY-DLSASQFSPDGRVFQVEYAIKAVENSGTAMGLRCKDG-VVF--GVEKLVT---------SKLYEP--------TTNKRIYSIDRHIGMAVAGLLADARQLVETARDEAAEYRSYYG-SPVPLK---YLVDKVAMFIHAHTLYSAIRPF-----------------------------------------------------------------------------EMYMIDPSGVSWGYHGCAVGK--ARQAAKTEIE---K-F---LTA-------------E----K----HIK-N--MTCK-DA-IKELAKMIYI-V-HD--E-V-K--------DK-A--FELELS-WV-----G---E---------MTE-------G-K--------HELV-P-KDIAEEA-NKF-G--KE-S---LV-ES-S-------S-SD--D---E--D----I-------------------------------------------------------
>Columba_livia@EMC86312
------------------Y-DLSASTFSPDGRVFQVEYAMKAVENSSTAIGIRCKDG-VVF--GVEKLVL---------SKLYEE--------GSNKRLFNVDRHVGMAVAGLLADARSLADVAREEASNFRSNYG-YDIPLK---HLADRVAMYVHAYTLYSAVRPFGCSF-MLG------------SY-D-E-D----------D-----------------------------------G-AQLYMIDPSGVSYGYWGCAIGK--ARQAAKTEIE---K-L---QMK-------------E----M----T--------CR-DV-VKEVAKIIYI-V-HD--E-V-K--------DK-A--FELELS-WV-----G---E---------ITN-------G-K--------HEIV-P-KDIREEA-EKY-A--KE-S---LK-EE-D-------E-SD--D---D--N----M-------------------------------------------------------
>Anas_platyrhynchos@EOB00332
------------------Y-DLSASTFSPDGRVFQVEYAMKAVENSSTAIGIRCKDG-VVF--GVEKLVL---------SKLYEE--------GSNKRLFNVDRHVGMAVAGLLADARSLADIAREEASNFRSNYG-YDIPLK---HLADRVAMYVHAYTLYSAVRPFGCSF-MLG------------SY-D-N-D----------D-----------------------------------G-AQLYMIDPSGVSY---------------------------------------------------------------------------------------------------------------------------------------------------------------------------------------------------------------------------------------------------------------------------------
>Botryllus_schlosseri@CT01131026.H1.1
-----------MSSIGTGY-DLSADQFSPDGRIFQVEYAQKAVENSSTAIAIKCKDG-VVL--AVEKLVV---------SSLHED--------DSNMRIFNIDKHIGIAIAGLLADARHIVEIARDEAANYRSEFC-APIPLK---YLTRRVAMYMHLYTLYGAYRPFGASV-LLS------------SM---L-D----------------------------------------------E-PELYMIDPSGLSCGYNGCAIGK--AKQGAKTEIE---K-I---DFS-------------N----I----T--------CK-EA-IKEAAKIIYI-V-HD--E-V-K--------DK-D--FELQLS-WV-----G---N---------DSG-------K-K--------HSLV-P-EDLQKQA-EDY-A--KQ-S---ME-DS-D-------S-DE--D-------------------------------------------------------------------
>Alligator_sinensis@CT01131209.H1.1
-----------MSSIGTGY-DLSASTFSPDGRVFQVEYAMKAVENSSTAIGIRCKDG-VVF--GVEKLVL---------SKLYEE--------GSNKRLFNVDRHVGMAVAGLLADARSLADIAREEASNFRSNYG-YNIPLK---HLADRVAMYVHAYTLYSAVRPFGCSF-MLG------------SY-D-E-D----------D-----------------------------------G-AQLYMIDPSGVSYGYWGCAIGK--ARQAAKTEIE---K-L---QMK-------------E----M----T--------CR-DV-VKEVAKIIYI-V-HD--E-V-K--------DK-A--FELELS-WV-----G---E---------VTK-------G-K--------HEIV-P-KDIREEA-EKY-A--KE-S---LK-EE-D-------E-SD--E---D--N----M-------------------------------------------------------
>Ambystoma_mexicanum@CT01131209.H1.1
-----------MSSIGTGY-DLSASTFSPDGRVFQVEYATKAVENSSTAVGIRCKDG-VVF--GVEKLVL---------SKLYEE--------GSNKRIFNVDRHVGMAVAGLLADARSLADIAREEASNFRSSYG-YDIPLK---HLADRVAMYVHAYTLYSAVRPFGCSF-MMG------------SY-N-E-D----------D-----------------------------------G-AQLYMIDPSGISYGYWGCSVGK--ARQAAKTEIE---K-L---QMK-------------D----M----T--------CR-EV-VKEVAKIIYI-V-HD--E-V-K--------DK-A--FELELS-WV-----G---E---------ITK-------G-K--------HEIV-P-KDIREEA-EKY-A--KE-S---LE-EE-D-------D-SD--D---D--N----M-------------------------------------------------------
>Caiman_crocodilus@Contig1018.H1.1
-----------MSSIGTGY-DLSASTFSPDGRVFQVEYAMKAVENSSTAIGIRCKDG-VVF--GVEKLVL---------SKLYEE--------GSNKRLFNVDRHVGMAVAGLLADARSLADIAREEASNFRSNYG-YNIPLK---HLADRVAMYVHAYTLYSAVRPFGCSF-MLG------------SY-D-E-D----------D-----------------------------------G-AQLYMIDPSGVSYGYWGCAIGK--ARQAAKTEIE---K-L---QMK-------------E----M----T--------CR-DV-VKEVAKIIYI-V-HD--E-V-K--------DK-A--FELELS-WV-----G---E---------VTK-------G-K--------HEIV-P-KDIREEA-EKY-A--KE-S---LK-EE-D-------E-SD--E---D--N----M-------------------------------------------------------
>Caretta_caretta@Contig480.H1.1
-----------MSSIGTGY-DLSASTFSPDGRVFQVEYAMKAVENSSTAIGIRCKDG-VVF--GVEKLVL---------SKLYEE--------GSNKRLFNVDRHVGMAVAGLLADARSLADIAREEASNFRSNYG-YNIPLK---HLADRVAMYVHAYTLYSAVRPFGCSF-MLG------------SY-D-E-D----------D-----------------------------------G-AQLYMIDPSGVSYGYWGCAIGK--ARQAAKTEIE---K-L---QMK-------------E----M----T--------CR-DV-VKEVAKIIYI-V-HD--E-V-K--------DK-A--FELELS-WV-----G---E---------ITK-------G-K--------HEIV-P-KDIREEA-EKY-A--KE-S---LK-EE-D-------E-SD--D---D--N----M-------------------------------------------------------
>Chelonoidis_nigra@Contig29110.H1.1
-----------MSSIGTGY-DLSASTFSPDGRVFQVEYAMKAVENSSTAIGIRCKDG-VVF--GVEKLVL---------SKLYEE--------GSNKRLFNVDRHVGMAVAGLLADARSLADIAREEASNFRSNYG-YNIPLK---HLADRVAMYVHAYTLYSAVRPFGCSF-MLG------------SY-D-E-D----------D-----------------------------------G-AQLYMIDPSGVSYGYWGCAIGK--ARQAAKTEIE---K-L---QMK-------------E----M----T--------CR-DV-------------------------------------FELELS-WV-------------------------------K--------HEIV-P-KDIREEA-EKY-A--KE-S---LK-EE-D-------E-SD--E---D--N----M-------------------------------------------------------
>Chrysemys_picta_bellii@CT01131209.H1.1
-----------MSSIGTGY-DLSASTFSPDGRVFQVEYAMKAVENSSTAIGIRCKDG-VVF--GVEKLVL---------SKLYEE--------GSNKRLFNVDRHVGMAVAGLLADARSLADIAREEASNFRSNYG-YNIPLK---HLADRVAMYVHAYTLYSAVRPFGCSF-MLG------------SY-D-E-D----------D-----------------------------------G-AQLYMIDPSGVSYGYWGCAIGK--ARQAAKTEIE---K-L---QMK-------------E----M----T--------CR-DV-VKEVAKIIYI-V-HD--E-V-K--------DK-S--FELELS-WV-----G---E---------ITK-------G-K--------HEIV-P-KDIREEA-EKY-A--KE-S---LK-EE-D-------E-SD--D---D--N----M-------------------------------------------------------
>Crocodylus_niloticus@CT01131209.H1.1
-----------------------------DGRVFQVEYAMKAVENSSTAIGIRCKDG-VVF--GVEKLVL---------SKLYEE--------GSNKRLFNVDRHVGMAVAGLLADARSLADIAREEASNFRSNYG-YNIPLK---HLADRVAMYVHAYTLYSAVRPFGCSF-MLG------------SY-D-E-D----------D-----------------------------------G-AQLYMIDPSGVSYGYWGCAIGK--ARQAAKTEIE---K-L---QMK-------------E----M----T--------CR-DV-VKEVAKIIYI-V-HD--E-V-K--------DK-A--FELELS-WV-----G---E---------VTK-------G-K--------HEIV-P-KDIREEA-EKY-A--KE-S---LK-EE-D-------E-SD--E---D--N----M-------------------------------------------------------
>Cyclorana_alboguttata@Calb4521.H1.1
-----------MSSIGTGY-DLSASTFSPDGRVFQVEYAAKAVENSSTAIGIRCKDG-VVF--GVEKLVL---------SKLYEE--------GSNKRIFNVDRHVGMAVAGLLADARSLADIAREEASNFRSNYG-YDIPLK---HLADRVAMYVHAYTLYSAVRPFGCSF-MLG------------SY-N-E-D----------D-----------------------------------G-AQLYMVDPSGISYGYWGCSIGK--AKQAAKTEIE---K-L---QMK-------------D----M----T--------CR-EV-VKEVAKIIYI-V-HD--E-V-K--------DK-A--FELELS-WV-----G---E---------ITN-------G-K--------HEIV-P-KEIREEA-EKY-A--KE-S---LE-EE-D-------D-SD--D---D--N----M-------------------------------------------------------
>Elaphe_guttata@CT01131209.H1.1
-----------MSSIGTGY-DLSASTFSPDGRVFQVEYAMKAVENSSTAIGIRCKDG-VVF--GVEKLVL---------SKLYEE--------GSNKRLFNVDRHVGMAVAGLLADARSLADIAREEASNFRSNYG-YNIPLK---HLADRVAMYVHAYTLYSAVRPFGCSF-MLG------------SY-D-D-D----------D-----------------------------------G-AQLYMIDPSGVSYGYWGCAIGK--ARQAAKTEIE---K-L---QMK-------------E----M----T--------CR-DA-VKEVAKIIYI-V-HD--E-V-K--------DK-A--FELELS-WV-----G---E---------ITK-------G-K--------HEIV-P-KDVKEAA-EKY-A--KE-S---LK-EE-D-------E-SD--D---E--N----M-------------------------------------------------------
>Emys_orbicularis@Contig29685.H1.1
-----------MSSIGTGY-DLSASTFSPDGRVFQVEYAMKAVENSSTAIGIRCKDG-VVF--GVEKLVL---------SKLYEE--------GSNKRLFNVDRHVGMAVAGLLADARSLADIAREEASNFRSNYG-YNIPLK---HLADRVAMYVHAYTLYSAVRPFGCSF-MLG------------SY-D-E-D----------D-----------------------------------G-AQLYMIDPSGVSYGYWGCAIGK--ARQAAKTEIE---K-L---QMK-------------E----M----T--------CR-DV-VKEVAKIIYI-V-HD--E-V-K--------DK-S--FELELS-WV-----G---E---------ITK-------G-K--------HEIV-P-KDIREEA-EKY-A--KE-S---LK-EE-D-------E-SD--D---D--N----M-------------------------------------------------------
>Eublepharis_macularius@Emac6797.H1.1
-----------MSSIGTGY-DLSASTFSPDGRVFQVEYAMKAVENSSTAIGIRCKDG-VVF--GVEKLVL---------SKLYEE--------GSNKRLFNVDRHVGMAVAGLLADARSLADIAREEASNFRSNYG-YNIPLK---HLADRVAMYVHAYTLYSAVRPFGCSF-MLG------------SF-D-K-D----------D-----------------------------------G-AQLYMIDPSGVSYGYWGCAIGK--ARQAAKTEIE---K-L---QMK-------------D----M----T--------CR-DV-VKEVAKIIYI-V-HD--E-V-K--------DK-A--FELELS-WV-----G---E---------ITN-------G-K--------HEVV-P-KDIKEEA-EKY-A--KE-S---LK-EE-D-------E-SD--D---E--N----M-------------------------------------------------------
>Lampropholis_coggeri@Lcog10456.H1.1
-----------MSSIGTGY-DLSXSTFSPDGRVFQVEYAMKAVENSSTAIGIRCKDG-VDF--GVEKLVL---------SKLYEE--------GSNKRLFNVDRHVGMAVAGLLADAPSLADIAREEASNFRSNYG-YAIPLK---HLADRVAMYVHAYTLYSAVRPFGCSF-MLG------------SY-D-E-D----------D-----------------------------------G-AQLYMIDPSGVSHGYWGCAIGK--ARQAAKTEIE---K-L---QMK-------------D----M----T--------CR-DV-VKEVAKIIYI-V-HD--E-V-K--------DK-A--FELELS-WV-----G---E---------ITK-------G-K--------HEVV-P-KDIREEA-EKH-A--KE-S---LK-ED-D-------E-SD--D---E--N----M-------------------------------------------------------
>Latimeria_chalumnae@CT01131209.H1.1
------------------Y-DLSASTFSPDGRVFQVEYAMKAVENSSTAIGIRCTDG-VVF--GVEKLVL---------SKLYEE--------GSNKRIFNVDRHVGMAVAGLLADARSLADIAREEAGNFRSNYG-YNIPLK---HLADRVAMYVHAYTLYSAVRPFGCSF-MLG------------SY-D-E-D----------D-----------------------------------G-PQLYMIDPSGISYGYWGCAIGK--AKQAAKTEIE---K-L---QMK-------------E----M----T--------CR-EV-VREVAKIIYI-V-HD--E-V-K--------DK-A--FELELS-WV-----G---E---------ITK-------G-R--------HEMV-P-KDIKDEA-EKY-A--KE-S---LT-EE-D-------E-SD--E---D--N----M-------------------------------------------------------
>Latimeria_menadoensis@GAPS01044943.H1.1
-----------MSSIGTGY-DLSASTFSPDGRVFQVEYAMKAVENSSTAIGIRCTDG-VVF--GVEKLVL---------SKLYEE--------GSNKRIFNVDRHVGMAVAGLLADARSLADIAREEAGNFRSNYG-YNIPLK---HLADRVAMYVHAYTLYSAVRPFGCSF-MLG------------SY-D-E-D----------D-----------------------------------G-PQLYMIDPSGISYGYWGCAIGK--AKQAAKTEIE---K-L---QMK-------------E----M----T--------CR-EV-VREVAKIIYI-V-HD--E-V-K--------DK-A--FELELS-WV-----G---E---------ITK-------G-R--------HEMV-P-KDIKDEA-EKY-A--KE-S---LT-EE-D-------E-SD--E---D--N----M-------------------------------------------------------
>Leucoraja_erinacea@toto20368.H1.1
-----------MSSIGTGY-DLSASTFSPDGRVFQVEYAMKAVENSSTAIGIRCKDG-VVF--GVEKLVL---------SKLYEQ--------GSNKRIFNVDRHVGMAVAGLLADARSLTDIAREEASNFRSNYG-YDIPLR---HLADRVAMYVHAYTLYSAVRPFGSSF-IMG------------SY-D-K-D----------D-----------------------------------G-AQMYMIDPSGVSHGYWGCAIGK--AKEAAKTEIE---K-L---QMK-------------D----M----T--------CR-EV-VKEVAKIIYI-V-HD--E-V-K--------DK-S--FELELS-WV-----G---E---------ITN-------G-K--------HVLV-P-KDVKEEA-EKY-A--KE-S---LE-ED-D-------E-SD--E---D--N----M-------------------------------------------------------
>Notophthalmus_viridescens@Nvir3132.H1.1
-----------MSSIGTGY-DLSASTFSPDGRVFQVEXATKAVENSSTAVGIRCKDG-VVF--GVEKLVL---------SKLYEE--------GSNKRIFNVDRHVGMAVAGLLADARSLADIAREEASNFRSSYG-YDIPLK---HLADRVAMYVHAYTLYSAVRPFGCSF-MMG------------SY-N-E-D----------D-----------------------------------G-AQLYMIDPSGISYGYWGCSVGX--ARQAAKTEIE---K-L---QMK-------------D----M----T--------CR-EV-VKEVAKIIYI-X-XD--E-V-K--------DK-A--FELELS-XV-----G---E---------ITK-------G-K--------HEIV-P-KDIREEA-EKY-A--KE-S---LE-EE-D-------D-SD--D---D--N----M-------------------------------------------------------
>Pelodiscus_sinensis@toto15521.H1.1
-----------MSSIGTGY-DLSASTFSPDGRVFQVEYAMKAVENSSTAIGIRCKDG-VVF--GVEKLVL---------SKLYEE--------GSNKRLFNVDRHVGMAVAGLLADARSLADIAREEASNFRSNYG-YNIPLK---HLADRVAMYVHAYTLYSAVRPFGCSF-MLG------------SY-D-E-D----------D-----------------------------------G-AQLYMIDPSGVSYGYWGCAIGK--ARQAAKTEIE---K-L---QMK-------------E----M----T--------CR-DV-VKEVAKIIYI-V-HD--E-V-K--------DK-A--FELELS-WV-----G---E---------ITK-------G-K--------HEIV-P-KDIREEA-EKY-A--KE-S---LK-EE-D-------E-SD--D---D--N----M-------------------------------------------------------
>Phrynops_hilarii@Contig45531.H1.1
-----------MSSIGTGY-DLSASTFSPDGRVFQVEYAMKAVENSSTAIGIRCKDG-VVF--GVEKLVL---------SKLYEE--------GSNKRLFNVDRHVGMAVAGLLADARSLADIAREEASNFRSNYG-YNIPLR---HLADRVAMYVHAYTLYSAVRPFGCSF-MLG------------SY-D-E-D----------D-----------------------------------G-AQLYMIDPSGVSYGYWGCAIGK--ARQAAKTEIE---K-L---QMK-------------E----M----T--------CR-DV-VKEVAKIIYI-V-HD--E-V-K--------DK-A--FELELS-WV-----G---E---------ITK-------G-K--------HAIV-P-KDIREEA-EKY-A--KE-S---LK-EE-D-------E-SD--D---D--N----M-------------------------------------------------------
>Podarcis_sp.@Contig923.H1.1
-----------MSSIGTGY-DLSASTFSPDGRVFQVEYAMKAVENSSTAIGIRCKDG-VVF--GVEKLVL---------SKLYEE--------GSNKRLFNVDRHVGMAVAGLLADARSLADIAREEASNFRSNYG-YNIPLK---HLADRVAMYVHAYTLYSAVRPFGCSF-MLG------------SY-DGD-D----------E-----------------------------------G-AQLYMIDPSGVSYGYWGCAIGK--ARQAAKTEIE---K-L---QMK-------------D----M----T--------CR-DV-VKEVAKIIYI-V-HD--E-V-K--------DK-A--FELELS-WV-----G---E---------ITK-------G-K--------HEIV-P-KDIKEEA-EKY-A--KE-S---LK-EE-D-------E-SD--D---E--N----M-------------------------------------------------------
>Pogona_vitticeps@CT01131209.H1.1
-----------MSSIGTGY-DLSASTFSPDGRVFQVEYAMKAVENSSTAIGIRCKDG-VVF--GVEKLVL---------SKLYEE--------GSNKRLFNVDRHVGMAVAGLLADARSLADIAREEASNFRSNYG-YNIPLK---HLADRVAMYVHAYTLYSAVRPFGCSF-MLG------------SY-D-D-D----------D-----------------------------------G-AQLYMIDPSGVSYGYWGCAIGK--ARQAAKTEIE---K-L---QMK-------------D----M----T--------CR-DV-VKEVAKIIYI-V-HD--E-V-K--------DK-A--FELELS-WV-----G---E---------ITK-------G-K--------HEMV-P-KDIKEEA-EKY-A--KE-S---LK-EE-D-------E-SD--D---E--N----M-------------------------------------------------------
>Protopterus_annectens@Contig21147.H1.1
---------------------------------------------------------------------------------------------------------------GLLADARSLADIAREEAANFRSNYG-YAIPLK---HLADRVAMYVHAYTLYSAVRPFGCSF-MLG------------SY-D-K-D----------D-----------------------------------G-AQLYMVDPSGVSYGYWGCAVGK--ARQAAKTEIE---K-L---QMK-------------E----M----T--------CR-EV-VKEVAKIIYV-V-HD--E-V-K--------DK-A--FELELS-WV-----G---E---------VTN-------G-R--------HEIV-P-KDVREEA-EKY-A--KD-S---LE-EE-E-------E-SD--D---E--N----M-------------------------------------------------------
>Ptychodera_flava@Pfla10996.H1.1
-----------MSSIGTGY-DLSASQFSPDGRVFQVEYALKAVENSGTAIGIRGKDG-VVF--GVEKLVL---------SKLYEA--------GANKRIFHIDRHIGMAVAGLLADARQIVETAREEAANYRSVYG-APIPLK---YLTDRVAMYIHQYTLYSSIRPFGCSF-ILS------------SF---E-E----------D-----------------------------------G-PHMYSIDPSGVALGYHGCATGK--AKQAAKTEIE---K-L---KMQ-------------D----M----T--------MK-DL-VKEVAK---------------------------A--FELELS-WV-----G---E---------ATN-------G-K--------HQLV-P-KDIAEEA-EKY-A--KE-S---LE-ED-S-------D-SD--D---E---------------------------------------------------------------
>Python_regius@CT01131209.H1.1
-----------MSSIGTGY-DLSASTFSPDGRVFQVEYAMKAVENSSTAIGIRCKDG-VVF--GVEKLVL---------SKLYEE--------GSNKRLFNVDRHVGMAVAGLLADARSLADIAREEASNFRSNYG-YNIPLK---HLADRVAMYVHAYTLYSAVRPFGCSF-MLG------------SY-D-D-D----------D-----------------------------------G-AQLYMIDPSGVSYGYWGCAIGK--ARQAAKTEIE---K-L---QMK-------------E----M----T--------CR-DA-VKEVAKIIYI-V-HD--E-V-K--------DK-A--FELELS-WV-----G---E---------ITK-------G-K--------HEIV-P-KDVKEEA-EKY-A--KE-S---LK-EE-D-------E-SD--D---E--N----M-------------------------------------------------------
>Rana_chensinensis@Rche161895.H1.1
-----------MSSIGTGY-DLSASTFSPDGRVFQVEYAAKAVENSSTAIGIRCKDG-XVF--GVEKLVL---------SKLYEE--------GSNKRIFNVDRHVGMAVAGLLADARSLADIAREEASNFRSNYG-YDIPLK---HLADRVAMYVHAYTLYSAVRPFGCSF-MLG------------SY---------------------------------------------------------------GISYGYWGCSIGK--AKQAAKTEIE---K-L---QMK-------------D----M----T--------CR-EV-VKEVAKIIYI-V-HD--E-V-K--------DK-A--FELELS-WV-----G---E---------VTN-------G-K--------HEVV-P-KDIREEA-EKY-A--KE-S---LE-EE-D-------D-SD--D---D--N----M-------------------------------------------------------
>Scyliorhinus_canicula@CT01131209.H1.1
-----------MSSIGTGY-DLSASTFSPDGRVFQVEYAMKAVENSSTAIGIRCKDG-VVF--GVEKLVL---------SKLYEQ--------GSNKRIFNIDRHVGMAVAGLLADARSLTDIAREEASNFRSNYG-YDIPLR---HLADRVAMYVHAYTLYSAVRPFGSSF-IMG------------SY-D-K-D----------D-----------------------------------G-AQMYMIDPSGVAHGYWGCAIGK--AKEAAKTEIE---K-L---QMK-------------D----L----T--------C---------------------------------------------------------------------------------------------------------------------------------------------------------------------------------------------------------------
>Sphenodon_punctatus@toto29295.H1.1
-----------MSSIGTGY-DLSASTFSPDGRVFQVEYAMKAVENSSTALGIRCKDG-IVF--GVEKLVL---------SKLYEE--------GSNKRLFNVDRHVGMAVAGLLADARSLADIAREEASNFRSNYG-YNIPLK---HLADRVAMYVHAYTLYSAVRPFGCSF-MLG------------SY-D-E-D----------D-----------------------------------G-AQLYMIDPSGVSYGYWGCAIGK--ARQAAKTEIE---K-L---QMK-------------D----M----T--------CR-DV-VKEVAKIIYI-V-HD--E-V-K--------DK-A--FELELS-WV-----G---E---------ITK-------G-R--------HEIV-P-KDIREEA-EKY-A--KE-S---LK--E-D-------E-SD--D---E--N----M-------------------------------------------------------
>Trachemys_scripta@CT01131209.H1.1
-----------MSSIGTGY-DLSASTFSPDGRVFQVEYAMKAVENSSTAIGIRCKDG-VVF--GVEKLVL---------SKLYEE--------GSNKRLFNVDRHVGMAVAGLLADARSLADIAREEASNFRSNYG-YNIPLK---HLADRVAMYVHAYTLYSAVRPFGCSF-MLG------------SY-D-E-D----------D-----------------------------------G-AQLYMIDPSGVSYGYWGCAIGK--ARQAAKTEIE---K-L---QMK-------------E----M----T--------CR-DV-VKEVAKIIYI-V-HD--E-V-K--------DK-S--FELELS-WV-----G---E---------ITK-------G-K--------HEIV-P-KDIREEA-EKY-A--KE-S---LK-EE-D-------E-SD--D---D--N----M-------------------------------------------------------
