# Supplementary material for: A phylogenomic framework and timescale for comparative studies of tunicates
Source: BMC Biol. 2018 Apr 13;16:39. doi: 10.1186/s12915-018-0499-2 (PMC5899321; doi:10.1186/s12915-018-0499-2)
Supplement: Supplementary file 4 — Supporting data. Transcriptome assemblies, alignments, and trees. (ZIP 38502 kb) [file 12915_2018_499_MOESM4_ESM.zip › 12915_2018_499_MOESM4_ESM/12915_2018_499 (Delsuc) Files Updated 23-03-2018/psma-G.fasta]

>Oikopleura_dioica@ti.61
-------------MSRG-SS-A----G-FDRNITIFSPEGRLYQVEYAFKAIN-Q-G-GLTAVGVRGDTCSALVIQKKVP-------D-KLLDADSMS--RVWKIGGSNGAVVCGLSADSREYIRRARYETMNWNYKNGYEMPCDQLA-HRMATIAQVYTQEPGTRALGVASLII---GY---D-DEN----KL--PLLYRTDPSGYTAGFKAVAIGAKQTEATNFLE-KK----LR----------K-----------K-------T----DEEK-----------------------------W--------G--------------LK----------------ET---------------AESAITTLQHVIATD-----FK---------PSEIEVAVA-----T-----S-------------------D----N-----N--FRQLSDDEVEEILTIIAERE---------------------
>Oikopleura_dioica@CBY06794
-------------MSRG-SS-A----G-FDRNITIFSPEGRLYQVEYAFKAIN-Q-G-GLTAVGVRGDTCSALVIQKKVP-------D-KLIDADSMS--RVWKIGGSNGAVVCGLSADSREYIRRARYETMNWNYKNAYEMPCDQLA-HRMATIAQVYTQEPGTRALGVASLII---GY---D-DEN----KL--PLLYRTDPSGYTAGFKAVAIGAKQTEATNFLE-KK----LR----------K-----------K-------T----DEEK-----------------------------W--------G--------------LK----------------ET---------------AELAITTLQHVIATD-----FK---------PSEIEVAVA-----T-----S-------------------D----N-----N--FRQLSDDEVEEILTIIAERE---------------------
>Danio_rerio@AAI65117
-------------MSRG-SN-A----G-FDRHITIFSPEGRLYQVEYAFKAIS-Q-S-GLTTVGIRGVDCAVLVTQKKVS-------D-TLLDASTMT--NMFRITPRIGCVMTGHYADSRSQVHRARIEAGEWKYKFGYDVPVDALC-RRLADLSQVYTQNAEMRPLGCCMMLI---SM---D-PQK-----G--PMLYKCDPAGYFCGFRATSVGVKHTEANSYLE-KK----IK----------K-------MQ--K---K---K----EEVE-----------------------------L--------D--------------FD----------------SS---------------VQMAISCLSSVLCMD-----FK---------CTELEVAVV-----T-----K-------------------E----NP----K--FRTLSEVEIERHLVAIAERE---------------------
>Homo_sapiens@BAA01587
-------------MSRG-SS-A----G-FDRHITIFSPEGRLYQVEYAFKAIN-Q-G-GLTSVAVRGKDCAVIVTQKKVP-------D-KLLDSSTVT--HLFKITENIGCVMTGMTADSRSQVQRARYEAANWKYKYGYEIPVDMLC-KRIADISQVYTQNAEMRPLGCCMILI---GI---D-EEQ-----G--PQVYKCDPAGYYCGFKATAAGVKQTESTSFLE-KK----VK----------K-----------K-------F----D--------------------------------W--------T--------------FE----------------QT---------------VETAITCLSTVLSID-----FK---------PSEIEVGVV-----T-----V-------------------E----NP----K--FRILTEAEIDAHLVALAERD---------------------
>Mus_musculus@EDL36728
--------NSRNAMSRG-SS-A----G-FDRHITIFSPEGRLYQVEYAFKAIN-Q-G-GLTSVAVRGKDCAVIVTQKKVP-------D-KLLDSSTVT--HLFKITESIGCVMTGMTADSRSQVQRARYEAANWKYKYGYEIPVDMLC-KRIADISQVYTQNAEMRPLGCCMILI---GI---D-EEQ-----G--PQVYKCDPAGYYCGFKATAAGVKQTESTSFLE-KK----VK----------K-----------K-------F----D--------------------------------W--------T--------------FE----------------QT---------------VETAITCLSTVLSID-----FK---------PSEIEVGVV-----T-----V-------------------E----NP----K--FRILTEAEIDAHLVALAERD---------------------
>Bos_taurus@XP_583783
-------------MSRG-SS-A----G-FDRHITIFSPEGRLYQVEYAFKAIN-Q-G-GLTSVAVRGKDCAVIVTQKKVP-------D-KLLDSSTVT--HLFKITENIGCVMTGMTADSRSQVQRARYEAANWKYKYGYEIPVDMLC-KRIADISQVYTQNAEMRPLGCCMILI---GI---D-EEQ-----G--PQVYKCDPAGYYCGFKATAAGVKQTESTSFLE-KK----VK----------K-----------K-------F----D--------------------------------W--------T--------------FE----------------QT---------------VETAITCLSTVLSID-----FK---------PSEIEVGVV-----T-----V-------------------E----KP----S---RILTEAEIDAHLVALAERD---------------------
>Danio_rerio@AAI64827
-------------MSRG-SS-A----G-FDRHITIFSPEGRLYQVEYAFKAIN-Q-G-GLTSVAVRGKDCAVVITQRKVP-------D-KLLDSSTVT--HLFRITENIGCVMSGMTADSRSQVQRARYEAANWKYKYGYEIPVDMLC-KRIADISQVYTQNAEMRPLGCCMIVV---GV---D-EEL-----G--PQVYKCDPAGYYCGFKATAAGVKQTEATSFLE-KK----IK----------K-----------K-------L----D--------------------------------W--------T--------------FD----------------QT---------------VETAISCLSTVLAID-----FK---------PSELEIGVV-----T-----T-------------------E----EP----K--FRILSESEIDTHLMALTERD---------------------
>Danio_rerio@AAH76196
-------------MSRG-SS-A----G-FDRHITIFSPEGRLYQVEYAFKAIN-Q-G-GLTSVAVRGKDCAIVVTQKKVP-------D-KLLDSSTVT--HLFRITENIGCVMSGMTADSRSQVQRARYEAANWKYKYGYEIPVDMLC-KRIADISQVYTQNAEMRPLGCCMIVI---GL---D-EEL-----G--PQVYKCDPAGYYCGFKATAAGVKQTEATSFLE-KK----VK----------K-----------K-------L----D--------------------------------W--------T--------------FE----------------QA---------------VETAITCLTTVLSID-----FK---------PSELEIGVI-----T-----A-------------------E----DP----K--FRILSESEVDTHLVSLSERD---------------------
>Xenopus_laevis@BAD42870
-------------MSRG-SS-A----G-FDRHITIFSPEGRLYQVEYAFKAIN-Q-G-GLTSVAVRGKDCAVVVTQRKVP-------D-KLLDSNTVT--HLFRITENIGCVMTGMTADSRSQVQRARYEAANWKYKYGYEIPVDMLC-KRMADISQVYTQNAEMRPLGCCMILI---GV---D-EEH-----G--PQVFKCDPAGYYCGFKATTAGVKQTEATSFLE-KK----VK----------K-----------K-------L----D--------------------------------W--------T--------------YE----------------QT---------------LETAISCLSTVLSID-----FK---------PSELEVAVV-----T-----V-------------------Q----DP----K--FKVLTEAEIDTHLVALAERD---------------------
>Xenopus_tropicalis@CAJ81265
-------------MSRG-SS-A----G-FDRHITIFSPEGRLYQVEYAFKAIN-Q-G-GLTSVAVRGKDCAVVVTQRKVP-------D-KLLDSNTVT--HLFRITESIGCVMTGMTADSRSQVQRARYEAANWKYKYGYEIPVDMLC-KRIADISQVYTQNAEMRPLGCCMILI---GV---D-EEN-----G--PQVFKCDPAGYYCGFKATTAGVKQTEATSFLE-KK----VK----------K-----------K-------L----D--------------------------------W--------T--------------YE----------------QT---------------LETAISCLSTVLSID-----FK---------PSELEVGVV-----T-----V-------------------E----DP----K--FRVLTEAEIDVHLVALAERD---------------------
>Xenopus_laevis@AAH84423
-------------MSRG-SS-A----G-FDRHITIFSPEGRLYQVEYAFKAIN-Q-G-GLTSVAVRGKDCAVVVTQRKVP-------D-KLLDSNTVT--HLFKITENIGCVMTGMTADSRSQVQRARYEAANWKYKYGYEIPVDMLC-KRIADISQVYTQNAEMRPLGCCMILI---GV---D-EEN-----G--PQVFKCDPAGYYCGFKATTAGVKQTEATSFLE-KK----VK----------K-----------K-------L----D--------------------------------W--------T--------------YG----------------QT---------------LETAISCLSTVLSID-----FK---------PSELEVGVV-----T-----V-------------------Q----DP----K--FRVLTEAEIDTHLVALAERD---------------------
>Rana_catesbeiana@ACO51961
-------------MSRG-SS-A----G-FDRHITIFSPEGRLYQVEYAFKAIN-Q-G-GLTSVAVRGKDCAIVVTQKKVP-------D-KSLDNSTVS--HLFRITENIGCVMTGMTADSRSQVQRARYEAANWKYKYGYEIPVDMLC-KRIADISQVYTQNAEMRPLGCCMILI---GV---D-EET-----G--PQVYKCDPAGYYCGFKATTAGVKQTEATSFLE-KK----VK----------K-----------K-------F----D--------------------------------W--------T--------------FE----------------QS---------------VETAISCLSTVLSID-----FK---------PSELEVGVV-----T-----V-------------------Q----DP----K--FRILTEAEIDVHLVALAERD---------------------
>Ambystoma_mexicanum@45804737.473
-------------MSRG-SS-A----G-FDRHITIFSPEGRLYQVEYAFKAIN-Q-G-GLTSVAVRGKDCAVMVTQKKVP-------D-KLLDYSTVS--HLFRITENIGCVMTGMTADSRSQVQRARYEAANWKYKYGYEIPVDMLC-KRMADISQVYTQNAEMRPLGCCMILI---GV---D-EEH-----G--PQVYKCDPAGYYCGFKATAAGVKQTEATSFLE-KK----VK----------K-----------K-------Y----D--------------------------------W--------S--------------FE----------------QT---------------VETAITCLSTVLSID-----FK---------PSELEVGVV-----T-----L-------------------Q----NP----K--FRILTEAEIDVHLVALAERD---------------------
>Monodelphis_domestica@XP_001363110
-------------MSRG-SS-A----G-FDRHITIFSPEGRLYQVEYAFKAIN-Q-G-GLTSVAVRGKDCAVIVTQKKVP-------D-KLLDSSTVT--HLFRITENIGCVMTGMTADSRSQVQRARYEAANWKYKYGYEIPVDMLC-KRIADISQVYTQNAEMRPLGCCMILI---GV---D-EEQ-----G--PQVYKCDPAGYYCGFKATAAGVKQTESTSFLE-KK----VK----------K-----------K-------F----D--------------------------------W--------T--------------FE----------------QT---------------VETAITCLSTVLSID-----FK---------PSELEVGVV-----T-----V-------------------E----NP----K--FRILTESEIDTHLVALAERD---------------------
>Ornithorhynchus_anatinus@XP_003428425
-------------MSRG-SS-A----G-FDRHITIFSPEGRLYQVEYAFKAIN-Q-G-GLTSVAVRGKDCAVIVTQKKVP-------D-KLLDSSTVT--HLFRITENIGCVMTGMTADSKSQVQRARYEAANWKYKYGYEIPVDMLC-KRIADISQVYTQNAEMRPLGCCMILI---GV---D-EEH-----G--PQVYKCDPAGYYCGFKATAAGVKQTESTSFLE-KK----VK----------K-----------K-------F----D--------------------------------W--------T--------------FE----------------QT---------------VETAITCLSTVLSID-----FK---------PSELEVGVV-----T-----V-------------------E----NP----K--FRILTESEIDTHLVALAERD---------------------
>Gallus_gallus@XP_003206625
-------------MSRG-SS-A----G-FDRHITIFSPEGRLYQVEYAFKAIN-Q-G-GLTSVAVRGKDSAVIVTQKKVP-------D-KLLDSNTVT--HLFSITENIGCVMTGMTADSRSQVQRARYEAANWKYKYGYDIPVDMLC-KRIADISQVYTQNAEMRPLGCCMILI---GI---D-EEH-----G--PQVYKCDPAGYYCGFKATAAGVKQTESTSFLE-KK----VK----------K-----------K-------F----D--------------------------------W--------T--------------YE----------------QT---------------VETAITCLSTVLSID-----FK---------PSEIEVGVV-----T-----V-------------------E----NP----K--FRILTETEIDMHLVALAERD---------------------
>Taeniopygia_guttata@ACH43691
-------------MSRG-SS-A----G-FDRHITIFSPEGRLYQVEYAFKAIN-Q-G-GLTSVAVRGKDSAVIVTQKKVP-------D-KLLDSNTVT--HLFKITENIGCVMTGMTADSRSQVQRARYEAANWKYKYGYDIPVDMLC-KRIADISQVYTQNAEMRPLGCCMILI---GI---D-EEH-----G--PQVYKCDPAGYYCGFKATAAGVKQTESTSFLE-KK----VK----------K-----------K-------F----D--------------------------------W--------T--------------YE----------------QT---------------VETAITCLSTVLSID-----FK---------PSEIEVGVV-----T-----V-------------------E----NP----K--FRILTEAEIDVHLVALAERD---------------------
>Leucoraja_erinacea@CT01080730.H1.1
-------------MSRG-SS-A----G-FDRHITIFSPEGRLYQVEYAFKAIN-Q-G-GLTSVAVRGKDCAVIVTQKKVP-------D-KLLDANTVT--HLFRITENIGCVMTGMTADSMSQVQRARYEAANWKYKYGYDIPVDMLC-KRMADISQVYTQNAEMRPLGCCMILV---GV---D-EGL-----G--AQVYKCDPAGYYCGFKATAAGVKQTEATSFLE-KK----IK----------K-----------K-------L----D--------------------------------W--------V--------------YN----------------QT---------------VETAITCLSTVLSID-----FK---------PSEIEVGVV-----T-----V-------------------D----NP----K--FRILTDSEIDVHLVALAERD---------------------
>Eptatretus_burgeri@53862426.45
-------------MSRG-SS-A----G-FDRHITIFSPEGRLYQVEYAFKAIN-Q-G-GLTSVAVRGKDSVVLVTQKKVP-------D-KLLESSSVT--QLFKITDKIGCMMTGMTADGRSQVQRARYEAANWKYKFNYNIPVDMLC-KRMADISQVYTQNAEMRPLGCCMMII---GI---D-EEF-----G--PQLYKCDPAGYFCGFKATSAGVKQTEANSFLE-KK----IK----------K-----------K-------L----E--------------------------------W--------T--------------YE----------------QT---------------VETAITCLSTVLSAD-----FK---------PTEIEVGVV-----T-----V-------------------Q----TP----N--FRVLTESQVDTHLVAIAERD---------------------
>Petromyzon_marinus@51797614.518
-------------MSRG-SS-A----G-FDRHITIFSPEGRLYQVEYAFKAIN-Q-G-GLTSVGLRGKDCAVMVTQKKVP-------D-KLLDSSTVT--QLYKITNGIGCMMTGMTADGRSQVQRGRYEAANWKYKYGYDIPVDMLC-KRMADISQVYTQNAEMRPLGCCMMLI---GI---D-EEL-----G--PQLYKCDPAGYFCGYKATSAGVKQTEANSFLE-KK----LK----------K-----------K-------P----D--------------------------------W--------S--------------FE----------------QT---------------VETAITCLSTIVSAD-----FK---------PSEIEVGIV-----T-----V-------------------D----NP----K--FRVLSEVEIDTHLVAIAEKD---------------------
>Lethenteron_japonicum@CT01080930.H1.1
-------------MSRG-SS-A----G-FDRHITIFSPEGRLYQVEYAFKAIN-Q-G-GLTSVGLRGKDCAVMVTQKKVP-------D-KLLDSSTVT--QLYKITNGIGCMMTGMTADGRSQVQRARYEAANWKYKYGYEIPVDMLC-KRMADISQVYTQNAEMRPLGCCMMLI---GI---D-EEL-----G--PQLYKCDPAGYFCGYKATSAGVKQTEANSFLE-KK----LK----------K-----------K-------P----E--------------------------------W--------S--------------FE----------------QT---------------VETAITCLSTIVSAD-----FK---------PSEIEVGIV-----T-----V-------------------D----NP----K--FRVLSEVEIDTHLVAIAEKD---------------------
>Saccoglossus_kowalevskii@XP_002741353
-------------MSRG-SS-A----G-FDRHITIFSPEGRLYQVEYAFKAIN-Q-G-GLTSVAIRGVDSAVVVTQKKVP-------D-KLLDASTVT--HLYHITDGIGCVMTGLVADSKSQVHRARYESANWKYKYGYNIPVDMLC-KRISDVSQVYTQNAEMRPLGCSMILI---GM---D-DEF-----G--PQIYKTDPAGYYCGYKATSVGVKQTEANSFLE-KK----IK----------K-----------K-------L----E--------------------------------W--------T--------------FE----------------QT---------------VQTAITCLSTVLSAD-----FK---------PSEIEIGVV-----T-----K-------------------D----NP----K--FRILTEPEIDVHLVAIAERD---------------------
>Xenoturbella_bocki@001.H1.1
-------------MSRG-TS-A----G-FDRHITIFSPEGRLYQVEYAFKAIN-Q-G-GLTSVGIKGTDCAVVITQKKVP-------D-KLIDESSVT--QLHQITDDVGCVMTGLPADSRAQVQRARYEAAVWKYKHGYDIPVDMLC-RRIGDISQVYTQHAEMRPLGCCMLLI---GW---N-DED-----G--AQLYKADPAGYYSGYKATSCGVKQMEANSFLE-KK----VK----------K-----------K-------A----D--------------------------------R--------T--------------FN----------------HT---------------VETAIACLSSILSAD-----FK---------PSEIEIGVI-----T-----A-------------------D----HP----K--FRVLTEKE---------------------------------
>Branchiostoma_floridae@EEN66630
-------------MSRG-TS-A----G-FDRHITIFSPEGRLYQVEYAFKAVN-Q-G-GLTSVAVRGKDCAVVVTQKKVP-------D-KLLDAETVT--HIFQITDYIGCVMTGMIADSRSQVQRARYEAANWKYKYGYEIPVDMLC-KRIADISQVYTQNAEMRPLGCCMILI---GY---D-DEH-----G--PQVYKTDPAGYYCGYKATSVGVKQTEANSFLE-KK----IK----------K-----------K-------V----D--------------------------------F--------T--------------YN----------------EA---------------VETAITCLSTILSAD-----FK---------PTEIEVAVV-----N-----K-------------------D----NP----K--FRVLTEAEIDTQLVSIAERD---------------------
>Molgula_tectiformis@CT01060818.H1.1
-------------MSRG-SS-A----G-FDRHITIFSPEGRLYQVEYAFKAIN-Q-S-GLTSVGVRGDDCAVLVTQRKIP-------D-KLLDAETVT--HMYRLTPTTGCVMTGLTADGRSQVERARIESINFKYKYGYEMPVDALC-KRIADIAQVYTQSSGMRPLGCIMMII---GW---D-EEF----DK--PMLYKCDPAGYYCGFKATSAGVKQTEANTFLE-KK----VK----------K-----------K-------K----DTF------------------------------W--------D--------------LE----------------QS---------------IETAISCLSTIVSAD-----FK---------PSDIEVAIV-----S-----K-------------------E----NK----S--FQVLSDEDVDSYLTALAEKD---------------------
>Molgula_gulf@CT04091006.H1.1
-------------MSRG-SS-A----G-FDRHITIFSPEGRLYQVEYAFK---------------------------------------KLLDVSTVT--HMYKLTPTIGCVMTGLTADGRSQVER----------------PIDALC-KRMADIAQVYTQSSGMRPLGSIMMLI---GW---D-EEL----NK--PMLYKCDPAGYYCGFKATSAGVKQIEANTFLE-KK----YK----------K-----------K-------G----DTA------------------------------W--------D--------------LE----------------QT---------------VETAISCLSTIVSAD-----FK---------PLDIEVAVV-----T-----E-------------------D----NK----K--FKVLTNDEVEEYLTALAEKD---------------------
>Bostrichobranchus_pilularis@CT01091006.H1.1
--------------------------------------------------------------------DCSVIVTQRKIP-------D-KLLDISTVT--HMYKLTRNTGCVMTGLTGDGRSQVDRARQEAVNFKYTYGYEMPLDALC-KRISDVSQVYTQVAGMRPLGCTMIAI---GW---D-EEF----DK--PLLYKCDPAGYYCGFKATSVGVKQTEANTYLE-KK----LK----------K-----------K-------K----DAV------------------------------W--------D--------------LT----------------HS---------------IEVAISCLSSIISSD-----FK---------PADLEVAVV-----T-----R-------------------E----DK----S--FKVLSDEEVDNYLIALAEKD---------------------
>Molgula_occidentalis@CT01091006.H1.1
-------------MSRG-SS-A----G-FDRHITIFSPEGRLYQVEYAFKAIN-Q-S-GLTSVGVRGDDCAVLVTQRKIP-------D-KLLDISTVT--HMYQLTPSTGCVMTGLTADGRSQVEKARIEACNFKYKYGYEMPVDSIC-KRIADVSQVYTQSAGMRPLGCTMMLI---GW---D-EEY----DK--PMLYKCDPAGYYCGFKATSAGVKQTEANTYLE-KK----IK----------K-----------K-------S----N--------------------------------W--------D--------------LE----------------QS---------------IEMAISCLSTIVSSD-----FK---------PVDIEVAIV-----S-----K-------------------D----HK----K--FTVLTDEEVDEYLTALAEKD---------------------
>Polyandrocarpa_maxima@CT01091006.H1.1
-----------------------------------FSPEGRLYQVEYAFKAIN-Q-S-GLTSVGVRGDDCAVVVTQRKIP-------D-KLLDVNTVT--HMYQITPNTGCVMTGLTADGRSQVQRARHEAINW--------------------------------------------------------------------------------------------------------------------------------------------------------------------------------------------------------------------------------------------------------------------------------------------------------------------------------------------------------------------
>Dendrodoa_grossularia@CT02091006.H1.1
-------------MSRG-SS-A----G-FDHHITIFSPEGRLYQVEYAFKAIN-Q-S-GLTSVGVRGDECAVIVTQRKVP-------D-KLLDVSTVT--HMYRISQNIGCVLTGLTADGRSQVERARQEAVNWKYKYGYEIPVDALC-KRVADISQVYTQNAEMRPLGCSMIII---GW---D-EEY----QK--PMLYKSDPAGYYCGFRATSAGVKQTEANTFLE-KK----FK----------K-----------K-------K----NTQ------------------------------W--------D--------------LN----------------HT---------------IEVALSCLSTVLSAD-----FK---------SSEVEIAFV-----S-----K-------------------D----NP----R--YRVLSNDEVDVHLTSLAEKE---------------------
>Styela_plicata@CT01091006.H1.1
---------------------------------------------------IN-Q-S-GLTSVGVRGDDCAVLVTQRKVP-------D-KLLDVNSVT--HM----------------------------AINWKYRYGYEIPVDALC-KRIADISQVYTQNAEMRPLGCSMIII---GW---D-EEY----EK--PMLYKSDPAGYYCGFRATSAGVKQTEANTFLE-KK----MK----------K-----------K-------K----NTV------------------------------W--------N--------------LD----------------HT---------------VEVALSCLSSVLSAD-----FK---------SSEIEISLL-----Y-----R-------------------K------------------------------------------------------
>Microcosmus_squamiger@CT01091006.H1.2
-------------MSRG-SS-A----G-FDHHITIFSPEGRLYQVEYAFKAIN-Q-A-GMTSVGIRGDDCAVVVTQRKIP-------D-KLLDVSTVT--HMSKITPKIGCVMTGLTADGRSQVERARQEAINWKYTYGYDIPVDALC-KRIADISQVYTQNAEMRPLGCSMIII---GW---D-EEY----ER--PMLYKSDPAGYYCGFRATSAGVKQTEANTFLE-KK----I-----------K-----------K-------K----DGV------------------------------W--------S--------------FD----------------HT---------------VEVALSCLSSVLSAD-----FK---------SSEVEIAAV-----S-----K-------------------N----SP----A--FRVLSDTEVDAYLTALAEKE---------------------
>Ciona_intestinalis@16824617.461_61
-------------MSRG-SS-A----G-FDRHITIFSPEGRLYQVEYAFKAIN-Q-S-GLTSVGVRGDECCVLITQKKVP-------D-KLIDVTTIT--HMFQLTPNIGCVMTGIMGDSQSQVQRARNEATNWKYKYGYEIPVDALC-KRMADISQVYTQNAEMRPLGCSMILM---GW---D-AEY----DK--PMLYKADPAGYYCGFRATSAGVKQTEANTFLE-KK----IK----------K-----------K-------K----DSV------------------------------W--------N--------------LE----------------KT---------------VDVALSCLTHILSAD-----FK---------PSELEVAIV-----T-----K-------------------E----NP----K--FKVLSEAEIDEYLTALAEKD---------------------
>Ciona_savignyi@CT07060818.H1.1
-------------MSRG-SS-A----G-FDRHITIFSPEGRLYQVEYAFKAIN-Q-S-GLTSVGVRGDDCCVLITQKKVP-------D-KLLDVSTIT--HMFQLTPTTGCVMTGMTADSQSQVSRARNEATNWKYKYGYEIPVDALC-KRMADISQVYTQNAEMRPLGCSMILM---GW---D-SEY----NK--PMLYKADPAGYYCGFRATSAGTKQTEANTFLE-KK----FK----------K-----------K-------K----EST------------------------------W--------D--------------LE----------------KT---------------VDVALSCLTHILSAD-----FK---------PSELEVAIV-----T-----K-------------------E----EP----K--FRILTEEEIDSYLTVLAEKD---------------------
>Clavelina_lepadiformis@CT01091006.H1.1
-------------MSRG-SS-A----G-FDHHITIFSPEGRLYQVEYAFKAIN-Q-A-GLTSVGVRGEDCVVLITQKKVP-------D-KLLDVSTIT--HMFQLTPNVGCVMTGMTADSQSQVLRARSEAINWKYKFGYEMPVDALC-KRMADISQVYTQNAEMRPLGCSMMVI---GW---D-QEY----DK--PMLYKTDPAGYYCGFRATSAGVKQTEANTFLE-KK----LK----------K-----------K-------K----DTN------------------------------W--------N--------------LE----------------KT---------------IDVALSCLTHILFAD-----FK---------PSELEVAVV-----T-----R-------------------D----NP----K--FRVLSEEEIDSYLTALAEKD---------------------
>Phallusia_mammilata@Pmam50134.H1.1
-------------MSRG-SS-A----G-FDHHITIFSPEGRLYQVEYAFKAIN-Q-A-GLTSVGVRGDDCAVVMTQRKVP-------D-KLMDISTIT--HMFQLTPSIGCVMTGMTADSRSQVLRARHEATNWKYKYGYEIPVDSLC-KRMANISQVYTQNAEMRPKGCCMIMI---GW---D-EEY----DK--PMLYKCDPAGYYCGFRATSAGVKQTEANTFLE-KK----VK----------K-----------K-------K----DAA------------------------------W--------D--------------IE----------------KT---------------VDVALSCLTHILSAD-----FK--------------------------------------------------------------------------------------------------------
>Cystodytes_dellechiajei@CT01091006.H1.1
-------------MSRG-SS-A----G-FDHHITIFSPEGRLYQVEYAFKAIN-Q-A-GLTSVGVRGDDCAVLITQKKVP-------D-KLIDVSTIT--HMFQLTPNTGCVMTGMTGDSRSQVQRARHEAINWKYKYGYEIPVDALC-KRMADISQVYTQNAEMRPLGCSMIVI---GW---D-HEY----NK--PMLYKTDPAGYYCGFRATSAGVKQTEANTFLE-KK----LK----------K-----------K-------K----DSS------------------------------W--------D--------------VE----------------RT---------------VDVALSCLTHILSAD-----FK---------PSELEIAMV-----T-----R-------------------D----QP----K--FRVLSEQEIDQYLTVLAEKD---------------------
>Strongylocentrotus_purpuratus@3474461
-------------MSRG-SS-A----G-FDHFITVFSPEGRLYQVEYAFKAIN-Q-G-GMTSVAVKGPDCVVAITQKKVP-------D-KLLDPMTVT--HMYKITEHIGCAMTGMTADSRSQVFRARVEAANWKYKYGYEIPVEMLC-KRMADISQVYTQSAQMRPLGCSMILL---GW---D-EEL-----G--PQLYKTDPAGYFCGYKATSVGVKQTEANSFLE-KK----LK----------K-----------K-------Q----D--------------------------------F--------T--------------YD----------------QA---------------VETAIKCLSSVLSAD-----FK---------PTEIEVAVV-----T-----R-------------------D----NQ----A--FRTLSEEEIDGHLVAIAEKD---------------------
>Paracentrotus_lividus@CT01070709.H1.1
-------------MSRG-SS-A----G-FDHFITVFSPEGRLYQVEYAFKAIN-Q-G-GMTSVAVKGPDCVVAITQKKVP-------D-KLLDPKTVT--HMYKITEHIGCAMTGMTADSRSQVFRARVEAANWKYKYGYEIPVEMLC-KRMADISQVYTQSAQMRPLGCSMILM---GW---D-EEL-----G--PQLYKTDPAGYFCGYKATSVGVKQTEANSFLE-KK----LK----------R-----------R--------------------------------------------------------------------------------------------------------------------------------------------------------------------------------------------------------------------------------------
>Patiria_pectinifera@93348962.1
-------------MSRG-SS-A----G-FDRFITVFSPEGRLYQVEYAFKAIS-Q-G-GMTSVAIKGADSAVVVTQKKVP-------D-KLLDAETVT--HMFPITEHIGCVMTGLIADSRSQVFRARYEAANFRYKFGYEIPVEMLC-KRIADISQVYTQNAQMRPLGCSMILI---GW---D-DEV-----G--PQVFKTDPAGYYCGFKATSVGVKQTEANSFL-----------------------------------------------------------------------------------------------------------------------------------------------------------------------------------------------------------------------------------------------------------------------
>Patiria_miniata@CT01100918.H1.1
-------------MSRG-SS-A----G-FDRFITVFSPEGRLYQVEYAFKAIS-Q-G-GMTSVAIKGADSAVVVTQKKVP-------D-KLLDADTVT--HMFPITEHIGCVMTGLIADSRSQVFRARYEAANFRYKFGYEIPVEMLC-KRIADISQVYTQNAQMRPLGCSMILI---GW---D-DEV-----G--PQVFKTDPAGYYCGFKATSVGVKQTEANSFLE-KK----IK----------K-----------K-------L----D--------------------------------W--------T--------------YD----------------QT---------------IETAIKCLSSVLSAD-----FK---------PSEIEVAVV-----N-----Q-------------------E----NN----K--FRVLTETEIDVHLTALAEKD---------------------
>Apostichopus_japonicus@CT01110418.H1.1
-------------MSRG-SS-A----G-FDRYITVFSPEGRLYQVEYAFKAIN-Q-G-GMTSVALRGVDSAVAVTQKKVP-------D-KLLDASTVT--HMFQITEHIGCVMTGLTADSRSQVYRARYEAANWMYKYGYEIPVEMLC-KRIADISQVYTQSAQMRPLGCSMILL---GI---D-EET-----G--PQVFKADPAGYFCGYKATSVGAKQTEANSFLE-KK----LK----------K-----------K-------K----T--------------------------------F--------T--------------FE----------------ET---------------IETAIKCLSSVLSID-----FK---------PSELEIAVV-----T-----K-------------------D----KP----E--FRTLSNEEIDVYLTAIAEKD---------------------
>Anolis_carolinensis@XP_003216618
-------------MSRG-SS-A----G-FDRQYYHFLSRGRLYQVEYAFKAIN-Q-G-GLTSVAVRGKDCAVVVTQKKVP-------D-KLLDSSTVT--HLFRITENIGCVMTGMTADSRSQVQRARYEAANWKYKYGYDIPVDMLC-KRIADISQVYTQNAEMRPLGCCVIMI---GI---D-EEN-----N--PQVYKCDPAGYYCGFKATAAGVKQTESTSFLE-KK----VK----------K-----------K-------L----D--------------------------------W--------T--------------FE----------------QT---------------VETAITCLSTVLSID-----FK---------PSEIEIGVV-----T-----V-------------------D----NP----K--FRILTEAEVDTHLVALAERD---------------------
>Pan_troglodytes@XP_003319046
-------------MSHG-SS-A----G-FDRHITIFSPEGRLYQVEYAFKAIN-Q-G-GLTSVAVRGXDCVVIVPQKKVP-------D-KLLDSSIVT--HLFKITENIGCVTTGMTADSRSQVQRARYEAANWKYKYGYEIPVDMLC-KRIADISQVYTRNAEMRPLGCCMILI---GI---D-EEQ-----G--PQVYKCDPAGYYCGFKATAVGVKQTETTSFLE-KK----VK----------K-----------K-------F----D--------------------------------W--------T--------------FE----------------QT---------------LETAITCLSTVLSVD-----FK---------PSEIEVGVV-----T-----V-------------------E----NP----E--FRILTEADIDAHLVALAERD---------------------
>Eucidaris_tribuloides@CT01120403.H1.1
-------------MSRG-SS-A----G-FDHFITVFSPEGRLYQVEYAFKAIN-Q-G-GMTTVGVKGPDCALVVTQKKVP-------D-KLLDPNTVT--HVYKLTEHIGCAMTGLTADSRSQVFRARVEAANWKYKYGYEIPVEVCCSKRMADISQVYTQSAQMRPLGCSMIFI---GW---D-EEL-----G--PQLYKTDPAGYYCGYKATSVGVKQTEANSFLE-KK----LK----------K-----------K-------Q----D--------------------------------F--------T--------------YD----------------QA---------------VETAIKCLSSVLSAD-----FK---------PSEIEVAVI-----T-----R-------------------D----NP----C--FRTLSEEEIDTHLVALAEKD---------------------
>Lytechinus_variegatus@JI426059.H1.1
-------------MSRG-SS-A----G-FDHFITVFSPEGRLYQVEYAFKAIN-Q-G-GITSVAVKGPDCVVAITQKKVP-------D-KLL--------------------------DSRSQVFRARVEAANWKYKYGYEIPVEMLC-KRMADISQVYTQSAQMRPLGCSMILL---GW---D-EEL-----G--PQLYKTDPAGYFCGYKATSVGVKQTEANSFLE-KK----LK----------K-----------K-------Q----D--------------------------------F--------T--------------YD----------------QA---------------VETAIKCLSSVLSAD-----FK---------PTEIEVAVV-----T-----R-------------------D----NQ----V--FRTLSEEDIDAHLVAIAEKD---------------------
>Callorhinchus_milii@AFK10987
-------------MSRG-SS-A----G-FDRHITIFSPEGRLYQVEYAFKAIN-Q-G-GLTSVAVRGKDCAVIVTQKKVP-------D-ELLDANTVT--HLFRITEKIGCVMTGMTADSRSQVQRARYEAANWKYKYGYEIPVDMLC-KRIADISQVYMQNAEMRPLGCCMILV---GV---D-EEL-----G--PQVYKCDPAGYYCGFKATAAGVKQTEATSFLE-KK----VK----------K-----------K-------L----D--------------------------------W--------T--------------YD----------------QT---------------VETAITCLSTVLPID-----FK---------PSEIEIGVV-----S-----V-------------------D----NP----K--FRIFTETETDVHLVALAERD---------------------
>Callorhinchus_milii@AFM88302
-------------MSRG-SS-A----G-FDRHITIFSPEGRLYQVEYAFKAIN-Q-G-GLTSVAVRGKDCAVIVTQKKVP-------D-KLLDANTVT--HLFRITEKIGCVMTGMTADSRSQVQRARYEAANWKYKYGYEIPVDMLC-KRIADISQVYTQNAEMRPLGCCMILV---GV---D-EEL-----G--PQVYKCDPAGYYCGFKATAAGVKQTEATSFLE-KK----VK----------K-----------K-------L----D--------------------------------W--------T--------------YD----------------QT---------------VETAITCLSTVLSID-----FK---------PSEIEIGVV-----S-----V-------------------D----NP----K--FRIFTETETDVHLVALAERD---------------------
>Crotalus_adamanteus@AFJ51039
-------------MSRG-SS-A----G-FDRHITIFSPEGRLYQVEYAFKAIN-Q-G-GLTSVAVRGKDCAVVVTQKKVP-------D-KLLDSSTVT--HLFRITENIGCVMTGMTADSRSQVQRARYEAANWKYKYGYEIPVDMLC-KRIADISQVYTQNAEMRPLGCCMIMI---GI---D-EEN-----N--PQVYKCDPAGYYCGFKATAAGVKQTESTSFLE-KK----VK----------K-----------K-------L----D--------------------------------W--------T--------------FE----------------QT---------------VETAVTCLSTVLSID-----FK---------PSEIEVGVV-----T-----V-------------------D----NP----K--FRILTEAEIDTHLVALAERD---------------------
>Oreochromis_niloticus@XP_003445487
-------------MSRG-SS-A----G-FDRHITIFSPEGRLYQVEYAFKAIN-Q-G-GLTSVAVRGKDCAVVVTQKKVP-------D-KLLDAATVT--HLFKITENIGCVMTGMTADGRSQVQRARYEAANWMYKYGYEVPVDMLC-KRMADISQVYTQNAEMRPLGCCMIVI---GI---D-EEL-----G--PQLFKCDPAGYYCGFKATAAGVKQTEATSFLE-KK----VK----------K-----------K-------L----D--------------------------------W--------T--------------YE----------------QT---------------IETAISCLSTVLSID-----FK---------PSELEIGVI-----T-----A-------------------Q----EP----K--FKILSEAEIDAHLMTLSERE---------------------
>Oreochromis_niloticus@XP_003440740
-------------MSRG-SS-A----G-FDRHITIFSPEGRLYQVEYAFKAIN-Q-G-GLTSVAVRGKDCAVVVTQKKVP-------D-KLLDASTVT--HLFRITDNIGCVMSGMTADSRSQVQRARYEAANWQYKYGYEIPVDMLC-KRIADISQVYTQNAEMRPLGCCMIVI---GI---D-EEY-----G--PQVYKCDPAGYYCGFKATAAGVKQTEATSFLE-KK----VK----------K-----------K-------L----D--------------------------------W--------T--------------FE----------------QT---------------IETAISCLSTVLSID-----FK---------PSELEVGVV-----T-----T-------------------Q----DP----K--FRILAETEVDTHLMSLAERD---------------------
>Oreochromis_niloticus@XP_003449352
-------------MSRG-SN-A----G-FDRHITIFSPEGRLYQVEYAFKAIS-Q-S-GLTSIGIRGKDTSVVVTQKKVP-------D-KLLDSSTVT--NMFKLTPRIGCVMTGHNADSRSQVHRARVEAGEWKYKFGYDITADVLC-RRLADISQVYTQNAEMRPLGCCMIMV---AI---D-PQH-----G--PVLYKCDPAGYYCGFRATAVGAKQTEANSYLE-KK----LK----------K-----------K-------P----D--------------------------------L--------T--------------HD----------------RT---------------VQLAISCLSSVLSVD-----FK---------ASELEIGVV-----T-----K-------------------D----KP----K--FRTLPEEEIETHLVAIAERE---------------------
>Doliolum_nationalis@Dnat5753.H1.1
-------------------------------------------------------------------------------------------------------------------------------------------------------------LYTQNAEMRPLGCCMMLI---GW---D-DEY----SK--PMLYKTDPAGYYCGFRATSAGVKQTEANTFLE-KK----VK----------K-----------K-------K----DQV------------------------------W--------D--------------LE----------------KT---------------VTVALSCLTHILSAD-----FK---------PSELEIAVV-----S-----K-------------------E----NP----S--FTILNEEEIDVYLTALAERD---------------------
>Salpa_fusiformis@Sfus10358.H1.1
-------------MSRG-SS-A----G-FDRHITIFSPEGRLYQVEYAFKAIN-Q-S-GLTSVGVRGDDCAVLITQKKVP-------D-KLVDKSTVT--HMFNLTPNVGCVMTGLTADSRSQVMRARSEAANFKYKYGYEIPVDCLV-KRMADISQVYTQNAEMRPLGCSMMMI---GW---D-HEL----GK--PMLYKADPAGYYCGFRAVSAGIKQTEANTFLE-KK----LK----------K-----------K-------K----EQS------------------------------W--------D--------------LD----------------RS---------------ISVALSCLTHILSVD-----FK---------PSELEVAIV-----S-----K-------------------A----QP----K--FHCLSEDEIENHLTALAEKD---------------------
>Ophionotus_victoriae@CT01130603.H1.1
-------------MSRG-TS-A----G-FDRFITVFSPEGRLYQVEYAFKAVN-Q-G-GITSIAMRGTDCAVAVTQKKVP-------D-KLLDADSVT--HMFKLTEHIGCVMTGLTADSRSQVHRARYEAANWKYKYGYDIPLEMLC-KRMADISQVYTQNAQMRPVG---------------------------------------------------------------------------------------------------------------------------------------------------------------------------------------------------------------------------------------------------------------------------------------------------------------------------------
>Parastichopus_parvimensis@SRA83745619.H1.1
-----------------------------------------------------------------------------------------------------------------------------RARYEAANWKYKYGYEIPGEMLC-KRIADISQVYTQSAQMRPLGCSSL-----------------------------------------------------------------------------------------------------------------------------------------------------------------------------------------------------------------------------------------------------------------------------------------------------------------------------
>Chelonia_mydas@EMP27832
-------------MSRG-SS-A----G-FDRHITIFSPEGRLYQVEYAFKAIS-Q-G-GLTTVAVRGDDSVAMVTQKKVP-------D-KLLDPSTVT--NLYRLTETIGCAMTGMSADGRSQVQRARHEAAEWKYKKGYEIPVAMLC-RRMADISQVYTQNAEMRPLGCCMILI---GI---D-QEL-----G--PQLFKCDPAGYYCGYKATTAGVKQTEANSFLE-KT----LK----------K-----------K------------Q--------------------------------G--------S--------------PV----------------DP---------------VELAITCLSTVLSTD-----FK---------ASEIEVGIV-----T-----S-------------------E----HP----Q--FRTLSEDEIERHLVTIAERE---------------------
>Anas_platyrhynchos@EOB05002
--------------------------------------------LEYAFKAIN-Q-G-GLTSVAVRGKDSAVIVTQKKVP-------D-KLLDSNTVT--HLFSITENIGCVMTGMTADSRSQVQRARYEAANWKYKYGYDIPVDMLC-KRIADISQVYTQNAEMRPLGCCMILI---GI---D-EEH-----G--PQVYKCDPAGYYCGFKATAAGVKQTESTSFLE-KK----VK----------K-----------K-------F----D--------------------------------W--------T--------------YE----------------QT---------------VEVAITCLSTVLSID-----FK---------PSEIEVGVV-----T-----V-------------------E----NP----K--FR---------------------------------------
>Columba_livia@EMC83847
--------------------------------------------LEYAFKAIN-Q-G-GLTSVAVRGKDSAVIVTQKKVP-------D-KLLDSNTVT--HLFRITENIGCVMTGMTADSRSQVQRARYEAANWKYKYGYDIPVDMLC-KRIADISQVYTQNAEMRPLGCCMILI---GI---D-EEH-----G--PQVYKCDPAGYYCGFKATAAGVKQTESTSFLE-KK----VK----------K-----------K-------F----D--------------------------------W--------T--------------YE----------------QT---------------VETAITCLSTVLSID-----FK---------PSEIEVGVV-----T-----V-------------------E----NP----K--FRILTEAEIDVHLVALAERD---------------------
>Botryllus_schlosseri@CT01131026.H1.1
-------------MSRG-SS-A----G-FDHHITIFSPEGRLYQVEYAFKAIN-Q-A-GLTSVAVRGDDCAVLVTQRKVP-------D-KLLDISTVT--HMYRITPNIGCVMTGLTADGVSQVERARQEAINWKYKYGYEITVDALC-KRVADVSQIYTQNAEMRPLGCSMILI---GW---D-EEY----EK--PMLYKSDPAGYFCGFRATSAGVKQTEANNYLE-KK----FK----------K-----------K-------K----DTP------------------------------W--------N--------------LE----------------HT---------------IEVALSCLSTVLSAD-----FK---------SSEVEIAVV-----S-----K-------------------D----QP----G--FRVLDNDEVDTHLTALAEKD---------------------
>Alligator_sinensis@XM_006015368.H1.1
-------------MSRG-SS-A----G-FDRHITIFSPEGRLYQVEYAFKAIN-Q-G-GLTSVAVRGKDSAVIVTQKKVP-------D-KLLDSSTVT--HLFRITENIGCVMTGMTADSRSQVQRARYEAANWKYKYGYDIPVDMLC-KRIADISQVYTQNAEMRPLGCCMILI---GV---D-EEH-----G--PQVYKCDPAGYYCGFKATAAGVKQTESTSFLE-KK----VK----------K-----------K-------F----D--------------------------------W--------T--------------YE----------------QT---------------VETAITCLSTVLSID-----FK---------PSEIEVGVV-----T-----V-------------------E----NP----K--FRILTEAEIDTHLVALAERD---------------------
>Caiman_crocodilus@Contig754.H1.1
-------------MSRG-SS-A----G-FDRHITIFSPEGRLYQVEYAFKAIN-Q-G-GLTSVAVRGKDSAVIVTQKKVP-------D-KLLDSSTVT--HLFRITENIGCVMTGMTADSRSQVQRARYEAANWKYKYGYDIPVDMLC-KRIADISQVYTQNAEMRPLGCCMILI---GV---D-EEH-----G--PQVYKCDPAGYYCGFKATAAGVKQTESTSFLE-KK----VK----------K-----------K-------F----D--------------------------------W--------T--------------YE----------------QT---------------VETAITCLSTVLSID-----FK---------PSEIEVGVV-----T-----V-------------------E----NP----K--FRILTEAEIDTHLVALAERD---------------------
>Caretta_caretta@Contig1240.H1.1
------------------------------------------------------------------GKDCAVIVTQKKVP-------D-KLLDSSTVT--HLFRITETIGCVMTGMTADSRSQVQRARYEAANWKYKYGYEIPVDMLC-KRIADISQVYTQNAEMRPLGCCMILI---GI---D-EEH-----G--PQVYKCDPAGYYCGFKATAAGVKQTESTSFLE-KK----VK----------K-----------K-------Y----D--------------------------------W--------T--------------FE----------------QT---------------VETGITCLSTVLSID-----FK---------PSELEVGVV-----T-----V-------------------E----NP----K--FRILTESEIDMHLVALAERD---------------------
>Caretta_caretta@Contig15164.H1.1
-------------------------------------------------------------------------------------------------------------------------------------WKYKKGYEIPVAMLC-RRMADISQVYTQNAEMRPLGCCMILI---GI---D-QEL-----G--PQLFKCDPAGYYCGYKATTAGVKQTEANSFLE-KT----LK----------K-----------K------------Q--------------------------------G--------S--------------PV----------------DP---------------VELAITCLSTVLSTD-----FK---------ASEIEVGIV-----T-----S-------------------E----HP----Q--FR---------------------------------------
>Chelonoidis_nigra@CT01131209.H1.1
-------------MSRG-SS-A----G-FDRHITIFSPEGRLYQVEYAFKAIN-Q-G-GLTSVAVRGKDCAVIVTQKKVP-------D-KLLDSSTVT--HLFRITETIGCVMTGMTADSRSQVQRARYEAANWKYKYGYEIPVDMLC-KRIADISQVYTQNAEMRPLGCCMILI---GI---D-EEH-----G--PQVYKCDPAGYYCGFKATAAGVKQTESTSFLE-KK----VK----------K-----------K-------Y----D--------------------------------W--------T--------------FE----------------QT---------------VETGITCLSTVLSID-----FK---------PSELEVGVV-----T-----V-------------------E----NP----K--FR---------------------------------------
>Chelonoidis_nigra@Contig106164.H1.1
-----------------------------------------------------------------------------------------------------------------------GRSQVQRARHEAAEWKYKKGYEIPVATLC-RRMADISQVYTQNAEMRPLGCCMILI---GI---D-QEL-----G--PQLFKCDPAGYYCGYKATTAGVKQTEANSFLE-KT----LK----------K-----------K------------Q--------------------------------G--------S--------------PV----------------DP---------------VELAITCLSTVLSTD-----FK---------ASEIEVGIV-----T-----S-------------------E----HP----R--FRTLSEDEIERHLVAIAERD---------------------
>Chrysemys_picta_bellii@CT01131209.H1.1
-------------MSRG-SS-A----G-FDRHITIFSPEGRLYQVEYAFKAIN-Q-G-GLTSVAVRGKDCAVIVTQKKVP-------D-KLLDSSTVT--HLFRITETIGCVMTGMTADSRSQVQRARYEAANWKYKYGYEIPVDMLC-KRIADISQVYTQNAEMRPLGCCMILI---GI---D-EEH-----G--PQVYKCDPAGYYCGFKATAAGVKQTESTSFLE-KK----VK----------K-----------K-------Y----D--------------------------------W--------T--------------FE----------------QT---------------VETGITCLSTVLSID-----FK---------PSELEVGVV-----T-----V-------------------E----NP----K--FRILTEAEIDTHLVALAERD---------------------
>Chrysemys_picta_bellii@toto21309.H1.1
-------------MSRG-SS-A----G-FDRHITIFSPEGRLYQVEYAFKAIS-Q-G-GLTTVAVRGEDSVAVVTQKKVP-------D-KLLDPGTVT--NLYRLTETIGCAMTGMSADGRSQVQRARHEAAEWKYKKGYEIPVATLC-RRMADISQVYTQNAEMRPLGCCMILI---GI---D-HEL-----G--PQLFKCDPAGYYCGYKATTAGVKQTEANSFLE-KT----LK----------K-----------K------------Q--------------------------------G--------S--------------PV----------------DP---------------VELAITCLSTVLSTD-----FK---------ASEIEVGIV-----T-----S-------------------E----NP----R--FRTLSEDEIEHHLIAIAERD---------------------
>Crocodylus_niloticus@toto841.H1.1
-------------MSRG-SS-A----G-FDRHITIFSPEGRLYQVEYAFKAIN-Q-G-GLTSVAVRGKDSAVIVTQKKVP-------D-KLLDSSTVT--HLFRITENIGCVMTGMTADSRSQVQRARYEAANWKYKYGYDIPVDMLC-KRIADISQVYTQNAEMRPLGCCMILI---GV---D-EEH-----G--PQVYKCDPAGYYCGFKATAAGVKQTESTSFLE-KK----VK----------K-----------K-------F----D--------------------------------W--------T--------------YE----------------QT---------------VETAITCLSTVLSID-----FK---------PSEIEVGVV-----T-----V-------------------E----NP----K--FRILTEAEIDTHLVALAERD---------------------
>Cyclorana_alboguttata@Calb4966.H1.1
-------------MSRG-SS-A----G-FDRHITIFSPEGRLYQVEYAFKAIN-Q-G-GLTSVAVRGKDCAIVVTQKKVP-------D-KLLDSSTVT--HLFQITENIGCVMTGMTADSRSQVQRARYEAANWKYKYGYEIPVDMLC-KRIADISQVYTQNAEMRPLGCCMILI---GT---D-EEN-----G--PQVYKCDPAGYYCGFKATTAGVKQTEATSFLE-KK----VK----------K-----------K-------F----D--------------------------------W--------T--------------FE----------------QS---------------VETAISCLSTILSID-----FK---------PSELEVGVV-----T-----V-------------------Q----DP----K--FRILTEAEIDVHLVALAERD---------------------
>Cynops_pyrrhogaster@CT01131209.H1.1
---------------------A----G-FDRHITIFSPEGRLYQVEYAFKAIN-Q-G-GLTSVAVRGKDCAVLVTQKKVP-------D-KLLDYSTVT--HLFRITENIGCVMTGMTADSRSQVQRARYEAANWKYKYGYEIPVDMLC-KRMADISQVYTQNAEMRPLGCCMILI---GV---D-EEH-----G--AQVYKCDPAGYYCGFKATAAGVKQTEATSFLE-KK----VK----------K-----------K-------Y----D--------------------------------W--------S--------------FE----------------QT---------------VETAITCLSTVLSID-----FK---------PSELEVGVV-----T-----V-------------------E----NP----K--FRILTEAEIDVHLVALAERD---------------------
>Elaphe_guttata@toto2861.H1.1
-------------MSRG-SS-A----G-FDRHITIFSPEGRLYQVEYAFKAIN-Q-G-GLTSVAVRGKDCAVVVTQKKVP-------D-KLLDSNTVT--HLFRITENIGCVMTGMT-DSRSQVQRARYEAANWKYKYGYEIPVDMLC-KRIADISQVYTQNAEMRPLGCCMIMI---GI---D-EEN-----N--PQVYKCDPAGYYCGFKATAAGVKQTESTSFLE-KK----VK----------K-----------K-------L----D--------------------------------W--------T--------------FE----------------QT---------------VETGITCLSTVLSID-----FK---------PSEIEVGVV-----T-----V-------------------D----NP----K--FRILTEAEIDTHLVALAERD---------------------
>Emys_orbicularis@Contig31004.H1.1
------------------------------------------------------------------------IVTQKKVP-------D-KLLDSSTVT--HLFRITETIGCVMTGMTADSRSQVQRARYEAANWKYKYGYEIPVDMLC-KRIADISQVYTQNAEMRPLGCCMILI---GI---D-EEH-----G--PQVYKCDPAGYYCGFKATAAGVKQTESTSFLE-KK----VK----------K-----------K-------Y----D--------------------------------W--------T--------------FE----------------QT---------------VETGITCLSTVLSID-----FK---------PSELEVGVV-----T-----V-------------------E----NP----K--FRILTEAEIDTHLVALAERD---------------------
>Emys_orbicularis@Contig38809.H1.1
---------------------------------------------------------------------------------------------------------------------------------------YKKGYEIPVATLC-RRMADISQVYTQNAEMRPLGCCMILI---GI---D-HEL-----G--PQLFKCDPAGYYCGYKGTTAGVKQTEANSFLE-KT----LK----------K-----------K------------Q--------------------------------G--------S--------------PV----------------DP---------------VELAITCLSTVLSTD-----FK---------ASEIEVGIV-----T-----S-------------------E----SP----R--FRTLSEDEIEHHLVAIAERD---------------------
>Eublepharis_macularius@Emac10564.H1.1
-------------MSRG-SS-A----G-FDRHITIFSPEGRLYQVEYAFKAIN-Q-G-GLTSVAVRGKDCAVVVTQKKVP-------D-KLLDSSTVT--HLFRITENIGCVMTGMTADSRSQVQRARYEAANWKYKYNYDIPVDMLC-KRIADISQVYTQNAEMRPLGCCMILI---GI---D-EEN-----N--PQVYKCDPAGYYCGFKATAAGVKQTESTSFLE-KK----VK----------K-----------K-------L----D--------------------------------W--------T--------------FE----------------QT---------------VETAITCLSTVLSID-----FK---------PSEIEVGVV-----T-----V-------------------E----NP----K--FRILTEAEIDTHLVALAERD---------------------
>Lampropholis_coggeri@CT01131209.H1.1
-------------MSRG-SS-A----G-FDRHITIFSPEGRLYQVEYAFKAIN-Q-G-GLTSVAVRGKDCAVVVTQKKVP-------D-KLLDSSTVT--HLFRITENIGCVMTGMTADSRSQVQRARYEAANWKYKYGYEIPVDMLC-KRIADISQVYTQNAEMRPLGCCMILI---GV---D-EEN-----N--PQVYKCDPAGYYCGFKATAAGVKQTESTSFLE-KK----VK----------K-----------K-------L----D--------------------------------W--------T--------------FX----------------QT---------------VETGITCLSTVLSID-----FK---------PSELEVGVV-----T-----V-------------------D----NP----K--FRILTEAEIDVHLVALAEXD---------------------
>Latimeria_chalumnae@Lcha21823.H1.1
-------------MSRG-SS-A----G-FDRHITIFSPEGRLYQVEYAFKAIN-Q-G-GLTSVAVRGKDCAVVVTQKKVP-------D-KLLDAGTVT--HLFRVTENIGCVMTGMTADSKSQVQRARYEAANWKYKYGYEIPVDMLC-KRIADISQVYTQNAEMRPLGCCMILV---GI---D-QEY-----G--PQVYKCDPAGYYCGFKATAAGVKQTEATSFLE-KK----VK----------K-----------K-------L----D--------------------------------W--------T--------------FE----------------QT---------------VETAITCLSTVLSID-----FK---------PSELEVGVV-----T-----V-------------------D----NP----K--FRILRESEIDAHLVALAERD---------------------
>Latimeria_chalumnae@CT02131209.H1.1
-------------MSRG-SS-A----G-FDRHITIFSPEGRLYQVEYAFKAIN-Q-G-GLTTVAMKGDDSVVVVTQKKVP-------D-KLLEPSTMT--NMYRLTDKIGCVMTGMIADGRSQVQRARYEAAEWKYKYGYDIPVDMLC-KRIADISQVYTQNAEMRPLGCCMMLI---GI---D-DEF-----G--PQLYKCDPAGYYCSFKATSAGVKQTEANSYLE-KK----IK----------K-----------A-------D----S--------------------------------L--------S--------------LG----------------KT---------------TELAITCLSTVLSLD-----FK---------SNEIEVGVV-----S-----K-------------------D----NP----K--FRILKEAEIETHLVAIAERD---------------------
>Latimeria_menadoensis@GAPS01040542.H1.1
-------------MSRG-SS-A----G-FDRHITIFSPEGRLYQVEYAFKAIN-Q-G-GLTSVAVRGKDCAVVVTQKKVP-------D-KLLDAGTVT--HLFRVTENIGCVMTGMTADSKSQVQRARYEAANWKYKYGYEIPVDMLC-KRIADISQVYTQNAEMRPLGCCMILV---GI---D-QEY-----G--PQVYKCDPAGYYCGFKATAAGVKQTEATSFLE-KK----VK----------K-----------K-------L----D--------------------------------W--------T--------------FE----------------QT---------------VETAITCLSTVLSID-----FK---------PSELEVGVV-----T-----V-------------------D----NP----K--FRILRESEIDAHLVALAERD---------------------
>Latimeria_menadoensis@GAPS01031219.H1.1
-------------MSRG-SS-A----G-FDRHITIFSPEGRLYQVEYAFKAIN-Q-G-GLTTVAMKGDDSVVVVTQKKVP-------D-KLLEPSTMT--NMYRLTDKIGCVMTGMIADGRSQVQRARYEAAEWKYKYGYDIPVDMLC-KRIADISQVYTQNAEMRPLGCCMMLI---GI---D-DEF-----G--PQLYKCDPAGYYCSFKATSAGVKQTEANSYLE-KK----IK----------K-----------A-------D----S--------------------------------L--------S--------------LG----------------KT---------------TELAITCLSTVLSLD-----FK---------SNEIEVGVV-----S-----K-------------------D----NP----K--FRILKEAEIETHLVAIAERD---------------------
>Leucoraja_erinacea@toto81892.H1.1
---------------------------------------GRLYQVEYAFKAIN-Q-S-GLTTVVIRGKDSVVAVTQKKVT-------D-KLVDASTVT--NMHRLTEHIGCVMTGMLADCRSQVQRARHEAANWKYKYGYDIPVEMLC-KRMAVISQVYTQNAEMRPLGCCMLLF---AI---D-MER-----G--PQLFKCDPAGYYCGFKASSVGVKQIEANSYLE-KK----LK----------K-----------K-------P----N--------------------------------L--------T--------------YK----------------AT---------------VELAISCLTTVLAQD-----FK---------ATEIEVAIV-----T-----A-------------------E----NP----T--FSILSESKIEKHLVDIAERD---------------------
>Notophthalmus_viridescens@Nvir1808.H1.1
-------------MSRG-SS-A----G-FDRHITIFSPEGRLYQVEYAFKAIN-Q-G-GLTSVAVRGKDCAVLVTQKKVP-------D-KLLDYSTVT--HLFRITENIGCVMTGMTADSRSQVQRARYEAANWKYKYGXEXPVDMLC-KRMADISQVYTQNAEMRPLGCCMILI---GV---D-EEH-----G--AQVYKCDPAGYYCGFKATAAGVKQTEATSFLE-KK----VK----------K-----------K-------Y----D--------------------------------W--------S--------------FE----------------QT---------------VETAITCLSTVLSID-----FK---------PSELEVGVV-----T-----V-------------------E----NP----K--FRILTEAEIDVHLVALAERD---------------------
>Pelodiscus_sinensis@toto21549.H1.1
---------------------------------------------EYAFKAIN-Q-G-GLTSVAVRGKDCAVIVTQKKVP-------D-KLLDSSTVT--HLFRITETIGCVMTGMTADSRSQVQRARYEAANWKYKYGYDIPVDMLC-KRIADISQVYTQNAEMRPLGCCMIRQ---GV---D-EEH-----G--PQVYKCDPAGYYCGFKATAAGVKQTESTSFLE-KK----VK----------K-----------K-------Y----D--------------------------------W--------T--------------FE----------------QT---------------VETAITCLSTVLSID-----FK---------PSELEVGVV-----T-----V-------------------E----NP----K--FRILTEAEIDTHLVALAERD---------------------
>Pelodiscus_sinensis@toto15941.H1.1
---------------------------------------------EYAFRAIS-Q-G-GLTTVAVRGEESVAVVTQKKVP-------D-TLLDPSTVT--NLYRLTETIGCAMTGMSADGRSQVQRARHEAAEWKYKKGYEIPAAMLC-RRMADISQVYTQNAEMRPLGCCMILI---GI---D-PEL-----G--PQLFKCDPAGYYCGYKATTAGAKQTEANSFLE-KT----LK----------K-----------K------------R--------------------------------D--------S--------------PV----------------DP---------------VELAITCLSTVLSQD-----FK---------ASEIEVGIV-----T-----M-------------------E----QP----G--FRMLTEEEIERHLVAIAERE---------------------
>Phrynops_hilarii@Contig42929.H1.1
-------------MSRG-SS-A----G-FDRHITIFSPEGRLYQVEYAFKAIN-Q-G-GLTSVAVRGKDCAVIVTQKKVP-------D-KLLDSSTVT--HLFRITETIGCVMTGMTADSRSQVQRARYEAANWKYKYGYDIPVDMLC-KRIADISQVYTQNAEMRPLGCCMILI---GI---D-EEH-----G--PQVYKCDPAGYYCGFKATAAGVKQTESTSFLE-KK----VK----------K-----------K-------Y----D--------------------------------W--------T--------------FE----------------QT---------------VETAITCLSTVLSID-----FK---------PSELEVGVV-----T-----V-------------------E----KP----K--FRILTEAEIDTHLVALAERD---------------------
>Podarcis_sp.@Contig3853.H1.1
-------------MSRG-SS-A----G-FDRHITIFSPEGRLYQVEYAFKAIN-Q-G-GLTSVAVRGKDCAVIVTQKKVP-------D-KLLDSSTVT--HLFRITENIGCVMTGMTADSRSQVQRARYEAANWKYKYGYDIPVDMLC-KRIADISQVYTQNAEMRPLGCCMILI---GI---D-EEN-----N--PQVYKCDPAGYYCGFKATAAGVKQTESTSFLE-KK----VK----------K-----------K-------L----D--------------------------------W--------T--------------FE----------------QT---------------VETAITCLSTVLSID-----FK---------PSEIEVGVV-----T-----L-------------------D----NP----K--FRILTEAEIDTHLVALAERD---------------------
>Pogona_vitticeps@toto2422.H1.1
-------------MSRG-SS-A----G-FDRHITIFSPEGRLYQVEYAFKAIN-Q-G-GLTSVAVRGKDCAVVVTQKKVP-------D-KLLDSSTVT--HLFRITENIGCVMTGMTADSRSQVQRARYEAANWKYKYGYDIPVDMLC-KRIADISQVYTQNAEMRPLGCCMIMI---GI---D-EEN-----N--PQVYKCDPAGYYCGFKATAAGVKQTESTSFLE-KK----VK----------K-----------K-------L----D--------------------------------W--------T--------------FE----------------QT---------------VETAITCLSTVLSID-----FK---------PSEIEVGVV-----T-----L-------------------D----NP----K--FSILTEAEIDTHLVALAERD---------------------
>Protopterus_annectens@Contig1545.H1.1
-------------MSRG-SN-A----G-FDRHITIFSPEGRLYQVEYAFKAIN-Q-G-GMTSVAVRGKDSAVVVTQKKVP-------D-KLLDANT----------------------------------------------------------------------------------------------------------------------------------------------------------------------------------------------------------------------------------------------------------------------------------------------------------------------------------------------------------------------------------------------------------
>Protopterus_annectens@Contig10779.H1.1
----------------------------------------------------------------------------EKIP-------D-KLLDSITVT--HLFRITDKIGCVMTGMTADSRSQVQRARYEAANWKYKYGYDIPVDMLC-KRIADISQVYTQNAEMRPLGCCMILI---GV---D-EET-----G--PQVYKCDPAGYYCGFKATAAGVKQTEATSFLE-KK----VK----------K-----------K-------L----D--------------------------------W--------T--------------YE----------------QT---------------IETAISCLSTVLSID-----FK---------PSEIEVGVV-----T-----V-------------------E----NP----K--FRILTEPEIDTHLIALSERD---------------------
>Ptychodera_flava@CT01131209.H1.1
-------------MSRG-SS-A----G-FDRHITIFSPEGRLYQVEYAFKAIN-Q-G-GLTSVAVRGTDSAVVVTQKKVP-------D-KLIDSKTVT--HLYQITNGIGCVMTGLVADSRSQVHRARYEAAGWKYKYGYDIPVDMLC-KRMSDISQVYTQNAEMRPLGCSMIFI---SI---D-DEN-----G--PQVYKTDPAGYYCGYKATSVGVKQTEANSFLE-KK----IK----------K-----------K-------A----D--------------------------------W--------T--------------FE----------------QT---------------VQTAITCLSTVLSAD-----FK---------PSELEVGVV-----T-----T-------------------E----NP----K--FRILKEAEIDTHLVAIAERD---------------------
>Python_regius@CT01131209.H1.1
-------------MSRG-SS-A----G-FDRHITIFSPEGRLYQVEYAFKAIN-Q-G-GLTSVAVRGKDCAVVVTQKKVP-------D-KLLDSSTVT--HLFRITENIGCVMTGMTADSRSQVQRARYEAANWKYKYGYEIPVDMLC-KRIADISQVYTQNAEMRPLGCCMIMI---GI---D-EEN-----N--PQVYKCDPAGYYCGFKATAAGVKQIESTSFLE-KK----VK----------K-----------K-------L----D--------------------------------W--------T--------------FE----------------QT---------------VETAITCLSTVLSID-----FK---------PSEIEIGVV-----T-----V-------------------D----NP----K--FRILTEAEIDTHLVALAERD---------------------
>Rana_chensinensis@Rche15505.H1.1
--------------------------G-XDRHITIFSPEGRLYQVEYAFKAIN-Q-G-GLTSVAVRGKDCAIVVTQKKVP-------D-KLLDNSTVS--HLFRITENIGXVXTGMTADSXSQVQXARYEAANWKYKYGYEIPVDMLC-KRIADISQVYTQNAEMRPLGCCMILI---GV---D-EEN-----G--XQVYKXXPAGYXCGFKATTAGVKQTEATSFLE-KK----VK----------K-----------K-------F----D--------------------------------W--------T--------------FE----------------QS---------------VETAISCLSTVLSID-----FK---------PSELEVGVV-----T-----V-------------------Q----DP----K--FRILTESEIDVHLVALAERD---------------------
>Scyliorhinus_canicula@toto27986.H1.1
---------------------------------------------EYAFKAIT-Q-S-GLTTVAVRGKDSVVAITQKKVT-------D-KLIDASTVT--NIYRLTDKIGCLRTGMTADSRSQVQRARYEAAEWKYKYGYDIPMDMLC-KRMGDISQIYTQNAEMRPLGCCMIML---AI---D-DEY-----G--PQLYKTDPAGYYCGFKATSVGVKQIEANSHLE-KK----MK----------K-----------K-------P----D--------------------------------L--------N--------------YK----------------AT---------------VELAISCLSTVLALD-----FK---------AAEIEIGVV-----T-----A-------------------D----NP----K--FRTLRETEIEKHLVDLAERE---------------------
>Scyliorhinus_canicula@CT01131209.H1.1
--------------------------------------------------------------------------------------------------------------------------QVQRARYEAANWKYKYGYDIPVDMLC-KRIADISQVYTQNAEMRPLGCCMILV---GV---D-EEL-----G--AQVYKCDPAGYYCGFKATAAGVKQTEATSFLE-KK----VK----------K-----------K-------L----D--------------------------------W--------I--------------YA----------------QT---------------VETAITCLSTVLSID-----FK--------------------------------------------------------------------------------------------------------
>Trachemys_scripta@CT01131209.H1.1
-------------MSRG-SS-A----G-FDRHITIFSPEGRLYQVEYAFKAIN-Q-G-GLTSVAVRGKDCAVIVTQKKVP-------D-KLLDSSTVT--HLFRITETIGCVMTGMTADSRSQVQRARYEAANWKYKYGYEIPVDMLC-KRIADISQVYTQNAEMRPLGCCMILI---GI---D-EEH-----G--PQVYKCDPAGYYCGFKATAAGVKQTESTSFLE-KK----VK----------K-----------K-------Y----D--------------------------------W--------T--------------FE----------------QT---------------VETGITCLSTVLSID-----FK---------PSELEVGVV-----T-----V-------------------E----NP----K--FRILTEAEIDTHLVALAERD---------------------
