# Supplementary material for: A phylogenomic framework and timescale for comparative studies of tunicates
Source: BMC Biol. 2018 Apr 13;16:39. doi: 10.1186/s12915-018-0499-2 (PMC5899321; doi:10.1186/s12915-018-0499-2)
Supplement: Supplementary file 4 — Supporting data. Transcriptome assemblies, alignments, and trees. (ZIP 38502 kb) [file 12915_2018_499_MOESM4_ESM.zip › 12915_2018_499_MOESM4_ESM/12915_2018_499 (Delsuc) Files Updated 23-03-2018/psmb-H.fasta]

>Oikopleura_dioica@CBY20864
---------------------MTEYIIGIKGKDFVLVGADQ-T-AARS-VIVY-QQC--YD-KIYPIAKK-T-AM--AVCGEV-GDTNFFQESIAKNIALYE-M-R----N-GY--DMTPNEAACFTRHKLATSLR-SR-K-SYQVNLLV-AGYD---------------------DI-E-----------E--K----PE-LHLI----------DYLA-ADIECPYGAHGYGAMFT-MSILDRHYNKDKPPTREEAIALFQKCCDELQRRFSINLPLFRLKI--VSKDGI--E-----EL--------------P-IV--K-AK-AF----E----------------------------------------
>Pan_troglodytes@XP_524662
--------------------X-MEYLIGIQGPDYVLVASDR-V-AASN-IVQM-KDD--HD-KMFKMSEK-I-LL--LCVGEA-GDTVQFAEYIQKNVQLYK-M-R----N-GY--ELSPTAAANFTRRNLADCLR-SR-T-PYHVNLLL-AGYD---------------------E--H-----------E--G----PA-LYYM----------DYLA-ALAKAPFAAHGYGAFLT-LSILDRYYTPTI--SRERAVELLRKCLEELQKRFILNLPTFSVRI--IDKNGI--H-----DL--------------D-NI--S-FP-KQ----GS---------------------------------------
>Bos_taurus@ELR58582
----------------------MEYLIGIQGPDYVLVASDR-V-AASN-IVQM-KDD--HD-KMFKMSEK-I-LL--LCVGEA-GDTVQFAEYIQKNVQLYK-M-R----N-GY--ELSPTAAANFTRRNLADYLR-SR-T-PYHVNLLL-AGYD---------------------E--H-----------E--G----PA-LYYM----------DYLA-ALAKAPFAAHGYGAFLT-LSILDRYYTPTI--SREKAVELLRKCLEELQKRFILNLPTFSVRI--IDRNGI--H-----DL--------------D-NI--S-FP-KQ----GS---------------------------------------
>Mus_musculus@EDL30279
----------------------MEYLIGIQGPDYVLVASDR-V-AASN-IVQM-KDD--HD-KMFKMSEK-I-LL--LCVGEA-GDTVQFAEYIQKNVQLYK-M-R----N-GY--ELSPTAAANFTRRNLADCLR-SR-T-PYHVNLLL-AGYD---------------------E--H-----------E--G----PA-LYYM----------DYLA-ALAKAPFAAHGYGAFLT-LSILDRYYTPTI--SRERAVELLRKCLEELQKRFILNLPTFSVRV--IDKDGI--H-----NL--------------E-NI--A-FP-KR----DS---------------------------------------
>Ornithorhynchus_anatinus@XP_001508741
--------------------X-MEYLIGIQGPDYILVASDR-V-AASS-IVQM-KDD--HD-KMFKMSEK-I-LL--LCVGEA-GDTVQFAEYIQKNVQLYK-M-R----N-GY--ELSPTAAANFTRRNLADYLR-SR-T-PYHVNLLL-AGYD---------------------E--H-----------E--G----PA-LYYM----------DYLA-ALAKAPFAAHGYGAFLT-LSILDRYYKPSI--TREEAIELLKKCLAELKKRFILNLPSFTVRI--IDKDGI--H-----DM--------------E-TI--P-LS-KE----SS---------------------------------------
>Gallus_gallus@XP_417777
----------------X--XX-MEYLIGIQGPDYVLVAADT-V-AASS-IVQM-KHD--HD-KMFKMSEK-I-LL--LCVGEA-GDTVQFAEYIQKNVQLYK-M-R----N-GY--ELSPTAAANFTRRNLADYLR-SR-T-PYHVNLLL-AGYD---------------------D--H-----------E--G----PA-LYYM----------DYLA-ALAKAPFAAHGYGAFLT-LSILDRYYKPGI--TREEAVELLKKCLEELQKRFVLNLTSFNARF--IDKDGI--H-----EV--------------D-SV--P-LL-KA----LS---------------------------------------
>Taeniopygia_guttata@XP_002198635
----------------------MEYLIGIQGPDYVLVAADT-V-AATS-IIQM-KHD--HD-KMFKMSEK-I-LL--LCVGEP-GDTVQFAEYIQKNVQLYK-M-R----N-GY--ELSPTAAANFTRRNLADYLR-SR-T-PYHVNLLL-AGYD---------------------D--H-----------E--G----PA-LYYM----------DYLA-ALAKTPFAAHGYGAFLT-LSILDRYYKPGI--TREEAVDLLKQCLEELKKRFILNLTSFNARF--IDKEGI--H-----EV--------------D-NI--P-LA-KV----ES---------------------------------------
>Danio_rerio@AAH75983
----------------------MEYLIGIQGPDFVLVAADN-V-AASS-IIQM-KHD--YD-KMFKLSEK-I-LL--LCVGEA-GDTVQFAEYIQKNVQLYK-M-R----N-GY--ELSPAAAANFTRKNLADYLR-SR-T-PYHVNLLL-AGYD---------------------E--T-----------D--G----PG-LYYM----------DYLS-ALAKAPFAAHGYGAFLT-LSILDRYYRPDL--TREEAVDLLKKCLEELNKRFILNLPSFTVRL--IDKDGI--H-----DM--------------E-KL--P-VG-RK---------------------------------------------
>Squalus_acanthias@CT01070725.H1.1
----------------------MEYLVGMQGRDFVLVASDT-V-AASS-IVAM-KHD--YD-KMFKLSEK-I-ML--LCVGEA-GDTVQFAEYIQKNVQLYK-M-R----N-GY--ELSPTAAANFTRKNLAEYLR-SR-T-PYHVNMLL-AGCD---------------------E--H-----------E--G----PA-LYYM----------DYLA-ALAKAPFAAHGYGAFLT-LSILDRYYKPDL--TREEAMELLKKCLKEIQKRFILNLPSFTVRI--IDKDGV--H-----DM--------------E-QI--S-VS-K----------------------------------------------
>Xenopus_laevis@AAI06263
----------------------MEYLIGIQGNDFVLVAADT-V-CANS-IIRM-KQD--VD-KMFKMSEK-I-LL--LCVGEA-GDTVQFAEYIQKNVQLYK-M-R----N-GY--ELSPTAAANFTRRNLADYLR-SR-T-PYHVNLLL-AGYD---------------------E--H-----------E--G----PS-LYYM----------DYLA-ALAKTRFAAHGYGAYLT-LSILDRYYKPDL--TREEAVELLKKCIAELQKRFILSLPSFTVRV--IDKDGI--H-----DL--------------E-SI--P-AS-SL---------------------------------------------
>Xenopus_tropicalis@CAJ83920
----------------------MEYLIGIQGNDFVLVAADT-V-CANS-IIKM-KHD--VD-KMFKMSEK-I-LL--LCVGEA-GDTVQFAEYIQKNVQLYK-M-R----N-GY--ELSPTAAANFTRRNLADYLR-SR-T-PYHVNLLL-AGYD---------------------E--H-----------D--G----PS-LYYM----------DYLA-ALAKTRFAAHGYGAYLT-LSILDRYYKPDL--TREDAVELLKKCIAELQKRFILSLPSFTVRV--IDKDGI--H-----DL--------------E-TI--P-AS-GL---------------------------------------------
>Xenopus_laevis@AAH70836
----------------------MEYLIGIQGNDFVLVAADT-V-CANS-IIQM-KHD--MD-KMFKMSEK-I-LL--LCVGEA-GDTVQFAEYIQKNVQLYK-M-R----N-GY--ELSPTAAANFTRRNLADYLR-SR-T-PYHVNLLL-AGYD---------------------E--H-----------A--G----PS-LYYM----------DYLS-ALAKTRFAAHGYGAYLT-LSILDRYYKPDL--TREDAVELLKKCISELQKRFILNLPSFTVRV--IDKDGI--H-----DL--------------D-SI--P-AS-SL---------------------------------------------
>Rana_catesbeiana@ACO52088
----------------------MEYLIGVQGSDYVMVAADT-V-CANS-IIKM-KHE--VD-KMFKMSEK-I-LL--LCVGEA-GDTVQFAEYIQKNVQLYK-M-R----N-GY--ELSPSAAANFTRKNLADYLR-SR-T-PYHVNLLL-AGYD---------------------D--H-----------D--G----PS-LYYM----------DHLA-ALAKAPFAAHGYGALLT-LSILDRYYKPDL--TREEAVELLKRCITELQKRFILSLPSFTVRV--IDKDGI--H-----NL--------------D-NI--P-GS-SV---------------------------------------------
>Eptatretus_burgeri@53876627.26
----------------------MDFVIGIQGEDFVAVAGDT-V-ASSN-VLIL-KHD--HN-KMFKLSKK-I-LL--LCVGET-GDTVQFAEYIQKNVQLYN-M-R----N-GY--EMSPTAAANFTRRNLADYLR-SR-T-PYHVNLLL-AGCD---------------------D--I-----------D--G----PS-LFYM----------DYLA-SMARVPFAAHGYASHLT-ITLLDRFYRPNL--SRDEAVDILKKCVQELHKRFLVHLPTLSVRI--IDKDGI--K-----EL------------------------------------------------------------------------
>Petromyzon_marinus@CT01080730.H1.1
----------------------MEYCIGIQGKDFVAVAADT-V-SAHS-IVVM-KQD--QE-KMFRLSDR-I-LL--LCTGES-GDTVQFAEYVQKNVQLYK-M-R----N-GY--ELSPTAAANFTRRNLADYLR-SR-T-PYHVNLLL-AGYE---------------------E--S-----------E--G----PS-LFYM----------DYLS-SMVRVPFAAHGYGAALT-ITILDRHYHPDL--TREEAVEILQKCAQEMHKRFLVNLPAFTVRI--VDQGGV--H-----DL--------------P-TI--R-AS-A----------------------------------------------
>Strongylocentrotus_purpuratus@57579417.23
----------------------MEFLLGIQGPDYVLLASDM-N-AGRS-VFVF-KHD--QE-KMFPLSSK-L-LM--LCAGES-GDTVQFAEYIQKNIQLYK-I-R----N-GY--ELSPKAAANFTRKNLADFLR-SK-T-PYQVNLLL-AGHD---------------------E--T-----------D--G----PC-LFYM----------DYLG-SLQQVPFAAHGYGSYFT-LSILDRHYRRDM--TRDQAVEVLKKCLLEVQKRFIVNLPTFQIRI--VDKDGI--H-----EL--------------P-NL--P-LK-PA----KA---------------------------------------
>Paracentrotus_lividus@CT01070709.H1.1
----------------------MEFLLGIQGPDYVLLASDM-N-AGRS-VFVF-KHD--QE-KMFPLSSK-L-LM--LCAGES-GDTGQFAEYIQKNIQLYK-I-R----N-GY--ELSPKAAANFTRKNLADFLR-SR-T-PYQVNLLL-AGHD---------------------E--S-----------D--G----PC-LFYM----------DYLG-SLQQVPFAAHGYGSYFT-MSILDRHYRRDM--SKEQAVEVLKKCLLEVQKRFIVNLPTFQIRI--VDKDGI--H-----EL--------------P-NL------------------------------------------------------
>Patiria_pectinifera@93348896.1
----------------------MEFLIGIQGDGFVLVASDM-T-AGRS-VFLF-KHD--QE-KMYKMSDK-L-LM--LCAGES-GDTVQFAEYIQKNIQLYK-M-R----N-GY--ELSPHAAANFTRKNLADFLR-SR-T-PYAVNMLL-AGHD---------------------D--Q-----------D--G----PA-LYFM----------DYLA-SLNKVPYGAHGYGAMFS-LSIMDRLYRRDI--KQEEALDILKKCLAEVQKRFLINLPAFQVKV--VDKDGI--H-----DL--------------P-VI--T-AK-SL---------------------------------------------
>Patiria_miniata@CT01100918.H1.1
----------------------MEFLIGIQGDGFVLVASDM-T-AGRS-VFLF-KHD--QE-KMYKMSDK-L-LM--LCAGES-GDTVQFAEYIQKNIQLYK-M-R----N-GY--ELSPHAAANFTRKNLADFLR-SR-T-PYAVNMLL-AGHD---------------------D--Q-----------D--G----PA-LYFM----------DYLA-SLNKVPYGAHGYGAMFT-LSIMDRLYRRDI--NREEALDILKKCLAEVQKRFLINLPAFQVKV--VDKDGI--H-----DL--------------P-VI--T-AK-SL---------------------------------------------
>Branchiostoma_floridae@EEN47757
----------------------MECLLGIQGNGFVILAADN-I-AGRS-VLVY-KHD--HD-KMHKLSDK-I-LM--GCTGES-GDTVQFAEYIQKNIQLYK-M-R----N-GY--TLSPHAAANFTRKNMADYLR-SS-T-PYFVNLLI-AGHD---------------------E--T-----------A--G----PQ-LYFL----------DYLA-SLNKVPFAAHGYGGFFV-LSIFDKYYREDM--TKDEAVELLHKAIAEIQKRFIVNLPTFSVRM--VDKDGI--H-----DL--------------E-PI--P-AR-PIP-Y------------------------------------------
>Saccoglossus_kowalevskii@ti.58
----------------------MECLIGIQGPDFVLVASDT-V-SARS-VLVF-KQD--QD-KMFKLSDK-L-VM--LCVGES-GDTVQFAEYIQKNIQLYK-M-R----N-GY--ELSPSAAANFTRNNLAQYLR-SR-T-PYSVNMLI-AGYD---------------------D--K-----------S--G----PA-LYYM----------DYLA-SCNQVPYGAHGYGSFFT-LSVMDRYYKKGL--SRDEAVQLLSLCIDEIKKRFIVSLPTFKVRI--IDKDGV--H-----DL--------------P-NI------------------------------------------------------
>Ptychodera_flava@CT01071220.H1.1
----------------------MECLIGIQGPDFVLVASDT-V-AARS-VLVF-KKD--QD-KMFKLNDK-L-VM--CCVGES-GDTVQFAEYIQKNIQLYK-M-R----N-GY--ELSPHAAANFTRSNMAHYLR-SR-T-PYYVNMLL-AGYD---------------------D--K-----------T--G----PA-LYYM----------DYLA-SSCQVPYAAHGYGSFFT-LSVMDRYYKKDL--SKDDAVQLLRQCIDEIQKRFIVNMPAFKVRI--VDKDGV--H-----NL--------------P-SI------------------------------------------------------
>Ciona_intestinalis@XP_002119550
----------------------MEFTIGFKCHDFVLIAADT-A-AARS-IVMF-KQD--ED-KMISLGKS-T-IM--SVTGDS-GDSNQFSEYIQKNLQLYK-M-R----N-GY--EMSTKGMANFTRKTLAEALR-K--N-PYNVNLLM-AGCD---------------------D--S-----------S--D----CS-LYFM----------DYLA-SSVEVPFAAHGYGSYFV-LSLLDRWHKPDL--TRDEAVILLRKCMEELKKRFIVNLPAVLIRI--VDKDGI--H-----TL--------------P-LL--K-EQ-DY----NA---------------------------------------
>Ciona_savignyi@51678937.285
----------------------MEFTIGFKGRDFVLLAADT-A-AARS-IVMF-KQD--QD-KMISLGKT-T-MM--SVTGSA-GDSDQFSEYIQKNLQLYK-M-R----N-GY--EMSTKGMANFTRKALAEALR-S--N-PYHVNLLM-AGCN---------------------D--T-----------S--D----CS-LYYM----------DYLA-SSVEVPFAAHGYGSYFV-LSLLDRWHKPDI--TKEDAVILLRKCMEELKRRFIVNLPAVCIRI--IDKDGI--H-----TL------------------------------------------------------------------------
>Diplosoma_listerianum@46826633.292
----------------------MEFSIGFVGRDFVLVAADT-A-SSRS-IVMF-KQD--QD-KTVSLGKH-A-VM--SVSGDQ-GDGIQFAEYIQKNLQLYK-M-R----N-GY--ELSTKEMVNFTRKALAEALR-S--D-PYFVNLLL-GGYD---------------------E--E-----------K--G----GQ-LYYM----------DYLA-AGVSVPFAAHGYGSYFV-LSLLDRWHRADL--NEQDAIALLRKCMAELKKRFIVSLPAMKIRI--INKDGV----------------------------------------------------------------------------------
>Cystodytes_dellechiajei@CT01091006.H1.1
--------------------------------------------------------------KMFPLGSH-A-LM--SVCGED-GDTSQFAEYIQKNLQLYK-M-R----N-GY--ELSTNEMMNFTRKSMAEALR-S--N-PYFVHLLV-GGFD---------------------E--E-----------K--G----GS-LFYM----------DYLA-SGMKVPFAAHGYGSYFV-LSLLDRWHRADM--SREDAIVLLKKCMAELKKRFIVSLPAMKIRI--IDKDGI----------------------------------------------------------------------------------
>Phallusia_mammilata@Pmam5948.H1.1
--------------------------------------------------------------------------------------------------------------------------------------LE-N--G-PYFVHLLI-GGCD---------------------P--E-----------E--G----CS-LFFL----------DYLA-SSIQVPFAAHGYGSYFT-LSLLDRWHRKKL--TKDEAVELLKRCMAELKKRFIVTLPAVTIRI--IDKDGV--H-----TL--------------P-LL--K-EE-DY---------------------------------------------
>Clavelina_lepadiformis@CT01091006.H1.1
----------------------MEFLIGFEGKDFVFLASDT-S-AARS-IVMF-KQD--QD-KMTPLGKN-T-MM--AMCGEA-GDVAQFSEYIQKNLQLYK-I-R----N-GY--ELSTKGMMNFTRKQLAEALR-K--N-PYHVHTLM-AGCD---------------------S--T-----------D--G----CS-LYYL----------DYLS-SSVKVPFAAHGYGAYFV-LSLLDRWHKPDL--TKDEAMILLKKCMAELKKRFIVTLPAMMVRI--VDKNGI--H-----TM--------------P-PL--L-EK-DY---------------------------------------------
>Molgula_tectiformis@67830319.84
----------------------MEFLIGIQGPDFVLLAADT-S-SARS-IVVF-KQD--ED-KMVKLGSR-T-AM--AVVGES-GDVANFSEFIQKRIALYA-V-E----N-GY--ELSPAGIASYTRTNLARSLR-TR-N-HNYVNVLL-GGVD---------------------P--K-----------E--G----PC-LYFM----------DYLA-SSVKMPFAAHGYGSYFV-LSLLDRWYRPDL--TQEEAVDIIGKCMEELRKRFFVQIPSLRVRI--IDENGI----------------------------------------------------------------------------------
>Molgula_gulf@CT01091006.H1.1
--------------------------------------------------------------KMVKLGKS-T-VM--AVSGES-GDTTNFAEFMQKKITLYA-M-E----N-GY--ELTPNEIASHTRYTLAKSLR-TR-N-HHYVNVLV-GGVD---------------------E--K-----------E--G----PS-LYFL----------DYLA-SSVKVPFAAHGYGSYFC-LSLLDRWYKPDL--TKDEAVDIIGKCMEELRKRFFVQIPSVRVRI--IDAMGI----------------------------------------------------------------------------------
>Bostrichobranchus_pilularis@CT01091006.H1.1
----------------------MEFLLGIQGSDFVVLAADT-N-SARS-IVVF-KQD--ED-KMFKLGKS-T-AM--AVCGES-GDVAQFSEYIQKNINLYA-M-R----N-GY--ELSPSAIANFTRNDLAQSLR-TR-N-HHYVNLLM-GGVD---------------------P--Q-----------D--G----PC-LYFM----------DYLA-SAVKVPFASHGYGGYFV-LSLLDRWYKPDL--TREEALTIVSKCLEEMKKRFFVKIPCLKVRI--LDVDGV----------------------------------------------------------------------------------
>Molgula_occidentalis@CT01091006.H1.1
----------------------MEFLIGIQGPDFVLLAADT-S-SARS-IVVFXTKD--ED-KMYQLGSR-T-AM--AVSGES-GDVTYFSEYIQKNVTLYK-M-R----N-GY--ELSPSGIANFTRKDLAESLR-SR-N-HKYVNLLL-GGID---------------------E--N-----------E--G----PS-LYFM----------DYLA-SSVKVPFGAHGYGSYFV-LSLLDRWYRPDL--TKEEAVDIIGKCMEELRKRFIVQLPSVRVKI--IDMDGI----------------------------------------------------------------------------------
>Dendrodoa_grossularia@CT01091006.H1.1
----------------------MEFLIGIRGPDFVLLAADT-S-AARS-IVVF-QQD--ED-KMIKLGKN-I-CM--AVCGEA-GDKDHFSEFIQKNLTLYK-L-R----N-GY--EVSPAGAANFTRRNLAEYLR-SR-T-PYSVNLLI-GGVD---------------------A--E-----------T--G----PA-LYFM----------DYLA-SCMDVPFAAHGYGSYFC-SSILDRLYHPNL--TKLEAVNILDKCMQELRKRFIVQIPAIKVRI--IDGDGI----------------------------------------------------------------------------------
>Polyandrocarpa_maxima@Pmax8525.H1.1
-----------------------------------------------------------------------------------------------------------------------------------AEYLR-SR-T-PYYVNLLI-GGVD---------------------E--D-----------N--G----PA-LYFM----------DYLA-SSMDVPFAAHGYGSYFC-LSILDRLYHPNI--TKVEAVNILDKCMQELRKRFIVQVPAVKVRI--VDQHGI--H-----SL------------------------------------------------------------------------
>Styela_plicata@Spli26512.H2.1
----------------------------------------------------------------------------------------------------------------------------------------------PYMANLLI-GGVD---------------------P--G-----------D--G----PS-LYFM----------DYLA-SSMEVPFAAHGYGSYFC-LSILDRLYHPNI--TKLEAVGILDKCMQELRKRFIIQIPAVKVRI--IDEEGI--H-----SLS-------------E-TL--A-EK-D----------------------------------------------
>Anolis_carolinensis@XP_003229268
----------------------MEYLLGIQGPDFVLVAADT-V-AASS-IVHM-KRD--HD-KMFKMSEK-I-LL--LCVGEA-GDTVQFAEYIQKNVQLYK-M-R----N-GY--ELSPTAAANFTRRNLADYLR-SR-T-PYHVNLLL-AGYD---------------------E--H-----------D--G----PT-LYYM----------DYLA-SLAKAPFAAHGYGAFLT-LSILDRYYKPGI--TREEAIEVLKKCLEELQKRFILNLPSFNARF--IDKDGI--H-----EV--------------T-NI--P-LL-KA----EA---------------------------------------
>Monodelphis_domestica@XP_003341196
----------------------MEYLIGIQGPDYILVASDR-V-AASN-IVQM-KDD--HD-KMFKMSEK-I-LL--LCVGEA-GDTVQFAEYIQKNVQLYK-M-R----N-GY--ELSPTAAANFTHRNLAYYLR-TR-T-PYHVNLLL-AGYD---------------------E--H-----------E--G----PA-LYYM----------DYLA-ALAKAPFAAHGYGAFLT-LSILDRYYKPSI--TREEAVELLKKCLEELQKRFILNLPSFSVRI--IDKDGI--H-----DL--------------D-TI--V-PS-KK----S----------------------------------------
>Meleagris_gallopavo@XP_003212631
--------------------------------------------------------X--HD-KMFKMSEK-I-LL--LCVGEA-GDTVQFAEYIQKNVQLYK-M-R----N-GY--ELSPTAAANFTRRNLADYLR-SR-T-PYHVNLLL-AGYD---------------------D--H-----------E--G----PA-LYYM----------DYLA-ALAKAPFAAHGYGAFLT-LSILDRYYKPGI--TREEAVELLKKCLEELQKRFVLNLTSFNARF--IDKDGI--H-----EV--------------D-NV--P-LL-KA----LS---------------------------------------
>Eucidaris_tribuloides@CT01120403.H1.1
----------------------MEFLVGIQGPDYVLVASDM-N-AGRS-VFVF-KHD--QE-KMFKLSNK-L-LM--LCAGES-GDTVQFAEYIEKNIQLYK-I-R----N-GY--ELSPHAAANFTRKNLADFLR-SR-T-PYMVNLLL-AGHD---------------------D--T-----------Q--G----PC-LYYM----------DYLG-SLQQVPFGAHGYGSYFT-LSILDRHYRRDL--TREQAVEVLKKCLAEVQKRFIVNLPTFQVRV--VDKDGI--H-----EL--------------D-NI--P-AS-KA---------------------------------------------
>Lytechinus_variegatus@JI442765.H1.1
----------------------MEFLLGIQGPDYVLLASDM-N-AGRS-VFVF-KHD--QE-KMFPLSSK-L-LM--LCAGES-GDTVQFAEYIQKNIQLYK-I-R----N-GY--ELSPKAAANFTRKNLADFLR-SR-T-PYQVNLLL-AGHD---------------------E--T-----------D--G----PC-LFYM----------DYLG-SLQQVPFAAHGYGSYFT-LSILDRHYRRDM--TREQAVEVLKNCLLEVQKRFIVNLPTFQIRI--VDKD------------------------------------------------------------------------------------
>Crotalus_adamanteus@AFJ51042
----------------------MEYLIGIQGPDFVLMAADT-V-AASS-IVHM-KRD--HD-KMFKMSEK-I-LL--LCVGEA-GDTVQFAEYIQKNVQLYK-M-R----N-GY--ELSPTAAANFTRRNLADYLR-SR-S-PYHVNLLL-AGYD---------------------E--H-----------D--G----PA-LYYM----------DYLA-SLAKVPFAAHGYGAFLT-LSILDRYYKPGI--TREEAIEVLKKCLEELQKRFILNLPSFNARF--IDKDGI--H-----EV--------------T-NV--P-LL-KS----VA---------------------------------------
>Oreochromis_niloticus@XP_003447226
----------------------MEYLIGIQGQDFVLVAADN-V-AASS-IIQM-KHD--YD-KMFKLSEK-I-LL--LCVGEA-GDTVQFAEYIQKNVQLYK-M-R----N-GY--ELSPAAAANFTRKNLADYLR-SR-T-PYHVNLLL-AGYD---------------------D--T-----------D--G----PG-LYYM----------DHLS-SLAKAPFAAHGYGAYLT-LSILDRYYRPDL--SRDEAVDLLKKCVEELKKRFILNLPSFTVRL--IDKEGI--H-----DL--------------E-KL--T-LG-AK---------------------------------------------
>Sarcophilus_harrisii@XP_003765403
----------------------------------------------------M-KDDENHD-KMFKMSEK-I-LL--LCVGEA-GDTVQFAEYIQKNVQLYK-M-R----N-GY--ELSPTAAANFTRRNLADYLR-SR-T-PYHVNLLL-AGYD---------------------E--H-----------E--G----PA-LYYM----------DYLA-ALAKAPFAAHGYGAFLT-LSILDRYYKPSI--TREEAVELLKKCLEELQKRFILNLPSFSVRI--IDKDGI--H-----EL--------------D-TI--L-PS-KK----SS---------------------------------------
>Doliolum_nationalis@Dnat6255.H1.1
----------------------MEFSIGFRGNGFVLLASDT-A-AARS-IMMF-KQD--QD-KMIKLGSK-K-LM--SVVGEP-GDAVQFSEFVQKNLQLYK-M-R----N-GY--EMSTQSMSAYTRRVLADALR-S--S-PYFVHLLM-AG-H---------------------D--R-----------R--E----CH-LYTI----------DYLA-SCVEVPFA-------------------------------------------------------------------------------------------------------------------------------------------------
>Salpa_fusiformis@Sfus33811.H1.1
----------------------MEFSIGFQGKDFVLLAADA-A-AAHS-IVMF-KQD--HE-KTIKLGSN-T-IM--SITGQS-GDTTQFGEYIQKNLQLYK-I-K----N-GY--EMSTHGMANYTRKQLADALR-SR-G-PYQVNSLI-AGYD---------------------K--N-----------E--G----CG-LYFM----------DYLA-SMVKVPFAAHGYGSYFV-LSTLDRWYRPDM--TKEEAVTLLKRCMGELKKRFIVNLPAINVKI--VNDQGI--H-----EL--------------P-PI--I-EA-EY---------------------------------------------
>Ophionotus_victoriae@CT01130603.H1.1
---------------------------------------------------------------------K-X-VM--LCAGET-GDDGAVAEYIQKNLQLYK-M-R----N-GY--ELSP--------------LR-SR-T-PYSVNMLI-AGHD---------------------E--T-----------D--G----PA-LYFM----------DYLA-SLQEVPYAAHGYGAYFT-MSVLDRYYKRGM--NKDEAVKLLEKCLEEVQRRFIINMPAFQVRI--VDKDGV--Q-----DL--------------P-II--S-PK-A----------------------------------------------
>Anas_platyrhynchos@EOA97154
--------------------------------------------------------D--HD-KMFKMSEK-I-LL--LCVGEA-GDTVQFAEYIQKNVQLYK-M-R----N-GY--ELSPTAAANFTRRNLADYLR-SR-T-PYHVNLLL-AGYD---------------------D--H-----------E--G----PA-LYYM----------DYLA-ALAKAPFAAHGYGAFLT-LSILDRYYKPGI--TREEAVELLKKCLEELKKRFILNLTSFNARF--IDKDGI--H-----EV--------------D-NI--L-LS-KA----TS---------------------------------------
>Chelonia_mydas@EMP34892
------------------------------------------------------------------MSEK-I-LL--LCVGEA-GDTVQFAEYIQKNVQLYK-M-R----N-GY--ELSPTAAANFTRRNLADYLR-SR-T-PYHVNLLL-AGYD---------------------E--H-----------E--G----PA-LYYM----------DYLA-ALAKAPFAAHGYGAFLT-LSILDRYYKPSI--TREEAMELLKKCLEELQKRFILNLPSFSVRF--IDKDGI--H-----EV--------------D-NI--P-FP-KV----SS---------------------------------------
>Columba_livia@EMC82719
-------------------------------------------------------XD--HD-KMFKMSEK-I-LL--LCVGEA-GDTVQFAEYIQKNVQLYK-M-R----N-GY--ELSPTAAANFTRRNLADYLR-SR-T-PYHVNLLL-AGYD---------------------E--H-----------D--G----PA-LYYM----------DYLA-ALAKAPFAAHGYGAFLT-LSILDRYYKPSI--TREEAMELLKKCLEELQKRFILNLASFNARF--IDKDGI--H-----EV--------------E-NI--P-LS-KA----TS---------------------------------------
>Botryllus_schlosseri@CT01131026.H1.1
----------------------MEFVIGIKGPDFVMLAADT-T-AARS-IVVF-QQD--ED-KMVKLGTS-T-CM--AICGEP-GDRDQFSEYIQKNLTLYK-L-R----N-GY--EMSSVAAGNFTRRNLAEYLR-SR-T-PYYVNLLL-GGVD---------------------A--D-----------T--G----PV-LYFM----------DYLA-SAIDVPFAAHGYGSYFC-LSILDRLYHPNL--TRAEAVDILNRCMQELRQRFIAQIPAVRVKI--VDATGI----------------------------------------------------------------------------------
>Alligator_sinensis@XM_006027002.H1.1
--------------------------------------------------------D--HE-KMFKMSEK-I-LL--LCVGEA-GDTVQFAEYIQKNVQLYK-M-R----N-GY--ELSPTAAANFTRRNLADYLR-SR-T-PYHVNLLL-AGYD---------------------D--H-----------E--G----PA-LYYM----------DYLA-ALAKAPFAAHGYGAFLT-LSILDRYYKPSI--SREEAVELLKKCLEELQKRFILNLPCFSVRL--IDKDGI--H-----EM--------------D-NI--P-LP-KA----TS---------------------------------------
>Ambystoma_mexicanum@CT01131209.H1.1
----------------------MEYLIGIKGKDFVLVSADT-V-SANS-IIKM-KDD--HD-KMFKMSEK-I-LL--LCVGEA-GDTVQFAEYIQKNVQLYK-M-R----N-GY--ELSPSAAANFTRRNLADYLR-SR-T-PYHVNLLL-AGYD---------------------E--H-----------D--G----PA-LYYM----------DYLA-ALAQAPFAAHGYGAFLT-LSILDRYYKPDL--TREEAVELLRKCVEELQKRFILNLPSFNVRI--IDKGGI--H-----DL--------------E-KI--S-LL-KE---------------------------------------------
>Caiman_crocodilus@Contig6181.H1.1
-----------------------------------------------------------------------------------------------------------------------------------ADYLR-SR-T-PYHVNLLL-AGYD---------------------D--H-----------E--G----PA-LYYM----------DYLA-TLAKAPFAAHGYGAFLT-LSILDRYYKPSI--SREEAVELLKKCLEELQKRFILNLPSFSVRL--IDKDGI--H-----EM--------------D-NI--S-LP-KV----TS---------------------------------------
>Caretta_caretta@Contig1373.H1.1
-------------------------------------------------------------------SGK-I-LL--LCVGEA-GDTVQFAEYIQKNVQLYK-M-R----N-GY--ELSPTAAANFTRRNLADYLR-SR-T-PYHVNLLL-AGYD---------------------E--H-----------E--G----PA-LYYM----------DYLA-ALAKAPFAAHGYGAFLT-LSILDRYYKPSI--TREEAMELLKKCLEELQKRFILNLPSFSVRF--IDKDGI--H-----EV--------------D-NI--P-FP-KV----SS---------------------------------------
>Chelonoidis_nigra@CT01131209.H1.2
----------------------MEYLIGIQGPDYILVASDT-V-AASS-IIQM-KRD--HD-KMFKMSEK-I-LL--LCVGEA-GDTVQFAEYIQKNVQLYK-M-R----N-GY--ELSPTAAANFTRRNLADYLR-SR-T-PYHVNLLL-AGYD---------------------E--H-----------E--G----PA-LYYM----------DYLA-ALAKAPFAAHGYGAFLT-LSILDRYYKPS----------------------------------------------------------------------------------------------------------------------------
>Chrysemys_picta_bellii@CT01131209.H1.1
----------------------MEYLIGIQGPDYILVASDT-V-AASS-IVQM-KHD--HD-KMFKMSEK-I-LL--LCVGEA-GDTVQFAEYIQKNVQLYK-M-R----N-GY--ELSPTAAANFTRRNLADYLR-SR-T-PYHVNLLL-AGYD---------------------E--H-----------E--G----PA-LYYM----------DYLA-ALAKAPFAAHGYGAFLT-LSILDRYYKPSI--TREEAMELLKKCLEELQKRFILNLPSFSVRF--IDKDGI--H-----EV--------------D-NI--P-FP-KV----SS---------------------------------------
>Crocodylus_niloticus@CT01131209.H1.1
----------------------MEYLIGIQGHDYVLVASDT-V-AASS-IVQM-KHD--HE-KMFKMSEK-I-LL--LCVGEA-GDTVQFAEYIQKNVQLYK-M-R----N-GY--ELSPTAAANFTRRNLADYLR-SR-T-PYHVNLLL-AGYD---------------------D--H-----------E--G----PA-LYYM----------DYLA-ALAKAPFAAHGYGAFLT-LSILDRYYKPSI--SREEAVELLKKCLEELQKRFILNLPSFSVRL--IDKDGI--H-----EM--------------D-NI--S-LP-KA----TS---------------------------------------
>Cyclorana_alboguttata@Calb4885.H1.1
----------------------MEYLIGIQGSDYVLVAADT-V-CANS-IIKM-KHD--VD-KMFKMSEK-I-LL--LCVGEA-GDTVQFAEYIQKNVQLYK-M-R----N-GY--ELSPSAAASFTRRNIADYLR-SR-T-PYHVNLLL-AGYD---------------------E--H-----------D--G----PS-LYYM----------DYLA-ALAKAPFAAHGYGAYLT-LSILDRYYKPDL--TREEAVELLKKCIAELQKRFILSLPSFTVRV--IDKDGI--H-----DL--------------E-SI--P-AS-SV---------------------------------------------
>Cynops_pyrrhogaster@FS292264.H1.1
----------------------MEYLIGIKGKDFVLVSADT-V-SASS-IIKM-KED--HD-KMFKMSEK-I-LL--LCVGEA-GDTVQFAEYIQKNVQLYK-M-R----N-GY--ELSPSAAANFTRRNLADYLR-SR-T-PYHVNLLL-AGYD---------------------E--Y-----------D--G----PS-LYYM----------DYLA-ALAQAPFAAHGYGAFLT-LSILDRYYKPDL--TREEAVELLRKCVEELQKRFILNLPSFNVRV--IDKDGI--H-----DX--------------X-RS--P---------------------------------------------------
>Elaphe_guttata@toto2227.H1.1
----------------------MEYLIGIQGPDFVLVAADT-I-AASS-IVHM-KRD--HD-KMFKMSEK-I-LL--LCVGEA-GDTVQFAEYIQKNVQLYK-M-R----N-GY--ELSPTAAANFTRRNLADYLR-SR-S-PYHVNLLL-AGHD---------------------E--H-----------D--G----PA-LYYM----------DYLA-SLTKVPFAAHGYGAFLT-LSILDRYYKPGI--TREEAIEVLKKCLEEIQKRFILNLPSFNARF--IDKDGI--H-----EV--------------T-DV--P-LL-KS----VA---------------------------------------
>Emys_orbicularis@CT01131209.H1.1
----------------------MEYLIGIQGPDYILVAADT-V-AASS-IVQM-KHD--HD-KMFKMSEK-I-LL--LCVGEA-GDTVQFAEYIQKNVQLYK-M-R----N-GY--ELSPTAAANFTRRNLADYLR-SR-T-PYHVNLLL-AGYD---------------------E--H-----------E--G----PA-LYYM----------DYLA-ALAKAPFAAHGYGAFLT-LSILDRYYKPSI--TREEAMELLKKCLEEVSRQ------------------------------------------------------------------------------------------------------
>Eublepharis_macularius@Emac10033.H1.1
----------------------MEYLIGIQGPDFVLVAADT-V-AASS-IVHM-KRD--HD-KMFKMSEK-I-LL--LCVGEA-GDTVQFAEYIQKNVQLYK-M-R----N-GY--ELSPTAAANFTRRNLADYLR-SR-T-PYHVNLLL-AGYD---------------------E--Q-----------D--G----PA-LYYM----------DYLA-SLAKAPFAAHGYGAFLT-LSILDRYYKPSI--TRAEAIEILKKCLEELQKRFILNLPSFNARF--IDKDGI--H-----DV--------------D-SI--P-LL-KA----XA---------------------------------------
>Latimeria_chalumnae@CT01131209.H1.1
----------------------MEYLVGIQGPDFVLVAADM-V-AASS-IIKM-KHD--YD-KMFKLSDK-I-LL--MCIGEA-GDTVQFAEYIQKNVQLYK-M-R----N-GY--ELSPPAAANFTRKNLADYLR-SR-T-PYHVNMLL-AGYD---------------------E--Q-----------D--G----PS-LYYM----------DYLS-ALAKAPFAAHGYGAFLT-LSILDRYYKPNL--TREEALELLKKCLQELQKRFILNLPSFNVRI--INKNGI--Q-----DL--------------K-KI--T-VG------------------------------------------------
>Latimeria_menadoensis@GAPS01024294.H1.1
----------------------MEYLVGIQGPDFVLVAADM-V-AASS-IIKM-KHD--YD-KMFKLSDK-I-LL--MCIGEA-GDTVQFAEYIQKNVQLYK-M-R----N-GY--ELSPPAAANFTRKNLADYLR-SR-T-PYHVNMLL-AGYD---------------------E--Q-----------D--G----PS-LYYM----------DYLS-ALAKAPFAAHGYGAFLT-LSILDRYYKPNL--SREEALELLKKCLQELQKRFILNLPSFNVRI--INKDGI--Q-----DL--------------K-KI--T-VG------------------------------------------------
>Leucoraja_erinacea@toto19696.H1.1
----------------------MEYLVGIQGRDFVLVASDT-V-AASS-IIAM-KHD--YD-KMFKLSEK-I-LL--LCVGEA-GDTVQFAEYIQKNVQLYK-M-R----N-GY--ELSPTAAANFTRKNLAEYLR-SR-T-PYHVNMLL-AGYD---------------------E--H-----------D--G----PA-LYYL----------DYLA-ALAKAPFAAHGYGGFLT-LSILDRYYKPDL--TREEAIELLKKCFLEIQKRFILNLPTFTVRI--IDKDGV--H-----DM--------------E-QI--T-MS-K----------------------------------------------
>Notophthalmus_viridescens@Nvir5897.H1.1
----------------------MEYLIGIKGKDFVLVSADT-V-SASS-IIKM-KED--HD-KMFKMSEK-I-VL--LCVGEA-GDTVQXAEYIQKNVQLYK-M-R----N-GY--ELSPSAAANFTRRNLADYLR-SR-T-PYHVNLLL-AGYD---------------------E--H-----------D--G----PS-LYYM----------DYLA-ALAQAPFAAHGYGAFLT-LSILDRYYKPSL--TREEAVELLRKCVEELQKRFILNLPSFNVRI--IDKDGI--H-----DL--------------E-KI--S-LQ-KA---------------------------------------------
>Pelodiscus_sinensis@toto18556.H1.1
--------------------------------------------------------D--HD-KMFKMSEK-I-LL--LCVGEA-GDTVQFAEYIQKNVQLYK-M-R----N-GY--ELSPTAAANFTRRNLADYLR-SR-T-PYHVNLLL-AGYD---------------------E--H-----------E--G----PA-LYYM----------DYLA-ALAKAPFAAHGYGAFLT-LSILDRYYKPSI--TREEAVELLKKCLEELQKRFILNLPSFSVRF--IDKDGI--H-----EM--------------D-NI--P-LL-KV----SS---------------------------------------
>Phrynops_hilarii@Contig37805.H1.1
----------------------MEYLIGIQGPDYILVAADT-V-AASS-IVQM-KHD--HD-KMFKMSEK-I-LL--LCVGEA-GDTVQFAEYIQKNIQLYK-M-R----N-GY--ELSPTAAANFTRRNLADYLR-SR-T-PYHVNLIL-AGYD---------------------E--Q-----------E--G----PA-LYYM----------DYLA-ALAKAPFAAHGYGAFLT-LSILDRYYKPSI--TREEAVELLKKCLEELQKRFILNLPSFSVRF--IDKDGI--H-----EV--------------D-NI--P-FP-KV----SS---------------------------------------
>Podarcis_sp.@Contig1871.H1.1
----------------------MEYLIGIQGPDFVLVAADT-I-AASS-VVQM-KRD--HD-KMFKMSEK-I-LL--LCVGEA-GDTVQFAEYIQKNVQLYK-M-R----N-GY--ELSPTAAANFTRRNLADYLR-SR-T-PYHVNLLL-AGFD---------------------E--Q-----------D--G----PA-LYYM----------DYLA-SLAKAPFAAHGYGAFLT-LSILDRYYRPGI--TREEALEVLKKCLEELQKRFILNLPSFNARF--IDKDGI--H-----DV--------------T-NI--P-LL-TA---------------------------------------------
>Pogona_vitticeps@CT01131209.H1.1
----------------------MEYLIGIQGPDFVLVAADT-V-AASS-IVHM-KRD--HD-KMFKMSEK-I-LL--LCVGEA-GDTVQFAEYIQKNVQLYK-M-R----N-GY--ELSPTAAANFTRRNLADYLR-SR-T-PYHVNLLL-EGYD---------------------E--H-----------D--G----PA-LYYM----------DYLA-SLAKAPFAAHGYGAFLT-LSILDRYYKPGI--TREEALDVLKKCLEELQKRFI----------------------------------------------------------------------------------------------------
>Protopterus_annectens@Contig14546.H1.1
------------------------------GKDFVLVSADN-V-AASS-IIQM-KHD--YD-KMFKLSEK-I-LL--LCVGEA-GDTVQFAEYIQKNVQLYK-M-R----N-GY--ELSPTAAANFTRRNLADYLR-SR-T-PYHVNLLL-AGFD---------------------D--Q-----------E--G----PA-LYYM----------DYLA-SLVQTPFAAHGYGAFLT-LSILDRYYKPNL--TREEAVELLKKCLDELQKRFILNLPSFSVRI--IDKDGI--Q-----DL--------------E-KI--T-L-------------------------------------------------
>Python_regius@CT01131209.H1.1
----------------------MEYLIGIQGPDFVLVAADT-V-AASS-IVHM-KRD--HD-KMFKMSEK-I-LL--LCVGEA-GDTVQFAEYIQKNVQLYK-M-R----N-GY--ELSPTAAANFTRRNLADYLR-SR-T-PYHVNLLL-AGYD---------------------E--Q-----------D--G----PA-LYYM----------DYLA-SLAKAPFAAHGYGAFLT-LSILDRYYKPGI--TREEAVEVLKKCLEELQKRFILNLPSFNARF--IDKDGI--H-----EV--------------T-NV--P-LL-KS----VA---------------------------------------
>Rana_chensinensis@Rche8704.H1.1
----------------------MEYLIGIQGSDYVMVAADT-V-CANS-IIKM-KHD--AD-KMFKMSEK-I-LL--LCVGEA-GDTVQFAEYIQKNVQLYK-M-R----N-GY--ELSPSAAANFTRRNLADYLR-SR-T-PYHVNLLL-AGYD---------------------D--N-----------D--G----PS-LYYX----------DYLA-ALXKAPFAAXGYGALLX-LSILDRYYKPDL--TREEXVXLLKRCVTELQKRFILSLPSFTVRV--IDKDGI--H-----DL--------------E-NI--P-AS-SV---------------------------------------------
>Scyliorhinus_canicula@toto75175.H1.1
----------------------MEYLIGIQGSDFVLVSSDR-V-AASS-IVAM-KHD--YD-KMFKLSEK-I-ML--LCVGEA-GDTVQFAEYIQKNVQLYK-M-R----N-GY--ELSPSAAANFTRKNLAEYLR-SR-T-PYHVNMLL-AGCD---------------------E--H-----------E--G----PA-LYYM----------DYLA-ALAKAPFAAHGYGAFLT-LSILDRYYKPDL--TREEAVELLKKCLQEIQKRFILNLPSFTVRI--IDNNGV--H-----DM--------------D-HI--S-VS------------------------------------------------
>Trachemys_scripta@CT01131209.H1.1
----------------------MEYLIGIQGPDYILVASDT-V-AASS-IVQM-KHD--HD-KMFKMSEK-I-LL--LCVGEA-GDTVQFAEYIQKNVQLYK-M-R----N-GY--ELSPTAAANFTRRNLADYLR-SR-T-PYHVNLLL-AGYD---------------------E--H-----------E--G----PA-LYYM----------DYLA-ALAKAPFAAHGYGAFLT-LSILDRYYKPSI--TREEAMELLKKCLEELQKRFILNLPSFSVRF--IDKDGI--H-----EV--------------D-NI--P-FP-KV----SS---------------------------------------
