# Supplementary material for: A phylogenomic framework and timescale for comparative studies of tunicates
Source: BMC Biol. 2018 Apr 13;16:39. doi: 10.1186/s12915-018-0499-2 (PMC5899321; doi:10.1186/s12915-018-0499-2)
Supplement: Supplementary file 4 — Supporting data. Transcriptome assemblies, alignments, and trees. (ZIP 38502 kb) [file 12915_2018_499_MOESM4_ESM.zip › 12915_2018_499_MOESM4_ESM/12915_2018_499 (Delsuc) Files Updated 23-03-2018/psmb-I.fasta]

>Branchiostoma_floridae@EEN55465
--------------------------------------------------------------MS-IMSYNGAAIIAMVGKDCVA-IAADRRFGV-Q-A---QTVSM-DFQKIF-QMGDRLFLGLPGLATDVQTVSNRMKFRLNLY----------ELRE--AR-Q--VK-PKTFLSMVSNLL--YERR---FG-PYF-VEPVVAGL--------D-P--K-T-F-----------------------E--PFIASCDLIGCPMI----PEDFVVSGTCSEQMYGMCESLWEPNLEPDDLFETISQALLNAADRDAVSGW-GAVVHVI---E-K-D-KVTT-RTLKGRMD-----------------------------------------------------
>Homo_sapiens@P49720
--------------------------------------------------------------MS-IMSYNGGAVMAMKGKNCVA-IAADRRFGI-Q-A---QMVTT-DFQKIF-PMGDRLYIGLAGLATDVQTVAQRLKFRLNLY----------ELKE--GR-Q--IK-PYTLMSMVANLL--YEKR---FG-PYY-TEPVIAGL--------D-P--K-T-F-----------------------K--PFICSLDLIGCPMV----TDDFVVSGTCAEQMYGMCESLWEPNMDPDHLFETISQAMLNAVDRDAVSGM-GVIVHII---E-K-D-KITT-RTLKARMD-----------------------------------------------------
>Bos_taurus@AAI51436
--------------------------------------------------------------MS-IMSYNGGAVMAMKGKNCVA-IAADRRFGI-Q-A---QMVTT-DFQKIF-PMGDRLYIGLAGLATDVQTVAQRLKFRLNLY----------ELKE--GR-Q--IK-PYTLMSMVANLL--YEKR---FG-PYY-TEPVIAGL--------D-P--K-T-F-----------------------K--PFICSLDLIGCPMV----TDDFVVSGTCTEQMYGMCESLWEPNMDPEHLFETISQAMLNAVDRDAVSGM-GVIVHII---E-K-D-KITT-RTLKARMD-----------------------------------------------------
>Monodelphis_domestica@XP_001371633
------------------------------------------------------------------MSYNGGAVMAMKGKNCVA-IAADRRFGI-Q-A---QMVTT-DFQKIF-PMGDRLYIGLAGLATDVQTVAQRLKFRLNLY----------ELKE--GR-Q--IK-PYTLMSMVANLL--YEKR---FG-PYY-TEPVIAGL--------H-P--K-T-F-----------------------E--PFICSLDLIGCPMV----TDDFVVSGTCSEQMYGMCESLWEPDMEPEHLFETISQAMLNAVDRDAVSGM-GVIVHII---E-K-D-KITT-RTLKARMD-----------------------------------------------------
>Mus_musculus@EDL16092
--------------------------------------------------------------MS-IMSYNGGAVMAMKGKNCVA-IAADRRFGI-Q-A---QMVTT-DFQKIF-PMGDRLYIGLAGLATDVQTVAQRLKFRLNLY----------ELKE--GR-Q--IK-PYTLMSMVANLL--YEKR---FG-PYY-TEPVIAGL--------D-P--K-T-F-----------------------K--PFICSLDLIGCPMV----TDDFVVSGTCSEQMYGMCESLWEPNMDPEHLFETISQAMLNAVDRDAVSGM-GVIVHVI---E-K-D-KITT-RTLKARMD-----------------------------------------------------
>Ornithorhynchus_anatinus@XP_001517317
--------------------------------------------------------------XS-IMSYNGGAVMAMKGKNCVA-IAADRRFGI-Q-A---QMVTT-DFQKIF-PMGDRLYIGLAGLATDVQTV----------------------------------------------------------------------------------------------------------------------------------------------------------------EPEHLFETISQAMLNAVDRDAVSGM-GVVVHVI---E-K-N-KITT-RTLKARMD-----------------------------------------------------
>Xenopus_tropicalis@AAI57195
--------------------------------------------------------------MS-IMSYNGGAIMAMRGKDCVA-IAADRRFGV-Q-A---QMVTT-DFQKIF-PMGDRLYIGLAGLATDVQTVSQRLKFRLNLY----------ELKE--GR-Q--IK-PKTFMSMVANLL--YERR---FG-PYY-IEPVIAGL--------D-P--K-T-F-----------------------K--PFICSLDLIGCPME----TEDFVVSGTCSEQMYGMCESLWEPDMEPEDLFETISQAMLNAVDRDAVSGM-GVVVHVI---E-K-D-KITT-RTLKARMD-----------------------------------------------------
>Xenopus_laevis@AAH87457
--------------------------------------------------------------MS-IMSYNGGAIMAMKGKDCVA-IAADRRFGV-Q-A---QMVTT-DFQKIF-PMGDRLYIGLAGLATDVQTVSQRLKFRLNLY----------ELKE--GR-Q--IK-PKTFMSMVANLL--YERR---FG-PYY-IEPVIAGL--------D-P--K-T-F-----------------------Q--PFICSLDLIGCPME----TEDFVVSGTCSEQMYGMCESLWEPDMEPEDLFETISQAMLNAVDRDAVSGM-GVVVHVI---E-K-D-KVTT-RTLKARMD-----------------------------------------------------
>Xenopus_laevis@AAH87395
--------------------------------------------------------------MS-IMSYNGGAIMAMKGKDCVA-IAADRRFGV-Q-A---QMVTT-DFQKIF-PMGERLYIGLAGLATDVQTVAQRLKFRLNLY----------ELKE--GR-Q--IK-PKTFMSMVANLL--YERR---FG-PYY-IEPVIAGL--------D-P--K-T-F-----------------------Q--PFICSLDLIGCPME----TEDFVVSGTCSEQMYGMCESLWEPDMEPEDLFETISQAMLNAVDRDAVSGM-GVVVHVI---E-K-D-KITT-RTLKARMD-----------------------------------------------------
>Danio_rerio@AAH49010
--------------------------------------------------------------MS-IMSYNGGAVMAMRGKECVA-IASDRRFGI-Q-A---QLVTT-DFQKIF-PMGERLYIGLAGLATDVQTVSQRLKFRLNLY----------ELKE--GR-Q--IK-PRTFMSMVSNLL--YERR---FG-PYY-IEPVIAGL--------D-P--K-T-F-----------------------E--PFICSLDLIGCPMV----TEDFVVSGTCSEQMYGMCESLWEPDMKPEDLFETISQAMLNAVDRDAVSGM-GVVVHVI---E-K-D-KITT-RTLKARMD-----------------------------------------------------
>Gallus_gallus@XP_418119
-------------------------------------------------------------XMS-IMSYNGGAVMAMRGKNCVA-IASDRRFGI-Q-A---QMVTT-DFQKIF-PMGERLYIGLAGLATDVQTVAQRLKFRLNLY----------ELKE--GR-Q--IK-PQTFMSMVSNLL--YERR---FG-PYY-TEPVIAGL--------D-P--I-T-H-----------------------E--PFICSLDLIGCPMI----TEDFVVSGTCSEQMYGMCESLWEPDMEPDHLFETISQAMLNAVDRDAISGM-GVVVHII---E-K-D-KITT-RTLKARMD-----------------------------------------------------
>Taeniopygia_guttata@ACH44888
--------------------------------------------------------------MS-ILAYNGGAVLAMRGRGCVA-IAADRRFGI-Q-A---QTVST-DCQRIF-PMGQRLLLGLAGLATDVQSVAQRLKFRLNLY----------ELKE--GR-Q--IK-PQTFMSMVSNLL--YERR---FG-PYY-AEPVIAGL--------D-P--V-S-L-----------------------E--PFICSLDLIGCPMV----TQDFVLSGTCSEQMYGMCESLWEPDMEPEHLFETISQAMLNAVDRDAISGM-GVVVHVI---E-K-D-KITT-RTLKARMD-----------------------------------------------------
>Ambystoma_mexicanum@45814572.411
--------------------------------------------------------------MS-IMSYNGGAVMAMKGKNCVA-IAADRRFGI-Q-A---QMVTT-DFQKIF-PMGDRLYIGLAGLATDVLTVSQRLKFRLNLY----------ELKE--GR-Q--IK-PKTFMSMVSNLL--YEKR---FG-PYY-IEPVIAGL--------D-P--K-T-A-----------------------E--PFICSLDLIGCSME----TEDFVVSGTCAEQMYGMCESLWVPDLEPEDLFETISQAMLNAVDRDAVSGM-GVVVHVI---E-K-D-KVTT-RTLKARMD-----------------------------------------------------
>Leucoraja_erinacea@CT01080730.H1.1
---------------------------------------------------------------S-HMSYNGGAVMAMRGKNCVA-IAADRRFGI-Q-A---QTVTT-DFQKIF-PMGDWLYIGLAGLGTDVQTVSQRLKFRLNLY----------ELKE--GR-Q--IK-PKTFMSMVSNLL--YERR---FG-PYY-VEPVIAGL--------D-P--K-T-F-----------------------Q--PFICSLDLIGCPME----TEDFVVSGTCAEQMYGMCESLWEPDMQAEDLFETISQAMLNAVDRDAVSGM-GVIVHVI---E-K-D-KVTT-RTLKARMD-----------------------------------------------------
>Eptatretus_burgeri@53865192.39
--------------------------------------------------------------MS-IMSYNGGAVLAMRGKNCVA-IGGDLRFGV-Q-A---QMVSS-SFEKVF-SMGDHLYIGMAGLASDVQTVHERLKFRLNLY----------ELRE--GR-S--IK-PNTFMSMVSNLL--YERR---FG-PYY-IDPVIAGL--------D-P--I-T-F-----------------------K--PFICSLDLIGCPMV----TEDFVVSGTCAEQMFGMCETLWEPDLE-----------------------------------------------------------------------------------------------------------
>Petromyzon_marinus@ti.20
--------------------------------------------------------------MS-IMSYNGGAVVAMAGKDCVA-IACDLRFGV-Q-A---QMVSN-TFEKVF-PMNERLYIGLAGLATDVQTVSERLRFRVNLY----------ELRE--CR-P--IK-PKTFMSMVSNLL--YERR---FG-PYF-VDPVIAGL--------D-P--V-T-L-----------------------A--PFICSLDLIGCPMV----TEDFVVSGTCSEQLYGMCESLWEPNMEADDLFETISQAMLNAADRDALSGS-GILVHII---E-K-D-KVTT-RKLRTRLD-----------------------------------------------------
>Ciona_intestinalis@.1
--------------------------------------------------------------MS-IMSYNGGAVVAMKGKNCVA-IASDLRFGI-Q-A---QTVGM-DFEKIF-PMSERLYIGLTGLATDVQTVSQRLQFQLKLY----------ELRE--NR-Q--IS-PKTFLSVVSNLL--YEKR---FG-PYF-IEPVIAGL--------D-P--K-T-K-----------------------E--PFIASCDLIGCPME----PEDFVVTGTCAIQMYGMCEALWRPDMEPDDLFECVSQALLNSVDRDAGSGW-GAVVHII---E-A-D-KVTT-RRLKARMD-----------------------------------------------------
>Ciona_savignyi@37894664.416
--------------------------------------------------------------MS-IMSYNGGAVVAMKGKNCVA-IASDLRFGI-E-A---QTVGM-DFEKIF-SMNDHLYIGLTGLATDVQTVSQRLEFQLKLY----------ELRE--NR-Q--IS-PKTFLSVVSNLL--YEKR---FG-PYF-IEPVIAGL--------D-P--K-T-R-----------------------E--PFIASCDLIGCPME----PEDFVVTGTCAIQMYGMCEALWRPEMEPDDLFECISQALLNSVDRDATSGW-GAVVHII---E-A-D-KVTT-RRLKARMD-----------------------------------------------------
>Cystodytes_dellechiajei@CT01091006.H1.1
-------------------------------------------------------------------------------KDCVA-IASDLRFGI-Q-G---QTVGM-DFEKIF-PMGDHLYIGLTGLATDVQTVSQRLAFQLKLY----------ELRE--SR-K--MS-PKTFLSVVSNLL--YEKR---FG-PYF-IEPLIAGL--------D-P--V-T-M-----------------------Q--PFIASCDLIGCPMV----PEDFVVTGTCASQLYGMCEALWRPDMAPEELFECVSQALLNSVDRDAGSGW-GAVVHVV---E-----------------------------------------------------------------------
>Phallusia_mammilata@CT01091006.H1.2
---------------------------------------------------------------------NGGAVIAMKGKNCVA-IASDLRFGV-Q-A---QTVAM-DFEKIF-YMNDKLCIGLSGLATDIQTVAQRLDFQLKLY----------ELRE--NR-P--MT-PKTFLSVVSNLL--YEKR---FG-PYF-------GL--------H-P--K-T-L-----------------------E--PFIASCDLIGCPME----PEDFVVSGTCAIQMYGMCEALWHEDMEPDELFECISQALLNSVDRDCGSGW-GAVVHVI---E-A-D-KVTT-RRLKARMD-----------------------------------------------------
>Molgula_tectiformis@68091463.115
--------------------------------------------------------------MS-ITEYNGGAVIAMKGKDCVA-IASDLRFGI-Q-F---QTVSM-DFEKVF-PMGDKLYIGLAGLASDVQTVSQRLNFHRKIY----------ELRE--NR-E--IK-PKTFLSLVSNIL--YEHR---FG-PYF-IEPVIAGL--------D-P--K-S-N-----------------------E--PFIASLDLIGCPME----PEDFVVSGTCSEQMYGMCEVLWKPNMNADELFECISQSLLNALDRDAISGW-GAVVHVI---E-K-D-KVTT-RRLKARMD-----------------------------------------------------
>Molgula_occidentalis@CT01091006.H1.1
--------------------------------------------------------------------------------------------------------------------------------------------------------------------------PKTFLSLVSNIL--YEHR---FG-PYF-IEPVIAGL--------D-P--K-S-N-----------------------E--PFVFSLDLIGCPME----PEDFVVSGTCSEQLYGLCEVLWKPDMNPTELFECISQSLLNGVDRDAISGW-GAVVHIV---E-K-D-KVTT-RKLKARMD-----------------------------------------------------
>Molgula_gulf@CT01091006.H1.1
-----------------------------------------------------------------------------KEKVSVA-IASDLRFGI-Q-A---QTVSM-DFEKVF------------------------------------------------------------FLSLVSNLL--YEHR---FG-PYF-IDPVIAGL--------D-P--T-T-Y-----------------------E--PFIASLDLIGCPME----PEDFVVSGTCSEQLYGMCEVLWKPEMNPSELFECISQSLLNALDRDAISGW-GAVVHVI---E-K---------------------------------------------------------------------
>Bostrichobranchus_pilularis@CT01091006.H1.1
--------------------------------------------------------------MS-ITEYNGGAVIAMKGKDCVA-IASDLRFGL-Q-A---QTVSM-DFEKVF-PMGDRLYIGLAGLGTDVQTVSQKLNFHRKIY----------ELTE--NR-A--IR-PKTFLSMVSNLL--YERR---FG-PYF-IEPVIGGL--------D-P--V-T-N-----------------------E--AFVASLDLIGCPME----PEDFVVSGTCSEQMYGMCEVLWKPNMSPDELFECISQSLLNAMDRDAISGW-GAVVHVI---E-K-D-KVTT-RRLK---------------------------------------------------------
>Dendrodoa_grossularia@CT01091006.H1.1
--------------------------------------------------------------MS-ILEYNGGAVIAMKGKDCVA-IASDLRFGI-Q-A---QTVHM-DFEKVF-PMGERLFIGLAGLATDVQTVSQRLNFRRKLY----------ELRE--NR-S--IK-PKTFMSMVSNLL--YERR---FG-PYF-VEPVIAGL--------D-P--K-T-H-----------------------E--PFICSLDLIGCPME----PEDFVVSGTCSEQMYGMCEVLWRPDMNPEQLFECISQSLLNALDRDAVSGW-GAVVHVI---E-K---------------------------------------------------------------------
>Styela_plicata@CT01091006.H1.1
--------------------------------------------------------------MS-ILEYNGGSVIAMKGKDCVA-IASDLRFGV-Q-A---QTIHM-DFEKVF-PMGERLFIGLAGLATDVQTVSQRLNFRRKLY----------ELRE--NR-S--IT-PKTFMSMVSHLL--YERR---FG-PLF-------------------------------------------------------------------------------------------------------------------------------------------------------------------------------------------------------------
>Polyandrocarpa_maxima@CT01091006.H1.1
---------------------------------------------------------------------------------------------------------M-DFEKVF-PMGDRLYIGLAGLATDVQTVSQRLNFRRKLY----------ELRE--NR-------PKRLMSMVSNLL--YERR---FG-PYF-VEPVIAGL--------D-P--K-T-H-----------------------E--PFICSLDLIGCPME----PEDFVVSGTCSEQMYGMCEALWQPDMNSEQLFECISQSLLNALDRDAVSGW-GAVVHII---E-K-N-KITT-RKLK---------------------------------------------------------
>Xenoturbella_bocki@SRA109996.H1.1
--------------------------------------------------------------MS-ILAYNGSAIIAMTGKNCVA-IAADRRYGI-R-G---QTVAT-DFQKIF-PMGEHLYVGLAGLAT--------------------------------------------FVSMVSNLL--YERR---FG-PYF-VEPVVAGL--------D-T--K-T-M-----------------------Q--PYVGSLDLIGCPME----TEDFVVCGTAAEQMYGMCESLWEPELEPDALFEAISQALLNSVDRDALAGW-GGIVHVI---E-K-D-KVTT-RTLKARMD-----------------------------------------------------
>Strongylocentrotus_purpuratus@3480411
--------------------------------------------------------------MS-IMSYNGSAVVAMIGKDCVG-IASDRRFGV-Q-A---QTVSM-NAQKIF-TMGPRLYLGLSGLATDITTVSNRLKFRLNLY----------TLRE--NR-D--VK-PETFMSMVSNLL--YERR---FG-PYF-IEPVIAGL--------D-P--K-T-Y-----------------------K--PFICNLDLIGCPMF----TDDFVVAGTCTEQLYGMCESVWVPDLAPDDLFETLSQGLLNAVDRDALAGW-GVVVHII---E-K-D-KVTT-REVKARMD-----------------------------------------------------
>Paracentrotus_lividus@CT01070709.H1.1
--------------------------------------------------------------MS-IMSYNGSAIVAMIGKDCVG-IASDRRFGV-Q-A---QTVSM-NAQKIF-EMGPRLYCGISGLATDITTVANRLKFRLNLY----------TLRE--NR-D--VK-PETFMSMVSNLL--YERR---FG-PYF-IEPVIAGL--------E-P--K-T-Y-----------------------K--PFICNLDLIGCPMF----TDDFVVAGTCTEQLYGMCESVWVPDLEPDDLFESLSQGLLNAVDRDALAGW-GAVVHII---E-K-D-KVTT-REVKARMD-----------------------------------------------------
>Solaster_stimpsonii@CT01061102.H1.1
--------------------------------------------------------------MS-IMSYNGSAILAMIGKDCVA-IASDRRFGI-Q-A---QTVST-DCKKIF-EMGPRLYVGLSGLATDVQTVSNRLKFRLNLY----------CLRE--NR-D--IK-PKTFMNMVSNLL--YERR---FG-PYF-TEPVIAGL--------D-P--K-T-Y-----------------------E--PFICNLDLIGCPMF----TDDFVVAGTCTEQLYGMCESLWVPNLEPDDLFETAAQALVNAVDRDAVSGW-G---------------------------------------------------------------------------------
>Patiria_pectinifera@93327098.1
--------------------------------------------------------------MS-IMSYNGSAILAMIGKDCVA-IASDRRFGI-Q-A---QTISL-DCQKIF-EMGPRLYVGLSGLATDVQTVANRLKFRLNLY----------CLRE--NR-D--IK-PKTFMNMVSNLL--YERR---FG-PYF-TEPVIAGL--------D-P--K-T-Y-----------------------E--PFICNLDLIGCPMF----TDD-----------------------------ETAAQALVNAVDRDAVSGW-GAVVHII---E-K-D-KVTT-RTVKGRMD-----------------------------------------------------
>Patiria_miniata@CT02100918.H2.1
--------------------------------------------------------------MS-IMSYNGSAILAMIGKDCVA-IASDRRFGI-Q-A---QTISL-DCQKIF-EMGPRLYVGLSGLATDVQTVANRLKFRLNLY----------CLRE--NR-D--IK-PKTFMNMVSNLL--YERR---FG-PYF-TEPVIAGL--------D-P--K-T-Y-----------------------E--PFICNLDLIGCPMF----TDDFVVAGTCTEQLYGMCESLWVPNLEPDDLFETAAQALVNAVDRDAVSGW-GAVVHII---E-K-D-KVTT-RTVKGRMD-----------------------------------------------------
>Saccoglossus_kowalevskii@XP_002732675
--------------------------------------------------------------MS-IMSYNGSAVVAMKGKDCVA-IAADRRFGI-Q-A---QTVSM-DFQKIF-EMGPRLYLGLPGLATDVQTVSNRLKFRLNLY----------TLRE--NR-K--IK-PKTFMSMVSNLL--YERR---FG-PYF-VEPIIAGL--------E-P--D-T-Y-----------------------E--PFICSLDLIGCPMV----PEDFVVAGTSSEQLYGMCESLWLPDMNSEELFETVSQALLNAVDRDALAGW-GAVVHII---E-K-D-KITT-RTLKARMD-----------------------------------------------------
>Ptychodera_flava@1987366216.H1.1
--------------------------------------------------------------MS-IMSYNGSAIVAMKGKDCVA-IAADKRLGV-Q-A---QTVSM-DFQKIF-EMAPRLYLGLPGLATDVQTVSNRLKFRLNLY----------TLRE--SR-Q--IK-PKTFMSMVSNLL--YERR---FG-PYF-VEPIIAGL--------D-P--H-T-S-----------------------E--PFICSLDLIGCPME----PEDFVVAGTSSEQLYGMCESLWLPDMGPDELFECISQALLNAVDRDALAGW-GAVVHIV---E-K-D-KVTT-RTLKARMD-----------------------------------------------------
>Oikopleura_dioica@CBY18118
--------------------------------------------------------------MA--FQYNGGSIVGMSGDNCVC-IASDNRYGQ-Q-L---HTIST-DFPKIF-KITDKIFIGLSGLATDIQTVLNKIKYKVNMY----------ELRE--NR-K--MS-PKCFKTMVSNLL--YERR---FG-PFF-AEPVIVAL--------N----D-D-G-----------------------T--TMLCGMDCLGAAES----PKDYVVAGTAANEMHGLAEAYWRPDMPAEELFECVSQTMLSGCDRNAASGW-GATVTIV---Q-K-D-KIIT-RKLKARMD-----------------------------------------------------
>Apostichopus_japonicus@SRA20276.H1.1
---------------------------------------------------------------S-IMSYNGSAIVAMRGKNCVA-IASDRRFGI-Q-A---QTVSM-ERQKIF-EMAPRLYIGLSGLGTDVQTVANRLKFRLNLY----------TLRE--NR-N--IN-P-----------------------------------------------------------------------------------NLDLIGCPMV----TDDFVVAGTCTEQLYGMCESLWQPDLEPDDLFETISQALLNAVDRDAVSGW-GVIVHVI---E-K-D-KITT-KTLKARMD-----------------------------------------------------
>Holothuria_glaberrima@AEB53189
---------------------------------------------------------------S-IMSYNGSAIVAMRGKDCVA-IASDRRFGI-Q-A---QTVSM-ECQKIF-EMAPRLYIGLSGLATDVQTVSNRLKFRLNLY----------TLRE--NR-D--IK-PKTFMSMVANLL--YERR---FG-PYF-TEPVIAGL--------D-P--K-T-F-----------------------E--PFICNLDLIGCPMI----TEDFVVAGTCTEQLYGMCESLWKPDLEPDDLFETISQALLNAVDRDAVSGW-GVIVHVI---E-K-D-KITT-RTVKARMD-----------------------------------------------------
>Anolis_carolinensis@XP_003222559
--------------------------------------------------------------MS-IMSYNGGAVMAMKGKNCVA-IAADRRFGI-Q-A---QMVTT-DFQKIF-PMGDRLFIGLAGLATDVQTVAQRLKFRLNLY----------ELKE--GR-Q--IK-PQTLMSMVSNLL--YERR---FG-PYY-TEPVIAGL--------D-P--I-T-Y-----------------------E--PFVCSLDLIGCPMT----TDDFVVSGTCSEQMYGMCESLWEPDMEPDHLFETIGQAMLNAVDRDAVSGM-GVVVHVI---E-K-D-KITT-RTLKARMD-----------------------------------------------------
>Meleagris_gallopavo@XP_003213128
--------------------------------------------------------------MS-IMSYNGGAVMAMRGKNCVA-IAADRRFGI-Q-A---QMITT-DFQKIF-PMGERLYIGLAGLATDVQTVAQRLKFRLNLY----------ELKE--GR-Q--IK-PQTFMSMVSNLL--YERR---FG-PYY-TEPVIAGL--------D-P--I-T-H-----------------------E--PFICSLDLIGCPMI----TEDFVVSGTCSEQMYGMCESLWEPDMEPDHLFETISQAMLNAVDRDALSGM-GVVVHII---E-K-D-KITT-RTLKARMD-----------------------------------------------------
>Eucidaris_tribuloides@CT01120403.H1.1
--------------------------------------------------------------MS-IMSYNGSAIVAMIGKDCVG-IASDRRFGV-Q-A---QTVSM-NAEKIF-EMGPRLYLGISGLATDIQTVANRLKFRLNLY----------TLRE--NR-D--IK-PQTFMSMVSNLL--YERR---FG-PYF-IEPVIAGL--------D-P--K-T-Y-----------------------K--PFICNLDLIGCPMF----TDDFVVAGTCTEQLYGMCESLWVPDLEPDDLFETLSQGLLNAVDRDAL-GW-----------------------------------------------------------------------------------
>Lytechinus_variegatus@CT01120403.H1.4
--------------------------------------------------------------MS-IMSYNGSAVVAMIGKDCVG-IASDRRFGV-Q-A---QTVSM-NAQKIF-EMGPRLYLGISGLATDITTVSNRLKFRLNLY----------TLRE--NR-D--VK-PETFMSMVSNLL--YERR---FG-PYF-IEPVIAGL--------D-P--K-T-Y-----------------------K--PFICNLDLIGCPMF----TDDFVVAGTCTEQLYGMCESLWVPDL-PDDLFETLSQGLLNAVDRDALAGW-GAVVHI----------------------------------------------------------------------------
>Crotalus_adamanteus@AFJ51043
--------------------------------------------------------------MS-IMSYNGGAVMAMKGKNCVA-IAADRRFGI-Q-A---QMVAT-DFQKIF-PMGDRLFIGLAGLATDVQTVAQRLKFRLNLY----------ELKE--GR-Q--IK-PQTLMSMVSNLL--YERR---FG-PYY-TEPVIAGL--------N-P--V-T-Y-----------------------E--PFICSLDLIGCPMI----TDDFVVSGTCTEQMYGMCESLWEPDMEPDHLFETIGQSMLNAVDRDAVSGM-GVIVHVI---E-K-D-KITT-RTLKARMD-----------------------------------------------------
>Sarcophilus_harrisii@XP_003768326
--------------------------------------------------------------MS-IMSYNGGAVMAMKGKNCVA-IAADRRFGI-Q-A---QMVTT-DFQKIF-PMGDRLYIGLAGLATDVQTVAQRLKFRLNLY----------ELKE--GR-Q--IK-PNTLMSMVANLL--YEKR---FG-PYY-TEPVIAGL--------H-P--K-T-F-----------------------E--PFICSLDLIGCPMV----TDDFVVSGTCSEQMYGMCESLWEPDMEPEHLFETISQAMLNAVDRDAVSGM-GVIVHII---E-K-D-KITT-RTLKARMD-----------------------------------------------------
>Callorhinchus_milii@AFM90817
--------------------------------------------------------------MS-HMSYNGAAIMAMKGKNCVA-IASDRRFGI-Q-A---QLVTT-DFQKIY-PMGERLYIGLAGLATDVQTVSQRLKFRLNLY----------ELKE--GR-Q--IK-PKTFMSMVSNLL--YERR---FG-PYY-VDPVIAGL--------H-P--K-T-F-----------------------E--PFICSLDVIGCPME----TDDFVVSGTCSEQMYGMCESLWEPDLESEDLFETISQAMLNAVDRDAISGM-GVIVHVI---E-K-D-KITT-RTLKARMD-----------------------------------------------------
>Oreochromis_niloticus@XP_003448021
------------------------------------------------------------------MSYNGGAVMAMRGKNCVA-IAADRRFGI-Q-A---QMVTT-DFQKIF-PMGDRLYIGLAGLATDVQTVAQRLKFRLNLY----------ELKE--GR-Q--IK-PKTFMSMVSNLL--YERR---FG-PYY-IEPVIAGL--------D-P--K-T-F-----------------------E--PFICSLDLIGCPMV----TDDFVVSGTCSEQMYGMCESLWEPDMEPDDLFETISQAMLNAVDRDAVSGM-GVVVHVV---E-K-D-KITT-RTLKARMD-----------------------------------------------------
>Gorilla_gorilla_gorilla@XP_004041889
--------------------------------------------------------------MS-IMSYNGGAVMAMKGKNCVA-IAADRRFGI-Q-A---QMVTT-DFQKIF-PMGDRLYIGLAGLATDVQTVAQRLKFRLNLY----------ELKE--GR-Q--IK-PHTLMSMVANLL--YEKR---FG-PYY-TEPVIAGL--------D-P--K-T-F-----------------------K--PFICSLDLIGCPMV----TDDFVVSGTCAEQMYGMCESLWEPNMDPEHLFETISQAMLNAVDRDAVSGM-GVIVHII---E-K-D-KITT-RTLKARMD-----------------------------------------------------
>Clavelina_lepadiformis@CT01130511.H1.1
--------------------------------------------------------------MS-IMSYNGGAAIAMKGKNCVA-IASDLRFGI-Q-A---QTVGM-DFEKVF-PMSDRLYLGLTGLATDVQTVVQKLAFQLKLY----------ELRE--NR-P--IS-PKTFLSVVSNAL--YEKR---FG-PYF-IEPVIAGL--------D-P--K-T-S-----------------------E--PFIASCDLIGCPME----PEDFVVTGTCAVQMYGMCEALWQPDMEPDQLFECVSQALLNSVDRDAGSGW-GAVVHIV---E-A-D-KVTT-RRLKARMD-----------------------------------------------------
>Doliolum_nationalis@Dnat6541.H1.1
---------------------------------------------------------------------------------------------------------------------------------------------------------------------------------------------------------------------------------------------------------------------------------------------------PDMGPDELFECISQSLLNAVDRDAVSGW-GAVVHII---E-S-D-KVTT-RKLKARMD-----------------------------------------------------
>Salpa_fusiformis@Sfus4221.H1.1
--------------------------------------------------------------MG-IMSYNGGACIAMKGRNCIA-IASDLRFGI-Q-G---QTVGM-DFEKIF-PMNDHLYLGLTGLASDVLTVSERLEFQIKLY----------ELRE--NR-K--IS-PKTFLSVLSNLL--YEKR---FG-PYF-IEPVVAGI--------D-P--K-T-R-----------------------E--PFIASCDLIGCPME----PEDFVVTGTCATQLYGMCEALWKPDMQPDELFECCSQALLNAVDRDAGSGW-GAVVHII---E-V-G-KVTT-RKLKARMD-----------------------------------------------------
>Ophionotus_victoriae@SRA62598.H1.1
-----------------------------------------------------------------------------RGKDCVA-ICSDRRFGI-Q-A---QTVSM-DCQKIF-EMSPRLYLGLSGLHTDVQTVSNRLKFRMNLY----------TLRE--NR-D--IK-PKTFMSMVANLL--YERR---FG-PYF-TEPVIAGL--------D-P--K-T-F-----------------------E--PFICNLDLIGCPMF----TDD------CTEQLYGMCESLWVPDLEPDDLF------------------------------------------------------------------------------------------------------
>Chelonia_mydas@EMP33809
------------------------------------------------------------XXXS-IMSYNGGAVMAMKGKNCVA-IASDRRFGI-Q-A---QMVTT-DFQKIF-PMGDRLYIGLAGLATDVQTVAQRLKFRLNLY----------ELKE--GR-Q--IK-PQTLMSMVANLL--YEKR---FG-PYY-TEPVIAGL--------D-P--I-T-Y-----------------------E--PFICSLDLIGCPMI----TDDFVVSGTCSEQMYGMCESLWEPDMEPDHLFETISQAMLNAVDRDAVSGM-GVVVHII---E-K-D-KITT-RTLKARMD-----------------------------------------------------
>Anas_platyrhynchos@EOA95556
--------------------------------------------------------------------------------------------------------------------------------------AQRLKFRLNLY----------ELKE--GR-Q--IK-PQTFMSMVSNLL--YERR---FG-PYY-TEPVIAGL--------D-P--I-T-H-----------------------E--PFICSLDLIGCPMI----TDDFVVSGTCSEQMYGMCESLWEPDMEPDHLFETISQAMLNAVDRDAVSGM-GVIVHIM---------------------------------------------------------------------------
>Botryllus_schlosseri@CT01131026.H1.1
--------------------------------------------------------------MS-ILEYNGGAVMAMKGKGCVA-IASDLRYGV-Q-A---QTVHM-DFEKLF-PMGERLYIGLAGLATDVQTVSSKLNFRRKLY----------ELRE--NR-A--IK-PKTFMSVVSNLL--YERR---FG-PFF-VEPVIAGL--------D-P--K-T-D-----------------------E--PYIGSLDLIGCPME----PEDFVVSGTCSEQMYGMCEVLWRPEMNPDELFECISQSLLNAVDRDAVSGW-GAVVHVI---E-K-D-KITT-RKLKGRMD-----------------------------------------------------
>Alligator_sinensis@XM_006022570.H1.1
---------------------------------------------------------------S-IMSYNGGAVMAMKGKNCVA-IAADRRFGI-Q-A---QMVTT-DFQKIF-PMGDRLYIGLAGLATDVQTVAQRLKFRLNLY----------ELKE--GR-Q--IK-PQTFMSMVSNLL--YERR---FG-PYY-TEPVIAGL--------D-P--I-T-Y-----------------------E--PFICSLDLIGCPMI----TDDFVVSGTCSEQMYGMCESLWEPDMEPDHLFETISQAMLNAVDRDAVSGM-GVVVHII---E-K-D-KITT-RTLKARMD-----------------------------------------------------
>Caiman_crocodilus@Contig715.H1.1
---------------------------------------------------------------S-IMSYNGGAVMAMKGKNCVA-IAADRRFGI-Q-A---QMVTT-DFQKIF-PMGDRLYIGLAGLATDVQTVAQRLKFRLNLY----------ELKE--GR-Q--IK-PQTFMSMVSNLL--YERR---FG-PYY-TEPVIAGL--------D-P--I-T-Y-----------------------E--PFICSLDLIGCPMI----TDDFVVSGTCSEQMYGMCESLWEPDMERDHLFETISQAMLNAVDRDAVSGM-GVVVHII---E-K-D-KITT-RTLKARMD-----------------------------------------------------
>Caretta_caretta@Contig1103.H1.1
---------------------------------------------------------------S-IMSYNGGAVMAMKGKNCVA-IASDRRFGI-Q-A---QMVTT-DFQKIF-PMGDRLYIGLAGLATDVQTVAQRLKFRLNLY----------ELKE--GR-Q--IK-PQTLMSMVANLL--YEKR---FG-PYY-TEPVIAGL--------D-P--I-T-Y-----------------------E--PFICSLDLIGCPMI----TDDFVVSGTCSEQMYGMCESLWEPDMEPDHLFETISQAMLNAVDRDAVSGM-GVVVHII---E-K-D-KITT-RTLKARMD-----------------------------------------------------
>Chelonoidis_nigra@Contig2777.H1.1
---------------------------------------------------------------S-IMSYNGGAVMAMKGKNCVA-IASDRRFGI-Q-A---QMVTT-DFQKIF-PMGDRLYIGLSGLATDVQTVAPRLEFRLNLY----------ELKE--GR-Q--IK-PQTLMSMVANLL--YEKR---FG-PYY-TEPVIAGL--------D-P--I-T-Y-----------------------E--PFICSLDLIGCPMI----TDDFVVSGTCSEQMYGMCESLWEPDMEPDHLFETISQAMLNAVDRAAVSGM-GVVVHII---E-K-D-KITT-RTLKARMD-----------------------------------------------------
>Chrysemys_picta_bellii@CT01131209.H1.1
---------------------------------------------------------------S-IMSYNGGAVMAMKGKNCVA-IASDRRFGI-Q-A---QMVTT-DFQKIF-PMGDRLYIGLAGLATDVQTVAQRLKFRLNLY----------ELKE--GR-Q--IK-PQTLMSMVANLL--YEKR---FG-PYY-TEPVIAGL--------D-P--V-T-Y-----------------------E--PFICSLDLIGCPMI----TDDFVVSGTCSEQMYGMCESLWEPDMEPDHLFETISQAMLNAVDRDAVSGM-GVVVHII---E-K-D-KITT-RTLKARMD-----------------------------------------------------
>Crocodylus_niloticus@CT01131209.H1.1
-----------------------------------------------------------------------GAVMAMKGKNCVA-IAADRRFGI-Q-A---QMVTT-DFQKIF-PMGDRLYIGLAGLATDVQTVAQRLKFRLNLY----------ELKE--GR-Q--IK-PQTFMSMVSNLL--YERR---FG-PYY-TEPVIAGL--------D-P--I-T-Y-----------------------E--PFICSLDLIGCPMI----TDDFVVSGTCSEQMYGMCESLWEPDMEPDHLFETISQAMLNAVDRDAVSGM-GVVVHII---R-K---------------------------------------------------------------------
>Cyclorana_alboguttata@Calb3679.H1.1
--------------------------------------------------------------MS-IMSYNGGAVMAMRGKNCVA-IAADRRFGV-Q-A---QMVTT-DFQKIF-PMGDRLYIGLAGLATDVQTVSQRLKFRLNLY----------ELKE--GR-Q--IK-PKTFMSMVSNLL--YERR---FG-PYY-VEPVIAGL--------D-P--K-T-F-----------------------E--PFICSLDLIGCPMV----TEDFVVSGTCSEQMYGMCESLWEPDLEPEDLFETISQAMLNAVDRDAISGM-GVVVHII---E-K-D-KITT-RTLKARMD-----------------------------------------------------
>Elaphe_guttata@toto1920.H1.1
--------------------------------------------------------------MS-IMSYNGGAVMAMKGKNCVA-IAADRRFGI-Q-A---QMVAT-DFQKIF-PMGDRLFIGLAGLATDVQTVAQRLKFRLNLY----------ELKE--GR-Q--IK-PQTLMSMVSNLL--YERR---FG-PYY-TEPVIAGL--------N-P--V-T-Y-----------------------E--PFICSLDLIGCPMI----TDDFVVSGTCTEQ-------------------------------------------------------------------------------------------------------------------------
>Emys_orbicularis@Contig28196.H1.1
---------------------------------------------------------------S-IMSYNGGAVMAMKGKNCVA-IASDRRFGI-Q-A---QMVTT-DFQKIF-PMGDRLYIGLAGLATDVQTVAQRLKFRLNLY----------ELKE--GR-Q--IK-PQTLMSMVANLL--YEKR---FG-PYY-TEPVIAGL--------D-P--V-T-Y-----------------------E--PFICSLDLIGCPMI----TDDFVVSGTCSEQMYGMCESLWEPDMEPDHLFETISQAMLNAVDRDAVSGM-GVVVHII---E-K---------------------------------------------------------------------
>Eublepharis_macularius@Emac9623.H1.1
--------------------------------------------------------------MS-IMSYNGGAVMAMKGKNCVA-IAADRRFGI-Q-A---QMVTT-DFQKIF-PMGDRLFIGLAGLATDVQTVAQRLKFRLNLY----------ELKE--GR-Q--IK-PQTLMSMVSNLL--YERR---FG-PYY-TEPVIAGL--------D-P--V-T-Y-----------------------K--PFICSLDLIGCPMT----TDDFVVSGTCAEQMYGMCESLWEPDMEPDQLFETIGQAMLNAVDRDAVSGM-GVIIHII---E-K-D-KITT-RTLKARMD-----------------------------------------------------
>Lampropholis_coggeri@Lcog41956.H1.1
--------------------------------------------------------------MS-IMSYNGGAVMAMKGKNCVA-IAADRRFGI-Q-A---QMITT-DFQKIF-PMGDRLFIGLAGLATDVQTVAQRLKFRLNLY----------ELKE--GR-Q--IK-PQTLMSMVSNLL--YERR---FG-PYY-TEPVIAGL--------D-P--V-T-Y-----------------------K--PFICSLDLIGCPMT----TDDFVVSGTCSEQMYGMCESLWEPXXEPDQLFETIGQAMLNALDRDAVSGM-GVIVHVI---E-K-D-KITT-RTLKARMD-----------------------------------------------------
>Latimeria_chalumnae@CT01131209.H1.1
----------------------------------------------------------------------------------------------------------------------RLYIGLAGLATDVQTVAQRLKFRMNLY----------ELKE--GR-Q--IK-PKTFMSMVSNLL--YERR---FG-PYY-IEPVIAGL--------S-P--K-T-Y-----------------------E--PFICTLDLIGCPMV----TEDFVVSGTCAEQMYGMCESLWEPGMEPEDLFETISQAMLNAVDRDAVSGM-GVIVHVI---E-K-D-KITT-RTLKARMD-----------------------------------------------------
>Latimeria_menadoensis@GAPS01026496.H1.1
--------------------------------------------------------------MS-IMSYNGGAVMAMRGKDCVA-IAADRRFGI-Q-A---QMVTT-DFQKIF-PMGDRLYIGLAGLATDVQTVAQRLKFRMNLY----------ELKE--GR-Q--IK-PKTFMSMVSNLL--YERR---FG-PYY-IEPVIAGL--------S-P--K-T-Y-----------------------E--PFICTLDLIGCPMV----TEDFVVSGTCAEQMYGMCESLWEPGMEPEDLFETISQAMLNAVDRDAVSGM-GVIVHVI---E-K-D-KITT-RTLKARMD-----------------------------------------------------
>Notophthalmus_viridescens@Nvir7028.H1.1
--------------------------------------------------------------MS-IMSYNGGAVMAMRGKNCVA-IAADXRFGV-Q-A---QMVTT-DFQKIF-PMGDRLYIGLAGLATDVLTVSQRLKFRLNLY----------ELKE--GR-Q--IK-PKTFMSMVSXLL--YEXR---FG-PYY-VEXVIAGL--------D-P--K-T-Y-----------------------E--PFICSLDLIGCPMV----TEDFVVSGTCAEQMYGMCESLWEPDMEPDDLFETISQAMLNAVDRDAVSGM-GVVVHVI---E-K-D-KITT-KTLKARMD-----------------------------------------------------
>Pelodiscus_sinensis@toto27358.H1.1
--------------------------------------------------------------------------MAMKGKNCVA-IASDRRFGI-Q-A---QMVTT-DFQKIF-PMGDRLFIGLAGLATDVQTVAQRLKFRLNLY----------ELKE--GR-Q--IK-PQTLMSMVANLL--YERR---FG-PYY-TEPVIAGL--------D-P--I-T-Y-----------------------E--PFICSLDLIGCPMI----TDDFVVSGTCSEQMYGMCESLWEPDMEPDHLFETISQAMLNAVDRDAVSGM-GVIVHII---E-K-D-KITT-RTLKARMD-----------------------------------------------------
>Phrynops_hilarii@Contig22035.H1.1
---------------------------------------------------------------S-IMSYNGGAVMAMKGKNCVA-IASDRRFGI-Q-A---QMVTT-DFQKVF-PMGDRLYIGLAGLATDVQTVAQRLKFRLNLY----------ELKE--GR-Q--IK-PQTLMSMVSNLL--YEKR---FG-PYY-TEPVIAGL--------D-P--I-T-Y-----------------------E--PFICSLDLIGCPMI----TDDFVVSGTCSEQMYGMCESLWEPDMEPEHLFETISQAMLNAVDRDAVSGM-GVIVHII---G-K-N-KITT-RTLKARMD-----------------------------------------------------
>Podarcis_sp.@Contig937.H1.1
-------------------------------------------------------------------------VMAMKGKNCVA-IAADRRFGI-Q-A---QMVTT-DFQKIF-PMGDRLFIGLAGLATDVQTVAQRLKFRLNLY----------ELKE--GR-Q--IK-PQTLMSMVSNLL--YERR---FG-PYY-TEPVIAGL--------D-P--V-T-Y-----------------------E--PFICSLDLIGCPMT----TEDFVVSGTCAEQMYGMCESLWEPDMEPDDLFETIGQAMLNAVDRDAVSGM-GVIVHVI---E-K-D-KITT-RTLKARMD-----------------------------------------------------
>Pogona_vitticeps@CT01131209.H1.1
--------------------------------------------------------------MS-IMSYNGGAVMAMKGKNCVA-IAADRRFGI-Q-A---QMVTT-DFQKIF-PMGDRLFIGLAGLATDVQTVAQRLKFRLNLY----------ELKE--GR-Q--IK-PQTLMSMVSNLL--YERR---FG-PYY-TEPVIAGL--------D-P--V-T-Y-----------------------E--PFVCSLDLIGCPMT----TDDFVVSGTCAEQMYGMCESLWEPDMEPDQLFETIGQAMLNAVDRDAVSGM-GVVVHVI---E-K-D-KITT-RTLKARMD-----------------------------------------------------
>Protopterus_annectens@Contig4674.H1.1
--------------------------------------------------------------------------MAMRGKDCVA-IAADRRFGV-Q-A---QLVTT-DFQKIF-PMGDRLFIGLAGLATDVQTVAQRLKFRLNLY----------ELKE--GR-R--IK-PKTFMSMVSNLL--YERR---FG-PYF-IEPVIAGL--------D-P--K-T-Y-----------------------E--PFICSLDLIGCPMI----TEDFVVSGTCPEQMYGMCESLWEPDMEPEDLFETISQAMLNAVDRDAVSGM-GVVVHVI---E-K-D-KVTT-RTLKARMD-----------------------------------------------------
>Python_regius@Preg22855.H1.1
--------------------------------------------------------------MS-IMSYNGGAVMAMKGKNCVA-IAADRRFGI-Q-A---QMVTT-DFQKIF-PMGERLFIGLAGLATDVQTVAQRLKFRLNLY----------ELKE--GR-Q--IK-PQTLMSMVSNLL--YERR---FG-PYY-TEPVIAGL--------D-P--V-T-Y-----------------------E--PFICSLDLIGCPMI----TDDFVVSGTCTEQMYGMCESLWEPDMEPDHLFETIGQSMLNAVDRDAVSGM-GVIVHVI---E-K-D-KITT-RTLKARMD-----------------------------------------------------
>Rana_chensinensis@Rche20146.H1.1
--------------------------------------------------------------MS-IMTYNGGAVMAMRGKNCVA-IAAXKXXXI-Q-A---XMVTT-DFQKIF-SMGDRLYIGLAGLATDVQTVAQRLKFRLNLY----------ELKE--GR-Q--IK-PQTFKSMVANLL--YERR---FG-PYY-IEPVIAGL--------D-P--K-T-F-----------------------E--PFICSLDLIGCPME----TEDFVVSGTCXEQMXGXXESLWEPDLEPEDLFETISQAMLNAVDRDAVSGX-GVVVXII---E-K-D-KVTT-RTL----------------------------------------------------------
>Scyliorhinus_canicula@toto74751.H1.1
--------------------------------------------------------------MS-HMSYNGGAVMAMRGKGCVA-IAADRRFGI-Q-A---QLVTT-DFQKIF-PMGERLFIGLAGLGTDVQTVSQRLKFRLNLY----------ELKE--GR-Q--IK-PKTFMSMVSNLL--YE---------------------------------------------------------------------------------------VSGTCSEQMYGMCESLWIPDMEPDDLFETISQAMLNAVDRDAVSGM-GVIVHMI---E-K-D-KITT-RTLKARMD-----------------------------------------------------
>Sphenodon_punctatus@toto30756.H1.1
--------------------------------------------------------------MS-IMSYNGGAVMAMKGKNCVA-IASDRRFGI-Q-A---QMVTT-DFQKIF-PMGDRLYIGLAGLATDVQTVAQRLKFRLNLY----------ELKE--GR-Q--IK-PQTLMSMVSNLL--YERR---FG-PYY-TEPVIAGL--------D-P--V-T-Y-----------------------Q--PFICSLDLIGCPMV----TEDFVVSGTCAEQMYGMCESLWEPDMEPHHLFETIGQAMLNAVDRDAVSGM-GVIVHVI---E-K-D-KITT-RTLKARMD-----------------------------------------------------
>Trachemys_scripta@CT01131209.H1.1
---------------------------------------------------------------S-IMSYNGGAVMAMKGKNCVA-IASDRRFGI-Q-A---QMVTT-DFQKIF-PMGDRLYIGLAGLATDVQTVAQRLKFRLNLY----------ELKE--GR-Q--IK-PQTLMSMVANLL--YEKR---FG-PYY-TEPXIAGL--------D-P--V-T-Y-----------------------E--PFICSLDLIGCPMI----TDDFVVSGTCSEQMYGMCESLWEPDMEPDHLFETISQAMLNAVDRDAVSGM-GVVVHII---E-K-D-KITT-RTLKARMD-----------------------------------------------------
