# Supplementary material for: A phylogenomic framework and timescale for comparative studies of tunicates
Source: BMC Biol. 2018 Apr 13;16:39. doi: 10.1186/s12915-018-0499-2 (PMC5899321; doi:10.1186/s12915-018-0499-2)
Supplement: Supplementary file 4 — Supporting data. Transcriptome assemblies, alignments, and trees. (ZIP 38502 kb) [file 12915_2018_499_MOESM4_ESM.zip › 12915_2018_499_MOESM4_ESM/12915_2018_499 (Delsuc) Files Updated 23-03-2018/psmb-J.fasta]

>Bos_taurus@DAA25927
---------------------------------------------------------------------ML-SSV-AA-YSGAG-R---DLA--M----E----P-H-S----------------------S-V-----G-----P------L-----Q---L------------------------------R--FSP-Y---A------FNGG-TVLAIA--GEDFSIVASDTRLS--EG--FS-IHT-R-DSPKCYKL-T--DK--------TVIGCSGFHGDCLTLTKIIEARLKMYKHSN-N-KAMTTGAIAAMLSTILYSR--RF-FP-YYVY-NIIGGL--DE-E-GK---GAVYSFDPVGSY--Q-R--DS-FKAGGSASAMLQPLLDNQ---VG-F--KNM-------------------------------------------Q-----N--V--E-----H---VP--LS---L---DRAMR---LVKDVFISAA-ERDVYTGDA-LK-V-CIVT--K-E----------------------------------------------------------GIRE-ET-VPLRKD--------------
>Homo_sapiens@P20618
---------------------------------------------------------------------ML-SST-AM-YSAPG-R---DLG--M----E----P-H-R----------------------A-A-----G-----P------L-----Q---L------------------------------R--FSP-Y---V------FNGG-TILAIA--GEDFAIVASDTRLS--EG--FS-IHT-R-DSPKCYKL-T--DK--------TVIGCSGFHGDCLTLTKIIEARLKMYKHSN-N-KAMTTGAIAAMLSTILYSR--RF-FP-YYVY-NIIGGL--DE-E-GK---GAVYSFDPVGSY--Q-R--DS-FKAGGSASAMLQPLLDNQ---VG-F--KNM-------------------------------------------Q-----N--V--E-----H---VP--LS---L---DRAMR---LVKDVFISAA-ERDVYTGDA-LR-I-CIVT--K-E----------------------------------------------------------GIRE-ET-VSLRKD--------------
>Mus_musculus@EDL20463
----------------------------------------------------------------------M-LST-AA-YRDVE-R---ELG--M----G----P-H-G----------------------S-A-----G-----P------V-----Q---L------------------------------R--FSP-Y---A------FNGG-TVLAIA--GEDFSIVASDTRLS--EG--FS-IHT-R-DSPKCYKL-T--DK--------TVIGCSGFHGDCLTLTKIIEARLKMYKHSN-N-KAMTTGAIAAMLSTILYSR--RF-FP-YYVY-NIIGGL--DE-E-GK---GAVYSFDPVGSY--Q-R--DS-FKAGGSASAMLQPLLDNQ---VG-F--KNM-------------------------------------------Q-----N--V--E-----H---VP--LT---L---DRAMR---LVKDVFISAA-ERDVYTGDA-LR-I-CIVT--K-E----------------------------------------------------------GIRE-ET-VPLRKD--------------
>Monodelphis_domestica@XP_001381658
------------------------------------------------------------------MLSAF-PFA-AT-YPGPG-M---ERE--L----E----P-H-S----------------------S-A-----G-----P------V-----Q---R------------------------------R--FSP-Y---A------FNGG-TVLAIA--GEDFSIVASDTRLS--EG--FS-IHT-R-DSPKCYKL-T--DK--------TVIGCSGFHGDCLTLTKIIEARLKMYKHSN-N-KAMTTGAIAAMLSTILYSR--RF-FP-YYVY-NIIGGL--DE-E-GK---GAVYSFDPVGSY--Q-R--DS-FKAGGSASAMLQPLLDNQ---VG-F--KNM-------------------------------------------Q-----N--V--E-----H---VP--LS---L---ERAMQ---LVKDVFISAA-ERDVYTGDS-LK-I-CIVT--K-D----------------------------------------------------------GIKE-ET-IPLRKD--------------
>Gallus_gallus@AAR26544
----------------------------------------------------------------------M-LSA-AG-YAELR-P---EPG--C----G----V----------------------------G-----A-----P------V-----Q---Y------------------------------R--FSP-Y---T------FNGG-TVLAIA--GEDFCIVASDTRLS--EG--YA-IHS-R-DSPKCYRL-T--EQ--------TVIGCSGFHGDCLTLTKIIEARLKMYKHSN-N-KTMTTGAIAAMLSTILYSR--RF-FP-YYVY-NIIGGL--DE-E-GK---GAVYSFDPVGSY--Q-R--DS-FKAGGSASAMLQPLLDNQ---IG-F--KNM-------------------------------------------Q-----N--V--E-----H---VP--LT---L---EKALQ---LVKDVFISAA-ERDVYTGDA-LK-I-CVVT--K-D----------------------------------------------------------GIKE-ET-IQLRKD--------------
>Taeniopygia_guttata@ACH46282
----------------------------------------------------------------------M-LSA-AG-CGLSR-P---EAG--Y----G----L----------------------------E-----A-----P------V-----Q---HH-----------------------------R--FSP-Y---T------FNGG-TVLAIA--GEDFCIVASDTRLS--EG--YS-IHS-R-DSPKCYKL-T--ER--------TVIGCTGFHGDCLTLTKIIEARLKMYKHSN-N-KTMTTGAIAAMLSTILYSR--RF-FP-YYVY-NIIGGL--DE-E-GK---GAVYSFDPVGSY--E-R--DN-FKAGGSASAMLQPLLDNQ---IG-F--KNM-------------------------------------------Q-----N--V--E-----H---VP--LT---L---EKALQ---LVKDVFISAA-ERDVYTGDA-LK-I-CIVT--K-D----------------------------------------------------------GIKE-QT-IQLRKD--------------
>Taeniopygia_guttata@ACH46281
----------------------------------------------------------------------M-LST-AG-CGLSR-P---EAG--Y----G----L----------------------------E-----A-----P------V-----Q---HH-----------------------------R--FSP-Y---T------FNGG-TVLAIA--GEDFCIVASDTRLS--EG--YS-IHS-R-DSPKCYKL-T--ER--------TVIGCTGFHGDCLTLTKIIEARLKMYKHSN-N-KTMTTGAIAAMLSTILYSR--RF-FP-YYVY-NIIGGL--DE-E-GK---GAVYSFDPVGSY--E-R--DN-FKAGGSASAMLQPLLDNQ---IG-F--KNM-------------------------------------------Q-----N--V--E-----H---VP--LT---L---EKALQ---LVKDVFISAA-ERDVYTGDA-LK-I-CIVT--K-D----------------------------------------------------------GIKE-QT-IQLRKD--------------
>Ornithorhynchus_anatinus@XP_001513174
------------------------------------------------------------------------------------------------------------------------------------------------------------------------------------------------------------------------TVLAIA--GEDFSIVASDTRLS--EG--YS-IHS-R-DNPKCYKL-T--DR--------TVIGCSGFHGDCLTLTKIIEARLKMYKHSN-N-KTMTTGAIAAMLSTILYSR--RF-FP-YYVY-NIIGGL--DE-E-GK---GAVYSLNPIGSY--L-K--DN-YKAGGTTNTMLQPLX------------------------------------------------------------------------------------------------------------------------------------------------------------------------------------------------------------------------------
>Danio_rerio@AAI65077
--------------------------------------------------------------------------M-IS-AQAYG-E---NGK--M----K----E-Y-H----------------------Y-T-----G-----P------V-----E---H------------------------------K--FSP-Y---A------FNGG-TVLAVA--GEDFAIVASDTRLS--EG--YS-IHS-R-DSPKCYKL-T--DT--------TVLGCSGFHGDCLTLTKIIEARLKMYKHSN-N-KSMTSGAIAAMLSTILYGR--RF-FP-YYVY-NIIGGL--DE-E-GR---GAVYSFDPVGSY--Q-R--DT-YKAGGSASAMLQPLLDNQ---IG-F--KNM-------------------------------------------E-----N--V--E-----H---VP--LT---Q---EKAVQ---LVKDVFISAA-ERDVYTGDA-LK-V-CIVS--K-E----------------------------------------------------------GIKE-EI-VPLRKD--------------
>Xenopus_tropicalis@CAJ83174
-------------------------------------------------------------------------MF-SS-ESILN-R-E-LSK--S----M----D-Y-H----------------------Y-T-----G-----P------V-----E---Q------------------------------R--FNP-Y---T------FNGG-TVLALA--GDDFALVASDTRLS--EG--YS-IHS-R-NTPKCYKL-T--DN--------TVIGCTGFHADCLTLTKIIEARLKMYKHSN-N-KTMTSGAIAAMLSTILYSR--RF-FP-YYVY-NIIGGL--DE-E-GK---GAVYSFDPVGSY--Q-R--DA-YKAGGSASAMLQPLLDNQ---IG-Y--KNM-------------------------------------------Q-----N--V--E-----Q---LP--LT---L---EKALK---LIKDVFISAA-ERDVYTGDA-LH-I-SIVT--K-D----------------------------------------------------------GIRE-ES-VSLRKD--------------
>Xenopus_laevis@AAI23122
-------------------------------------------------------------------------MF-SS-ESILN-R-E-LNR--S----M----D-Y-H----------------------Y-T-----G-----P------V-----E---Q------------------------------R--FNP-Y---T------FNGG-TVLALA--GDDFALVASDTRLS--EG--YS-IHS-R-NTPKCYKL-T--DK--------TVIGCTGFHADCLTLTKIIEARLKMYKHSN-N-KTMTSGAIAAMLSTILYSR--RF-FP-YYVY-NIIGGL--DE-E-GK---GAVYSFDPVGSY--Q-R--DA-YKAGGSASAMLQPLLDNQ---IG-Y--KNM-------------------------------------------Q-----N--V--E-----Q---LP--LT---L---EKALK---LIKDVFISAA-ERDVYTGDA-LH-I-SIVT--K-D----------------------------------------------------------GVRE-ES-ISLRKD--------------
>Rana_catesbeiana@ACO51868
-------------------------------------------------------------------------MYMSA-ESQTG-E-H-IYR--G----M----D-Y-H----------------------Y-T-----G-----P------V-----Q---Q------------------------------R--FSP-Y---T------FNGG-TVLALA--GEDFALVASDTRLS--ED--YS-IHS-R-NTPKCYKL-T--DK--------TVIGCSGFHGDCLTLTKIIEARLKMYKHSN-N-KTMTSNAIAAMLSTILYSR--RF-FP-YYVY-NIIGGL--DE-E-GK---GAVYSFDPVGSY--Q-R--DA-YKAGGSASAMLQPLLDNQ---IG-Y--KNM-------------------------------------------Q-----N--V--E-----H---LP--LT---L---EKALQ---LVKDVFISAA-ERDVYTGDA-LK-I-SIVT--K-D----------------------------------------------------------GIKE-ES-IPLRKD--------------
>Callorhinchus_milii@CT01070720.H1.1
------------------------------------------------------------------------------------------------------------------------------------------------------------------------------------------------------------------------TVLALA--GDDFCIVASDTRLS--EG--YS-IHS-R-DSPKCYKL--------------------------------------------------------------------------------------------GK---GAVYSFDPVGSY--Q-R--DT-YKAGGSASAMLQPLLDNQ---IG-Y--KNM-------------------------------------------Q-----N--V--K-----R---EE--LS---L---EEATQ---LIKDVFISAA-ERDIYTGDS-LK-I-CTIT--K-D----------------------------------------------------------GTRE-DV-FPLRKD--------------
>Eptatretus_burgeri@53861262.34
-------------------------------------------------------------------------------------------------------------------------------------------G-----A------I-----Q---H------------------------------R--FSP-Y---S------FNGG-TLLAFA--GSDFALLAADSRLS--EG--FG-IHN-R-NAARLHKL-S--ES--------CVLACCGFQGDCLSLLRILEARVKMYKQTH-Q-RPMTCPAIASLLSQLLYSH--RF-FP-YYCY-CLIAGL--DS-Q-GQ---GAVFSFDPVGSY--E-R--VP-FSSLGSASAQLQPLLDSQ---L-------------------------------------------------------------------------------------------------NVFVSAA-ERDVYTGDS-VQ-V-CLVS--S-A----------------------------------------------------------EVHR-DS-HSLR----------------
>Petromyzon_marinus@CT01080730.H1.1
-----------------------------------------------------------------------------------------------------------------------------------S-S-----G-----P------V-----Q---A------------------------------R--FSP-Y---A------FNGG-TILAIA--GEDYALLASDTRLS--EH--FS-IHT-R-NSPKVHAL-S--DR--------TVLGCCGFHGDCLTLTKIIEARRKMYQHTY-N-KPMGTGALAAMLSTILYQR--RF-FP-YYVY-NIVGGL--DD-N-GK---GVVYGFDPVGSY--E-S--NA-YIAGGSANAMLQPLLDNQ---IG-R--KNQ-------------------------------------------L-----G--AGEE-----R---LA--MP---L---DRAVQ---LVRDVFVSAA-ERDIHTGDA-LR-V-CVVT--R-D----------------------------------------------------------GVRE-ET-HALRRD--------------
>Strongylocentrotus_purpuratus@3479534
-------------------------------------------------------------------------------------M---Q-G--IPHGHE----T-V-P----------------------S-Y-----H-----P------VE----Q---Q------------------------------R--FNP-Y---T------FNGG-TIMAMA--GDDYAIIASDTRLS--EG--FS-IHT-R-DSPKNYQL-T--DG--------TVLGCAGFHGDVLTLTKVLTARLKMYEHEH-H-KKMSTTAIAAMLSTILYYR--RF-FP-YYTY-NILAGL--DE-E-GK---GCVYSFDPVGSY--E-R--ET-YRAAGSSSALLQPLLDNQ---IG-G--KNQ-------------------------------------------E-----G--W--V-----K---EP--IP---V---DKAVA---LVKDVFISAA-ERDIYTGDG-IV-L-HVLT--K-D----------------------------------------------------------GCKE-ER-FPLRRD--------------
>Patiria_pectinifera@93341554.1
---------------------------------------------------------------------------------------------------P----H-T-S----------------------V-G-----G-----P------Q-----Q---R------------------------------Y--FSP-Y---A------MNGG-TVLAVA--GDDFAVIASDTRLS--EG--FS-IHS-R-DLPKTYNL-T--GN--------TVLACCGFHGDVLTLSKVLEARLKMYEHDN-H-KKMSCKAVASMLSSILYYR--RF-FP-YYTY-NVLAGI--DE-D-GK---GCVYSFDPVGSY--E-R--EA-YRAAGSSSSLLQPLLDNQ---IG-G--KNQ-------------------------------------------E-----G--F--N-----E---LP--LS----------------------------------------------------------------------------------------------------------------------------------------
>Patiria_miniata@CT01100918.H1.1
---------------------------------------------------------------------------------------------------P----H-T-S----------------------I-G-----G-----P------Q-----Q---R------------------------------Y--FSP-Y---A------MNGG-TVLAVA--GDDFAVIASDTRLS--EG--FS-IHS-R-DLPKTYNL-T--GN--------TVLACCGFHGDVLTLSKVLEARLKMYEHDN-H-KKMSCKAVASMLSSILYYR--RF-FP-YYTY-NVLAGI--DE-D-GK---GCVYSFDPVGSY--E-R--EV-YRAAGSSSSLLQPLLDNQ---IG-G--KNQ-------------------------------------------E-----D--F--N-----E---PP--LS---Q---EKAVA---LVKDVFISAA-ERDIYTGDG-II-L-NIIT--K-A----------------------------------------------------------GVSE-ER-FPLRRD--------------
>Branchiostoma_floridae@EEN50876
--------------------------------------------------------------------------------MAQP-GVQ-MQG--P----E----P-Y-G----------------------A-H-----G-----P------R-----Q---Q------------------------------Y--FSP-Y---S------WNGG-TVLAIA--GEDYAVLACDARLS--EY--FS-ILS-R-DSPKRYKL-T--DM--------TVLGCCGFHGDVLTLTKMLDARLKNYKHEH-N-KTMSCKSIAAMLSTVLYYR--RF-FP-YYTY-NILAGL--DE-E-GK---GCVYSFDPIGSY--E-R--EV-YRAGGSASALLQPLLDNQ---IG-M--KNM-------------------------------------------Q-----G--V--Q-----R---LP--VP---K---EKAVA---LVKDVFISAA-ERDIYTGDQ-II-I-NVIT--K-D----------------------------------------------------------GIQE-ES-FPLRRD--------------
>Xenoturbella_bocki@001.H1.1
--------------------------------------------------------------------------------------------------------------------------------------------------------K-----Q---A------------------------------H--FSP-Y---A------FNGG-TILGIA--GEDFSLLATDTRLS--EG--FS-IHC-R-DSPKTYQL-T--ES--------TVLGCCGFHGDALTLTKFIEARLKMYTHEH-N-RTMSTGAVAAMLSTMLYYR--RF-FP-YYTY-NVVAGL--DE-E-GK---GCIYSFDPIGSY--E-K--ES-YRSAGSASSLLQPLLDNQ---IG-M--KNI-------------------------------------------D-----G--A--K-----P---VP--LS---L---EKAIM---LAKDVFISAA-ERDIYTGDG-II-I-NIVT--K-D----------------------------------------------------------GVRT-ES-FPLRKD--------------
>Saccoglossus_kowalevskii@ti.73
-------------------------------------------------------------------------------------------------------------------------------------A-----G-----P------K-----Q---R------------------------------H--FSP-Y---A------FNGG-TVLAIA--GEDFAVIASDTRLS--EG--FS-IHT-R-DNPKLYKL-T--NR--------AVVGCCGFHGDVLTLTKLVEARLKMYKNDH-H-KEMSCPAIAAMISTILYYR--RF-FP-YYVY-NIVAGL--DT-E-GK---GCVYSYDPVGSY--E-R--ES-YRSAGSASAMLQPLLDNQ---IG-F--KNQ-------------------------------------------E-----G--V--E-----Q---VA--LS---R---DKAVN---LAKDVFISAA-ERDIYTGDS-II-I-NVID--K-N----------------------------------------------------------GITS-DS-FPLRRD--------------
>Ciona_intestinalis@XP_002121356
--------------------------------------------------------------------------------------MS-MTE--V----H----R-Q-A----------------------S-V-----G-----P------K-----Q---H------------------------------R--FEP-Y---A------FNGG-NILAVA--GGDFAVVASDTRLS--QG--FM-IHT-R-DHPKAVQL-T--AN--------TVLAQSGFEGDSLTLKKHVQMRIGMYEHNH-G-KTPSTSAIAAMISKMLYYK--RF-FP-YYVY-NIVAGL--DN-E-GK---GCVYSYDPVGSY--E-R--EQ-YRAAGAANELLQPLLDNQ---IG-F--KNM-------------------------------------------S-----E-----A-----G---PP--LS---K---ERAVQ---LCIDCFISAA-ERDITTGDC-VL-I-QVID--K-D----------------------------------------------------------GVET-KK-FPLRRD--------------
>Ciona_savignyi@38680733.357
-------------------------------------------------------------------------------------------------------------------------------------S-----G-----P------K-----E---H------------------------------R--FEP-Y---A------FNGG-NILAVA--GDDFAVVASDTRLS--QG--FM-IHT-R-DHPKAVQL-T--PN--------TVLAQSGFEGDILTLKKHIQIRIAMYEHNH-G-KTASTPAVASMISKMLYYK--RF-FP-YYVY-NIVAGL--DN-E-GK---GCVYSYDPVGSY--E-R--EQ-YRAAGAANELLQPLLDNQ---IG-F--KNM-------------------------------------------S-----E-----K-----G---PP--LS---K---ERAVQ---LCIDCFISAA-ERDITTGDC-VL-I-QVID--K-D----------------------------------------------------------GVET-QK-FPLRRD--------------
>Phallusia_mammilata@Pmam51119.H1.1
--------------------------------------------------------------------------------------------------------------------------------------------------------------------------------------------------------------------------------------------------------------------------------------------------------RIEMYEHEH-G-KTASTSAIASMISKMLYGR--RF-FP-YYVY-NIVAGL--DG-E-GK---GCVYSYDPVGSY--E-R--EQ-YRAAGAANELLQPLLDNQ---VG-H--KNM-------------------------------------------G-----D--E--V-----A---PS--LT---K---EKAMQ---LCIDCFISAA-ERDITTGD------------------------------------------------------------------------------------------------------
>Clavelina_lepadiformis@CT01091006.H1.1
-------------------------------------------------------------------------------------------------------------------------------------------------P------T-----E---R------------------------------R--FEP-Y---A------FNGG-NILAVA--GEDFAIVASDTRLS--QG--FM-IHS-R-DHPKAVQL-S--SS--------TVLAQSGFEGDITTLKKHVKIRIDMYEHNH-G-KKASTSAIASMISKMLYYK--RF-FP-YYVY-NIVAGL--DD-V-GK---GCVFSYDPVGSY--E-R--EQ-YRAAGAANELLQPLLDNQ---IG-H--KNM-------------------------------------------E-----G-----D-----F---LP--LS---K---EKALQ---LCIDCFISAA-ERDITTGDC-VF-L-HVID--K-D----------------------------------------------------------GIAT-KE-FPLRRD--------------
>Cystodytes_dellechiajei@Cdel65497.H1.1
-------------------------------------------------------------------------------------------------------------------------------------------G-----S------R-----Q---R------------------------------R--FEP-Y---A------FNGG-NILAVA--GDDFAVMASDTRLS--QG--FT-IHS-R----------------------------------------------------------------------------------------------------------------------------------------ELLQPLLDNQ---IG-H--KNM-------------------------------------------Q-----A--M--E-----GREFPP--LT---K---DKACQ---LCIDCFISAA-ERDITTGDC-VL-L-HVVD--R-D----------------------------------------------------------GVVV-KK---------------------
>Halocynthia_roretzi@6127686.111_1
-------------------------------------------------------------------------------------------------------------------------------------------------P------M-----Q---R------------------------------H--FSP-Y---A------SNGG-NTLAVA--GEDFAIIAADTRLS--QG--YS-IHS-R-FQPKTLQL-T--PT--------VVLGAAGFHGDSLTLKKIIGNRIKLYEHEH-G-KKPNITAIAAMLSTMLYYK--RF-FP-YYVY-NLLAGV--DD-E-GK---GCVFSYDPVGCY--E-R--EA-YRAEGSAAELLQPLLDNQ---IG-Y--KNM-------------------------------------------E-----N--I--E-----Q---KP--LS---R---EKAMQ---LVIDAFISAA-ERDITTGDN-VL-I-HVID--A-T----------------------------------------------------------GVKE-HQ-FPLRRD--------------
>Dendrodoa_grossularia@CT02091006.H1.1
-------------------------------------------------------------------------------------------------------------------------------------------------P------K-----Q---H------------------------------H--FSP-Y---A------SNGG-STVAIS--GDDFAIIAADTRLS--QG--FS-IHS-R-AEPKTLEL-T--SK--------VVLGAAGFHGDALTLKKVIANRIKLYEHEH-G-KKPSVSAIAAMLSTILYYK--RF-FP-YYVY-NLVAGV--DE-D-GK---GYVYSYDPVGCY--E-R--EA-YRAEGSAAELLQPLLDNQ---IG-Y--KNM-------------------------------------------E-----N--V--Q-----P---EP--LT---K---QRALQ---LVKDVFISAA-ERDITTGDS-VL-I-HVID--S-T----------------------------------------------------------GIQQ-HH-FPLRRD--------------
>Microcosmus_squamiger@CT01091006.H1.1
-------------------------------------------------------------------------------------------------------------------------------------------------P------V-----Q---Q------------------------------Y--FSP-Y---A------SNGG-NTVAIS--GDDFAIIAADTRLS--QG--FS-IHS-R-NEPKTMQL-T--SN--------GVLGAAGFHGDALTLRKVLKYRIKMYVHEH-G-KEPSVCAIAAMLSTILYYK--RF-FP-YYVY-NLLAGI--DE-E-GK---GCVFSYDPVGCY--E-R--EA-YRAEGSAAELLQPLLDNQ---IG-Y--KNM-------------------------------------------E-----N--A--N-----R---EA--LT---K---ERALQ---LVKDVFISAA-ERDITTGDG-VL-I-HVID--G-R----------------------------------------------------------GVQT-HE-FPLRRD--------------
>Styela_plicata@Spli103229.H3.1
------------------------------------------------------------------------NCE-TM-DSFGK-L---ET-----------------Y---------------------GI-N-----A-----P------K-----Q---H------------------------------Y--FSP-Y---A------SNGG-NTLAIS--GDDFAIIAADTRLS--QG--FS-IHS-R-EEPKTLQL-T--PK--------VVLGAAGFH---------------------------SISAIAAMLSTILYYK--RF-FP-YYVY-NLLAGV--DD-E-GK---GCVYSYDPVGCY--E-R--EA-YRAEGSAAELLQPLL------------------------------------------------------------------------------------------------------------------------------------------------------------------------------------------------------------------------------
>Molgula_tectiformis@67828473.101
-------------------------------------------------------------------------------------------------------------------------------------------------P------K-----Q---H------------------------------Y--FSP-Y---A------FNGG-NVLAVS--GEDFAVIAGDTRLS--EG--YS-IHS-R-NVQKTLQV-T--KK--------CVLGATGFHGDSLTLKKVIDYRIKQYQHEH-G-KQPSISAIAAMLSTILYYR--RF-FP-YYVY-NLLAGL--DD-E-GK---GCVYSYDPVGCY--E-R--ET-FRAEGSASTLLQPLLDNQ---IG-Y--KNL-------------------------------------------E-----N--P--E-----K---TP--LT---K---EKAIG---LVKDVFISAA-ERDIATGDS-VV-I-HVID--K-D----------------------------------------------------------GVKK-HT-FQLRKD--------------
>Molgula_gulf@CT01091006.H1.1
-------------------------------------------------------------------------------------------------------------------------------------------------P------T-----Q---H------------------------------Y--FSP-Y---A------FNGG-NVLAVS--GEDFAVIASDTRLS--EG--YS-IHS-R-NEPKSLQI-T--PQ--------VVLGATGFHGDSLTLKKVIEYRIKQYQNDH-G-KAPSISAIAAMLSTILYYR--RF-FP-YYVY-NLLAGL--DD-E-GK---GCVYSYDPVGCY--E-R--ES-YRAEGSASTLLQPLLDNQ---IG-Y--KNL-------------------------------------------E-----N--V--D-----Q---VP--LT---K---EKAIG---LVKDVFISAA-ERDIATGDS-VI-L-HIID--K-D----------------------------------------------------------GVKK-QT-FPLRKD--------------
>Molgula_occidentalis@CT01091006.H1.1
-----------------------------------------------------------------------------------------------------------------------------------------------------------------------------------------------------------------------------------------DTRLS--QG--YS-IHS-R-KEPKTLQI-T--PQ--------TVLGATGFHGDSLTLKKLIALRIKKYEHEH-G-KPPSITAIAAMISTILYSR--RF-F------------------------------YDPVGCY--E-R--ES-YRAEGSASTLLQPLLDNQ---IG-Y--KNM-------------------------------------------E-----N--F--D-----P---VP--LT---R---EKAIG---LVKDVFISAA-ERDIATGDS-VM-I-HIID--K-D----------------------------------------------------------GVKK-HS-FQLRKD--------------
>Bostrichobranchus_pilularis@CT01091006.H1.1
------------------------------------------------------------------------------------------------------------------------------------------------------------------------------------------------------------------------NVLAVS--GEDFAIIAADTRLS--QG--YS-IHS-R-DEPKTVSI-T--PK--------AVLGMTGFHGDSLTLKKVIKLRIKKYEHEH-G-KPPSISAVAAMTSTILYYK--RF-FP-YYVY-NLLAGL--DD-E-GK---GCVYSYDPVGCY--E-R--EA-YRAEGSASTLLQPLLDNQ---IG-Y--KNM-------------------------------------------E-----N--I--D-----H---IP--LT---Q---EKALG---LVKDVFISAT-ERDIATGDS-VT-I-HIID--K-T----------------------------------------------------------GTKE-LS-FPLRKD--------------
>Oikopleura_dioica@CBY08480
-----------------------------------------------------------------------------------------------MATQFDEYSRGD-P-----FI----HAADQ-A---NN-S-----A-----E------Y-----K---R------------------------------H--WSP-Y---S------WHGG-TCLAIA--GDDFVLMASDTRLG--EH--GG-IYT-R-ELNRNSPV-T--DH--------CAIGQCGFQGDARVLLQNVKAKIRIYEHQH-M-EQPTAPAIAAMLSTMLYYK--RF-FP-YYVY-NIVAGL--DG-D-GK---GSVFSYDPVGSY--D-Q--VP-MVCYGSAQNLIQPFLDNQ---IR-R--PHI-------------------------------------------K-----E--D--A-----A---PK--MT---R---ERVRQ---LAIDAFISAS-ERETNTGDG-IT-V-TLID--K-T----------------------------------------------------------GTTV-ET-IPLRRD--------------
>Apostichopus_japonicus@CT01110418.H1.1
--------------------------------------------------------------------------------------------------------------------------------------------------------R-----Q---H------------------------------G--FSP-Y---A------FNGG-TVLALA--GEDYALIASDTRLS--EG--FS-IHS-R-DLPKLKKL-T--NT--------TVVGCCGFHGDVLTLSKLLEARLKMYGHDH-N-KEMTCNAVAAMLSKILYYR--RF-FP-YYTY-NIIAGL--DE-E-GK---GCVYSFDPVGSY--E-R--EV-YRAGGSASSLLQPLLDNQ---VG-G--KNQ-------------------------------------------E-----G--Y--D-----A---SP--IS---L---EKGVA---LVKDVFISAA-ERDIYTGDG-IA-I-HIIT--K-D----------------------------------------------------------GIKE-ER-FPLRRD--------------
>Anolis_carolinensis@XP_003215873
----------------------------------------------------------------------M-LST-GG-YFEPA-L---GLG--C----E----A-K-R------------------------S-----A-----A------M-----Q---R------------------------------R--FSP-Y---T------FNGG-TILAIA--GEDFSIVASDTRLS--ED--YA-VHS-R-DSPKCYKL-T--DT--------TVIGCSGFHGDCLTLTKIIEARLKMYKHSN-N-KIMSAGAIAAMLSTILYSR--RF-FP-YYVY-NIIGGL--DE-E-GK---GAVYSFDPVGSY--Q-R--DT-FKAGGSASAMLQPLLDNQ---VG-L--KNM-------------------------------------------Q-----N--V--Q-----Q---VS--LT---L---EKALQ---LVKDVFISAA-ERDVYTGDA-LK-I-CIIT--K-D----------------------------------------------------------GIKE-ET-VPLRRD--------------
>Meleagris_gallopavo@XP_003204095
----------------------------------------------------------------------M-LSA-AG-YAELR-P---EPG--C----G----L----------------------------G-----G-----P------V-----Q---Y------------------------------R--FSP-Y---T------FNGG-TVLAIA--GEDFCIVASDTRLS--EG--YA-IHS-R-DSPKCYKL-T--EH--------TVIGCSGFHGDCLTLTKIIEARLKMYKHSN-N-KTMTTGAIAAMLSTILYSR--RF-FP-YYVY-NIIGGL--DE-E-GK---GAVYSFDPVGSY--Q-R--DS-FKAGGSASAMLQPLLDNQ---IG-F--KNM-------------------------------------------Q-----N--V--E-----H---VP--LT---L---EKALQ---LVKDVFISAA-ERDVYTGDA-LK-I-CVVT--K-D----------------------------------------------------------GIKE-ET-IQLRKD--------------
>Eucidaris_tribuloides@CT01120403.H1.1
------------------------------------------------------------------------------------------------------------------------------------------------------------------Q------------------------------R--FNP-Y---T------FNGG-TILAMS--GDDYAIIASDTRLS--EG--FS-IHS-R-DSPKTYQL-T--EG--------TVLGCAGFHGDVLTLTKVLDARLKMYEHEH-H-KKMTTSAIAAMLSTILYYR--RF-FP-YYTY-NILAGL--DE-N-GK---GCIYSFDPVGSY--E-R--ET-YRAAGSSSALLQPLLDNQ---IG-G--KNQ-------------------------------------------E-----G--Y--V-----P---EP--MS---L---EKAVA---LVKDVFISAA-ERDIYTGDG-IL-L-HILT--K-D----------------------------------------------------------GIKE-ER-FPLRRD--------------
>Lytechinus_variegatus@JH450850.H1.2
------------------------------------------------------------------------------------------------------------------------------------------------------------------------------------------------------------------------TIMAMA--GDDYAIIASDTRLS--EG--FS-IHT-R-DSPKTYQL--------------------------------------MYEHEH-H-KKMSTTAIAAMLSTILYYR--RF-FP-YYTY-NILAGL--DE-Q-G-----------------------------------------------------KNQ-------------------------------------------E-----G--W--V-----K---EP--IS---L---EKAVA---LVKDVFISAA-ERDIYTGDG-IV-L-HVLT--K-D----------------------------------------------------------GCKE-ER-FPLRRD--------------
>Sarcophilus_harrisii@XP_003769673
------------------------------------------------------------------MLSAS-PFA-AM-YPGPG-T---ERE--L----E----P-H-S----------------------S-A-----G-----P------V-----Q---R------------------------------R--FSP-Y---V------FNGG-TVLAIA--GEDFSIVASDTRLS--EG--FS-IHT-R-DSPKCYKL-T--DK--------TVIGCSGFHGDCLTLTKIIEARLKMYKHSN-N-KAMTTGAIAAMLSTILYSR--RF-FP-YYVY-NIIGGL--DE-E-GK---GAVYSFDPVGSY--Q-R--DS-FKAGGSASAMLQPLLDNQ---VG-F--KNM-------------------------------------------Q-----N--V--E-----H---IP--LS---L---ERAMQ---LVKDVFISAA-ERDVYTGDS-LK-I-CIVT--K-D----------------------------------------------------------GIKE-ET-VPLRKD--------------
>Oreochromis_niloticus@XP_003454565
--------------------------------------------------------------------------M-LS-SQHFG-D---PGK--M----K----D-Y-H----------------------Y-T-----G-----P------V-----E---H------------------------------K--FSP-Y---A------FNGG-TVLAVA--GEDFAIVASDTRLS--EG--YS-IHS-R-DSPKCYKL-T--DT--------TVLGCSGFHGDCLTLTKIIDARLKMYKHSN-N-KTMTSGAIAAMLSTILYSR--RF-FP-YYVY-NIIGGL--DE-E-GK---GAVYSFDPVGSY--Q-R--DT-YKAGGSASAMLQPLLDNQ---IG-F--KNM-------------------------------------------E-----G--V--E-----H---VP--LT---K---DKAVQ---LVKDVFISAA-ERDVYTGDA-LR-I-CVIT--K-E----------------------------------------------------------GINE-ET-IPLRKD--------------
>Crotalus_adamanteus@AFJ51041
----------------------------------------------------------------------M-LSA-AS-YVEPV-F---GLP--R----E----I-R-E------------------------S-----S-----A------V-----Q---R------------------------------R--FSP-Y---T------FNGG-TILAIA--GEDFVVVASDTRLS--ED--YA-IHS-R-NSPKCYKL-T--DT--------TVIGCSGFHGDCLTLTKILEARLKMYKHSN-N-KIMSSGAIAAMLSTILYSR--RF-FP-YYVY-NIIGGL--DE-E-GK---GAVYSFDPVGSY--Q-R--DS-FKAGGSASAMLQPLLDNQ---VG-L--KNM-------------------------------------------Q-----G--V--K-----Q---LP--LS---L---EKALQ---LVKDVFISAA-ERDVYTGDA-LK-I-CVIT--K-D----------------------------------------------------------GIKE-ES-FPLRRD--------------
>Doliolum_nationalis@Dnat75.H1.1
----------------------------------------------------------------------------------------------------------------------------------------------------------------------------------------------------------------------------------DFSIVAADTRLS--QG--FT-IHS-R-NHPKAIQL-T--DS--------TVLAQSGFEGDSLTFKKIVSTRIALYEHNH-G-KTPSTSAIAAMIAKMLYYR--RF-FP-YYVY-NIVAG--------------------------------------------------------------------------------------------------------------------------------------------------------------------------------------------------------------------------------------------------------------------------------
>Salpa_fusiformis@Sfus33791.H1.1
--------------------------------------------------------------------------------------------------------------------------------------------------------R-----Q---H------------------------------R--FSP-Y---A------MNGG-NILAVA--GENFSVVAADTRLS--EG--FL-IHT-R-DHPKTIQL-T--PT--------TMVAMAGFEGDILTLKKNALTRIEMYAFEH-S-KFPSTPAVASMLSKMLYYR--RF-FP-YYVY-NIVAGL--DE-N-GK---GCVYSYDPVGSY--E-R--ES-YRAAGASNELLQPLLDNQ---IG-G--KNL-------------------------------------------------K-----S-----V---PA--LT---V---ERAKQ---ICIDCFISAA-ERDITTGDA-VF-V-YVIT--K-A----------------------------------------------------------GVNY-EK-FPLRRD--------------
>Ophionotus_victoriae@CT01130603.H1.1
-------------------------------------------------------------------------------------------------------------------------------------------------P------R-----Q---H------------------------------H--FSP-Y---S------WNGG-TVLAIS--GDDFALIASDTRLS--EG--FS-IHS-R-DVPKTYQL-T--EG--------TVLGSCGFHGDVLTLTKVLGARLKMYEHEH-H-KKMSCKAVAAMLSTILYYR--RF-FP-YYAY-NILAGL--DE-E-GK---GCIFSFDPVGSY--E-R--ER-YRAGGSASSLLQPLLD-----------------------------------------------------------------------------------------------------------------------------------------------------------------------------------------------------------------------------
>Anas_platyrhynchos@EOB00846
------------------------------------------------------------------------------------------------------------------------------------------------------------------------------------------------------------------------TVLAIA--GEDFCIVASDTRLS--EG--YA-IHS-R-DSPKCYKL-T--ER--------TVIGCSGFHGDCLTLTKIIEARLKMYKHSN-N-KTMTTGAIAAMLSTILYSR--RF-FP-YYVY-NIIGGL--DE-E-GK---GAVYSFDPVGSY--Q-R--DT-FKAGGSASAMLQPLLDNQ---IG-F--KNM-------------------------------------------Q-----N--V--E-----H---VP--LT---L---EKALQ---LVKDVFISAA-ERDVYTGDA-LK-I-CVVT--K-D----------------------------------------------------------GIKE-ET-IQLRKD--------------
>Chelonia_mydas@EMP25144
------------------------------------------------------------------------------------------------------------------------------------------------------------------------------------------------------------------------TVLAIA--GEDFSIVASDTRLS--EG--YA-IHS-R-DSPKCYKL-T--DQ--------TVIGCSGFHGDCLTLTKIIEARLKMYKHSN-N-KTMTTGAIAAMLSTILYSR--RF-FP-YYVY-NIIGGL--DE-E-GK---GAVYSFDPVGSY--Q-R--DA-FKAGGSASAMLQPLLDNQ---VG-F--KNM-------------------------------------------Q-----N--V--E-----H---IP--LS---L---EKAMQ---LVKDVFISAA-ERDVYTGDA-LK-I-SIVT--K-D----------------------------------------------------------GIKE-ET-LQLRKD--------------
>Columba_livia@EMC86029
----------------------------------------------------------------------M-LST-AA-YVDFG-P---EMG--Y----G----L----------------------------G-----A-----P------V-----Q---N------------------------------R--FSP-Y---T------FNGG-TVLAIA--GEDFSLVASDTRLS--EG--YA-IHC-R-DSPKCYKL-T--ER--------TVIGCSGFHGDCLTLTKIIEARLKMYKHSN-N-KTMTTGAIAAMLSTILYSR--RF-FP-YYVY-NIIGGL--DE-E-GK---GAVYSFDPVGSY--Q-R--DS-FKAAGSASAMLQPLLDNQ---IG-F--KNM-------------------------------------------Q-----N--V--E-----H---LP--LT---L---EKALQ---LVKDVFISAA-ERDVYTGDA-LK-I-CIVT--K-D----------------------------------------------------------GIKE-ET-VQLRKD--------------
>Botryllus_schlosseri@CT01131026.H1.1
-------------------------------------------------------------------------------------------------------------------------------------------------P------K-----Q---H------------------------------H--FSP-Y---S------MNGG-NTLAIS--GDDFAIIAADTRLS--EG--FS-IHS-R-TEPKTLQI-T--PK--------IVLGAAGFHGDSLTLKRVIGNRIKLYEHEH-G-KYPSISAVAAMLSTILYYR--RF-FP-YYVY-NLLAGV--DD-E-GK---GCVYSYDPVGCY--E-R--EA-YRAEGSAAELLQPLLDNQ---IG-Y--KNM-------------------------------------------E-----N--V--Q-----K---LP--LT---K---EKALQ---LVKDAFISAA-ERDITTGDS-VL-I-HVID--R-T----------------------------------------------------------GVQE-HR-FPLRRD--------------
>Alligator_sinensis@XM_006016985.H1.1
----------------------------------------------------------------------------AG-YAEPG-L---RRD--C----G----L----------------------------G-----A-----A------T-----S---H------------------------------R--FSP-Y---T------FNGG-TVLAIA--GEDFSVVASDTRLS--EG--YA-IHS-R-DSPKCYKL-T--DQ--------TVIGCSGFHGDCLTLTKIIEARLKMYKHSN-N-KTMTTGAIAAMLSTILYSR--RF-FP-YYVY-NIIGGL--DE-E-GK---GAVYSFDPVGSY--Q-R--DS-FKAGGSASAMLQPLLDNQ---VG-F--KNM-------------------------------------------Q-----N--V--E-----H---VP--LS---L---DKALQ---LVKDVFISAA-ERDVYTGDA-LQ-I-CVVT--K-D----------------------------------------------------------GIKE-ET-VQLRRD--------------
>Ambystoma_mexicanum@Amex683968.H1.1
--------------------------------------------------------------------------M-LS-IQRQD-E---NLR--V----A----D-Y-H----------------------Y-S-----G-----P------V-----E---H------------------------------R--FSP-Y---T------FNGG-TVLALA--GEDFALVASDTRLS--EG--YS-IHS-R-DTPKCYKL-T--DK--------TVIGCCGFHGDCLTLTKIIEARLKMYKHSN-N-KTMTSGAIAAMLSTILYSR--RF-FP-YYVY-NIIGGL--DE-E-GK---GAVYSFDPVGSY--Q-R--DC-YKAGGSASAMLQPLLDNQ---IG-Y--KNM-------------------------------------------Q-----N--V--E-----R---LD--LT---L---DKALQ---LVKDVFISAA-ERDVYTGDS-LK-I-SIVT--K-D----------------------------------------------------------GVKE-EV-FPLRKD--------------
>Caiman_crocodilus@Contig781.H1.1
--------------------------------------------------------------------------A-AG-YMEPR-L---RRD--C----G----L----------------------------G-----A-----A------T-----S---H------------------------------R--FSP-Y---T------FNGG-TVLAIA--GEDFSVVASDTRLS--EG--YA-IHS-R-DSPKCYKL-T--DQ--------TVIGCSGFHGDCLTLTKIIEARLKMYKHSN-N-KTMTTGAIAAMLSTILYSR--RF-FP-YYVY-NIIGGL--DE-E-GK---GAVYSFDPVGSY--Q-R--DS-FKAGGSASAMLQPLLDNQ---VG-F--KNM-------------------------------------------Q-----N--V--E-----H---VP--LS---L---DKALQ---LVKDVFISAA-ERDVYTGDA-LK-I-CIVT--K-D----------------------------------------------------------GIKE-ET-VQLRRD--------------
>Caretta_caretta@Contig1518.H1.1
----------------------------------------------------------------------M-LST-AG-YAEPR-P---GMG--H----Q----L----------------------------G-----A-----P------V-----Q---H------------------------------R--FSP-Y---T------FNGG-TVLAIA--GEDFSIVASDTRLS--EG--YA-IHS-R-DSPKCYKL-T--DQ--------TVIGCSGFHGDCLTLTKIIEARLKMYKHSN-N-KIMTTGAIAAMLSTILYSR--RF-FP-YYVY-NIIGGL--DE-E-GK---GAVYSFDPVGSY--Q-R--DA-FKAGGSASAMLQPLLDNQ---VG-F--KNM-------------------------------------------Q-----N--V--E-----H---VP--LS---L---EKAMQ---LVKDVFISAA-ERDVYTGDA-LK-I-SIVT--K-D----------------------------------------------------------GIKE-ET-LQLRKD--------------
>Chelonoidis_nigra@Contig584.H1.1
----------------------------------------------------------------------M-LST-VG-YAEPR-P---GMG--H----Q----L----------------------------G-----A-----P------V-----Q---H------------------------------R--FSP-Y---T------FNGG-TVLAIA--GEDFSVVASDTRLS--EG--YA-IHS-R-DSPKCYKL-T--DQ--------TVIGCSGFHGDCLTLTKIIEARLKMYKHSN-N-KTMTTGAIAAMLSTILYSR--RF-FP-YYVY-NIIGGL--DE-E-GK---GAVYSFDPVGSY--Q-R--DA-FKAGGSASAMLQPLLDNQ---VG-F--KNM-------------------------------------------Q-----N--V--E-----H---VP--LS---L---EKAIQ---LVKDVFISAA-ERDVYTGDA-LK-I-SIVT--K-D----------------------------------------------------------GIKE-ET-LQLRKD--------------
>Chrysemys_picta_bellii@CT01131209.H1.1
----------------------------------------------------------------------M-LST-AG-YAEPR-P---GMG--H----Q----L----------------------------G-----A-----P------V-----Q---H------------------------------R--FSP-Y---T------FNGG-TVLAIA--GEDFSIVASDTRLS--EG--YA-IHS-R-DSPKCYKL-T--DQ--------TVIGCSGFHGDCLTLTKIIEARLKMYKHSN-N-KTMTTGAIAAMLSTILYSR--RF-FP-YYVY-NIIGGL--DE-E-GK---GAVYSFDPVGSY--Q-R--DA-FKAGGSASAMLQPLLDNQ---VG-F--KNM-------------------------------------------Q-----N--V--E-----H---VP--LS---L---EKAMQ---LVKDVFISAA-ERDVYTGDA-LK-I-SIVT--K-D----------------------------------------------------------GIKE-ET-LQLRKD--------------
>Crocodylus_niloticus@CT01131209.H1.1
--------------------------------------------------------------------------A-AG-YAEPG-P---GRD--C----S----L----------------------------G-----A-----T------T-----R---P------------------------------R--FSP-Y---T------FNGG-TVLAIA--GEDFSVVASDTRLS--EG--YA-IHS-R-DSPKCYKL-T--DQ--------TVIGCSGFHGDCLTLTKIIEARLKMYKHSN-N-KMMTTGAI-------------------------------------------------------------------GGSASAMLQPLLDNQ---VG-F--KNM-------------------------------------------Q-----N--V--E-----H---VP--LS---L---DKALQ---LVKDVFISAA-ERDVYTGDA-LK-I-CIVT--K-D----------------------------------------------------------GIKE-ET-VQLRRD--------------
>Cyclorana_alboguttata@CT01131209.H1.1
------------------------------------------------------------------------------------------NL--P----M----D-Y-H----------------------Y-T-----G-----P------V-----E---Q------------------------------R--FNP-Y---T------FNGG-TVLALA--GEDFAIVASDTRLS--EG--YS-IHS-R-DTPKCYKL-T--DK--------TVIGCSGFHGDCLTLTKIIEARLKMYKHSN-N-KTMTSGAIAAMLSTILYSR--RF-FP-YYVY-NIIGGL--DE-E-GK---GAVYSFDPVGSY--Q-R--DA-YKAGGSASAMLQPLLDNQ---IG-Y--KNM-------------------------------------------Q-----N--V--E-----Q---LP--LT---L---EKALQ---LVKDVFISAA-ERDVYTGDA-LK-I-SIVT--K-D----------------------------------------------------------GVRE-ES-VSLRKD--------------
>Elaphe_guttata@CT01131209.H1.2
----------------------------------------------------------------------M-LSA-AT-YAEPV-F---GLP--R----E----I-G-Q------------------------S-----S-----A------A-----Q---R------------------------------R--FSP-Y---T------FNGG-TILAIA--GEDFVVVASDTRLS--ED--YA-IHS-R-ETPKCYKL-T--DT--------TVIGCSGFHGDCLTLTKILEARLKMYKHSN-N-KTMSSGAIAAMLSTILYSR--RF-FP-YYVY-NIIGGL--DE-E-GK---GAVYSFDPVGSY--Q-R--DS-FKAGGSASAML----------VG-L--KNM-------------------------------------------Q-----G--M--S-----Q---LP--LS---L---EKALQ---LVKDVFISAA-ERDVYTGDA-LK-I-CIIT--K-D----------------------------------------------------------GIKE-ES-FPLRRD--------------
>Emys_orbicularis@Contig8324.H1.1
----------------------------------------------------------------------M-LST-AG-YAEPR-P---GMG--D----Q----F----------------------------G-----A-----P------V-----Q---H------------------------------R--FSP-Y---T------FNGG-TVLAIA--GEDFSIVASDTRLS--EG--YA-IHS-R-DSPKCYKL-T--DQ--------TVVGCTGFHGDCLTLTKIIEARLKMYKHSN-N-KTMTTGAIAAMLSTILYSR--RF-FP-YYVY-NIIGGL--DE-E-GK---GAVYSFDPVGSY--Q-R--DA-FKAGGSASAMLQPLLDNQ---VG-F--KNM-------------------------------------------Q-----N--V--E-----H---VP--LS---L---EKAMQ---LVKDVFISAA-ERDVYTGDA-LK-I-SIVT--K-D----------------------------------------------------------GIKE-ET-LQLRKD--------------
>Eublepharis_macularius@Emac7725.H1.1
----------------------------------------------------------------------M-LST-AG-YVEPA-F---GLG--C----E----A-A-G------------------------G-----P-----V------T-----R---H------------------------------R--FSP-Y---T------FNGG-TVLAIA--GEDFSVVASDTRLS--ED--YA-VHS-R-DSPKCYKL-T--ET--------TVIGCSGFHGDCLTLTKILEARLKMYKHSN-N-KTMSSGAIAAMLSTILYSR--RF-FP-YYVY-NIIGGL--DE-E-GK---GAVYSFDPVGSY--Q-R--DT-FKAGGSASAMLQPLLDNQ---VG-F--KNM-------------------------------------------Q-----N--V--K-----H---VP--LS---L---EKALQ---LVKDVFISAA-ERDVYTGDA-LK-I-CIVT--K-D----------------------------------------------------------GIKE-ET-VPLRRD--------------
>Lampropholis_coggeri@CT01131209.H1.1
----------------------------------------------------------------------M-LST-AG-LVDPV-L---GLG--C----D----L-K-R------------------------G-----S-----V------A-----Q---H------------------------------R--FSP-Y---T------FNGG-TILAIA--GETFSIVASDTRLS--ED--YA-IHS-R-DSPQCYKL-T--DK--------TVIGCSGFHGDCLTLTKIIEARLKMYKHSN-N-KTMSSGAIAAMLSTILYSR--RF-FP-YYVY-NIIGGL--DE---GK---GAVYSFDPVGSY--Q-R--DT-FKAGGSASAMLQPLLDNQ---VG-L--KNM-------------------------------------------Q-----N--V--D-----Q---VS--LT---L---EKA-Q---LV-----------------------------------------------------------------------------------------------------------------------
>Latimeria_chalumnae@CT01131209.H1.1
------------------------------------------------------------------------------------------------------------------------------------------------------------------------------------------------------------------------TVLAIA--GEDFAIVASDTRLS--EG--YS-IHS-R-DLPKCYKL-T--DK--------TVIGCSGFHGDCLTLTKIIEARLKMYKHSN-N-KTMTSGAIAAMLSTILYSR--RF-FP-YYVY-NIIGGL--DE-E-GK---GAVYSFDPVGSY--Q-R--DA-YKAGGSASAMLQPLLDNQ---IG-Y--KNM-------------------------------------------Q-----N--V--E-----H---LP--LT---L---EKAVQ---LVKDVFISAA-ERDVYTGDT-LK-I-CVVT--K-D----------------------------------------------------------GITE-ES-IELRKD--------------
>Latimeria_menadoensis@GAPS01011767.H1.1
--------------------------------------------------------------------------------------------------------E-Y-H----------------------Y-A-----G-----P------L-----E---Q------------------------------R--FSP-Y---T------FNGG-TVLAIA--GEDFAIVASDTRLS--EG--YS-IHS-R-DLPKCYKL-T--DK--------TVIGCSGFHGDCLTLTKIIEARLKMYKHSN-N-KTMTSGAIAAMLSTILYSR--RF-FP-YYVY-NIIGGL--DE-E-GK---GAVYSFDPVGSY--Q-R--DA-YKAGGSASAMLQPLLDNQ---IG-Y--KNM-------------------------------------------Q-----N--V--E-----H---LP--LT---L---EKAVQ---LVKDVFISAA-ERDVYTGDT-LK-I-CVVT--K-D----------------------------------------------------------GITE-ES-IELRKD--------------
>Leucoraja_erinacea@toto19695.H1.1
---------------------------------------------------------------------------------SYG-Y---TRS--L----E----E-Y-Q----------------------Y-S-----G-----P------T-----Q---H------------------------------R--FSP-Y---T------FNGG-TVLALA--GEDFSIVASDTRLS--EG--YS-IHS-R-DSPKCYKL-T--DH--------TVIGCTGFHGDCLTLTKIIDARLKMYKHSN-N-KTMTSGAIAAMLSTILYSR--RF-FP-YYVY-NIIGGL--DE-E-GK---GAVYSFDPVGSY--Q-R--DA-YKAGGSASAMLQPLLDNQ---IG-F--KNM-------------------------------------------E-----S--V--E-----H---LP--LT---L---EKATQ---LIKDVFISAA-ERDVYTGDC-LK-I-CFIT--K-D----------------------------------------------------------GIRE-ES-LPLRKD--------------
>Notophthalmus_viridescens@Nvir3873.H1.1
-------------------------------------------------------------------------------------E-E-SLR--M----A----D-Y-H----------------------Y-S-----G-----P------V-----E---H------------------------------R--FSP-Y---T------FNGG-TVLALA--GEDFALVASDTRLS--EG--YS-XHS-R-DTPKCYKL-T--XX--------TVIGCSGFHGDCLTLTKIIEARLKMYKHSN-N-KTMTSGAIAAMLSTILYSR--RF-FP-YYVY-NIIGGL--DE-E-GK---GAVYSFDPVGSY--Q-R--DA-YKAGGSASAMLQPLLDNQ---IG-Y--KNM-------------------------------------------Q-----N--V--E-----R---VE--LT---L---EKAIQ---LVKDVFISAA-ERDVYTGDA-XK-I-SIVT--K-D----------------------------------------------------------GVKE-ET-FLLRKD--------------
>Pelodiscus_sinensis@toto18332.H1.1
------------------------------------------------------------------------------------------------------------------------------------------------------------------------------------------------------------------------TVLAIA--GEDFSIVASDTRLS--EG--YA-IHS-R-DSPKCYKL-T--DQ--------TVIGCSGFHGDCLTLTKIIEARLKMYKHSN-N-KTMTTGAIAAMLSTILYSR--RF-FP-YYVY-NIIGGL--DE-E-GK---GAVYSFDPVGSY--Q-R--DA-FKAGGSASAMLQPLLDNQ---VG-F--KNM-------------------------------------------Q-----N--V--E-----H---VP--LS---L---EKAMQ---LVKDVFISAA-ERDVYTGDS-LK-I-CIVT--K-D----------------------------------------------------------GIKE-ET-IQLRKD--------------
>Phrynops_hilarii@CT01131209.H1.1
-------------------------------------------------------------------------------------------------------------------------------------------------------------------------------------------------------------------------------------------------------------------------------------IGCSGFHGDCLTLTKIIEARLKMYKHSN-N-KTMTTGAIAAMLSTILYSR--RF-FP-YYVY-NIIGGL--DE-E-GK---GAVYSFDPVGSY--Q-R--DA-FKAGGSASAMLQPLLDNQ---VG-F--KNM-------------------------------------------Q-----N--V--E-----H---VP--LS---L---EKAMQ---LVKDVFISAA-ERDVYTGDA-LK-I-CIVS--K-X----------------------------------------------------------GIKE-ET-VQLRKD--------------
>Podarcis_sp.@Contig1073.H1.1
----------------------------------------------------------------------M-LST-AG-YAEPA-L---GLG--C----E----A-K-Q------------------------G-----S-----A------V-----Q---H------------------------------R--FSP-Y---T------FNGG-TILAIA--GEDFSIVASDTRLS--ED--YA-IHS-R-DSPKCYKL-T--DT--------TVIGCSGFHGDCLTLTKIIEARLKMYKHSN-N-KTMSAGAIAAMLSTILYSR--RF-FP-YYVY-NIIGGL--DE-E-GK---GAVYSFDPVGSY--Q-R--DT-FKAGGSASAMLQPLLDNQ---VG-L--KNL-------------------------------------------Q-----N--V--E-----Q---VS--LS---L---EKALQ---LVKDVFISAA-ERDVYTGDA-LK-I-CIIT--K-D----------------------------------------------------------GIKE-EI-TPLRRD--------------
>Pogona_vitticeps@toto971.H1.1
----------------------------------------------------------------------M-LST-AG-CVEPS-L---GLG--F----E----V-K-R------------------------G-----A-----A------V-----Q---H------------------------------R--FSP-Y---T------FNGG-TILAIA--GEDFCIVASDTRLS--ED--YA-VHS-R-DSPKCYKL-T--DT--------TVIGCSGFHGDCLTLTKILEARLKMYKHSN-N-KIMSSGAIAAMLSTILYSR--RF-FP-YYVY-NIIGGL--DE-E-GK---GAVYSFDPVGSY--Q-R--DT-FKSGGSASAMLQPLLDNQ---VG-L--KNM-------------------------------------------Q-----N--V--E-----Q---VS--LS---L---EKTLQ---LVKDVFISAA-ERDVYTGDA-LK-I-CIIT--K-D----------------------------------------------------------GIKE-ET-VPLRRD--------------
>Protopterus_annectens@Contig10122.H1.1
--------------------------------------------------------------------------M-LL-NPGFQ-E---NRR--I----E----K-L-H----------------------Y-S-----G-----P------L-----E---Q------------------------------R--FSP-Y---T------FNGG-TVLALA--GEDFALVASDTRLS--EG--YS-IHS-R-DSPKCYQL-T--AD--------TVLGCSGFHGDCLTLTKIIEARLKMYKHSN-N-KIMTSGAIAAMLSTILYSR--RF-FP-YYVY-NIIGGL--DE-E-GR---GAVYSFDPVGSY--Q-R--DA-YKAGGSASAMLQPLLDNQ---IG-F--KNM-------------------------------------------Q-----N--V--E-----V---LP--LT---L---EKAVQ---LVKDVFISAA-ERDVYTGDA-LK-I-CIIK--K-E----------------------------------------------------------GITE-ET-ITLRKD--------------
>Ptychodera_flava@Pfla147703.H1.1
-------------------------------------------------------------------------------------------------------------------------------------A-----G-----P------K-----Q---R------------------------------Y--FSP-Y---A------FNGG-TVMAIA--GEDFAVIASDTRLS--EG--FQ-IHT-R-DNPKTYSL-T--NN--------AVLGCTGFHGDVLTLTKVIEARLKMFKNEH-Q-KEMSCSAIAAMLSTILYYR--RF-FP-YYVY-NILAGL--DS-E-GK---GCVFSYDPVGSY--E-R--ES-FRAAGSASAMLQPLLDNQ---IG-Y--KNQ-------------------------------------------Q-----N--V--E-----H---LP--LS---R---DKAVN---LVKDVFISAA-ERDIYTGDE-II-I-NVID--K-D----------------------------------------------------------GVQT-NR-FPL-----------------
>Python_regius@CT01131209.H1.1
----------------------------------------------------------------------M-LSA-AA-YVDPG-L---GLH--G----E----V-R-H------------------------G-----S-----A------V-----Q---H------------------------------R--FSP-Y---T------FNGG-TILAIA--GEDFVVVASDTRLS--EE--YA-IHS-R-NSPKCYKL-T--ET--------TVIGCSGFHGDCLTLTKILEARLKMYKHSN-N-KTMSSGAIAAMLSTILYSR--RF-FP-YYVY-NIIGGL--DE-E-GK---GAVYSFDPVGSY--Q-R--DS-FVAGGSASAMLQPLLDNQ---VG-L--KNM-------------------------------------------Q-----G--V--E-----Q---VP--LS---L---EKALQ---LVKDVFVSAA-ERDVYTGDS-LK-M-CIIR--K-D----------------------------------------------------------GIKE-ET-FSLRRD--------------
>Rana_chensinensis@Rche383720.H1.1
-------------------------------------------------------------------------------------------------------------------------------------------------------------------------------------------------------------------------------------------RLS--ED--YS-IHS-R-XTPKCYKL-T--DK--------TV--CSGFHGDCLT--------------------------------------------------------------------------------Y--Q-R--DA-YKAGGSASAMLQPLLDNQ---IG-Y--KNM-------------------------------------------Q-----N--V--E-----H---L---------------------------------------------------------------------------------------------------------------------------------------------
>Scyliorhinus_canicula@CT01131209.H1.1
---------------------------------------------------------------------------------------------------M----E-Y-Q----------------------H-S-----G-----P------A-----Q---H------------------------------R--FSP-Y---T------FNGG-TVLALA--GEDFSIVASDTRLS--EG--YS-IHS-R-DAPKCYKL-T--NQ--------TVIGCTGFHGDCLTLTKIIDARLKMYKHSN-N-KTMTSGAIAAMLSTILYSR--RF-FP-YYVY-NIIGGL--DE-E-GK---GAVYSFDPVGSY--Q-R--DA-YKAGGSASAMLQPLLDNQ---IG-F--KNM-------------------------------------------E-----N--V--E-----H---LP--LT---L---EKAMQ---LVKDVFISAA-ERDVYTGDS-LK-I-CIIT--K-D----------------------------------------------------------GIRE-ES-LSLRKD--------------
>Sphenodon_punctatus@toto31759.H1.1
----------------------------------------------------------------------M-LST-AG-YAELG-L---GYG--L----G----Q----------------------------GYGESLA-----P------VA----R---H------------------------------R--FSP-Y---T------FNGG-TVLAVA--GEDFSVVASDTRLS--ED--YA-IHS-R-DSPKCYKL-T--DQ--------TVIGCSGFHGDCLTLTKIIEARLKMYKHSN-N-KPMTTGAIAAMLSTILYSR--RF-FP-YYVY-NIIGGL--DE-E-GK---GAVYSFDPVGSY--Q-R--DS-FKAGGSASAMLQPLLDNQ---VG-F--KNM-------------------------------------------Q-----N--V--E-----H---VP--LS---L---ERALQ---LVKDVFISAA-ERDVYTGDA-LK-I-CIIT--K-D----------------------------------------------------------GIKE-EM-VPLRKD--------------
>Trachemys_scripta@CT01131209.H1.1
----------------------------------------------------------------------M-LST-AG-YAEPR-P---GMG--H----Q----L----------------------------G-----A-----P------V-----Q---H------------------------------R--FSP-Y---T------FNGG-TVLAIA--GEDFSIVASDTRLS--EG--YA-IHS-R-DSPKCYKL-T--DQ--------TVIGCSGFHGDCLTLTKIIEARLKMYKHSN-N-KTMTTGAIAAMLSTILYSR--RF-FP-YYVY-NIIGGL--DE-E-GK---GAVYSFDPVGSY--Q-R--DA-FKAGGSASAMLQPLLDNQ---VG-F--KNM-------------------------------------------Q-----N--V--E-----H---VP--LS---L---EKAMQ---LVKDVFISAA-ERDVYTGDA-LK-I-SIVT--K-D----------------------------------------------------------GIKE-ET-LQLRKD--------------
