# Supplementary material for: A phylogenomic framework and timescale for comparative studies of tunicates
Source: BMC Biol. 2018 Apr 13;16:39. doi: 10.1186/s12915-018-0499-2 (PMC5899321; doi:10.1186/s12915-018-0499-2)
Supplement: Supplementary file 4 — Supporting data. Transcriptome assemblies, alignments, and trees. (ZIP 38502 kb) [file 12915_2018_499_MOESM4_ESM.zip › 12915_2018_499_MOESM4_ESM/12915_2018_499 (Delsuc) Files Updated 23-03-2018/psmb-N.fasta]

>Xenoturbella_bocki@SRA139955.H1.1
--------------------------------------------------------------------------------------------------------------------------------------------------------------------------------------------------------------------------------------------------------------------------------------------------------------------------------------------------------------------------------------------------------------------------------------------------------------------------------------------------------------------------------------------------------------------------------------------------------------------------------------------------------------------------------------------------------------------------------------------------------TLAT-GFGGHIA-Q-PMMR-K-AYE---------E-----N-P----N----M-SLTEAKQVIIKCMRVL---------YYRDARSLN-----RF--QIGYV---------R-S---T----G-------VTIEE--PIS-AD-----T--D--W-SV-------------------------------------
>Eptatretus_burgeri@53865726.12
--------------------------------------------WPK---EH--A-PGQ------F-Y-----T-------------F-------P------V--------------G-----------------------------------------------------------------------------------G---------S-------------V--A-D----F--G---------------------------P----I--------------T-------R-T-------QN--PM-VV-----GTSVLGVKFAGGV----AVAADML--------------------GSYG----------SLARFRNI-SRV--MRV-ND----YT----------------------------------------VLACAGDYADYQYL-HDIIEQMVI-----D-------D-EVAGD---------------G--H----------Q---------------------SKPKAFHSWLTRVLY--------NRRS--KLNPLWNTILVGGY--------H-------D-----------------------------E----------------------------E----------------------------------------------------S-FLGYVDRIGLAYE-SP--VVAT-GFGAFIA-L-PLMR-D-AHE---------K-----N-P----N----M-SKDEALTLLERCLKIL---------YYRDSRAFN-----RY--EIAIV---------T-K---D----G-------ATILP--PAS-CV-----T--N--W-EIA-HF-V-------------------------------
>Petromyzon_marinus@51797675.124
-------------------------------------------SGGL---AA--L-PGA------F-Y-----S-------------L-------P------G--------------------------------------------------------------------------------------P-----------G---------A-------------A--A-A----L--G---------------------------P----A--------------R-------H-T-------LN--PM-VA-----GASVLGIKFNGGV----LVAADML--------------------GSYG----------SLARFRNI-SRL--MAV-ND----KT----------------------------------------LLGASGDYADFQYL-KDVLEQMVI-----D-------D-QVLED---------------G--H----------Y---------------------YTPKAIHSWLTRVMY--------NRRS--KFNPLWNTIVVGGY--------H-------K-----------------------------G----------------------------E----------------------------------------------------S-FLGYVDKLGVAYE-SP--VVAT-GFGAYLA-L-PLLR-D-EQE---------K-----N-P----D----M-SQQEAMELMERCLKIL---------YYRDARSYN-----KF--EIAVV---------T-K---E----G-------SKVLP--PAT-LE-----T--N--W-DIA-YM-IKG-----F--E--------------------
>Patiria_pectinifera@93299358.1
--------------------------------------------WQN---GP--R-PGA------F-Y-----S-------------L-------P------G------------------------------------------------------------------------------------N-K-----------S---------S-------------S--S-Y----E------------------------------P----A--------------K-------H-T-------LN--PM-VT-----GTSVLGIKFNGGV----LLAADML--------------------GSYG----------SMARFRNI-SRI--MNV-NN----NT----------------------------------------AIAGAGDYADFQFL-KEVLEQRII-----D-------D-ECLAD---------------G--H----------E---------------------YTPKSLFSWLTRVMY--------NRRS--KFNPLWNVFVVGGV--------H-------K-----------------------------G----------------------------E----------------------------------------------------P-FLGYIDKIGTAYE-SP--TVAS-GFGAYIA-L-PLMR-D-AYE---------K-----N-S----N----M-SEAEARAVLDRCMKVL---------FYRDARSFN-----KY--EYAVI---------T-----------------------------------------------------------------------------------
>Patiria_miniata@CT03100918.H1.1
--------------------------------------------WQN---GP--R-PGA------F-Y-----S-------------L-------P------G------------------------------------------------------------------------------------N-K-----------S---------S-------------S--S-Y----E------------------------------P----A--------------K-------H-T-------LN--PM-VT-----GTSVLGIKFNGGV----LLAADML--------------------GSYG----------SMARFRNI-SRI--MNV-NN----NT----------------------------------------AIAGAGDYADFQFL-KEVLEQRII-----D-------D-ECLAD---------------G--H----------E---------------------YTPKSLFSWLTRVMY--------NRRS--KFNPLWNVFVVGGV--------H-------K-----------------------------G----------------------------E----------------------------------------------------P-FLGYIDKIGTAYE-SP--TVAS-GFGAYIA-L-PLMR-D-AYE---------K-----N-S----N----M-SEAEARAVLDRCMKVL---------FYRDARSFN-----KY--EYAVI---------T-S---E----G-------VTIEP--PTS-SK-----T--N--W-DFA-YM-VEG-----Y--E--------------------
>Strongylocentrotus_purpuratus@XP_001183744
-----------------------------MDMEI--P-T--S-LWTH---GP--R-PGA------F-Y-----D-------------P-------P------G--------------G-----------------------------------------------------------------------------------V---------K-------------S--T-S----T--I---------------------------P----A--------------K-------H-T-------LN--PM-VT-----GTSTLGMKFNGGV----ILAADML--------------------GSYG----------SLARFRNI-SRV--TKV-ND----NT----------------------------------------VLTGAGDYADFQYV-SELLDQKII-----D-------D-ECLND---------------G--H----------S---------------------FTPKALFSWLTRIMY--------NRRS--KFNPIWNTMVLGGF--------Q-------N-----------------------------G----------------------------E----------------------------------------------------S-FLGYVDKIGVAYE-SP--HVAC-GYGAYIA-L-PMMR-D-AHE---------K-----N-S----N----M-TEQEARAVVERCLKVL---------FYRDARSFN-----KY--EIAVV---------T-E---K----G-------VTIDP--PAS-SK-----T--N--W-DIA-PM-VEG-----Y--E--------------------
>Paracentrotus_lividus@CT01070709.H1.1
--------------------------------KI--P-P--V-FWTH---GP--R-PGA------F-Y-----D-------------P-------P------G--------------G-----------------------------------------------------------------------------------V---------K-------------R--A-S----A--I---------------------------P----T--------------K-------R-T-------LN--PM-VT-----GTSTLGMKFNGGV----ILAADML--------------------GSYG----------SPARFRNI-SRV--SKV-ND----NT----------------------------------------VVTGAGDYADFQYI-SEVLEQKII-----N-------D-ECLND---------------G--H----------S---------------------FTPKALFSWLTRVMY--------NRRS--KFNPLWNNMVLGGF--------H-------G-----------------------------G----------------------------E----------------------------------------------------S-FLGYVDKIGVAYE-SP--HVAC-GYGAYIA-L-PMMR-E-AYE---------K-----N-S----N----M-TEQEARAVIERCLKVL---------FYRDARSFN-----KY--EIAVI---------T-D---K----G-------VTI--------------------------------------------------------------
>Saccoglossus_kowalevskii@ti.23
--------------------------M-ADNCVL--Y-D--P-LWQN---GP--R-PGS------F-Y-----N-------------L-------P------G--------------G-----------------------------------------------------------------------------------S---------T-------------S--S-W----N--G---------------------------P----T--------------K-------H-T-------LQ--PM-TT-----GTSVLGIKFDGGV----MIAADTL--------------------GSYG----------SLARFRQI-SRI--YAA-NN----NT----------------------------------------ILGGSGDVADFQFL-KAVVEQRII-----D-------D-ECLDD---------------G--H----------G---------------------YTPKSLFSWLTRVMY--------NRRS--KFNPLWNVYVVGGM--------H-------A-----------------------------D----------------------------E----------------------------------------------------P-FLGYVNMVGTAYE-SP--TIAT-GYGAYMA-Q-PLLR-D-AYE---------K-----N-N----K----M-SLQEAKDLITKCMKIL---------FYRDARSYN-----RF--EIAYV---------T-K---D----G-------PVIEP--PTS-AD-----T--N--W-DIA-HY-VKG-----Y--E--------------------
>Oikopleura_dioica@CBY33769
-----------------------------------------------------------------------------------------------------------------------------------------------------------------------------------------------------------------------------------------------------------M-LASAYSV-SNGMEP----S--------------T-------R-T-------LS--PS-VT-----GGSILGIMFEGGV----LLAGDRL--------------------GAYG----------GLHRFRDI-DRI--IKV-ND----NV----------------------------------------LITYTGDVADFQYI-EEILEDEQR-----E-------N-DMRND---------------G--Y----------E---------------------LGPSEYFNLMGRIMY--------NRRS--KGNPLWNRIIVAGYDK------A-------A-----------------------------D----------------------------K----------------------------------------------------P-FMGQIDSKGTVFE-SH--LIGT-GFGGFLV-H-PLME-R-ELE---------K-----IDG----R----P-TKEQATQILERALKVL---------YYRDKTTYN-----KW--SIGTT---------E-K---S----G-------SSIEA--SRE-LA-----T--N--W-QIA-KL-IVG-----Y--E--------------------
>Homo_sapiens@NP_002787
--------------------------M-EAFLGS--R-S--G-LWAG---GP--A-PGQ------F-Y-----R-------------I-------P------S--------------T------P----------D--------------S-------F-------------M--------------D-P-----------A---------S-------------A--L-Y----R--G---------------------------P----I--------------T-------R-T-------QN--PM-VT-----GTSVLGVKFEGGV----VIAADML--------------------GSYG----------SLARFRNI-SRI--MRV-NN----ST----------------------------------------MLGASGDYADFQYL-KQVLGQMVI-----D-------E-ELLGD---------------G--H----------S---------------------YSPRAIHSWLTRAMY--------SRRS--KMNPLWNTMVIGGY--------A-------D-----------------------------G----------------------------E----------------------------------------------------S-FLGYVDMLGVAYE-AP--SLAT-GYGAYLA-Q-PLLR-E-VLE---------K-----Q-P----V----L-SQTEARDLVERCMRVL---------YYRDARSYN-----RF--QIATV---------T-E---K----G-------VEIEG--PLS-TE-----T--N--W-DIA-HM-ISG-----F--E--------------------
>Pan_troglodytes@XP_003949593
--------------------------M-EAFLGS--R-S--G-LWAG---CP--A-PGQ------F-Y-----R-------------I-------P------S--------------T------P----------D--------------S-------F-------------M--------------D-P-----------A---------S-------------A--L-Y----R--G---------------------------P----I--------------T-------R-T-------QN--PM-VT-----GTSVLGVKFEGGV----VIAADML--------------------GSYG----------SLARFRNI-SRI--MRV-NN----ST----------------------------------------MLGASGDYADFQYL-KQVLGQMVI-----D-------E-ELLGD---------------G--H----------S---------------------YSPRAIHSWLTRAMY--------SRRS--KMNPLWNTMVIGGY--------A-------D-----------------------------G----------------------------E----------------------------------------------------S-FLGYVDMLGVAYE-AP--SLAT-GYGAYLA-Q-PLLR-E-VLE---------K-----Q-P----V----L-SQTEARDLVERCMRVL---------YYRDARSYN-----RF--QIATV---------T-E---K----G-------VEIEG--PLS-TE-----T--N--W-DIA-HM-ISG-----F--E--------------------
>Mus_musculus@AAH08241
--------------------------M-EAFWES--R-A--G-HWAG---GP--A-PGQ------F-Y-----R-------------I-------P------S--------------T------P----------S--------------G-------L-------------M--------------D-P-----------A---------S-------------A--P-C----E--G---------------------------P----I--------------T-------R-T-------QN--PM-VT-----GTSVLGVKFDGGV----VIAADML--------------------GSYG----------SLARFRNI-SRI--MRV-ND----ST----------------------------------------MLGASGDYADFQYL-KQVLGQMVI-----D-------E-ELLGD---------------G--H----------S---------------------YSPRAIHSWLTRAMY--------SRRS--KMNPLWNTMVIGGY--------A-------D-----------------------------G----------------------------E----------------------------------------------------S-FLGYVDMLGVAYE-AP--SLAT-GYGAYLA-Q-PLLR-E-VLE---------K-----Q-P----V----L-SQTEARELVERCMRVL---------YYRDARSYN-----RF--QIATV---------T-E---K----G-------VEIEG--PLS-AQ-----T--N--W-DIA-HM-ISG-----F--E--------------------
>Bos_taurus@AAI02183
--------------------------M-EALLES--R-S--G-LWAG---GP--A-PGQ------F-Y-----R-------------I-------P------P--------------T------P----------G--------------S-------S-------------V--------------D-P-----------V---------S-------------A--L-Y----G--S---------------------------P----I--------------T-------R-T-------QN--PM-VT-----GTSVLGLKFEGGV----VIAADML--------------------GSYG----------SLARFRNI-SRI--MRV-NN----ST----------------------------------------MLGASGDYADFQYL-KQVLGQMVI-----D-------E-ELLGD---------------G--H----------S---------------------YSPKAIHSWLTRAMY--------SRRS--KMNPLWNTMVIGGY--------A-------D-----------------------------G----------------------------E----------------------------------------------------S-FLGYVDMLGVAYE-AP--SLAT-GYGAYLA-Q-PLLR-E-VLE---------K-----Q-P----V----L-SQTEARELVERCMRVL---------YYRDARSYN-----RF--QIATV---------T-E---K----G-------VEIEG--PLS-AE-----T--N--W-DIA-HM-ISG-----F--E--------------------
>Ornithorhynchus_anatinus@XP_001520498
--------------------------M-EAALEA--P-W--G-LWAA---GP--A-PGR------F-Y-----R-------------I-------P------P--------------A------P----------A--------------P-------A------------------------------P-----------V---------S-------------A---------G--S---------------------------P----F--------------T-------R-T--------X--PM-VT-----GTSVLGVKFDGGV----MIAADML--------------------GSYG----------SLARFRNI-SRI--MRV-NE----TT----------------------------------------VLGASGDYADFQYL-KQVIDQMVI-----D-------E-ELLGD---------------G--H----------S---------------------YSPKALHSWLTRAMY--------SRRS--KMNPLWNTVVIGGF--------A-------D-----------------------------G----------------------------Q----------------------------------------------------S-FLGYVDMLGVAYE-AP--SLAT-GYGAYLA-Q-PLLR-E-ALE---------K-----Q-P----V----P-SQAEARELVDRCMRVL---------YYRDARSYN-----RF--EIATV---------T-E---K----G-------VEVEG--PLS-SE-----T--N--W-DIA-HL-ISG-----F--E--------------------
>Gallus_gallus@XP_427542
-----------------------XXXM-EVGGAR--A-P--PPFWAG---GP--S-PGA------A-Y-----S-------------P-----------G---------------------------------------------------------------------------------------G-I-----------G---------I-------------G--A-G----L--R---------------------------P----Y--------------S-------R-T-------LT--PM-VT-----GTSVLGVKFEGGI----VIAADMM--------------------GSYG----------SLARFRSI-SRL--LRV-ND----ST----------------------------------------VLGASGDYADFQYL-TQIINQMVI-----D-------E-ELLGD---------------G--H----------S---------------------YSPKAIHSWLTRVMY--------NRRS--KINPLWNTVVIGGF--------Y-------N-----------------------------G----------------------------E----------------------------------------------------S-FLGYVDMLGVAYE-AP--TLAT-GYGAALA-Q-PLMR-E-VLE---------K-----K-P----S----L-IKEEARDLIERCMKIL---------YYRDARSFN-----RY--EVAIV---------T-E---K----G-------VEVEG--PLT-LE-----A--N--W-DIA-HL-VSG-----F--E--------------------
>Taeniopygia_guttata@ACH46185
--------------------------M-EA-GAA--L-P--P-FWAG---GP--A-PGQ------T-Y-----I-------------P-------RALGHTGTAPRGSW------------------------------------------------------------------------------G-I-----------G---------I-------------A--P-A----A--L---------------------------P----A--------------G-------R-T-------LS--PM-VT-----GTSVLGLKFSGGV----MLAADTV--------------------GSYG----------SLARFRGI-SRL--LKV-ND----ST----------------------------------------VLGASGDLADFQYL-RQLLEQMVI-----D-------E-ELLGD---------------G--H----------S---------------------YSPRALHSWLTRVLY--------NRRS--KINPLWNTVLIAGV--------Y-------G-----------------------------G----------------------------E----------------------------------------------------S-FLGYVDMLGVAYE-AP--SLAT-GFGAYLA-Q-PLLR-A-ELE-----------------------------TREEARELLERCLRVL---------YYRDARSFN-----RY--EVATV---------T-E---K----G-------VELEG--PLT-LE-----A--N--W-DIA-HA-VRG-----F--E--------------------
>Danio_rerio@CAP09537
----------------------------MESNGL--K-L--N-FWEN---GP--K-PGQ------F-Y-----S-------------F-------P------G-----------------------------------------------S-------S-------------A--------------A-P-----------A---------C--------------------------G---------------------------P----I--------------K-------H-T-------LN--PM-VT-----GTSVLGVKFKGGV----IIAADML--------------------GSYG----------SLARFRNI-SRL--MKV-NN----ST----------------------------------------ILGASGDYADYQYL-KQIIEQMVI-----D-------E-ELLGD---------------G--H----------S---------------------YTPKAIHSWLTRVMY--------NRRS--KMNPLWNTVVIGGF--------Y-------N-----------------------------G----------------------------E----------------------------------------------------S-FLGYVDKLGVAYE-AP--TVAT-GFGAYLA-Q-PLMR-E-VIE---------N-----K-E----E----I-TKEEARELIERCLKVL---------YYRDARSYN-----RH--EIAIV---------T-A---D----G-------VEIIG--PLS-SE-----T--N--W-DIA-HL-VSG-----F--E--------------------
>Squalus_acanthias@CT01070725.H1.1
--------------------------------GP--G-P--G-MWGG---GG--GLPGS------F-Y-----S-------------V-------P------G--------------SQV----G---------------------------------------------------------------------------------------------------------------------------------------------P----V--------------R-------H-T-------LS--PM-VT-----GTSVLGVKFDGGV----ILAADML--------------------GSYG----------SMARFRNI-SRL--MKV-NS----NT----------------------------------------ILGASGDYADYQYL-KQAIEQMMI-----D-------E-ELLGD---------------G--H----------S---------------------YSPRAIHSWLTRVMY--------NRRC--KMNPLWNTVIIGGM--------N-------N-----------------------------G----------------------------E----------------------------------------------------S-FLGYVDKLGVAYE-SP--TVAT-GFGAYLA-Q-PLMR-E-VAE---------N-----Q-A----L----I-SKDEARRLIERCLKVL---------YYRDARS-------------------------------------------------------------------------------------------------------------
>Leucoraja_erinacea@CT01080730.H1.1
----------------------------------------------D---GP--E-PGS------F-M-----S-------------V-------N------V-----------------------------------------------N-------G-------------T--------------A-N---------------------C--------------------------G---------------------------R-------------------K-------R-T-------MS--PM-VT-----GTSVLGVKFDGGV----ILAADML--------------------GSYG----------SMARFRNV-PRL--MKV-NE----AT----------------------------------------ILGASGDYADYQHL-KQAIEQMII-----D-------E-DLLGD---------------G--H----------S---------------------YSPKAIHSWLTRVMY--------NRRS--RMNPLWNTVIIGGI--------N-------N-----------------------------G----------------------------E----------------------------------------------------S-FLGYVDKLGVAYE-AP--TVAT-GFGAYLA-Q-PLMR-Q-VAE---------N-----N-A----V----I-SKDEARQLIERCLKVL---------YYRDARSYN-----RY--QLATV---------T-A---A----G-------VEIEG--PLT-SE-----T--N--W-DIA-HM-ISG-----F--E--------------------
>Xenopus_laevis@AAH56119
------------------------------MMGS--G-M--N-LWPG---GP--A-PGE------L-H-----C-------------F-------P------G--------------A------G---------------------------------------------------------------------------------------------------------------------------------------------P----V--------------R-------H-T-------LN--PM-VT-----GTSVLGVKFDGGV----IIAADML--------------------GSYG----------SLARFRNI-SRI--MKV-NE----NT----------------------------------------ILGASGDYADYQYL-KQVIDQMVI-----D-------E-ELVGD---------------G--H----------N---------------------YSPKAIHSWLTRVMY--------NRRS--KMNPLWNTVVIGGF--------Y-------N-----------------------------G----------------------------E----------------------------------------------------S-FLGYVDKLGVAYE-AP--TIAT-GFGAYLA-Q-PLLR-E-VTE---------N-----K-A----T----L-SKEEARQLVDRCMKVL---------YYRDARSYN-----RF--EITTV---------T-E---S----G-------VEVEG--PLS-SE-----T--N--W-DIA-HL-ISG-----F--E--------------------
>Xenopus_tropicalis@AAH86496
------------------------------MLGS--G-M--K-LWPG---GP--A-PGE------L-H-----S-------------F-------P------G--------------A------A---------------------------------------------------------------------------------------------------------------------------------------------P----V--------------R-------H-T-------LN--PM-VT-----GTSVLGVKFDGGV----IIAADML--------------------GSYG----------SLARFRNI-SRI--MKV-NE----ST----------------------------------------ILGASGDYADYQYL-KQVIDQMVI-----D-------E-ELVGD---------------G--H----------N---------------------YSPKAVHSWLTRVMY--------NRRS--KMNPLWNTVVIGGF--------Y-------N-----------------------------G----------------------------E----------------------------------------------------S-FLGYVDKLGVAFE-AP--TIAT-GFGAYLA-Q-PLLR-E-VTE---------R-----K-A----T----L-SKEEARALIERCMKVL---------YYRDARSYN-----RF--EIATV---------T-E---S----G-------VEVEG--PLS-SE-----T--N--W-EIA-HL-ISG-----F--E--------------------
>Branchiostoma_floridae@EEN61525
-------------------------MA-AEHFGF--S-G--E-LWGN---GP--S-PGG------F-Y-----S-------------T-------P------G-----------------------------------------------G-------T-------------T--------------T-P-----------Q---------H--------------------------G---------------------------P----T--------------K-------H-T-------LH--PM-TM-----GTSVLGVKFDGGV----VVAADML--------------------GSYG----------SLARYRNI-SRV--MKV-NN----TT----------------------------------------VLAGAGDYADYQFL-KEVLDQKII-----D-------D-ELLGD---------------G--H----------S---------------------FSPKAIFSWLTRVMY--------NRRT--RFNPLWNQVVIGGF--------N-------N-----------------------------G----------------------------E----------------------------------------------------P-FLGYVDKIGVAYE-AP--TIAT-GMGAYMA-Q-PLLR-D-ALE---------K-----K-P----N----M-SQSEALELLERCLKVL---------FYRDARSFN-----KF--EFAIV---------T-A---A----G-------VEILQ--PRS-AE-----A--N--W-SIA-HL-IKG-----Y--E--------------------
>Ciona_intestinalis@XP_002124862
------------------------------MADL--M-Q--P-FWQG---GP--S-PGL------F-Y-----E-------------Y-------P------G--------------K------W----------S--------------S-------D-------------V--------------A-S-----------P---------S-------------D----------------------------------------A----R--------------N-------R-T-------SQ--PT-VT-----GTSVLGLKFTGGV----IIAADTL--------------------GSYG----------SMARFRNV-SRV--MKV-ND----ST----------------------------------------ILSAAGDYADFQFI-KAEIEQMVI-----D-------E-EVLND---------------G--F----------F---------------------MSPGAVHSWMTRMLY--------HRRS--KFDPLWNSVTVAGF--------Y-------N-----------------------------G----------------------------E----------------------------------------------------S-FLGSVDKIGIAFK-SA--SVAS-GFGAYLA-Q-PLMR-K-AIE---------D-----NGD----N----L-SYEKARHVIEECLKVL---------YYRDARSYN-----RY--EIAVV---------T-K---D----G-------VKIEK--PSS-SK-----P--D--W-NVA-NV-VRG-----F--E--------------------
>Ciona_savignyi@37919336.102
--------------------------------------------WQG---GP--S-PGL------F-Y-----D-------------Y-------P------G--------------K------W----------S--------------F-------D-------------V--------------S-P-----------L---------S-------------D----------------------------------------T----R--------------Q-------R-T-------SQ--PT-VT-----GTSVLGLKFDGGV----ILAADTL--------------------GSYG----------SMARFRNV-SRI--MKV-NN----ST----------------------------------------LLSAAGDFADFQFI-KSEIEQMVI-----D-------E-EVLDD---------------G--F----------S---------------------ISPAAVHSWMTRILY--------HRRS--KFDPLWNNVTIAGF--------Y-------D-----------------------------G----------------------------E----------------------------------------------------S-FLGSVDKIGIAFE-ST--SVAS-GFGAYLA-Q-PLMR-K-VLE---------D-----NDN----K----L-SYEKARHAIEECLKVL---------YYRDARSYN-----RY--EIAVV---------T-K---D----G-------VRIEK--PTS-AV-----P--D--W-TVA-HA-VRG-----F--E--------------------
>Clavelina_lepadiformis@CT01091006.H1.1
------------------------------------M-E--P-FWQG---GP--Q-PGA------H-Y-----H-------------F-------P------G--------------N------T----------S------------------------------------I--------------S-S-----------D---------L-------------G----------------------------------------A----N--------------K-------R-T-------MQ--PT-VT-----GTSVLGLKFDGGV----IIAADTL--------------------GSYG----------SMARFRSL-SRI--MKV-ND----TT----------------------------------------VLSAAGDYADYQYI-KSELEQMVI-----D-------E-DILDD---------------G--F----------S---------------------MSPAAVYSWMTRILY--------NRRS--KFNPLWNTVTVGGF--------C-------K-----------------------------G----------------------------K----------------------------------------------------S-FLASVDKIGIAFE-AP--SVAS-GFGAYLA-Q-PLMR-K-ALE---------D-----NNN----S----L-TLEQARRVIEDCLRVL---------FYRDARSYN-----RY--EIATV---------T-K---D----G-------VRIEK--PTS-SP-----S--D--W-NIA-HL-VRG-----F--E--------------------
>Cystodytes_dellechiajei@CT01091006.H1.1
-------------------------------------------FGKE---GQ--S-RES------F-Y-----K-------------F-------P------D---------------------Y----------K--------------S-------D------------------------------------------Q---------S-------------E----------------------------------------S----R--------------S-------R-T-------LQ--PT-VT-----GTSVLGLKFDGGV----MVAADTL--------------------GSYG----------SMARFRNL-SRI--MKV-ND----LT----------------------------------------VMSAAGDYADYQYL-KDELEQMVI-----D-------E-EILND---------------G--F----------V---------------------MPPSAIHSWITRVLY--------HRRC--RFNPLWNVVTVAGF--------E-------N-----------------------------G----------------------------E----------------------------------------------------G-FLASVDKIGIAFE-AP--SVAS-GFGAYLA-Q-PLLR-K-ALE---------E-----HNN----S----L-TRDQAR-VISECLRVL---------YYRDARSYN-----RH--EIAVV---------T-Q---D----G-------VVIEK--PAE-SE-----T--N--W-NIA-QL-VKG-----Y--E--------------------
>Molgula_tectiformis@68089295.104
-------------------------------------------LWKN---GP--E-PGS------Y-Y-----S-------------H-------P------G--------------N------P----------I--------------P-------E-------------S--------------N-N-----------G---------S------------------------------------------------------G----V--------------K-------R-T-------LQ--PM-VT-----GTSVLGLKYDGGV----ILAADTL--------------------GSYG----------SMARFRNV-SRL--MKV-NP----YT----------------------------------------ILGASGDYADYQSI-KSTLDQLVI-----D-------D-EVLDD---------------G--Y----------C---------------------LRPAAVFSWMTRVMY--------NRRS--NYNPYWNTVIVAGH--------D-------N-----------------------------G----------------------------N----------------------------------------------------C-FLGYIDKIGTAYE-AP--SVAT-GYGAYIA-Q-PLLR-K-VIQ---------E-----EGK----T----M-TKERALAAIQDCLRVL---------FYRDARSYN-----RF--EIAIV---------N-E---Q----G-------VEIQK--QLS-TD-----T--D--W-QVA-HY-VKG-----F--E--------------------
>Molgula_gulf@CT01091006.H1.1
-------------------------------------------LWTN---GP--Q-PGA------F-Y-----S-------------T-------P------G--------------S-----------------C--------------N-------S-------------S--------------D-N-----------Q---------I------------------------------------------------------E----T--------------R-------R-T-------LQ--PM-VT-----GTSVLGLKYDGGV----IIAADML--------------------GSYG----------SMARFRSV-SRL--MKI-ND----YT----------------------------------------ILGASGDYADYQSI-KSTLEQIVI-----D-------D-EILDD---------------G--Y----------S---------------------LKAGALFSWMTRVMY--------NRRS--KYNPFWNTVVIAGH--------D-------N-----------------------------G----------------------------N----------------------------------------------------C-FLGYVDKIGTAYE-AP--SVAS-GYGAYIA-Q-PLLR-K-VLE---------D-----NGN----V----L-DKETALKAIQDCLRVL---------FYRDARSYN-----KF--EIAIV---------N-E---K----G-------VEIFS--NQT-AD-----T--D--W-QIA-HY-VKG-----F--E--------------------
>Molgula_occidentalis@CT01091006.H1.1
------------------------------------------------------K-PGG------F-Y-----C-------------P-------P------G--------------E------P----------S--------------N-------L-------------N--------------T-S-----------A---------N-------------D----------------------------------------V----S--------------K-------R-T-------MQ--PM-VT-----GTSVLGIQYDGGI----ILAADTL--------------------GSYG----------SMARFRNV-SRI--MQV-NK----CT----------------------------------------VLGASGDYADYQNI-KSILDQMVI-----D-------D-DVLDD---------------G--F----------Y---------------------MRPDSVHSWMTRVMY--------NKRT--RFNPFWNTVVIGGH--------E-------N-----------------------------G----------------------------R----------------------------------------------------N-FLGYVDKIGIAYE-AE--SIAT-GFGAYIA-Q-PLMR-K-VLE---------E-----HKG----A----L-DKETALQTIQDCLKVL---------FYRDARSYN-----RF--EIAIV---------N-E---Q----G-------VEISK--PLS-AN-----T--D--W-QVA-HY-VKG-----F--E--------------------
>Bostrichobranchus_pilularis@CT01091006.H1.1
-------------------------------------------LWTN---GP--R-PGC------F-Y-----T-------------P-------P------G--------------D----------------------------------------Y-------------Q--------------N-H-----------C---------G------------------------------------------------------A----R--------------T-------R-T-------MQ--PM-VM-----GTSVLGLKFEGGV----VIAADTL--------------------GSYG----------SMARFRNF-SRV--MKV-ND----CT----------------------------------------VLGATGDCADYQYI-KSVLDQMVI-----N-------D-EVLND---------------G--F----------Y---------------------MQPKSIYSWMTRVMY--------NRRS--KFNPLWNTVVIAGY--------D-------Q-----------------------------G----------------------------K----------------------------------------------------S-FLGYVDKIGIAYE-AP--SVAT-GFGGYIA-Q-PLMR-K-ALD---------E-----NNG----K----L-KQDQAINIIQECLKVL---------FYRDARSYN-----RF--EIAIV---------N-D---N----G-------VEISQ--PVS-AD-----T--N-------------------------------------------
>Phallusia_mammilata@Pmam23319.H1.1
---------------------------------------------------------------------------------------------------------------------------------------------------------------------------------------------------------------------------------------------------------------------------------------------------------------------------------------------------------------------------------------------------------------------------------------------------------------------------------I-----D-------D-EVLND---------------G--F----------Y---------------------MSPAAVHSWVTRYLY--------FRRS--KFNPLWNTVIVAGF--------D-------D-----------------------------G----------------------------K----------------------------------------------------A-FLGSVDKIGIAFE-AP--SVAC-VFGAYLG-Q-PLLX-K-ALE---------D-----NNN----T----L-TAEKAKSILEDCLKVL---------YYRDARSYN-----RY--EIAIV---------T-----------------------------------------------------------------------------------
>Dendrodoa_grossularia@CT01091006.H1.2
------------------------------MDSA--I-L--P-FWRG---GP--S-PGS------F-Y-----H-------------F-------P------G--------------G-----------------Q--------------V-------P-------------T--------------E-S-----------H---------D-------------D----------------------------------------V----T--------------K-------R-T-------MQ--PT-VT-----GTSVLGVKYEGGV----MIAADTL--------------------GSYG----------SLARFRDL-SRI--MKV-NE----TT----------------------------------------VLSASGDYADYQYI-KSNLEQMVI-----D-------D-EALND---------------G--F----------A---------------------MVPQAVFSWMTRVLY--------RRRS--KFQPLWTTVVVAGY--------S-------N-----------------------------A----------------------------E----------------------------------------------------R-FLGYVDKIGIAFQ-AE--SVAT-GYGSYIA-Q-PLLR-K-ALE---------D-----NQG----S----L-TEEKAR-VLEDCLKVL---------YYRDARSYN-----RY--EIAVV---------N-A---A----G-------VTIEK--PAS-SA-----A--N--W-EVA-HY-VRG-----F--E--------------------
>Styela_plicata@CT01091006.H1.1
---------------------------------------------EG---GP--S-PGS------L-Y-----N-------------F-------P------G--------------G------E----------V--------------S-------S-------------T--------------S-N-----------N---------D------------------------------------------------------A----T--------------K-------R-T-------MQ--PI-VT-----GTSVLGMKFDGGV----MIAADTL--------------------GSYG----------SLARFRNL-SRI--MKV-ND----TT----------------------------------------VLAASGDYADYQYV-KQVLDQ--------------------------------------------------------------------------------------------------------------------Y--------Y-------D-----------------------------T----------------------------H----------------------------------------------------S-FLGCVDKIGIAFE-SE--SVAT-GFGSYLA-Q-PLMR-K-ALE---------E-----NKG----P----F-TEEKARKVIEDCLKVL---------YYRDARSYN-----RY--EIATI---------K-A---Q----G-------VSIEK--PKA-AE-----T--N--W-EVA-HY-VRG-----F--E--------------------
>Halocynthia_roretzi@DB605804.H1.1
--------------------------------------------------------------------------------------------------------------------------------------------------------------------------------------------------------------------------------------------------------------------------------------------------------------------------------------------------------------------------------------------------------------------------------------------------------------------------------------------------------------------------------------------------------------------------------------------------------------------------------------------------------------------------------------------------------------------------------------------------------SVAT-GYGAYIA-Q-PLLR-K-ALE---------D-----NKG----K----L-SAARARQLIEDCLKVL---------YYRDARSYN-----RY--QIAVA---------T-K---D----G-------VVIEK--PKA-GE-----T--D--W-SIA-HY-VRG-----F--E--------------------
>Apostichopus_japonicus@SRA42690.H1.1
--------------------------------------------WSH---GP--S-PGA------F-Y-----D-------------P-------P------G------------------------------------------------------------------------------------S-N-----------T---------T-------------Y--Q-K----D------------------------------P----V--------------K-------R-T-------LY--PS-VT-----GTSVLGVKYNDGV----ILAA------------------------SYG----------SLARFRNL-SRV--KAV-NN----ST----------------------------------------GIAVAGDYADYQFL-NDVLEQKII-----E-------D-ECLDD---------------G--H----------G---------------------YSPKSLFSWLTRVMY--------NRRS--KFNPLWNVVAIGGF--------Y-------K-----------------------------G----------------------------E----------------------------------------------------S-FLGYVDKIGSAYE-SA--TVAN-GFGAYIA-L-PMMR-D-AVE---------K-----N-P----N----M-TEAEAKDLISHCMRVL---------FYRDARSFN-----KY--EVVVI---------N-K---D----G-------VRVEP--PVS-SE-----T--S--W-DLA-HM-VEG-----Y--E--------------------
>Monodelphis_domestica@XP_003340549
--------------------------M-EPLLEV--Q-S--G-FWAG---GP--S-PGQ------F-Y-----R-------------I-------P------P--------------I------S----------G--------------A-------V-------------L--------------G-P-----------D---------S-------------I--A-C----A--G---------------------------P----I--------------T-------R-T-------QN--PM-VT-----GTSVLGVKFDGGV----VIAADML--------------------GSYG----------SLARFRNI-SRI--MRV-NN----NT----------------------------------------MLGASGDYADFQYV-KQVIDQMVI-----D-------E-ELLGD---------------G--H----------S---------------------YSPKAIHSWLTRAMY--------SRRS--KMNPLWNTMVIGGY--------A-------D-----------------------------G----------------------------E----------------------------------------------------S-FLGYVDMLGVAYE-AP--TLAT-GYGAYLA-Q-PLMR-E-VLE---------K-----K-Q----F----X-KQAEARELVERCMRVL---------YYRDARSYN-----RF--EIATV---------T-E---K----G-------VEVEG--PLS-AE-----T--N--W-DIA-HL-ISG-----F--E--------------------
>Anolis_carolinensis@XP_003228000
-----------------------------------------------------------------------------------------------------------------------------------------------------------------------------------------------------------------------------------------------------------------------------------------------------------------X--PM-VT-----GTSVLGVKFKGGV----IIAADML--------------------GSYG----------SLARFRNI-SRI--MKV-ND----TT----------------------------------------VLGASGDYADFQYL-KQVVEQMVI-----D-------E-ELLGD---------------G--H----------S---------------------YSPKAIHSWLTRAMY--------NRRS--KMNPLWNTVVIGGY--------A-------G-----------------------------G----------------------------E----------------------------------------------------S-FLGYVDMLGVAYE-AP--SLAT-GYGSYVA-Q-PLMR-D-AIE---------K-----K-P----S----L-TQEDARALIERCMKIL---------YYRDARSFN-----RY--EITTV---------T-E---K----G-------VEVEG--PLS-LD-----T--N--W-DIA-HL-VSG-----F--E--------------------
>Meleagris_gallopavo@XP_003212845
---------------------------------------------------------------------------------------------------------------------------------------------------------------------------------------------------------------------------------------------------------------------------------------------------------------------M-VT-----GASVLGVKFEGGV----VIAADMM--------------------GSYG----------SLARFRSI-SRL--LRV-ND----ST----------------------------------------VLGASGDYADFQYL-TQVINQMVI-----D-------E-ELLGD---------------G--H----------S---------------------YSPKAIHSWLTRVMY--------NRRS--KINPLWNTVVIGGF--------Y-------N-----------------------------G----------------------------E----------------------------------------------------S-FLGYVDMLGVAYE-AP--TLAT-GYGAYLA-Q-PLMR-E-TLE---------K-----K-P----S----L-TKEEARDLIERCMKIL---------YYRDARSFN-----RY--EVATV---------T-E---K----G-------VEVEG--PLT-LE-----A--N--W-DIA-HL-VSG-----F--E--------------------
>Eucidaris_tribuloides@CT01120403.H1.1
---------------------------------I--S-D--N-FWTH---GP--R-PGA------F-Y-----N-------------P-------P------G--------------G-----------------------------------------------------------------------------------V---------K-------------N--A-Y----T--G---------------------------P----A--------------K-------H-T-------LQ--PM-VT-----GTSTLGLKFNGGI----IIAADML--------------------GSYG----------SMARFRNI-SRV--YKV-NN----NT----------------------------------------VISGAGDYADFQFI-TEVLEQKII-----D-------D-ECLDD---------------G--H----------S---------------------YTPKSIFSWLTRVMY--------NRRT--KFNPLWNVVVVGGY--------H-------N-----------------------------G----------------------------E----------------------------------------------------S-FLGFVDKIGVAYE-SP--HVAN-GYGAYIA-L-PMMR-D-AYE---------K-----N-S----N----M-TEQEARAVIERCLKVL---------FYRDARSFN-----KY--EIAVI---------T-E---K----G-------VTIDP--PAS-SE-----T--N--W-DIA-PM-VEG-----Y--E--------------------
>Lytechinus_variegatus@JI419956.H1.1
--------------------------------EN--Q-T--S-FWTH---GP--R-PGA------F-Y-----D-------------P-------P------G--------------G-----------------------------------------------------------------------------------M---------K-------------T--T-S----S--I---------------------------P----A--------------K-------H-T-------LN--PM-VT-----GTSTLGLKFNGGV----ILAADML--------------------GSYG----------SLARFRNI-SRV--SKV-ND----ST----------------------------------------VLTGAGDYADFQFV-KEVLEQKII-----N-------D-ECLND---------------G--H----------S---------------------FTPKALFSWLTRIMY--------NRRS--KFNPLWNVMILGGF--------Q-------N-----------------------------G----------------------------E----------------------------------------------------S-FLGYVDKIGVAYE-SP--HVAC-GYGAYIA-L-PMMR-D-AYE---------K-----N-S----N----M-TEQEARAVIERCLKVL---------FYRDARSFN-----KY--EIAVV---------T-D---K----G-------VTIDP--PAS-SQ-----T--N--W-DIA-PM-VEG-----Y--E--------------------
>Crotalus_adamanteus@AFJ51044
--------------------------M----PPL--P-S--L-FWAG---DP--A-PGK------L-F-----P-------------------------------------------------------------L--------------G-------S-------------P--------------T-Q-----------H---------S-------------G--A-Q----S--E---------------------------A----S--------------K-------R-T-------LS--PM-VT-----GTSVLGLKFEGGV----MIAADTL--------------------GSYG----------SLARFRNL-SRI--MKV-ND----ST----------------------------------------VLGASGDYADFQYL-KQVLEQMVI-----D-------E-DLLGD---------------G--H----------S---------------------YSPKAIHSWLTRVMY--------NHRS--KLNPLWNTVVIGGY--------S-------H-----------------------------G----------------------------E----------------------------------------------------G-FLGYVDMLGVAYE-AP--SLAT-GYGSYVA-Q-PLMR-E-ALE---------K-----T-P----S----L-SQQAARALIERCMRIL---------YYRDARSFN-----RY--EITTV---------T-E---K----G-------VEVEG--PLS-LE-----T--N--W-EIA-HL-VSG-----F--E--------------------
>Sarcophilus_harrisii@XP_003769977
--------------------------M-EPLLEP--R-L--G-FWAG---GP--S-PGQ------F-Y-----R-------------I-------P------P--------------A------P----------G--------------A-------V-------------P--------------G-P-----------D---------S-------------A--V-C----G--G---------------------------P----I--------------T-------R-T-------QN--PM-VT-----GTSVLGVKFEGGV----IIAADML--------------------GSYG----------SLARFRNI-SRI--MRV-NN----NT----------------------------------------MLGASGDYADFQYV-KQVIDQMVI-----D-------E-ELLGD---------------G--H----------S---------------------YSPKAIHSWLTRAMY--------SRRS--KMNPLWNTMVIGGY--------A-------D-----------------------------G----------------------------E----------------------------------------------------S-FLGYVDMLGVAYE-AP--TLAT-GYGAYLA-Q-PLMR-E-FLE---------K-----K-P----V----L-NQAEARELVERCMRVL---------YYRDARSYN-----RF--EVATV---------T-E---K----G-------VEVEG--PLS-AE-----T--N--W-DIA-HL-ISG-----F--E--------------------
>Oreochromis_niloticus@XP_003457276
----------------------------MESGGV--K-L--S-LWED---GP--K-PGH------F-Y-----S-------------F-------P------G-----------------------------------------------S-------S--S----------N--------------G-PG--T-------A---------C--------------------------G---------------------------P----V--------------R-------H-T-------LN--PM-VT-----GTSVLGVKFTGGV----VIAADML--------------------GSYG----------SLARFRNI-SRL--MKV-NN----NT----------------------------------------ILGASGDYADYQHL-KQVIEQMVI-----D-------E-ELLGD---------------G--H----------S---------------------YSPKAVHSWLTRVMY--------NRRS--RMNPLWNTVVIGGF--------Y-------N-----------------------------G----------------------------E----------------------------------------------------S-FLGYVDKLGVAYE-AP--TVAT-GFGAYLA-Q-PLMR-E-VVE---------N-----K-A----E----I-TKQEARELVERCLKVL---------YYRDARSYN-----RH--EIAIV---------T-E---E----G-------VEILG--PLS-SE-----T--N--W-DIA-HM-VSG-----F--E--------------------
>Callorhinchus_milii@AFM90548
--------------------MASLRGV-ESVFGA--G-F--R-LWPG---GQ--T-PGE------L-Y-----S-------------V-------PSS----G--------------L------G---------------------------------------------------------------------------------------------------------------------------------------------P----T--------------R-------H-T-------LN--PM-VT-----GTSVLGVKFDGGV----ILAADML--------------------GSYG----------NMARFRSI-SRL--MKV-NE----CT----------------------------------------VLGASGDYADYQYL-KQVIEQMII-----N-------E-ELVGD---------------G--H----------S---------------------YSPKALHSWMTRVMY--------NRRS--KMNPLWNTVIIGGV--------N-------N-----------------------------G----------------------------E----------------------------------------------------S-FLGYVDKLGVAYE-AP--TLAT-GFGAYLA-Q-PLLR-E-ATE---------A-----N-P----N----L-TKDMARNLIERCLKVL---------YYRDARSYN-----RY--EIATV---------T-E---A----G-------VEIEG--PLS-TE-----T--N--W-DIA-HM-VSG-----F--E--------------------
>Bos_grunniens_mutus@ELR56966
--------------------------M-EALLES--R-S--G-LWAG---GP--A-PGQ------F-Y-----R-------------I-------P------P--------------T------P----------G--------------S-------S-------------V--------------D-P-----------V---------S-------------A--L-Y----G--S---------------------------P----I--------------T-------R-T-------QN--PM-VT-----GTSVLGLKFEGGV----VIAADML--------------------GSYG----------SLARFRNI-SRI--MRV-NN----ST----------------------------------------MLGASGDYADFQYL-KQVLGQMVI-----D-------E-ELLGD---------------G--H----------S---------------------YSPKAIHSWLTRAMY--------SRRS--KMNPLWNTMVIGGY--------A-------D-----------------------------G----------------------------E----------------------------------------------------S-FLGYVDMLGVAYE-AP--SLAT-GYGAYLA-Q-PLLR-E-VLE---------K-----Q-P----V----L-SQTEARELVERCMRVL---------YYRDARSYN-----RF--QIATV---------T-E---K----G-------VEIEG--PLS-AE-----T--N--W-DIA-HM-IR------------------------------
>Doliolum_nationalis@Dnat5492.H1.1
-------------------------------------------------------------------------H-------------I-------T------G--------------S------CR---------S------------------------------------Q--------------S-S-----------Q---------K-------------D----------------------------------------E----R--------------K-------R-T-------MQ--PT-VT-----GTSVLGIKFDGGV----IIAADTL--------------------GSYG----------SMARFREV-S---------------------------------------------------------------------------------------------------------------------------------------------------------------------------------------------------------------------------------------------------------------------------------------------------------------------------------------------------------------------------------------------------------------------------------------------------------------------------------------------------------------------------------------------------------
>Salpa_fusiformis@Sfus15773.H1.1
-------------------------------------------------------------------------H-------------R-------P------G--------------F------M----------S------------------------------------A--------------D-Y-----------N---------L-------------N----------------S----P---------------AQEP----I--------------T-------R-T-------KM--PS-VT-----GTSVIGCKYLGGV----IIAADTL--------------------GSYG----------SMARFREV-SRV--MKV-NE----TT----------------------------------------VMAAAGDYADYQHL-KGRLEQMMI-----S-------E-KVMDD---------------G--F----------E---------------------LPPQAVHSYLTRLMY--------QRRS--KFNPLWNTLTVAGF--------K-------N-----------------------------G----------------------------A----------------------------------------------------P-FLGSIDKIGIAYE-AP--TVAS-GFGAYLS-Q-PLLR-R-AQE---------E-----DPH----K----F-TYEKARKTIENCLRVL---------YYRDARSYN-----RY--EIAII---------D-A---N----G-------VRIEK--PQA-CD-----T--N--W-EIA-KM-VKG-----F--E--------------------
>Ophionotus_victoriae@CT01130603.H1.2
----------------------------------------------------------------------------------------------------------------------------------------------------------------------------------------------------------------------------------------------------------------------------------------------K-------H-T-------LQ--PM-VT-----GTSVLGLKFNGGV----MLASDMV--------------------GSYG----------SMARFRNL-SRM--FKV-ND----NI----------------------------------------ALTAAGDIADFQFL-KDILEQKII-----D-------D-ECLND---------------G--H----------G---------------------YTPKALFSWLTRIMY--------NRRT--KYNPLWNVVVVGGF--------H-------K-----------------------------D----------------------------E----------------------------------------------------S-FLGYVDKIGVAYE-SA--TVAN-GFGAYIA-L-PIMR-A-ACE---------Q-----N-P----N----M-SEAEAKTLIEKCMKVL---------FYRDARSFN-----KY--EITVI-------------------------------EP--PTS-AQ-----T--D--W-SIA-HM-VEG-----Y--E--------------------
>Chelonia_mydas@EMP27969
----------------------------------------------------------------------------------------------------------------------------------------------------------------------------------------------------------------------------------------------------------------------------------------------------------------XN--PM-VT-----GTSVLGVKFDGGV----IIAADML--------------------GSYG----------SLARFRNI-SRI--MKV-ND----NT----------------------------------------VLGASGDYADFQYL-KQVIDQMVI-----D-------E-ELLGD---------------G--H----------S---------------------YSPKAIHSWLTRAMY--------SRRS--KMNPLWNTVVIGGF--------Y-------N-----------------------------G----------------------------E----------------------------------------------------S-FLGYVDMLGVAYE-DP--TLAT-GYGAYLA-Q-PLMR-E-VLE---------K-----K-P----V----L-TKDEAWDLIERCMKIL---------YYRDARSFN-----RX----------------------------------------------------------------------------------------------------
>Columba_livia@EMC78672
---------------------------------------------------------------------------------------------------------------------------------------------------------------------------------------------------------------------------------------------------------------------------------------------------------------------------------------------------------------------------------------------RGI-SRL--LKV-ND----TT----------------------------------------MLGASGDYADFQYL-KQIIDQMVI-----D-------E-ELLGD---------------G--H----------S---------------------YSPKAIHSWLTRVMY--------NRRS--KINPLWNTVVIGGF--------Y-------N-----------------------------G----------------------------E----------------------------------------------------S-FLGYVDMLGVAYE-AP--TLAT-GYGAYLA-Q-PLMR-E-VLE---------K-----K-P----V----L-TREEARDLIERCMKIL---------YYRDARSFN-----RY--EVATA---------T-E---K----G-------VEVEG--PLT-LE-----A--N--W-EIA-HL-VR------------------------------
>Anas_platyrhynchos@EOA98069
---------------------------------------------------------------------------------------------------------------------------------------------------------------------------------------------------------------------------------------------------------------------------------------------------------------------------------------------------------------------------------------------------------------------------------------------------------------------------------I-----D-------E-ELLGD---------------G--H----------S---------------------YSPKAIHSWLTRVMY--------NRRS--KINPLWNTVVIGGY--------Y-------N-----------------------------G----------------------------E----------------------------------------------------S-FLGYVDMLGVAYE-AP--TLAT-GYGAFLA-Q-PLMR-E-VLE---------K-----K-P----T----L-TKEEARSLIERCMKIL---------YYRDARSFN-----RY--EIAIA---------T-E---K----G-------VEVEG--PLT-LE-----A--N--W-DIA-NL-V-------------------------------
>Botryllus_schlosseri@CT01131026.H1.1
-----------------------------------------P-LWTG---GP--S-PGQ------F-Y-----N-------------F-------P------G--------------N-----------------N--------------V-------P-------------T--------------Q-V-----------N---------N-------------E----------------------------------------A----M--------------K-------R-T-------MQ--PI-VT-----GTSVLGIKFDGGV----MIAADTL--------------------GSYG----------SLARFRNL-SRI--TKV-NE----ST----------------------------------------ILSSSGDYADYQYI-KAEIEQIVI-----D-------E-ESLDD---------------G--F----------A---------------------LTAENVFSWMTRVLY--------GRRS--KFDPLWATVVVGGF--------N-------D-----------------------------G----------------------------K----------------------------------------------------S-FLGRCDKIGIAFE-DD--SVAT-GYGAYIA-Q-PLLR-K-ALE---------D-----NQG----A----F-TEAKARKVIEDCLRVL---------YYRDARSYN-----RY--EIAVA---------T-N---D----G-------VRIEQ--PKA-SE-----T--N--W-EVA-HY-VKG-----F-----------------------
>Alligator_sinensis@XM_006036253.H1.1
----------------------------------------------------------------------------------------------------------------------------------------------------------------------------------------------------------------------------------------------------------------------------------------------------------------------------------------GGA----LVAADTL--------------------GSYG----------SLARFRNI-SRI--MKV-ND----NT----------------------------------------VLGASGDYADFQYL-KQVIDQMVI-----D-------E-ELLGD---------------G--H----------N---------------------YSPKAIHSWLTRAMY--------SRRC--KMNPLWNTVVIGGF--------Y-------N-----------------------------G----------------------------E----------------------------------------------------S-FLGYVDMLGVAYE-AP--TLAT-GYGAYLA-Q-PLMR-E-ALE---------K-----K-P----I----L-TKEEAQDLIERCMKIL---------YYRDARSFN-----RF--QIAVV---------T-E---K----G-------VEVEE--PRS-VE-----T--N--W-DIA-HL-IRG-----F--E--------------------
>Ambystoma_mexicanum@CT01131209.H1.1
--------------------------------------------WAG---GP--A-PGE------L-Y-----S-------------L-------P------G--------------R------K----------E--------------V-------C-------------------------------------------------------------------------------G---------------------------P----L--------------T-------H-T-------LN--PM-VT-----GTSVLGVKFDGGV----IIASDML--------------------GSYG----------SLARFRNI-SRI--MKV-ND----NT----------------------------------------MLGASGDYADYQYL-KRVIDQMVI-----D-------E-ELVGD---------------G--H----------N---------------------YSPKAIHSYLTRVMY--------NRRS--RMNPLWNTIVIGGF--------C-------N-----------------------------G----------------------------E----------------------------------------------------S-FLGYVDKLGVAYE-SP--TIAT-GFGSYLA-Q-PLMR-E-VVE---------K-----N-P----L----L-TKDEARHLIERCMKVL---------YYRDARSYN-----RY--EISTV---------T-E---S----G-------VEIEG--PLS-TE-----T--N--W-DIA-HL-VSG-----F--E--------------------
>Caiman_crocodilus@Contig619.H1.1
--------------------------------------------WAG---GR--A-PGQ------F-C-----A-------------L-------R------A--------------G------P----------G--------------P-------G-------------P--------------G-P-----------GLQLDLDMELQ-------------A--G-G----G--E---------------------------P----L--------------T-------R-T-------LS--PM-VT-----GTSVLGVRFDGGV----VVAADTL--------------------GSYG----------SLARFRNI-SRI--MKV-ND----NT----------------------------------------VLGASGDYADFQYL-KQVIDQMVI-----D-------E-ELLGD---------------G--H----------N---------------------YSPKAIHSWLTRAMY--------SRRC--KMNPLWNTVVIGGF--------Y-------N-----------------------------G----------------------------E----------------------------------------------------S-FLGYVDMLGVAYE-AP--TLAT-GYGAYLA-Q-PLMR-E-TLE---------K-----K-P----I----L-TKEEAQDLIERCMKIL---------YYRDARSFN-----RF--QIAVV---------T-E---K----G-------VEVEE--PRS-VE-----T--N--W-DIA-HL-IRG-----F--E--------------------
>Caretta_caretta@Contig614.H1.1
-----------------------------------------------------------------------------------------------------------------------------------------------------------------------------------------------------------------------------------------------------------------------------------------------------------------N--PM-VT-----GTSVLGVKFDGGV----IIAADML--------------------GSYG----------SLARFRNI-SRI--MKV-ND----NT----------------------------------------VLGASGDYADFQYL-KQVIDQMVI-----D-------E-ELLGD---------------G--H----------S---------------------YSPKAIHSWLTRAMY--------SRRS--KMNPLWNTVVIGGF--------Y-------N-----------------------------G----------------------------E----------------------------------------------------S-FLGYVDMLGVAYE-DP--TLAT-GYGAYLA-Q-PLMR-E-VLE---------K-----K-P----V----L-TKDEARDLIERCMKIL---------YYRDARSFN-----RY--ELAIV---------T-E---K----G-------VEVEG--PLS-VE-----T--N--W-DIA-HL-IRG-----F--E--------------------
>Chelonoidis_nigra@Contig4797.H1.1
----------------------------------------------------------------------------------------------------------------------------------------------------------------------------P--------------G-L-----------E---------SH------------A--G-G----G--G---------------------------P----L--------------T-------R-T-------QN--PM-VT-----GTSVLGVKFDGGV----VIAADML--------------------GSYG----------SLARFRNI-SRI--MKV-ND----NT----------------------------------------VLGASGDYADFQYL-KQVIDQMII-----D-------E-ELLGD---------------G--H----------S---------------------YSPKAIHSWLTRAMY--------SRRS--KMNPLWNTVVIGGF--------Y-------N-----------------------------G----------------------------E----------------------------------------------------S-FLGYVDMLGVAYE-DP--TLAT-GYGAYLA-Q-PLMR-E-VLE---------K-----K-P----I----L-TKDEARDLIERCMKIL---------YYRDARSFN-----RY--ELAIV---------T-E---K----G-------VEVEG--PLS-VE-----T--N--W-DIA-HL-IRG-----F--E--------------------
>Chrysemys_picta_bellii@CT01131209.H1.1
--------------------------M-EAGGMQ--L-P----FWAG---GP--A-PGE------L-Y-----S-------------L-----------P---------------------------------------------------------------------------------------C-L-----------S---------A-------------G--S-T----D--G---------------------------F----A--------------G-------L-P-------RN--PM-VT-----GTSVLGVKFDGGV----IIAADML--------------------GSYG----------SLARFRNI-SRI--MKV-ND----NT----------------------------------------VLGASGDYADFQYL-KQVIDQMVI-----D-------E-ELLGD---------------G--H----------S---------------------YSPKAIHSWLTRAMY--------SRRS--KMNPLWNTVVIGGF--------Y-------N-----------------------------G----------------------------E----------------------------------------------------S-FLGYVDMLGVAYE-DP--TLAT-GYGAYLA-Q-PLMR-E-VLE---------K-----K-P----I----L-TKDEARDLIERCMKIL---------YYRDARSFN-----RY--ELAIV---------T-E---K----G-------VEVEG--PLS-VE-----T--N--W-DIA-HL-I-------------------------------
>Crocodylus_niloticus@toto4277.H2.1
--------------------------------------------------GP--G-PGR----------------------------------------------------------------------------G--------------V-------Q-------------L--------------D-L-----------D---------L-------------E--L-Q----A--GGGD------------------------P----L--------------T-------R-T-------LS--PM-VT-----GTSVLGVRFDGGV----VVAADTL--------------------GSYG----------SLARFRNI-SRI--MKV-ND----NT----------------------------------------VLGASGDYADFQYL-KQVIDQMVI-----D-------E-ELLGD---------------G--H----------S---------------------YSPKAIHSWLTRAMY--------SRRC--KMNPLWNTVVIGGF--------Y-------N-----------------------------G----------------------------E----------------------------------------------------S-FLGYVDMLGVAYE-AP--TLAT-GYGA---------------------------------------------------------MKIL---------YYRDARSFN-----RF--QIAVV---------T-E---K----G-------VEVEE--PRS-LE-----T--N--W-EIA-HL-IRG-----F--E--------------------
>Cyclorana_alboguttata@CT01131209.H1.1
------------------------------MMGS--E-M--R-LFPG---GP--A-PGE------L-H-----S-------------F-------P------G--------------M------G---------------------------------------------------------------------------------------------------------------------------------------------P----H--------------R-------H-T-------LN--PM-VT-----GTSVLGVKFDGGV----MIAADML--------------------GSYG----------SLARFRNI-SRI--MKV-NA----CT----------------------------------------MLGASGDYADYQHL-KQVLDQMVI-----D-------E-ELVGD---------------G--H----------N---------------------YSPKAVHSWLTRVMY--------NRRS--KMNPLWXTVVLGGF--------Y-------K-----------------------------G----------------------------E----------------------------------------------------S-FLGYVDKLGVAYE-AP--TIAT-GFGAYLA-Q-PLMR-D-VIE---------N-----K-P----T----L-TRDEARQLIERCMKVL---------YYRDARSYN-----RY--EIATV---------T-E---S----G-------VEIEG--PLS-SE-----T--N--W-EIA-HL-ISG-----F--E--------------------
>Cynops_pyrrhogaster@CT01131209.H1.1
--------------------------------------------WAG---GP--T-PGE------F-Y-----H-------------L-------P------G--------------K------K----------E--------------T-------C-------------------------------------------------------------------------------G---------------------------P----I--------------T-------R-T-------LN--PM-VT-----GTSVLGVKFDGGV----IIASDML--------------------GSYG----------SLARFRNI-SRI--MKV-ND----NI----------------------------------------ILGASGDYADYQYL-KRNLDQMVI-----D-------E-ELVGD---------------G--H----------N---------------------YSPKAIYAWLTRVMY--------NRRS--RMNPLWNTLVIGGF--------Y-------N-----------------------------G----------------------------E----------------------------------------------------S-FLGYVDKLGVAYE-SP--TIAT-GFGAYLA-Q-PLMR-E-VVE---------K-----K-P----L----L-TKDEARQLIDRCMKVL---------YYRDARSYN-----RY--EIATV---------T-D---S----G-------VEIEG--PLS-TE-----T--N--W-DIA-HM-VSG-----F--E--------------------
>Elaphe_guttata@CT01131209.H1.1
--------------------------------PL--P-S--L-LWAG---GP--A-PGR------L-F-----P-------------------------------------------------------------L--------------G-------S-------------P--------------T-Q-----------D---------S-------------R--A-Q----S-QE---------------------------A----S--------------K-------R-T-------LS--PM-VT-----GTSVLGLKFEGGV----MIAADTL--------------------GSYG----------SLARFRNL-SRI--MKV-ND----ST----------------------------------------VLGASGDYADFQYL-KQVLEQMVI-----D-------E-DLLGD---------------G--H----------S---------------------YSPKAIHSWLTRVMY--------NHRS--KMNPLWNTVVIGGY--------S-------Q-----------------------------G----------------------------E----------------------------------------------------G-FLGYVDMLGVAYE-AS--SLAT-GYGSYVA-Q-PLMR-E-ALE---------K-----T-P----S----L-SQQAARALIERCMKIL---------YYRDARSFN-----RY--EITTV---------T-E---K----G-------VEVEG--PLS-LE-----T--N--W-EIA-HL-VSG-----F--E--------------------
>Emys_orbicularis@Contig27897.H1.1
-----------------------------------------------------------------------------------------------------------------------------------------------------------------------------------------------------------------------------------------------------------------------------------------------------------------N--PM-VT-----GTSVLGVKFDGGV----IIAADML--------------------GSYG----------SLARFRNI-SRI--MKV-ND----NT----------------------------------------VLGASGDYADFQYL-KQVIDQMVI-----D-------E-ELLGD---------------G--H----------S---------------------YSPKAIHSWLTRAMY--------SRRS--KMNPLWNTVVIGGF--------Y-------N-----------------------------G----------------------------E----------------------------------------------------S-FLGYVDMLGVAYE-DP--TLAT-GYGAYLA-Q-PLMR-E-VLE---------K-----K-P----I----L-TKDEARDLIERCMKIL---------YYRDARSFN-----RY--ELAIV---------T-E---K----G-------VEVEG--PLS-VE-----T--N--W-DIA-HL-IRG-----F--E--------------------
>Eublepharis_macularius@Emac12342.H1.1
-----------------------------PSLVP--P-P--A-FWAA---GP--A-PGE------L-Y-----S---------------------P------P--------------C------P----------G--------------N-------G-------------A--------------G-L-----------Q---------A-------------A--E------G--G---------------------------G----V--------------N-------R-T-------MN--PM-VT-----GTSVLGVKFDGGV----VIAADML--------------------GSYG----------SLARFRNI-SRV--MKV-ND----ST----------------------------------------VLGASGDYADFQYL-KQVIDQMVI-----D-------E-ELLGD---------------G--H----------S---------------------YSPKAIHSWLTRAMY--------SRRS--KMNPLWNTVVIGGY--------S-------N-----------------------------G----------------------------E----------------------------------------------------G-FLGYVDMLGVAYE-AP--TLAT-GYGSYVA-Q-PLMR-D-TLE---------K-----K-G----T----L-SREEARALLERCMKIL---------YYRDARSFN-----RY--ELISV---------T-E---K----G-------VEIEG--PLT-SD-----T--N--W-DIA-HL-VSG-----F-----------------------
>Lampropholis_coggeri@CT01131209.H1.1
---------------------------------L--P-P--S-FWVG---GP--A-PGG------L-Y----------------------------------------------------------------------------------S-------P-------------P--------------R-P-----------G---------S-------------G--I-Q----NLPE---------------------------G----V--------------A-------R-T-------LS--PM-VT-----GTSVLGLRFNGGV----MIAADML--------------------GSYG----------SLARFRNI-SRI--MKV-ND----ST----------------------------------------VLGASGDYADFQYL-KQVIEQMVI-----D-------E-ELLGD---------------G--X----------G---------------------YSPKAVHSWLTXAMY--------SRRS--KMNPLWNTVVIGGF--------A-------N-----------------------------G----------------------------E----------------------------------------------------S-FLGYVDMLGVAYE-AS--SLAT-GYGSYVA-Q-PLMR-E-AIE---------K-----N-P----N----L-SKDEARALIERCMKIL---------YYRDARSFN-----KF--ELTTV---------T-D---K----G-------VEVEG--PLT-LE-----T--N--W-EIA-NL-VSG-----F--E--------------------
>Latimeria_chalumnae@CT01131209.H1.1
----------------------------MDAGSF--K-L--N-FWAN---GP--K-PGE------L-Y-----S-------------F-------P------G-----------------------------------------------ATG-----S-------------T--------------I-P-----------G---------C--------------------------G---------------------------P----V--------------R-------H-T-------LN--PM-VT-----GTSVLGVKFDGGI----LLAADML--------------------GSYG----------SLARFRNI-SRV--MKV-ND----CT----------------------------------------VLGASGDYADYQYL-KQVIEQMVI-----D-------E-ELLGD---------------G--H----------N---------------------YSPKAIYSWLTRVMY--------NRRS--KMNPLWNTVVIGGV--------Y-------N-----------------------------G----------------------------E----------------------------------------------------S-FLGYVDKLGVAYE-AP--TIAT-GFGAYLA-Q-PLMR-E-VLE---------K-----K-A----T----L-SKDEAYELLERCMKVL---------YYRDARSYN-----RY--EIAIV---------T-E---S----G-------VQIEG--PLT-SE-----T--N--W-DIA-HL-VSG-----F--E--------------------
>Latimeria_menadoensis@GAPS01058474.H1.1
----------------------------MDAGSF--K-L--N-FWAN---GP--K-PGE------L-Y-----S-------------F-------P------G-----------------------------------------------ATG-----S-------------T--------------I-P-----------V---------C--------------------------G---------------------------P----V--------------R-------H-T-------LN--PM-VT-----GTSVLGVKFDGGI----LLAADML--------------------GSYG----------SLARFRNI-SRV--MKV-ND----CT----------------------------------------VLGASGDYADYQYL-KQVIEQMVI-----D-------E-ELLGD---------------G--H----------N---------------------YSPKAIYSWLTRVMY--------NRRS--KMNPLWNTVVIGGV--------Y-------N-----------------------------G----------------------------E----------------------------------------------------S-FLGYVDKLGVAYE-AP--TIAT-GFGAYLA-Q-PLMR-E-VLE---------K-----K-A----T----L-SKDEAYELLERCMKVL---------YYRDARSYN-----RY--EIAIV---------T-E---S----G-------VQIEG--PLT-SE-----T--N--W-DIA-HL-VSG-----F--E--------------------
>Notophthalmus_viridescens@Nvir4789.H1.1
--------------------------------------------WAG---GP--A-PGE------F-Y-----X-------------L-------P------G--------------K------K----------E--------------T-------C-------------------------------------------------------------------------------G---------------------------P----I--------------T-------R-T-------LN--PM-VT-----GTSVLXVKFDGGV----IIASDML--------------------XSYG----------SLARFRNI-SRL--MKV-ND----NI----------------------------------------ILGASGDYADYQYL-KRNIDQMVI-----D-------E-ELVGD---------------G--H----------N---------------------YSPKAIYAWLTRVMY--------NRRS--RMNPLWNTIVIGGF--------Y-------N-----------------------------G----------------------------E----------------------------------------------------S-FLGYVDKLGVAYE-SP--TIAT-GFGAYLA-Q-PLMR-E-VVE---------K-----X-P----L----L-TKDEARQLIDRCMKVL---------YYRDARSYN-----RY--EIATV---------T-D---S----G-------VEIEG--PLS-TE-----T--N--W-DIA-HM-VSG-----F--E--------------------
>Pelodiscus_sinensis@toto21147.H1.1
----------------------------------------------------------------------------------------------------------------------------P----------G--------------A-------T-------------G--------------I-N-----------G---------A-------------H--L-C----K--K---------------------------P-------------------------------------RN--PM-VT-----GTSVLGVKFDGGV----IIAADML--------------------GSYG----------SLARFRNI-SRI--MKV-ND----NT----------------------------------------MLGASGDYADFQYL-KQVIDQMVI-----D-------E-ELLGD---------------G--H----------S---------------------YSPKAIHSWLTRAMY--------SRRS--KMNPLWNTVVIGGF--------Y-------S-----------------------------G----------------------------E----------------------------------------------------S-FLGYVDMLGVAYE-DA--TLAT-GYGAYLA-Q-PLMR-E-VLE---------K-----K-P----I----L-TKDEARELIERCMKIL---------YYRDARSFN-----RY--EVAIV---------T-E---K----G-------VEVEG--PLS-LE-----T--N--W-DIA-HL-I-------------------------------
>Phrynops_hilarii@Contig28745.H1.1
--------------------------------------------------------------------------------------------------------------------------------------------------------------------------------------------------------------------------------------------------------------------------P----R--------------T-------R-T-------QN--PM-VT-----GTSVLGVKFDGGV----IIAADML--------------------GSYG----------SLARFRNI-SRI--MKV-ND----NT----------------------------------------VLGASGDYADFQYL-KQVIDQMVI-----D-------E-ELLGD---------------G--H----------S---------------------YSPKAIHSWLTRAMY--------SRRS--KMNPLWNTVVIGGF--------Y-------N-----------------------------G----------------------------E----------------------------------------------------S-FLGYVDMLGVAYE-DP--TLAT-GYGAYLA-Q-PLMR-E-VLE---------K-----K-P----I----L-TKDEARDLIERCMKIL---------YYRDARSFN-----RY--ELAIV---------T-E---K----G-------VEVEG--PLT-LE-----T--N--W-DIA-HL-IRG-----F--E--------------------
>Pogona_vitticeps@CT01131209.H1.1
-------------------------------PLL--P-P--P-FWAG---GP--S-PGE------L-Y-----S-------------------------------------------------------------P--------------P-------C-------------P--------------G-S-----------G---------Y-------------G--L-P----A--G---------------------------G----V--------------T-------R-T-------LS--PM-VT-----GTSILGLKFDGGV----IIAADML--------------------GSYG----------SLARFRNI-SRV--MKV-ND----ST----------------------------------------VLGASGDYADFQYL-KQVVEQMVI-----D-------E-ELLGD---------------G--H----------S---------------------YSPKAIHSWLTRAMY--------NRRS--KMNPLWNTVVIGGY--------A-------N-----------------------------G----------------------------E----------------------------------------------------S-FLGYVDMLGVAYE-AP--SLAT-GYGSYVA-Q-PLMR-N-ALE---------T-----Q-P----V----L-SRQEARTLIERCMKIL---------YYRDARSFN-----KY--EITTV---------T-E---K----G-------VDVEG--PLS-LE-----T--S--W-DIA-HL-VSG-----F--E--------------------
>Protopterus_annectens@Contig23488.H1.1
----------------------------MEVCNR--R-M--N-LWAN---GP--S-PGE------L-Y-----S-------------F-------P------G-----------------------------------------------S-------T-------------S--------------C-V-----------G---------V--------------------------G---------------------------P----V--------------K-------T-T-------LN--PM-VT-----GTSVLGVKFNGGV----MIAADML--------------------GSYG----------SLARFRSI-SRL--MKV-ND----CT----------------------------------------ILGASGDYADYQYL-KQVIEQMVI-----D-------E-ELLGD---------------G--H----------H---------------------YSPKAMHSWLTRVMY--------NRRT--RMNPLWNTVVLGGF--------Y-------N-----------------------------G----------------------------E----------------------------------------------------S-FLGYVDKLGVAYE-SP--SIAT-GFGAYLA-Q-PLMR-E-VME---------T-----K-P----D----L-SRDEARQLIERCLKVL---------YYRDARSYN-----KF--EIATV---------T-E---G----G-------VEIEG--PFS-SE-----T--N--W-DIA-HM-VSG-----F--E--------------------
>Ptychodera_flava@Pfla5655.H1.1
-------------------------------------------------------------------------------------------------------------------------------------------------------------------------------------------------------------------------------------------N--G---------------------------P----A--------------K-------H-T-------LQ--PM-TT-----GTSVIGVKFDGGV----MIAADTL--------------------GSYG----------SLARFRDI-SRI--YPV-NE----NT----------------------------------------IFGASGDIADFQFM-KSIVEQKII-----D-------E-ECLDD---------------G--H----------G---------------------YKPKALFSWLTRVMY--------NRRS--KFNPLWNVYVVAGM--------Q-------D-----------------------------D----------------------------E----------------------------------------------------P-FLGYVNMIGTAYQ-AP--TIAN-GFGSYIA-Q-PILR-E-AYE---------K-----N-N----K------TLAEAKEVITKCMRVL---------FYRDARSYN-----RF--EIAYI---------T-K---D----G-------PVVEL--PVS-AD-----T--N--W-EIA-HY-VKG-----Y--E--------------------
>Python_regius@CT01131209.H1.1
-------------------------------PPP--P-P--P-LWAG---GP--A-PGE------L-F-----P-------------------------------------------------------------L--------------A-------I-------------P--------------T-Q-----------G---------S-------------G--V-Q----T--G---------------------------A----A--------------K-------R-T-------LS--PM-VT-----GTSVLGLKFDGGV----IIAADTL--------------------GSYG----------SLARFRNL-SRI--MKV-ND----ST----------------------------------------VLGSSGDYADFQYL-KQVLEQMVI-----D-------E-DLLGD---------------G--H----------S---------------------YSPKAIHSWLTRVMY--------NHRS--KMNPLWNTVVIGGY--------S-------H-----------------------------G----------------------------E----------------------------------------------------G-FLGYVDMLGVAYE-AP--SLAT-GYGSYVA-Q-PLMR-D-ALE---------K-----T-P----V----L-SQQAARALIERCMRIL---------YYRDARSFN-----RY--EITTV---------T-E---K----G-------VEVEG--PLS-LE-----T--N--W-DIA-HL-VSG-----F--E--------------------
>Rana_chensinensis@Rche155581.H1.1
------------------------------------------------------------------------------------------------------------------------------------------------------------------------------------------------------------------------------------------------------------------------------------------------------------------------T-----GTSVLGVKYDGGG----MIAADML--------------------GSYG----------SXARFRNI-SRI--MKV-NS----XT----------------------------------------XLGASGDYADYQXL-KQIMEQMVI-----D-------E-ELVGD---------------G--H----------N---------------------YSPKALHSWLTRVMY--------NRRS--KMNPLWNTVVLAGF--------Y-------N-----------------------------G----------------------------X----------------------------------------------------X-FLGYVDKLGVXYE-AP--TIAT-GFGAYLA-Q-PMMR-D-VVD---------N-----K-P----X----X-TQEEARXLIERCXXXL---------YYRDARSYN-----RY--EIATV---------T-A---S----G------------------------------------------------------------------------
>Scyliorhinus_canicula@toto86591.H1.1
-----------------------------------------G-MWAE---GP--Q-PGR------F-Y-----T-------------V-------P------G--------------SQL----GAG-------------------------------------------------------------------------------------------------------------------------------------------P----A--------------R-------R-T-------LS--PM-VT-----GTSVLGVKFDGGV----ILAADML--------------------GSYG----------SMARFRNI-SRL--MKV-N------------------------------------------------------------------------------------------------------------------------------------------------------------------------------------------------------------------------------------------------------------------------------------------------------------------------------------------------------------------------------------------------------------------------------------------------------------------------------------------------------------------------------------------------
>Sphenodon_punctatus@toto30599.H1.1
--------------------------------------L--P-FWAG---GP--A-PGG------L-Y-----S---------------------P------L--------------C------P----------G--------------A-------A-------------G--------------T-H-----------S---------Q-------------A--G-G----G--E---------------------------P----L--------------T-------R-T-------MS--PM-VT-----GTSVLGVRFDGGV----IIAADML--------------------GSYG----------SLARFRNI-SRI--MKV-NE----DT----------------------------------------ILGASGDYADFQYL-KQVIDQMVI-----D-------E-ELLGD---------------G--H----------R---------------------YSPKAIHSWLTRAMY--------SRRS--KMNPLWNTVVIGGF--------Y-------N-----------------------------G----------------------------E----------------------------------------------------S-FLGYVDMLGVAYE-AP--TLAT-GYGAYLA-Q-PIMR-E-ALE---------K-----K-P----L----M-TREEARDLIERCMKIL---------YYRDARSFN-----RY--ELAVA---------T-E---K----G-------VEMEG--PLS-LA-----T--N--W-EIA-HL-VSG-----F--E--------------------
>Trachemys_scripta@CT01131209.H1.1
-----------------------------------------------------------------------------------------------------------------------------------------------------------------------------------------------------------------------------------------------------------------------------------------------------------------------------------------------------------------------------G----------SLARFRNI-SRI--MKV-ND----NT----------------------------------------VLGASGDYADFQYL-KQVIDQMVI-----D-------E-ELLGD---------------G--H----------S---------------------YSPKAIHSWLTRAMY--------SRRS--KMNPLWNTVVIGGF--------Y-------N-----------------------------G----------------------------E----------------------------------------------------S-FLGYVDMLGVAYE-DP--TLAT-GYGAYLA-Q-PLMR-E-VLE---------K-----K-P----I----L-TKDEARDLIERCMKIL---------YXRDARSFN-----RY--ELAIV---------T-E---K----G-------VEVEG--PLS-VE-----T--N--W-DIA-HL-IRG-----F--E--------------------
