# Supplementary material for: A phylogenomic framework and timescale for comparative studies of tunicates
Source: BMC Biol. 2018 Apr 13;16:39. doi: 10.1186/s12915-018-0499-2 (PMC5899321; doi:10.1186/s12915-018-0499-2)
Supplement: Supplementary file 4 — Supporting data. Transcriptome assemblies, alignments, and trees. (ZIP 38502 kb) [file 12915_2018_499_MOESM4_ESM.zip › 12915_2018_499_MOESM4_ESM/12915_2018_499 (Delsuc) Files Updated 23-03-2018/pyrdehydroe1b-mt.fasta]

>Oikopleura_dioica@CBY43420
-------------------------------------------------------------------------------------------------------------------------------------------------------------------------------------------------------------------------------------------------------------------------------------------------------------------------------------------------------------------------------------------------------------------------------------------------------------------------------------------------------------------------------------------------------------------------------------------------------------------------------------------------------------------------------------------------------------------------------------------------------------------------------------------------------M-FR-IARSAARTL-------------------------------------------------------------------------------------------------------------------------------------------------------------------------------------------------------------------------------------------------------------------------------------------------------------------------------------------------------------------------------------------------------------------------------------------------------------------------------------------------------------------------------------------------------------------------------------------------------------------------------------------------------------------------------------------------------------------------------------------------------------------------------------------------------------------------------------T------T-------S--V-----R-------T----------P-------------------------------------------K-----Q--------------V-----F--------V--------------------------RD--------A--LNMAMD-EEMERDEG---VVLIGEEV---A--Q-Y--------------------DGA--Y-KV--SRG--------LL-GKYG---E----D--RVIDTPITEMGFA-GMAVGAA-----F--GGRG--------M-K-PICEFM---TFN-FSMQ-A-IDQV--VNSAAK-TLYMS--AG-RT-----------GC-PMVFRGPNG--AAL--GVAAQHSQCF--AAW-YSS-VPGLV--VMAPYSSEDCKAMLKAAIR-DPNPVV-FLE------N-EIL---------------Y-------------------G--KA------------------------------------------------------------------------------F------------E----V--S----D--------------------EV-LD-------K-------------N-------Y------------------------------------------V----A-----------E---------------IGKSKIEK---E----------G-T---D--VSIISFG-Y---GV-GI--S-L-------------------------------------E-A--A-E-I---L---Q-E--Q-H-------G-----------------------I----------------------------------------------N--CE-----VV----------N----------LRTLRPLD--TD-SIIKSVKKTN-H-LVTVETGWP---Q-C-GIGAEI-------IT----TV--ME-S--DAF-D--YL-DAPCNRVTGA--D-LPMPYA-KNM-EDEANIK-----------------------------ASD---II----TSVLKMK-NL--------------------------------------------------------------------------------------
>Bos_taurus@AAI50021
----------------------------------------------------------------------------------------------------------------------------------------------------------------------------------------------------------------------------------------------------------------------------------------------------------------------------------------------------------------------------------------------------------------------------------------------------------------------------------------------------------------------------------------------------------------------------------MAVV-A--VLV--------RK--------P----L----E---------Q-----------------------------------------------------------------------------------------------------------------------------V--S--------G----L--------L---------R-------R---R-F--------------------------------------------------------------------------------------------------------------------------------------------------------------------------------------------------------------------------------------------------------------------------------------------------------------------------------------------------------------------------------------------------------------------------------------------------------------------------------------------------------------------------------------------------------------------------------------------------------------------------------------------------------------------------------------------------------------------------------------------------------------------------------------------------------------------------------------H------R-------T--A-----P-------A----------A-------------------------------------------L-----Q--------------V-----T--------V--------------------------RE--------A--INQGMD-EELERDEK---VFLLGEEV---A--Q-Y--------------------DGA--Y-KV--SRG--------LW-KKYG---D----K--RIIDTPISEMGFA-GIAVGAA-----M--AG----------L-R-PICEFM---TFN-FSMQ-A-IDQV--INSAAK-TYYMS--GG-LQ-----------SV-PIVFRGPNG--ASA--GVAAQHSQCF--AAW-YGH-CPGLK--VVSPWSSEDAKGLIKSAIR-DNNPVV-VLE------N-ELM---------------Y-------------------G--VP------------------------------------------------------------------------------F------------E----L--P----S--------------------EA-QS-------K-------------D-------F------------------------------------------L----I-----------P---------------IGKAKIER---Q----------G-T---H--VTIVAHS-R---PV-GH--C-L-------------------------------------E-A--A-T-V---L---S-K----E-------G-----------------------I----------------------------------------------E--CE-----VI----------N----------LRTIRPMD--IE-TIEGSVMKTN-H-LVTVEGGWP---Q-F-GVGAEI-------CA----RI--ME-G--PAF-N--FL-DAPAVRVTGA--D-VPMPYA-KIL-EDNSVPQ-----------------------------VKD---II----FAIKKTL-NI--------------------------------------------------------------------------------------
>Homo_sapiens@CAG46709
----------------------------------------------------------------------------------------------------------------------------------------------------------------------------------------------------------------------------------------------------------------------------------------------------------------------------------------------------------------------------------------------------------------------------------------------------------------------------------------------------------------------------------------------------------------------------------MAAV-S--GLV--------RR--------P----L----R---------E-----------------------------------------------------------------------------------------------------------------------------V--S--------G----L--------L---------K-------R---R-F--------------------------------------------------------------------------------------------------------------------------------------------------------------------------------------------------------------------------------------------------------------------------------------------------------------------------------------------------------------------------------------------------------------------------------------------------------------------------------------------------------------------------------------------------------------------------------------------------------------------------------------------------------------------------------------------------------------------------------------------------------------------------------------------------------------------------------------H------W-------T--A-----P-------A----------A-------------------------------------------L-----Q--------------V-----T--------V--------------------------RD--------A--INQGMD-EELERDEK---VFLLGEEV---A--Q-Y--------------------DGA--Y-KV--SRG--------LW-KKYG---D----K--RIIDTPISEMGFA-GIAVGAA-----M--AG----------L-R-PICEFM---TFN-FSMQ-A-IDQV--INSAAK-TYYMS--GG-LQ-----------PV-PIVFRGPNG--ASA--GVAAQHSQCF--AAW-YGH-CPGLK--VVSPWNSEDAKGLIKSAIR-DNNPVV-VLE------N-ELM---------------Y-------------------G--VP------------------------------------------------------------------------------F------------E----F--P----P--------------------EA-QS-------K-------------D-------F------------------------------------------L----I-----------P---------------IGKAKIER---Q----------G-T---H--ITVVSHS-R---PV-GH--C-L-------------------------------------E-A--A-A-V---L---S-K----E-------G-----------------------V----------------------------------------------E--CE-----VI----------N----------MRTIRPMD--ME-TIEASVMKTN-H-LVTVEGGWP---Q-F-GVGAEI-------CA----RI--ME-G--PAF-N--FL-DAPAVRVTGA--D-VPMPYA-KIL-EDNSIPQ-----------------------------VKD---II----FAIKKTL-NI--------------------------------------------------------------------------------------
>Mus_musculus@BAE31684
----------------------------------------------------------------------------------------------------------------------------------------------------------------------------------------------------------------------------------------------------------------------------------------------------------------------------------------------------------------------------------------------------------------------------------------------------------------------------------------------------------------------------------------------------------------------------------MAVV-A--GLV--------RG--------P----L----R---------Q-----------------------------------------------------------------------------------------------------------------------------A--S--------G----L--------L---------K-------R---R-F--------------------------------------------------------------------------------------------------------------------------------------------------------------------------------------------------------------------------------------------------------------------------------------------------------------------------------------------------------------------------------------------------------------------------------------------------------------------------------------------------------------------------------------------------------------------------------------------------------------------------------------------------------------------------------------------------------------------------------------------------------------------------------------------------------------------------------------H------R-------S--A-----P-------A----------A-------------------------------------------V-----Q--------------L-----T--------V--------------------------RE--------A--INQGMD-EELERDEK---VFLLGEEV---A--Q-Y--------------------DGA--Y-KV--SRG--------LW-KKYG---D----K--RIIDTPISEMGFA-GIAVGAA-----M--AG----------L-R-PICEFM---TFN-FSMQ-A-IDQV--INSAAK-TYYMS--AG-LQ-----------PV-PIVFRGPNG--ASA--GVAAQHSQCF--AAW-YGH-CPGLK--VVSPWNSEDAKGLIKSAIR-DNNPVV-MLE------N-ELM---------------Y-------------------G--VA------------------------------------------------------------------------------F------------E----L--P----A--------------------EA-QS-------K-------------D-------F------------------------------------------L----I-----------P---------------IGKAKIER---Q----------G-T---H--ITVVAHS-R---PV-GH--C-L-------------------------------------E-A--A-A-V---L---S-K----E-------G-----------------------I----------------------------------------------E--CE-----VI----------N----------LRTIRPMD--IE-AIEASVMKTN-H-LVTVEGGWP---Q-F-GVGAEI-------CA----RI--ME-G--PAF-N--FL-DAPAVRVTGA--D-VPMPYA-KVL-EDNSVPQ-----------------------------VKD---II----FAVKKTL-NI--------------------------------------------------------------------------------------
>Monodelphis_domestica@XP_001368844
-------------------------------------------------------------------------------------------------------------------------------------------------------------------------------------------------------------------------------------------------------------------------------------------------------------------------------------------------------------------------------------------------------------------------------------------------------------------------------------------------------------------------------------------MASP---------LSLG-QSSV-T-----GR-G---H-DQDGG-RDSARWARRLRA--AG--------RRGPGG----P---------Q-----------------------------------------------------------------------------------------------------------------------------V--A--------R----L--------L---------R-------R---R-F--------------------------------------------------------------------------------------------------------------------------------------------------------------------------------------------------------------------------------------------------------------------------------------------------------------------------------------------------------------------------------------------------------------------------------------------------------------------------------------------------------------------------------------------------------------------------------------------------------------------------------------------------------------------------------------------------------------------------------------------------------------------------------------------------------------------------------------H------R-------S--A-----P-------A----------A-------------------------------------------L-----Q--------------V-----T--------V--------------------------RD--------A--LNQGMD-EELERDER---VFLLGEEV---A--Q-Y--------------------DGA--Y-KV--SRG--------LW-KKYG---D----K--RIIDTPISEMGFA-GIAVGAA-----M--AG----------L-R-PICEFM---TFN-FSMQ-A-IDQV--INSAAK-TYYMS--GG-LQ-----------PV-PIVFRGPNG--ASA--GVAAQHSQCF--AAW-YGH-CPGLK--VVSPWSSEDAKGLIKSAIR-DDNPVV-VLE------N-ELM---------------Y-------------------G--VP------------------------------------------------------------------------------F------------E----F--P----D--------------------EA-QS-------K-------------D-------F------------------------------------------L----I-----------P---------------IGKAKIER---Q----------G-T---H--VTLVSHS-R---PV-GH--C-M-------------------------------------E-A--A-A-I---L---S-K----E-------G-----------------------V----------------------------------------------E--CE-----VI----------N----------MRTIRPMD--TQ-TIEASVMKTN-H-LITVEGGWP---Q-F-GVGAEI-------CS----SI--ME-G--PAF-N--FL-DAPAARVTGA--D-VPMPYA-KLL-EENCVPQ-----------------------------VKD---II----FAVKKTL-NI--------------------------------------------------------------------------------------
>Gallus_gallus@NP_001185549
----------------------------------------------------------------------------------------------------------------------------------------------------------------------------------------------------------------------------------------------------------------------------------------------------------------------------------------------------------------------------------------------------------------------------------------------------------------------------------------------------------------------------------------------------------------------------------MAAA-G--ALR--------LL--------V----P----R---------G-----------------------------------------------------------------------------------------------------------------------------R--L--------L----P--------P---------R-------R---G-L--------------------------------------------------------------------------------------------------------------------------------------------------------------------------------------------------------------------------------------------------------------------------------------------------------------------------------------------------------------------------------------------------------------------------------------------------------------------------------------------------------------------------------------------------------------------------------------------------------------------------------------------------------------------------------------------------------------------------------------------------------------------------------------------------------------------------------------R------L-------S--A-----P-------A----------A-------------------------------------------I-----Q--------------V-----T--------V--------------------------RD--------A--LNQALD-EELERDER---VFLLGEEV---A--Q-Y--------------------DGA--Y-KI--SRG--------LW-KKYG---D----K--RIIDTPISEMGFT-GIAVGAA-----M--AG----------L-R-PVCEFM---TFN-FSMQ-A-IDQV--INSAAK-TCYMS--AG-TI-----------PV-PIVFRGPNG--ASA--GVAAQHSQCF--AAW-YGH-CPGLK--VVSPWSSEDAKGLLKASIR-DDNPVV-MLE------N-ELL---------------Y-------------------G--VP------------------------------------------------------------------------------F------------E----M--S----E--------------------QA-QS-------K-------------D-------F------------------------------------------V----V-----------P---------------IGKAKIER---E----------G-T---H--VTLVAHS-R---PV-GH--C-L-------------------------------------E-A--A-S-I---L---A-K----E-------G-----------------------V----------------------------------------------E--CE-----VI----------N----------LRTIRPMD--IE-TVEASVAKTN-H-LVTVEGGWP---Q-F-GVGSEI-------CA----RI--ME-G--PAF-N--YL-DAPAVRVTGA--D-VPMPYA-KIL-EDNCIPQ-----------------------------VKD---II----FAVKKTL-NI--------------------------------------------------------------------------------------
>Danio_rerio@AAH53233
----------------------------------------------------------------------------------------------------------------------------------------------------------------------------------------------------------------------------------------------------------------------------------------------------------------------------------------------------------------------------------------------------------------------------------------------------------------------------------------------------------------------------------------------------------------------------------MASL-R--CFL--------RS--------G----K----S---------A-----------------------------------------------------------------------------------------------------------------------------V--S--------A----V--------L---------R-------R---E-F--------------------------------------------------------------------------------------------------------------------------------------------------------------------------------------------------------------------------------------------------------------------------------------------------------------------------------------------------------------------------------------------------------------------------------------------------------------------------------------------------------------------------------------------------------------------------------------------------------------------------------------------------------------------------------------------------------------------------------------------------------------------------------------------------------------------------------------H------R-------T--P-----P-------A----------A-------------------------------------------V-----Q--------------V-----T--------V--------------------------RD--------A--LNQAMD-EELERDER---VFLLGEEV---A--Q-Y--------------------DGA--Y-KV--SRG--------LW-KKYG---D----K--RIIDTPITEMGFA-GIAVGAA-----M--AG----------L-R-PICEFM---TFN-FSMQ-A-IDQV--INSAAK-TYYMS--AG-LQ-----------AV-PIVFRGPNG--ASA--GVAAQHSQCF--AAW-YGH-CPGLK--VLSPWNSEDARGLLKAAIR-DDNPVV-FLE------N-ELM---------------Y-------------------G--VP------------------------------------------------------------------------------F------------E----M--S----E--------------------EV-QS-------K-------------D-------F------------------------------------------V----I-----------P---------------IGKAKIER---Q----------G-N---H--ITLVSHS-R---MV-GL--C-L-------------------------------------D-A--A-A-V---L---A-K----E-------G-----------------------I----------------------------------------------E--CE-----VI----------N----------LRSIRPLD--AD-TIETSITKTN-H-LVTVEGGWP---Q-F-GVGAEI-------LA----RI--ME-G--PAF-N--YL-DAPAVRVTGV--D-IPMPYA-KIL-EDNSIPQ-----------------------------IKD---II----FSVKKTL-NV--------------------------------------------------------------------------------------
>Ambystoma_mexicanum@CT01070908.H1.1
----------------------------------------------------------------------------------------------------------------------------------------------------------------------------------------------------------------------------------------------------------------------------------------------------------------------------------------------------------------------------------------------------------------------------------------------------------------------------------------------------------------------------------------------------------------------------------MAAV-K--KFL--------SA--------G----K----D---------P-----------------------------------------------------------------------------------------------------------------------------L--C--------A----L--------V---------R-------R---G-F--------------------------------------------------------------------------------------------------------------------------------------------------------------------------------------------------------------------------------------------------------------------------------------------------------------------------------------------------------------------------------------------------------------------------------------------------------------------------------------------------------------------------------------------------------------------------------------------------------------------------------------------------------------------------------------------------------------------------------------------------------------------------------------------------------------------------------------H------A-------T--G-----P-------R----------A-------------------------------------------V-----Q--------------V-----T--------V--------------------------RD--------A--LNQAID-EELERDER---VFMLGEEV---A--Q-Y--------------------DGA--Y-KI--SRG--------LW-KKYG---D----K--RVMDTPISEMGFT-GIAVGAA-----M--AG----------L-R-PICEFM---TFN-FSMQ-A-IDQV--INSAAK-TYYMS--SG-RV-----------SV-PIVFRGPNG--ASA--GVGAQHSQCF--AAW-YGH-CPGLK--VVSPWNTEDARGLLKAAIR-DDNPVV-MLE------N-ELM---------------Y-------------------G--VP------------------------------------------------------------------------------F------------E----V--S----E--------------------EV-LS-------K-------------D-------F------------------------------------------V----I-----------P---------------IGKAKVER---Q----------G-T---H--TTLVSHS-R---SV-GH--C-L-------------------------------------E-A--A-T-V---L---A-K----E-------G-----------------------V----------------------------------------------E--CE-----VI----------N----------LRTIRPMD--ID-TIEASVKKTN-H-LVTVEGGWP---Q-F-GVGAEI-------CA----RI--ME-G--PAF-N--FL-DAPVVRVTGA--D-VPMPYA-KIL-EDNCIPQ-----------------------------VKD---II----FSVKKTL-NI--I-----------------------------------------------------------------------------------
>Callorhinchus_milii@CT01070821.H1.1
----------------------------------------------------------------------------------------------------------------------------------------------------------------------------------------------------------------------------------------------------------------------------------------------------------------------------------------------------------------------------------------------------------------------------------------------------------------------------------------------------------------------------------------------------------------------------------------------------------------------------------------------------------------------------------------------------------------------------------------------------------------------------------------------------------------------------------------------------------------------------------------------------------------------------------------------------------------------------------------------------------------------------------------------------------------------------------------------------------------------------------------------------------------------------------------------------------------------------------------------------------------------------------------------------------------------------------------------------------------------------------------------------------------------------------------------------------------------------------------------------------------------------------------------------------------------------------------------------------------------------------------------------------------------------------------------------------------------------------------------------------------------L-----A--------V--------------------------RD--------A--LNQALD-EELERDEK---VFLLGEEV---A--Q-Y--------------------DGA--Y-KV------------------------------------------------------------AG----------L-R-PICEFM---TFN-FSLQ-A-IDQV--INSAAK-TYYMS--AG-RV-----------PV-PIVFRGPNG--ASA--GVAAQHSQCF--ASW-YSH-CPGLK--VVSPWSAEDAKGLLKAAIR-DDNPVV-FLE------N-ELM---------------Y-------------------G--VA------------------------------------------------------------------------------F------------E----V--S----E--------------------EV-QS-------K-------------D-------F------------------------------------------V----I-----------P---------------IGKAKIER---T----------G-S----------------------------------------------------------------------------------------------------------------------------------------------------------------------------------VI----------N----------LRTIRPMD--VE-TIETSVMKTN-N-LVTVEGGWP---Q-F-GVGAEI-------CA----RI--ME-G--PAF-N--YL-DAPVMRVTGA--D-VPMPYA-KIL-EDNCMPQ-----------------------------VKD---II----FAVKKIL-----------------------------------------------------------------------------------------
>Squalus_acanthias@CT03070821.H1.1
----------------------------------------------------------------------------------------------------------------------------------------------------------------------------------------------------------------------------------------------------------------------------------------------------------------------------------------------------------------------------------------------------------------------------------------------------------------------------------------------------------------------------------------------------------------------------------MAAL-R--SLV--------RV--------G----K----S---------S-----------------------------------------------------------------------------------------------------------------------------F--G--------L----L--------S---------R-------R---E-F--------------------------------------------------------------------------------------------------------------------------------------------------------------------------------------------------------------------------------------------------------------------------------------------------------------------------------------------------------------------------------------------------------------------------------------------------------------------------------------------------------------------------------------------------------------------------------------------------------------------------------------------------------------------------------------------------------------------------------------------------------------------------------------------------------------------------------------H------G-------T--A-----P-------A----------A-------------------------------------------V-----Q--------------L-----T--------I--------------------------RD--------A--LTQAMD-EEIERDET---VFLLGEEV---A--Q-Y--------------------DGA--Y-KV--SRG--------LW-KKWG---D----K--RIIDTPISEIGFA-GIAVGAA-----M--AG----------L-R-PICEFM---TFN-FSLQ-A-IDQV--INSAAK-TYYMS--AG-AV-----------SV-PIVFRGPNG--SSA--GVAAQHSQCF--AAW-YSH-CPGLK--VVSPWSAEDAKGLLKASIR-DDNPVV-FLE------N-ELM---------------Y-------------------G--VP------------------------------------------------------------------------------F------------E----V--A----E--------------------EV-QS-------K-------------D-------F------------------------------------------V----L-----------P---------------IGKAQVEK---A----------G-T---N--ITLVAHS-K---SV-GH--C-M-------------------------------------D-A--A-V-A---L---A-K----E-------G-----------------------I----------------------------------------------D--CE-----VI----------N----------MRTIRPLD--IE-TIEASVMKTN-H-LITVEGGWP---Q-F-GVGAEI-------CA----RI--ME-G--PAF-N--YL-DAPVVRVTGA--D-IPMPYA-KIL-EDNCIPQ-----------------------------VTD---II----FTVKKIL-HV--------------------------------------------------------------------------------------
>Xenopus_tropicalis@CAJ81945
----------------------------------------------------------------------------------------------------------------------------------------------------------------------------------------------------------------------------------------------------------------------------------------------------------------------------------------------------------------------------------------------------------------------------------------------------------------------------------------------------------------------------------------------------------------------------------MAAL-R--SLF--------CG--------G----K----S---------S-----------------------------------------------------------------------------------------------------------------------------V--S--------V----F--------L---------K-------R---S-F--------------------------------------------------------------------------------------------------------------------------------------------------------------------------------------------------------------------------------------------------------------------------------------------------------------------------------------------------------------------------------------------------------------------------------------------------------------------------------------------------------------------------------------------------------------------------------------------------------------------------------------------------------------------------------------------------------------------------------------------------------------------------------------------------------------------------------------H------R-------S--T-----P-------A----------A-------------------------------------------L-----Q--------------V-----T--------V--------------------------RD--------A--LNQAID-EEIERDER---VFLLGEEV---A--Q-Y--------------------DGA--Y-KI--SRG--------LW-KKYG---D----K--RVMDTPISEMGFA-GIAVGAA-----M--AG----------L-R-PICEFM---TFN-FSMQ-A-IDQV--INSAAK-TYYMS--AG-LV-----------PV-PIVFRGPNG--ASA--GVAAQHSQCF--AAW-YAH-CPGLK--VVSPWNAEDAKGLLKSAIR-DNNPVV-FLE------N-ELM---------------Y-------------------G--VP------------------------------------------------------------------------------F------------E----L--S----E--------------------QA-QS-------K-------------D-------Y------------------------------------------V----I-----------P---------------IGKAKIER---P----------G-S---Q--ITLVSHS-R---SV-GH--C-L-------------------------------------E-A--A-N-V---L---A-K----E-------G-----------------------V----------------------------------------------D--CE-----VI----------N----------MRTIRPMD--IE-TIETSVVKTN-H-LVTVEGGWP---Q-F-GVGSEI-------CA----KI--ME-G--PAF-N--YL-DAPVVRVTGT--D-VPMPYA-KIL-EENCVPQ-----------------------------VKD---II----FAVKKTL-NL--L-----------------------------------------------------------------------------------
>Xenopus_laevis@AAH84292
----------------------------------------------------------------------------------------------------------------------------------------------------------------------------------------------------------------------------------------------------------------------------------------------------------------------------------------------------------------------------------------------------------------------------------------------------------------------------------------------------------------------------------------------------------------------------------MAAL-R--SLF--------CG--------G----K----S---------S-----------------------------------------------------------------------------------------------------------------------------V--S--------V----F--------L---------Q-------R---S-F--------------------------------------------------------------------------------------------------------------------------------------------------------------------------------------------------------------------------------------------------------------------------------------------------------------------------------------------------------------------------------------------------------------------------------------------------------------------------------------------------------------------------------------------------------------------------------------------------------------------------------------------------------------------------------------------------------------------------------------------------------------------------------------------------------------------------------------H------R-------S--G-----P-------A----------A-------------------------------------------L-----Q--------------V-----T--------V--------------------------RD--------A--LNQAMD-EEIERDER---VFLLGEEV---A--Q-Y--------------------DGA--Y-KI--SRG--------LW-KKYG---D----K--RVMDTPITEMGFA-GIAVGAA-----M--AG----------L-R-PICEFM---TFN-FSMQ-A-IDQV--INSAAK-THYMS--GG-LV-----------SV-PIVFRGPNG--ASA--GVAAQHSQCF--AAW-YGH-CPGLK--VVSPWNAEDAKGLLKASIR-DDNPVV-FLE------N-ELM---------------Y-------------------G--VP------------------------------------------------------------------------------F------------E----L--S----E--------------------EV-QS-------K-------------D-------F------------------------------------------V----V-----------P---------------IGKAKIER---P----------G-S---Q--ITLVSHS-R---SV-GH--C-L-------------------------------------E-A--A-S-V---L---E-K----E-------G-----------------------I----------------------------------------------D--CE-----VI----------N----------MRTIRPMD--TE-TIEASVVKTN-H-LVTVEGGWP---Q-F-GVGAEI-------CA----NI--ME-G--PAF-N--YL-DAPVVRVTGT--D-VPMPYA-KIL-EENCVPQ-----------------------------VKD---II----FAVKKTL-NV--L-----------------------------------------------------------------------------------
>Xenopus_laevis@AAH71117
----------------------------------------------------------------------------------------------------------------------------------------------------------------------------------------------------------------------------------------------------------------------------------------------------------------------------------------------------------------------------------------------------------------------------------------------------------------------------------------------------------------------------------------------------------------------------------MAAL-R--SLF--------CG--------G----K----S---------S-----------------------------------------------------------------------------------------------------------------------------V--S--------L----L--------L---------Q-------R---S-F--------------------------------------------------------------------------------------------------------------------------------------------------------------------------------------------------------------------------------------------------------------------------------------------------------------------------------------------------------------------------------------------------------------------------------------------------------------------------------------------------------------------------------------------------------------------------------------------------------------------------------------------------------------------------------------------------------------------------------------------------------------------------------------------------------------------------------------H------R-------S--S-----P-------A----------A-------------------------------------------L-----Q--------------V-----T--------V--------------------------RD--------A--LNQAMD-EEIERDER---VFLLGEEV---A--Q-Y--------------------DGA--Y-KV--SRG--------LW-KKYG---D----K--RVMDTPITEMGFA-GIAVGAA-----M--AG----------L-R-PICEFM---TFN-FSMQ-A-IDQV--INSAAK-TYYMS--AG-LV-----------SV-PIVFRGPNG--ASA--GVAAQHSQCF--AAW-YGH-CPGLK--VVSPWNAEDARGLLKSSIR-DDNPVV-FLE------N-ELM---------------Y-------------------G--VP------------------------------------------------------------------------------F------------E----L--S----E--------------------QA-QS-------K-------------D-------F------------------------------------------V----I-----------P---------------IGKAKIER---P----------G-S---Q--ITLASHS-R---SV-GH--C-L-------------------------------------E-A--A-S-V---L---A-K----E-------G-----------------------I----------------------------------------------D--CE-----VI----------N----------LRTIRPMD--IE-SIEASVVKTS-H-LVTVEGGWP---Q-F-GVGAEI-------CA----RI--ME-G--PAF-N--YL-DAPVVRVTGA--D-VPMPYA-KIL-EENCTPQ-----------------------------VKD---II----FAVKKTL-NL--L-----------------------------------------------------------------------------------
>Petromyzon_marinus@CT06061124.H1.1
-------------------------------------------------------------------------------------------------------------------------------------------------------------------------------------------------------------------------------------------------------------------------------------------------------------------------------------------------------------------------------------------------------------------------------------------------------------------------------------------------------------------------------------------------------------------------------------------------------------------------------------------------------------------------------------------------------------------------------------------------------------------------------------------L---------A-------R---G-F--------------------------------------------------------------------------------------------------------------------------------------------------------------------------------------------------------------------------------------------------------------------------------------------------------------------------------------------------------------------------------------------------------------------------------------------------------------------------------------------------------------------------------------------------------------------------------------------------------------------------------------------------------------------------------------------------------------------------------------------------------------------------------------------------------------------------------------H------A-------T--R-----A-------A----------A-------------------------------------------V-----Q--------------M-----T--------V--------------------------RD--------A--LNQAME-EEMERDER---VMLLGEEV---G--Q-Y--------------------DGA--Y-KV--SRG--------LL-KKFG---E----K--RIIDTPITEMGFA-GIAVGAA-----M--AG----------L-R-PICEFM---TFN-FSMQ-A-IDQV--INSAAK-TCYMS--AG-TV-----------SV-PIVFRGPNG--AAA--GVAAQHSQCF--AAW-YSH-CPGLK--VVSPWSSEDAKGLLKAAIR-DDNP---------------------------------------------------------------------------------------------------------------------------------------------------------------------------------------------------------------------------------------------------------------------------------------------------------------------------------------------------------------------------------------------------------------------------------------------------------------------------------------------------------------VI----------N----------LRTVRPLD--EE-AIEKSVMKTN-H-LVTVEGGWP---Q-S-GVGSEI-------CA----RI--ME-G-------------------------------------------------------------------------------------------------------------------------------------------------------------------------------------
>Eptatretus_burgeri@CT01061124.H1.1
-------------------------------------------------------------------------------------------------------------------------------------------------------------------------------------------------------------------------------------------------------------------------------------------------------------------------------------------------------------------------------------------------------------------------------------------------------------------------------------------------------------------------------------------------------------------------------------------------------------------------------------------------------------------------------------------------------------------------------------------------------------------------------------------V---------R-------R---S-L--------------------------------------------------------------------------------------------------------------------------------------------------------------------------------------------------------------------------------------------------------------------------------------------------------------------------------------------------------------------------------------------------------------------------------------------------------------------------------------------------------------------------------------------------------------------------------------------------------------------------------------------------------------------------------------------------------------------------------------------------------------------------------------------------------------------------------------H------T-------S--P-----A-------M----------S-------------------------------------------V-----Q--------------V-----T--------V--------------------------RD--------A--LNQAMD-EEMERDER---VFLLGEEV---G--Q-Y--------------------DGA--Y-KI--TRG--------LL-KKFG---E----K--RVIDTPITEMGFA-GLAVGAA-----M--AG----------L-R-PICEFM---TFN-FSMQ-A-IDQV--VNSAGK-TLYMS--AG-SV-----------HV-PVVFRGPNG--ASA--GVAAQHSQCF--AAW-YGH-CPGLK--VLSPWNSLDSKGLLKAAIR-DDDPVV-FLE------N-ELM---------------Y-------------------G--VP------------------------------------------------------------------------------F------------D----M--P----E--------------------EA-QS-------P-------------X-------F------------------------------------------L----L-----------P---------------IGKAHVER---T----------G-Q---H--ITVVAHS-R---VV-XF--C-L-------------------------------------E-A--A-T-A---L------------------------------------------------------------------------------------------------------------------------------------------------------------------------------------------------------------------------------------------------------------------------------------------------------------------------------------------------------------------------------------
>Patiria_pectinifera@CT01061124.H3.1
----------------------------------------------------------------------------------------------------------------------------------------------------------------------------------------------------------------------------------------------------------------------------------------------------------------------------------------------------------------------------------------------------------------------------------------------------------------------------------------------------------------------------------------------------------------------------------MASL-K--C-L--------RS--------L----R----Q---------V-----------------------------------------------------------------------------------------------------------------------------V--S--------N----A--------L---------A-------T---R-S--------------------------------------------------------------------------------------------------------------------------------------------------------------------------------------------------------------------------------------------------------------------------------------------------------------------------------------------------------------------------------------------------------------------------------------------------------------------------------------------------------------------------------------------------------------------------------------------------------------------------------------------------------------------------------------------------------------------------------------------------------------------------------------------------------------------------------------I------TT-----SV--P-----A-------A----------A-------------------------------------------Q-----Q--------------M-----T--------V--------------------------RD--------A--LNAALD-EELGRDEK---VYIMGEEV---A--L-Y--------------------DGA--Y-KV--TRG--------LY-EKYG---E----K--RIRDTPITEMGFA-GIAVGSA-----M--AG----------L-R-PICEFM---TFN-FAMQ-A-IDQV--INSAAK-SHYMS--AG-QV-----------TV-PIVFRGPNG--AAS--GVAAQHSQCF--AAW-YGH-CPGLX--VVSPYSS-----------------------------------------------------------------------------------------------------------------------------------------------------------------------------------------------------------------------------------------------------------------------------------------------------------------------------------------------------------------------------------------------------------------------------------------------------------------------------------------------------------------------------------------------------------------------------------------------------------------------------------------------------------------------------------------------------------------------------------------------------------------------------------------------------------------
>Patiria_miniata@CT04100919.H1.1
----------------------------------------------------------------------------------------------------------------------------------------------------------------------------------------------------------------------------------------------------------------------------------------------------------------------------------------------------------------------------------------------------------------------------------------------------------------------------------------------------------------------------------------------------------------------------------MASL-K--C-L--------RS--------L----R----Q---------V-----------------------------------------------------------------------------------------------------------------------------V--S--------N----A--------L---------A-------T---R-S--------------------------------------------------------------------------------------------------------------------------------------------------------------------------------------------------------------------------------------------------------------------------------------------------------------------------------------------------------------------------------------------------------------------------------------------------------------------------------------------------------------------------------------------------------------------------------------------------------------------------------------------------------------------------------------------------------------------------------------------------------------------------------------------------------------------------------------I------TT-----SV--P-----A-------A----------A-------------------------------------------Q-----Q--------------M-----T--------V--------------------------RD--------A--LNAALD-EELGRDEK---VYIMGEEV---A--L-Y--------------------DGA--Y-KV--TRG--------LY-EKYG---E----K--RIRDTPITEMGFA-GIAVGSA-----M--AG----------L-R-PICEFM---TFN-FAMQ-A-IDQV--INSAAK-SHYMS--AG-QV-----------TV-PIVFRGPNG--AAS--GVAAQHSQCF--AAW-YGH-CPGLK--VVSPYSSEDAKGLLKTAIR-DDNPVV-VLE------N-ELL---------------Y-------------------G--TA------------------------------------------------------------------------------F------------D----M--S----D--------------------EA-MR-------D-------------D-------F------------------------------------------L----V-----------P---------------IGKAKIE------------------------VTLVAHS-M---SV-QR--C-L-------------------------------------E-A--A-Q-Q---L---Q-S----E-------G-----------------------V----------------------------------------------S--AE-----VI----------N----------MRTIRPMD--EE-TIVNSVKKTN-H-LVSVEGGWP---Q-F-GVGAEI-------LA----RV--ME-S--EAF-D--YL-DAPAVRVTGA--D-VPMPYA-ASL-EQASLAT-----------------------------AAN---IV----NTVKRLL-LVE-------------------------------------------------------------------------------------
>Strongylocentrotus_purpuratus@XP_001185430
----------------------------------------------------------------------------------------------------------------------------------------------------------------------------------------------------------------------------------------------------------------------------------------------------------------------------------------------------------------------------------------------------------------------------------------------------------------------------------------------------------------------------------------------------------------------------------MALP-C--KLR--------FA--------Q----K----I---------L-----------------------------------------------------------------------------------------------------------------------------P--G--------A----F--------V---------R-------R---C-L--------------------------------------------------------------------------------------------------------------------------------------------------------------------------------------------------------------------------------------------------------------------------------------------------------------------------------------------------------------------------------------------------------------------------------------------------------------------------------------------------------------------------------------------------------------------------------------------------------------------------------------------------------------------------------------------------------------------------------------------------------------------------------------------------------------------------------------S------T-------S--S-----P-------A----------S-------------------------------------------G-----Q--------------M-----T--------V--------------------------RD--------A--LNSALD-EEIARDEK---VLLMGEEV---A--L-Y--------------------DGA--Y-KV--SKG--------LH-AKYG---D----K--RVIDTPITEMGFA-GIATGAA-----M--AG----------L-R-PVCEFM---TFN-FAMQ-A-IDQV--INSAGK-TFYMS--AG-AV-----------PV-PIVFRGPNG--AAM--GVAAQHSQCF--AAW-YGH-VPGLK--VISPFSSEDCKGLLKAAIR-DDNPVV-FLE------N-ELL---------------Y-------------------G--RP------------------------------------------------------------------------------F------------E----M--S----E--------------------EA-MQ-------D-------------D-------F------------------------------------------V----L-----------P---------------IGKAKIEK---E----------G-S---H--VTLVAHS-M---GV-LR--S-L-------------------------------------E-A--A-Q-I---L---A-E----D-------G-----------------------I----------------------------------------------S--CE-----VI----------N----------LRTIRPMD--EA-AIFNSVKKTN-H-LVTVEGGWP---Q-F-GVGAEI-------IA----KV--ME-S--DAF-D--YL-DAPVVRVTGA--D-VPMPYA-ASL-EQASLPQ-----------------------------VSN---IV----NSVKRIL-NV--X----X--X---------------------------------------------------------------------------
>Paracentrotus_lividus@CT02070821.H1.1
----------------------------------------------------------------------------------------------------------------------------------------------------------------------------------------------------------------------------------------------------------------------------------------------------------------------------------------------------------------------------------------------------------------------------------------------------------------------------------------------------------------------------------------------------------------------------------MALA-G--KLR--------FC--------Q----K----I---------F-----------------------------------------------------------------------------------------------------------------------------P--S--------V----F--------A---------R-------R---C-L--------------------------------------------------------------------------------------------------------------------------------------------------------------------------------------------------------------------------------------------------------------------------------------------------------------------------------------------------------------------------------------------------------------------------------------------------------------------------------------------------------------------------------------------------------------------------------------------------------------------------------------------------------------------------------------------------------------------------------------------------------------------------------------------------------------------------------------S------T-------S--S-----P-------A----------S-------------------------------------------V-----Q--------------M-----T--------V--------------------------RD--------A--LNTALD-EEIGRDDK---VLLMGEEV---A--L-Y--------------------DGA--Y-KV--SKG--------LH-AKWG---D----K--RVIDTPITEMGFA-GIATGAA-----M--AG----------L-R-PVCEFM---TFN-FAMQ-A-IDQV--INSAGK-TFYMS--AG-AV-----------PV-PIVFRGPNG--AAA--GVAAQHSQCF--AAW-YGH-VPGLK--VISPYSSEDCKGLLKAAIR-DDNPVV-FLE------N-ELL---------------Y-------------------G--RP------------------------------------------------------------------------------F------------E----M--S----E--------------------ES-MQ-------D-------------D-------F------------------------------------------V----L-----------P---------------IGKAKIEK---E----------G-S---H--AT-----------------------------------------------------------------------------------------------------------------------------------------------------------------------------------------------------------------------------------------------------------------------------------------------------------------------------------------------------------------------------------------------------------------------------------------------------------
>Branchiostoma_floridae@XP_002209768
----------------------------------------------------------------------------------------------------------------------------------------------------------------------------------------------------------------------------------------------------------------------------------------------------------------------------------------------------------------------------------------------------------------------------------------------------------------------------------------------------------------------------------------------------------------------------------MAAL-Q--TLA--------R-------------------R---------C-----------------------------------------------------------------------------------------------------------------------------S--T--------S----I--------F---------K-------R---H-F--------------------------------------------------------------------------------------------------------------------------------------------------------------------------------------------------------------------------------------------------------------------------------------------------------------------------------------------------------------------------------------------------------------------------------------------------------------------------------------------------------------------------------------------------------------------------------------------------------------------------------------------------------------------------------------------------------------------------------------------------------------------------------------------------------------------------------------S------V-------S--S-----P-------V----------A-------------------------------------------A-----Q--------------M-----T--------V--------------------------RD--------A--LNTAMN-EEMKRDES---VFLLGEEV---A--E-Y--------------------DGA--Y-KV--SRG--------LW-RKYG---D----K--RVMDTPITEMGFA-GIAVGAA-----M--AG----------L-K-PICEFM---TFN-FSMQ-A-IDQV--INSAAK-TFYMS--AG-KQ-----------TV-PIVFRGPNG--AAA--GVAAQHSQCF--AAW-YGH-CPGLK--VVSPYSSEDAKGLLKSAIR-DPNPVV-CME------N-ELM---------------Y-------------------G--TA------------------------------------------------------------------------------F------------E----M--S----D--------------------EA-MS-------E-------------E-------F------------------------------------------L----V-----------P---------------IGKAKIER---E----------G-T---H--CTLVSHS-K---SV-GL--C-L-------------------------------------E-A--A-Q-I---L---E-K----E-------N-----------------------I----------------------------------------------F--CE-----VI----------N----------LRTIRPMD--EE-TLINSVKKTN-H-LVTVEGGWP---Q-F-GVGAEI-------VA----KV--ME-S--DAF-D--YL-DSPVYRVTGA--D-IPMPYA-ATL-ERATLPG-----------------------------TQD---VV----LTVKKSL-HIQ-------------------------------------------------------------------------------------
>Branchiostoma_floridae@EEN50470
----------------------------------------------------------------------------------------------------------------------------------------------------------------------------------------------------------------------------------------------------------------------------------------------------------------------------------------------------------------------------------------------------------------------------------------------------------------------------------------------------------------------------------------------------------------------------------MAAL-Q--TLA--------R-------------------R---------C-----------------------------------------------------------------------------------------------------------------------------S--T--------S----I--------F---------K-------R---H-F--------------------------------------------------------------------------------------------------------------------------------------------------------------------------------------------------------------------------------------------------------------------------------------------------------------------------------------------------------------------------------------------------------------------------------------------------------------------------------------------------------------------------------------------------------------------------------------------------------------------------------------------------------------------------------------------------------------------------------------------------------------------------------------------------------------------------------------S------V-------S--S-----P-------V----------A-------------------------------------------A-----Q--------------M-----T--------V--------------------------RD--------A--LNTAMN-EEMKRDES---VFLLGEEV---A--E-Y--------------------DGA--Y-KV--SRG--------LW-RKYG---D----K--RVMDTPITEMGFA-GIAVGAA-----M--AG----------L-K-PICEFM---TFN-FSMQ-A-IDQV--INSAAK-TFYMS--AG-KQ-----------TV-PIVFRGPNG--AAA--GVAAQHSQCF--AAW-YGH-CPGLK--VVSPYSSEDAKGLLKSAIR-DPNPVV-CME------N-ELM---------------Y-------------------G--TA------------------------------------------------------------------------------F------------E----M--S----D--------------------EA-MS-------E-------------E-------F------------------------------------------L----V-----------P---------------IGKAKIER---E----------G-T---H--CTLVSHS-K---SV-GL--C-L-------------------------------------E-A--A-Q-I---L---E-K----E-------N-----------------------I----------------------------------------------F--CE-----VI----------N----------LRTIRPMD--EE-TIINSVKKTN-H-LVTVEGGWP---Q-F-GVGAEI-------VA----KV--ME-S--DAF-D--YL-DSPVYRVTGA--D-IPMPYA-ATL-ERATLPG-----------------------------TQD---VV----LTVKKSL-HIQ-------------------------------------------------------------------------------------
>Saccoglossus_kowalevskii@NP_001171749
----------------------------------------------------------------------------------------------------------------------------------------------------------------------------------------------------------------------------------------------------------------------------------------------------------------------------------------------------------------------------------------------------------------------------------------------------------------------------------------------------------------------------------------------------------------------------------MMAA-I--RTV--------QL--------S----R----N---------V----------------------------------------------------------------------------------------------------------------------------FS--K--------A----V--------F---------G-------R---N-F--------------------------------------------------------------------------------------------------------------------------------------------------------------------------------------------------------------------------------------------------------------------------------------------------------------------------------------------------------------------------------------------------------------------------------------------------------------------------------------------------------------------------------------------------------------------------------------------------------------------------------------------------------------------------------------------------------------------------------------------------------------------------------------------------------------------------------------S------L-------S--V-----P-------V----------S-------------------------------------------A-----Q--------------M-----T--------V--------------------------RD--------A--LNSALD-EEIDRDER---VFLLGEEV---A--M-Y--------------------DGA--Y-KI--SRG--------LW-RKWG---D----K--RIIDTPITEMGFA-GIAVGAA-----M--AG----------L-R-PVCEFM---TFN-FSMQ-A-IDQV--INSAAK-TLYMS--AG-QV-----------QV-PIVFRGPNG--AAA--GVAAQHSQCF--AAW-YSH-CPGLK--VVSPYSAEDARGLLKSAIR-DPNPVV-VLE------N-ELM---------------Y-------------------G--HS------------------------------------------------------------------------------F------------E----V--S----D--------------------GI-LS-------P-------------D-------F------------------------------------------L----I-----------P---------------IGKAKVER---E----------G-S---N--ITLVSHS-K---HV-GI--C-L-------------------------------------D-V--A-K-E---L---N-E----D-------G-----------------------I----------------------------------------------S--CE-----VI----------N----------LRSIRPLD--FD-TIKESVKKTH-H-LISVEGGWP---Q-S-GVGAEI-------LA----CL--SE-S--DAF-D--YL-DSPAVRLTGA--D-VPMPYA-ATL-EQTSLPQ-----------------------------SHN---IV----GAVKRVL-GIQ-------------------------------------------------------------------------------------
>Ciona_savignyi@CT03070829.H1.1
-------------------------------------------------------------------------------------------------------------------------------------------------------------------------------------------------------------------------------------------------------------------------------------------------------------------------------------------------------------------------------------------------------------------------------------------------------------------------------------------------------------------------------------------------------------------------------------------------------------------------A---------L-----------------------------------------------------------------------------------------------------------------------------R--N--------F----G--------S---------R-------H---L-SA-------------------------------------------------------------------------------------------------------------------------------------------------------------------------------------------------------------------------------------------------------------------------------------------------------------------------------------------------------------------------------------------------------------------------------------------------------------------------------------------------------------------------------------------------------------------------------------------------------------------------------------------------------------------------------------------------------------------------------------------------------------------------------------------------------------------------------------T------S-------Q--N-----Q-------A----------S-------------------------------------------S-----K--------------M-----F--------V--------------------------RD--------A--LNSALD-EEMKRDEK---VFLLGEEV---A--Q-Y--------------------DGA--Y-KV--SRG--------LL-DKYG---D----Q--RVIDTPITESGFA-GLAVGAA-----M--AG----------L-K-PICEFM---TFN-FSMQ-A-IDQV--INSAAK-SFYMS--GG-LV-----------KV-PIVFRGPNG--AAA--GVAAQHSQCF--AAW-YGH-CPGLK--VVSPFSSEDCRGLLKAAIR-DPNPVV-VLE------N-ELM---------------Y-------------------G--TA------------------------------------------------------------------------------F------------P----V--S----D--------------------EA-MS-------E-------------D-------F------------------------------------------V----V-----------E---------------IGKCKVER---S----------G-K---H--VTLVSHS-K---PV-GQ--C-L-------------------------------------E-A--A-E-Q---L---A-T----E-------G-----------------------I----------------------------------------------D--CE-----VI----------N----------LRSIRPLD--IE-TIEKSVMKTN-H-LVSVEGGWP---M-F-GVGSEI-------CA----QI--ME-G--PAF-D--YL-DAPAIRVTGA--D-IPMPYA-QVL-EDGALPG-----------------------------VQD---II----LSVKKTL-----------------------------------------------------------------------------------------
>Ciona_intestinalis@XP_002128457
----------------------------------------------------------------------------------------------------------------------------------------------------------------------------------------------------------------------------------------------------------------------------------------------------------------------------------------------------------------------------------------------------------------------------------------------------------------------------------------------------------------------------------------------------------------------------------MALI-K--CLN--------AS--------R----G----V---------L-----------------------------------------------------------------------------------------------------------------------------R--S--------V----G--------A---------R-------C---F-SA-------------------------------------------------------------------------------------------------------------------------------------------------------------------------------------------------------------------------------------------------------------------------------------------------------------------------------------------------------------------------------------------------------------------------------------------------------------------------------------------------------------------------------------------------------------------------------------------------------------------------------------------------------------------------------------------------------------------------------------------------------------------------------------------------------------------------------------T------S-------Q--K-----H-------A----------P-------------------------------------------T-----E--------------M-----Y--------V--------------------------RD--------A--LNSAMD-EEMNRDNT---VFLMGEEV---A--Q-Y--------------------DGA--Y-KV--SRG--------LW-RKYG---D----Q--RVIDTPITESGFA-GMAVGAA-----M--AG----------L-K-PICEFM---TFN-FSMQ-A-IDHV--INSAAK-SHYMS--GG-MV-----------TV-PVVFRGPNG--AAA--GVAAQHSQCF--AAW-YGH-CPGLK--VVSPFNSEDCRGLLKAAIR-DTNPVV-VLE------N-ELM---------------Y-------------------G--TA------------------------------------------------------------------------------F------------P----V--S----D--------------------EA-MS-------E-------------D-------F------------------------------------------L----I-----------E---------------IGKAKVER---V----------G-K---H--VTLVSHS-R---PV-GQ--C-L-------------------------------------E-A--A-E-Q---L---A-S----E-------G-----------------------I----------------------------------------------D--CE-----VI----------N----------LRSIRPLD--IE-TVQQSVMKTN-H-LISVEGGWP---M-F-GIGSEV-------CA----QI--ME-G--PAF-D--YL-DAPAIRVTGA--D-IPMPYA-QVL-EDGALPG-----------------------------VKD---IV----LSVKKTL-HIQPM----T--D-TA------------------------------------------------------------------------
>Cystodytes_dellechiajei@CT01091006.H1.1
-----------------------------------------------------------------------------------------------------------------------------------------------------------------------------------------------------------------------------------------------------------------------------------------------------------------------------------------------------------------------------------------------------------------------------------------------------------------------------------------------------------------------------------------------------------------------------------------------------------------------------------L-----------------------------------------------------------------------------------------------------------------------------A--H--------N----G--------S---------R-------Q---L-SV-------------------------------------------------------------------------------------------------------------------------------------------------------------------------------------------------------------------------------------------------------------------------------------------------------------------------------------------------------------------------------------------------------------------------------------------------------------------------------------------------------------------------------------------------------------------------------------------------------------------------------------------------------------------------------------------------------------------------------------------------------------------------------------------------------------------------------------S------S-------K--A-----L-------A----------P-------------------------------------------T-----E--------------M-----Y--------V--------------------------RD--------A--LNSAMD-EELQRDDK---VFLLGEEV---A--Q-Y--------------------DGA--Y-KV--SR----------W-RKYG---D----D--RVIDTPITEMGFA-GIAVGAA-----M--AG----------L-K-PICEFM---TFN-FSMQ-A-IDQV--INSAAK-SFYMS--AG-SV-----------KV-PIVFRGPNG--AAA--GVAAQHSQCF--AAW-YGH-CPGLK--VVSPYNSEDCRGLLKAAIR-DPNPVV-VLE------N-ELM---------------Y-------------------G--QA------------------------------------------------------------------------------F------------P----V--S----D--------------------EA-MS-------E-------------D-------F------------------------------------------L----I-----------E---------------IGKAKVER---E----------G-K---H--ITLVSHS-K---SV-GF--C-L-------------------------------------E-A--A-E-Q---L---S-S----E-------G-----------------------I----------------------------------------------D--CE-----VI----------N----------MRSIRPLD--ID-SIQTSVMKTN-H-LVTVEGGWP---M-F-GIGSEI-------CA----QI--ME-G--PAF-D--YL-DAPAVRVTGA--D-IPMPYA-QVL-ENGALPG-----------------------------VKD---IV----LSVKKT------------------------------------------------------------------------------------------
>Phallusia_mammilata@CT01091006.H1.1
--------------------------------------------------------------------------------------------------------------------------------------------------------------------------------------------------------------------------------------------------------------------------------------------------------------------------------------------------------------------------------------------------------------------------------------------------------------------------------------------------------------------------------------------------------------------------------------------------------------------------------------------------------------------------------------------------------------------------------------------------------------------------------------------------------------------------------------------------------------------------------------------------------------------------------------------------------------------------------------------------------------------------------------------------------------------------------------------------------------------------------------------------------------------------------------------------------------------------------------------------------------------------------------------------------------------------------------------------------------------------------------------------------------------------------------------------------------------------------------------------------------------------------------------------------------------------------------------------------------------------------------------------------------------------------------------------------------------------------------------------------------------------------------------------------------------------------------------------------------------------------------------------------------------------------------------------------------------------------------------------------------------------------------------------------------------------------------EDCRGLLKAAIR-DPNPVV-FLE------N-ELM---------------Y-------------------G---------------------------------------------------------------------------------------------------------------------------------------------------------------------------------------------------------------------------------------------------------------------------------------------GL--C-L-------------------------------------E-A--A-E-Q---L---A-S----E-------G-----------------------I----------------------------------------------D--CE-----VI----------N----------MRSIRPLD--IE-CVEKSVMKTN-H-LVTVEGGWP---M-F-GIGSEI-------CA----QI--ME-G--QAF-D--Y---------------------------------------------------------------------------------------------------------------------------------------------------------------------------
>Clavelina_lepadiformis@CT02091006.H1.1
-----------------------------------------------------------------------------------------------------------------------------------------------------------------------------------------------------------------------------------------------------------------------------------------------------------------------------------------------------------------------------------------------------------------------------------------------------------------------------------------------------------------------------------------------------------------------------------------------------------------------------------L-----------------------------------------------------------------------------------------------------------------------------R--N--------L----G--------C---------R-------Q---L-TL-------------------------------------------------------------------------------------------------------------------------------------------------------------------------------------------------------------------------------------------------------------------------------------------------------------------------------------------------------------------------------------------------------------------------------------------------------------------------------------------------------------------------------------------------------------------------------------------------------------------------------------------------------------------------------------------------------------------------------------------------------------------------------------------------------------------------------------S------A-------R--V-----A-------A----------P-------------------------------------------S-----E--------------M-----Y--------V--------------------------RD--------A--LNSAMD-EEMHRDDK---VFLLGEEV---A--Q-Y--------------------DGA--Y-KI--SRG--------LL-KKYG---E----K--RVIDTPITEMGFA-GLAVGAA-----M--AG----------L-K-PICEFM---TFN-FSMQ-A-IDQV--INSAAK-SHYMS--AG-SV-----------KV-PIVFRGPNG--AAA--GVAAQHSQCF--AAW-YGH-CPGLK--VVSPYSSEDCRGLLKAAIR-DPNPVV-VLE------N-ELM---------------Y-------------------G--LS------------------------------------------------------------------------------F------------P----V--S----D--------------------EA-LS-------E-------------D-------F------------------------------------------I----V-----------E---------------IGKAKIER---E----------G-K---H--ITLVSHS-R---TV-GF--C-L-------------------------------------E-A--A-E-Q---L---A-A----E-------G-----------------------V----------------------------------------------S--CE-----VI----------N----------LRSIRPID--SD-CIEKSIMKTN-H-LVTVEGGWP---M-F-GVGAEI-------CA----QI--ME-G--QAF-D--YL-DAPAVRVTGA--D-VPMPYA-KVL-EDGALPQ-----------------------------VKD---IV----LSVRKTL-----------------------------------------------------------------------------------------
>Molgula_tectiformis@CT01061124.H1.1
-------------------------------------------------------------------------------------------------------------------------------------------------------------------------------------------------------------------------------------------------------------------------------------------------------------------------------------------------------------------------------------------------------------------------------------------------------------------------------------------------------------------------------------------------------------------------------------------------------------------------------------------------------------------------------------------------------------------------------------------------------------------------------------------------------------------------------------------------------------------------------------------------------------------------------------------------------------------------------------------------------------------------------------------------------------------------------------------------------------------------------------------------------------------------------------------------------------------------------------------------------------------------------------------------------------------------------------------------------------------------------------------------------------------------------------------------------------------------------------------------------------------------------------------------------------------------------------------------------------------------------------------------------------------------------------------------------------------------------------------------------E--------------M-----Y--------V--------------------------RD--------A--LNSAME-EEMRLDEK---VFVMGEEV---A--Q-Y--------------------DGA--Y-KV--SKG--------LW-NKFG---D----D--RVVDTPITEIGFA-GIAVGAA-----M--AG----------L-K-PVCEFM---TFN-FSMQ-A-IDQV--INSAAK-TFYMS--AG-QV-----------PV-PIVFRGPNG--ASA--GVAAQHSQCF--AAW-YGH-CPGLH--VLSPYSSEDARGLLKSAIR-DPNPVV-FLE------N-ELM---------------Y-------------------G--IS------------------------------------------------------------------------------F------------P----V--S----D--------------------EA-LS-------E-------------N-------F------------------------------------------T----I-----------P---------------IGKAKIER---A----------G-K---H--VTLVSHS-K---MV-GY--C-L-------------------------------------D-A--A-K-Q---L---A-A----E-------G-----------------------I----------------------------------------------E--AE-----VI----------N----------LRSIRPLD--TE-CIEKSVMKTN-H-LITVEGGWP---M-Y-GVGAEI-------CA----SI--ME-G--PAF-D--YL-DAPAIRVTGA--D-IPMPYA-KVL-EDNSVPQ-----------------------------VKD---IV----LSVRNSL-----------------------------------------------------------------------------------------
>Bostrichobranchus_pilularis@CT03091006.H1.1
-------------------------------------------------------------------------------------------------------------------------------------------------------------------------------------------------------------------------------------------------------------------------------------------------------------------------------------------------------------------------------------------------------------------------------------------------------------------------------------------------------------------------------------------------------------------------------------------------------------------------------------------------------------------------------------------------------------------------------------------------------------------------------------------------------------------------------------------------------------------------------------------------------------------------------------------------------------------------------------------------------------------------------------------------------------------------------------------------------------------------------------------------------------------------------------------------------------------------------------------------------------------------------------------------------------------------------------------------------------------------------------------------------------------------------------------------------------------------------------------------------------------------------------------------------------------------------------------------------------------------------------------------------------------------------------------------------------------------------------------------------E--------------M-----Y--------V--------------------------RD--------A--LNSAMD-EEMDRDEK---VFVMGEEV---A--Q-Y--------------------DGA--Y-KV--SKG--------LW-RKFG---D----G--RVIDTPITEIGFA-GIAVGAA-----M--AG----------L-K-PVCEFM---TFN-FSMQ-A-IDHV--INSAAK-TFYMS--AG-SV-----------PV-PIVFRGPNG--ASA--GVAAQHSQCF--AAW-YGH-CPGLH--VLSPYSAEDARG---------------------------LM---------------Y-------------------G--IS------------------------------------------------------------------------------F------------P----V--S----D--------------------EA-LS-------K-------------D-------F------------------------------------------T----I-----------P---------------IGKAKIER---E----------G-K---H--VTLVSHS-R---MV-GI--C-L-------------------------------------E-A--A-E-Q---L---A-A----E-------G-----------------------I----------------------------------------------Q--AE-----VI----------N----------LRSIRPLD--TE-CIEKSVMKTN-H-LITVEGGWP---M-F-GVGA------------------------------------------------------------------------------------------------------------------------------------------------------------------------------------------------------------
>Molgula_occidentalis@CT01091006.H1.1
---------------------------------------------------------------------------------------------------------------------------------------------------------------------------------------------------------------------------------------------------------------------------------------------------------------------------------------------------------------------------------------------------------------------------------------------------------------------------------------------------------------------------------------------------------------------------------------------------------------------------------------------------------------------------------------------------------------------------------------------------------------------------------------------------------------------------------------------------------------------------------------------------------------------------------------------------------------------------------------------------------------------------------------------------------------------------------------------------------------------------------------------------------------------------------------------------------------------------------------------------------------------------------------------------------------------------------------------------------------------------------------------------------------------------------------------------------------------------------------------------------------------------------------------------------------------------------------------------------------------------------------------------------------------------------------------------------------------------------------------------------------------------------------------------------------------------------------------------GEEV---A--Q-Y--------------------DGA--Y-KV--SKG--------LW-NKFG---D----D--RVVDTPITEIGFA-GIAVGAA-----M--AG----------L-R-PVCEFM---TFN-FSMQ-A-IDQV--INSAAK-TFYMS--AG-KV-----------PV-PIVF---------------------F--AAW-YGH-CPGLH--VLSPYSSEDCRGLLKSAIR-DPNPVV-FLE------N-ELM---------------Y-------------------G--VS------------------------------------------------------------------------------F------------P----V--S----D--------------------EA-LS-------E-------------N-------Y------------------------------------------T----I-----------P---------------IGKAKIER---E----------G-K---H--VTLVSHS-R---MV-GF--C-L-------------------------------------E-A--A-E-Q---L---A-A----E-------G-----------------------V----------------------------------------------E--AE-----VI----------N----------LRSIRPLD--TE-CIEKSVMKTN-H-LITVEGGWP---M-F-GVGAEI-------CA----GI--ME-G--PAF-D--YL-DAPAIRVTGA--D-IPMPYA-KVL-EDNAVPQ-----------------------------VKD---IV----LSVRNTL-----------------------------------------------------------------------------------------
>Molgula_gulf@CT04091006.H1.1
-------------------------------------------------------------------------------------------------------------------------------------------------------------------------------------------------------------------------------------------------------------------------------------------------------------------------------------------------------------------------------------------------------------------------------------------------------------------------------------------------------------------------------------------------------------------------------------------------------------------------------------------------------------------------------------------------------------------------------------------------------------------------------------------------------------------------------------------------------------------------------------------------------------------------------------------------------------------------------------------------------------------------------------------------------------------------------------------------------------------------------------------------------------------------------------------------------------------------------------------------------------------------------------------------------------------------------------------------------------------------------------------------------------------------------------------------------------------------------------------------------------------------------------------------------------------------------------------------------------------------------------------------------------------------------------------------------------------------------------------------------E--------------M-----Y--------V--------------------------RD--------A--LNSAMD-EEMKLDDK---VFLLGEEV---A--Q-Y--------------------DGA--Y-KV--SKG--------LW-NKYG---D----D--RVLDTPITEIGFT-GIAVGAA-----M--AG----------L-K-PICEFM---TFN-FSMQ-A-IDQV--INSAAK-TFYMS--AG-KV-----------PV-PIVFRGPNG--ASA--GVAAQHSQCF--AAW-YGH-CPGLH--VLSPYSSEDARGLLKSAIR-DPNPVV-FLE------N-ELL---------------Y-------------------G--VS------------------------------------------------------------------------------F------------P----V--S----A--------------------EA-LS-------E-------------N-------F------------------------------------------T----I-----------P---------------IGKAKIER---A----------G-S---N--VTLVSHS-R---MV-GF--C-L-------------------------------------E-A--A-E-Q---L---A-A----E-------G-----------------------I----------------------------------------------E--CE-----VI----------N----------LRSIRPLD--TE-CIEKSVMKTN-H-LITVEGGWP---M-F-GVGAEI-------CA----GI--ME-G--PAF-D--YL-DAPAIRVTGA--D-IPMPYA-K---------------------------------------------------------------------------------------------------------------------------------------------------
>Dendrodoa_grossularia@CT03091006.H1.1
-------------------------------------------------------------------------------------------------------------------------------------------------------------------------------------------------------------------------------------------------------------------------------------------------------------------------------------------------------------------------------------------------------------------------------------------------------------------------------------------------------------------------------------------------------------------------------------------------------------------------------------------------------------------------------------------------------------------------------------------------------------------------------------------------------------------------------------------------------------------------------------------------------------------------------------------------------------------------------------------------------------------------------------------------------------------------------------------------------------------------------------------------------------------------------------------------------------------------------------------------------------------------------------------------------------------------------------------------------------------------------------------------------------------------------------------------------------------------------------------------------------------------------------------------------------------------------------------------------------------------------------------------------------------------------------------------------------------------------------------------T-----E--------------M-----F--------I--------------------------RD--------A--LNSAMN-EEMKLDDK---VFLLGEEV---A--Q-Y--------------------DGA--Y-KV--SRG--------LW-REHG---D----K--RVIDTPITESGFA-GIAVGAA-----M--AG----------L-K-PVCEFM---TFN-FSMQ-A-IDHV--INSAAK-ALYMS--AG-AL-----------PV-PIVFRGPNG--SAA--GVGAQHSQCF--AAW-YGH-CPGLK--VLSPYNSEDCRGLLKAAIR-DPNPVV-FLE------N-ELM---------------Y-------------------G--VS------------------------------------------------------------------------------F------------P----V--S----E--------------------EA-LS-------E-------------N-------F------------------------------------------T----L-----------P---------------IGKAHIER---P----------G-K---H--VTLVSHS-K---PV-GL--C-L-------------------------------------E-A--A-A-Q---L---A-A----D-------G-----------------------I----------------------------------------------E--CE-----VV----------N----------LRSIRPLD--IQ-TVEQSVMKTN-H-LVVVESGWP---M-F-GVGAEV-------VA----QI--ME-G--PAF-D--YL-DAPVVRVTGA--D-IPMPYA-KTL-EENTVPQ-----------------------------VND---VV----LSVRKTL-HLQ-------------------------------------------------------------------------------------
>Styela_plicata@CT01091006.H1.1
-----------------------------------------------------------------------------------------------------------------------------------------------------------------------------------------------------------------------------------------------------------------------------------------------------------------------------------------------------------------------------------------------------------------------------------------------------------------------------------------------------------------------------------------------------------------------------------------------------------------------------------------------------------------------------------------------------------------------------------------------------------------------------------------------------------------------------------------------------------------------------------------------------------------------------------------------------------------------------------------------------------------------------------------------------------------------------------------------------------------------------------------------------------------------------------------------------------------------------------------------------------------------------------------------------------------------------------------------------------------------------------------------------------------------------------------------------------------------------------------------------------------------------------------------------------------------------------------------------------------------------------------------------------------------------------------------------P-------------------------------------------A-----D--------------M-----Y--------V--------------------------RD--------A--LNSAMN-EEMKRDDK---VFLLGEEV---A--Q-Y--------------------DGA--Y-KV--SRG--------LW-REHG---D----K--RVIDTPITESGFA-GIAVGAA-----M--AG----------L-------------------------------------------------------------------------------------------------------------------------------------------------------------------------------------G--VS------------------------------------------------------------------------------F------------P----V--S----D--------------------AA-MS-------E-------------D-------F------------------------------------------T----L-----------P---------------IGKAHIER---E----------G-K---H--ITLVAHS-K---PV-GL--C-L-------------------------------------E-S--A-E-Q---L---A-A----E-------G-----------------------I----------------------------------------------E--CE-----VI----------N----------LRSIRPLD--IE-TIQRSVMKTN-H-LVVVESGWP---M-F-GVGAEI-------VA----QI--ME-G--PAF-D--YL-DAPVVRVTGA--D-IPMPYA-KIL-EDNTMPT-----------------------------TKD---VL----L-----------------------------------------------------------------------------------------------
>Microcosmus_squamiger@CBN08620
----------------------------------------------------------------------------------------------------------------------------------------------------------------------------------------------------------------------------------------------------------------------------------------------------------------------------------------------------------------------------------------------------------------------------------------------------------------------------------------------------------------------------------------------------------------------------------------------------------------------------------------------------------------------------------------------------------------------------------------------------------------------------------------------------------------------------------------------------------------------------------------------------------------------------------------------------------------------------------------------------------------------------------------------------------------------------------------------------------------------------------------------------------------------------------------------------------------------------------------------------------------------------------------------------------------------------------------------------------------------------------------------------------------------------------------------------------------------------------------------------------------------------------------------------------------------------------------------------------------------------------------------------------------------QLHDYRKFSMAAR-------K----------C-------------------------------------------T-----D--------------M-----Y--------V--------------------------RD--------A--LNSAMN-EEMKRDDK---VFLLGEEV---A--Q-Y--------------------DGA--Y-KV--SRG--------LW-REHG---D----S--RVIDTPITESGFA-GIAVGAA-----M--AG----------L-K-PVCEFM---TFN-FSMQ-A-IDHV--INSAAK-TLYMS--AG-AV-----------PV-PVVFRGPNG--PAA--GVAAQHSQCF--AAW-YGH-CPGLK--VLSPYSSEDARGLLKAAIR-DPNPVV-FLE------N-ELM---------------Y-------------------G--VS------------------------------------------------------------------------------F------------P----V--S----D--------------------ES-LS-------E-------------D-------F------------------------------------------T----L-----------P---------------IGKAKVER---E----------G-K---H--ITLVSHS-K---PV-GL--C-L-------------------------------------E-A--A-E-Q---L---A-S----E-------G-----------------------I----------------------------------------------D--CE-----VI----------N----------LRSIRPLD--TE-AIERSVMKTN-H-LITVEGGWP---M-F-GVGAEI-------VA----QI--ME-G--PAF-D--YL-DAPVV--------------------------------------------------------------------------------------------------------------------------------------------------------------------
>Xenoturbella_bocki@CT02100919.H1.1
-------------------------------------------------------------------------------------------------------------------------------------------------------------------------------------------------------------------------------------------------------------------------------------------------------------------------------------------------------------------------------------------------------------------------------------------------------------------------------------------------------------------------------------------------------------------------------------------------------------------------------------------------------------------------------------------------------------------------------------------------------------------------------------------------------------------------------------------------------------------------------------------------------------------------------------------------------------------------------------------------------------------------------------------------------------------------------------------------------------------------------------------------------------------------------------------------------------------------------------------------------------------------------------------------------------------------------------------------------------------------------------------------------------------------------------------------------------------------------------------------------------------------------------------------------------------------------------------------------------------------------------------------------------------------------------------------------------------------------------------------------------------------------------------------------------------------------------------------------------------------------------------------G--------LL-AKFG---E----K--RVIDTPITEMGFA-GIAVGSA-----M--AG----------L-R-PICEFM---TFN-FSMQ-A-IDHV--VNSAAK-SHYMS--AG-QV-----------KV-PIVFRGPNG--A-------------------------------------------------------------------------------------------------------------------------------------------------------------------------------------------------------------------------------------------------------------------------------------------------------------------------------------------------------------------------------------------------------------------------------------------------------------------------------------------------------------------------------------------------------------------------------------------------------------------------------------------------------------------------------------------------------------------------------------------------------------------------------------------------------------------------------------------------------
>Anolis_carolinensis@XP_003217901
----------------------------------------------------------------------------------------------------------------------------------------------------------------------------------------------------------------------------------------------------------------------------------------------------------------------------------------------------------------------------------------------------------------------------------------------------------------------------------------------------------------------------------------------------------------------------------MAVA-V--LPL----KGL-LR--------V----G----A---------G-----------------------------------------------------------------------------------------------------------------------------R--L-------SG----L--------P---------R-------R---G-F--------------------------------------------------------------------------------------------------------------------------------------------------------------------------------------------------------------------------------------------------------------------------------------------------------------------------------------------------------------------------------------------------------------------------------------------------------------------------------------------------------------------------------------------------------------------------------------------------------------------------------------------------------------------------------------------------------------------------------------------------------------------------------------------------------------------------------------H------R-------S--P-----P-------A----------A-------------------------------------------I-----Q--------------V-----T--------V--------------------------RD--------A--LNQALD-DELERDEK---VFLLGEEV---A--Q-Y--------------------DGA--Y-KI--SRG--------LW-KKYG---D----K--RIIDTPISEMGFT-GIAVGAA-----M--AG----------L-R-PVCEFM---TFN-FSMQ-A-IDHI--INSAAK-TYYMS--AG-LV-----------PV-PIVFRGPNG--ASA--GVAAQHSQCF--AAW-YGH-CPGLK--VVSPWSAEDAKGLLKSSIR-DDNPVV-MLE------N-ELM---------------Y-------------------G--VP------------------------------------------------------------------------------F------------E----M--S----E--------------------EA-MS-------K-------------D-------F------------------------------------------L----V-----------P---------------IGKAKIER---P----------G-T---H--ITLVSHS-R---PV-SH--C-V-------------------------------------E-A--A-A-V---L---A-K----D-------G-----------------------V----------------------------------------------E--CE-----VI----------N----------LRSIRPMD--IE-TVEASVMKTN-N-LVTVEGGWP---Q-F-GVGAEI-------CA----RI--ME-G--PAF-N--HL-DAPVVRVTGA--D-VPMPYA-KIL-EDNCIPQ-----------------------------VKD---II----LAVKKTL-NI--------------------------------------------------------------------------------------
>Meleagris_gallopavo@XP_003210193
-------------------------------------------------------------------------------------------------------------------------------------------------------------------------------------------------------------------------------------------------------------------------------------------------------------------------------------------------------------------------------------------------------------------------------------------------------------------------------------------------------------------------------------------------------------------------------------------------------------------------------------------------------------------------------------------------------------------------------------------------------------------------------------------------------------------------------------------------------------------------------------------------------------------------------------------------------------------------------------------------------------------------------------------------------------------------------------------------------------------------------------------------------------------------------------------------------------------------------------------------------------------------------------------------------------------------------------------------------------------------------------------------------------------------------------------------------------------------------------------------------------------------------------------------------------------------------------------------------------------------------------------------------------------------------------------------------------------------------------------------X-----Q--------------V-----T--------V--------------------------RD--------A--LNQALD-EELERDER---VFLLGEEV---A--Q-Y--------------------DGA--Y-KI--SRG--------LW-KKYG---D----K--RIIDTPISEMGFT-GIAVGAA-----M--AG----------L-R-PVCEFM---TFN-FSMQ-A-IDQV--INSAAK-TCYMS--AG-AI-----------PV-PIVFRGPNG--ASA--GVAAQHSQCF--AAW-YGH-CPGLK--VVSPWSSEDAKGLLKASIR-DDNPVV-MLE------N-ELL---------------Y-------------------G--VP------------------------------------------------------------------------------F------------E----M--S----E--------------------QA-QS-------K-------------D-------F------------------------------------------V----V-----------P---------------IGKAKIER---E----------G-T---H--VTLVAHS-R---PV-GH--C-L-------------------------------------E-A--A-S-I---L---A-K----E-------G-----------------------V----------------------------------------------E--CE-----VI----------N----------LRTIRPMD--IE-TVEASVAKTN-H-LVTVEGGWP---Q-F-GVGAEI-------CA----RI--ME-G--SAF-N--YL-DAPAVRVTGA--D-VPMPYA-KIL-EDNCIPQ-----------------------------VKD---II----FAVKKTL-NI--------------------------------------------------------------------------------------
>Eucidaris_tribuloides@CT01120409.H1.2
-----------------------------------------------------------------------------------------------------------------------------------------------------------------------------------------------------------------------------------------------------------------------------------------------------------------------------------------------------------------------------------------------------------------------------------------------------------------------------------------------------------------------------------------------------------------------------------------------------------------------------------------------------------------------------------------------------------------------------------------------------------------------------------------------------------------------------------------------------------------------------------------------------------------------------------------------------------------------------------------------------------------------------------------------------------------------------------------------------------------------------------------------------------------------------------------------------------------------------------------------------------------------------------------------------------------------------------------------------------------------------------------------------------------------------------------------------------------------------------------------------------------------------------------------------------------------------------------------------------------------------------------------------------------------------------------------------------------------------------------------------------------------------------------------------------------------------LNAALD-EELARDEK---VFLLGEEV---A--L-Y--------------------DGA--Y-KV--TKG--------LH-AKYG---D----S--RVMDTPITEMGFA-GIATGAA-----M--SG----------L-R-PVCEFM---TFN-FAMQ-A-IDQ--------K-TFYMS--AG-AV-----------PV-PIVFRGPNA--AAA--GVAAQHSQCF--AAW-YGH-VPGLK--VVSPFSSEDCKGLLKAAIR-DDNPVV-FLE------N-EIL---------------Y-------------------G--RP------------------------------------------------------------------------------F------------D----M--S----E--------------------EA-LR-------D-------------D-------F------------------------------------------V----L-----------P---------------IGKAKIER---E----------G-T---D--VTLVAHS-L---SV-LR--C-L-------------------------------------E-S--A-Q-L---L---A-E----D-------G-----------------------I----------------------------------------------S--CE-----VI----------N----------LRTIRPMD--EA-AILNSVKKTN-H-LVTVEG--------------------------------------------------------------------------------------------------------------------------------------------------------------------------------------------------------------------------
>Halocynthia_roretzi@CT01120409.H1.1
-----------------------------------------------------------------------------------------------------------------------------------------------------------------------------------------------------------------------------------------------------------------------------------------------------------------------------------------------------------------------------------------------------------------------------------------------------------------------------------------------------------------------------------------------------------------------------------------------------------------------------------------------------------------------------------------------------------------------------------------------------------------------------------------------------------------F-SV-------------------------------------------------------------------------------------------------------------------------------------------------------------------------------------------------------------------------------------------------------------------------------------------------------------------------------------------------------------------------------------------------------------------------------------------------------------------------------------------------------------------------------------------------------------------------------------------------------------------------------------------------------------------------------------------------------------------------------------------------------------------------------------------------------------------------------------T------S-------R--S-----S-------A------------------------------------------------------------D--------------M-----Y--------V--------------------------RD--------A--LNSAMD-EEMIRDDK---VFLMGEEV---A--Q-Y--------------------DGA--Y-KV--SRG--------LW-RKHG---D----K--RVIDTPITESGFA-GIAVGAA-----M--AG----------L-K-PICEFM---TFN-FSMQ-A-IDHV--INSAAK-TFYMS--AG-NV-----------PV-SVVFRGPNG--AAA--GVGAQHSQCF--AAW-YGH-CPGLK--VVSPFSSEDARGLLKSAIR-DPNPVV-FLE------N-ELM---------------Y-------------------G--TS------------------------------------------------------------------------------F------------P----V--S----E--------------------EA-MS-------E-------------N-------F------------------------------------------T----I-----------Q---------------IGKAKIER---E----------G-K---H--VTVVSHS-R---SV-GF--C-L-------------------------------------D-A--A-K-Q---L---S-A----E-------G-----------------------I----------------------------------------------E--CE-----VI----------N----------LRSIRPLD--VE-TIEKSVMKTN-H-LITVEGGWP---M-F-GVGSEV-------CA----QI--ME-G--VAF-D--YL-DAPAIRVTGA--D-IPMPYA-KIL-EDNTTPT-----------------------------ERD---II----LSVRKTL-HL--------------------------------------------------------------------------------------
>Lytechinus_variegatus@CT01120409.H1.2
-------------------------------------------------------------------------------------------------------------------------------------------------------------------------------------------------------------------------------------------------------------------------------------------------------------------------------------------------------------------------------------------------------------------------------------------------------------------------------------------------------------------------------------------------------------------------------------------------------------------------------------------------------------------------------------------------------------------------------------------------------------------------------------------------------------------------------------------------------------------------------------------------------------------------------------------------------------------------------------------------------------------------------------------------------------------------------------------------------------------------------------------------------------------------------------------------------------------------------------------------------------------------------------------------------------------------------------------------------------------------------------------------------------------------------------------------------------------------------------------------------------------------------------------------------------------------------------------------------------------------------------------------------------------------------------------------------------------------------------------------------Q--------------L-----T--------V--------------------------RD--------A--LNSALD-EEIARDDK---VLLMGEEV---A--L-Y--------------------DGA--Y-KV--SKG--------LH-AKWG---D----K--RVIDTPITEMGFA-GIATGAA-----M--------------------------------------------------------------V-----------PV-PIVFRGPNG--AAA--GVAAQHSQCF--AAW-YGH-VPGLK--VISPFSSEDCKGLLKAAIR-DDNPVV-FLE------N-ELL---------------Y-------------------G--RP------------------------------------------------------------------------------F------------E----M--S----E--------------------EA-MQ-------D-------------D-------F------------------------------------------V----L-----------P---------------IGKAKIEK---E----------G-T---H--VTLVAHS-M---GV-LR--S-L-------------------------------------E-A--A-Q-I---L---A-E----D-------G-----------------------I----------------------------------------------S--CE-----VI----------N----------LRTIRPMD--ED-AIFNSVKKTN-H-LVTVEGGWP---Q-F-GVGAEI-------IA----KV--ME-S--DAF-D--YL-DAPVVRVTGA--D-VPMPYA-ASL-EQASLPQ-----------------------------VTN---IV----NSVKRIL-NV--------------------------------------------------------------------------------------
>Sarcophilus_harrisii@XP_003763004
-------------------------------------------------------------------------------------------------------------------------------------------------------------------------------------------------------------------------------------------------------------------------------------------------------------------------------------------------------------------------------------------------------------------------------------------------------------------------------------------------------------------------------------------------------------------------------------------------------------------------------------------------------------------------------------------------------------------------------------------------------------------------------------------------------------------------------------------------------------------------------------------------------------------------------------------------------------------------------------------------------------------------------------------------------------------------------------------------------------------------------------------------------------------------------------------------------------------------------------------------------------------------------------------------------------------------------------------------------------------------------------------------------------------------------------------------------------------------------------------------------------------------------------------------------------------------------------------------------------------------------------------------------------------------------------------------------------------------------------------------------------------------------------------------------------------------------------------------------------------------------------------------------------------------------------MGFA-GIAVGAA-----M--AG----------L-R-PICEFM---TFN-FSMQ-A-IDQV--INSAAK-TYYMS--GG-LQ-----------PV-PIVFRGPNG--ASA--GVAAQHSQCF--AAW-YGH-CPGLK--VVSPWSSEDAKGLIKSAIR-DDNPVV-VLE------N-ELM---------------Y-------------------G--VP------------------------------------------------------------------------------F------------E----F--P----E--------------------EA-QS-------K-------------D-------F------------------------------------------L----I-----------P---------------IGKAKIER---E----------G-T---H--ITLVSHS-R---PV-GH--C-M-------------------------------------E-A--A-A-I---L---S-K----E-------G-----------------------I----------------------------------------------E--CE-----VI----------N----------LRTIRPMD--IE-TIEFSVMKTN-H-LVTVEGGWP---Q-F-GVGAEI-------CA----RI--ME-G--PAF-N--FL-DAPAVRVTGA--D-VPMPYA-KIL-EENCIPQ-----------------------------VKD---II----FAAKKTL-NI--------------------------------------------------------------------------------------
>Oreochromis_niloticus@XP_003447706
---------------------------------------------------------------------------------------------------------------------------------------------------------------------------------------------------------------------------------------------------------------------------------------------------------------------------------------------------------------------------------------------------------------------------------------------------------------------------------------------------------------------------------------------------------------------------------MAASL-R--CFL--------RS--------G----K----N---------T-----------------------------------------------------------------------------------------------------------------------------V--S--------A----L--------Q---------R-------R---D-F--------------------------------------------------------------------------------------------------------------------------------------------------------------------------------------------------------------------------------------------------------------------------------------------------------------------------------------------------------------------------------------------------------------------------------------------------------------------------------------------------------------------------------------------------------------------------------------------------------------------------------------------------------------------------------------------------------------------------------------------------------------------------------------------------------------------------------------H------R-------S--A-----P-------A----------A-------------------------------------------V-----Q--------------M-----T--------V--------------------------RD--------A--LNQAMD-EELERDER---VFLLGEEV---A--Q-Y--------------------DGA--Y-KV--SRG--------LW-KKYG---D----K--RIIDTPISEMGFT-GIAVGAA-----M--AG----------L-R-PICEFM---TFN-FSMQ-A-IDQI--INSAAK-TYYMS--AG-LQ-----------SV-PIVFRGPNG--ASA--GVAAQHSQCF--AAW-YGH-CPGLK--VVSPWNSEDAKGLLKSAIR-DENPVV-VLE------N-ELL---------------Y-------------------G--VP------------------------------------------------------------------------------F------------E----M--S----E--------------------EA-QS-------K-------------D-------F------------------------------------------T----I-----------P---------------IGKAKIER---Q----------G-N---S--ITLVAHS-R---YV-GH--C-L-------------------------------------D-A--A-A-V---L---A-K----E-------G-----------------------I----------------------------------------------E--CE-----VI----------N----------LRTIRPMD--VE-TIETSVMKTN-H-LVTVEGGWP---Q-F-GIGAEI-------CA----RI--ME-G--PAF-N--YL-DSPVTRVTGV--D-IPMPYA-KIL-EDHSLPQ-----------------------------VKD---II----FSVKKTL-NI--------------------------------------------------------------------------------------
>Bos_grunniens_mutus@ELR54079
----------------------------------------------------------------------------------------------------------------------------------------------------------------------------------------------------------------------------------------------------------------------------------------------------------------------------------------------------------------------------------------------------------------------------------------------------------------------------------------------------------------------------------------------------------------------------------MAVA-A--VLV--------RK--------P----L----E---------Q-----------------------------------------------------------------------------------------------------------------------------V--S--------G----L--------L---------R-------R---R-F--------------------------------------------------------------------------------------------------------------------------------------------------------------------------------------------------------------------------------------------------------------------------------------------------------------------------------------------------------------------------------------------------------------------------------------------------------------------------------------------------------------------------------------------------------------------------------------------------------------------------------------------------------------------------------------------------------------------------------------------------------------------------------------------------------------------------------------H------R-------T--A-----P-------A----------A-------------------------------------------L-----Q--------------V-----T--------V--------------------------RE--------A--INQGMD-EELERDEK---VFLLGEEV---A--Q-Y--------------------DGA--Y-KV--SRG--------LW-KKYG---D----K--RIIDTPISEMGFA-GIAVGAA-----M--AG----------L-R-PICEFM---TFN-FSMQ-A-IDQV--INSAAK-TYYMS--GG-LQ-----------SV-PIVFRGPNG--ASA--GVAAQHSQCF--AAW-YGH-CPGLK--VVSPWSSEDAKGLIKSAIR-DNNPVV-VLE------N-ELM---------------Y-------------------G--VP------------------------------------------------------------------------------F------------E----L--P----S--------------------EA-QS-------K-------------D-------F------------------------------------------L----I-----------P---------------IGKAKIER---Q----------G-T---H--VTIVAHS-R---PV-GH--C-L-------------------------------------E-A--A-T-V---L---S-K----E-------G-----------------------I----------------------------------------------E--CE-----VI----------N----------LRTIRPMD--IE-TIEGSVMKTN-H-LVTVEGGWP---Q-F-GVGAEI-------CA----RI--ME-G--PAF-N--FL-DAPAVRVTGA--D-VPMPYA-KIL-EDNSVPQ-----------------------------VKD---II----FAIKKTL-NI--------------------------------------------------------------------------------------
>Doliolum_nationalis@CT02130511.H1.1
----------------------------------------------------------------------------------------------------------------------------------------------------------------------------------------------------------------------------------------------------------------------------------------------------------------------------------------------------------------------------------------------------------------------------------------------------------------------------------------------------------------------------------------------------------------------------------------------------------------------------------------------------------------------------------------------------------------------------------------------------------------------------------------------------------------------------------------------------------------------------------------------------------------------------------------------------------------------------------------------------------------------------------------------------------------------------------------------------------------------------------------------------------------------------------------------------------------------------------------------------------------------------------------------------------------------------------------------------------------------------------------------------------------------------------------------------------------------------------------------------------------------------------------------------------------------------------------------------------------------------------------------------------------------------------------------------------------------------------------------------------------------M-----F--------V--------------------------RD--------A--LNSAMD-EEMERDDK---VFLMGEEV---A--E-Y--------------------DGA--Y-KV--SRG--------LW-RKYK---D----R--RVIDTPITESGFA-GLAVGAA-----M--AG----------L-K-PICEFM----FN-FSMQ-A-IDQV--INSAAK-SHYMS--AG-SV-----------QV-PIVFRGPNG--ASA--GVAAQHSQCF--AAW-YGH-CPGLK--VVSPYSSEDCRGLMKAAIR-DPNPVV-VLE------N-ELM---------------Y-------------------G--TS------------------------------------------------------------------------------F------------P----V--S----D--------------------EA-MS-------E-------------N-------F------------------------------------------V----I-----------E---------------IGKAKIER---A----------G-K---D--ITLVSHS-K---MV-GL--C-L-------------------------------------D-A--A-E-Q---L---A-N----E-------G-----------------------V----------------------------------------------S--CE-----VI----------N----------LRSIRPLD--IE-SIENSVIKTN-H-LVTVEGGWP---M-F-GVGAEI-------CA----SI--ME-G--PAF-D--YL-DAPVVRVTGA--D-IPMPYA-TVL-EKNSIPQ-----------------------------VHD---IV----LSVKKTL-----------------------------------------------------------------------------------------
>Salpa_fusiformis@CT01130511.H1.1
--------------------------------------------------------------------------------------------------------------------------------------------------------------------------------------------------------------------------------------------------------------------------------------------------------------------------------------------------------------------------------------------------------------------------------------------------------------------------------------------------------------------------------------------------------------------------------------------------------------------------------------------------------------------------------------------------------------------------------------------------------------------N--------V----S--------K---------R-------T---L-ST-------------------------------------------------------------------------------------------------------------------------------------------------------------------------------------------------------------------------------------------------------------------------------------------------------------------------------------------------------------------------------------------------------------------------------------------------------------------------------------------------------------------------------------------------------------------------------------------------------------------------------------------------------------------------------------------------------------------------------------------------------------------------------------------------------------------------------------S------L-------R--L-----S-------T------------------------------------------------------T-----K--------------M-----F--------V--------------------------RD--------A--LNSAMD-EEMARDDK---IFILGEEV---A--E-Y--------------------NGA--Y-KV--TKE--------LW-KKYG---D----K--RVIDTPITEMGFA-GIAVGAA-----M--NG----------L-R-PICEFM---TFN-FSMQ-A-IDQV--INSAAK-SFYMS--AG-AV-----------TV-PIVFRGPNG--SAA--GVGAQHSQCF--AAW-YGH-CPGLK--VISPYSAEDCRGLLKAAIR-DDNPVV-FLE------H-ELL---------------Y-------------------G--KA------------------------------------------------------------------------------F------------E----L--S----D--------------------EA-MS-------E-------------N-------F------------------------------------------T----I-----------E---------------IGKAKVER---E----------G-T---D--ITLVAHS-L---PV-GL--C-L-------------------------------------E-A--A-E-S---L---A-H----E-------G-----------------------I----------------------------------------------S--CE-----VI----------N----------LRSIRPLD--SE-TITKSVMKTN-H-LVSVEGGWP---M-F-GVGAEI-------CA----QI--ME-G--PAF-N--YL-DAPVCRVTGA--D-LPMPYA-AQL-EEKANVQ-----------------------------VRD---II----LSVRKTL-----------------------------------------------------------------------------------------
>Anas_platyrhynchos@EOA96117
----------------------------------------------------------------------------------------------------------------------------------------------------------------------------------------------------------------------------------------------------------------------------------------------------------------------------------------------------------------------------------------------------------------------------------------------------------------------------------------------------------------------------------------------------------------------------------------------------------------------------------------------------------------------------------------------------------------------------------------------------------------------------------------------------------------------------------------------------------------------------------------------------------------------------------------------------------------------------------------------------------------------------------------------------------------------------------------------------------------------------------------------------------------------------------------------------------------------------------------------------------------------------------------------------------------------------------------------------------------------------------------------------------------------------------------------------------------------------------------------------------------------------------------------------------------------------------------------------------------------------------------------------------------------------------------------------------------------------------------------------------------------------------------------------------------------------------------------------------------------------------------------------------------G---D----K--RIIDTPISEMGFT-GIAVGAA-----M--VW----------L-R-PVCEFM---TFN-FSMQ-A-IDQV--INSAAK-TCYMS--AG-SI-----------PV-PIVFRGPNG--ASA--GVAAQHSQCF--AAW-YGH-CPGLK--VVSPWSSEDAKGLLKAAIR-DDNPVV-MLE------N-ELL---------------Y-------------------G--VP------------------------------------------------------------------------------F------------E----M--S----E--------------------QA-QS-------K-------------D-------F------------------------------------------V----V-----------P---------------IGKSKIER---E----------G-T---H--VTLVSHS-R---PV-GH--C-L-------------------------------------E-A--A-A-V---L---A-K----E-------G-----------------------V----------------------------------------------E--CE-----VI----------N----------LRTIRPMD--IE-TVEASVIKTN-H-LVTVEGGWP---Q-F-GVGAEI-------CA----RI--ME-G--SAF-N--YL-DAPAVRVTGA--D-VPMPYA-KIL-EDNCIPQ-----------------------------VKD---II----FAVKKTL-NI--------------------------------------------------------------------------------------
>Taeniopygia_guttata@XP_002187590
---------------------------------------------------------------------------------------------------------------------------------------------------------------------------------------------------------------------------------------------------------------------------------------------------------------------------------------------------------------------------------------------------------------------------------------------------------------------------------------------------------------------------------------------------------------------------------------------------------------------------------------------------------------------------------------------------------------------------------------------MEHST------QLRV-HLALHGFG-ARTPLLRL----P--------Q---------R-------R---G-L--------------------------------------------------------------------------------------------------------------------------------------------------------------------------------------------------------------------------------------------------------------------------------------------------------------------------------------------------------------------------------------------------------------------------------------------------------------------------------------------------------------------------------------------------------------------------------------------------------------------------------------------------------------------------------------------------------------------------------------------------------------------------------------------------------------------------------------R------L-------S--A-----P-------A----------T-------------------------------------------I-----Q--------------V-----T--------V--------------------------RD--------A--LNQALD-EELERDER---VFLLGEEV---A--Q-Y--------------------DGA--Y-KI--SRG--------LW-KKYG---D----K--RVIDTPISEMGFA-GIAVGAA-----M--AG----------L-R-PVCEFM---TFN-FSMQ-A-IDQV--INSAAK-TCYMS--SG-SI-----------SV-PIVFRGPNG--AAA--GVAAQHSQCF--AAW-YGH-CPGLK--VVSPWSSEDAKGLLKASIR-DDNPVV-MLE------S-ELL---------------Y-------------------S--VP------------------------------------------------------------------------------F------------E----M--S----E--------------------QA-QS-------K-------------E-------F------------------------------------------V----I-----------P---------------IGKAKIER---Q----------G-T---H--VTLVAHS-R---PV-GH--C-L-------------------------------------E-A--A-A-V---L---S-K----E-------G-----------------------V----------------------------------------------E--CE-----VI----------N----------LRTIRPMD--IE-TVEASVVKTN-H-LVTVEGGWP---Q-F-GVGAEI-------CA----RI--ME-G--PAF-N--YL-DAPAVRVTGA--D-VPMPYA-KIL-EDNSIPQ-----------------------------VKD---IV----FAVKKAL-NI--------------------------------------------------------------------------------------
>Columba_livia@EMC85151
-------------------------------------------------------------------------------------------------------------------------------------------------------------------------------------------------------------------------------------------------------------------------------------------------------------------------------------------------------------------------------------------------------------------------------------------------------------------------------------------------------------------------------------------------------------------------------------------------------------------------------------------------------------------------------------------------------------------------------------------------------------------------------------------------------------------------------------------------------------------------------------------------------------------------------------------------------------------------------------------------------------------------------------------------------------------------------------------------------------------------------------------------------------------------------------------------------------------------------------------------------------------------------------------------------------------------------------------------------------------------------------------------------------------------------------------------------------------------------------------------------------------------------------------------------------------------------------------------------------------------------------------------------------------------------------------------------------------------------------------------------Q--------------V-----T--------V--------------------------RD--------A--LNQALD-EELERDER---VFLLGEEV---A--Q-Y--------------------DGA--Y-KI--SRG--------LW-KKYG---D----K--RVIDTPISEMGFA-GIAVGAA-----M--AG----------L-R-PVCEFM---TFN-FSMQ-A-IDQV--INSAAK-TCYMS--AG-AI-----------PV-PIVFRGPNG--ASA--GVAAQHSQCF--AAW-YGH-CPGLK--VVSPWSAEDAKGLLKSAIR-DDNPVV-MLE------N-ELL---------------Y-------------------G--VA------------------------------------------------------------------------------F------------E----L--S----E--------------------QA-QS-------K-------------D-------F------------------------------------------V----V-----------P---------------IGKAKIER---P----------G-T---H--ITLVAHS-R---PV-GH--C-I-------------------------------------E-A--A-S-V---L---A-K----E-------G-----------------------V----------------------------------------------E--CE-----VI----------N----------LRTIRPMD--IE-TVEASVVKTN-H-LVTVEGGWP---Q-F-GVGAEI-------CA----RI--ME-G--PAF-N--YL-DAPAVRCTGA--D-VPMPYA-KIL-EDNCTPQ-----------------------------VKD---II----FAVKKTL-NI--------------------------------------------------------------------------------------
>Botryllus_schlosseri@CT01131028.H1.1
-------------------------------------------------------------------------------------------------------------------------------------------------------------------------------------------------------------------------------------------------------------------------------------------------------------------------------------------------------------------------------------------------------------------------------------------------------------------------------------------------------------------------------------------------------------------------------------------------------------------------------------------------------------------------------------------------------------------------------------------------------------------------------------------------------------------------------------------------------------------------------------------------------------------------------------------------------------------------------------------------------------------------------------------------------------------------------------------------------------------------------------------------------------------------------------------------------------------------------------------------------------------------------------------------------------------------------------------------------------------------------------------------------------------------------------------------------------------------------------------------------------------------------------------------------------------------------------------------------------------------------------------------------------------------------LSQR-------S----------A-------------------------------------------S-----E--------------M-----Y--------V--------------------------RD--------A--LNSAMN-EEMKRDDK---VFLGGEEV---A--Q-Y--------------------DGA--Y-KV--SRG--------LW-REHG---D----K--RVIDTPITESGFA-GIAVGAA-----M--AG----------L-K-PICEFM---TFN-FSMQ-A-IDHV--INSAAK-TLYMS--GG-AV-----------PV-SMVFRGPNG--SAA--GVAAQHSQCF--AAW-YGH-CPGLK--VVSPFSSEDCRGLLKAAIR-DPNPVV-FLE------N-ELM---------------Y-------------------G--VS------------------------------------------------------------------------------F------------P----V--S----D--------------------EA-LS-------E-------------D-------F------------------------------------------T----I-----------P---------------IGKAKVER---E----------G-K---H--ITLVAHS-K---PV-GL--C-L-------------------------------------E-A--A-E-Q---L---A-S----Q-------G-----------------------I----------------------------------------------E--CE-----VI----------N----------LRSIRPLD--IE-TVQNSVMK-----------------------------------A----QV--ME-S--PAF-D--YL-DAPVIRVTGA--D-IPMPYA-KVL-EDNTLPN-----------------------------VND---VV----ISVRKSL-HL--------------------------------------------------------------------------------------
>Alligator_sinensis@CT03131213.H1.1
---------------------------------------------------------------------------------------------------------------------------------------------------------------------------------------------------------------------------------------------------------------------------------------------------------------------------------------------------------------------------------------------------------------------------------------------------------------------------------------------------------------------------------------------------------------------------------------------------------------------------------------------------------------------------------------------------------------------------------------------------------------------------------------------------------------------------------------------------------------------------------------------------------------------------------------------------------------------------------------------------------------------------------------------------------------------------------------------------------------------------------------------------------------------------------------------------------------------------------------------------------------------------------------------------------------------------------------------------------------------------------------------------------------------------------------------------------------------------------------------------------------------------------------------------------------------------------------------------------------------------------------------------------------------------------------------------------------------------------------------------------------------------------------------------------------------------------------------------------------------------------------------------------------------------------------------------------AG----------L-R-PICEFM---TFN-FSMQ-A-IDQV--INSAAK-TSYMS--SG-MV-----------SV-PVVFRGPNG--TSA--GVGAQHSQCF--AAW-YGH-CPGLK--VVSPWSSEDARGLLKSAIR-DDNPVV-MLE------H-ELM---------------Y-------------------G--VP------------------------------------------------------------------------------F------------E----M--S----E--------------------ET-QS-------K-------------D-------F------------------------------------------L----V-----------P---------------IGKAKIER---P----------G-T---H--VTLVSHS-R---PV-GH--C-L-------------------------------------E-A--A-A-V---L---A-K----E-------G-----------------------V----------------------------------------------E--CE-----VI----------N----------LRTIRPMD--VE-TIEASIMKTN-N-LVTVEGGWP---Q-F-GVGAEI-------CA----RI--ME-G--PAF-N--YL-DAPAVRVTGA--D-VPMPYA-KIL-EENCIPQ-----------------------------VKD---II----FAVKKTL-NI--------------------------------------------------------------------------------------
>Caiman_crocodilus@CT02131213.H1.1
---------------------------------------------------------------------------------------------------------------------------------------------------------------------------------------------------------------------------------------------------------------------------------------------------------------------------------------------------------------------------------------------------------------------------------------------------------------------------------------------------------------------------------------------------------------------------------------------------------------------------------------------------------------------------------------------------------------------------------------------------------------------------------------------------------------------------------------------------------------------------------------------------------------------------------------------------------------------------------------------------------------------------------------------------------------------------------------------------------------------------------------------------------------------------------------------------------------------------------------------------------------------------------------------------------------------------------------------------------------------------------------------------------------------------------------------------------------------------------------------------------------------------------------------------------------------------------------------------------------------------------------------------------------------------------------------------------------------------------------------------------------------------------------------------------------------------------------------------------------------------------------------------------------------------------------------VGAA-----M--AG----------L-R-PICEFM---TFN-FSMQ-A-IDQV--INSAAK-TYYMS--SG-TV-----------SV-PVVFRGPNG--ASA--GVGAQHSQCF--AAW-YGH-CPGLK--VVSPWSSEDARGLLKSAIR-DDNPVV-MLE------H-ELM---------------Y-------------------G--VP------------------------------------------------------------------------------F------------E----M--S----E--------------------ET-QS-------K-------------D-------F------------------------------------------L----V-----------P---------------IGKAK--------------------------------------------------------------------------------------------------------K----E-------G-----------------------V----------------------------------------------E--CE-----VI----------N----------LRTIRPMD--VE-TIEASIMKTN-N-LVTVEGGWP---Q-F-GVGAEI-------CA----RI--ME-G--PAF-N--YL-DAPAVRVTGA--D-VPMPYA-KIL-EENCIPQ-----------------------------VKD---II----FAVKKT------------------------------------------------------------------------------------------
>Caretta_caretta@CT01131213.H1.1
-----------------------------------------------------------------------------------------------------------------------------------------------------------------------------------------------------------------------------------------------------------------------------------------------------------------------------------------------------------------------------------------------------------------------------------------------------------------------------------------------------------------------------------------------------------------------------------------------------------------------------------------------------------------------------------------------------------------------------------------------------------------------------------------------------------------------------------------------------------------------------------------------------------------------------------------------------------------------------------------------------------------------------------------------------------------------------------------------------------------------------------------------------------------------------------------------------------------------------------------------------------------------------------------------------------------------------------------------------------------------------------------------------------------------------------------------------------------------------------------------------------------------------------------------------------------------------------------------------------------------------------------------------------------------------------------------------------------------------------------------------------------------------------------------------------------------------------------------------EV---A--Q-Y--------------------DGA--Y-KV--SRG--------LW-KKYG---D----K--RIIDTPISEMGFT-GIAVGAA-----M--AG----------L-R-PICEFM---TFN-FSMQ-A-IDQV--INSAAK-TLYMS--AG-IV-----------PV-PVVFRGPNG--ASA--GVGAQHSQCF--AAW-YGH-CPGLK--VVSPWSSEDAKGLLKASVR-DDNPVV-MLE------N-ELM---------------Y-------------------G--VP------------------------------------------------------------------------------F------------E----M--S----E--------------------EA-QS-------K-------------D-------F------------------------------------------L----V-----------P---------------IGKAKIER---Q----------G-T---H--VTLVSHS-R---SV-GH--C-L-------------------------------------E-A--A-A-V---L---V-K----E-------G-----------------------V----------------------------------------------E--CE-----VV----------N----------LRTIRPMD--VE-SIEASVVKTN-H-LITVEGGWP---Q-F-GVGAEI-------CA----RI--ME-G--PAF-N--YL-DAPAVRLTGA--D-VPMPYA-KIL-EDNCLPQ-----------------------------VKD---II----FAVKKIL-NI--------------------------------------------------------------------------------------
>Chelonoidis_nigra@CT01131213.H1.1
-----------------------------------------------------------------------------------------------------------------------------------------------------------------------------------------------------------------------------------------------------------------------------------------------------------------------------------------------------------------------------------------------------------------------------------------------------------------------------------------------------------------------------------------------------------------------------------------------------------------------------------------------------------------------------------------------------------------------------------------------------------------------------------------------------------------G-I--------------------------------------------------------------------------------------------------------------------------------------------------------------------------------------------------------------------------------------------------------------------------------------------------------------------------------------------------------------------------------------------------------------------------------------------------------------------------------------------------------------------------------------------------------------------------------------------------------------------------------------------------------------------------------------------------------------------------------------------------------------------------------------------------------------------------------------H------G-------S--A-----P-------A----------A-------------------------------------------V-----Q--------------V-----T--------V--------------------------RD--------A--LNQALD-EELERDER---VFLLGEEV---A--Q-Y--------------------DGA--Y-KI--SRG--------LW-KKYG---D----K--RIIDTPISEMGFT-GIAVGAA-----M--AG----------L-R-PICEFM---TFN-FSMQ-A-IDQV--INSASK-TLYMS--AG-MV-----------PV-PVVFRGPNG--ASA--GVGAQHSQCF--AAW-YGH-CPGLK--VVSPWSSEDAKGLLKASVR-DDNPVV-MLE------N-ELM---------------Y-------------------G--VP------------------------------------------------------------------------------F------------E----M--S----E--------------------EA-QS-------K-------------D-------F------------------------------------------L----V-----------P---------------IGKAKIER---Q----------G-T---H--VTLVSHS-R---SV-GH--C-L-------------------------------------E-A--A-A-V---L---V-K----E-------G-----------------------V----------------------------------------------E--CE-----VI----------N----------LRTIRPMD--VE-SIEASVVKTN-H-LITVEGGWP---Q-F-GVGAEI-------CA----RI--ME-G--PAF-N--YL-DAPAVRLTGA--D-VPMPYA-KIL-EENCLPQ-----------------------------VKD---II----FAVKKIL-NI--------------------------------------------------------------------------------------
>Chrysemys_picta_bellii@CT01131213.H1.1
-----------------------------------------------------------------------------------------------------------------------------------------------------------------------------------------------------------------------------------------------------------------------------------------------------------------------------------------------------------------------------------------------------------------------------------------------------------------------------------------------------------------------------------------------------------------------------------AAA-G--ALR--------RL--------G----L----G---------R-----------------------------------------------------------------------------------------------------------------------------R--LR-------L----Q--------L---------R-------S---G-I--------------------------------------------------------------------------------------------------------------------------------------------------------------------------------------------------------------------------------------------------------------------------------------------------------------------------------------------------------------------------------------------------------------------------------------------------------------------------------------------------------------------------------------------------------------------------------------------------------------------------------------------------------------------------------------------------------------------------------------------------------------------------------------------------------------------------------------H------G-------S--A-----P-------A----------A-------------------------------------------V-----Q--------------V-----T--------V--------------------------RD--------A--LNQALD-EELERDER---VFLLGEEV---A--Q-Y--------------------DGA--Y-KI--SRG--------LW-KKYG---D----K--RIIDTPISEMGFT-GIAVGAA-----M--AG----------L-R-PICEFM---TFN-FSMQ-A-IDQV--INSAGK-TLYMS--AG-MV-----------PV-PVVFRGPNG--ASA--GVGAQHSQCF--AAW-YGH-CPGLK--VVSPWSSEDAKGLLKASVR-DDNPVV-MLE------N-ELM---------------Y-------------------G--VP------------------------------------------------------------------------------F------------E----M--A----E--------------------EA-QS-------K-------------D-------F------------------------------------------L----V-----------P---------------IGKAKIER---Q----------G-T---H--VTLVSHS-R---SV-GH--C-L-------------------------------------E-A--A-A-V---L---V-K----E-------G-----------------------V----------------------------------------------E--CE-----VI----------N----------LRTIRPMD--VE-SIEASVVKTN-H-LITVEGGWP---Q-F-GVGAEI-------CA----RI--ME-G--PAF-N--YL-DAPAVRLTGA--D-VPMPYA-KIL-EENCLPQ-----------------------------VKD---II----FAVKKVL-NI--------------------------------------------------------------------------------------
>Crocodylus_niloticus@CT01131213.H1.1
-------------------------------------------------------------------------------------------------------------------------------------------------------------------------------------------------------------------------------------------------------------------------------------------------------------------------------------------------------------------------------------------------------------------------------------------------------------------------------------------------------------------------------------------------------------------------------------------------------------------------------------------------------------------------------------------------------------------------------------------------------------------------------------------------------------------------------------------------------------------------------------------------------------------------------------------------------------------------------------------------------------------------------------------------------------------------------------------------------------------------------------------------------------------------------------------------------------------------------------------------------------------------------------------------------------------------------------------------------------------------------------------------------------------------------------------------------------------------------------------------------------------------------------------------------------------------------------------------------------------------------------------------------------------------------------------------------------------------------------------------------------------------------------------------------------------------------------------------------------------------------------------------------------------------------------------------------------------------------------------------------------------------------------------------------------------------------------SEDARGLLKSAIR-DDNPVV-MLE------H-ELM---------------Y-------------------G--VP------------------------------------------------------------------------------F------------E----M--S----E--------------------ET-QS-------K-------------D-------F------------------------------------------L----V-----------P---------------IGKAKIER---P----------G-T---H--ITLVSHS-R---PV-GH--C-L-------------------------------------E-A--A-A-V---L---A-K----E-------G-----------------------V----------------------------------------------E--CE-----VI----------N----------LRTIRPMD--VE-TIEASIMKTN-N-LVTVEGGWP---Q-F-GVGAEI-------CA----RI--ME-G--PAF-N--YL-DAPAVRVTGA--D-VPMPYA-KIL-EENCIPQ-----------------------------VKD---II----FAVKKTL-NI--------------------------------------------------------------------------------------
>Crotalus_adamanteus@CT01131213.H1.1
---------------------------------------------------------------------------------------------------------------------------------------------------------------------------------------------------------------------------------------------------------------------------------------------------------------------------------------------------------------------------------------------------------------------------------------------------------------------------------------------------------------------------------------------------------------------------------------------------V-LR--------L----E----A---------G-----------------------------------------------------------------------------------------------------------------------------W--L-------SA----P--------P---------Q-------R---G-F--------------------------------------------------------------------------------------------------------------------------------------------------------------------------------------------------------------------------------------------------------------------------------------------------------------------------------------------------------------------------------------------------------------------------------------------------------------------------------------------------------------------------------------------------------------------------------------------------------------------------------------------------------------------------------------------------------------------------------------------------------------------------------------------------------------------------------------R------S-------S--G-----S-------A----------A-------------------------------------------A-----Q--------------V-----T--------V--------------------------RD--------A--LNQALD-EEIERDEK---VFLLGEEV---A--Q-Y--------------------DGA--Y-KI--SRG--------LW-KKYG---D----K--RVIDTPISEMGFT-GIAVGAA-----M--AG----------L-R-PVCEFM---TFN-FSMQ-A-IDQI--INSAAK-TYYMS--SG-LV-----------PV-PIVFRGPNG--ASA--GVAAQHSQCF--AAW-YGH-CPGLK--VVSPWSAEDARGLLKASIR-DDNPVV-MLE------N-ELM---------------Y-------------------G--VS------------------------------------------------------------------------------F------------E----L--S----E--------------------EV-LS-------K-------------D-------F------------------------------------------I----V-----------P---------------IGKAKLER---Q----------G-T---H--ITLASHS-R---PV-SH--C-L-------------------------------------E-A--A-A-V---L---A-K----D-------G-----------------------V----------------------------------------------E--CE-----VI----------N----------LRSIRPLD--IE-TVETSIMKTN-N-LVTVEGGWP---Q-F-GVGAEI-------CA----RI--ME-G--PAF-N--HL-DAPVVRVTGA--D-VPMPYA-KIL-EENCIPQ-----------------------------VKD---II----FAVKKTL-NI--------------------------------------------------------------------------------------
>Cyclorana_alboguttata@CT01131213.H1.1
----------------------------------------------------------------------------------------------------------------------------------------------------------------------------------------------------------------------------------------------------------------------------------------------------------------------------------------------------------------------------------------------------------------------------------------------------------------------------------------------------------------------------------------------------------------------------------MAAL-R--KLL--------CR--------G----K----S---------Q-----------------------------------------------------------------------------------------------------------------------------V--S--------V----F--------L---------W-------R---E-F--------------------------------------------------------------------------------------------------------------------------------------------------------------------------------------------------------------------------------------------------------------------------------------------------------------------------------------------------------------------------------------------------------------------------------------------------------------------------------------------------------------------------------------------------------------------------------------------------------------------------------------------------------------------------------------------------------------------------------------------------------------------------------------------------------------------------------------H------K-------S--P-----P-------A----------A-------------------------------------------L-----Q--------------I-----T--------V--------------------------RD--------A--INQALD-EELERDER---VFLLGEEV---A--Q-Y--------------------DGA--Y-KV--SRG--------LW-KKYG---D----K--RIMDTPISEMGFA-GIAVGAA-----M--AG----------L-R-PICEFM---TFN-FSMQ-A-IDQV--INSAAK-TYYMS--AG-RV-----------PV-PIVFRGPNG--ASA--GVAAQHSQCF--AAW-YGH-CPGLK--VVSPWNAEDAKGLIKAAIR-DDNPVV-VLE------N-ELM---------------Y-------------------G--VP------------------------------------------------------------------------------F------------E----L--S----E--------------------DA-QS-------K-------------D-------F------------------------------------------V----I-----------P---------------IGKAKIER---Q----------G-S---Q--ITVVSHS-R---SV-GH--C-L-------------------------------------E-A--A-S-V---L---V-K----E-------G-----------------------I----------------------------------------------D--CE-----VI----------N----------MRTIRPMD--TE-TIEASVMKTN-H-LVTVEGGWP---Q-F-GVGAEI-------CA----KI--ME-G--PAF-N--YL-DAPVYRVTGA--D-IPMPYA-KIL-EDNCIPQ-----------------------------VKD---II----FAIKKTL-NV--I-----------------------------------------------------------------------------------
>Cynops_pyrrhogaster@CT01131213.H1.1
----------------------------------------------------------------------------------------------------------------------------------------------------------------------------------------------------------------------------------------------------------------------------------------------------------------------------------------------------------------------------------------------------------------------------------------------------------------------------------------------------------------------------------------------------------------------------------------------------------------------------------------------------------------------------------------------------------------------------------------------------------------------------------L--------L---------R-------R---R-F--------------------------------------------------------------------------------------------------------------------------------------------------------------------------------------------------------------------------------------------------------------------------------------------------------------------------------------------------------------------------------------------------------------------------------------------------------------------------------------------------------------------------------------------------------------------------------------------------------------------------------------------------------------------------------------------------------------------------------------------------------------------------------------------------------------------------------------H------V-------S--G-----P-------R----------A-------------------------------------------I-----Q--------------V-----T--------V--------------------------RD--------A--LNQAID-EELERDER---VFMLGEEV---A--Q-Y--------------------DGA--Y-KI--SRG--------LW-KKYG---D----K--RVMDTPISEMGFT-GIAVGAA-----M--AG----------L-R-PICEFM---TFN-FSMQ-A-IDQV--INSAAK-TYYMS--AG-RV-----------PV-PIVFRGPNG--ASA--GVAAQHSQCF--AAW-YGH-CPGLK--VVSPWNTEDARGLLKAAIR-DDNPVV-MLE------N-ELM---------------Y-------------------G--VP------------------------------------------------------------------------------F------------E----V--S----E--------------------DV-MS-------K-------------D-------F------------------------------------------V----V-----------P---------------IGKAKVER---Q----------G-T---H--ITLVSHS-R---SV-GH--C-L-------------------------------------E-A--A-A-V---L---A-K----E-------G-----------------------V----------------------------------------------E--CE-----VI----------N----------LRTIRPMD--TD-TIEASVVKTN-H-LVTVEGGWP---Q-F-GVGSEI-------CA----RI--ME-G--PAF-N--YL-DAPVVRVTGA--D-VPMPYA-KIL-E-----------------------------------------------------------------------------------------------------------------------------------------------
>Elaphe_guttata@CT01131213.H1.1
------------------------------------------------------------------------------------------------------------------------------------------------------------------------------------------------------------------------------------------------------------------------------------------------------------------------------------------------------------------------------------------------------------------------------------------------------------------------------------------------------------------------------------------------------------------------------------MA-A--GPL----RGL-VRCVWR----L----E----A---------G-----------------------------------------------------------------------------------------------------------------------------R--L-------SA----P--------P---------Q-------R---G-F--------------------------------------------------------------------------------------------------------------------------------------------------------------------------------------------------------------------------------------------------------------------------------------------------------------------------------------------------------------------------------------------------------------------------------------------------------------------------------------------------------------------------------------------------------------------------------------------------------------------------------------------------------------------------------------------------------------------------------------------------------------------------------------------------------------------------------------R------S-------S--G-----P-------A----------A-------------------------------------------V-----Q--------------I-----T--------V--------------------------RD--------A--LNQALD-EEIERDEK---VFLLGEEV---A--Q-Y--------------------DGA--Y-KI--SRG--------LW-KKYG---D----K--RIIDTPISEMGFT-GIAVGAA-----M--AG----------L-R-PVCEFM---TFN-FSMQ-A-IDQI--INSAAK-TYYMS--SG-LV-----------TV-PIVFRGPNG--ASA--GVGAQHSQCF--AAW-YGH-CPGLK--VVSPWSAEDARGLLKASIR-DDNPVV-MLE------N-ELM---------------Y-------------------G--VS------------------------------------------------------------------------------F------------E----L--S----E--------------------EV-LS-------K-------------D-------F------------------------------------------V----V-----------P---------------IGKAKIEK---Q----------G-T---H--ITLAAHS-R---SV-GH--C-L-------------------------------------E-V--A-A-V---L---A-K----D-------G-----------------------V----------------------------------------------E--CE-----VI----------N----------LRSIRPLD--IE-TIETSIMKTN-N-LVTVEGGWP---Q-F-GVGAEI-------CA----RI--ME-G--PAF-N--HL-DAPVVRVTGA--D-VPMPYA-KIL-EENCIPQ-----------------------------VKD---II----VAVKKTL-NI--------------------------------------------------------------------------------------
>Emys_orbicularis@Contig14468.H1.1
---------------------------------------------------------------------------------------------------------------------------------------------------------------------------------------------------------------------------------------------------------------------------------------------------------------------------------------------------------------------------------------------------------------------------------------------------------------------------------------------------------------------------------------------------------------------------------------------------------------------------------------------------------------------------------------------------------------------------------------------------------------------------------------------------------------------------------------------------------------------------------------------------------------------------------------------------------------------------------------------------------------------------------------------------------------------------------------------------------------------------------------------------------------------------------------------------------------------------------------------------------------------------------------------------------------------------------------------------------------------------------------------------------------------------------------------------------------------------------------------------------------------------------------------------------------------------------------------------------------------------------------------------------------------------------------------------------------------------------------------------------------------------------------------------------------------------------------------------------------------------------------------------------------------------------------------------------------------------------------------------------------------------------------------------------------------------------------------------------------------------------------------------------------------------------------------------------------------------------------------------------------------------------------------------------------------------------------------------------------------------------------------------------------------------------------------------------------------------------------------------------------------------------------------------------------------------------------------------------------------------------------------------------------VVKTN-H-LITVEGGWP---Q-F-GVGAEI-------CA----RI--ME-G--PAF-N--YL-DAPAVRLTGA--D-VPMPYA-KIL-EENCLPQ-----------------------------VKD---II----FAVKKVL-NI--------------------------------------------------------------------------------------
>Eublepharis_macularius@CT01131213.H1.1
----------------------------------------------------------------------------------------------------------------------------------------------------------------------------------------------------------------------------------------------------------------------------------------------------------------------------------------------------------------------------------------------------------------------------------------------------------------------------------------------------------------------------------------------------------------------------------MAAA-G--GTL----RCL-AR--------C----GQLVRA---------G-----------------------------------------------------------------------------------------------------------------------------R--L-------PG----P--------P---------R-------R---G-F--------------------------------------------------------------------------------------------------------------------------------------------------------------------------------------------------------------------------------------------------------------------------------------------------------------------------------------------------------------------------------------------------------------------------------------------------------------------------------------------------------------------------------------------------------------------------------------------------------------------------------------------------------------------------------------------------------------------------------------------------------------------------------------------------------------------------------------H------A-------S--V-----P-------T----------A-------------------------------------------A-----Q--------------V-----T--------V--------------------------RD--------A--LNQALD-EEIERDER---VFLLGEEV---A--Q-Y--------------------DGA--Y-KI--SRG--------LW-KKYG---D----K--RIIDTPISEMGFT-GIAVGAA-----M--AG----------L-R-PICEFM---TFN-FSMQ-A-IDQI--INSAAK-TYYMS--SG-LV-----------PV-PIVFRGPNG--ASA--GVAAQHSQCF--AAW-YGH-CPGLK--VVSPWSSEDAKGLLKTSIR-DDNPVV-MLE------N-ELM---------------Y-------------------G--VP------------------------------------------------------------------------------F------------E----M--S----E--------------------EA-LS-------K-------------D-------F------------------------------------------L----V-----------P---------------IGKAKIEK---Q----------G-T---H--LTLVSHS-R---PV-SH--C-M-------------------------------------E-A--A-A-V---L---A-K----D-------G-----------------------V----------------------------------------------E--CE-----VI----------N----------LRTIRPVD--IE-TIEASVMKTN-H-LVTVEGGWP---Q-F-GVGAEI-------CA----RI--ME-G--AAF-N--HL-DAPVVRVTGA--D-VPMPYA-KTL-EENCIPQ-----------------------------VKD---II----FAIKKTL-NI--------------------------------------------------------------------------------------
>Lampropholis_coggeri@CT01131213.H1.1
--------------------------------------------------------------------------------------------------------------------------------------------------------------------------------------------------------------------------------------------------------------------------------------------------------------------------------------------------------------------------------------------------------------------------------------------------------------------------------------------------------------------------------------------------------------------------------------------L----RSA-RR--------G----A----A---------G-----------------------------------------------------------------------------------------------------------------------------R--L-------SG----L--------P---------Q-------R---D-F--------------------------------------------------------------------------------------------------------------------------------------------------------------------------------------------------------------------------------------------------------------------------------------------------------------------------------------------------------------------------------------------------------------------------------------------------------------------------------------------------------------------------------------------------------------------------------------------------------------------------------------------------------------------------------------------------------------------------------------------------------------------------------------------------------------------------------------H------G-------S--T-----S-------A----------K-------------------------------------------A-----Q--------------V-----T--------V--------------------------RD--------A--LNQALD-EEIERDEK---VFLLGEEV---A--Q-Y--------------------DGA--Y-KI--SRG--------LW-KKYG---D----K--RIIDTPISEMGFT-GIAVGAA-----M--AG----------L-R-PICEFM---TFN-FSMQ-A-IDQI--INSAAK-TYYMS--SG-LV-----------PV-PIVFRGPNG--ASA--GVAAQHSQCF--AAW-YAH-CPGLK--VVSPWSAEDAKGLLKASIR-DDNPVV-MLE------N-ELM---------------Y-------------------G--VP------------------------------------------------------------------------------F------------E----M--S----E--------------------EA-MS-------K-------------D-------F------------------------------------------I----V-----------P---------------LGKAKIER---Q----------G-T---H--ITLVSHS-R---SV-GH--C-V-------------------------------------E-A--A-S-I---L---A-K----D-------G-----------------------V----------------------------------------------E--CE-----VI----------N----------LRSIRPMD--IE-TIESSVVKTN-H-LVTVEGGWP---Q-F-GVGAEI-------CA----RI--ME-G--PAF-N--HL-DAPAVRVTGA--D-VPMPYA-KIL-EENCLPQ-----------------------------VKD---II----HAVKKTL-NI--------------------------------------------------------------------------------------
>Latimeria_chalumnae@CT01131213.H1.1
---------------------------------------------------------------------------------------------------------------------------------------------------------------------------------------------------------------------------------------------------------------------------------------------------------------------------------------------------------------------------------------------------------------------------------------------------------------------------------------------------------------------------------------------------------------------------------MAATM-K--SWV--------RT--------G----K----S---------C-----------------------------------------------------------------------------------------------------------------------------L--A--------V----V--------L---------Q-------R---E-F--------------------------------------------------------------------------------------------------------------------------------------------------------------------------------------------------------------------------------------------------------------------------------------------------------------------------------------------------------------------------------------------------------------------------------------------------------------------------------------------------------------------------------------------------------------------------------------------------------------------------------------------------------------------------------------------------------------------------------------------------------------------------------------------------------------------------------------H------R-------T--A-----P-------V----------S-------------------------------------------L-----Q--------------V-----T--------V--------------------------RD--------A--LNQALD-EELERDEK---VFLLGEEV---A--Q-Y--------------------DGA--Y-KV--SRG--------LW-KKYG---D----K--RIIDTPISEMGFA-GIAVGAA-----M--AG----------L-R-PICEFM---TFN-FSMQ-A-IDQV--INSAAK-TYYMS--AG-AV-----------SV-PIVFRGPNG--ASA--GVAAQHSQCF--AAW-YAH-CPGLK--VVSPWNAEDAKGLLKAAIR-DNNPVV-VLE------N-ELM---------------Y-------------------G--VP------------------------------------------------------------------------------F------------E----V--S----E--------------------EV-QS-------K-------------D-------F------------------------------------------L----I-----------P---------------IGKAKIER---Q----------G-N---H--ISLVSHS-R---YV-GY--C-L-------------------------------------D-A--A-A-V---L---A-K----E-------G-----------------------I----------------------------------------------E--CE-----VL----------N----------MRTIRPMD--IE-AIETSVMKTN-H-LITVEGGWP---Q-F-GVGAEI-------CA----KI--ME-G--PAF-N--YL-DAPVIRVTGA--D-LPMPYA-KML-EENSLPQ-----------------------------VKD---LI----FAVKKTL-NV--------------------------------------------------------------------------------------
>Latimeria_menadoensis@CT01131213.H1.1
---------------------------------------------------------------------------------------------------------------------------------------------------------------------------------------------------------------------------------------------------------------------------------------------------------------------------------------------------------------------------------------------------------------------------------------------------------------------------------------------------------------------------------------------------------------------------------MAATM-K--SWV--------RT--------G----K----S---------C-----------------------------------------------------------------------------------------------------------------------------L--A--------V----V--------L---------Q-------R---E-F--------------------------------------------------------------------------------------------------------------------------------------------------------------------------------------------------------------------------------------------------------------------------------------------------------------------------------------------------------------------------------------------------------------------------------------------------------------------------------------------------------------------------------------------------------------------------------------------------------------------------------------------------------------------------------------------------------------------------------------------------------------------------------------------------------------------------------------H------R-------T--A-----P-------V----------S-------------------------------------------L-----Q--------------V-----T--------V--------------------------RD--------A--LNQALD-EELERDEK---VFLLGEEV---A--Q-Y--------------------DGA--Y-KV--SRG--------LW-KKYG---D----K--RIIDTPISEMGFA-GIAVGAA-----M--AG----------L-R-PICEFM---TFN-FSMQ-A-IDQV--INSAAK-TYYMS--AG-AV-----------SV-PIVFRGPNG--ASA--GVAAQHSQCF--AAW-YAH-CPGLK--VVSPWNAEDAKGLLKAAIR-DNNPVV-VLE------N-ELM---------------Y-------------------G--VP------------------------------------------------------------------------------F------------E----V--S----E--------------------EV-QS-------K-------------D-------F------------------------------------------L----I-----------P---------------IGKAKIER---Q----------G-N---H--ISLVSHS-R---YV-GY--C-L-------------------------------------D-A--A-A-V---L---A-K----E-------G-----------------------I----------------------------------------------E--CE-----VL----------N----------MRTIRPMD--IE-AIETSVMKTN-H-LITVEGGWP---Q-F-GVGAEI-------CA----KI--ME-G--PAF-N--YL-DAPVIRVTGA--D-LPMPYA-KML-EENSLPQ-----------------------------VKD---LI----FAVKKTL-NV--------------------------------------------------------------------------------------
>Leucoraja_erinacea@CT01131213.H1.1
----------------------------------------------------------------------------------------------------------------------------------------------------------------------------------------------------------------------------------------------------------------------------------------------------------------------------------------------------------------------------------------------------------------------------------------------------------------------------------------------------------------------------------------------------------------------------------MAAL-R--LWL--------RG--------G----K----S---------A-----------------------------------------------------------------------------------------------------------------------------L--S--------L----R--------T---------R-------R---Q-L--------------------------------------------------------------------------------------------------------------------------------------------------------------------------------------------------------------------------------------------------------------------------------------------------------------------------------------------------------------------------------------------------------------------------------------------------------------------------------------------------------------------------------------------------------------------------------------------------------------------------------------------------------------------------------------------------------------------------------------------------------------------------------------------------------------------------------------H------R-------T--A-----A-------A----------A-------------------------------------------A-----Q--------------L-----T--------I--------------------------RD--------A--LTQAMD-EEIERDET---VFLLGEEV---A--Q-Y--------------------DGA--Y-KV--SRG--------LW-KKWG---D----K--RIVDTPITEMGFA-GIAVGAA-----M--AG----------L-R-PICEFM---TFN-FSMQ-A-IDQV--INSAAK-THYMS--AG-AV-----------PV-PIVFRGPNG--SSA--GVGAQHSQCF--AAW-YSH-CPGLK--VLSPWNAEDAKGLLKSAIR-DDNPVV-FLE------N-ELM---------------Y-------------------G--VP------------------------------------------------------------------------------F------------E----V--S----Q--------------------EV-QS-------K-------------D-------F------------------------------------------L----V-----------P---------------IGKAKVEK---A----------G-T---N--ITLVAHS-K---SV-GN--C-M-------------------------------------D-A--A-A-A---L---A-K----E-------G-----------------------I----------------------------------------------D--CE-----VI----------N----------MRTIRPMD--ME-TIEASVMKTN-R-LVTVEGGWP---Q-F-GVGAEI-------CA----RI--ME-G--PAF-N--YL-DAPVVRVTGA--D-LPMPYA-KIL-EDNSIPQ-----------------------------VKD---II----FTVKKIL-HV--------------------------------------------------------------------------------------
>Notophthalmus_viridescens@CT01131213.H1.1
----------------------------------------------------------------------------------------------------------------------------------------------------------------------------------------------------------------------------------------------------------------------------------------------------------------------------------------------------------------------------------------------------------------------------------------------------------------------------------------------------------------------------------------------------------------------------------MAAV-R--XVF--------CT--------G----K----A---------Q-----------------------------------------------------------------------------------------------------------------------------V--L--------Q----G--------X---------R-------R---R-X--------------------------------------------------------------------------------------------------------------------------------------------------------------------------------------------------------------------------------------------------------------------------------------------------------------------------------------------------------------------------------------------------------------------------------------------------------------------------------------------------------------------------------------------------------------------------------------------------------------------------------------------------------------------------------------------------------------------------------------------------------------------------------------------------------------------------------------H------A-------S--X-----P-------A----------A-------------------------------------------V-----Q--------------V-----T--------V--------------------------RD--------A--LNQAID-EELERDER---VFMLGEEV---A--Q-Y--------------------DGA--Y-KI--SRG--------XW-KKYG---D----K--RVMDTPISEMGFT-GIAVGAA-----M--AG----------L-R-PICEXM---TFN-FSMQ-A-IDQV--INSAAK-TYYMS--AG-RV-----------PV-PIVFRGPXG--ASA--GVAAQHSQCF--AAW-YGH-CPGLK--VVSPWNTEDARGLLKAAIR-DDNPVV-MLE------N-ELM---------------Y-------------------G--VX------------------------------------------------------------------------------F------------E----V--S----E--------------------DV-MS-------K-------------D-------F------------------------------------------V----V-----------P---------------IGKAKVER---Q----------G-T---X--ITLVSHS-R---SV-GH--C-L-------------------------------------E-A--A-A-V---L---A-K----E-------G-----------------------V----------------------------------------------E--CE-----VI----------N----------LRTIRPMD--TD-XIEASVVKTN-H-LVTVEGGWP---Q-F-GVGSEI-------CA----RI--ME-G--PAF-N--YL-DAPVVRVTGA--D-VPMPYA-XIL-EDXCIPQ-----------------------------VXD---II----FAVKKTL-NV--------------------------------------------------------------------------------------
>Pelodiscus_sinensis@CT01131213.H1.1
------------------------------------------------------------------------------------------------------------------------------------------------------------------------------------------------------------------------------------------------------------------------------------------------------------------------------------------------------------------------------------------------------------------------------------------------------------------------------------------------------------------------------------------------------------------------------------------------------------------------------------------------------------------------------------------------------------------------------------------------------------------------------------------------------------------------------------------------------------------------------------------------------------------------------------------------------------------------------------------------------------------------------------------------------------------------------------------------------------------------------------------------------------------------------------------------------------------------------------------------------------------------------------------------------------------------------------------------------------------------------------------------------------------------------------------------------------------------------------------------------------------------------------------------------------------------------------------------------------------------------------------------------------------------------------------------------------------------------------------------------------------------------------------------------------------------------------------------------------------------------------------------------------------------------------QMGFT-GIAVGAA-----M--AG----------L-R-PICEFM---TFN-FSMQ-A-IDQV--INSASK-TLYMS--AG-MV-----------PV-PVVFRGPNG--ASA--GVGAQHSQCF--AAW-YGH-CPGLK--VVSPWSSEDAKGLLKASVR-DDNPVV-MLE------N-ELM---------------Y-------------------G--VP------------------------------------------------------------------------------F------------E----M--S----E--------------------EA-QS-------K-------------D-------F------------------------------------------L----V-----------P---------------IGKAKIER---P----------G-T---H--VTLVSHS-R---SV-GH--C-L-------------------------------------E-A--A-A-V---L---V-K----E-------G-----------------------V----------------------------------------------E--CE-----VI----------N----------LRTIRPMD--VE-SIEASVMKTN-H-LVTVEGGWP---Q-F-GVGAEI-------CA----RI--ME-G-------------------------------------------------------------------------------------------------------------------------------------------------------------------------------------
>Phrynops_hilarii@CT01131213.H1.1
-------------------------------------------------------------------------------------------------------------------------------------------------------------------------------------------------------------------------------------------------------------------------------------------------------------------------------------------------------------------------------------------------------------------------------------------------------------------------------------------------------------------------------------------------------------------------------------------------------------------------------------------------------------------------------------------------------------------------------------------------------------------------------------------------------------------------------------------------------------------------------------------------------------------------------------------------------------------------------------------------------------------------------------------------------------------------------------------------------------------------------------------------------------------------------------------------------------------------------------------------------------------------------------------------------------------------------------------------------------------------------------------------------------------------------------------------------------------------------------------------------------------------------------------------------------------------------------------------------------------------------------------------------------------------------------------------------------------------------------------------------------------------------------------------------------------------------------------------------------------------------------------------------------------------------------------------------------------------------------------------------------------------------------------------------------------------------------------------------------------------------------------------------------------------------------------------------------------------------------------------------------------------------------------------------------------------------F------------------------------------------L----V-----------P---------------IGKAKIER---P----------G-T---H--VTLVSHS-R---SV-GH--C-L-------------------------------------E-A--A-A-V---L---V-K----E-------G-----------------------V----------------------------------------------E--CE-----VI----------N----------LRTIRPMD--VE-SIEASVVKTN-H-LVTVEGGWP---Q-F-GVGAEI-------CA----RI--IE-G--PAF-N--YL-DAPVVRLTGA--D-VPMPYA-KTL-EENCLPQ-----------------------------VKD---II----FAVEKNI-KY--L-----------------------------------------------------------------------------------
>Podarcis_sp.@Contig13500.H1.1
-------------------------------------------------------------------------------------------------------------------------------------------------------------------------------------------------------------------------------------------------------------------------------------------------------------------------------------------------------------------------------------------------------------------------------------------------------------------------------------------------------------------------------------------------------------------------------------------------------------------------------------------------------------------------------------------------------------------------------------------------------------------------------------------------------------------------------------------------------------------------------------------------------------------------------------------------------------------------------------------------------------------------------------------------------------------------------------------------------------------------------------------------------------------------------------------------------------------------------------------------------------------------------------------------------------------------------------------------------------------------------------------------------------------------------------------------------------------------------------------------------------------------------------------------------------------------------------------------------------------------------------------------------------------------------------------------------------------------------------------------------------------------------------------------------------------------------------------------------------------------------------------------------------------------------------------------------------------------------------------------------------------------------------------------------------------------------------------LLKAAIR-DNNPVV-MLE------N-ELM---------------Y-------------------G--VS------------------------------------------------------------------------------F------------E----L--S----E--------------------EV-LS-------K-------------D-------F------------------------------------------V----V-----------P---------------IGKAKVEK------------------------------------------------------------------------------------------------------------------------------------------------------------------------------------------------------------------------------------------------------------------------------------------------------------------------------------------------------------------------------------------------------------------------------------------------------------------------------------
>Pogona_vitticeps@CT01131213.H1.1
----------------------------------------------------------------------------------------------------------------------------------------------------------------------------------------------------------------------------------------------------------------------------------------------------------------------------------------------------------------------------------------------------------------------------------------------------------------------------------------------------------------------------------------------------------------------------------MAAA-A--GPL----RGL-MRCVRW----V----G----A---------G-----------------------------------------------------------------------------------------------------------------------------R--V-------PG----A--------P---------R-------R---G-F--------------------------------------------------------------------------------------------------------------------------------------------------------------------------------------------------------------------------------------------------------------------------------------------------------------------------------------------------------------------------------------------------------------------------------------------------------------------------------------------------------------------------------------------------------------------------------------------------------------------------------------------------------------------------------------------------------------------------------------------------------------------------------------------------------------------------------------H------R-------S--L-----P-------A----------A-------------------------------------------A-----Q--------------V-----T--------V--------------------------RD--------A--LNQALD-EELERDEK---VFLLGEEV---A--Q-Y--------------------DGA--Y-KI--SRG--------LW-KKYG---D----K--RVMDTPISEMGFT-GIAVGAA-----M--AG----------L-R-PVCEFM---TFN-FSMQ-A-IDQI--INSAAK-THYMS--SG-LV-----------PV-PIVFRGPNG--ASA--GVGAQHSQCF--AAW-YGH-CPGLK--VVSPWSAEDAKGLLKASIR-DDNPVV-MLE------N-ELM---------------Y-------------------G--VP------------------------------------------------------------------------------F------------E----L--S----E--------------------TA-LS-------K-------------D-------F------------------------------------------I----V-----------P---------------IGKAKIER---E----------G-T---H--ITLVSHS-R---PV-GH--C-L-------------------------------------E-A--A-A-I---L---A-K----D-------G-----------------------V----------------------------------------------E--CE-----VI----------N----------LRSIRPMD--IQ-TIESSVMKTN-N-LVTVEGGWP---Q-F-GVGAEI-------CA----RI--ME-G--PAF-N--HL-DAPVVRVTGA--D-VPMPYA-KVL-EENCIPQ-----------------------------VKD---II----FAVKKTL-NI--------------------------------------------------------------------------------------
>Protopterus_annectens@CT01131213.H1.1
----------------------------------------------------------------------------------------------------------------------------------------------------------------------------------------------------------------------------------------------------------------------------------------------------------------------------------------------------------------------------------------------------------------------------------------------------------------------------------------------------------------------------------------------------------------------------------MAAL-R--SLL--------SV--------G----K----N---------A-----------------------------------------------------------------------------------------------------------------------------V--P--------V----L--------L---------R-------R---E-F--------------------------------------------------------------------------------------------------------------------------------------------------------------------------------------------------------------------------------------------------------------------------------------------------------------------------------------------------------------------------------------------------------------------------------------------------------------------------------------------------------------------------------------------------------------------------------------------------------------------------------------------------------------------------------------------------------------------------------------------------------------------------------------------------------------------------------------H------R-------T--A-----P-------A----------T-------------------------------------------L-----Q--------------V-----T--------V--------------------------RD--------S--LNRALD-EELERDEK---VFLLGEEV---A--Q-F--------------------DGA--Y-KV--SRG--------LW-KKYG---D----R--RVIDTPISEMGFA-GIAVGAA-----M--AG----------L-R-PICEFM---TFN-FAMQ-A-IDQI--INSAAK-TYYMS--GG-MV-----------PV-PIVFRGPNG--AAA--GVAAQHSQCF--AAW-YGH-CPGLK--VVSPWSSEDARGLLKAAVR-DENPVI-VLE------N-ELL---------------Y-------------------G--VA------------------------------------------------------------------------------F------------E----L--S----E--------------------EA-QS-------K-------------D-------F------------------------------------------V----V-----------P---------------LGKAKIER---Q----------G-N---R--ITLVSHS-R---MV-GI--C-L-------------------------------------E-A--A-T-V---L---A-K----E-------G-----------------------I----------------------------------------------E--CE-----VI----------N----------LRSIRPLD--IA-AIEQSVMKTN-H-LVTVEGGWP---M-F-GVGAEI-------CA----QI--ME-G--SAF-N--YL-DSPVVRVTGT--D-IPMPYA-RIF-EENTQPQ-----------------------------VKD---II----VSVKKTL-NL--------------------------------------------------------------------------------------
>Ptychodera_flava@CT01131213.H1.1
-------------------------------------------------------------------------------------------------------------------------------------------------------------------------------------------------------------------------------------------------------------------------------------------------------------------------------------------------------------------------------------------------------------------------------------------------------------------------------------------------------------------------------------------------------------------------------------------------------------------------------------------------------------------------------------------------------------------------------------------------------------------------------------------------------------------------------------------------------------------------------------------------------------------------------------------------------------------------------------------------------------------------------------------------------------------------------------------------------------------------------------------------------------------------------------------------------------------------------------------------------------------------------------------------------------------------------------------------------------------------------------------------------------------------------------------------------------------------------------------------------------------------------------------------------------------------------------------------------------------------------------------------------------------------------------------------------------------------------------------------------------------------------------------------------------------------------------------------LMGEEV---A--M-Y--------------------DGA--Y-KV--SRG--------LW-KKWG---D----K--RVIDTPITEMGFA-GICVGAA-----M--AG----------L-R-PICEFM---TFN-FSMQ-A-IDHV--INSAAK-TLYMS--AG-SV-----------PV-PIVFRGPNG--AAA--GVAAQHSQCF--AAW-YSN-CPGLK--VLSPYSAEDARGLLKSAVR-DPNPVV-VLE------N-ELM---------------Y-------------------G--HS------------------------------------------------------------------------------F------------E----V--S----D--------------------EV-LS-------P-------------D-------F------------------------------------------L----L-----------P---------------IGKAKIEK---E----------G-N---H--VTLVAHS-K---PV-GA--C-L-------------------------------------D-A--A-K-E---L---E-E----Q-------G-----------------------I----------------------------------------------S--CE-----VI----------N----------LRSIRPMD--FD-TIKESVMKTH-H-LISVEGGWP---Q-S-GVGSEI-------LS----RV--LE-S--EAF-D--HL-DAPAVRVTGA--D-VPMPYA-ATL-EQAALPQ-----------------------------THN---IV----TTVKKLL-NLQ-------------------------------------------------------------------------------------
>Python_regius@CT01131213.H1.1
--------------------------------------------------------------------------------------------------------------------------------------------------------------------------------------------------------------------------------------------------------------------------------------------------------------------------------------------------------------------------------------------------------------------------------------------------------------------------------------------------------------------------------------------------------------------------------------------V----RGV-RR--------L----G----G---------G-----------------------------------------------------------------------------------------------------------------------------R--F-------SA----L--------P---------Q-------R---G-F--------------------------------------------------------------------------------------------------------------------------------------------------------------------------------------------------------------------------------------------------------------------------------------------------------------------------------------------------------------------------------------------------------------------------------------------------------------------------------------------------------------------------------------------------------------------------------------------------------------------------------------------------------------------------------------------------------------------------------------------------------------------------------------------------------------------------------------R------S-------S--G-----P-------A----------A-------------------------------------------A-----Q--------------V-----T--------V--------------------------RD--------A--LNQALD-EEIERDEK---VFLLGEEV---A--Q-Y--------------------DGA--Y-KI--SRG--------LW-KKYG---D----K--RIIDTPISEMGFT-GIAVGAA-----M--AG----------L-R-PVCEFM---TFN-FSMQ-A-IDQI--INSAAK-TYYMS--SG-LV-----------PV-PIVFRGPNG--ASA--GVAAQHSQCF--AAW-YGH-CPGLK--VVSPWSAEDAKGLLKASIR-DDNPVV-MLE------N-ELL---------------Y-------------------G--VS------------------------------------------------------------------------------F------------E----L--S----E--------------------EA-LS-------K-------------D-------F------------------------------------------I----V-----------P---------------IGKAKIER---Q----------G-T---H--ITLVAHS-R---PV-SH--C-L-------------------------------------E-A--A-A-V---L---A-K----D-------G-----------------------V----------------------------------------------E--CE-----VI----------N----------LRTIRPMD--IE-TIESSVMKTN-N-LVTVEGGWP---Q-F-GVGAEI-------CA----RI--ME-G--PAF-N--HL-DAPVVRVTGA--D-VPMPYA-KIL-EENCIPQ-----------------------------VKD---II----FAVKKTL-NI--------------------------------------------------------------------------------------
>Rana_chensinensis@CT01131213.H1.1
----------------------------------------------------------------------------------------------------------------------------------------------------------------------------------------------------------------------------------------------------------------------------------------------------------------------------------------------------------------------------------------------------------------------------------------------------------------------------------------------------------------------------------------------------------------------------------MAAL-R--RLL--------CT--------G----K----S---------R-----------------------------------------------------------------------------------------------------------------------------L--S--------A----S--------F---------Q-------R---E-F--------------------------------------------------------------------------------------------------------------------------------------------------------------------------------------------------------------------------------------------------------------------------------------------------------------------------------------------------------------------------------------------------------------------------------------------------------------------------------------------------------------------------------------------------------------------------------------------------------------------------------------------------------------------------------------------------------------------------------------------------------------------------------------------------------------------------------------H------R-------S--Q-----P-------A----------A-------------------------------------------L-----Q--------------I-----T--------V--------------------------RD--------A--LNQALD-EELERDER---XFMLGEEV---A--Q-Y--------------------DGA--Y-KI--SRG--------LW-KKYG---D----K--RVMDTPISEMGFA-GIAVGAA-----M--AG----------L-R-PVCEFM---TFN-FSMQ-A-IDQV--INSAAK-THYMS--AX-LV-----------PV-PXXFRGPNG--ASA--GVAAQHSQCF--AAW-YGH-CPGLK--VVSPWNAEDARGLLKAAIR-DDNPVV-FLE------N-ELM---------------Y-------------------G--VP------------------------------------------------------------------------------F------------E----M--S----D--------------------EA-QS-------K-------------X-------F------------------------------------------V----V-----------X---------------IGKAKIER---P----------G-S---Q--ITXVAHS-R---PV-GX--C-I-------------------------------------X-A--A-N-V---L---A-K----E-------G-----------------------I----------------------------------------------D--CE-----VI----------N----------LRSIRPMD--IE-TIEASVVKXN-H-LVXIEGGWP---Q-F-GVGAEI-------CA----RI--ME-G--PAF-N--YL-DSPVFRVTXA--D-VPMPYA-KTL-EENCSPQ-----------------------------VKD---II----FAVKKTL-NL--I-----------------------------------------------------------------------------------
>Scyliorhinus_canicula@CT01131213.H1.1
-----------------------------------------------------------------------------------------------------------------------------------------------------------------------------------------------------------------------------------------------------------------------------------------------------------------------------------------------------------------------------------------------------------------------------------------------------------------------------------------------------------------------------------------------------------------------------------------------------------------------------------------------------------------------------------------------------------------------------------------------------------------------------V----V--------S---------R-------R---E-F--------------------------------------------------------------------------------------------------------------------------------------------------------------------------------------------------------------------------------------------------------------------------------------------------------------------------------------------------------------------------------------------------------------------------------------------------------------------------------------------------------------------------------------------------------------------------------------------------------------------------------------------------------------------------------------------------------------------------------------------------------------------------------------------------------------------------------------H------R-------T--V-----P-------A----------A-------------------------------------------V-----K--------------L-----T--------Y--------------------------RD--------A--LTQAMD-EEIERDET---VFLLGEEV---A--Q-Y--------------------DGA--Y-KV--SRG--------LW-KKWG---D----K--RIIDTPISEIGFA-GIAVGAA-----M--AG----------L-R-PICEFM---TFN-FSLQ-A-IDQV--INSAAK-TCYMS--AG-AV-----------PV-PIVFRGPNG--SSA--GVAAQHSQCF--AAW-YSH-CPGLK--VLSPWSAEDAKGLLKSAIR-DDNPVI-VLE------N-ELM---------------Y-------------------G--VP------------------------------------------------------------------------------F------------E----V--S----E--------------------EV-QS-------K-------------D-------F------------------------------------------V----I-----------P---------------IGKAKVEK---E----------G-M---N--ITLVAHS-K---SV-GH--C-L-------------------------------------D-A--A-V-A---L---A-K----E-------G-----------------------I----------------------------------------------D--CE-----VI----------N----------MRTIRPLD--IE-TIEASVMKTN-H-LVTVEGGWP---Q-F-GVGAEI-------CA----RI--ME-G--PAF-N--YL-DAPAVRVTGA--D-IPMPYA-KIL-EDNCVPQ-----------------------------IKD---VI----FSVKKVL-NV--------------------------------------------------------------------------------------
>Sphenodon_punctatus@CT01131213.H1.1
------------------------------------------------------------------------------------------------------------------------------------------------------------------------------------------------------------------------------------------------------------------------------------------------------------------------------------------------------------------------------------------------------------------------------------------------------------------------------------------------------------------------------------------------------------------------------------AV-G--ALR--------GL--------A----R----C---------G-----------------------------------------------------------------------------------------------------------------------------Q--RRGPARLR-A----P--------A---------R-------R---E-I--------------------------------------------------------------------------------------------------------------------------------------------------------------------------------------------------------------------------------------------------------------------------------------------------------------------------------------------------------------------------------------------------------------------------------------------------------------------------------------------------------------------------------------------------------------------------------------------------------------------------------------------------------------------------------------------------------------------------------------------------------------------------------------------------------------------------------------H------L-------S--A-----P-------A----------T-------------------------------------------I-----Q--------------V-----T--------V--------------------------RD--------A--LNQALD-EELERDEK---VFLLGEEV---A--Q-Y--------------------DGA--Y-KI--SRG--------LW-KKYG---D----K--RIIDTPISEMGFT-GIAVGAA-----M--AG----------L-R-PICEFM---TFN-FSMQ-A-IDQI--INSAAK-TCYMS--AG-QV-----------SV-PIVFRGPNG--ASA--GVAAQHSQCF--AAW-YGH-CPGLK--VVSPWSSEDAKGLLKSAIR-DDNPVV-MLE------N-ELL---------------Y-------------------G--VP------------------------------------------------------------------------------F------------E----V--A----E--------------------EA-QS-------K-------------D-------F------------------------------------------L----I-----------P---------------IGKAKVER---P----------G-T---H--TTLVAHS-R---PV-SH--C-L-------------------------------------E-A--A-A-V---L---A-Q----E-------G-----------------------V----------------------------------------------E--CE-----VI----------N----------LRTIRPLD--IE-TIEASVMKTN-H-LITVEGGWP---Q-F-GIGAEI-------CA----RL--ME-G--PAF-N--YL-DAPVVRVTGA--D-VPMPYA-KTL-EENCVPQ-----------------------------VKD---II----YAIKKTL-N---------------------------------------------------------------------------------------
>Trachemys_scripta@CT01131213.H1.1
---------------------------------------------------------------------------------------------------------------------------------------------------------------------------------------------------------------------------------------------------------------------------------------------------------------------------------------------------------------------------------------------------------------------------------------------------------------------------------------------------------------------------------------------------------------------------------------------------------------------------------------------------------------------------------------------------------------------------------------------------------------------------------------------------------------------------------------------------------------------------------------------------------------------------------------------------------------------------------------------------------------------------------------------------------------------------------------------------------------------------------------------------------------------------------------------------------------------------------------------------------------------------------------------------------------------------------------------------------------------------------------------------------------------------------------------------------------------------------------------------------------------------------------------------------------------------------------------------------------------------------------------------------------------------------------------------------------------------------------------------------------------------------------------------------------------------------------------------------------------------------------------------------------YG---D----K--RIIDTPISEMGFT-GIAVGAA-----M--AG----------L-R-PICEFM---TFN-FS-----------------------------V-----------PV-PVVFRGPNG--ASA--GVGAQHSQCF--AAW-YGH-CPGLK--VVSPWSSEDAKGLLKASVR-DDNPVV-MLE------N-ELM---------------Y-------------------G--VP------------------------------------------------------------------------------F------------E----M--A----E--------------------EA-QS-------K-------------D-------F------------------------------------------L----V-----------P---------------IGKAKIER---Q----------G-T---H--VTLVSHS-R---SV-GH--C-L-------------------------------------E-A--A-A-V---L---V-K----E-------G-----------------------V----------------------------------------------E--CE-----VI----------N----------LRTIRPMD--VE-SIEASVVKTN-H-LITVEGGWP---Q-F-GVGAEI-------CA----RI--ME-G--PAF-N--YL-DAPAVRLTGA--D-VPMPYA-KIL-EENCLPQ-----------------------------VKD---II----FAVKKVL-NI--------------------------------------------------------------------------------------
