# Supplementary material for: A phylogenomic framework and timescale for comparative studies of tunicates
Source: BMC Biol. 2018 Apr 13;16:39. doi: 10.1186/s12915-018-0499-2 (PMC5899321; doi:10.1186/s12915-018-0499-2)
Supplement: Supplementary file 4 — Supporting data. Transcriptome assemblies, alignments, and trees. (ZIP 38502 kb) [file 12915_2018_499_MOESM4_ESM.zip › 12915_2018_499_MOESM4_ESM/12915_2018_499 (Delsuc) Files Updated 23-03-2018/rf1.fasta]

>Branchiostoma_floridae@XP_002222587
------------------------------MSGD-S--S---D--Q-A----D---RN--VEIWKIKKLIKSLEAARGNGTSMISLIIPPK-DQISRVSKMLADEFGTASNIKSRV-NRLSVLAAITSVQQRLK---LYS---KVPPNGLVVYCGTIV-T-D-E---GK-EKKVNIDFE-PFK-PINTSLYLCDN--KFHTEALSALL-TD---DN-K---FGFIVMDGNGALFGTL-C-GNTREVLHKFTVDLPKKHGRGGQSALRFARLRMEKRHNYVRKVAEVATQLFI-S-N------D--KPNITGLILAGSA-------------------DFKTEL-SQ-S--DMFDQRLQVK-VLK-L-VDVSYGGEN-GFNQAIELSA--EVLSNVKFIQEKKLIGKYFDE--ISQDTG---KYCFGVDDTLKALE--MGAVETLIVWENL-D-YTRYVL--KD--HQ--------KD------E----E--K-LLY------L-----------------------------RP---------E------------Q------E---------K---D-----K--T-----Y--F--T----DK----DTG---V--E--L-EL--MESMP---LLEWF-------ANN-YKKFG--ATLEIITDRSQEGSQFCKGFGGIGGILRY------RVD------F--Q--G-M----E---Y--Q-G------D------D----F----------D--F----D-D--------------L------------D-D-Y----------------------------------------------------------------
>Strongylocentrotus_purpuratus@XP_001190316
----------------------------------------------------------------------------XGNGTSMISLIIPPK-DQISRVAKMLADEFGTASNIKSRV-NRLSVLSAITSVQQRLK---LYS---KVPPNGLVIYCGTIV-T-D-D---GK-EKKVNIDFE-PFR-PINTSLYLCDN--KFHTEALTALL-AD---DN-K---FGFIVMDGNGALFGTL-S-GNTREVLHKFTVDLPKKHGRGGQSALRFARLRMEKRHNYVRKVAETAVQLYI-S-N------D--KPNIGGLILAGSA-------------------DFKTEL-SQ-S--DMFDPRLQGK-VLK-L-VDVSYGGEN-GFNQAIELSA--EVLSNVKFIQEKKLIGKYFDE--ISQDTG---KYCFGVEDTFKALE--MGAVEILIVWENL-D-VQRYAL--KN--HS--------SD------E----E--K-ILH------L-----------------------------NP---------E------------Q------E---------K---D-----K--T-----Y--F--I----DK----DTG---V--E--L-EL--VESIA---LLEWL-------ANN-YKSYG--ATLEIITDRSQEGSQFCKGFGGIGGLLRY------RVD------F--Q--Q-L----D---Y--D-E------D------D----D----------D--Y----G-D--------------Y------------D-D-Y----------------------------------------------------------------
>Paracentrotus_lividus@89437753.1
--------------------------------AQ-E--E---T--A-A----D---RN--VEIWKIKKLIKSLQAARGNGTSMISLIIPPK-DQISRVAKMLADEFGTASNIKSRV-NRLSVLSAITSVQQRLK---LYS---KVPPNGLVIYCGTIV-T-D-D---GK-EKKVNIDFE-PFR-PINTSLYLCDN--KFHTEALMALL-AD---DN-K---FGFIVMDGNGALFGTL-S-GNTREVLHKFTVDLPKKHGRGGQSALRFARLRMEKRHNYVRKV--------------------------------------------------------------------------------------------------------------------------------------------------------------------------------------------------------------------------------------------------------------------------------------------------------------------------------------------------------------------------------------------------------------------------------------------------------------------------------------------------------------------------------------------------------------------------------------------------
>Saccoglossus_kowalevskii@XP_002742328
-------------------------MSASFGGGG-D--E---T--A-A----D---RN--VEIWKIKKLIKSLEAARGNGTSMISLIIPPK-DQISRVSKMLADEFGTASNIKSRV-NRLSVLSAITSVQQRLK---LYS---KVPPNGLVIYCGTIV-T-D-D---GK-EKKVNIDFE-PFR-PINTSLYLCDN--KFHTEALTALL-AD---DN-K---FGFIVMDGNGALFGTL-S-GNTRDVLHKFTVDLPKKHGRGGQSALRFARLRMEKRHNYVRKVAETAVTLYI-T-N------D--KANIAGLILAGSA-------------------DFKTEL-SQ-S--DMFDPRLQAK-VLK-L-VDVSYGGEN-GFNQAIELSS--EVLANVKFIQEKKLIGKYFDE--ISQDTG---KFCFGVDDTLKGLE--MGSVEILIVWENL-D-IMRYSL--KN--HQ--------TD------E----E--K-ILH------L-----------------------------TP---------E------------Q------E---------K---D-----R--T-----Y--F--V----NK----DTG---V--E--L-EL--VDSLP---LLEWL-------ANN-YKTFG--ATLEIITDKSQEGSQFCKGFGGIGGILRY------RVD------F--Q--Q-L----E---L--D---------------D----D----------E--F----A-D--------------F------------D-D-Y----------------------------------------------------------------
>Patiria_pectinifera@93318023.2
--------------------------------SN-D--E---S--A-A----D---RN--VEIWKIKKLIKSLQAARGNGTSMISLIIPPK-DQISRVAKMLADEFGTASNIKSRV-NRLSVLSAITSVQQRLK---LYS---------------------------------------------------------------------------------------------------------------------------------------------------------------------------------A-------------------DFKTEL-SQ-S--DMFDPRLQTK-ILK-L-VDVSYGGEN-GFNQAIELSS--EVLGNVKFIQEKKLIGKYFDE--ISQDTG---KYCFGMVDTLKALE--MGSVEILIVWENL-D-IQRFLL--KN--HS--------AD------E----E--K-VLH------L-----------------------------NP---------E------------Q------E---------R---D-----R--T-----Y--F--M----DK----DTG---V--E--L-EL--MESQP---LLEWL-------ANN-YKTFG--STLEIITDRSQEGSQFCKGFGGIGGILRY------RVD------F--Q--E-M----E---P--E---------------L----D----------E--F----G-D--------------F------------D-D-Y----------------------------------------------------------------
>Patiria_miniata@CT01100729.H1.1
-----------------------------------D--E---S--A-A----D---RN--VEIWKIKKLIKSLQAARGNGTSMISLIIPPK-DQISRVAKMLADEFGTASNIKSRV-NRLSVLSAITSVQQRLK---LYS---KVPPNGLVIYCGTIV-T-D-D---GK-EKKVNIDFE-PFR-PINTSLYLCDN--KFHTEALTALL-AD---DN-K---FGFIVMDGNGALFGTL-S-GNTREVLHKFSVDLPKKHGRGGQSALRFARLRMEKRHNYVRKVAEVAVTLYI-T-N------D--KPNIAGLILAGSA-------------------DFKTEL-SQ-S--DMFDPRLQTK-ILK-L-VDVSYGGEN-GFNQAIELSS--EVLGNVKFIQEKKLIGKYFDE--ISQDTG---KYCFGVVDTLKALE--MGSVEILIVWENL-D-IQRFLL--KN--HS--------AD------E----E--K-VLH------L-----------------------------NP---------E------------Q------E---------R---D-----R--T-----Y--F--M----DK----DTG---V--E--L-EL--MESQP---LLEWL-------ANN-YKTFG--STLEIITDRSQEGSQFCKGFGGIGGILRY------RVD------F--Q--E-M----E---P--E---------------L----D----------E--F----G-D--------------F------------D-D-Y----------------------------------------------------------------
>Styela_plicata@Spli20874.H1.1
-------------------------------MAE-T--E---T--T-A----D---RN--VEIWKIKKLIKSLEAARGNGTSMISLIIPPK-DQVSRVAKMLADEFGTASNIKSRV-NRLSVLGAIXSVQQRL---------------------------------------------------------------------------------------------------LFGTL-Q-GNTRRCLHKFTVDLPKKHGRGGQSALRFARLRMEKRHNYVRKVAETAVQLFI-T-N------D--RPNVTGLVLAGSA-------------------VFKTEL-SQ-S--DMFDQRLQVK-ILK-L-VDVSYGGEN-GFNQAIELSA--EVLSNVKFIQEKKLIGRYFDE--ISQDTG---KYCFGVEDTLKALE--MGAVEILIVWENM-D-IMRYVL--KN--HT--------TD------E----E--K-ILH------L-----------------------------KP---------D------------Q------E---------K---D-----K--T-----H--F--T----DK----ETG---V--E--M-EM--VDSCS---LLEWF-------ANN-YKRFG--STLEIVTDRSQEGSQFVKGFGGIGGMLRY------RID------F--Q--G-M----E---Y--N-E------D------E----Y----------D--Q----Y-----------------------------D-D-Y----------------------------------------------------------------
>Halocynthia_roretzi@CT01061112.H1.1
-------------------------------MAE-T--E---T--T-A----D---RN--VEIWKIKKLIKSLEAARGNGTSMISLIIPPK-DQVSRVAKMLADEFGTASNIKSRV-NRLSVLGAITSVQQRLK---LYN---KVPSNGLVVYCGTIV-T-D-E---GR-EKKVNIDFE-PFK-PINTSLYLCDN--KFHTEALTALL-SD---DN-K---FGFIVMDGNGALFGTL-Q-GNTREVLHKFNVDLPKKHGRGGQSALRFARLRMEKRHNYVRKVAETAVTLFI-T-N------D--RANVTGLVMAGSA-------------------DFKTEL-SQ-S--DMFDQRLQVK-ILK-L-VDVSYGGEN-GFNQAIELSA--EVLSNVKFIQEKKLIGRYFDE--ISQDTG---KFCFGVDDTLKALE--MGAVEILIVWENL-D-TMRYVL--KN--HT--------AD------E----E--K-ILF------L-----------------------------RP---------D------------Q------D---------K---D-----K--T-----H--F--T----DK----DTG---V--E--M-EM--VDSCS---LLEWF-------ANN-YKKFG--ATLEIVTDRSQEGSQFVKGFGGIGGMLRY------RID------F--Q--S-M----E---F--N-D------D------E----F----------D--E----Y-----------------------------D-D-Y----------------------------------------------------------------
>Dendrodoa_grossularia@CT01091002.H1.2
-------------------------------MAE-T--E---T--T-A----D---RN--VEVWKIKKLIKSLEAARGNGTSMISLIIPPK-DQVSRVAKMLADEFGTASNIKSRV-NRLSVLGAITSVQQRLK---LYN---KVPPNGLVVYCGTIV-T-D-E---GK-EKKVNIDFE-PFK-AINTSLYLCDN--KFHTEALTALL-SD---DN-K---FGFIIMDGNGALFGTL-Q-GNTREVLHKFNVDLPKKHGRGGQSALRFARLRMEKRHNYVRKVAETATTLYI-T-N------D--RPNVTGLVMAGSA-------------------DFKTEL-SQ-S--DMFDQRLQVK-ILK-L-VDVSYGGEN-GFNQAIELSA--EVLSNVKFIQEKKLIGRYFDE--ISQDTG---KYCFGVDDTLKALE--MGAVERLIVWENL-D-TMRYVL--KN--HA--------SD------E----E--K-ILY------L-----------------------------KP---------D------------Q------E---------K---D-----K--T-----H--F--T----DK----DTG---V--E--M-EM--VESCS---LLEWF-------ANN-YKRFG--STLEIVTDRSQEGSQFVKGFGGIGGMLRY------RID------F--Q--S-M----E---F--N-E------D------D----L----------D--L----Y-----------------------------D-D-Y----------------------------------------------------------------
>Ciona_intestinalis@XP_002127384
-------------------------------MAE-L--E---T--A-A----D---RN--VEIWKIKKLIKSLEAARGNGTSMISLIIPPK-DQISRVAKMLADEYGTASNIKSRV-NRLSVLGAITSVQQRLK---LYN---KVPGNGLVVYCGTIV-T-D-E---GK-EKKVNIDFE-PFK-PINTSLYLCDN--KFHTEALTALL-SD---DN-K---FGFIVMDGNGALFGTL-Q-GNTRDVLHKFTVDLPKKHGRGGQSALRFARLRMEKRHNYVRKVAETSVTLFI-T-N------D--RPNVTGLILAGSA-------------------DFKTEL-SQ-S--DMFDQRLQAK-IIK-L-VDVSYGGEN-GFNQAIELST--EVLSNVKFIQEKKLIGRYFDE--ISQDTG---KFCFGVDDTLKALE--MGAVETLIVWENL-D-TMRYVL--KN--HS--------TD------E----E--K-ILF------L-----------------------------RP---------D------------Q------E---------K---D-----K--T-----H--F--T----DK----DTQ---V--E--M-EM--TESCP---LLEWF-------ANN-YKKFG--ATLEIVTDRSQEGSQFVKGFGGIGGMLRY------RID------F--Q--S-L----E---F--N-E-------------D----D----------D--Y----F-N-----------------------------D-Y----------------------------------------------------------------
>Phallusia_mammilata@Pmam55945.H1.1
-------------------------------------------------------------------------------------------------------------------------------------------------------------------------------------------------------------------------------------------------------------------------------------------------------------------------------------------------------------------------------------------------------------------------------------------------------------------------------------------------------------------------------------------------------------------------------------------------------------------------------------------------------------------------------------EIVTDRSQEGSQFVKGFGGIGGMLRY------RID------F--Q--S-L----E---F--N-E------D------D----D----------D--F----F-N------------------------------------------------------------------------------------------------
>Ciona_savignyi@51679308.4
-------------------------------MAE-L--E---T--A-A----D---RN--VEIWKIKKLIKSLEAARGNGTSMISLIIPPK-DQISRVAKMLADEYGTASNIKSRV-NRLSVLGAITSVQQRLK---LYN---KVPGNGLVVYCGTIV-T-D-E---GK-EKKVNIDFE-PFK-PINTSLYLCDN--KFHTEALTALL-SD---DN-K---FGFIIMDGNGALFGTL-Q-GNTRDVLHKFTVDLPKKHGRGGQSALRFARLRMEKRHNYVRKVAETSVTFFI-T-N------D--RPNVTGLILAGSA-------------------DFKTEL-SQ-S--DMFDQRLQAK-IIK-L-VDVSYGGEN-GFNQAIELST--EVLSNVKFIQEKKLIGRYFDE--ISQDTG---KFCFGVDDTLKALE--MGAVETLIVWENL-D-TMRYVL--KN--HS--------TD------E----E--K-ILF------L-----------------------------RP---------D------------Q------E---------K---D-----K--T-----H--F--T----DK----DTQ---V--E--M-EM--TDSCP---LLEWF-------ANN-YKKFG--ATLEIVTDRSQEGSQFVKGFGGIGGMLRY------RID------F--Q--S-L----E---F--N-E------D------D----D----------D--Y----F-N------------------------------------------------------------------------------------------------
>Clavelina_lepadiformis@CT01091002.H1.1
-------------------------------MAD-A--E---T--A-A----D---RN--VEIWKIKKLIKSLEAARGNGTSMISLIIPPK-DQVSRVAKMLADEYGTASNIKSRV-NRLSVLGAITSVQQRLK---LYN---KVPTNGLVVYCGTIV-T-D-E---GK-EKKVNIDFE-PFK-PINTSLYLCDN--KFHTEALTALL-SD---DN-K---FGFIIMDGNGALFGTL-Q-GNTREVLHKFTVDLPKKHGRGGQSALRFARLRMEKRHNYVRKVAETAVTLFI-T-N------D--RPNVTGLILAGSA-------------------DFKTEL-SQ-S--DMFDQRLQTK-IIK-L-VDVSYGGEN-GFNQAIELSA--EVLSNVKFIQEKKLIGKYFDE--ISQDTG---KFCFGVDDTLKALE--MGAVEILIVWENL-D-IMRYVL--KN--HS--------TD------E----E--K-ILY------L-----------------------------RP---------D------------Q------E---------K---D-----K--T-----H--F--T----DK----ETQ---V--E--L-EM--TDSCP---LLEWF-------ANN-YKKYG--ATLEIVTDRSQEGSQFVKGFGGIGGMLRY------RID------F--Q--S-L----E---F---------------------------------------------------------------------------------------------------------------------------------------------
>Molgula_gulf@MGUL77904.H1.1
-------------------------------MAE-S--N---T--S-A----D---RN--VEIWKIKKLIKSLEAARGNGTSMISLIIPPR-DQISRVSKMLADEFGTASNIKSRV-NRLSVLGAITSVQQRLK---L------------------------------------------PFK-PINTSLYLCDN--KFHTEALTALL-SD---DN-K---FGFIVMDGNGALFGTL-Q-GNTRDVLHKFTVDLPKKHGRGGQSALRFARLRMEKRHNYVRKVAETAVQMYI-T-N------D--RPNVTGLVLAGSA-------------------DFKTEL-SQ-S--DMFDQRLQAK-VLK-L-VDVSYGGEN-GFNQAIELST--EVLSNVKFIQEKKLIG-------------------FGVDDTLKALE--MGAVEILIAWENL-D-TMRYVL--KN--HS--------TD------E----E--K-ILF------L-----------------------------RA---------D------------Q------E---------K------------------------------------------------------------------------------KKFG--ATLEIVTDRSQEGSQFVKGFGGIGGMLRY------RI----------------------------------------------------------------------------------------------------------------------------------------------------------------------
>Bostrichobranchus_pilularis@CT01091002.H1.1
-------------------------------MAE----E---T--T-A----D---RN--VEIWKIKKLIKSLEAARGNGTSMISLIIPPK-DQVSRVSKMLADEFGTASNIKSRV-NRLSVLGAITSVQQRLK---LYN---KVPPNGLVVYCGTIV-T-D-E---GK-EKKVNIDFE-PFK-PINTSLYLCDN--KFHTEALTALL-SD---DN-K---FGFIIMDGNGALFGTL-Q-GNTRDIMHKFTVDLPKKHGRGGQSALRFARLRMEKRHNYVRKVAETAVQMFI-T-N------D--KPNVTGLVLAGSA-------------------DFKTDL-SK-S--DMFDQRLQAK-ILK-L-VDVSYGGEN-GFNQAIELST--EVLSNVKFIQEKKLIGKYFDE--ISQDTG---KFCFGVDDTLKALE--MGAVETLVVWENL-D-TMRYVL--RN--HA--------AD------E----E--K-ILF------L-----------------------------KP---------D------------Q------E---------R---D-----K--T-----H--F--T----DK----DTG---V--E--M-EM--VDSCP---LLEWF-------ANN-YKNFG--ATLEIVTDRSQEGSQFVKGFGGIGGMLRY------RID------F--Q--E-M----E---F--V-E------D----------------------D--F----L-----------------------------D-D-Y----------------------------------------------------------------
>Molgula_tectiformis@67790863.7
------------------------------------------T--T-A----D---RN--VEIWKIKKLIKSLEAARGNGTSMISLIIPPR-DQISRVSKMLADEFGTASNIKSRV-NRLSVLGAITSVQQRLK---LYN---KVPPNGLVVYCGTIV-T-D-E---GK-EKKVNIDFE-PFK-PINTSLYLCDN--KFHTEALTALL-SD---DN-K---FGFIIMDGNGALFGTL-Q-GNTREVLHKFNVDLPKKHGRGGQSALRFARLRMEKRHNYVRKVAETAVQLFI-T-N------D--KPNVTGLVLAGSA-------------------DFKTEL-SQ-S--DMFDQRLQAK-ILK-L-VDVSYGGEN-GFNQAIELSA--EVLSNVKFIQEKKLIGKYFDE--ISQDTG---KFCFGVDDTLRALE--MGAVEILIVWENL-D-TMRYVL--KN--HS--------SD------E----E--K-ILF------L-----------------------------KA---------D------------Q------E---------K---D-----K--T-----H--F--T----DQ----SSG---V--E--M-EM--VDSCS---LLEWF-------ANN-YKRFG--ATLEIVTDRSQEGSQYVKGFGGIGGMLRY------RID------F--Q--S-M----E---Y-----------N------E----D----------E--Y----D-D------------------------------------------------------------------------------------------------
>Molgula_occidentalis@Mocc45685.H1.2
-------------------------------MAE-T--E---T--T-A----D---RN--VEIWKIKKLIKSLEAARGNGTSMISLIIPPK-DQISRVSKMLADEYGTASNIK------------------------------KVPPNGLVVYCGTIV-T-D-E---GK-EKKVNIDFE-PFK-PINTSLYLCDN--KFHTEALT-------------------------------------------------PKKHGRGGQSA--------EKRHNYVRKVAETAVQLFI-T-N------D--KPNVTGLVLAGSA-------------------DFKTEL-SQ-S--DMFDQRLQTK-VLK-L-VDVSYGGEN-GFNQAIELST--EVLSNVKFIQEKKLIGKYFDE--ISQDTG---KFCFGVDDTLKALE--MGAVEILIVWENL-D-TMRYVL--KN--HS--------TD------E----E--K-ILF------L-----------------------------RP---------D------------Q------E---------K---D-----K--T-----H--F--T----DK----DTG---V--E--M-EM--VDSCS---LLEWF-------ANN-YKRFG--ATLEIVTDRSQEGSQFVK-----------------------------------------------------------------------------------------------------------------------------------------------------------------------------------------
>Homo_sapiens@BAA85489
-------------------------------MAD-D--P---S--A-A----D---RN--VEIWKIKKLIKSLEAARGNGTSMISLIIPPK-DQISRVAKMLADEFGTASNIKSRV-NRLSVLGAITSVQQRLK---LYN---KVPPNGLVVYCGTIV-T-E-E---GK-EKKVNIDFE-PFK-PINTSLYLCDN--KFHTEALTALL-SD---DS-K---FGFIVIDGSGALFGTL-Q-GNTREVLHKFTVDLPKKHGRGGQSALRFARLRMEKRHNYVRKVAETAVQLFI-S-G------D--KVNVAGLVLAGSA-------------------DFKTEL-SQ-S--DMFDQRLQSK-VLK-L-VDISYGGEN-GFNQAIELST--EVLSNVKFIQEKKLIGRYFDE--ISQDTG---KYCFGVEDTLKALE--MGAVEILIVYENL-D-IMRYVL--HC--QG--------TE------E----E--K-ILY------L-----------------------------TP---------E------------Q------E---------K---D-----K--S-----H--F--T----DK----ETG---Q--E--H-EL--IESMP---LLEWF-------ANN-YKKFG--ATLEIVTDKSQEGSQFVKGFGGIGGILRY------RVD------F--Q--G-M----E---Y--Q-G------G------D----D----------E--F----F-D--------------L------------D-D-Y----------------------------------------------------------------
>Mus_musculus@XP_004282110
-------------------------------MAD-D--P---S--A-A----D---RN--VEIWKIKKLIKSLEAARGNGTSMISLIIPPK-DQISRVAKMLADEFGTASNIKSRV-NRLSVLGAITSVQQRLK---LYN---KVPPNGLVVYCGTIV-T-E-E---GK-EKKVNIDFE-PFK-PINTSLYLCDN--KFHTEALTALL-SD---DS-K---FGFIVIDGSGALFGTL-Q-GNTREVLHKFTVDLPKKHGRGGQSALRFARLRMEKRHNYVRKVAETAVQLFI-S-G------D--KVNVAGLVLAGSA-------------------DFKTEL-SQ-S--DMFDQRLQSK-VLK-L-VDISYGGEN-GFNQAIELST--EVLSNVKFIQEKKLIGRYFDE--ISQDTG---KYCFGVEDTLKALE--MGAVEILIVYENL-D-IMRYVL--HC--QG--------TE------E----E--K-ILY------L-----------------------------TP---------E------------Q------E---------K---D-----K--S-----H--F--T----DK----ETG---Q--E--H-EL--IESMP---LLEWF-------ANN-YKKFG--ATLEIVTDKSQEGSQFVKGFGGIGGILRY------RVD------F--Q--G-M----E---Y--Q-G------G------D----D----------E--F----F-D--------------L------------D-D-Y----------------------------------------------------------------
>Bos_taurus@XP_873113
-------------------------------MAD-D--P---S--A-A----D---RN--VEIWKIKKLIKSLEAARGNGTSMISLIIPPK-DQISRVAKMLADEFGTASNIKSRV-NRLSVLGAITSVQQRLK---LYN---KVPPNGLVVYCGTIV-T-E-E---GK-EKKVNIDFE-PFK-PINTSLYLCDN--KFHTEALTALL-SD---DS-K---FGFIVIDGSGALFGTL-Q-GNTREVLHKFTVDLPKKHGRGGQSALRFARLRMEKRHNYVRKVAETAVQLFI-S-G------D--KVNVAGLVLAGSA-------------------DFKTEL-SQ-S--DMFDQ--------------------------------------------------RYFDE--ISQDTG---KYCFGVEDTLKALE--MGAVEILIVYENL-D-IMRYVL--HC--QG--------TE------E----E--K-ILY------L-----------------------------TP---------E------------Q------E---------K---D-----K--S-----H--F--T----DK----ETG---Q--E--H-EL--IESMP---LLEWF-------ANN-YKKFG--ATLEIVTDKSQEGSQFVKGFGGIGGILRY------RVD------F--Q--G-M----E---Y--Q-G------G------D----D----------E--F----F-D--------------L------------D-D-Y----------------------------------------------------------------
>Ornithorhynchus_anatinus@XP_001518498
-----------------------------------------------------------------------------XNGTSMISLIIPPK-DQISRVAKMLADEFGTASNIKSRV-NRLSVLGAITSVQQRLK---LYN---KVPPNGLVVYCGTIV-T-E-E---GK-EKKVNIDFE-PFK-PINTSLYLCDN--KFHTEALTALL-SD---DS-K---FGFIVIDGSGALFGTL-Q-GNTREVLHKFTVDLPKKHGRGGQSALRFARLRMEKRHNYVRKVAETAVQLFI-S-G------D--KVNVAGLVLAGSA-------------------DFKTEL-SQ-S--DMFDQRLQSK-VLK-L-VDISYGGEN-GFNQAIELST--EVLSNVKFIQEKKLIGRYFDE--ISQDTG---KYCFGVEDTLKALE--MGAVEILIVYENL-D-IMRYVL--HC--QG--------TE------E----E--K-ILY------L-----------------------------TP---------E------------Q------E---------K---D-----K--S-----H--F--T----DK----ETG---Q--E--H-EL--IESMP---LLEWF-------ANN-YKKFG--ATLEIVTDKSQEGSQFVKGFGGIG-----------------------------------------------------------------------------------------------------------------------------------------------------------------------------------
>Taeniopygia_guttata@XP_002187106
-----------------------------------------------------------------------------XNGTSMISLIIPPK-DQISRVAKMLADEFGTASNIKSRV-NRLSVLGAITSVQQRLK---LYN---KVPPNGLVVYCGTIV-T-E-E---GK-EKKVNIDFE-PFK-PINTSLYLCDN--KFHTEALTALL-SD---DS-K---FGFIVIDGSGALFGTL-Q-GNTREVLHKFTVDLPKKHGRGGQSALRFARLRMEKRHNYVRKVAETAVQLFI-S-G------D--KVNVAGLVLAGSA-------------------DFKTEL-SQ-S--DMFDQRLQSK-VLK-L-VDISYGGEN-GFNQAIELST--EVLSNVKFIQEKKLIGRYFDE--ISQDTG---KYCFGVEDTLKALE--MGAVEILIVYENL-D-IMRYVL--HC--QG--------TE------E----E--K-ILY------L-----------------------------TP---------E------------Q------E---------K---D-----K--S-----H--F--T----DK----ETG---Q--E--H-EL--IESMP---LLEWF-------ANN-YKKFG--ATLEIVTDKSQEGSQFVKGFGGIGGILRY------RVD------F--Q--G-M----E---Y--Q-G------G------D----D----------E--F----F-D--------------L------------D-D-Y----------------------------------------------------------------
>Xenopus_laevis@AAH68651
-------------------------------MAD-D--P---S--A-A----D---RN--VEIWKIKKLIKSLEAARGNGTSMISLIIPPK-DQISRVAKMLADEFGTASNIKSRV-NRLSVLGAITSVQQRLK---LYN---KVPPNGLVVYCGTIV-T-E-E---GK-EKKVNIDFE-PFK-PINTSLYLCDN--KFHTEALTALL-SD---DS-K---FGFIVIDGSGALFGTL-Q-GNTREVLHKFTVDLPKKHGRGGQSALRFARLRMEKRHNYVRKVAETAVQLFI-S-G------D--KVNVAGLVLAGSA-------------------DFKTEL-SQ-S--DMFDQRLQSK-VLK-L-VDISYGGEN-GFNQAIELST--EVLSNVKFIQEKKLIGRYFDE--ISQDTG---KYCFGVEDTLKALE--MGAVEILIVYENL-D-TMRYVL--RC--NG--------SE------E----E--K-TLY------L-----------------------------TP---------E------------Q------E---------K---D-----K--S-----H--F--I----DK----ETG---Q--E--H-EL--IESMP---LLEWF-------ANS-YKKFG--ATLEIVTDKSQEGSQFVKGFGGIGGILRY------RVD------F--Q--G-M----D---Y--Q-G------V------D----D----------E--F----F-D--------------L------------D-D-Y----------------------------------------------------------------
>Xenopus_tropicalis@CAJ81583
-------------------------------MAD-D--P---S--A-A----D---RN--VEIWKIKKLIKSLEAARGNGTSMISLIIPPK-DQISRVAKMLADEFGTASNIKSRV-NRLSVLGAITSVQQRLK---LYN---KVPPNGLVVYCGTIV-T-E-E---GK-EKKVNIDFE-PFK-PINTSLYLCDN--KFHTEALTALL-SD---DS-K---FGFIVIDGSGALFGTL-Q-GNTREVLHKFTVDLPKKHGRGGQSALRFARLRMEKRHNYVRKVAETAVQLFI-S-G------D--KVNVAGLVLAGSA-------------------DFKTEL-SQ-S--DMFDQRLQSK-VLK-L-VDISYGGEN-GFNQAIELST--EVLSNVKFIQEKKLIGRYFDE--ISQDTG---KYCFGVEDTLKALE--MGAVEILIVYENL-D-IMRYVL--RC--NG--------SE------E----E--K-TLY------L-----------------------------TP---------E------------Q------E---------K---D-----K--S-----H--F--I----DK----ETG---Q--E--H-EL--IESMP---LLEWF-------ANN-YKKFG--ATLEIVTDKSQEGSQFVKGFGGIGGILRY------RVD------F--Q--G-M----E---Y--Q-G------G------D----D----------E--F----F-D--------------L------------D-D-Y----------------------------------------------------------------
>Callorhinchus_milii@CT01070718.H1.1
----------------------------------------------------------------------------------------------------------------------------------------------------------------------------------------------------------ALTALL-SD---DS-K---FGFIVIDGSGALFGTL-Q-GNTREVLHKFTVDLPKKHG-----------------------------------------------------------------------------------------------QRLQSK-VLK-L-VDISYGGEN-GFNQAIELSA--EVLSSVKFIQEKKLIGRYFDE--ISQDTG---KYCFGVEDTLKALE--MGAVEILIVYENL-D-IMRYVL--RC--HG--------TE------E----E--K-ILY------L-----------------------------TP---------E------------Q------E---------K---D-----K--S-----H----------------------------------------------------------------------------------------------------------------------------------------------------------------------------------------------------------------------------------------------------------------------------
>Danio_rerio@AAH66583
-------------------------------MAD-D--P---S--A-A----D---RN--VEIWKIKKLIKSLEAARGNGTSMISLIIPPK-DQISRVAKMLADEFGTASNIKSRV-NRLSVLGAITSVQQRLK---LYN---KVPPNGLVVYCGTIV-T-E-E---GK-EKKVNIDFE-PFK-PINTSLYLCDN--KFHTEALTALL-SD---DS-K---FGFIVIDGSGALFGTL-Q-GNTREVLHKFTVDLPKKHGRGGQSALRFARLRMEKRHNYVRKVAETAVQLFV-S-N------D--KVNVAGLVLAGSA-------------------DFKTEL-SQ-S--DMFDPRLQAK-VLK-L-VDISYGGEN-GFNQAIELSA--EVLSNVKFIQEKKLIGRYFDE--ISQDTG---KYCFGVEDTLKALE--MGAVEILIVYENL-D-TMRYVL--RC--HG--------ENTTP-END----E--K-ILY------L-----------------------------TP---------E------------Q------E---------K---D-----K--S-----H--F--T----DK----ETG---Q--E--H-EL--IESMP---LLEWF-------ANN-YKKFG--ATLEIVTDKSQEGSQFVKGFGGIGGILRY------RVD------F--Q--G-M----E---Y--Q-G------D------D----D----------E--F----F-D--------------L------------D-D-Y----------------------------------------------------------------
>Danio_rerio@AAI53984
-------------------------------MAD-E--P---C--T-A----D---RN--VEMWKIKKLIRSLQAARGNGTSMISLIVPPK-DQISRVAKMLADEFGTASNIKSRV-NRLSVLGAITSVQQRLK---LYS---KVPHNGLVVYCGTIV-T-D-E---GK-EKKVNIDFE-PFK-PINTSLYLCDN--KFHTEALTALL-TD---DS-K---FGFIVIDGSGALFGTL-Q-GNTKEVLHKFTVDLPKKHGRGGQSALRFARLRMEKRHNYVRKVAETAVQLYV-S-N------D--KVNVVGLVLAGSA-------------------DFKTEL-SQ-S--DMFDPRLQVK-VLK-L-VDICYGGEN-GFNQAIELSA--EILINVKFMQEKKLIGRYFDE--ISQDTG---KYCYGVEDTLRALE--MGAVEILIVYENQ-E-TMRYVL--KL--HG--------AELNGSKND----E--K-VIY------L-----------------------------SP---------E------------Q------E---------R---D-----K--S-----H--F--I----DK----ETG---H--E--H-EL--MECMP---LLEWF-------ASN-YKKFG--ATLEIVTDKSQEGSQFVKGFGGIGGILRY------RVD------F--H--G-L----E---Y--Q--------E------E----E----------E--L----F-D--------------L------------G-D-Y----------------------------------------------------------------
>Squalus_acanthias@CT01070725.H1.1
-------------------------------MAD-D--P---T--A-A----D---RN--VEIWKIKKLIKSLEAARGNGTSMISLIIPPK-DQISRVAKMLADEFGTASNIKSRV-NRLSVLGAITSVQQRLK---LYN---KVPPNGLVVYCGTIV-T-E-E---GK-EKKVNIDFE-PFK-PINTSLYLCDN--KFHTEALTALL-SD---DS---------------------------------------------------------------------------------------------------------------------------------------------------------------------------------------------------------------------------------------------------------------------------------------------------------------------------------------------------------------------------------------------------------------------------------------------------------------------------------------------------------------------------------------------------------------------------------------------------------------------------------------------------------------------
>Petromyzon_marinus@51791799.21
------------------------------------------------------------------------------NGTSMISLIIPPK-DQISRVSKMLADEFGTASNIKSRV-NRLSVLGAITSVQQRLK---LYN---KVPPNGLVVYCGTIV-T-E-E---GK-EKKVNIDFE-PFK-PINTSLYLCDN--KFHTEALTALL-SD---DS-K---FGFIVMDGNGALFGTL-Q-GNTREVLHKFTVDLPKKHGRGGQSALRFARLRMEKRHNYVRKVAETAVQLFI-S-N------D--KPNVVGLILAGSA-------------------DFKTEL-SQ-S--DMFDPRLQSK-VLK-I-VDISYGGEN-GFNQAIELSQ--EVLTSVKFIQEKKLIGKYFDE--ISQDTG---KYCFGVDDTLRALE--MGAVEILIVWENL-E-ITRYVL--RC--NP--------AEAED---P----E--K-VLY------L-----------------------------TP---------E------------Q------E---------K---D-----K--S-----H--F--I----DK----ETG---V--E--H-EM--VENMP---LLEWF-------ANN-YKKFG--ATLEIITDKSQEGSQFVRGFGGIGGILRY------RVD------F--Q--G-M----D---F--Q--------G------D----D----------E--E----F-N--------------L------------D-D-Y----------------------------------------------------------------
>Oikopleura_dioica@CBY18776
-------------------------------MAD-P--D--------L----D---QN--VQVFKIKRLIRNLEKARGNGTSMISLIIPPK-EQVAKQQKMLADEYGTASNIKSRV-NRLSVLSAITATQQRLK---LYN---KVPPNGLVVYCGTIM-T-D-E---GK-EKKVTIDFE-PFK-PINTSLYLCDN--KFHTEALSDLL-TD---DN-R---FGFIIMDGNGCLFATL-T-GNTRDIIQKFDVDLPKKHGRGGQSALRFARLRMEKRHNFVRKVAETAVKCFI-K-D------D--KVSCVGLILAGSA-------------------DFKTEL-NG-S--DMFDQRLAAK-VIR-T-VDVSYGGEN-GFNQAIELVQ--DDLSNVKFVQEKKLICQYFDE--ISRDTG---KYCFAIGDTVSALE--QGAVETLIIWENL-D-IKRYVF--RN--PV--------SE------L----N--E-VKY------L-----------------------------NQ---------T------------E------E---------K---D-----R--K-----H--F--V----DK----STG---Q--E--L-ES--ISVEP---FIDWLVDTDESNAPN-YKQYG--TQLEIVTDRSQEGAQFVKGFGGIGGLLRY------PVD------F--A--A-Q----E---Y--I-S------D------E----D----------D--F----D-L---------------------------D-D-YWYGFILSTGYFNFALNYHERQNKPRIDESRGWLLVTCAHAI-----------------------
>Apostichopus_japonicus@SRA8873.H1.1
-----------------------------------E--E---S--A-S----D---RN--VEMWKIKKLIKSLQAARGNGTSMISLIIPPK-DQVSRVAKMLADEFGTASNIKSRV-NRLSVLSAITSVQQRLK---LYS---KVP--GLVIYCGTIV-T-D-D---GK-EKRVNIDFE-PFR-PINTSLYLCD-------------------------------------------------------------------------------------------------------------------------------------------------------------------------------------------------------------------------------------------------------------------------------------------------------------------------------------------------------------------------------------------------------------------------------------------------------------------------------------------------------------------------------------------------------------------------------------------------------------------------------------------------------------------------------------------
>Anolis_carolinensis@XP_003215303
-------------------------------MAD-D--P---S--A-A----D---RN--VEIWKIKKLIKSLEAARGNGTSMISLIIPPK-DQISRVAKMLADEFGTASNIKSRV-NRLSVLGAITSVQQRLK---LYN---KVPPNGLVVYCGTIV-T-E-E---GK-EKKVNIDFE-PFK-PINTSLYLCDN--KFHTEALTALL-SD---DS-K---FGFIVIDGSGALFGTL-Q-GNTREVLHKFTVDLPKKHGRGGQSALRFARLRMEKRHNYVRKVAETAVQLFV-S-G------D--KVNVAGLVLAGSA-------------------DFKTEL-SQ-S--DMFDQRLQSK-VLK-L-VDISYGGEN-GFNQAIELST--EVLSNVKFIQEKKLIGRYFDE--ISQDTG---KYCFGVEDTLKALE--MGAVEILIVYENL-D-IMRYVL--HC--QG--------TE------E----E--K-ILY------L-----------------------------TP---------E------------Q------E---------K---D-----K--S-----H--F--T----DK----ETG---Q--E--H-EL--IESMP---LLEWF-------ANN-YKKFG--ATLEIVTDKSQEGSQFVKGFGGIGGILRY------RVD------F--Q--G-M----E---Y--Q-G------G------D----D----------E--F----F-D--------------L------------D-D-Y----------------------------------------------------------------
>Meleagris_gallopavo@XP_003210301
-----------------------------------------------------------------------------XNGTSMISLIIPPK-DQISRVAKMLADEFGTASNIKSRV-NRLSVLGAITSVQQRLK---LYN---KVPPNGLVVYCGTIV-T-E-E---GK-EKKVNIDFE-PFK-PINTSLYLCDN--KFHTEALTALL-SD---DS-K---FGFIVIDGSGALFGTL-Q-GNTREVLHKFTVDLPKKHGRGGQSALRFARLRMEKRHNYVRKVAETAVQLFI-S-G------D--KVNVAGLVLAGSA-------------------DFKTEL-SQ-S--DMFDQRLQSK-VLK-L-VDISYGGEN-GFNQAIELST--EVLSNVKFIQEKKLIGRYFDE--ISQDTG---KYCFGVEDTLKALE--MGAVEILIVYENL-D-IMRYVL--HC--QG--------TE------E----E--K-ILY------L-----------------------------TP---------E------------Q------E---------K---D-----K--S-----H--F--T----DK----ETG---Q--E--H-EL--IESMP---LLEWF-------ANN-YKKFG--ATLEIVTDKSQEGSQFVKGFGGIGGILRY------RVD------F--Q--G-M----E---Y--Q-G------G------D----D----------E--F----F-D--------------L------------D-D-Y----------------------------------------------------------------
>Eucidaris_tribuloides@CT01120331.H1.1
--------------------------------------------------------------------LIKSLQAARGNGTSMISLIIPPK-DQISRVAKMLADEFGTASNIKSRV-NRLSVLSAITSVQQRLK---LYT---KVPPNGLVIYCGTIV-T-D-D---GK-EKKVNIDFE-PFR-PINTSLYLCDN--KFHTEA-----------------------------------------------------------------------------------------------------------GLILAGSA-------------------DFKTEL-SQ-S--DMFDPRLQAK-VLK-L-VDVSYGGEN-GFNQAIELSA--EVLSNVKFIQ---LIGKYF---------------------------------------------------------------------------------------------------------------------------------------------------------------------------------------------------------------------------------------------------------------------------------------------------------------------------------------------------------------------------------------------------------------------------------------------------------------------
>Lytechinus_variegatus@JH451967.H1.3
----------------------------------------------------------------------------------------------------------------------------------------------------------------------------------------------------------ALMALL-AD---DN-K---FGFIVMDGNGALFGTL-S-GNTREVLHKFTVDLPKKHG------------------------------------------------------------------------------------------------RLQAK-ILK-L-VDVSYGGEN-GFNQAIELSA--EVLSNVKFIQEKKLIGKYFDE--ISQDTG---KYCFGVEDTFKALE--MGAVEILIVWENL-D-VTRYVL--KN--HS--------SD------E----E--K-ILH------L-----------------------------NP---------E------------Q------E---------K---D-----K--T-----Y--F--I----DK----DTG---V--E--L-EL--VESIA---LLEWL-------ANN-YKSFG--ATLEIITDRSQEGSQFCKGFGGIGGLLRY------RVD------F--Q--Q-L----D---Y--D-E------D------D----D----------D--Y----G-D--------------Y------------D-G-Y----------------------------------------------------------------
>Sarcophilus_harrisii@XP_003756645
-----------------------------------------------------------------------------XNGTSMISLIIPPK-DQISRVAKMLADEFGTASNIKSRV-NRLSVLGAITSVQQRLK---LYN---KVPPNGLVVYCGTIV-T-E-E---GK-EKKVNIDFE-PFK-PINTSLYLCDN--KFHTEALTALL-SD---DS-K---FGFIVIDGSGALFGTL-Q-GNTREVLHKFTVDLPKKHGRGGQSALRFARLRMEKRHNYVRKVAETAVQLFI-S-G------D--KVNVAGLVLAGSA-------------------DFKTEL-SQ-S--DMFDQRLQSK-VLK-L-VDISYGGEN-GFNQAIELST--EVLSNVKFIQEKKLIGRYFDE--ISQDTG---KYCFGVEDTLKALE--MGAVEILIVYENL-D-IMRYVL--HC--QG--------TE------E----E--K-ILY------L-----------------------------TP---------E------------Q------E---------K---D-----K--S-----H--F--T----DK----ETG---Q--E--H-EL--IESMP---LLEWF-------ANN-YKKFG--ATLEIVTDKSQEGSQFVKGFGGIGGILRY------RVD------F--Q--G-M----E---Y--Q-G------G------D----D----------E--F----F-D--------------L------------D-D-Y----------------------------------------------------------------
>Oreochromis_niloticus@XP_004545481
-------------------------------MAD-D--P---S--A-A----D---RN--VEIWKIKKLIKSLEAARGNGTSMISLIIPPK-DQISRVAKMLADEFGTASNIKSRV-NRLSVLGAITSVQQRLK---LYN---KVPPNGLVVYCGTIV-T-E-E---GK-EKKVNIDFE-PFK-PINTSLYLCDN--KFHTEALTALL-SD---DS-K---FGFIVIDGSGALFGTL-Q-GNTREVLHKFTVDLPKKHGRGGQSALRFARLRMEKRHNYVRKVAETAVQLFV-S-N------D--KVNVAGMVLAGSA-------------------DFKTEL-SQ-S--DMFDPRLQAK-VLK-L-VDISYGGEN-GFNQAIELSA--EVLSNVKFIQEKKLIGRYFDE--ISQDTG---KYCFGVEDTLKALE--MGAVEILIVYENL-D-TMRYVL--RV--HG--------AESNGAEND----E--K-TLY------L-----------------------------TP---------E------------Q------E---------K---D-----K--S-----H--F--T----DK----ETG---Q--E--H-EL--IESMP---LLEWF-------ANN-YKKFG--ATLEIVTDKSQEGSQFVKGFGGIGGILRY------RVD------F--Q--G-M----E---Y--Q-G------E------D----D----------E--F----F-D--------------L------------D-D-Y----------------------------------------------------------------
>Doliolum_nationalis@Dnat4750.H1.1
-------------------------------MTE-L--E---T--A-A----D---RN--VEIWKIKKLIKSLEAARGNGTSMISLIIPPK-DQV--------------------V-NRLSVLGAITSVQQRLK---LYN---KVPVNGLVVYCGTIV-T-D-E---GK-EKKVNIDFE-PFK-PINTSLYLCDN--KFHTEALTALL-SD---DN-K---FGFIIMDGNGALFGTL-Q-GNTREVLHKFTVDLPKKHGRGGQSALRFARLRMEKRHNYVRKVAETAVQMYI-T-N------D--RPNVTGLILAGSA-------------------DFKSEL-SQ-S--DMFDQRLQAK-IIK-L-VDVSYGGEN-GFNQAIELSA--EVLSNVKFIQEKKLIGKYFDE--ISQDTG---KFCFGVDDTLKGLE--MGAIETLIVWENL-D-TMRYVL--KN--HS--------TD------E----E--K-ILY------L-----------------------------RP---------D------------Q------E---------K---D-----K--T-----H--F--V----DK----DTG---V--E--M-EM--TETCP---LLEWF-------ANN-YKKFG--ATLEIVTDRSQEGSQFVKGFGGIGGMLRY------RVD------F--Q--S-M----E---Y--H-S------D------D----E----------D----------------------------------------------------------------------------------------------------------
>Salpa_fusiformis@Sfus3578.H1.1
--------------------------------------E---T--A-A----D---RN--VEMWKIKKLIRSLEAARGNGTSMISLIIPPK-DQISRQAKMLADEYGTASNIKSRV-NRLSVLGAITSVQQRLK---LYN---KVPTNGLVVYCGTIV-T-D-E---GK-EKKVNIDFE-PFK-PINTSLYLCDN--KFHTEALTNLL-SD---DN-K---FGFIIMDGNGALFGTL-T-GNTREVLQKFTVDLPKKHGRGGQSAVRFARLRMEKRHNYVRKVAETAVQYYI-T-N------D--RPNVTGLILAGSA-------------------DFKSEL-SQ-S--DMFDQRLQAK-IIK-L-VDVSYGGEN-GFTQAIELSS--EVLSNVKFIQEKKLISRYFEE--ISQDTG---KYCFGVDDTLNALE--QGAVETLIVWENL-D-TMRYVL--KN--HS--------TD------E----E--K-ILF------L-----------------------------RP---------D------------Q------E---------R---D-----K--T-----L--F--T----DQ----ETQ---V--E--L-EQ--VDSCP---LLEWF-------ANN-YKKFG--ATLEIVTDRSQEGSQFVRGFGGIGGMLRY------KVI------F--Q--H-E----T---F--D-D------D------D----D----------D--Y-------------------------------------------------------------------------------------------------------
>Ophionotus_victoriae@SRA118120.H1.1
-----------------------------------------------------------------------------------------------------------TASNIKDRV-NRLSVLSAITSVQQRLK---LYS---KVPPNGLVIYCGTIV-T-D-D---GK-EKKVNIDFE-PFR-PINTSLYLCDN--KFHTEALTALL-AD---DN-K---FGFIVMDGNGALFGTL-S-G--------------------------------------------------------------------------------------------------------------------------------------------------------------------------------------------------------------------------------------------------------------------------------------------------------------------------------------------------------------------------------------------------------------------------------------------------------------------------------------------------------------------------------------------------------------------------------------------------------------------------------------------
>Columba_livia@EMC78259
-----------------------------------------------------------------------------SNGTSMISLIIPPK-DQISRVAKMLADEFGTASNIKSRV-NRLSVLGAITSVQQRLK---LYN---KVPPNGLVVYCGTIV-T-E-E---GK-EKKVNIDFE-PFK-PINTSLYLCDN--KFHTEALTALL-SD---DS-K---FGFIVIDGSGALFGTL-Q-GNTREVLHKFTVDLPKKHGRGGQSALRFARLRMEKRHNYVRKVAETAVQLFI-S-G------D--KVNVAGLVLAGSA-------------------DFKTEL-SQ-S--DMFDQRLQSK-VLK-L-VDISYGGEN-GFNQAIELST--EVLSNVKFIQEKKLIGRYFDE--ISQDTG---KYCFGVEDTLKALE--MGAVEILIVYENL-D-IMRYVL--HC--QG--------TE------E----E--K-ILY------L-----------------------------TP---------E------------Q------E---------K---D-----K--S-----H--F--T----DK----ETG---Q--E--H-EL--IESMP---LLEWF-------ANN-YKKFG--ATLEIVTDKSQEGSQFVKGFGGIGGILRY------RVD------F--Q--G-M----E---Y--Q-G------G------D----D----------E--F----F-D--------------L------------D-D-Y----------------------------------------------------------------
>Botryllus_schlosseri@CT01131026.H1.1
-------------------------------MAD-A--E---T--T-A----D---RN--VEIWKIKKLIKSLEAARGNGTSMISLIIPPK-DQISRVAKMLADEFGTASNIKSRV-NRLSVLGAITSVQQRLK---LYN---KVPPNGLVVYCGTIV-T-D-E---GK-EKKVNIDFE-PFK-AINTSLYLCDN--KFHTEALTALL-SD---DN-K---FGFIIMDGNGSLFGTL-Q-GNTRDVLHKFTVDLPK---------------------------------------N------D--RPNVTGLVLAGSA-------------------DFKTEL-SQ-S--DMFDQRLQAK-VLK-L-VDVSYGGEN-GFNQAIELSA--EVLSNVKFIQEKKLIGRYFDE--ISQDTG---KYCFGVDDTLKALE--MGAVEILIVWENL-D-IMRYVL--RN--HA--------VD------E----E--K-VLF------L-----------------------------RP---------D------------Q------E---------K---D-----K--T-----H--F--T----DK----DTG---V--E--L-EM--VESCS---LLEWF-------ANN-YKKFG--ATLEIVTDRSQEGSQFVKGFGGIGGMLRY------RVD------F--Q--S-M----E---F--Q-D------D------D---------------D--L----Y-----------------------------D-D-Y----------------------------------------------------------------
>Alligator_sinensis@XM_006015726.H1.1
------------------------------------------------------------------------------NGTSMISLIIPPK-DQISRVAKMLADEFGTASNIKSRV-NRLSVLGAITSVQQRLK---LYN---KVPPNGLVVYCGTIV-T-E-E---GK-EKKVNIDFE-PFK-PINTSLYLCDN--KFHTEALTALL-SD---DS-K---FGFIVIDGSGALFGTL-Q-GNTREVLHKFTVDLPKKHGRGGQSALRFARLRMEKRHNYVRKVAETAVQLFI-S-G------D--KVNVAGLVLAGSA-------------------DFKTEL-SQ-S--DMFDQRLQSK-VLK-L-VDISYGGEN-GFNQAIELST--EVLSNVKFIQEKKLIGRYFDE--ISQDSG---KYCFGVEDTLKALE--MGAVEILIVYENL-D-IMRYVL--HC--QG--------TE------E----E--K-ILY------L-----------------------------TP---------E------------Q------E---------K---D-----K--S-----H--F--T----DK----ETG---Q--E--H-EL--IESMP---LLEWF-------ANN-YKKFG--ATLEIVTDKSQEGSQFVKGFGGIGGILRY------RVD------F--Q--G-M----E---Y--Q-G------G------D----D----------E--F----F-D--------------L------------D-D-Y----------------------------------------------------------------
>Ambystoma_mexicanum@CT01131213.H1.1
-------------------------------MAD-D--P---S--A-A----D---RN--VEIWKIKKLIKSLEAARGNGTSMISLIIPPK-DQISRVAKMLADEFGTASNIKSRV-NRLSVLGAITSVQQRLK---LYN---KVPPNGLVVYCGTIV-T-E-E---GK-EKKVNIDFE-PFK-PINTSLYLCDN--KFHTEALTALL-SD---DS-K---FGFIVIDGSGALFGTL-Q-GNTREVLHKFTVDLPKKHGRGGQSALRFARLRMEKRHNYVRKVAETAVQLFV-S-G------D--KVNVAGLVLAGSA-------------------DFKTEL-SQ-S--DMFDQRLQSK-VLK-L-VDISYGGEN-GFNQAIELST--EVLSSVKFIQEKKLIGRYFDE--ISQDTG---KYCFGVEDTLKALE--MGAVEILIVYENL-D-IMRYVL--RC--NG--------SE------E----E--K-VLY------L-----------------------------TP---------E------------Q------E---------K---D-----K--S-----H--F--T----DK----ETG---Q--E--H-EL--IESMP---LLEWF-------ANN-YKKFG--ATLEIVTDKSQEGSQFVKGFGGIGGILRY------RVD------F--Q--G-M----D---Y--T-V------G------E----D----------E--L----F-D--------------L------------D-D-Y----------------------------------------------------------------
>Chelonoidis_nigra@Contig22456.H1.2
-------------------------------MAD-D--P---S--A-A----D---RN--VEIWKIKKLIKSLEAARGNGTSMISLIIPPK-DQISRVAKMLADEFGTASNIKSRV-NRLSVLGAITSVQQRLK---LYN---KVPPNGLVVYCGTIV-T-E-E---GK-EKKVNIDFE-PFK-PINTSLYLCDN--KFHTEALTALL-SD---DS-K---FGFIVIDGSGALFGTL-Q-GNTREVLHKFTVDLPKKHGRGGQSALRFARLRMEKRHNYVRKVAETAVQLFI-S-G------D--KVNVAGLVLAGSA-------------------DFKTEL-SQ-S--DMFDQRLQSK-VLK-L-VDISYGGEN-GFNQAIELST--EVLSNVKFIQEKKLIGRYFDE--ISQDTG---KYCFGVEDTLKALE--MGAVEILIVYENL-D-IMRYVL--HC--QG--------TE------E----E--K-ILY------L-----------------------------TP---------E------------Q------E---------K---D-----K--S-----H--F--T----DK----ETG---Q--E--H-EL--IESMP---LLEWF-------ANN-YKKFG--ATLEIVTDKSQEGSQFVKGFGGIGGILRY------RVD------F--Q--G-M----E---Y--Q-G------G------D----D----------E--F----F-D--------------L------------D-D-Y----------------------------------------------------------------
>Chrysemys_picta_bellii@CT01131213.H1.1
-------------------------------MAD-D--P---S--A-A----D---RN--VEIWKIKKLIKSLEAARGNGTSMISLIIPPK-DQISRVAKMLADEFGTASNIKSRV-NRLSVLGAITSVQQRLK---LYN---KVPPNGLVVYCGTIV-T-E-E---GK-EKKVNIDFE-PFK-PINTSLYLCDN--KFHTEALTALL-SD---DS-K---FGFIVIDGSGALFGTL-Q-GNTREVLHKFTVDLPKKHGRGGQSALRFARLRMEKRHNYVRKVAETAVQLFI-S-G------D--KVNVAGLVLAGSA-------------------DFKTEL-SQ-S--DMFDQRLQSK-VLK-L-VDISYGGEN-GFNQAIELST--EVLSNVKFIQEKKLIGRYFDE--ISQDTG---KYCFGVEDTLKALE--MGAVEILIVYENL-D-IMRYVL--HC--QG--------TE------E----E--K-ILY------L-----------------------------TP---------E------------Q------E---------K---D-----K--S-----H--F--T----DK----ETG---Q--E--H-EL--IESMP---LLEWF-------ANN-YKKFG--ATLEIVTDKSQEGSQFVKGFGGIGGILRY------RVD------F--Q--G-M----E---Y--Q-G------G------D----D----------E--F----F-D--------------L------------D-D-Y----------------------------------------------------------------
>Crocodylus_niloticus@toto15023.H1.1
-------------------------------MAD-D--P---S--A-A----D---RN--XEIWKIKKLIKSLEAARGNGTSMISLI----------------------------------------------------------------------------------------------FK-PINTSLYLCDN--KFHTEALTALL-SD---DS-K---FGFIVIDGSGALFGTL-Q-GNTREVLHKFTVDLPKKHGRGGQSALRFARLRMEKRHNYVRKVAETAVQLFI-S-G------D--KVNVAGLVLAGSA-------------------DFKTEL-SQ-S--DMFDQRLQSK-VLK-L-VDISYGGEN-GFNQAIELST--EVLSNVKFIQEKKLIGRYFDE--ISQDSG---KYCFGVEDTLKALE--MGAVEILIVYENL-D-IMRYVL--HC--QG--------TE------E----E--K-ILY------L-----------------------------TP---------E------------Q------E---------K---D-----K--S-----H--F--T----DK----ETG---Q--E--H-EL--IESMP---LLEWF-------ANN-YKK---------------------------------------------------------------------------------------------------------------------------------------------------------------------------------------------------------------
>Cyclorana_alboguttata@CT01131213.H1.1
-------------------------------MAD-D--P---S--A-A----D---RN--VEIWKIKKLIKSLEAARGNGTSMISLIIPPK-DQISRVAKMLADEFGTASNIKSRV-NRLSVLGAITSVQQRLK---LYN---KVPPNGLVVYCGTIV-T-E-E---GK-EKKVNIDFE-PFK-PINTSLYLCDN--KFHTEALTALL-SD---DS-K---FGFIVIDGSGALFGTL-Q-GNTREVLHKFTVDLPKKHGRGGQSALRFARLRMEKRHNYVRKVAETAVQLFI-S-G------D--KVNVAGLVLAGSA-------------------DFKTEL-SQ-S--DMFDQRLQSK-VLK-L-VDISYGGEN-GFNQAIELST--EVLSNVKFIQEKKLIGRYFDE--ISQDTG---KYCFGVEDTLKALE--MGAVEILIVYENL-D-IMRYVL--RC--NG--------SE------E----E--K-VLY------L-----------------------------TP---------E------------Q------E---------K---D-----K--S-----H--F--T----DK----ETG---Q--E--H-EL--IESMP---LLEWF-------ANN-YKKFG--ATLEIVTDKSQEGSQFVKGFGGIGGILRY------RVD------F--Q--G-M----E---Y--Q-G------G------D----D----------E--F----F-D--------------L------------D-D-Y----------------------------------------------------------------
>Elaphe_guttata@toto16541.H1.1
----------------------------------------------------------------------------------------------------------------------------------------------------------------------------------------PINTSLYLCDN--KFHTEALTALL-SD---DS-K---FGFIVIDGSGALFGTL-Q-GNTREVLHKFTVDLPKKHGRGGQSALRFARLRMEKRHNYVRKVAETAVQLFI-S-G------D--KVNVAGLVLAG-----------------------------------------------------------------------------------------------------------------------------------------------------------------------------------------------------------------------------------------------------------------------------------------------------------------------------------------------------------------------------------------------------------------------------------------------------------------------------------------------------------------------------------------------------------------
>Emys_orbicularis@Contig29181.H1.1
------------------------------------------------------------VEIWKIKKLIKSLEAARGNGTSMISLIIPPK-DQISRVAKMLADEFGTASNIKSRV-NRLSVLGAITSVQQRLK---LYN---KVPPNGLVVYCGTIV-T-E-E---GK-EKKVNIDFE-PFK-PINTSLYLCDN--KFHTEALTALL-SD---DS-K---FGFIVIDGSGALFGTL-Q-GNTREVLHKFTVDLPKKHGRGGQSALRFARLRMEKRHNYVRKVAETAVQLFI-S-G------D--KVNVAGLVLAGSA-------------------DFKTEL-SQ-S--DMFDQRLQSK-VLK-L-VDISYGGEN-GFNQAIELST--EVLSNVKFIQEKKLIGRYFDE--ISQDTG---KYCFGVEDTLKAL-------------------------------------------------------------------------------------------------------------------------------------------------------------------------------------------------------------------------------------------------------------------------------------------------------------------------------------------------------------------------------------------------------------------------------------------
>Eublepharis_macularius@CT01131213.H1.1
-------------------------------MAD-D--P---S--A-A----D---RN--VEIWKIKKLIKSLEAARGNGTSMISLIIPPK-DQISRVAKMLADEFGTASNIKSRV-NRLSVLGAITSVQQRLK---LYN---KVPPNGLVVYCGTIV-T-E-E---GK-EKKVNIDFE-PFK-PINTSLYLCDN--KFHTEALTALL-SD---DS-K---FGFIVIDGSGALFGTL-Q-GNTREVLHKFTVDLPKKHGRGGQSALRFARLRMEKRHNYVRKVAETAVQLFI-S-G------D--KVNVAGLVLAGSA-------------------DFKTEL-SQ-S--DMFDQRLQSK-VLK-L-VDISYGGEN-GFNQAIELST--EVLSNVKFIQEKKLIGRYFDE--ISQDTG---KYCFGVEDTLKALE--MGAVEILIVYENL-D-IMRYVL--HC--QG--------TE------E----E--K-ILY------L-----------------------------TP---------E------------Q------E---------K---D-----K--S-----H--F--T----DK----ETG---Q--E--H-EL--IESMP---LLEWF-------ANN-YKKFG--ATLEIVTDKSQEGSQFVKGFGGIGGILRY------RVD------F--Q--G-M----E---Y--Q-G------T------D----D----------E--F----F-D--------------L------------D-D-Y----------------------------------------------------------------
>Latimeria_chalumnae@CT01131213.H1.1
-------------------------------MAD-D--P---S--A-A----D---RN--VEIWKIKKLIKSLEAARGNGTSMISLIIPPK-DQISRVAKMLADEFGTASNIKSRV-NRLSVLGAITSVQQRLK---LYN---KVPPNGLVVYCGTIV-T-E-E---GK-EKKVNIDFE-PFK-PINTSLYLCDN--KFHTEALTALL-SD---DS-K---FGFIVIDGSGALFGTL-Q-GNTREVLHKFTVDLPKKHGRGGQSALRFARLRMEKRHNYVRKVAETAVQLFI-S-S------D--KVNVAGLVLAGSA-------------------DFKTEL-SQ-S--DMFDPRLQAK-VLK-L-VDISYGGEN-GFNQAIELSS--EVLSNVKFIQEKKLIGRYFDE--ISQDTG---KYCFGVDDTLKALE--MGAVEILIVYENL-D-IMRYVL--RC--HG--------TE------E----E--K-VLY------L-----------------------------TP---------E------------Q------E---------K---D-----K--S-----H--F--T----DK----ETG---Q--E--H-EL--IESMP---LLEWF-------ANN-YKKFG--ATLEIVTDKSQEGSQFVKGFGGIGGILRY------RVD------F--Q--G-M----E---Y--Q-G------E------D----D----------D--F----F-D--------------L------------D-D-Y----------------------------------------------------------------
>Latimeria_menadoensis@CT01131213.H1.1
-------------------------------MAD-D--P---S--A-A----D---RN--VEIWKIKKLIKSLEAARGNGTSMISLIIPPK-DQISRVAKMLADEFGTASNIKSRV-NRLSVLGAITSVQQRLK---LYN---KVPPNGLVVYCGTIV-T-E-E---GK-EKKVNIDFE-PFK-PINTSLYLCDN--KFHTEALTALL-SD---DS-K---FGFIVIDGSGALFGTL-Q-GNTREVLHKFTVDLPKKHGRGGQSALRFARLRMEKRHNYVRKVAETAVQLFI-S-S------D--KVNVAGLVLAGSA-------------------DFKTEL-SQ-S--DMFDPRLQAK-VLK-L-VDISYGGEN-GFNQAIELSS--EVLSNVKFIQEKKLIGRYFDE--ISQDTG---KYCFGVDDTLKALE--MGAVEILIVYENL-D-IMRYVL--RC--HG--------TE------E----E--K-VLY------L-----------------------------TP---------E------------Q------E---------K---D-----K--S-----H--F--T----DK----ETG---Q--E--H-EL--IESMP---LLEWF-------ANN-YKKFG--ATLEIVTDKSQEGSQFVKGFGGIGGILRY------RVD------F--Q--G-M----E---Y--Q-G------E------D----D----------D--F----F-D--------------L------------D-D-Y----------------------------------------------------------------
>Leucoraja_erinacea@toto89620.H1.1
-------------------------------MAD-D--P---T--A-A----D---RN--VEIWKIKKLIKSLEAARGNGTSMISLIIPPK-DQISRVAKMLADEFGTASNIKSRV-NRLSVLGAITSVQQRLK---LYN---KVPPNGLVVYCGTIV-T-E-E---GK-EKKVNIDFE-PFK-PINTSLYLCDN--KFHTEALTALL-SD---DS-K---FGFIVIDGTGALFGTL-Q-GNTREVLHKFTVDLPKKHGRGGQSALRFARLRMEKRHNYVRKVAETAVQLFI-S-S------D--KVNVAGLILAGSA-------------------DFKTEL-SQ-S--DMFDPRLQSK-VLK-L-VDISYGGEN-GFNQAIELSA--EVLSSVKFIQEKKLIGRYFDE--ISQDTG---KYCFGVDDTLKALE--MGAVEILIVYENL-D-IMRYVL--RC--HG--------TE------E----E--K-ILY------L-----------------------------TP---------E------------Q------E---------K---D-----K--S-----H--F--T----DK----ETG---Q--E--H-EL--IESMP---LLEWF-------ANN-YKKFG--ATLEIVTDKSQEGSQFVKGFGGIGGILRY------RVD------F--Q--G-M----E---Y--Q-G------D------E----D----------D--F----Y-D--------------L------------D-D-Y----------------------------------------------------------------
>Notophthalmus_viridescens@Nvir81.H1.1
-------------------------------MAD-D--P---S--A-A----D---RX--VEIWKIKKLIKSLEAARGNGTSMISLIIPPK-DQISRVAKMLADEFGTASNIKSRV-NRLSVLGAITSVQQRLK---LYN---KVPPNGLVVYCGTIV-T-E-E---GK-EKKVNIDFE-PFK-PINTSLYLCDN--KFHTEALTALL-SD---DS-K---FGFIVIDGSGALFGTL-Q-GNTREVLHKFTVDLPKKHGRGGQSALRFARLRMEKRHNYVRKVAETAVQLFV-S-X------X--KVNVAGLVLAGSA-------------------DFKTEL-SQ-S--DMFDQXLQSK-VLK-L-VDISYGGEN-GFNQAIELST--EVLSSVKFIQEKKLIGRYFDE--ISQDTG---XYCFGVEDTLKALE--MGAVEILIVYENL-D-IMRYVL--RC--NG--------SE------E----E--K-VLY------L-----------------------------TP---------E------------Q------E---------K---D-----K--S-----H--F--T----DK----ETG---Q--E--H-EL--IESMP---LLEWF-------ANN-YKKFG--ATLEIVTDKSQEGSQFVKGFGGIGGILRY------RVD------F--Q--G-M----D---X--A-A------G------E----D----------E--L----F-D--------------L------------D-D-Y----------------------------------------------------------------
>Pelodiscus_sinensis@toto47220.H1.1
------------------------------------------------------------------------------NGTSMISLIIPPK-DQISRVAKMLADEFGTASNIKSRV-NRLSVLGAITSVQQRLK---LYN---KVPPNGLVVYCGTIV-T-E-E---GK-EKKVNIDFE-PFK-PINTSLYLCDN--KFHTEALTALL-SD---DS-K---FGFIVIDGSGALFGTL-Q-GNTREVLHKFTVDLPKKHGRGGQSALRFARLRMEKRHNYVRKVAETAVQLFI-S-G------D--KVNVAGLVLAGSA-------------------DFKTEL-SQ-S--DMFDQRLQSK-VLK-L-VDISYGGEN-GFNQAIELST--EVLSNVKFIQEKKLIGRYFDE--ISQDTG---KYCFGVEDTLKALE--MGAVEILIVYENL-D-IMRYVL--HC--QG--------TE------E----E--K-ILY------L-----------------------------TP---------E------------Q------E---------K---D-----K--S-----H--F--T----DK----ETG---Q--E--H-EL--IESMP---LLEWF-------ANN-YKKFG--ATLEIVTDKSQEGSQFVKGFGGIGGILRY------RVD------F--Q--G-M----E---Y--Q-G------G------D----D----------E--F----F-D--------------L------------D-D-Y----------------------------------------------------------------
>Phrynops_hilarii@Contig2253.H1.1
-------------------------------------------------------------------------------------------------------------------------------------------------------------------------------------------------------------------------------------------------------------LPKKHGRGGQSAL--------------------------------------------------------------------------------------------------------------------IELST--EVLSNVKFIQEKKLIGRYFDE--ISQDTG---KYCFGVEDTLKALE--MGAVEILIVYENL-D-IMRYVL--HC--QG--------TE------E----E--K-ILY------L-----------------------------TP---------E------------Q------E---------K---D-----K--S-----H--F--T----DK----ETG---Q--E--H-EL--IESMP---LLEWF-------ANN-YKKFG--ATLEIVTDKSQEGSQFVKGFGGIGGILRY------RVD------F--Q--G-M----E---Y--Q-G------G------D----D----------V--I----F-D--------------L------------D-D-Y----------------------------------------------------------------
>Podarcis_sp.@Contig20713.H1.1
-------------------------------------------------------------------------------------------------------------------------------------------------------------------------------------------------------------------------------------------------------------------------------------------------------------------------------------------------------------------------------------------------------------------------------DTG---KYCFGVEDTLKALE--MGAVEILIVYENL-D-IMRYVL--HC--QG--------T-------------------------------------------------------------------------------------------------------------------------------------------------------------------------------------------------------------------------------------------------------------------------------------------------------------------------------------------------------------------------------------------------
>Protopterus_annectens@CT01131213.H1.1
-------------------------------MAD-D--P---S--A-A----D---RN--VEIWKIKKLIKSLEAARGNGTSMISLIIPPK-DQISRVAKMLADEFGTASNIKSRV-NRLSVLGAITSVQQRLK---LYN---KVPPNGLVVYCGTIV-T-E-E---GK-EKKVNIDFE-PFK-PINTSLYLCDN--KFHTEALTALL-SD---DS-K---FGFIVIDGSGALFGTL-Q-GNTREVLHKFTVDLPKKHGRGGQSALRFARLRMEKRHNYVRKVAETAVQLFV-S-G------D--KVNVAGLVLAGSA-------------------DFKTEL-SQ-S--DMFDQRLQGK-VLK-L-VDISYGGEN-GFNQAIELSS--EVLSNVKFIQEKKLIGRYFDE--ISQDTG---KYCFGVEDTLKALE--MGAVEILIVYENL-D-IMRYVL--RC--SG--------SE------E----D--K-VLY------L-----------------------------TP---------E------------Q------E---------K---D-----K--S-----H--F--I----DK----ETG---Q--E--H-EL--IDSMP---LLEWF-------ANN-YKKFG--ATLEIVTDKSQEGSQFVKGFGGIGGILRY------RVD------F--Q--G-M----D---Y--Q-G------G------D----D----------E--F----F-D--------------L------------D-D-Y----------------------------------------------------------------
>Ptychodera_flava@Pfla99249.H1.1
-------------------------MSASFGGGG-D--E---T--A-A----D---RN--VEIWKIKKLIKSLEAARGNGTSMISLIIPPK-DQISRVSKMLADEFGTASNIKSRV-NRLSVLSAITSVQQRLK---LYS---KVPPNGLVIYCGTIV-T-E-D---GK-EKKVNIDFE-PFR-AINTSLYLCDN--KFHTEALTALL-AD---DN-K---FGFIVMDGNGALFGTL-S-GNTREVLHKFTVDLPKKHGRGGQSALRFARLRMEKRHNYVRKVAETAVTLFI-T-N------D--KPNIAGMILAGSA-------------------DFKTEL-SQ-S--DMFDPRLQVK-VLK-L-VDVSYGGEN-GFNQAIELSS--EVLANVKFIQEKKLIGKYFDE--ISQDTG---KFCFGVEDTLKGLE--MGSVEILIVWE-------------------------------------------------------------------------------------------------------------------------------------------------------------------------------EL--VDSQP---LLEWL-------ANN-YKTFG--ATLEIITDRSQEGSQFCKGFGGIGGILRY------RVD------F--Q--Q-L----E---F--D---------------D----A----------D--I----I-D--------------Y------------D-D-Y----------------------------------------------------------------
>Python_regius@CT01131213.H1.1
-------------------------------MAD-D--P---S--A-A----D---RN--VEIWKIKKLIKSLEAARGNGTSMISLIIPPK-DQISRVAKMLADEFGTASNIKSRV-NRLSVLGAITSVQQRLK---LYN---KVPPNGLVVYCGTIV-T-E-E---GK-EKKVNIDFE-PFK-PINTSLYLCDN--KFHTEALTALL-SD---DS-K---FGFIVIDGSGALFGTL-Q-GNTREVLHKFTVDLPKKHGRGGQSALRFARLRMEKRHNYVRKVAETAVQLFI-S-G------D--KVNVAGLVLAGSA-------------------DFKTEL-SQ-S--DMFDQRLQSK-VLK-L-VDISYGGEN-GFNQAIELST--EVLSNVKFIQEKKLIGRYFDE--ISQDTG---KYCFGVEDTLKALE--MGAVEILIVYENL-D-IMRYVL--HC--QG--------TE------E----E--K-ILY------L-----------------------------TP---------E------------Q------E---------K---D-----K--S-----H--F--T----DK----ETG---Q--E--H-EL--IESMP---LLEWF-------ANN-YKKFG--ATLEIVTDKSQEGSQFVKGFGGIGGILRY------RVD------F--Q--G-M----E---Y--Q-G------G------D----D----------E--F----F-D--------------L------------D-D-Y----------------------------------------------------------------
>Rana_chensinensis@Rche1055.H1.1
-------------------------------MAD-D--P---S--A-A----D---RN--VEIWKIKKLIKSLEAARGNGTSMISLIIPPK-DQISRVAKMLADEFGTASNIKSRV-NRLSVLGAITSVQQRLK---LYN---KVPPNGLVVYCGTIV-T-E-E---GK-EKKVNIDFE-PFK-PINTSLYLCDN--KFHTEALTALL-SD---DS-K---FGFIVIDGSGALFGTL-Q-GNTREVLHKFTVDLPKKHGRGGQSALRFARLRMEKRHNYVRKVAETAVQLFI-S-G------D--KVNVAGLVLAGSA-------------------DFKTEL-SQ-S--DMFDQRLQSK-VLK-L-VDISYGGEN-GFNQAIELST--EVLSNVKFIQEKKLIGRYFDE--ISQDTG---KYCFGVEDTLKAME--MGAVEILIVYENL-D-IMRYVL--RC--SG--------VE------E----D--K-VLF------------------------------------------------------------Q------E---------K---D-----K--S-----H--F--T----DK----ETG---Q--E--H-EL--IESMP---LLEWF-------ANN-YKKFG--ATLEIVTDKSQEGSQFVKGFGGIGGILRY------RVD------F--Q--G-M----D---Y--Q-G------G------E----D----------E--F----F-D--------------L------------D-D------------------------------------------------------------------
>Scyliorhinus_canicula@toto66615.H1.1
-------------------------------MAD-D--P---T--A-A----D---RN--VEIWKIKKLIKSLEAARGNGTSMISLIIPPK-DQISRVAKMLADEFGTASNIKSRV-NRLSVLGAITSVQQRLK---LYN---KVPPNGLVVYCGTIV-T-E-E---GK-EKKVNIDFE-PFK-PINTSLYLCDN--KFHTEALTALL-SD---DS-K---FGFIVIDGTGALFGTL-Q-GNTREVLHKFTVDLPKKHGRGGQSALRFARLRMEKRHNYVRKVAETAVQLFI-S-S------D--KVNVAGLILAGSA-------------------DFKTEL-SQ-S--DMFDPRLQSK-VLK-L-VDISYGGEN-GFNQAIELSA--EVLSSVKFIQEKKLIGRYFDE--ISQDTG---KYCFGVDDTLKALE--MGAVEILIVYENL-D-IMRYVL--RC--HG--------TE------E----E--K-ILY------L-----------------------------TP---------E------------Q------E---------K---D-----K--S-----H--F--T----DK----ETG---Q--E--H-EL--IESMP---LLEWF-------ANN-YKKFG--ATLEIVTDKSQEGSQFVKGFGGIGGILRY------RVD------F--Q--G-M----E---Y--Q-G------D------E----D----------D--F----Y-D--------------L------------D-D-Y----------------------------------------------------------------
>Sphenodon_punctatus@toto19853.H1.1
--------------------------------------------------------------------------------------------------------------------------------------------------------YCGTIV-T-E-E---GK-EKKVNIDFE-PFK-PINTSLYLCDN--KFHTEALTALL-SD---DS-K---FGFIVIDGSGALFGTL-Q-GNTREVLHKFTVDLPKKHGRGGQSALRFARLRMEKRHNYVRKVAETAVQLFV-S-G------D--KVNVAGLVLAGSA-------------------DFKTEL-SQ-S--DMFDQRLQAR-VLK-L-VDISYGGEN-GFNQAIELST--EVLSNVKFIQEKKLIGRYFDE--ISQDTG---KYCFGVEDTLKALE--MGAVEILIVYENL-D-IMRYVL--HC--QG--------TE------E----E--K-ILY------L-----------------------------TP---------E------------Q------E---------K---D-----K--S-----H--F--T----DK----ETG---Q--E--H-EL--IESMP---LLEWF-------ANN-YKKFG--ATLEIVTDKSQEGSQFVKGFGGIGGILRY------RVD------F--Q--G-M----E---Y--Q-G------G------D----D----------E--F----F-D--------------L------------D-D-Y----------------------------------------------------------------
