# Supplementary material for: A phylogenomic framework and timescale for comparative studies of tunicates
Source: BMC Biol. 2018 Apr 13;16:39. doi: 10.1186/s12915-018-0499-2 (PMC5899321; doi:10.1186/s12915-018-0499-2)
Supplement: Supplementary file 4 — Supporting data. Transcriptome assemblies, alignments, and trees. (ZIP 38502 kb) [file 12915_2018_499_MOESM4_ESM.zip › 12915_2018_499_MOESM4_ESM/12915_2018_499 (Delsuc) Files Updated 23-03-2018/rla2-B.fasta]

>Molgula_gulf@CT01091006.H1.1
---------------------------------MT--STS-EL-ACVYAALILIDDDVA-IT--GEKISTLVKAA-KV-D-VENYWPGLFANALK-DI-D---VKSLI----T-N---V--G-------S-----G--V------G-----------T--------G------------G----G---------------------G----G---------------A------------A-----A------AG---G-----D----------A----C-------G-----A------A--------E-------------------------------------E---------T------K--------E------E----E-------K----K---E------S--S------E---E----E-S-D--D-------D--M---G--F-GLFD---------------
>Oikopleura_dioica@CBY20473
-------------------------------------MSA-EL-ACTYAALILSDDGVD-IS--GDKIASLLKAA-NV-D-VEPFWPGLFAGALK-NC-N---VSELI----S-N---I--S-------S-----G--V------G-----------A--------G------------P----A---------------------A--------------------A------------G-----G------A----A-----A----------G----G-------A-----A------E--------G-------------------------------------A---------K------E--------E------E------------K----K---P------E--S------S---S----E-S-D--E-------D--M---G--F-DMFG---------------
>Oikopleura_dioica@CBY20913
-------------------------------------MSA-EL-ACTYAALILSDDGVD-IS--GDKIASLLKAA-NV-D-VEPFWPGLFAGALK-NC-N---VSELI----S-N---I--S-------S-----G--V------G-----------A--------G------------P----S---------------------A--------------------A------------G-----G------A----A-----A----------G----G-------A-----A------E--------E-------------------------------------A---------K------E--------E------E------------K----K---P------E--S------S---S----E-S-D--D-------D--M---G--F-DMFG---------------
>Petromyzon_marinus@51797181.168
---------------------------------MA--SVS-EL-ACIYSALILHDDEVA-IT--EDKINALIKAA-GV-T-VEPFWPGLFAKALG-TI-D---LGSLI----C-N---V--G-------A-----G--G------A----A--P---A---AS---A------------G----G--A---P-------A------G----G---------------P----A-------P-----A---------------------------------------------------------------A-------------------------------------E---------K------K--------E------E----E-------K----K---K------E--E------SD--E----E-E-D--D-------D--M---G--F-GLFD---------------
>Lethenteron_japonicum@CT01080930.H1.1
---------------------------------MA--SVS-EL-ACIYSALILHDDEVA-IT--EDKINALIKAA-GV-T-VEPFWPGLFAKALG-SI-D---LGSLI----C-N---V--G-------A-----G--G------A----A--P---A---AS---A------------G----G--A---P-------A------S----G---------------P----A-------P-----A---------------------------------------------------------------A-------------------------------------E---------K------K--------E------E----E-------K----K---K------D--E------SD--E----E-E-D--D-------D--M---G--F-GLFD---------------
>Mus_musculus@EDL26013
---------------------------------MA--SVS-EL-ACIYSALILHDDEVT-VT--EDKINALIKAA-GV-S-VEPFWPGLFAKALA-NV-N---IGSLI----C-N---V--G-------A-----G--G------P----A--P---A--------A------------G----A--A---P-------A------G----G---------------A----A-------P-----S------T----------A-----------------------A-----A------P--------A-------------------------------------E---------E------K--------K------V----E-------A----K---K------E--E------S---E----E-S-E--D-------D--M---G--F-GLFD---------------
>Pan_troglodytes@XP_003309372
---------------------------------MA--SVS-KL-ACIYSALILHDDELT-VT--EDKINALIKAA-GV-N-VEPFWPGLFAKALA-NV-N---IGSLI----C-N---V--G-------A-----G--G------P----A--P---A--------A------------G----A--A---P-------A------G----R---------------P----A-------P-----S------T----------A-----------------------A-----A------P--------A-------------------------------------E---------E------K--------K------V----E-------A----K---K------E--E------S---E----E-S-D--D-------D--M---G--L-GLFD---------------
>Bos_taurus@DAA21200
---------------------------------MA--SVS-EL-ACIYSALILHDDEVT-VM--EDKINALIKAA-GV-N-VEPFWPGLFAKALA-NV-N---IGSLI----C-N---V--G-------A-----G--G------P----T--P---A--------A------------G----A--A---P-------A------G----G---------------P----A-------P-----S------T----------A-----------------------A-----A------P--------A-------------------------------------E---------E------K--------K------V----E-------A----K---K------E--E------S---E----E-S-D--D-------D--M---G--F-GLFD---------------
>Pan_troglodytes@XP_531405
---------------------------------MA--SVS-EL-ACIYSALILHDDEVT-VT--EDKINALIKAA-GV-N-VEPFWPGLFAKALA-NV-N---IGSLI----C-N---V--G-------A-----G--G------P----------------------------------------------------------------------------------------------------------------------------------------------------A------P--------A-------------------------------------E---------E------K--------K------V----E-------A----K---K------E--E------S---E----E-S-D--D-------D--M---G--F-GLFD---------------
>Homo_sapiens@BAB79474
---------------------------------MA--SVS-EL-ACIYSALILHDDEVT-VT--EDKINALIKAA-GV-N-VEPFWPGLFAKALA-NV-N---IGSLI----C-N---V--G-------A-----G--G------P----A--P---A--------A------------G----A--A---P-------A------G----G---------------P----A-------P-----S------T----------A-----------------------A-----A------P--------A-------------------------------------E---------E------K--------K------V----E-------A----K---K------E--E------S---E----E-S-D--D-------D--M---G--F-GLFD---------------
>Monodelphis_domestica@XP_001377013
---------------------------------MA---VS-EL-ACIYSALILHDDEVT-VT--EDKINALIKAA-GV-N-VEPFWPGLFAKALN-NV-N---IGSLI----C-N---V--G-------V-----G--G------P----A--P---A--------A-----G------G----A--A---P-------A------G----G---------------A----A-------P-----A------S----------T-----------------------A-----A------P--------A-------------------------------------E---------EK-----K--------K------E----E-------A----K---K------E--E------S---E----E-S-D--D-------D--M---G--F-GLFD---------------
>Squalus_acanthias@CT02070725.H1.1
---------------------------------------A-EL-ACIYSALILFDDEVA-IT--EDKLNALMKAA-GV-T-VEPFWPGLFAKALS-NV-N---IGNLI----C-N---I--G-------A-----G--G------A----V--P---L--------G-----------------V--A---T-------P------G----G---------------T----A-------A-----A------G----G-----A-----------------------A-----A------G--------A-------------------------------------EA--------E------E--------K------K----G-------E----V---K------E--E------S---E----E-S-D--E-------D--M---G--F-GLFD---------------
>Danio_rerio@AAH62852
---------------------------------MA--SVS-EL-ACIYSALILHDDEVT-VT--EDKLNALIKAA-GV-T-IEPFWPGLFAKALA-SV-D---IGSLI----C-N---V--G-------A-----G--G---GAAP----A--A---A--------A------------G-A--A--A---P-------A------G----G---------------D----A-------P-----A---------------------------------------------------------------K-------------------------------------E---------E------E--------K------K----E-------E----K---K------E--E------S---E----E-S-D--D-------D--M---G--F-GLFD---------------
>Monodelphis_domestica@XP_001367733
---------------------------------MA--SVS-EL-ACIYSALILHDDEVT-VT--EDKINALIKAA-GV-Y-VEPFWPGLFAKALA-NI-D---IGSLI----C-N---I--G-------V-----G--G------A----A--P---A--------A------------G----A--A---P-------A------G----G---------------A----T-------P-----A------A----------S-----------------------A-----A------P--------A-------------------------------------E---------E------K--------K------E----E-------V----K---K------E--E------S---E----E-S-D--D-------D--M---G--F-GLFD---------------
>Ambystoma_mexicanum@45812821.17
---------------------------------MA--SVS-EL-SCIYAALILHDDEVP-VT--EDKINALIKAA-GV-Q-VEPFWPGLFAKALA-SI-D---IGSLI----C-N---V--G-------A-----G--G------G----G--P---A--------P------------G----A--T---A-------A------A---------------------------------------A------T----------T-----------------------A-----A------P--------A-------------------------------------E---------E------K--------K------E----E-------E----K---K------D--E------S---E----E-S-D--D-------D--M---G--F-GLFD---------------
>Squalus_acanthias@CT01070725.H1.1
---------------------------------MA--STS-EL-ACIYSALILHDDEVT-VT--EDKLNALIRTA-GV-T-IEPFWPSLFAKALA-NI-D---INSLI----C-N---V--G-------A-----G--G------G----G--G---A--------P--------------------T---A-------A------A---------------------------------------V------S----------T-----------------------A-----A------PV-A-----A-------------------------------------E---------E------K--------K------E----E-------K----K---Q------E--E------S---E----E-S-D--D-------D--M---G--F-GLFD---------------
>Leucoraja_erinacea@CT02080730.H1.1
---------------------------------MA--STS-EL-ACIYSALILHDDEVT-VT--EDKLNALIRTA-GV-T-VEPFWPNLFAKALA-NI-D---INSLI----C-N---V--G-------G-----G--G------G----G--GS--A--------P--------------------A---V-------A------A---------------------------------------A------S----------S-----------------------T-----V------AP-A-----A-------------------------------------E---------E------K--------K------E----E-------K----K---Q------E--E------S---E----E-S-D--D-------D--M---G--F-GLFD---------------
>Gallus_gallus@CAA32080
---------------------------------MA--SVS-EL-ACIYSALILHDDEVT-VT--EDKINALIKAA-GV-N-VEPFWPGLFAKALA-NI-D---IGSLI----C-N---V--G-------A-----G--G------G----A--P---A--------A-----------------A--A---P-------A------G----G---------------A----A-------P-----A------G----G-----G-----------------------A-----A------P--------A-------------------------------------E---------E------K--------K------E----E-------E----K---K------E--E------S---E----E-S-D--D-------D--M---G--F-GLFD---------------
>Taeniopygia_guttata@XP_002191206
---------------------------------MA--SVS-EL-ACIYSALILHDDEVT-VT--EDKINALIKAA-GV-N-VEPFWPGLFAKALA-NI-D---IGSLI----C-N---V--G-------AG----G--G------G----A--P---A--------A-----------------A--A---P-------A------G----G---------------A----A-------P-----A------G----------G-----------------------A-----A------P--------A-------------------------------------E---------E------K--------K------E----E-------E----K---K------E--E------S---E----E-S-D--D-------D--M---G--F-GLFD---------------
>Eptatretus_burgeri@53880305.29
---------------------------------MA--SVS-EL-ACIYSSLILYDDQLA-IT--EEKILALSKAA-GV-S-IESFWPGLFTKALK-TI-D---IGSLI----S-N---V--G-------T-----S--------------A--P---S--------G------------A----I--T---P-------A------A-------------------------A-------T-----V------V----------K-----------------------D-----A------P--------A-------------------------------------V---------E------K--------K------E----E-------A----K---K------E--E------S---S----D-SED--D-------D--M---G--F-GLFD---------------
>Xenopus_laevis@AAH62379
---------------------------------MA--SVS-EL-ACIYSALILHDDEVS-IT--EDKISTLIKTA-GV-T-VEPFWPSLFAKALA-NI-N---IGSLI----S-N---V--G-------A-----G--G------G----A--P---A--------A------------G----G--A-----------A------P----A---------------A----A-------S-----A------G----------G-----------------------A-----A------Q--------A-------------------------------------E---------E------K--------K------V----E-------E----K---K------E--E------S---E----E-S-D--D-------D--M---G--F-GLFD---------------
>Xenopus_tropicalis@AAI18873
---------------------------------MA--SVS-EL-ACIYSALILHDDEVS-IT--EDKISTLIKTA-GV-T-IEPFWPSLFAKALA-NI-N---IGSLI----S-N---V--G-------A-----G--G------G----A--P---A--------A------------G----G--A-----------A------P----S---------------A----A-------S-----A------G----------G-----------------------A-----A------P--------A-------------------------------------E---------E------K--------K------E----E-------E----K---K------E--E------S---E----E-S-D--D-------D--M---G--F-GLFD---------------
>Strongylocentrotus_purpuratus@XP_793925
--------------------------------MAAEDNTS-EL-ACVYSALILQDDDVP-IT--ADKLQTLIKAA-GV-S-VEPYWPGLFAKALG-SI-D---VSSLI----S-N---V--G-------A-----G--G---G--G----A--A---A--------A------------P----A--G---D-------A------G----G---------------E----A-----------------------------------------------------------------------------A-------------------------------------A---------E------E--------K------K----E-------E----V---K------D--E------S---E----E-S-D--D-------D--M---G--F-GLFD---------------
>Holothuria_glaberrima@CT01070706.H1.1
---------------------------------MA--STS-EL-ACVYSALILHDDEVA-VT--ADKISTLVKAA-GV-S-VESYWPGLFAKALT-GI-D---IGALI----S-N---V--G-------S-----G--G---GAAP-----------A--------A------------G-G--A--A---P-------E------A----G---------------A----S-------E-----E---------------------------------------------------------------K-------------------------------------A---------E------E--------K------K----E-------E----K---K------E--E------SE--E----E-S-D--D-------D--M---G--F-GLFD---------------
>Apostichopus_japonicus@CT01090403.H1.1
---------------------------------MG--STS-EL-ACVYSALILHDDEVA-VT--AEKISTLVSAA-GV-T-VEPYWPGLFAKALT-GI-D---IGSLI----S-N---V--G-------S-----G--S---GAAP-----------A--------A------------G-G--G--A---G-------D------G----G---------------A----A-------E-----E---------------------------------------------------------------K-------------------------------------A---------E------E--------K------E----E-------K----K---K------E--S------SD--E----E-S-D--D-------D--M---G--F-GLFD---------------
>Branchiostoma_floridae@30916768.275
---------------------------------MA--STS-EL-ACVYSALILHDDDVA-IT--GEKIETLIKAA-NV-D-VEPFWPGLFAKALE-GS-D---IGALL----S-A---V--G-------S-----G--G------G----G--G---G--------A------------A----A--P---A-------A------G----G---------------A----A-------D-----A------P----------A-----------------------A-----A------K--------E-------------------------------------E---------E------K--------K------K----E----------------E------S--E------E---E----E-S-D--D-------D--M---G--F-GLFD---------------
>Ptychodera_flava@CT01071220.H1.1
---------------------------------MA--SVA-EL-ACVYSALILHDDDVA-IT--ADKMTTLMKAA-NV-N-IEPFWPGLFAKALE-NV-D---IKSLL----S-A---V--G-------A-----G--G--------------A---G--------P------------A----A--A---A-------A------A----P---------------A----A-------------------------------E-----------------------A-----A------E--------------------------------------------------------E------E--------K------K----E-------E----K---K------E--E------SE--E----E-S-D--D-------D--M---G--F-GLFD---------------
>Balanoglossus_clavigerus@CT01101212.H1.1
---------------------------------MA--QMA-EL-ACVYSALILHDDDVA-IT--SEKMTTLMKAA-NV-S-VEPFWPALFAKTLQ-NI-E---IGTLL----S-A---V--G-------A-----G--G--------------S---G---AA---P------------A----A--G---G-------A------G----P--------------------A-------------------------------E-----------------------A-----A------E--------------------------------------------------------E------E--------K------K----R-------R----K---E-----------------------------------------------------------------------
>Saccoglossus_kowalevskii@ti.81
---------------------------------MA--SQS-EL-ACVYSALILHDDDVA-IT--ADKIQTILKAA-NV-K-VEPFWAGLFARALG-NI-N---IGSLL----S-S---V--G-------S-----G--G--------------A---G--------G------------G----A--A---P-------A------A----G---------------A----A-------------------------------A-----------------------A-----T------E--------A-------------------------------------P---------E------E--------K------E----E-------K----K---K------E--E------SE--E----E-S-D--D-------D--M---G--F-GLFD---------------
>Patiria_pectinifera@93313346.1
---------------------------------MA--STS-EL-ACVYSALILHDDEVP-IT--ADKINNLIKAA-GV-S-VEPFWPGLFAKTLE-GQ-D---IRALL----A-N---V--G-------S-----P---------------------S--------A------------G----P--A---V-------G------G----G---------------A----A-------P-----A------Q----------E-----------------------A-----A---------------A-------------------------------------D---------E------K--------K------E----E-------K----K---E------E--E------E---E----E-S-D--D-------D--M---G--F-GLFD---------------
>Patiria_miniata@CT01100918.H1.1
---------------------------------MA--STS-EL-ACVYSALILHDDEVP-IT--ADKISNLIKAA-GV-S-VEPFWPGLFAKTLE-GQ-D---IKSLL----A-N---V--G-------S-----P---------------------S--------A------------G----P--A---V-------G------G----G---------------A----A-------P-----A------Q----------E-----------------------A-----A---------------A-------------------------------------D---------E------K--------K------E----E-------K----K---E------E--E------E---E----E-S-D--D-------D--M---G--F-GLFD---------------
>Xenoturbella_bocki@AM159647.H1.1
----------------------------------S--KKS-EL-ACVYSALILHDDEVD-IT--AEKIMILCKAA-NV-D-VEPFWPGLFTKALQ-GI-D---VTSLI----T-N---I--G-------S-----G--A------A-----------A--------P------------A----G---------------------G----A---------------E----V-------G-----P------G----A-----G----------A----G-------TAE-E-A------P--------A-------------------------------------V---------E------K--------E------E---------------------K------E--D------S---D----A-S-D--D-------D--M---G--F-GLFD---------------
>Diplosoma_listerianum@46826444.98
-------------------------------------SSS-EL-ACVYASLILYDDQIE-IT--SDKIKDVLKAA-NV-S-VEPFWPNLFAKALD-GI-D---IKSLI----S-N---V--G-------V-----G--S------G----P--P---A--------G------------A----A--A---A-------A------A----G---------------G----A-------E-----E------T--------------------------------------------------------K-------------------------------------E---------Q------A--------K------E----E-------K----K---E------E--S------E---E----E-S-D--D-------D--M---G--F-GLFD---------------
>Clavelina_lepadiformis@CT01091006.H1.1
--------------------------------------SS-EL-ACVYAALILHDDQVE-IT--SEKISTLLKAA-NV-D-IDSYWPGLFAKALS-GV-D---IQSLL----C-N---V--G-------V-----G--S------G----A--S---A--------A------------S----A--D---S-------G------G----A---------------A----A-------E-----E------A--------------------------------------------------------K-------------------------------------E---------E------A--------K------Q----E-------A----K---E------E--S------E---D----E-S-D--D-------D--M---G--F-GLFD---------------
>Cystodytes_dellechiajei@CT01091006.H1.1
-------------------------------------SSN-EV-ACVYAALILNDDQIE-VT--GDKIKTILNAA-NV-S-VDSYWPGLFAKALD-GI-D---IKSLI----S-N---V--G-------V-----G--S------G----A--P---G--------G------------G----A--A---A-------G------G----A---------------A----A-------A-----EGD----K--------------------------------------------------------E-------------------------------------E---------E------K--------K------E----E-------K----K---E------E--S------E---E----E-S-D--D-------D--M---G--F-GLFD---------------
>Phallusia_mammilata@CT01091006.H1.1
--------------------------------------SS-EL-ACVYAALILHDDQIE-IT--GDKISTLIKAA-NV-S-VDSFWPGLFAKALE-GV-D---IKQLI----C-N---V--G-------V-----G--S------A----A--P---A--------G------------------------A-------A------A----G---------------G----A-------A-----E------A--------------------------------------------------------K-------------------------------------E---------E------E--------KP-----E----E-------K----K---E------E--S------E---E----E-S-D--D-------D--M---G--F-GLFD---------------
>Ciona_intestinalis@XP_002131514
----------------------------------M--STS-EL-ACVYASLILSDDQVD-IT--ADRISKLLSAA-NV-T-VEPFWPGLFAKALD-GV-D---IKSLI----C-N---V--G-------S-----G--S------G----A--P---A--------G------------G----A--A---A-------A----------------------------------------------------------------E-----------------------E-----T------K--------A-------------------------------------E---------V------K--------E------E----E-------K----K---E------E--S------E---E----E-S-D--D-------D--M---G--F-GLFD---------------
>Ciona_savignyi@51844069.87
-------------------------------------SVS-EL-ACVYASLILSDDQVD-IT--ADKITKLIEAA-NV-S-VEPFWPGMFAKSLE-GV-D---IKTLI----C-N---V--G-------S-----G--S------G----A--P---A--------A------------G----G--A---G-------A-----------------------------------------------------A----------A-----------------------A-----D------E--------K-------------------------------------E---------E------E--------K------E----V-------A----K---E------E--S------E---E----E-S-D--D-------D--M---G--F-GLFD---------------
>Molgula_tectiformis@67744371.47
-------------------------------------SSS-EL-ACVYAALILTDDDIA-IT--AEKIEALTSAA-KV-Q-VDSYWPGLFAKALT-GI-D---VRSLI----S-N---V--G-------S-----G--------------V--G---S--------G------------G----G--A---A-------A------G----G---------------D----A-------G-----G------A----------A-----------------------E-----A---------------A-------------------------------------E---------E------K--------K------E----E-------A----K---E------E--S------E---E----E-S-D--D-------D--M---G--F-GLFD---------------
>Molgula_occidentalis@CT01091006.H1.1
-------------------------------------STS-EL-ACIYAALILTDDEID-IT--SEKIETIVKAA-NV-Q-VDSFWPGLFAKALQ-GV-D---IRGLI----S-N---V--G-------S-----G--------------G--GGAAA---P----A------------G----G--A---A-------A------G----G---------------D----A-------P-----A------E----------E-----------------------K-----A--------------------------------------------------------------------------------------E----E-------K----K---E------E--S------E---E----E-S-D--D-------D--M---G--F-GLFD---------------
>Halocynthia_roretzi@CT01061112.H1.1
-------------------------------------SNS-EL-ACVYAALILTDDDIE-VT--AQKINTLINAA-QV-T-VESYWPGLFAKALE-GI-D---IKSLV----S-N---V--G-------A-----G--------------G--GGAAA--------A------------G----G--G---T-------A------G----G---------------D----A-------G-----G------A----------D-----------------------E-----A---------------------------------------------------------------P------K--------E------E----Q-------K----K---E------E--S------E---E----E-S-D--D-------D--M---G--F-GLFD---------------
>Styela_plicata@CT01091006.H1.1
-------------------------------------STS-EL-ACVYAALILTDDEIE-IT--ADKITTLVNAA-NV-S-VESYWPGLFAKALE-GI-D---VKSLI----S-N---V--G-------A-----G--------------G--GGAAA--------G------------G----G--G---A-------A------G----G---------------E----A--------------------A----------T-----------------------E-----E---------------------------------------------------------------V------K--------E------E----E-------K----K---E------E--S------E---E----E-S-D--D-------D--M---G--F-GLFD---------------
>Polyandrocarpa_maxima@CT01091006.H1.1
-------------------------------------STS-EL-ACVYAALILTDDEID-IT--ADKINQILDAA-KV-S-VEPYWPGLFAKALE-GI-D---VKSLI----S-N---V--G-------A-----G--------------G--G--AP--------A------------G----G--A---A-------A------G----G---------------D----A-------------P------A----------E-----------------------E-----E---------------------------------------------------------------P------K--------E------E----E-------K----K---E------E--S------E---E----E-S-D--D-------D--M---G--F-GLFD---------------
>Bostrichobranchus_pilularis@CT01091006.H1.1
-------------------------------------SVS-EL-ACVYAALILTDDEIP-IT--AEKISTLVGAA-GV-S-VEPYWPGLFAKALD-GI-D---VKSLI----S-N---V--G-------A-----G--G------G----G--AA--A--------G------------G-A--G--A---G-------D------A----A---------------P----A-------------------------------------------------------------------------------------------------------------------A---------E------E--------K------E----E-------A----K---P------E--S------ES--E----E-S-D--D-------D--M---G--F-GLFD---------------
>Botryllus_schlosseri@CT01091006.H1.1
---------------------------------MA--SNS-EL-ACVYSALILTDDEID-VT--ADKITTLLKAA-KV-S-VEPFWPGLFAKALE-GI-D---VKSLI----S-N---V--G-------V-----G--S------G-----------S--------A------------G----G---------------------G----G---------------GG---A-------A-----A------G----G-D---A----------P----A-------A------------E--------E-----------------------------------------------A------K--------E------E----V------------K---E------E--S------E---E----E-S-D--D-------D--M---G--F-GLFD---------------
>Dendrodoa_grossularia@CT01091006.H1.1
-------------------------------------STS-EL-ACVYAALILTDDDIQ-IT--ADKINSILGAA-NV-T-VEPFWPGLFSKALE-GI-D---VRSLI----S-N---V--G-------V-----G--G------G----A--P---A--------A------------G----G--A---A-------E----------------------------------------------------------------A-----------------------Q-----P------E--------E-------------------------------------A---------A------K--------E------E----E-------K----K---E------E--S------E---E----E-S-D--D-------D--M---G--F-GLFD---------------
>Anolis_carolinensis@XP_003219519
---------------------------------MA--SVS-EL-ACIYSALILHDDEVT-VT--EDKINALIKAA-GV-N-VEPFWPGLFAKALA-NI-D---IGSLI----C-N---V--G-------V-----G--G------G----A--P---A--------A-----------------A--A---P-------A------S----G---------------G----A-------P-----A------G----------G-----------------------A-----A------P--------A-------------------------------------E---------E------K--------K------E----E-------E----K---K------E--E------S---E----E-S-D--D-------D--M---G--F-GLFD---------------
>Amphiura_filiformis@JK669995.H1.1
---------------------------------MA--SES-EL-ACVYSALILHDDEVA-IT--ADKIQTLVKAA-GV-D-VEPFWPGLFAKCLG-GM-D---IASLL----S-S---V--G-------S-----S--A------G----G----------------------------T----A--P---A-------AG-----G----G---------------G----G-------A-----A------P----------A-----------------------E-----E------E--------K-------------------------------------E---------E------E--------K------K----E----------------E------S---------E---E----E-S-D--D-------D--M---G--F-GLFD---------------
>Eucidaris_tribuloides@CT01120103.H1.1
-------------------------------------STS-EL-ACVYSALILHDDDIA-IT--ADKLQTLIKAA-GV-S-VEPYWPGLFAKALA-ST-D---VGSLI----S-N---V--G-------A-----G--G------G----A--P---A---AG---G------------G----G--G---A-------T------G----G---------------D----A-------P-----A---------------------------------------------------------------E-------------------------------------E---------K------K---------------E----E-------A----K---K------E--E------SE--E----E-S-D--D-------D--M---G--F-GLFD---------------
>Lytechinus_variegatus@CT01120103.H1.1
--------------------------------MSSEDNTS-EL-ACVYSALILQDDEVP-IT--ADKLQTLIKAA-GV-S-VEPYWCSLFAKALS-SV-E---LSTLI----A-N---V--G-------A-----G--G---GGGG----A--A---A--------A------------P----A--G---D-------A------A----G---------------E----A-----------------------------------------------------------------------------P-------------------------------------A---------E------E--------K------K----E-------E----V---K------E--E------S---E----E-S-D--D-------D--M---G--F-GLFD---------------
>Oreochromis_niloticus@XP_003444159
---------------------------------MA--SVS-EL-ACIYSALILHDDEVT-VT--EDKLNALIKAA-GV-T-VEPFWPSLFAKALS-SI-D---IGSLI----C-N---V--G-------A-----G--G------G----A--P---A--------G-----V-----------A--------------A------A----AG--------------G----T-------T------------A----A-----G-----------------------D-----A------P--------A--K----------------------------------E---------E------E--------K------K----E-------E----K---K------E--E------S---E----E-S-D--D-------D--M---G--F-GLFD---------------
>Crotalus_adamanteus@AFJ51283
---------------------------------MA--SVS-EL-ACIYSALILHDDEVT-VT--EDKINALIKAA-GV-N-VEPFWPGLFAKALT-NI-D---IGSLI----C-N---V--G-------V-----G--G------G----A--P---A--------A-----------------S--A---P-------A------G----G---------------G----A-------P-----A------G----------S-----------------------A-----A------P--------A-------------------------------------E---------E------K--------K------E----E-------E----K---K------E--E------S---E----E-S-D--D-------D--M---G--F-GLFD---------------
>Sarcophilus_harrisii@XP_003755737
---------------------------------MA--SVS-EL-ACIYSALILHDDEVT-VT--EDKINALIKAA-GV-N-VEPFWPGLFAKALA-NI-D---IGSLI----C-N---I--G-------V-----G--G------A----P--P---P--------A------------G----A--A---P-------T------G----G---------------A----A-------P-----A------A----------G-----------------------A-----A------P--------A-------------------------------------E---------E------K--------K------E----E-------V----K---K------E--E------S---E----E-S-D--D-------D--M---G--F-GLFD---------------
>Sarcophilus_harrisii@XP_003755736
-------------------------------------------------------------X--EDKINALIKAA-GV-N-VEPFWPGLFAKALN-NV-N---IGSLI----C-N---V--G-------V-----G--G------P----A--P---A--------A-----G------G----A--A---P-------A------G----G---------------A----A-------P-----A------S----------T-----------------------A-----A------P--------A-------------------------------------E---------EK-----K--------K------E----E-------A----K---K------E--E------S---E----E-S-D--D-------D--M---G--F-GLFD---------------
>Callorhinchus_milii@AFM89587
---------------------------------MT--AAS-EL-ACIYSALILHDDEVT-VT--EDKINALIKAA-GI-T-IEPFWPNLFAKALA-NV-N---ISSLI----C-N---V--G-------A--------G------G----G--A---A--------P--------------------S---A-------A------G---------------------------------------Q------A----------A-----------------------A-----A------PA-A-----A-------------------------------------E---------E------K--------K------E----E-------K----K---E------E--E------S---E----E-S-D--N-------D--M---G--F-GLFD---D-----------
>Callorhinchus_milii@AFM86612
---------------------------------MT--AAS-EL-ACVYSALILHDDEVT-VT--EDKINALIKAA-GI-T-IEPFWPKLFAKALA-NV-N---ISSLI----C-N---V--G-------A--------G------G----G--A---A--------P--------------------S---A-------A------G---------------------------------------Q------A----------A-----------------------A-----A------PA-A-----A-------------------------------------E---------E------K--------K------E----E-------K----K---E------E--E------S---E----E-S-D--N-------D--M---G--F-GLFD---D-----------
>Doliolum_nationalis@Dnat1727.H1.1
-------------------------------------STS-EL-ACVYSALILQDDGLE-IT--ADNLNTLIKAA-NV-D-VESYWPGLFAKALD-GI-D---IKSLV----S-N---V--G-------S-----G--V---GAAP-----------A--------A------------G-G--A--A---D-------A------P----A---------------A----E-------E-----A---------------------------------------------------------------K-------------------------------------V---------E------E--------K------K----E-------E----S---E-----------------E--E----E-S-D--D-------D--M---------------------------
>Salpa_fusiformis@Sfus33668.H1.1
-------------------------------------SVS-EK-AIVYAALILADDQID-IT--ADKLNALLSAA-NV-E-VESYWPGLFAKALD-GV-D---VKSLV----S-N---V--G-------A-----G--------------G--GGAAA--------P------------A----A--A---T-------A------G----E---------------T----A--------------------A----------A-----------------------E-----E---------------------------------------------------------------V------K--------E------E-----------------V---E------E--E------A---E----E-S-D--D-------D--M---G--F-GLFD---------------
>Ophionotus_victoriae@CT01130528.H1.1
---------------------------------MA--SSS-EL-ACVYSALILHDDDVA-IT--SDKIETITKAA-GI-E-VEPFWPGLFAKCLA-GM-D---ISTLL----A-N---V--G-------S-----A--S------G----G----------------------------G----G--G---G-------AA-----A----G---------------G----A-------A-----P------A----------E-----------------------E-----E------K--------K-------------------------------------E---------E------E--------K------K----E----------------E------S---------E---E----E-S-D--D-------D--M---G--F-GLFD---------------
>Alligator_sinensis@XM_006016440.H1.1
---------------------------------MA--SVS-EL-ACIYSALILHDDEVT-VT--EDKINALIKAA-GV-T-VEPFWPGLFAKALA-NI-D---IGSLI----C-N---V--G-------A-----G--C------C----A--P---A--------A-----------------A--A---P-------A------G----G---------------A----A-------P-----A------G----------G-----------------------A-----A------P--------A-------------------------------------E---------E------K--------K------E----E-------E----K---K------E--E------S---E----E-S-D--D-------D--M---G--F-GLFD---------------
>Ambystoma_mexicanum@Amex52956.H1.1
---------------------------------MA--SVS-EL-SCIYAALILHDDEVP-VT--EDKINALIKAA-GV-Q-VEPFWPGLFAKALA-SI-D---IGSLI----C-N---V--G-------A-----G--G------G----G--P---A--------P------------G----A--T---A-------A------A---------------------------------------A------T----------T-----------------------A-----A------P--------A-------------------------------------E---------E------K--------K------E----E-------E--------K------D--E------S---E----E-S-D--D-------D--M---G--F-GLFD---------------
>Caiman_crocodilus@Contig1058.H1.1
---------------------------------MA--SVS-EL-ACIYSALILHDDEVT-VT--EDKINALIKAA-GV-T-VEPFWPGLFAKALA-NI-D---IGSLI----C-N---V--G-------A-----G--G------G----A--P---A--------A-----------------A--A---P-------A-----------G---------------A----A-------P-----A------G----------G-----------------------A-----A------P--------A-------------------------------------E---------E------K--------K------E----E-------E----K---K------E--E------S---E----E-S-D--D-------D--M---------------------------
>Caretta_caretta@Contig407.H1.1
---------------------------------MA--SSS-EL-ACIYAALILHDDEVT-VT--EDKINALIKAA-GV-N-VEPFWPGLFAKALA-NI-D---IGSLI----C-N---V--G-------A--------G------G----A--P---A--------A-----------------A--A---P-------A------G----G---------------A----A-------P-----A------G----------G-----------------------A-----A------P--------A-------------------------------------E---------E------K--------K------E----E-------E----K---K------E--E------S---E----E-S-D--D-------D--M---G--F-GLFD---------------
>Chelonoidis_nigra@CT01131211.H1.1
----------------------------------A--SSS-EL-ACIYAALILHDDEVT-VT--EDKINALIKAA-GV-N-VEPFWPGLFAKALA-NI-D---IGSLI----C-N---V--G-------A--------G------G----A--P---P--------A-----------------A--A---P-------S------G----G---------------A----A-------P-----A------G----------G-----------------------A-----A------P--------A-------------------------------------E---------E------K--------K------E----E-------E----K---K------E--E------S---E----E-S-D--D-------D--M---G--F-GLFD---------------
>Chrysemys_picta_bellii@CT01131211.H1.1
---------------------------------MA--SSS-EL-ACIYAALILHDDEVT-VT--EDKINALIKAA-GV-N-VEPFWPGLFAKALA-NI-D---IGSLI----C-N---V--G-------A--------G------G----A--P---A--------A-----------------A--A---P-------V------G----G---------------A----A-------P-----A------G----------G-----------------------A-----A------P--------A-------------------------------------E---------E------K--------K------E----E-------E----K---K------E--E------S---E----E-S-D--D-------D--M---G--F-GLFD---------------
>Crocodylus_niloticus@CT01131211.H1.1
---------------------------------MA--SVS-EL-ACIYSALILHDDEVT-VT--EDKINALIKAA-GV-T-VEPFWPGLFAKALA-NI-D---IGSLI----C-N---V--G-------A-----G--G------G----A--P---A--------A-----------------T--A---P-------A------G----G---------------A----A-------P-----A------G----------G-----------------------A-----A------P--------A-------------------------------------E---------E------K--------K------E----E-------E----K---K------E--E------S---E----E-S-D--D-------D--M---G--F-GLFD---------------
>Cyclorana_alboguttata@Calb10051.H1.1
---------------------------------MA--SVS-EL-ACIYSALILYDDDIT-IT--EDKILALIKAA-GV-S-VEPFWPSLFSKALS-NV-N---IGSLI----S-N---V--G-------A-----G--G------G----A--P---A--------P------------A----A--A---G-------A------A----P---------------A----A-------------G------G----------------------------------A-----A------P--------A-------------------------------------E---------E------K--------K------KE---E-------E----K---K------E--E------S---E----E-S-D--D-------D--M---G--F-GLFD---------------
>Elaphe_guttata@CT01131211.H1.1
---------------------------------MA--SVS-EL-ACIYSALILHDDEVT-VT--EDKINALIKTA-GV-N-VEPFWPGLFAKALT-NI-D---IGSLI----C-N---V--G-------V-----G--G------G----A--P---A--------A-----------------S--A---P-------A------G----G---------------G----V-------P-----A------S----------G-----------------------A-----A------P--------A-------------------------------------E---------E------K--------K------E----E-------E----K---K------E--E------S---E----E-S-D--D-------D--M---G--F-GLFD---------------
>Emys_orbicularis@Contig34406.H1.1
---------------------------------MA--SSS-EL-ACIYAALILHDDEVT-VT--EDKINALIKAA-GV-N-VEPFWPGLFAKALA-NI-D---IGSLI----C-N---V--G-------A--------G------G----A--P---A--------A-----------------A--A---P-------S------G----G---------------A----A-------P-----A------G----------G-----------------------A-----A------P--------A-------------------------------------E---------E------K--------K------E----E-------E----K---K------E--E------S---E----E-S-D--D-------D--M---G--F-GLFD---------------
>Eublepharis_macularius@CT01131211.H1.1
---------------------------------LA--SVS-EL-ACIYSALILHDDEVT-VT--EDKINALIKAA-GV-N-VEPFWPGLFAKALT-NI-D---IGSLI----C-N---V--G-------V-----G--G------G----A--P---A--------A-----------------A--A---P-------AG-----G----G---------------G----A-------P-----A------G----------G-----------------------A-----A------P--------A-------------------------------------E---------E------K--------K------E----E-------E----K---K------E--E------S---E----E-S-D--D-------D--M---G--F-GLFD---------------
>Lampropholis_coggeri@CT01131211.H1.1
---------------------------------MA--SVS-EL-ACIYSALILHDDEVT-VT--EDKINALIKAA-GV-N-VEPFWPGLFAKALA-NI-D---IGSLI----C-N---V--G-------V-----G--G------G----A--P---A--------A-----------------S--A---P-------A------G----G---------------A----A-------P-----A------A----------G-----------------------A-----A------P--------A-------------------------------------E---------E------K--------K------E----E-------E----K---K------E--E------S---E----E-S-D--D-------D--M---G-----------------------
>Latimeria_chalumnae@CT01131211.H1.1
---------------------------------MA--SVS-EL-ACIYSALILHDDEVT-VT--EDKINALIKAA-GV-N-VEPFWPSLFAKALS-SI-D---IGSLI----C-N---V--G-------A-----G--G------P----V--A---A--------G-----------------S--A---P-------A-----------G---------------G----A-------P-----A------A----------S-----------------------A-----A------P--------A-------------------------------------E---------E------K--------K------E----E-------E----K---K------E--E------S---E----E-S-D--D-------D--M---G--F-GLFD---------------
>Latimeria_menadoensis@GAPS01013271.H1.1
---------------------------------MA--SVS-EL-ACIYSALILHDDEVT-VT--EDKINALIKAA-GV-N-VEPFWPSLFAKALS-SI-D---IGSLI----C-N---V--G-------A-----G--G------P----V--A---A--------G-----------------S--A---P-------A-----------G---------------G----A-------P-----A------A----------S-----------------------A-----A------P--------A-------------------------------------E---------E------K--------K------E----E-------E----K---K------E--E------S---E----E-S-D--D-------D--M---G--F-GLFD---------------
>Leucoraja_erinacea@toto9027.H2.1
---------------------------------MA--SEA-EL-ACIYSALILYDDDVA-IT--EDKLNALMKAA-GV-T-VEPFWPGLFAKALS-NV-N---MGSLI----C-N---I--G-------V-----G--G------P----V--P---L---------------------G----A--F---P-------------------------------------------------------------------------------------------------------------------------------------------------------------------------------------------------------------------------------------------------------------------------------------------
>Notophthalmus_viridescens@Nvir5118.H1.1
---------------------------------MA--SVS-EL-SCIYAALILHDDDVP-VT--XXKINAXIKAA-GV-S-VEPFWPGLFAKALA-NI-D---IGSLI----C-N---V--G-------A-----G--G------G----GX-P---A--------X------------G----A--T---A-------A------A---------------------------------------A------T----------T-----------------------A-----A------P--------A-------------------------------------E---------DK-----K--------K------E----E-------E----K---K------E--E------S---E----E-S-D--D-------D--M---G--F-GLFD---------------
>Pelodiscus_sinensis@toto20408.H1.1
---------------------------------MA--STS-EL-ACIYAALILHDDEVT-VT------------------------------ALA-NI-D---IGSLI----C-N---V--G-------A--------G------G----A--P---A--------A-----------------A--A---P-------S------G----G---------------T----A-------P-----V------G----------G-----------------------P-----A------P--------A-------------------------------------E---------E------K--------K------E----E-------E----K---K------E--E------S---E----E-S-D--D-------D--M---G--F-GLFD---------------
>Podarcis_sp.@Contig256.H1.1
---------------------------------MA--SVS-EL-ACIYSALILHDDEVT-VT--EDKINALIKAA-GV-N-VEPFWPGLFAKALA-NI-D---IGSLI----C-N---V--G-------V-----G--G------G----A--P---A--------A-----------------S--A---P-------A------G----G---------------G----A-------P-----A------G----------A-----------------------A-----A------P--------A-------------------------------------E---------E------K--------K------E----E-------E----K---K------E--E------S---E----E-S-D--D-------D--M---G--F-GLFD---------------
>Pogona_vitticeps@CT01131211.H1.1
---------------------------------MA--SVS-EL-ACIYSALILHDDEVT-VT--EDKINALIKAA-GV-N-VEPFWPGLFAKALA-NI-D---IGSLI----C-N---V--G-------V-----G--G------G----A--P---A--------A-----------------S--A---P-------A------G----G---------------G----A-------P-----A------G----------G-----------------------A-----A------P--------A-------------------------------------E---------E------K--------K------E----E-------E----K---K------E--E------S---E----E-S-D--D-------D--M---G--F-GLFD---------------
>Protopterus_annectens@CT01131211.H1.1
---------------------------------MA--STS-EL-ACIYSALILHDDEVS-VT--EDKINALIKAA-NV-S-IEPFWPSLFAKALA-NI-S---IGSLI----S-S---V--G-------A-----G--G------G----G--P---V--------A------------G----G--G-----------A------P----A---------------AGG--G-------T-----A------A----------P-----------------------A-----A------P--------A-------------------------------------E---------EK-----K--------K------E----E-------E----K---K------E--E------S---E----E-S-D--E-------D--M---G--F-GLFD---------------
>Python_regius@CT01131211.H1.1
---------------------------------MA--SVS-EL-ACIYSALILHDDEVT-VT--EDKINALIKAA-GV-N-VEPFWPGLFAKALT-SI-D---IGSLI----C-N---V--G-------V-----G--G------G----A--P---A--------A-----------------S--A---P-------A------G----G---------------G----A-------P-----A------G----------G-----------------------A-----A------P--------A-------------------------------------E---------E------K--------K------E----E-------E----K---K------E--E------S---E----E-S-D--D-------D--M---G--F-GLFD---------------
>Rana_chensinensis@Rche171897.H1.1
----------------------------------------------------LYDDDIT-IT--EXKILALIKAA-GX-N-VEPFWPSLFSKAXS-NV-N---IGSLI----S-N---V--G-------A---------------------------------------------------------------------------------------------------------------------------------------------------------------------------------------------------------------------------------------------------------------------------------------------------------------------------------------------------------
>Scyliorhinus_canicula@toto76828.H1.1
---------------------------------MA--STS-EL-ACIYSALILHDDEVT-VT--EDKLNALIKSA-GV-T-IEPFWPSPFA-------------NSLI----C-N---V--G-------A-----G--S------S----A--P---A-----------------------------A---A-------A------V---------------------------------------V------S----------S-----------------------A-----A------PV-A-----A-------------------------------------E---------E------K--------K------E----E-------K----K---Q--------------------E----E-S-D--D-------D--M---G--F-G------------------
>Trachemys_scripta@CT01131211.H1.1
---------------------------------MA--SSS-EL-ACIYAALILHDDEVT-VT--EDKINALIKAA-GV-N-VEPFWPGLFAKALA-NI-D---IGSLI----C-N---V--G-------A--------G------G----A--P---A--------A-----------------A--A---P-------A------G----G---------------A----A-------P-----A------G----------G-----------------------A-----A------P--------A-------------------------------------E---------E------K--------K------E----E-------E----K---K------E--E------S---E----E-S-D--D-------D--M---G--F-GLFD---------------
