# Supplementary material for: A phylogenomic framework and timescale for comparative studies of tunicates
Source: BMC Biol. 2018 Apr 13;16:39. doi: 10.1186/s12915-018-0499-2 (PMC5899321; doi:10.1186/s12915-018-0499-2)
Supplement: Supplementary file 4 — Supporting data. Transcriptome assemblies, alignments, and trees. (ZIP 38502 kb) [file 12915_2018_499_MOESM4_ESM.zip › 12915_2018_499_MOESM4_ESM/12915_2018_499 (Delsuc) Files Updated 23-03-2018/rpl1.fasta]

>Patiria_pectinifera@93297682.2
----------------------------SKVTRDSLYEAVDNV-L--K-----GS--------------K-A----H-R-------------RGFLETVEL----------QINLKNYDPQK-DKRFSGTV-KLRTIPR-PKY-KVCVLGDQQHCDEAKANN-----LP-CMDAEAL-KKL----N-K-----NKKLV-KKLAKKYDAFLASEALIKQIPR-LLGPGLNKA---------GKFP-----TLVTHSDQ---LVTKVEEVKATIKFQM--K--KVLCL-AVAIGNVNMSEDDLVGNIALGINFLVSLLKKNWQNVRSLYIKSTMGK-PQQIF-------
>Patiria_miniata@CT01100729.H1.1
----------------------------SKVTRDSLYEAVDNV-L--K-----GS--------------K-A----H-R-------------RGFLETVEL----------QINLKNYDPQK-DKRFSGTV-KLRTIPR-PKY-KVCVLGDQQHCDEAKANN-----LP-CMDAEAL-KKL----N-K-----NKKLV-KKLAKKYDAFLASEALIKQIPR-LLGPGLNKA---------GKFP-----TLVTHSDQ---LVTKVEEVKATIKFQM--K--KVLCL-AVAIGNVNMSEDDLVGNIALGINFLVSLLKKNWQNVRSLYIKSTMGK-PQQIF-------
>Solaster_stimpsonii@CT01061031.H1.1
----------------------------SKVTRETLYEAVDKV-L--K-----GS--------------K-A----N-R-------------RGFLETVEL----------QINLKNYDPQK-DKRFSGTV-KLRTIPR-PKY-KVCVLGDQQHCDEAKANN-----LP-CMDTEAL-KKL----N-K-----NKKLV-KKLAKKYDAFLASEALIKQIPR-LLGPGLNKA---------GKFP-----TLVTHSDQ---LVTKVEEVKATIKFQM--K--KVLCL-AVAIGNVNMPEDDLVGNIALGINFLVSLLKKNWQNVRSLYIKSTMGK-PQQIY-------
>Strongylocentrotus_purpuratus@XP_790947
----------------------MQN---CKVSRDLLYEAVKEV-Q--N-----GS--------------K-E----K-K-------------RKFLETIEL----------QVNLKNYDPQK-DKRFSGTV-KLRHIPR-PKF-SMCILGDQQHLDEAKANG-----IP-CMDMEAL-KKL----N-K-----NKKLV-KKLAKRYDAFLASDSLIKQIPR-ILGPGLNKA---------GKFP-----TLLTHTDS---MVSKVEEVKATIKFQM--K--KVLCL-AVAVGHVEMDEEDLVSNINLAINFLVSLLKKNWQNVRSLYIKSTMGK-PQRLY-------
>Apostichopus_japonicus@CT01060721.H1.1
-----------------------------KINRDLLIEAIEEV-L--I-----GS--------------R-R----K-K-------------RGFLETIEL----------QVNLKNYDPQK-DKRFSGTV-KLKNIPR-PKF-SMCVLGDQQHCDEAKAND-----IP-CMDTDAL-KKL----N-K-----NKKLV-KKLAKKYDAFLASDSLIKQIPR-LLGPGLNKA---------GKFP-----TLLTHSEQ---MTDKIEDVKATIKFQM--K--KVLCL-AVAVGHVKMSDEDLLANITLAINFLVSLLKKNWQNVRSLYIKSTMG--------------
>Holothuria_glaberrima@CT01070704.H1.1
-----------------------------KISRDLLHEAVAEV-L--K-----GS--------------Q-E----K-K-------------RKFLETVEL----------QVNLKNYDPQK-DKRFSGTV-KLRHIPR-PKF-SVCVLGDQQHCDEAKAND-----IP-CMDAEAP-KKM----N-K-----NKKLV-KKLAKKYDAFLASDSLIKQIPR-LLGPGLNKA---------GKFP-----SLLTHSEP---MSGKVEEVKATIKFQM--K--KVLCL-AVAIGHVEMSEDELVANINLAINFLVSLLKKNWQNVRSLYIKSTMGR-PQRVF-------
>Eucidaris_tribuloides@CT03120103.H1.1
----------------------------SKVSRDLLYEAVGEV-L--K-----GS--------------K-E----R-K-------------RKFLETVEL----------QVNLKNYDPQK-DKRFSGTV-KLKHVPR-PKF-SICVLADQQHMDEAKANS-----IP-CMDVEAL-KKL----N-K-----NKKLV-KKLAKKYDAFLASDSLIKQIPR-ILGPGLNKA---------GKFP-----TLLTHSDS---MVGKCDEVKATIKFQM--K--KVLCL-AVAIGHVKMDEDELVGNIQLGINFLVSLLKKNWQNVRSLYIKSTMGR-VQRIY-------
>Lytechinus_variegatus@JH434359.H1.1
-----------------------------KVSRDTLYEAVQEV-Q--K-----GS--------------K-E----K-K-------------RKFLETVEL----------QVNLKNYDPQK-DKRFSGTV-KLRHIPR-PKF-SICILGDQQHLDEAKANG-----IP-CMDIDAL-KKL----N-K-----NKKLV-KKLAKRYDAFLASDSLIKQIPR-ILGPGLNKA---------GKFP-----TLLTHSDS---MVSKVEEVKATIKFQM--K--KVLCL-AVAVGHVDMDEEDLVSNVNLAINFLVSLLKKNWQNVRSLYIKSTMGK-PQRVY-------
>Saccoglossus_kowalevskii@ti.12
-----------------------MS---SKITRDTLYEAVQEV-L--K-----GS--------------Q-E----K-K-------------RKFQETVEL----------QINLKNYDPQK-DKRFSGTV-KLRNIPR-PKF-RICVLADQQHMDEAKANN-----LP-CMDAEAL-KKL----N-K-----NKKLV-KKLAKKYDAFLASDSLIKQIPR-LLGPGLNKA---------GKFP-----TLLTHNDS---MVAKCEEVKATIKFQM--K--KVLCL-AVAIGHVGMGEDELAANINLGINFLVSLLKKNWQNVRSLYIKSTMGK-PQRLY-------
>Ptychodera_flava@CT01071219.H1.1
-----------------------------KITRDSLYDAINEV-L--K-----GS--------------K-E----K-K-------------RKFTETVEL----------QINLKNYDPQK-DKRFSGTV-KLKHIPR-PKF-SVCVLGDQQHCDEAKANN-----FP-CMDAEAL-KKL----N-K-----NKKLV-KKLAKKYDAFLASDSLIKQIPR-LLGPGLNKA---------GKFP-----TLLTHNES---MANKIEEVKATIKFQM--K--KVLCL-AVAVGHIEMSDDDLVANTNLAINFLVSLLKKNWQNVRSLYVKSTMGK-PQRLY-------
>Balanoglossus_clavigerus@CT01101217.H1.1
--------------------------------------------------------------------------------------------------------------------------------------------------------------------------------------------------------------DAFLASDSLIKQIPR-LLGPGLNKA---------GKFP-----TLLTHNES---LSNKIEEVKATIKFQM--K--KVLCL-AVAVGHVGMSDEELVSNVNLAINFLVSLLKKNWQNVRSLYVKSTMGK-PQRLY-------
>Xenoturbella_bocki@CT01061105.H1.1
-----------------------VA---ARYHADLLYEAVRDI-L--K-----GS--------------G-T----K-R-------------RKFVETVEL----------QINLKNYDPQK-DKRFSGTV-KLKYVPR-PKF-SVCVLGDQLHCEEAKAND-----VA-SMDADAL-KKL----N-K-----NKKLV-KKLAKKYDAFLASDSLIKQIPR-LLGPGLNKA---------GKFP-----SLLSHNEA---LLGKVEEVKSTIKFQM--K--KTLIL-AVAVGHVKMDEDQLVSNISLSINFLVSLLKKNWQNVRSLHLKSSMGK-PQRIF-------
>Branchiostoma_floridae@EEN63849
------------------------M---SKINRDNLYESVDTV-L--A-----FS--------------K-N----K-K-------------RKFVETVEL----------QIALKNYDPQK-DKRFSGTV-KLKHTPR-PKY-RVCVLGDQQHIDEAKANE-----IP-CMDVESL-KKL----N-K-----NKKLV-KKLAKKYDAFLASDSLIKQIPR-ILGPGLSKA---------GKFP-----TLLTHNES---MTGKVEEVKSTIKFQM--K--KVLCL-SVAIGHVNMSAEDLVANVVLAVNFLISLLKKGWQNVRALYIKSTMGP-SQRLY-------
>Ciona_intestinalis@XP_002131210
------------------------M---SKVSRDTLYECVENI-L--K-----GS--------------K-T----K-Q-------------RKFLESVEL----------QISLKNYDPQK-DKRFSGTV-KLPNLPR-NKF-RICVLGDAQHCDEANANN-----IA-CMNVESL-KKL----N-K-----DKKLI-KKLAKKYDAFLASESLIKQIPR-LLGPGLNKA---------GKFP-----SLVTHQES---LASKIHDVKSTIKFQM--K--KVLCL-AVAIGNVNMTEDELVQNLNLAINFLVSLLKKNWQNVRSLYVKSTMGR-PQRLY-------
>Ciona_savignyi@38679829.73
-----------------------IN---SKVSRDALYECIENV-L--K-----SS--------------K-E----K-Q-------------RKFLESVEL----------QISLKNYDPQK-DKRFSGTV-KLPNLPR-NKF-RVCILGDAAHCDEANANT-----IP-CMDVEAL-KKF----N-K-----DKKLV-KKLAKKYDAFLASESLIKQIPR-LLGPGLNKA---------GKFP-----TLVTHQES---LVSKIHDVKCTIKFQM--K--KVLCL-AVAIGNVGMTEDQLVQNLNLAINFLVSLLKKNWQNVRSLYVKSTMGR-PQRLY-------
>Clavelina_lepadiformis@CT01091002.H1.1
----------------------------SKVSRDTLFECVGNV-L--K-----GA--------------Q-E----K-K-------------RGFLETVEL----------QVSLKNYDPQK-DKRFSGTV-KLPHVPR-EKF-RVCVLGDAAHCDEANANE-----IP-CMDVEAL-KKL----N-K-----DKKLV-KKLAKKYDAFVASESLIKQIPR-LLGPGLNKA---------GKFP-----TLVTHQEP---MVGKIRDIKCTIKFQM--K--KVLCL-AVAVGNVSMTEDELVQNVNLGINFLVSLLKKNWQNVRSLHLKSTMGR-PQRLY-------
>Phallusia_mammilata@CT01091002.H1.2
------------------------M---SKVSRDTLYECVEAV-L--K-----NA--------------K-D----K-P-------------RNFLQTVEL----------QISLKNYDPQK-DKRFSGTV-KLPHIPK-NKY-KVCVLGDAQHCDEANANS-----IS-CMDVEAL-KKL----N-K-----DKKLV-KKLAKKYDAFLASEALIKQIPR-LLGPGLNKA---------GKFP-----SLITHQES---MVQKVKDIKCTIKFQM--K--KVLCL-AVAVGNVNMTEDELVQNLNMSINFLVSLLKKNWQNVRSLHLKSTMGR-PQRLY-------
>Diplosoma_listerianum@46826355.51
----------------------------SKVTKDQLYDVVEKI-L--Q-----AS--------------K-D----K-P-------------RKFVETVEL----------QIGLKNYDPQR-DKRFSGTV-KLPHLPR-EKF-RICMLGDAAHCDEAKANE-----IP-CMDVDSL-KKL----N-K-----DKKLV-KKLAKKYDAFLASESLIKQIPR-LLGPGLNKA---------GKFP-----SLMTHQEP---IVNKIRDVKCTIKFQM--K--KVLCL-ATAVGNVKMTDEQLVQNLNLSINFLISLLKKNWQNVRSLHVKSTMGK-SHRIY-------
>Cystodytes_dellechiajei@CT01091002.H1.2
----------------------------SKVSKDSLYECIGKV-L--E-----GS--------------R-Q----K-K-------------RKFVETVDL----------QITLKNYDPQK-DKRFSGTI-KLPHLPR-EKF-SVCVLGDAAHCDEAAANN-----IS-HMNVDAL-KKL----N-K-----DKKLV-KKLAKKYDAFLASESLIKQIPR-LLGPGLNKA---------GKFP-----TLITHQES---MVQKAFDIKCTIKFQM--K--KVLCL-ATAVGNVKMSEDQLVQNLNLAMNFLVSLLKKNWQNVRSLHVKSTMGK-SYRIY-------
>Dendrodoa_grossularia@CT01091002.H1.1
----------------------------SKVSRDALYEAVEVI-L--T-----AA--------------K-D----K-P-------------RKFLETLEL----------QVSLKNYDPQK-DKRFSGTV-KLPHVPR-EKY-KVCVLGDAAHCDEAKASD-----IA-CMDVDAL-KKL----N-K-----DKKLV-KKLAKKYNAFLASESLIKQIPR-LLGPGLNKA---------GKFP-----TLLTHNEN---LSSKVTEIKSTIKFQM--K--KVLCL-AVAVGNVSMTEDQLVQNINLAINFLVSLLKKNWQNVRALYIKSTMGR-PQRLY-------
>Polyandrocarpa_maxima@CT01091002.H1.1
----------------------------SKVSRDSLYEAVESI-L--A-----GA--------------K-D----K-P-------------RKFLETVEL----------QISLKNYDPQK-DKRFSGTV-KLPHIPR-DKY-KVCVLGDAAHCDEAKAND-----IA-CMDVDAL-KKL----N-K-----DKKLV-KKLAKKYNAFLASESLIKQIPR-LLGPGLNKA---------GKFP-----TLVTHNET---LVGKVTEIKSTIKFQM--K--KVLCL-AVAVGNVGMSDDQLVQNINLAINFLVSLLKKNWQNVRALYVKSTMGR-PQRLY-------
>Styela_plicata@CT01091002.H1.1
----------------------------SKVSRDTLYEAVEQI-L--T-----TS--------------K-D----K-P-------------RKFLETVEL----------QISLKNYDPQK-DKRFSGTV-KLPHIPR-DKY-RVCILGDAAHCDEAKAND-----LP-CMDVESL-KKM----N-K-----DKKLV-KKLAKKYNAFLASEALIKQIPR-LLGPGLNKA---------GKFP-----TLVTHNDS---LTTKVAEIKSTIKFQM--K--KVLCL-AVAVGNVGMTDDQLVQNINLAINFLVSLLKKNWQNVRALYVKSTMGR-PQRLY-------
>Halocynthia_roretzi@EY457172.H1.1
-----------------------------------------------------------------------------------------------------------------------------------------------------------------------------------------------------------------LASESLINQIPR-LLGPGLNKA---------GKFP-----TLLTHSES---MLSKVKDLKSTIKFQM--K--KVLCL-AVAVGNVSMTDDQLVKNINLAINFLVSLLKKNWQNVRALYVKSTMGR-PQRIY-------
>Molgula_tectiformis@67800103.27
----------------------------SKVSRDTLYESVEAV-L--K-----GS--------------V-E----K-K-------------RNFLETVEL----------QISLKNYDPQK-DKRFSGTV-KLPHLPR-DSF-RICILGDQSHCDEAKAND-----IP-CMDVDSL-KKL----N-K-----DKKLV-KKLAKKYDAFLASDTLIKQIPR-LLGPGLNKA---------GKFP-----TLITHSEP---VINKVRDLKSTIKFQM--K--KVLCL-AVAIGNVGMSEDQLVQNTNLAINFLVSLLKKNWQNVRALYIKSSMGR-PQRLY-------
>Bostrichobranchus_pilularis@CT02091002.H1.1
----------------------------SKVSRDTLYECVEAV-L--N-----GS--------------K-D----K-K-------------RKFLETVEL----------QVSLKNYDPQK-DKRFSGTV-KLPHLPR-DGF-KICLLGDQSHCDEAKENN-----VP-CMSTEDL-KKL----N-K-----DKKLV-KKLAKKYDAFIASDNLIKQIPR-LLGPGLNKA---------GKFP-----SVITHQEP---VANKVKDIKSTIKFQM--K--KVLCL-AVAIGNVDMTEDQLAQNVNLAINFLVSLLKKNWQNVRALYIKSSMGR-PQRLY-------
>Molgula_occidentalis@CT02091002.H1.1
----------------------------SKVSRETLYECVENI-L--T-----GS--------------K-D----K-P-------------RKFLETVEL----------QISLKNYDPQK-DKRFSGTV-KLPHLPR-NGY-RVCVLGDQSHCDEAKANE-----VP-CMDVEAL-KKL----N-K-----DKKLV-KKLAKKYDAFLASDTLIKQIPR-LLGPGLNKA---------GKFP-----TLITHQEP---IVGKVKDLKCTIKFQM--K--KVLCL-AVAVGNVGMTEDQLAQNINLAINFLVSLLKKNWQNVRALYIKSSMGR-PQRLY-------
>Molgula_gulf@CT01091002.H1.1
----------------------------SKISRDTLYECVEAV-L--N-----GS--------------K-E----K-Q-------------RKFLETVEL----------QISLKNYDPQK-DKRFSGTV-KLPHLPR-ENF-RICVLGDQSHCDEAKENN-----VP-CMDVDAL-KKL----N-K-----DKKLV-KKLAKKYDAFLASDTLIKQIPR-LLGPGLNKA---------GKFP-----TLLTHQDS---ITGKVKDLKSTIKFQM--K--KVLCL-AVAVGNVQMTDDQLVQNINLAINFLVSLLKKNWQNVRALYIKSSMGR-PQRLY-------
>Oikopleura_dioica@CBY12761
------------------------M---SKVSRETLYEAVDIL-L--K-----AS--------------V-A----K-K-------------RNFLETVEL----------QITLKNYDPAK-DKRFSGTV-KLPNVPR-PKQ-KICIIGDAQHIDEANKIG-----VE-SKSTDEL-KKL----N-K-----DKKLV-KKLAKSYDAFLASETIIKQIPR-LLGPGLNKA---------GKFP-----TMLTHSES---MEAKVNEIKATIKFQM--K--KVLCL-NVAVGNVDMNDDQLVNNLTMSINFLVSLLKKNWQNVKALYVKSTMGK-PTRIY-------
>Doliolum_nationalis@Dnat2120.H1.1
------------------------M---SKVSRDTMYECVETI-L--K-----SA--------------LGE----K-K-------------RNFLETVEL----------QISLKNYDPQK-DKRFSGTV-KLPHVPR-EKY-RVCVLGDAAHCDEANANE-----IS-CMDVEAL-KKL----N-K-----DKKLV-KKLAKKYDAFMASESLIRQIPR-LLGPGLNKA---------GKFP-----SLITHQES---MVNKIKDIKCTIKFQM--K--KVLCL-AVAIGNVQMSEDELVQNLNLAINFLVSLLKKNWQNVRSLHIKSTMGR-PQRLY-------
>Salpa_fusiformis@Sfus33706.H1.1
------------------------M---TKVSRDTLYECVNAV-L--T-----GS--------------T-E----K-P-------------RKFLETVEL----------QISLKNYDPQK-DKRFSGSV-KLPHVPK-QKY-SVCILGDAAHCDEANANE-----IS-CMDVDAL-KKL----N-K-----DKKQV-RKLAKSYDAFMASESLIRQIPR-LLGPGLSKA---------GKFP-----ALITHSES---MVQKVQEMKCTIKFQM--K--KVLCL-AVAVGNVKMSEDELVQNLNLAINFLVSLLKKNWQNVRSLHVKSTMGR-PQRLY-------
>Petromyzon_marinus@51790703.83
----------------------------SKVSRDTLHEAVREL-L--L-----GS--------------Q-K----N-R-------------KRFRETVEL----------QISLKNYDPQK-DKRFSGTV-RLKNTPR-PKF-SVCLLGDQQHCDEAEAAN-----IP-HMDIEAL-KKL----N-K-----NKKLV-KKLAKKYDAFLASESLIKQIPR-ILGPGLNKA---------GKFP-----SLLTHNEN---MASKVDEVKSTIKFQM--K--KVLCL-AVAVGHVKMTEDELVSNLHLAINFLVSLLKKNWQNVRALYLKSTMGR-PQRLY-------
>Eptatretus_burgeri@53865814.1
------------------------S---VKVSRETLYEATKEV-L--S-----GS--------------R-F----K-K-------------RRFLETVEL----------QISLKNYDPQK-DKRFSGTV-RLKHMPR-HKY-SVCILGDQQHCDEAAATN-----IP-YMDVDAL-KKL----N-K-----NKKLV-KKLGKKYDAFLASESLIKQVPR-ILGPGLNKA---------GKFP-----SLLTHNEN---LVTKVEEVKCTIKFQM--K--KVLCL-AVAVGNVKMTEDELVANLHLAINFLVSLLKKNWQNVRALYVKSTMGK-PQRLY-------
>Squalus_acanthias@EE886753.H1.2
---------------------------------------------------------------------------------------------KFLETVEL----------QISLKNYDPQK-DKRFSGTV----------------VLGDQQHCDEAKAAD-----LP-HMDIEAL-KKL----N-K-----NKKMV-KKLAKKYDAFLASESLIKQIPR-ILGPGLNKA---------GKFP-----SLLTHNEN---MLTKVDEVKSTIKFQM--K--KVLCL-AVAVSHIKMTEEELVYNIHLAI--------------------------------------
>Leucoraja_erinacea@CT02080729.H1.2
------------------------------------YEGVREV-L--Q-----GS--------------V-T----K-T-------------RKFLESVEL----------QVSLKNYDPQK-DKRFSGTV-RLKTAPR-PKF-SICVLGDQQHCDEAKAAD-----LP-HMDIEAL-KKL----N-K-----NKKMV-KKLAKKYDAFLASESLIKQIPR-ILGPGLNKA---------GKFP-----SLLTHNEN---MITKVDEVKSTIKFQM--K--KVLCL-AVAVGHVKMTEEELVYNIHLAINFLVSLLKK-----------------------------
>Callorhinchus_milii@CT01070718.H1.4
---------------------------------------------------------------------------------------------RFLETVEL----------QISLKNYDPQK-DKRFSGTV-RLKNAPR-PKF-SICLLGDQQHCDEAKAAD-----IP-HMDIEAL-KKL----N-K-----NKKLV-KKLAKKYDAFLASESLIKQIPR-ILGPGLNKA---------GKFP-----SLLTHNEN---MVSKVDEVKSTIKFQM--K--KVLCL-AVAVGHIKMTEEELVYNIHLAINFLVSLLKKNWQNVRALYIKSSMGK-PQRLY-------
>Callorhinchus_milii@AFM90866
------------------------M---SKVTRDTLYEAVREV-L--Q-----GS--------------Q-Q----K-T-------------RKFLETVEL----------QISLKNYDPQK-DKRFSGTV-RLKNAPR-PKF-SICLLGDQQHCDEAKAAD-----IP-HMDIEAL-KKL----N-K-----NKKLV-KKLAKKYDAFLASESLIKQIPR-ILGPGLNKA---------GKFP-----SLLTHNEN---MVSKVDEVKSTIKFQM--K--KVLCL-AVAVGHIKMTEEELVYNIHLAINFLVSLLKKNWQNVRALYIKSSMGK-PQRLY-------
>Danio_rerio@AAH59454
------------------------M---SKVSRDTLYEAVKEV-Q--A-----GS--------------R-R----K-K-------------RKFLETVEL----------QISLKNYDPQK-DKRFSGTV-RLKTTPR-PKF-SVCVLGDQQHCDEAKAAE-----LP-HMDIEAL-KKL----N-K-----NKKLV-KKLAKKYDAFLASESLIKQIPR-ILGPGLNKA---------GKFP-----SLLTHNEN---LGTKVDEVKSTIKFQM--K--KVLCL-AVAVGHVKMSEEELVYNIHLAVNFLVSLLKKNWQNVRALYIKSTMGK-PQRLY-------
>Oreochromis_niloticus@XP_004558738
------------------------M---SKVSRDTLYEAVKEV-L--Q-----GS--------------V-A----K-P-------------RKFVESVEL----------QISLKNYDPQK-DKRFSGTV-RLKTLPR-PKF-SVCILGDQQHCDEAKAAD-----MP-HMDIEAL-KKL----N-K-----NKKLV-KKLAKKYDAFLASESLIKQIPR-ILGPGLNKA---------GKFP-----SLLTHNEN---LNTKVDEVKSTIKFQM--K--KVLCL-AVAVGHVKMTEDELVYNIHLAVNFLVSLLKKNWQNVRALYVKSTMGK-PQRLY-------
>Latimeria_chalumnae@AAS49547
-----------------------MS---SKVSRDTLYESVREV-L--Q-----GS--------------Q-D----K-P-------------RKFLETVEL----------QVSLKNYDPQK-DKRFSGTV-RLKSTPR-PKF-SICVLGDQQHCDEAKAAD-----IP-HMDIEAL-KKL----N-K-----NKKLV-KKLAKKYDAFLASESLIKQIPR-ILGPGLNKA---------GKFP-----SLLTHNEN---MVTKMDEVKSTIKFQM--K--KVLCL-AVAVGHVKMTEEELVYNIHLAVNFLVSLLKKNWQNVRALYIKST----------------
>Protopterus_dolloi@AAS49548
------------------------------------IEAVKEL-L--Q-----GS--------------Q-T----K-Q-------------RKFLETVEL----------QISLKNYDPQK-DKRFSGTV-RLKTTPR-PKF-SVCVLGDQQHCDEAKAAD-----IP-HMDIEAL-KKL----N-K-----NKKLV-KKLAKKYDAFLASESLIKQIPR-ILGPGLNKA---------GKCP-----SLLTHNEN---MLTKIDEVKSTVKFQM--K--KVLCL-AVAVGHVKMTEDELVYNIHLSINFLVSLLKKNWQNVRALYIKST----------------
>Ambystoma_mexicanum@45817172.1
-----------------------MS---SKVSRDTLYEGVKEL-L--Q-----GS--------------N-Q----K-P-------------RKFLETVEL----------QISLKNYDPQK-DKRFSGTV-RLKACPR-PKF-SVCVLGDQQHCDEAKAVD-----MP-HMDIEAL-KKL----N-K-----NKKMV-KKLAKKYDAFLASESLIKQIPR-ILGPGLNKA---------GKFP-----SLLTHNEN---MVAKVDEVKSTIKFQM--K--KVLCL-AVAVGHVKMTDDELVYNIHLAINFLVSLLKKNWQNVRALYIKSTMGK-PQRLY-------
>Xenopus_laevis@AAH41308
-----------------------MS---SKVSRDTLYEAVREV-L--Q-----GS--------------K-K----K-K-------------RKFLETVEL----------QISLKNYDPQK-DKRFSGTV-RLKSTPR-PKF-SLCVLGDQQHCDEAKAVD-----LP-HMDIEAL-KKL----N-K-----NKKLV-KKLAKKYDAFLASESLIKQIPR-ILGPGLNKA---------GKFP-----SLLTHNEN---LVAKVDEVKSTIKFQM--K--KVLCL-AVAVGHVKLTEEELVYNIHLSINFLVSLLKKNWQNVRALYIKSTMGK-PQRLY-------
>Xenopus_tropicalis@AAI58279
-----------------------MS---SKVSRDTLYEAVREV-L--Q-----GS--------------K-K----K-K-------------RKFLETVEL----------QISLKNYDPQK-DKRFSGTV-RLKSTPR-PKF-SVCVLGDQQHCDEAKAVD-----LP-HMDIEAL-KKL----N-K-----NKKLV-KKLAKKYDAFLASESLIKQIPR-ILGPGLNKA---------GKFP-----SLLTHNEN---LVAKVDEVKSTIKFQM--K--KVLCL-AVAVGHVKLTEEELVYNIHLSINFLVSLLKKNWQNVRALYIKSTMGK-PQRLY-------
>Rana_catesbeiana@ACO51635
-----------------------MS---SKVSRDTLHEAVREV-L--L-----GS--------------R-R----K-R-------------RKFLQSVEL----------QISLKNYDPQK-DKRFSGTV-RLKSTPR-PRF-SVCILGDQQHCDEAKAVD-----LP-HMDIEAL-KKL----N-K-----NKKLV-KKLAKKYDAFLASESLIKQIPR-ILGPGLNKA---------GKFP-----SLLTHNEN---MVAKTDEVKSTIKFQM--K--KVLCL-AVAVGHVKMTEEELVYNIHLSINFLVSLLKKNWQNVRALYIKSTMGK-PQRLY-------
>Ornithorhynchus_anatinus@XP_001517335
------------------------X---SKVSRDTLYEAVREV-L--H-----GP--------------Q-R----K-R-------------RKFLETIEL----------QISLKNYDPQK-DKRFSGTV-RLKSTPR-PKF-SVCVLGDQQHCDEAKAVE-----VP-HMDIEAL-KKL----N-K-----NKKLV-KKLAKKYDAFLASESLIKQIPR-ILGPGLNKA---------GKFP-----SLLTHNEN---MVAKVDEVKSTIKFQM--K--KVLCL-AVAVGHIKMTEDELVYNIHLAVNFLVSLLKKNWQNVRALYIKSTMGK-PQRLY-------
>Monodelphis_domestica@XP_001378473
-----------------------MS---SKVSRDTLYEAVREV-L--H-----GT--------------Q-R----K-R-------------RKFLETVEL----------QISLKNYDPQK-DKRFSGTV-RLKSTPR-PKF-SVCVLGDQQHCDEAKAVE-----IP-HMDIEAL-KKL----N-K-----NKKLV-KKLAKKYDAFLASESLIKQIPR-ILGPGLNKA---------GKFP-----SLLTHNEN---MVAKVDEVKSTIKFQM--K--KVLCL-AVAVGHVKMTDDELVYNIHLAVNFLVSLLKKNWQNVRALYIKSTMGK-PQRLY-------
>Sarcophilus_harrisii@XP_003770642
------------------------X---SKVSRDTLYEAVREV-L--H-----GN--------------Q-R----K-R-------------RKFLETVEL----------QISLKNYDPQK-DKRFSGTV-RLKSTPR-PKF-SVCVLGDQQHCDEAKAVE-----IP-HMDIEAL-KKL----N-K-----NKKLV-KKLAKKYDAFLASESLIKQIPR-ILGPGLNKA---------GKFP-----SLLTHNEN---MVAKVDEVKSTIKFQM--K--KVLCL-AVAVGHVKMTDDELVYNIHLAVNFLVSLLKKNWQNVRALYIKSTMGK-PQRLY-------
>Mus_musculus@EDL36782
------------------AAAAAMS---SKVSRDTLYEAVREV-L--H-----GN--------------Q-R----K-R-------------RKFLETVEL----------QISLKNYDPQK-DKRFSGTV-RLKSTPR-PKF-SVCVLGDQQHCDEAKAVD-----IP-HMDIEAL-KKL----N-K-----NKKLV-KKLAKKYDAFLASESLIKQIPR-ILGPGLNKA---------GKFP-----SLLTHNEN---MVAKVDEVKSTIKFQM--K--KVLCL-AVAVGHVKMTDDELVYNIHLAVNFLVSLLKKNWQNVRALYIKSTMGK-PQRLY-------
>Bos_taurus@XP_587127
-----------------------MS---SKVSRDTLYEAVREV-L--H-----GN--------------Q-R----K-H-------------RKFLETVEL----------QISLKNYDPQK-DKRFSGTV-RLKSTPR-PKF-SMCVLGDQQHCDEAKAVD-----IP-HTDIEAL-KKL----N-K-----NKKLV-KKLAKKYDAFLASESLIKQIPR-ILGPGLNKA---------GKFP-----SLLTHNEN---MVAKVDEVKSTSKFQM--K--KVLCL-AVAVGHVKMTDDELVYNIHLAVNFLVSLLKKNWQNVRALYIKSTMGK-PQRLY-------
>Bos_taurus@DAA32342
-----------------------MS---SKVSRNTLYEAVREV-L--H-----GN--------------Q-R----K-R-------------RKFLETVEL----------QISLKNYDPQK-DKRFSGTV-RLKSTPR-PKF-SVCVLGDQQHCDEAKAVD-----IP-HVDIEAL-KKL----N-K-----NKKLV-KKLAKKYDAFLASESLIKQIPR-ILGPGLNKA---------GKFP-----SLLTHNEN---MVAKVDEVKSTIKFQM--K--KVLCL-AVAVGHVKMTDDELVYNIHLAVNFLVSLLKKNWQNVRALYIKSTMGK-PQRLY-------
>Bos_grunniens_mutus@ELR45046
---------------------XXXS---SKVSRDTLYEAVREV-L--H-----GN--------------Q-R----K-R-------------RKFLETVEL----------QISLKNYDPQK-DKRFSGTV-RLKSTPR-PKF-SVCVLGDQQHCDEAKAVD-----IP-HMDIEAL-KKL----N-K-----NKKLV-KKLAKKYDAFLASESLIKQIPR-ILGPGLNKA---------GKFP-----SLLTHNEN---MVAKVDEVKSTIKFQM--K--KVLCL-AVAVGHVKMTDDELVYNIHLAVNFLVSLLKKNWQNVRALYIKSTMGK-PQRLY-------
>Chelonia_mydas@EMP32333
--------------------------------------------------------------------------------------------MRFTETVEL----------QISLKNYDPQK-DKRFSGTV-RLKSTPR-PKF-SVCVLGDQQHCDEAKAVE-----IP-HMDIEAL-KKL----N-K-----NKKLV-KKLAKKYDAFLASESLIKQIPR-ILGPGLNKA---------GKFP-----SLLTHNEN---MVAKIDEVKSTIKFQM--K--KVLCL-AVAVGHVKMTEDELVYNIHLAINFLVSLLKKNWQNVRALYIKSTMGK-PQRLY-------
>Anolis_carolinensis@XP_003220475
------------------------M---SKVSRDTLYEAVKEV-L--Q-----GS--------------Q-T----K-P-------------RKFLETVEL----------QISLKNYDPQK-DKRFSGTV-RLKSAPR-PKF-SVCVLGDQQHCDEAKAVD-----IP-HMDIEAL-KKL----N-K-----NKKLV-KKLAKKYDAFLASESLIKQIPR-ILGPGLNKA---------GKFP-----SLLTHNEN---MVSKMDEVKSTIKFQM--K--KVLCL-AVAVGHVKMTEDELVYNIHLAINFLVSLLKKNWQNVRALYIKSTMGK-PQRLY-------
>Crotalus_adamanteus@AFJ51237
-----------------------MS---SKVSRDTLYEAVKEV-L--Q-----GS--------------Q-A----K-P-------------RKFLETVEL----------QISLKNYDPQK-DKRFSGTV-RLKSAPR-PKF-SVCVLGDQQHCDEAKAVD-----IP-HMDIEAL-KKL----N-K-----NKKLV-KKLAKKYDAFLASESLIKQIPR-ILGPGLNKA---------GKFP-----SLLTHNEN---MVGKVDEVKSTIKFQM--K--KVLCL-AVAVGHVKMTEDELVYNIHLAVNFLVSLLKKNWQNVRALYIKSTMGK-PQRLY-------
>Gallus_gallus@XP_003213015
-----------------------MS---SKVSRDTLYEAVKEV-L--Q-----GS--------------K-T----K-K-------------RKFVETVEL----------QISLKNYDPQK-DKRFSGTV-RLKSTPR-PKF-SVCLLGDQQHCDEAKAVE-----IP-HMDIEAL-KKL----N-K-----NKKLV-KKLAKKYDAFLASESLIKQIPR-ILGPGLNKA---------GKFP-----SLLTHNEN---LVAKVDEVKSTIKFQM--K--KVLCL-AVAVGHVKMTEDELVYNIHLAINFLVSLLKKNWQNVRALYIKSTMGK-PQRLY-------
>Taeniopygia_guttata@XP_002199111
-----------------------MS---SKVSRDTLYEAVKEV-L--H-----GS--------------R-A----K-K-------------RKFVETVEL----------QISLKNYDPQK-DKRFSGTV-RLKSTPR-PKF-SVCLLGDQQHCDEAKAVD-----IP-HMDIEAL-KKL----N-K-----NKKLV-KKLAKKYDAFLASESLIKQIPR-ILGPGLNKA---------GKFP-----SLLTHNEN---LVAKVDEVKSTIKFQM--K--KVLCL-AVAVGHVKMTEDELVYNIHLAINFLVSLLKKNWQNVRALYIKSTMGK-PQRLY-------
>Columba_livia@EMC77996
--------------------------------------------------------------------------------------------RRFVETVEL----------QISLKNYDPQK-DKRFSGTV-RLKSTPR-PKF-SVCLLGDQQHCDEAKAVD-----IP-HMDIEAL-KKL----N-K-----NKKLV-KKLAKKYDAFLASESLIKQIPR-ILGPGLNKA---------GKFP-----SLLTHNEN---LVAKVDEVKSTIKFQM--K--KVLCL-AVAVGHVKMTEDELVYNIHLAINFLVSLL-------------------------------
>Ophionotus_victoriae@CT01130529.H1.1
-----------------------------KVSRETLFEAVDHI-K--K-----GS--------------E-A----K-K-------------RKFVETVEL----------QINLKNYDPQK-DKRFSGTV-KLTHVPR-TKY-SVCILGDQQHCDEAKANG-----IP-CMDADAL-KKL----N-K-----NKKMV-KKLAKKYDSFIASESLIRQIPR-ILGPGLNKA---------GKFP-----SLLTHSEP---MVNKVEEVKSTIKFQM--K--KTLCI-AVAIGHVGMTEEELVSNVALGINFLVSLLKKNWQNVRSLYIKSTMGR-PQRIY-------
>Botryllus_schlosseri@CT01131025.H1.1
------------------------M---SKVSRDALYEAVENI-L--A-----GA--------------K-D----K-P-------------RKFLETVEL----------QVSLKNYDPQK-DKRFSGTV-KLPHIPR-HKY-KVCVLGDAAHCDEAKAND-----IP-CMDVEAL-KKL----N-K-----DKKLV-KKLAKKYNAFLASESLIKQIPR-LLGPGLNKA---------GKFP-----SLVTHNDT---LVGKVGDIKSTIKFQM--K--KVLCL-AVAVGNVNMTDDHLVQNINLAINFLVSLLKKNWQNVRALYVKSSMGK-PQRLY-------
>Alligator_sinensis@XM_006025288.H1.1
-----------------------------------LDEAVKEV-L--Q-----GG--------------Q-A----K-P-------------RKFLETVEL----------QISLKNYDPQK-DKRFSGTV-RLKSTPR-PKF-SVCVLGDQQHCDEAKAVD-----LP-HMDIEAL-KKL----N-K-----NKKLV-KKLAKKYDAFLASESLIKQIPR-ILGPGLNKA---------GKFP-----SLLTHNEN---LVAKVDEVKSTIKFQM--K--KVLCL-AVAVGHVKMTEDELVYNIHLAINFLVSLLKKNWQNVRALYIKSTMGK-PQRLY-------
>Caiman_crocodilus@CT01131211.H1.1
----------------------------SKVSRDALYEAVKEV-L--Q-----GG--------------Q-A----K-P-------------RKFLETVEL----------QISLKNYDPQK-DKRFSGTV-RLKSTPR-PKF-SVCVLGDQQHCDEAKAVD-----LP-HMDIEAL-KKL----N-K-----NKKLV-KKLAKKYDAFLASESLIKQIPR-ILGPGLNKA---------GKFP-----SLLTHNEN---LVAKVDEVKSTIKFQM--K--KVLCL-AVAVGHVKMTEDELVYNIHLAINFLVSLLKKNWQNVRALYIKSTMGK-PQRLY-------
>Caretta_caretta@CT01131211.H1.1
----------------------------SKVSRDTLYEAVKEV-L--Q-----GT--------------Q-V----K-P-------------RKFTETVEL----------QISLKNYDPQK-DKRFSGTV-RLKSTPR-PKF-SVCVLGDQQHCDEAKAVE-----IP-HMDIEAL-KKL----N-K-----NKKLV-KKLAKKYDAFLASESLIKQIPR-ILGPGLNKA---------GKFP-----SLLTHNEN---MVAKIDEVKSTIKFQM--K--KVLCL-AVAVGHVKMTEDELVYNIHLAINFLVSLLKKNWQNVRALYIKSTMGK-PQRLY-------
>Chelonoidis_nigra@Contig3328.H1.1
-----------------------MS---SKVSRDTLYEAVKEV-L--Q-----GT--------------Q-V----K-P-------------RKFTETVEL----------QISLKNYDPQK-DKRFSGTV-RLKSTPR-PKF-SVCVLGDQQHCDEAKAVD-----IP-HMDIEAL-KKL----N-K-----NKKLV-KKLAKKYDAFLASESLIKQIPR-ILGPGLNKA---------GKFP-----SLLTHNEN---MVAKIDEVKSTIKFQM--K--KVLCL-AVAVGHVKMTEDELVYNIHLAINFLVSLLKKNWQNVRALYIKSTMGK-PQRLY-------
>Chrysemys_picta_bellii@CT01131211.H1.1
----------------------------SKVSRDTLYEAVKEV-L--Q-----GT--------------Q-V----K-P-------------RKFTETVEL----------QISLKNYDPQK-DKRFSGTV-RLKSTPR-PKF-SVCVLGDQQHCDEAKAVD-----IP-HMDIEAL-KKL----N-K-----NKKLV-KKLAKKYDAFLASESLIKQIPR-ILGPGLNKA---------GKFP-----SLLTHNEN---MVAKIDEVKSTIKFQM--K--KVLCL-AVAVGHVKMTEDELVYNIHLAINFLVSLL-KNWQNVRALYIKSTMGK-PQRLY-------
>Crocodylus_niloticus@toto31748.H1.1
-----------------------MS---SKVSRDTLYEAVKEV-L--Q-----GG--------------Q-A----K-P-------------RKFLETVEL----------QISLKNYDPQK-DKRFSGTV-RLKSTPR-PKF-SVCVLGDQQHCDEAKAVD-----LP-HMDIEAL-KKL----N-K-----NKKLV-KKLAKKYDAFLASESLIKQIPR-ILGPGLNKA---------GKFP-----SLLTHNEN---LVAKVDEVKSTIKFQM--K--KVLCL-AVAVGHVKMTEDELVYNIHLAINFLVSLLKKNWQNVRALYIKSTMGK-PQRLY-------
>Cyclorana_alboguttata@CT01131211.H1.1
-----------------------------------------------------GA--------------K-R----K-K-------------RKFLQTVEL----------QISLKNYDPQK-DKRFSGTV-RLKSTPR-PKF-SVCVLGDQQHCDEAKAVD-----MP-HMDIEAL-KKL----N-K-----NKKLV-KKLAKKYDAFLASESLIKQIPR-ILGPGLNKA---------GKFP-----SLLTHNEN---LVAKVDEVKSTIKFQM--K--KVLCL-AVAVGHVKMTEEELVYNIHLAINFLVSLLKKNWQNVRALYVKSTMGK-PQRLY-------
>Cynops_pyrrhogaster@FS292024.H1.1
-----------------------------------LYEGVKEL-L--Q-----NS--------------Q-Q----K-P-------------RKFLETVEL----------QISLKNYDPQK-DKRFSGTV-RLKSCPR-PKF-SVCVLGDQQHCDEAKAVD-----MP-HMDIEAL-KKL----N-K-----NKKMV-KKLAKKYDAFLASESLIKQIPR-ILGPGLNKA---------GKFP-----SLLTHNEN---MVAKVDEVKSTIKFQM--K--KVLCL-AXA---------------------------------------------------------
>Elaphe_guttata@CT01131211.H1.1
-----------------------MS---SKVSRDTLYEAVKEV-L--Q-----GS--------------Q-T----K-T-------------RKFLETVEL----------QISLKNYDPQK-DKRFSGTV-RLKSAPR-PKF-SVCVLGDQQHCDEAKAVD-----IP-HMDIEAL-KKL----N-K-----NKKLV-KKLAKKYDAFLASESLIKQIPR-ILGPGLNKA---------GKFP-----SLLTHNEN---MVGKVDEVKSTIKFQM--K--KVLCL-AVAVGHVKMTEDELVYNIHLAVNFLVSLLKKNWQNV------------------------
>Emys_orbicularis@Contig32753.H1.1
-----------------------MS---SKVSRDTLYEAVKEV-L--Q-----GT--------------Q-V----K-P-------------RKFTETVEL----------QISLKNYDPQK-DKRFSGTV-RLKSTPR-PKF-SVCVLGDQQHCDEAKAVD-----IP-HMDIEAL-KKL----N-K-----NKKLV-KKLAKKYDAFLASESLIKQIPR-ILGPGLNKA---------GKFP-----SLLTHNEN---MVAKMDEVKSTIKFQM--K--KVLCL-AVAVGHVKMTEDELVYNIHLAINFLVSLLKKNWQNVRALYIKSTMGK-PQRLY-------
>Eublepharis_macularius@CT01131211.H1.1
-----------------------MS---SKVSRDTLYXXVXEV-X--X-----XX--------------X-A----X-X-------------XKFLESVEL----------QISLKNYDPQK-DKRFSGTV-RLKSAPR-PKF-SICVLGDQQHCDEAKAVD-----IP-HMDIEAL-KKL----N-K-----NKKLV-KKLAKKYDAFLASESLIKQIPR-ILGPGLNKA---------GKFP-----SLLTHNEN---MVAKADEVKSTIKFQM--K--KVLCL-AVAVGHVKLTEDELVYNIHLAINFLVSLLKKNWQNVRALYIKSTM---------------
>Lampropholis_coggeri@Lcog139201.H1.1
-----------------------MS---SKVSRDTLYEAVREV-L--Q-----GS--------------K-T----K-K-------------RKFLESVEL----------QVSLKNYDPQK-DKRFSGTV-RLKSAPR-PKF-SICVLGDQQHCDEAKAVD-----MP-HMDIEAL-KKL----N-K-----NKKLV-KKLSKKYDAFLASESLIKQIPR-ILGPGLNKA---------GKFP-----SLLTHNEN---MVAKADEVKSTIKFQM--K--KVLCL-AVAVGHVKMAEDELVYNIHLAINFLVSLLKKNWQNVRALYIKSTMGK-TQRLY-------
>Lampropholis_coggeri@CT03131211.H1.1
------------------------------------------------------------------------------------------------------------------------------------RLKSAPR-PKF-SICVLGDQQHCDEAKAVD-----IP-HMDIEAL-KKL----N-K-----NKKLV-KKLAKKYDAFLASESLIKQIPR-ILGPGLNKA---------GKFP-----SLLTHNEN---MVAKVDEVKSTIKFQM--K--KVLCL-AVAVGHVKLTEDELVYNIHLAINFLVSLLKKNWQNVRALYIKSTMGK-PQRLY-------
>Latimeria_menadoensis@GAPS01004944.H1.1
-----------------------MS---SKVSRDTLYESVREV-L--Q-----GS--------------Q-D----K-P-------------RKFLETVEL----------QVSLKNYDPQK-DKRFSGTV-RLKSTPR-PKF-SICVLGDQQHCDEAKAAD-----IP-HMDIEAL-KKL----N-K-----NKKLV-KKLAKKYDAFLASESLIKQIPR-ILGPGLNKA---------GKFP-----SLLTHNEN---MVTKMDEVKSTIKFQM--K--KVLCL-AVAVGHVKMTEEELVYNIHLAVNFLVSLLKKNWQNVRALYIKSTMGK-PQRLY-------
>Notophthalmus_viridescens@Nvir9428.H1.1
-----------------------MS---SKVSRDTLYEGXKEL-L--Q-----NS--------------Q-Q----K-P-------------RKXLETXEL----------QISLKNYDPQK-DXRXSXTV-XLKSCPR-PKF-SVCVLGDQQHCDEAKAVD-----MP-HMDIEAL-KKL----N-K-----NKKMV-KKLAKKYDAFLASESLIKQIPR-ILGPGLNKA---------GXFX-----SLLTHNEN---MVAKVDEVKSTIKFQM--K--KVLCL-AVAVGHVKMTEDELVYNIHLAINFLVXLLKKNWQNVRALYIKSTMGK-PQRLY-------
>Pelodiscus_sinensis@toto44926.H1.1
----------------------------------------------------------------------------------------------FVETVEL----------QISLKNYDPQK-DKRFSGTV-R------------VCVLGDQQHCDEAKAVD-----IP-HMDIEAL-KKL----N-K-----NKKLV-KKLAKKYDAFLASESLIKQIPR-ILGPGLNKA---------GKFP-----SLLTHNEN---MVAKIDEVKSTIKFQM--K--KVLCL-AVAVGHVKMTEDELVYNIHLAINFLVSLLKKNWQNVRALYIKSTMGK-PQRLY-------
>Phrynops_hilarii@CT01131211.H1.1
-----------------------MS---SKVSRDTLYEAVREV-L--Q-----GT--------------Q-A----K-P-------------RKFVETVEL----------QISLKNYDPQK-DKRFSGTV-RLKSTPS-PKF-SVCVLGDQQHCDEAKAVD-----IP-HMDIEAL-KKL----N-K-----NKKLV-KKLAKKYDAFLASESLIKQIPR-ILGPGLNKA---------GKFP-----SLLTHNEN---MVAKIDEVKSTIKFQM--K--KVLCL-AVAVGHVKMTEDELVYNIHLAINFLVSLLKKNWQNVRALYMKSTMGK-PQRLY-------
>Podarcis_sp.@CT01131211.H1.1
------------------------------------------------------------------------------------------------------------------------------------RLKSAPR-PKF-SICVLGDQQHCDEAKAVD-----IP-HMDIEAL-KKL----N-K-----NKKLV-KKLAKKYDAFLASESLIKQIPR-ILGPGLNKA---------GKFP-----SLLTHNEN---MVAKIDEVKSTIKFQM--K--KVLCL-AVAVGHVKMTEDELVYNIHLAINFLVSLLKKNWQNVRALYIKSTMGK-PQRLY-------
>Pogona_vitticeps@CT01131211.H1.1
-----------------------MS---SKVSRDTLYEAVKEV-L--Q-----GS--------------Q-A----K-P-------------RKFLETVEL----------QISLKNYDPQK-DKRFSGTV-RLKSAPR-PKF-SICVLGDQQHCDEAKAVD-----IP-HMDIEAL-KKL----N-K-----NKKLV-KKLAKKYDAFLASESLIKQIPR-ILGPGLNKA---------GKFP-----SLLTHNEN---MVSKIDEVKSTIKFQM--K--KVLCL-AVAVGHVKMTEDELVYNIHLAINFLVSLLKKNWQNVRALYIKSTMGK-PQRLY-------
>Protopterus_annectens@CT01131211.H1.1
-----------------------MS---SKVSRDTLIEGVKEL-L--Q-----GS--------------Q-T----K-Q-------------RKFLETVEL----------QISLKNYDPQK-DKRFSGTV-RLKTTPR-PKF-SVCVLGDQQHCDEAKAAD-----IP-HMDIEAL-KKL----N-K-----NKKLV-KKLAKKYDAFLASESLIKQIPR-ILGPGLNKA---------GKFP-----SLLTHNEN---MLTKIDEVKSTVKFQM--K--KVLCL-AVAVGHVKMTEDELVYNIHLSINFLVSLLKKNWQNVRALYIKSTMGK-AQRLY-------
>Python_regius@CT01131211.H1.2
---------------------------------------------------------------------------------------------RFLETVEL----------QISLKNYDPQK-DKRFSGTV-RLKSAPR-PKF-SVCVLGDQQHCDEAKAVD-----IP-HMDIEAL-KKL----N-K-----NKKLV-KKLAKKYDAFLASESLIKQIPR-ILGPGLNKA---------GKFP-----SLLTHNEN---MVGKVDEVKSTIKFQM--K--KVLCL-AVAVGHVKMTEDELVYNIHLAVNFLVSLLKKNWQNVRALYIKSTMGK-PQRLY-------
>Sphenodon_punctatus@CT01131211.H1.1
-----------------------MS---SKVSRDTLYEAVKEV-L--Q-----GS--------------Q-T----K-T-------------RKFLETVEL----------QISLKNYDPQK-DKRFSGTV-RLKSTPR-PKF-SVCVLGDQQHCDEAKAVD-----IP-HMDIEAL-KKL----N-K-----NKKLV-KKLAKKYDAFLASESLIKQIPR-ILGPGLNKA---------GKFP-----SLLTHNEN---MVAKVDEVKSTIKFQM--K--KVLCL-AVAVGHVKMTEDELVYNIHLAINFLVSLLKKNWQNVRALYIKSTMGK-PQRLY-------
>Trachemys_scripta@CT02131211.H1.1
-----------------------MS---SKVSRDTLYEAVKEV-L--Q-----GT--------------Q-V----K-P-------------RKFTETVEL----------QISLKNYDPQK-DKRFSGTV-RLKSTPR-PKF-SVCVLGDQQHCDEAKAVD-----IP-HMDIEAL-KKL----N-K-----NKKLV-KKLAKKYDAFLASESLIKQIPR-ILGPGLNKA---------GKFP-----SLLTHNEN---MVAKIDEVKSTIKFQM--K--KVLCL-AVAVGHVKMTEDELVYNIHLAINFLVSLLKKN----------------------------
