# Supplementary material for: A phylogenomic framework and timescale for comparative studies of tunicates
Source: BMC Biol. 2018 Apr 13;16:39. doi: 10.1186/s12915-018-0499-2 (PMC5899321; doi:10.1186/s12915-018-0499-2)
Supplement: Supplementary file 4 — Supporting data. Transcriptome assemblies, alignments, and trees. (ZIP 38502 kb) [file 12915_2018_499_MOESM4_ESM.zip › 12915_2018_499_MOESM4_ESM/12915_2018_499 (Delsuc) Files Updated 23-03-2018/rpl11b.fasta]

>Strongylocentrotus_purpuratus@XP_797802
---------------------------------------------M-------A------DK----G-------------------------D--K----D--------KE--K-------------K--------N-VMRELRIRKLCLNV-CV-GESGDRLTRAAKVLEAL-T-------G-QSPVFSKARYTVRSFGIRRNEKIAVHCTVR-GP----------KAEEILE-KGLKV--RE---YELRKGNFSC---------TGNF-GFGIQEHIDL-G-IKYDPSIGIYGMDFYVVLGRP-GF-SVGHKRK-RKGRVGSSHR-VNKEEAMKWFQQKYDGVLLPGK----------------
>Apostichopus_japonicus@CT01090403.H1.1
--------------------------------------------------------------------------------------------K--D----A--------KE--K-------------H--------N-VMKDLRIRKLCLNI-CV-GESGDRLTRASKVLEQL-T-------G-QTPVFSKARYTVRSFGIRRNEKIAVHCTVR-GA----------KAEEILE-RGLKV--RE---YELRKGNFSK---------TGNF-GFGIQEHIDL-G-IKYDPGIGIYGMDFYVVLGRP-GY-SVSHKRR-RKGRVGFSHQ-VTKDESMKWFQQKYDGILLPGK----------------
>Patiria_pectinifera@93320697.1
--------------------------------------------------------------------------------------------E--E----S--------KE--K-------------Q--------N-VMRELRIRKLCLNI-CV-GESGDRLTRAAKVLEQL-T-------G-QTPVFSKARYTVRSFGIRRNEKIAVHCTVR-GS----------KAEEILE-KGLKV--RE---YELRKGNFSK---------TGNF-GFGIQEHIDL-G-IKYDPSIGIYGMDFYVVLGRP-GF-NVRHKRR-KQGRVGAKHR-VSKEESMKWFQQKYDGILLPGK----------------
>Patiria_miniata@CT18100729.H3.1
---------------------------------------------M-------A------NQ----G-------------------------E--E----S--------KE--K-------------Q--------N-VMRELRIRKLCLNI-CV-GESGDRLTRAAKVLEQL-T-------G-QTPVFSKARYTVRSFGIRRNEKIAVHCTVR-GS----------KAEEILE-KGLKV--RE---YELRKGNFSK---------TGNF-GFGIQEHIDL-G-IKYDPSIGIYGMDFYVVLGRP-GF-NVRHKRR-KQGRVGAKHR-VSKEESMKWFQQKYDGILLPGK----------------
>Solaster_stimpsonii@CT01061031.H1.1
--------------------------------------------------------------------------------------------E--E----K--------KE--K-------------Q--------N-VMRELRIRKLCLNI-CV-GESGDRLTRAAKVLEQL-T-------G-QTPVFSKARYTVRSFGIRRNEKIAVHCTVR-GS----------KAEEILE-KGLKV--RE---YELRKGNFSK---------TGNF-GFGIQEHIDL-G-IKYDPSIGIYGMDFYVVLGRP-GF-NVRHKRR-KQGRVGAKHR-VSKEESMKWFQQKYDGILLPGK----------------
>Saccoglossus_kowalevskii@XP_002741821
-------------------------------------------------------------M----A-------------------------E--Q----E--------KK--K-------------I--------N-PMRELRIRKLCLNI-CV-GESGDRLTRAAKVLEQL-T-------G-QTPVFSKARYTVRSFGIRRNEKIAVHCTVR-GE----------KAEEILE-RGLRV--RE---YELRKNNFSE---------SGNF-GFGIQEHIDL-G-IKYDX-----------------------------------------------------------------------------
>Balanoglossus_clavigerus@CT01101217.H1.1
-------------------------------------------------------------M----A-------------------------D--Q----E--------PK--K-------------E--------N-PMRELRIRKLCLNI-CV-GESGDRLTRAAKVLEQL-T-------G-QSPVFSKARYTVRSFGIRRNEKIAVHCTVR-GE----------KAEEILE-RGLRV--RE---YELRKTNFSD---------SGNF-GFGIQEHIDL-G-IKYDPSIGIYGMDFYIVLGRP-GF-NVKDRRK-RRGIIGIKHR-VSKDEAMKWFQQKYDGILLPGK----------------
>Ptychodera_flava@CT01071219.H1.1
-------------------------------------------------------------M----A-------------------------D--Q----E--------QK--R-------------E--------N-PMRELRIRKLCLNI-CV-GESGDRLTRAAKVLEQL-T-------G-QSPVFSKARYTVRSFGIRRNEKIAVHCTVR-GE----------KAEEILE-RGLRV--RE---YELRKTNFSD---------TGNF-GFGIQEHIDL-G-IKYDPSIGIYGMDFYIVLGRP-GY-NVRDRRK-RRGIIGTKHR-VSKDEAMKWFQQKYDGILLPGK----------------
>Xenoturbella_bocki@CT01061105.H1.1
-----------------------------------------------------------------------------------------------E----K--------KK--K-------------E--------N-PMRQLNIRKLCLNI-CV-GESGDRLTRAGKVLEQL-T-------G-QQPVFSKARFTVRSFGIRRNEKIAVHVTVR-GP----------KAEEILE-RGLKV--KE---YELYKENFSN---------TGNF-GFGIQEHIDL-G-IKYDPTIGIYGMDFFIVLGRA-GF-RVAHRRR-IKAKVGPKHR-ISKEDAMKWFQQKYDGILLPGKK---------------
>Branchiostoma_floridae@AAL09706
-------------------------------------------------------------M----A-------------------------E--K----E--------VR--R-------------E--------N-PMRELRIRKLCLNI-CV-GESGDRLTRAAKVLEQL-T-------G-QTPVFSKARYTVRSFGIRRNEKIAVHCTVR-GA----------KAEEILE-RGLKV--KE---YELRKNNFSA---------TGNF-GFGIAEHIDL-G-IKYDPSIGIYGMDFYVVLGRP-GF-NVSCKKH-KSGRVGFKHR-ITKEDSMRWFQQKYDGILLPGK----------------
>Ciona_savignyi@51757056.20
-------------------------------------------------------------M----A-------------------------E--D----S--------SK--K-------------S--------N-CMRDIHIQKLCLNI-CV-GESGDRLTRAAKVLEQL-T-------G-QTPVFSKARYTVRSFGIRRNEKIAVHCTVR-GP----------KAEEILE-RGLKV--RE---YELRQGNFSA---------MGNF-GFGIQEHIDL-G-IKYDPSIGIYGMDFYVMLARP-GY-NVRYRRK-KKNRVGFPHR-LNKGDGMRWFQQKYDGILLPGK----------------
>Ciona_intestinalis@2951476.29
-------------------------------------------------------------M----A-------------------------E--D----S--------AK--K-------------P--------N-CMRDIHIQKLCLNI-CV-GESGDRLTRAAKVLEQL-T-------G-QTPVFSKARYTVRSFGIRRNEKIACHCTVR-GP----------KAEEILE-RGLKV--RE---YELRQGNFSK---------TGNF-GFGIQEHIDL-G-IKYDPSIGIYGMDFYVMLARP-GY-NVRYRRK-KKNRVGFPHR-LTKPDGMRWFQQKYDGILLPGK----------------
>Phallusia_mammilata@CT02091002.H1.1
-----------------------------------------------------------------------------------------------E----E--------KK--V-------------A--------N-VMRDIHIQKLCLNI-CV-GESGDRLTRAAKVLEQL-T-------G-QTPVFSKARYTVRSFGIRRNEKIAVHCTVR-GP----------KAEEILE-RGLKV--RE---YELRQGNFSA---------TGNF-GFGIQEHIDL-G-IKYDPSIGIYGMDFFVMLSRP-GY-NVRYRRK-KKCRVGFAHR-LTKSDGMRWFQQKYDGIILPGK----------------
>Clavelina_lepadiformis@CT01091002.H1.1
-------------------------------------------------------------M----A-------------------------E--E----G--------KK--K-------------T-N------N-VMRDIHIQKLCLNI-CV-GESGDRLTRAAKVLEQL-T-------G-QTPVFSKARYTVRSFGIRRNEKIAVHCTVR-GP----------KAEEILE-RGLKV--KE---YELRQGNFSN---------MGNF-GFGIQEHIDL-G-IKYDPSIGIYGMDFYIMLGRP-GY-NVRYRRQ-KKNRVGHNHR-LTKNDGMRWFQQKYDGILLPGK----------------
>Cystodytes_dellechiajei@CT02091002.H1.1
------------------------------------------------------------------A-------------------------K--R----E--------KK--A-------------A--------N-SMRDIRIQKLCLNI-CV-GESGDRLTRAAKVLEQL-T-------G-QTPVFSKARYTVRSFGIRRNEKIAVHCTVR-GP----------KAEEILE-RGLKV--KE---YELKTGNFSD---------MGNF-GFGIQEHIDL-G-IKYDPSIGIYGMDFYIVLARP-GY-NVRYRRR-KKNRLGPNHQ-LKKKDGMKWFQQKYDGILLPGK----------------
>Molgula_tectiformis@68106873.17
--------------------------------------------------------------------------------------------E--N----A--------KR----------------A--------N-CMRDIKIEKLCLNI-CV-GESGDRLTRAAKVLEQL-T-------G-QTPVFSKARYTVRSFGIRRNEKIAVHCTVR-GV----------KAEEILE-KGLKV--RE---YELRKNNFSA---------TGNF-GFGIQEHIDL-G-IKYDPSIGIYGMDFYVVLSRA-GY-NVAHRRR-KQNRIGFGHK-ITKADSMKWFQQKYDGILLAGK----------------
>Bostrichobranchus_pilularis@CT01091002.H1.1
--------------------------------------------------------------------------------------------E--N----K--------KN----------------S--------N-VMREVRIEKLCLNI-CV-GESGDRLTRAAKVLEQL-T-------G-QQPVFSKARYTVRSFGIRRNEKIAVHCTVR-GP----------KAEEILE-KGLKV--RE---YELRKNNFSA---------TGNF-GFGIQEHIDL-G-IKYDPSIGIYGMDFYVVLNRA-GF-NVAKRRR-KQNRVGFSHK-ITKAESMKWFQQKYDGVLLSGK----------------
>Molgula_gulf@CT01091002.H1.1
--------------------------------------------------------------------------------------------E--N----A--------KA----------------A--------N-CMRDIRIEKLCLNI-CV-GESGDRLTRAAKVLEQL-T-------G-QTPVFSKARYTVRSFGIRRNEKIAVHCTVR-GV----------KAEEILE-KGLKV--RE---YELKKNNFSA---------TGNF-GFGIQEHIDL-G-IKYDPSIGIYGMDFYVVLSRA-GY-NVAYRRR-KKNHVGF------------------------------------------
>Molgula_occidentalis@CT01091002.H1.1
--------------------------------------------------------------------------------------------E--N----P--------KK----------------Q--------N-CMRDIRIEKLCLNI-CV-GESGDRLTRAAKVLEQL-T-------G-QTPVFSKARYTVRSFGIRRNEKIAVHCTVR-GV----------KAEEILE-RGLKV--RE---YELRKTNFSA---------TGNF-GFGIQEHIDL-G-IKYDPSIGIYGMDFYVVLSRA-GY-NVAYRRR-KKNTVGFSHR-ITKADSMKWFQQKYDGILLAGK----------------
>Dendrodoa_grossularia@CT02091002.H1.1
--------------------------------------------------------------------------------------------E--G----D--------KK----------------N--------N-AMRDIRIEKLCLNI-CV-GESGDRLTRAAKVLEQL-T-------G-QTPVFSKARYTVRSFGIRRNEKIAVHCTVR-GA----------KAEEILE-RGLKV--RE---YELRRNNFSN---------TGNF-GFGIQEHIDL-G-IKYDPSIGIYGMDFYVVMSRA-GY-NVRYRRR-KKNRVGFSHR-ITKVDTTKWFQQKYDGIILAG-----------------
>Styela_plicata@CT01091002.H1.1
--------------------------------------------------------------------------------------------E--G----D--------KK----------------T--------N-VMRDIRIEKLCLNI-CV-GESGDRLTRAAKVLEQL-T-------G-QTPVFSKARYTVRSFGIRRNEKISVHCTVR-GA----------KAEEILE-RGLKV--RE---YELRRNNFSG---------TGNF-GFGIQEHIDL-G-IKYDPSIGIYGMDFYIVMSRA-GY-NVRYRRR-KKNRVGFPHR-ITKSDTMKWFQQKYDGIIMAGK----------------
>Polyandrocarpa_maxima@CT01091002.H1.1
--------------------------------------------------------------------------------------------E--N----E--------KK----------------T--------N-PMREIRIEKLCLNI-CV-GESGDRLTRAAKVLEQL-T-------G-QTPVFSKARYTVRSFGIRRNEKIAVHCTVR-GA----------KAEEILE-RGLKV--RE---YELRRNNFSQ---------TGNF-GFGIQEHIDL-G-IKYDPSIGIYGMDFYVVMSRA-GY-NVRYRRK-KKNRVGFSHR-ITKGDTMKWFQQKYDGIILA------------------
>Botryllus_schlosseri@CT01110107.H1.1
--------------------------------------------------------------------------------------------K--N----D--------KS----------------S--------N-VMRDIRIEKLCLNI-CV-GESGDRLTRAAKVLEQL-T-------G-QTPVFSKARYTVRSFGIRRNEKIAVHCTVR-GA----------KAEEILE-RGLKV--RE---YELNKKNFSA---------TGNF-GFGIQEHIDL-G-IKYDPSIGIYGMDFYMVMSRA-GY-NVRYRRK-KKNRVGFSHR-ITKTDTMKWFQQKFDGIILQG-----------------
>Halocynthia_roretzi@CT01091210.H1.1
--------------------------------------------------------------------------------------------E--N----E--------KK----------------S--------N-VMRDIRIEKLCLNI-CV-GESGDRLTRAAKVIEQL-T-------G-QTPVFSKARYTVRSFGIRRNEKIAVHCTVR-GA----------KAEEILE-RGLKV--RE---YELRKGNFSD---------TGNF-GFGIQEHIDL-G-IKYDPSIGIYGMDFYVVMSRA-GY-NVRYRRR-KKNRVGFCHR-ITKFDTMKWFQQKYDGILLSG-----------------
>Oikopleura_dioica@AAQ54646
-------------------------------------------------------------K----M----------------T--------E--A----K--------KD--K---------S---A--------N-PMRGMVIDKLCLNI-CV-GESGDRLTRAAKVLEQL-T-------G-QTPIFSKARYTVRTFGIRRNEKISCHCTVR-GS----------KAEEILD-KGLKV--KE---YELKMGNFST---------TGAF-GFGVQEHIDL-G-IKYDPSIGIYGMDFYVVMKRA-GY-GISKRRR-CKAKIGKQHR-LVAKDSMVWFQKKYDGIILPGK----------------
>Petromyzon_marinus@AAN73370
------------------------------------------------------------MA----A-------------------------E--Q----G--------EK--K-------------E--------N-PMRELRIRKLCLNI-CV-GESGDRLTRAAKVLEQL-T-------G-QTPVFSKARYTVRSFGIRRNEKIAVHCTVR-GA----------KAEEILE-KGLKV--RE---YELRKSNFSD---------TGNF-GFGIQEHIDL-G-IKYDPSIGIYGLDFYVVLGRP-GF-CIADKKR-KRGRIGFKHR-IFKEEAIRWFQQKYDGVILPGK----------------
>Myxine_glutinosa@AAN73369
-------------------------------------------------------------------------------------------------------------------------------------------MRELHIRKLCLNI-CV-GESGDRLTRAAKVLEQL-T-------G-QTPVYSKARYTVRSFGIRRNEKIAVHCTVR-GA----------KAEEILE-KGLKV--RE---YELKKTNFSE---------TGNF-GFGIQEHIDL-G-IKYDPTIGIYGLDFYVVLGRP-GF-CVADKKK-KKGRIGYKHR-IYREEA--------------------------------
>Eptatretus_burgeri@53878328.1
--------------------------------------------------------------------------------------------K--E----A--------DK--K-------------E--------N-PMRELHIRKLCLNI-CV-GESGDRLTRAAKVLEQL-T-------G-QTPVYSKARYTVRSFGIRRNEKIAVHCTVR-GA----------KAEEILE-KGLKV--RE---YELKKTNFSE---------TGNF-GFGIQEHIDL-G-IKYDPSIGIYGLDFYVVLGRP-GF-CVADKKR-KKGRIGYKHR-IYREEAIRWFQQKYDGIILPGK----------------
>Scyliorhinus_canicula@AAN73371
------------------------------------------------------------------------------------------------------------------------------------------PMRELRIRKLCLNI-CV-GESGDRLTRAAKVLEQL-T-------G-QTPVFSKARYTVRSFGIRRNEKIAVHCTIR-GA----------KAEEILE-KGLKV--RE---YELRKSNFCN---------TGNF-GFGIQEHTDL-G-IKYDPSIGIYGLDFYVVMGRP-GF-SISDKKV-KKGRIGSKHK-ISKEES--------------------------------
>Leucoraja_erinacea@CV222499.H1.1
----------------------------------------------------------------------------------------------------------------------------------------N-PMRELRIRKLCLNI-CV-GESGDRLTRAAKVLEQL-T-------G-QTPVFSKARYTVRSFGIRRNEKIAVHCTIR-GA----------KAEEILE-KGLKV--RE---YELRKSNFCN---------TGNF-GFGIQEHIDL-G-IKYDPSIGIYGLDFYVVMGRP-GF-SISDKKV-KRGRIGSKHK-ISKEESMRWFQQKYDGILLPGK----------------
>Danio_rerio@AAT68159
-------------------------------------------------------------M----A-------------------------D--Q----S--------EK--K-------------E--------N-PMRELRIRKLCLNI-CV-GESGDRLTRAAKVLEQL-T-------G-QTPVFSKARYTVRSFGIRRNEKIAVHCTVR-GA----------KAEEILE-KGLKV--RE---YELRKNNFSD---------TGNF-GFGIQEHIDL-G-IKYDPSIGIYGLDFYVVLGRP-GF-SIADKKR-KTGRIGAKHR-IRKEEAMRWFQQKYDGIILPGK----------------
>Protopterus_dolloi@AAS49550
------------------------------------------------------------------------------------------------------------------------------------------PMRELRIRKLCLNI-CV-GESGDRLTRAAKVLEQL-T-------G-QTPVFSKARYTVRSFGIRRNEKIAVHCTVR-GA----------KAEEILE-KGLKV--RE---YELRKNNFSD---------TGNF-GFGIQEHIDL-G-IKYDPSIGIYGLDFYVVLGRP-GF-SIADKKR-KTGRIGAKHR-IGKEEAMR------------------------------
>Xenopus_laevis@AAH78513
------------------------------------------------------------------M----------------A--------D--K----T--------EK----------------E--------N-PMRELRIRKLCLNI-CV-GESGDRLTRAAKVLEQL-T-------G-QTPVFSKARYTVRSFGIRRNEKIAVHCTVR-GA----------KAEEILE-KGLKV--RE---YELRKNNFSD---------TGNF-GFGIQEHIDL-G-IKYDPSIGIYGLDFYVVLGRP-GF-SIADKKR-KRGVIGSKHR-IGKEEAMRWFQQKYDGIILPGK----------------
>Xenopus_tropicalis@AAI35523
------------------------------------------------------------------M----------------A--------D--K----S--------DK----------------E--------N-PMRELRIRKLCLNI-CV-GESGDRLTRAAKVLEQL-T-------G-QTPVFSKARYTVRSFGIRRNEKIAVHCTVR-GA----------KAEEILE-KGLKV--RE---YELRKNNFSD---------TGNF-GFGIQEHIDL-G-IKYDPSIGIYGLDFYVVLGRP-GF-SIADKKR-KRGTIGAKHR-IGKEEAMRWFQQKYDGIILPGK----------------
>Monodelphis_domestica@XP_001363094
------------------------------------------------------------------X----------------Q--------D--Q----G--------EK----------------E--------N-PMRELRIRKLCLNI-CV-GESGDRLTRAAKVLEQL-T-------G-QTPVFSKARYTVRSFGIRRNEKIAVHCTVR-GA----------KAEEILE-KGLKV--RE---YELRKNNFSD---------TGNF-GFGIQEHIDL-G-IKYDPSIGIYGLDFYVVLGRP-GF-SIADKKR-RTGCIGAKHR-IGKEEAMRWFQQKYDGIILPGK----------------
>Homo_sapiens@AAC15856
-------------------------------------------------------------M----A----------------Q--------D--Q----G--------EK----------------E--------N-PMRELRIRKLCLNI-CV-GESGDRLTRAAKVLEQL-T-------G-QTPVFSKARYTVRSFGIRRNEKIAVHCTVR-GA----------KAEEILE-KGLKV--RE---YELRKNNFSD---------TGNF-GFGIQEHIDL-G-IKYDPSIGIYGLDFYVVLGRP-GF-SIADKKR-RTGCIGAKHR-ISKEEAMRWFQQKYDGIILPGK----------------
>Mus_musculus@BAB29059
-------------------------------------------------------------M----A----------------Q--------D--Q----G--------EK----------------E--------N-PMRELRIRKLCLNI-CV-GESGDRLTRAAKVLEQL-T-------G-QTPVFSKARYTVRSFGIRRNEKIAVHCTVR-GA----------KAEEILE-KGLKV--RE---YELRKNNFSD---------TGNF-GFGIQEHIDL-G-IKYDPSIGIYGLDFYVVLGRP-GF-SIADKKR-RTGCIGAKHR-ISKEEAMRWFQQKYDGIILPGK----------------
>Bos_taurus@XP_874823
-------------------------------------------------------------M----A----------------Q--------D--Q----G--------EK----------------E--------N-PMRELRIRKLCLNI-CV-GESGDRLTRAAKVLEQL-T-------G-QTPVFSKARYTVRSFGIRRNEKIAVHCTVR-GA----------KAEEILE-KGLKV--RE---YELRKNNFSD---------TGNF-GFGIQEHIDL-G-IKYDPSIGIYGLDFYVX-----------------------------------------------------------------
>Anolis_carolinensis@XP_003227609
-------------------------------------------------------------M---AQ----------------Q--------E--Q----V--------EK----------------E--------N-PMRELRIRKLCLNI-CV-GESGDRLTRAAKVLEQL-T-------G-QTPVFSKARYTVRSFGIRRNEKIAVHCTVR-GA----------KAEEILE-KGLKV--RE---YELRKNNFSD---------TGNF-GFGIQEHIDL-G-IKYDPSIGIYGLDFYVVLGRP-GF-SIADKKR-RTGSIGAKHR-ISKEEAMRWFQQKYDGIILPGK----------------
>Gallus_gallus@XP_002196696
-------------------------------------------------------------M----A----------------Q--------D--Q----G--------EK----------------E--------N-PMRELRIRKLCLNI-CV-GESGDRLTRAAKVLEQL-T-------G-QTPVFSKARYTVRSFGIRRNEKIAVHCTVR-GA----------KAEEILE-KGLKV--RE---YELRKNNFSD---------TGNF-GFGIQEHIDL-G-IKYDPSIGIYGLDFYVVLGRP-GF-SIADKKR-RTGNIGAKHR-IGKEEAMRWFQQKYDGIILPGK----------------
>Meleagris_gallopavo@XP_003212681
------------------------------------------------------------------Q----------------Q--------D--Q----G--------EK----------------E--------N-PMRELRIRKLCLNI-CV-GESGDRLTRAAKVLEQL-T-------G-QTPVFSKARYTVRSFGIRRNEKIAVHCTVR-GA----------KAEEILE-KGLKV--RE---YELRKNNFSD---------TGNF-GFGIQEHIDL-G-IKYDPSIGIYGLDFYVVLGRP-GF-SIADKKR-RTGNIGAKHR-IGKEEAMRWFQQKYDGIILPGK----------------
>Eucidaris_tribuloides@CT01120103.H1.1
------------------------------------------------------------DK----G-------------------------E--K----D--------KE--K-------------K--------N-VMRELRIRKLCLNI-CV-GESGDRLTRAAKVLEAL-T-------G-QSPVFSKARYTVRSFGIRRNEKIAVHCTVR-GP----------KAEEILE-KGLKV--RE---YELRKGNFSN---------TGNF-GFGIQEHIDL-G-IKYDPSIGIYGMDFYVVLGRP-GF-SVGHKRR-RKGRIGFSHR-CNKEEAMKWFQQKYDGILLPGK----------------
>Lytechinus_variegatus@CT01120103.H1.1
------------------------------------------------------------DK----G-------------------------E--K----D--------KE--K-------------K--------N-VMRELRIRKLCLNI-CV-GESGDRLTRAAKVLEAL-T-------G-QSPVFSKARYTVRSFGIRRNEKIAVHCTVR-GP----------KAEEILE-KGLKV--RE---YELRKGNFSD---------TGNF-GFGIQEHIDL-G-IKYDPSIGIYGMDFYVVLGRP-GF-SVGHKRR-RKGRVGCTHR-VNKEEAMKWFQQKYDGILLPGK----------------
>Oreochromis_niloticus@XP_003458587
-------------------------------------------------------------M----A-------------------------D--Q----G--------EK--K-------------E--------N-PMREVRIRKLCLNI-CV-GESGDRLTRAAKVLEQL-T-------G-QTPVFSKARYTVRSFGIRRNEKIAVHCTVR-GA----------KAEEILE-KGLKV--RE---YELRKNNFSD---------TGNF-GFGIQEHIDL-G-IKYDPSIGIYGLDFYVVLGRP-GF-SIADKKR-KRGRIGFKHR-IRKEESMRWFQQKYDGIILPGK----------------
>Crotalus_adamanteus@AFJ51238
-------------------------------------------------------------M---SQ----------------Q--------D--Q----G--------EK----------------E--------N-PMRELRIRKLCLNI-CV-GESGDRLTRAAKVLEQL-T-------G-QTPVFSKARYTVRSFGIRRNEKIAVHCTVR-GA----------KAEEILE-KGLKV--RE---YELRKNNFSD---------TGNF-GFGIQEHIDL-G-IKYDPSIGIYGLDFYVVLGRP-GF-SIADKKR-RTGSIGAKHR-ISKEEAMRWFQQKYDGIILPGK----------------
>Sarcophilus_harrisii@XP_003764935
--------------------------------------------------------MRLIIL----Q----------------Q--------D--Q----G--------EK----------------E--------N-PMRELRIRKLCLNI-CV-GESGDRLTRAAKVLEQL-T-------G-QTPVFSKARYTVRSFGIRRNEKIAVHCTVR-GA----------KAEEILE-KGLKV--RE---YELRKNNFSD---------TGNF-GFGIQEHIDL-G-IKYDPSIGIYGLDFYVVLGRP-GF-SIADKKR-RTGCIGAKHR-IGKEEAMRWFQQKYDGIILPGK----------------
>Bos_grunniens_mutus@ELR49451
-------------------------------------------------------------L----Q----------------Q--------D--Q----G--------EK----------------E--------N-PMRELRIRKLCLNI-CV-GESGDRLTRAAKVLEQL-T-------G-QTPVFSKARYTVRSFGIRRNEKIAVHCTVH-GA----------KAEEILE-KGLKV--RE---YELRKNNFSD---------TGNF-GFGIQEHIDL-G-IKYDPSIGIYGLDFYVVLGRP-GF-SIADKKR-RTGCIGAKHR-ISKEEAMRWFQQKYDGIILPGK----------------
>Callorhinchus_milii@AFM90780
-------------------------------------------------------------M----A---------------------------------S--------EK----------------E--------N-PMRELRIRKLCLNI-CV-GESGDRLTRAAKVLEQL-T-------G-QTPVFSKARYTVRSFGIRRNEKIAVHCTIR-GA----------KAEEILE-KGLKV--RE---YELRKNNFSN---------TGNF-GFGIQEHIDL-G-IKYDPAIGIYGLDFYVVMGRP-GF-SIADKKV-KRGRIGSKHR-ISKEEVMRWFQHKYDGILLPGK----------------
>Columba_livia@EMC79466
-----------------------------------------------------------------------------------Q--------D--P----V--------EK----------------E--------N-PMRELRIRKLCLNI-CV-GESGDRLTRAAKVLEQL-T-------G-QTPVFSKARYTVRSFGIRRNEKIAVHCTVR-GA----------KAEEILE-KGLKV--RE---YELRKNNFSD---------TGNF-GFGIQEHIDL-G-IKYDPSIGIYGLDFYVVLGRP-GF-SIADKKR-RTGNIGAKHR-IGKEEAMRWFQQKXXX----------------------
>Chelonia_mydas@EMP28036
-------------------------------------------------------------------------------------------------------------------------------------------MRELRIRKLCLNI-CV-GESGDRLTRAAKVLEQL-T-------G-QTPVFSKARYTVRSFGIRRNEKIAVHCTVR-GA----------KAEEILE-KGLK-------------------------------------------------------------VLGRP-GF-SIADKKR-KTGSIGAKHR-IGKEEAMRWFQQKXXX----------------------
>Doliolum_nationalis@CT01130507.H1.1
-------------------------------------------------------------M----A-------------------------E--E----G--------GK--K---------K--EA--------N-VMRDIQIQKLCLNI-CV-GESGDRLTRAAKVLEQL-T-------G-QTPVFSKARYTVRSFGIRRNEKIACHCTVR-GP----------KAEEILE-RGLKV--KE---YELKQCNFSA---------TGNF-GFGVQEHIDL-G-IKYDPSIGIYGMDFYVVLARP-GY-NVRYRRK-RKSRVGIQHR-LVKSDGMRWFQQKYDGIIMPGK----------------
>Salpa_fusiformis@CT01130507.H1.1
-------------------------------------------------------------M----A-------------------------E--K----E--------TK--K-------------D--------N-KMKGIRIQKLCLNI-CV-GESGDRLTRAGKVLEQL-T-------G-QTPVFSKARYTVRSFGIRRNEKIAVHCTVR-GP----------KAEEILE-RGLKV--RE---YELKQGNFSA---------HGNF-GFGIQEHIDL-G-IKYDPSIGIYGMDFYVILARP-GY-GVRYRRK-KKSKVGFPHR-LVKEDGLRWFQQQYDGIILPGK----------------
>Ophionotus_victoriae@CT01130528.H1.1
-------------------------------------------------------------------------------------------------------------KE--K-------------Q--------N-AMKELRIRKLCLNI-CV-GESGDRLTRAAKVLEQL-T-------G-QTPVFSKARYTVRSFGIRRNEKIAVHCTVR-GA----------KAEEILE-RGLKV--RE---YELRKGNFSA---------TGNF-GFGIQEHIDL-G-IKYDPGIGIYGMDFYVVLGRP-GY-NVSHKRK-KQGRIGFRHL-VTKEESMKWFQQKFDGLLLPGK----------------
>Parastichopus_parvimensis@CT01130528.H1.1
-----------------------------------------------------------------------------------------------------------------------------------------------------------------------KVLEQL-T-------G-QTPVFSKARYTVRSF------------------------------EEILE-RGLKV--RE---YELRKGNFSK---------TGNF-GFGIQEHIDL-G-IKYDPGIGIYGMDFYVVLGRP-------------------------------------------------------------
>Botryllus_schlosseri@CT01131025.H1.1
--------------------------------------------------------------------------------------------K--N----D--------KS----------------S--------N-VMRDIRIEKLCLNI-CV-GESGDRLTRAAKVLEQL-T-------G-QTPVFSKARYTVRSFGIRRNEKIAVHCTVR-GA----------KAEEILE-RGLKV--RE---YELHKKNFSA---------TGNF-GFGIQEHIDL-G-IKYDPSIGIYGMDFYMVMSRA-GY-NVRYRRK-KKNRVGFSHR-ITKTDTMKWFQQKFDGIILQG-----------------
>Alligator_sinensis@XM_006019393.H1.1
-----------------------------------------------------------------SQ----------------Q--------D--Q----S--------EK----------------E--------N-PMRELRIRKLCLNI-CV-GESGDRLTRAAKVLEQL-T-------G-QTPVFSKARYTVRSFGIRRNEKIAVHCTVR-GA----------KAEEILE-KGLKV--RE---YELRKNNFSD---------TGNF-GFGIQEHIDL-G-IKYDPSIGIYGLDFYVVLGRP-GF-SIADKKR-KTGSIGAKHR-IGKEEAMRWFQQKYDGIILPGK----------------
>Ambystoma_mexicanum@CT01131211.H1.1
------------------------------------------------------------------M----------------A--------E--K----G--------EK----------------E--------N-PMRELRIRKLCLNI-CV-GESGDRLTRAAKVLEQL-T-------G-QTPVFSKARYTVRSFGIRRNEKIAVHCTVR-GA----------KAEEILE-KGLKV--RE---YELRKNNFSA---------TGNF-GFGIQEHIDL-G-IKYDPSIGIYGLDFYVVLGRP-GF-SIADKKR-RTGVIGAKHR-IGKEEAMRWFQQKYDGIILPGK----------------
>Caiman_crocodilus@Contig34.H1.1
-------------------------------------------------------------M---AQ----------------Q--------D--Q----S--------EK----------------E--------N-PMRELRIRKLCLNI-CV-GESGDRLTRAAKVLEQL-T-------G-QTPVFSKARYTVRSFGIRRNEKIAVHCTVR-GA----------KAEEILE-KGLKV--RE---YELRKNNFSD---------TGNF-GFGIQEHIDL-G-IKYDPSIGIYGLDFYVVLGRP-GF-SIADKKR-KTGSIGAKHR-IGKEEAMRWFQQKYDGIILPGK----------------
>Caretta_caretta@CT01131211.H1.1
-------------------------------------------------------------M----A----------------Q--------D--Q----G--------EK----------------E--------N-PMRELRIRKLCLNI-CV-GESGDRLTRAAKVLEQL-T-------G-QTPVFSKARYTVRSFGIRRNEKIAVHCTVR-GA----------KAEEILE-KGLKV--RE---YELRKNNFSD---------TGNF-GFGIQEHIDL-G-IKYDPSIGIYGLDFYVVLGRP-GF-SIADKKR-KTGSIGAKHR-IGKEEAMRWFQQKYDGIILPGK----------------
>Chelonoidis_nigra@Contig4734.H1.1
-----------------------------------------------------------------------------------Q--------D--Q----G--------EK----------------E--------N-PMRELRIRKLCLNI-CV-GESGDRLTRAAKVLEQL-T-------G-QTPVFSKARYTVRSFGIRRNEKIAVHCTVR-GA----------KAEEILE-KGLKV--RE---YELRKNNFSD---------TGNF-GFGIQEHIDL-G-IKYDPSIGIYGLDFYVVLGRP-GF-SIADKKR-KTGSLGAKHR-IGKEEAMRWFQQKYDGIILPGK----------------
>Chrysemys_picta_bellii@CT01131211.H1.1
------------------------------------------------------------------Q----------------Q--------D--Q----G--------EK----------------E--------N-PMRELRIRKLCLNI-CV-GESGDRLTRAAKVLEQL-T-------G-QTPVFSKARYTVRSFGIRRNEKIAVHCTVR-GA----------KAEEILE-KGLKV--RE---YELRKNNFSD---------TGNF-GFGIQEHIDL-G-IKYDPSIGIYGLDFYVVLGRP-GF-SIADKKR-KTGSIGAKHR-IGKEEAMRWFQQKYDGIILPGK----------------
>Crocodylus_niloticus@CT02131211.H1.1
-----------------------------------------------------------------------------------Q--------D--Q----S--------EK----------------E--------N-PMRELRIRKLCLNI-CV-GESGDRLTRAAKVLEQL-T-------G-QTPVFSKARYTVRSFGIRRNEKIAVHCTVR-GA----------KAEEILE-KGLKV--RE---YELRKNNFSD---------TGNF-GFGIQEHIDL-G-IKYD------------VLGRP-GF-SIADKKR-KTGSIGAKHR-IGKEEAMRWFQQKYDGIILPGK----------------
>Cyclorana_alboguttata@CT02131211.H1.1
---------------------------------------------------------------------------------------------------------------------------------------------ELRIRKLCLNI-CV-GESGDRLTRAAKVLEQL-T-------G-QTPVFSKARYTVRSFGIRRNEKIAVHCTVR-GA----------KAEEILE-KGLKV--RE---YELRKNNFSD---------TGNF-GFGIQEHIDL-G-IKYDPSIGIYGLDFYVVLGRP-GF-SIADKKR-KKGTIGAKHR-IGKEEAMRWFQQKYDGI---------------------
>Cynops_pyrrhogaster@FS299188.H1.1
----------------------------------------------------------------------------------------------------------------------------------------------------------------------------L-T-------G-QTPVFSKARYTVRSFGIRRNEKIAVHCTVR-GA----------KAEEILE-KGLKV--RE---YELRKNNFSA---------TGNF-GFGIQEHIDL-G-IKYDPSIGIYGLDFYVVLGRP-GF-SIADKKR-RTGVIGAKHR-ISKEEAMRWFQQKYDGIILPGK----------------
>Elaphe_guttata@CT01131211.H1.1
-------------------------------------------------------------M---AH----------------Q--------D--Q----G--------EK----------------E--------N-PMRELRIRKLCLNI-CV-GESGDRLTRAAKVLEQL-T-------G-QTPVFSKARYTVRSFGIRRNEKIAVHCTVR-GA----------KAEEILE-KGLKV--RE---YELRKNNFSD---------TGNF-GFGIQEHIDL-G-IKYDPSIGIYGLDFYVVLGRP-GF-SIADKKR-RTGSIGAKHR-ISKEEAMRWFQQKYDGIILPGK----------------
>Emys_orbicularis@Contig39098.H1.1
-------------------------------------------------------------M----A----------------H--------D--Q----G--------EK----------------E--------N-PMRELRIRKLCLNI-CV-GESGDRLTRAAKVLEQL-T-------G-QTPVFSKARYTVRSFGIRRNEKIAVHCTVR-GA----------KAEEILE-KGLKV--RE---YELRKNNFSD---------TGNF-GFGIQEHIDL-G-IKYDPSIGIYGLDFYVVLGRP-GF-SIADKKR-KTGSIGAKHR-IGKEEAMRWFQQKYDGIILPGK----------------
>Eublepharis_macularius@CT01131211.H1.1
-------------------------------------------------------------M---AQ----------------Q--------D--Q----G--------EK----------------E--------N-PMRELRIRKLCLNI-CV-GESGDRLTRAAKVLEQL-T-------G-QTPVFSKARYTVRSFGIRRNEKIAVHCTVR-GA----------KAEEILE-KGLKV--RE---YELRKNNFSD---------TGNF-GFGIQEHIDL-G-IKYDPSIGIYGLDFYVVLGRP-GF-SIADKKR-RTGSIGAKHR-ISKEEAMRWFQQKYDGIILPGK----------------
>Lampropholis_coggeri@CT01131211.H1.1
------------------------------------------------------------------Q----------------Q--------D--Q----G--------EK----------------E--------N-PMRELRIRKLCLNI-XV-GEXGDRLTRAAKVLEQL-T-------G-QTPVFSKARYTVRSFGIRRNEKIAVHCTVR-GA----------KAEEILE-KGLKV--RE---YELRKSNFSD---------TGNF-GFGIQEHIDL-G-IKYDPSIGIYGLDFYVVLGRP-GF-SIADKKR-RTGSIGAKHR-ISKEEAMRWFQQK-------------------------
>Latimeria_chalumnae@CT01131211.H1.1
------------------------------------------------------------------M----------------A--------E--K----S--------EK----------------E--------N-PMRELRIRKLCLNI-CV-GESGDRLTRAAKVLEQL-T-------G-QTPVFSKARYTVRSFGIRRNEKIAVHCTVR-GA----------KAEEILE-KGLKV--RE---YELRKNNFSD---------TGNF-GFGIQEHIDL-G-IKYDPSIGIYGLDFYVVLGRP-GF-SIADKKR-KTGRIGAKHR-ISKEEAMRWFQQKYDGIILPGK----------------
>Latimeria_menadoensis@GAPS01020329.H1.1
------------------------------------------------------------------M----------------A--------E--K----S--------EK----------------E--------N-PMRELRIRKLCLNI-CV-GESGDRLTRAAKVLEQL-T-------G-QTPVFSKARYTVRSFGIRRNEKIAVHCTVR-GA----------KAEEILE-KGLKV--RE---YELRKNNFSD---------TGNF-GFGIQEHIDL-G-IKYDPSIGIYGLDFYVVLGRP-GF-SIADKKR-KTGRIGAKHR-ISKEEAMRWFQQKYDGIILPGK----------------
>Leucoraja_erinacea@toto1187.H1.1
-------------------------------------------------------------M----A-------------------------D--Q----S--------EK--K-------------E--------N-PMRELRIRKLCMNI-CV-GESGDRLTRAAKVLEQL-T-----------------------------------------------------------------------------------------------------------------------------------------------------------------------------------------------
>Leucoraja_erinacea@toto2425.H1.1
------------------------------------------------------------------------------------------------------------------------------------------------------------------------------------------------------------------------------------------------------------------------------------------------------------VLGRP-GF-SIADKKR-KRGRIGAKHR-ISKEEAMRWFQQKYDGIILPGK----------------
>Notophthalmus_viridescens@Nvir2998.H1.1
--------------------------------------------------------------------------------------------D--K----G--------EK----------------E--------N-PMREXXXXKLCLNI-CV-GESGDRLTRAAKVLEQL-T-------G-QXPVFSKARYTVRSFXXRRNEKIAVXCTVR-GA----------KAEEILE-KGLKX--RE---YELRKNNFSA---------TGNF-GFGIQEHIDL-G-IKYDXSIGIYGLDFYVVLGRP-GF-SIADKKR-RXGVIGAKHR-IGKEXAMRWFQQKYDGIILPGK----------------
>Pelodiscus_sinensis@toto25289.H1.1
-------------------------------------------------------------M----A----------------Q--------D--Q----G--------EK----------------E--------N-PMRELRIRKLCLNI-CV-GESGDRLTRAAKVLEQL-T-------G-QTPVFSKARYTVRSFGIRRNEKIAVHCTVR-GA----------KAEEILE-KGLKV--RE---YELRKNNFSD---------TGNF-GFGIQEHIDL-G-IKYDPSIGIYGLDFYVVLGRP-GF-SIADKKR-KTGSIGAKHR-IGKEEAMRWFQQKYDGIILPGK----------------
>Phrynops_hilarii@Contig9323.H1.1
-------------------------------------------------------------M----A----------------Q--------D--Q----G--------EK----------------E--------N-PMRELRIRKLCLNI-CV-GESGDRLTRAAKVLEQL-T-------G-QTPVFSKARYTVRSFGIRRNEKIAVHCTVR-GA----------KAEEILE-KGLKV--RE---YELRKNNFSD---------TGNF-GFGIQEHIDL-G-IKYDPSIGIYGLDFYVVLGRP-GF-SIADKKR-KTGSIGAKHR-IGKEEAMRWFQQKYDGIILPGK----------------
>Podarcis_sp.@Contig626.H1.1
-------------------------------------------------------------M---AQ----------------Q--------D--K----G--------EK----------------E--------N-PMRELRIRKLCLNI-CV-GESGDRLTRAAKVLEQL-T-------G-QTPVFSKARYTVRSFGIRRNEKIAVHCTVR-GA----------KAEEILE-KGLKV--RE---YELRKNNFSD---------TGNF-GFGIQEHIDL-G-IKYDPSIGIYGLDFYVVLGRP-GF-SIADKKH-RTGSIGAKHR-ISKEEAMRWFQQKYDGIILPGK----------------
>Pogona_vitticeps@CT01131211.H1.1
--------------------------------------------------------------------------------------------------------------K----------------E--------N-PMRELRIRKLCLNI-CV-GESGDRLTRAAKVLEQL-T-------G-QTPVFSKARYTVRSFGIRRNEKIAVHCTVR-GA----------KAEEILE-KGLKV--RE---YELRKNNFSD---------TGNF-GFGIQEHIDL-G-IKYDPSIGIYGLDFYVVLGRP-GF-SIADKKR-RTGSIGAKHR-ISKEEAMRWFQQKYDGIILPGK----------------
>Protopterus_annectens@CT01131211.H1.1
-------------------------------------------------------------M----A----------------Q--------D--Q----G--------EK----------------E--------N-PMRELRIRKLCLNI-CV-GESGDRLTRAAKVLEQL-T-------G-QTPVFSKARYTVRSFGIRRNEKIAVHCTVR-GA----------KAEEILE-KGLKV--RE---YELRKNNFSD---------TGNF-GFGIQEHIDL-G-IKYDPSIGIYGLDFYVVLGRP-GF-SIADKKR-KTGRIGSKHR-IGKEEAMRWFQQKYDGIILPGK----------------
>Python_regius@CT01131211.H1.1
-------------------------------------------------------------M---AQ----------------Q--------D--Q----G--------EK----------------E--------N-PMRELRIRKLCLNI-CV-GESGDRLTRAAKVLEQL-T-------G-QTPVFSKARYTVRSFGIRRNEKIAVHCTVR-GA----------KAEEILE-KGLKV--RE---YELRKNNFSD---------TGNF-GFGIQEHIDL-G-IKYDPSIGIYGLDFYVVLGRP-GF-SIADKKR-RTGSIGAKHR-ISKEEAMRWFQQKYDGIILPGK----------------
>Rana_chensinensis@Rche240945.H1.1
------------------------------------------------------------------M----------------A--------E--K----S--------EK----------------E--------N-PMRDLGIRKLCLNI-CV-GESGDXLTRAAXVLEQL-T-------G-QTPVXSKAXXXVRXFGIRRNEKIA----------------------------------------------FSE---------TGNF-GFGIQEHIDL-G-IKYDPSIXIYGLXFYVXLGRP-GF-SIADKKR-K------------------------------------------------
>Scyliorhinus_canicula@toto29290.H1.1
-------------------------------------------------------------M----A-------------------------D--Q----G--------EK--K-------------E--------N-PMRELRIRKLCLNI-CV-GESGDRLTRAAKVLEQL-T-------G-QTPVFSKARYTVRSFGIRRNEKIAVHCTIR-GA----------KAEEILE-KGLKV--RE---YELRKNNFSD---------TGNF-GFGIQEHIDL-G-IKYDPSIGIYGLDFYVVLGRP-GF-SITDKKR-KRGRIGAKHR-INKEEAMRWFQQKYDGVILPGK----------------
>Sphenodon_punctatus@CT01131211.H1.1
-------------------------------------------------------------M----A----------------Q--------D--Q----G--------EK----------------E--------N-PMRELRIRKLCLNI-CV-GESGDRLTRAAKVLEQL-T-------G-QTPVFSKARYTVRSFGIRRNEKIAVHCTVR-GA----------KAEEILE-KGLKV--RE---YELRKNNFSD---------TGNF-GFGIQEHIDL-G-IKYDPSIGIYGLDFYVVLGRP-GF-SIADKKR-RTGSIGAKHR-ISKEEAMRWFQQKYDGIILPGK----------------
>Trachemys_scripta@CT01131211.H1.1
----------------------------------------------------------------------------------------------------G--------EK----------------E--------N-PMRELRIRKLCLNI-CV-GESGDRLTRAAKVLEQL-T-------G-QTPVFSKARYTVRSFGIRRNEKIAVHCTVR-GA----------KAEEILE-KGLKV--RE---YELRKNNFSD---------TGNF-GFGIQEHIDL-G-IKYDPSIGIYGLDFYVVLGRP-GF-SIADKKR-KTGSIGAKHR-IGKEEAMRWFQQKYDGIILPGK----------------
