# Supplementary material for: A phylogenomic framework and timescale for comparative studies of tunicates
Source: BMC Biol. 2018 Apr 13;16:39. doi: 10.1186/s12915-018-0499-2 (PMC5899321; doi:10.1186/s12915-018-0499-2)
Supplement: Supplementary file 4 — Supporting data. Transcriptome assemblies, alignments, and trees. (ZIP 38502 kb) [file 12915_2018_499_MOESM4_ESM.zip › 12915_2018_499_MOESM4_ESM/12915_2018_499 (Delsuc) Files Updated 23-03-2018/rpl12b.fasta]

>Diplosoma_listerianum@46827123.24
-----------------------------MPP--K--FDPT-AI-TY--VL-LRVTGGEVGATASLAPKIGPLG-L---SPKKVGDDIAKAT--Q-DWKGLRITVQLKIQ---NRQ-AT-----VSV---IPTASSLIIKALKEP--PRDRK-K-V-KNI---K---HSGNLTIDNVCDIARTMR--E--RSM-AREFVGTVKEILGTAQSVGCTVDGK----HPHSVIEMIDDG-E--VD--LPEE-------------------
>Ciona_savignyi@51844551.13
-----------------------------MPP--K--FDPT-AI-TY--VY-LRVTGGEVGATASLAPKIGPLG-L---SPKKVGDDIAKST--Q-DWKGLKITVCLKIQ---NRQ-AT-----VSV---VPSASSLVIKALKEP--HRDRK-K-V-KNI---K---HNGNITLEDVYGVARIMR--E--RSM-ARFFSGTVKEILGTAQSVGCTVDGK----HPHDIIDMINDG-D--IE--CPA--------------------
>Ciona_intestinalis@XP_002131561
-----------------------------MPP--K--FDPT-AI-HY--VY-LRVTGGEVGATASLAPKIGPLG-L---SPKKVGDDIAKST--Q-DWKGLKITVCLKIQ---NRQ-AT-----VSV---VPSAASLVIKALKEP--PRDKK-K-V-KNI---K---HNGNITMEDVYGVARIMR--E--RSM-SRFFSGTVKEILGTAQSVGCTVDGK----PPHDVIDMINDG-E--IE--CPDE-------------------
>Clavelina_lepadiformis@CT01091002.H1.1
-----------------------------MPP--K--FDPN-AI-LF--VY-LRVTGGEVGATASLAPKIGPLG-L---SPKKVGDDIAKAT--Q-DWKGLKITVQLRIQ---NRQ-AT-----VTV---VPTASSLIIKALKEP--PRDKK-K-V-KNI---K---HNGNITVDDIFNIARTMR--E--RSM-ARFFSGTCKEILGTAQSVGCTVDGK----PPHAIIEMIDDG-E--LE--CPDE-------------------
>Cystodytes_dellechiajei@CT01091002.H1.1
-----------------------------MPP--K--FDPN-AV-TF--VY-LRVTGGEVGATASLAPKIGPLG-L---SPKKVGDDIAKST--Q-DWKGLKITVQLRIQ---NRQ-AT-----VTV---VPTAASLIIKGLKEP--PRDRK-K-V-KNI---K---HNGNLTLEDIYSIARTMR--E--RSM-ARYFSGTVKEILGTASSVGCTVEGK----SPQTVIEQIDDG-E--VD--VPEE-------------------
>Phallusia_mammilata@CT01091002.H1.1
-----------------------------MPP--K--FDPT-AI-TY--VY-LRVVGGEVGATASLAPKIGPLG-L---SPKKVGDDIAKST--Q-DWKGLRITVELKIQ---NRQ-AT-----VRV---VPSASSLIIKALKEP--PRDRK-K-V-KNI---K---HNGNITLEDVYNIARTMR--E--RSM-ARFFSGTVKEILGTAQSVGCTVDGY----PPHDLIEQINSG-E--ID--CPEE-------------------
>Molgula_tectiformis@67837369.59
-----------------------------MPP--K--FDPN-AI-TI--VY-LRATGGEVGATATLAPKIGPLG-L---SPKKVGDDIAKST--Q-EWKGLRITVKLTIQ---NRQ-AK-----VSV---VPSASSLIIRALKEP--PRDRK-K-V-KNI---K---HNGNITLDEVYDIAREMR--P--RSL-AREFSGTVKEILGTAQSVGCMIDGQ----APHDVIEQINDG-E--VE--CP---------------------
>Molgula_occidentalis@CT01091002.H1.1
-----------------------------MPP--K--FDPN-AI-TI--VY-MRATGGEVGATASLAPKIGPLG-L---SPKKVGDDIAKST--Q-EWKGLRITVKLTIQ---NRQ-AK-----VSV---VPSASSLIIRALKEP--PRDRK-K-V-KNI---K---HNGNITMEEIFDIARQMR--D--RSL-ARHFSGTVKEMLGTAQSVGCTIDGR----HPHDIIEAINDG-E--IE--CP---------------------
>Molgula_gulf@CT01091002.H1.1
-----------------------------MPP--K--FDPT-AI-TI--VY-MRATGGEVGATAALAPKIGPLG-L---SPKKVGDDIAKST--Q-DWKGLRITVKLTIQ---NRQ-AT-----VSV---VPSASSLIIRALKEP--PRDRK-K-V-KNI---K---HSGNITLDEVYDIARTMR--P--RSL-AREFSGTVKEILGTAQSVGCTVDGQ----HPHDIIDSINEG-E--IE--CP---------------------
>Bostrichobranchus_pilularis@CT01091002.H1.1
-----------------------------MPP--K--FDPN-AI-TI--VC-LRATGGEVGATAALAPKIGPLG-L---SPKKVGDDIAKGT--Q-DWKGLRITVKLTIQ---NRQ-AK-----VSV---VPSASSLVIRALKEP--PRDRK-K-V-KNI---K---HSGNITMDDVYEIARTMR--E--RSM-ARQFSGTVKEILGTAQSVGCTVDGK----APHDVIDEINEG-E--IE--CP---------------------
>Halocynthia_roretzi@DB626157.H1.1
-----------------------------MPP--K--FDPN-AI-SV--VY-LRATGGEVGATASLAPKIGPLG-L---SPKKVGDDIAKAT--Q-DWKGLRITVKLTIQ---NRQ-AT-----VSV---VPSASSLIIKALKEP--PRDRK-K-V-KNI---K---HSGNVTIEDIINVAKLMR--E--RSM-ARHLTGTVKEILGTAQSVGCTVDGK----PPHDVIDEINDG-E--IE--IPD--------------------
>Dendrodoa_grossularia@CT01091002.H1.1
-----------------------------MPP--K--FDPN-AI-SV--VC-LRATGGEVGATASLAPKIGPLG-L---SPKKVGDDIAKAT--Q-DWKGLRITVKLTIQ---NRQ-AT-----VSV---VPSASSLVIKALKEP--PRDRK-K-V-KNI---K---HSGNVTLEEIIDIARQMR--E--RSM-ARKLEGTVKEILGTAQSVGCTVGGK----PPHDVIDEINDG-E--IE--IPE--------------------
>Microcosmus_squamiger@CBN08622
----------------------------KMPP--K--FDPA-AI-HV--VY-LRATGGEVGATASLAPKIGPLG-L---SPKKVGDDIAKAT--Q-DWKGLRITVKLTIQ---NRQ-AT-----VSV---VPSASSLIIKALKEP--PRDRK-K-V-KNI---K---HSGNVSLEEIIDIAKTMR--E--RSM-ARKLEGTVKEILGTAQSVGCTVGGK----PPHDVIEEINDG-E--LE--IPEE-------------------
>Polyandrocarpa_maxima@CT01091002.H1.1
-----------------------------MPP--K--FDPT-AI-HV--VY-LRATGGEVGATAALAPKIGPLG-L---SPKKVGDDIAKAT--Q-DWKGLRITVKLTIQ---NRQ-AT-----VSV---VPSASSLIIKALKEP--PRDRK-K-V-KNI---K---HSGNVTMDDILDIARTMR--E--RSM-ARKLEGTVKEILGTAQSVGCTVMGK----PPHDVIEEINDG-E--LE--IPE--------------------
>Styela_plicata@CT01091002.H1.1
-----------------------------MPP--K--FDPT-AI-SY--VY-LRATGGEVGATAALAPKIGPLG-L---SPKKVGDDIAKAT--Q-DWKGLRITVKLTIQ---NRQ-AT-----VSV---VPSASSLVIKALKEP--PRDRK-K-V-KNI---K---HSGNVTLEEIIEVARIMR--E--RSM-ARQLVGTVKEILGTAQSVGCTVSGK----PPHDIIDEINEG-E--IE--IPE--------------------
>Botryllus_schlosseri@CT01091002.H1.1
-----------------------------MPP--K--FDPT-AI-TV--VY-LRATGGEVGATAALAPKIGPLG-L---SPKKVGDDIAKAT--Q-EWKGLRITVKLTVQ---NRQ-AT-----VSV---VPSASSLIIRALKEP--PRDRK-K-V-KNI---K---HSGNVTMDEIIDIARVMR--E--RSL-ARELSGTVKEILGTAQSVGCTVAGK----PPHDVIDEINEG-L--ME--IP---------------------
>Saccoglossus_kowalevskii@XP_002741477
-----------------------------MPP--K--FDPT-AI-TE--VF-LRVTGGEVGATSSLAPKIGPLG-L---SPKKVGDDICKAT--G-DWKGLRITVKLIIQ---NRQ-AK-----VEV---VPSASSLVIKALKEP--PRDRK-K-Q-KNI---I---HSGNVSLEQVIEIARIMR--P--RSM-ARQLSGTVKEILGTAQSVGCTVEGK----HPHDVIEGIDEG-D--YE--IPEE-------------------
>Ptychodera_flava@CT01071219.H1.1
-----------------------------MPP--K--FDPN-AI-HI--VY-LRATGGEVGATSSLAPKIGPLG-L---SPKKVGDDIAKAT--G-DWKGLRITVKLVIQ---NRQ-AK-----VEV---VPSASSLVIKALKEP--PRDRK-K-Q-KNI---V---HSGNVTLDQVIDIARIMR--P--RSM-ARHLSGTVKEILGTCQSVGCTVEGC----PPHDVIEGINDG-E--YE--IPEE-------------------
>Balanoglossus_clavigerus@FN986491.H1.1
-----------------------------MPP--K--FDPN-AI-SI--VY-LRATGGEVGATSSLAPKIGPLG-L---SPKKVGDDIAKAT--G-DWKGLRITVKLVIQ---NRQ-AK-----VEV---VPSASSLVIKALKEP--PRDRK-K-Q-KNI---V---HSGNVALEQVIEIARIMR--P--RSM-ARQLSGTVKEILGTCQSVGCTVVHK----PPHDVIEGINDG-E--YE--IPEE-------------------
>Oikopleura_dioica@CBY13122
-----------------------------MPP--K--FDPT-AI-VE--VY-LRVVGGEVGATSALAPKIGPLG-L---SPKKIGDDICKST--A-DWKGLKITVKLTIQ---NRQ-AQ-----VSV---VPSASSIIIKALKEP--IRDRK-K-V-KNI---Q---HNGNITMDDIISCARTMR--P--RSG-ARDLSGTIREILGTAQSVGCTVDGS----DPHDLIDQIKAG-E--LD--VPLE-------------------
>Patiria_pectinifera@93319768.1
-----------------------------MPP--K--FDPN-EI-KV--VC-LRAVGGEVGATSSLAPKVGPLG-L---SPKKVGDDIAKAT--Q-EWKGLKITVQLTIQ---NRQ-AQ-----VSV---VPSASSLIIKALKEP--PRDRK-K-V-KNI---K---HDGNVSFEEILRIARIMR--E--RSM-ARELSGTVKEILGTAQSVGCTVDGM----NPHDVIDKINNE-E--IE--VP---------------------
>Patiria_miniata@CT09100729.H1.1
-----------------------------MPP--K--FDPN-EI-KV--VC-LRAVGGEVGATSSLAPKVGPLG-L---SPKKVGDDIAKAT--Q-DWKGLKITVQLTIQ---NRQ-AQ-----VSV---VPSASSLIIKALKEP--PRDRK-K-V-KNI---K---HDGNVSFEEILRIARIMR--E--RSM-ARELSGTVKEILGTAQSVGCTVDGM----NPHDVIDKINNE-E--IE--VPEE-------------------
>Branchiostoma_floridae@EEN47853
-----------------------------MPP--K--FDPT-AI-TI--VY-LRATGGEVGATASLAPKIGPLG-L---SPKKVGDDIAKAT--Q-DWKGLRITVQLTIQ---NRQ-AK-----VSV---VPSASSLIIKALKEP--PRDRK-K-Q-KNI---L---HNGNVSFDDIVEIARQMR--P--RSI-ARKLEGTVKEILGTAQSVGCTVDGM----PPHDVIDKINEG-E--YE--VPEE-------------------
>Holothuria_glaberrima@CT01070704.H1.1
-----------------------------MPP--K--FDPN-AI-TI--VY-LRAVGGEVGATSALAPKIGPLG-L---SPKKVGDDIAKGT--Q-DWKGLKITVKLTIQ---NRQ-AK-----VSV---VPSASSLIIKALKEA--PRDRK-K-V-KHV---Q---HNGNITMDDVINIAREMR--E--RSM-ARKLEGTVKEILGTAQSVGCTVDKE----HPHDVIDKINDG-E--IE--IPE--------------------
>Apostichopus_japonicus@CT01090403.H1.1
-----------------------------MPP--K--FDPN-AI-TV--VY-LRAVGGEVGATSALAPKIGPLG-L---SPKKVGDDIAKGT--Q-DWKGLKITVKLTIQ---NRQ-AT-----VSV---VPSASSLIIKALKEA--PRDRK-K-V-KNI---Q---HNGNISMDDVINIARQMR--E--RSM-ARDLVGTVKEILGTAQSVGCTVDQE----HPHDVIDKVNEG-E--IE--IPD--------------------
>Apostichopus_japonicus@CT01090628.H1.1
-----------------------------MPP--K--FDPN-AI-TV--VY-LRAVGGEVGATSALAPKIGPLG-L---SPKKVGDDIAKGT--Q-DWKGLKITVKLTIQ---NRQ-AT-----VSV---VPSASSLIIKALKEA--PRDRK-K-V-KNI---Q---HNGNISMDDVINIARQMR--E--RSM-ARDLVGTVKEILGTAQSVGCTVDQE----HPHDVIEKVNEG-E--IE--IPD--------------------
>Strongylocentrotus_purpuratus@XP_794389
-----------------------------MPP--K--FDPN-EI-KI--VC-LRAVGGEVGATSTLAPKIGPLG-L---SPKKVGDDIAKAT--Q-EWKGLKITVMLTIQ---NRQ-AK-----VSV---VPSASSLIIRALKEP--PRDRK-K-V-KNI---K---HSGNIGLDVIIEIAKTMR--E--RSM-ARELKGTVKEVLGTAQSVGCTVDGS----NPHDIIEQINDG-A--IE--IPAE-------------------
>Xenoturbella_bocki@CT01061031.H1.2
-----------------------------MPP--K--IDPS-EI-VV--VH-LRVVGGEVGATSALAPKIGPLG-L---SPKKIGDDICKAT--Q-DWKGLRITVRLTIQ---NRQ-AK-----IDV---VPSASSLIIKALKEP--LRDRK-K-Q-KHI---K---HTGNITMDDIIGIARIMR--D--RSM-ARQLSGTCKEILGTTHSVGCTVDGK----QPSAIIEEINNG-Q--IE--IPSE-------------------
>Xenopus_laevis@AAH41240
-----------------------------MPP--K--LDPN-EI-KV--VC-LRCTGGEVGATSALAPKIGPLG-L---SPKKVGDDIAKAT--G-DWKGLRITVKLTIQ---NRQ-AQ-----IEV---VPSASALIIKALKEP--PRDRK-K-Q-KNI---K---HNGNISMDEVINIARQMR--H--RSL-ARELSGTIKEILGTAQSVGCNVDGR----HPHDIIDDINSG-E--LE--CPAS-------------------
>Xenopus_tropicalis@CAJ82729
-----------------------------MPP--K--FDPT-EI-KV--VF-LRCTGGEVGATSALAPKIGPLG-L---SPKKVGDDIAKAT--G-DWKGLRITVKLTIQ---NRQ-AQ-----IEV---VPSASALIIKALKEP--PRDRK-K-Q-KNI---K---HNGNISMDEVISIARQMR--H--RSL-ARELSGTIKEILGTAQSVGCNVDGR----HPHDIIDDINSG-A--VE--CPAS-------------------
>Ambystoma_mexicanum@45812152.1
-----------------------------MPP--K--FDPT-EI-KV--VY-LRCTGGEVGATSALAPKIGPLG-L---SPKKVGDDIAKAT--G-DWKGLRITIKLTIQ---NRN-AQ-----IEV---VPSASALIIKALKEP--PRDRK-K-Q-KNI---K---HSGSVSMDEITSIARQMR--H--RSL-ARELSGTIKEILGTAQSVGCNVDGR----PPHDIIDDINSG-A--VE--CPSS-------------------
>Mus_musculus@XP_996671
--------------------------XXXMPP--K--FDPN-EV-KV--VY-LRCTGGEVGATSALAPKIGPLG-L---SPKKVGDDIAKAT--G-DWKGLRITVKLTIQ---NRQ-AQ-----IEV---VPSASALIIKALKEP--PRDRK-K-Q-KNI---K---HSGNITFDEIVNIARQMR--H--RSL-ARELSGTIKEILGTAQSVGCNVDGR----HPHDIIDDINSG-A--VE--CPAS-------------------
>Homo_sapiens@BAD92708
--------------------------XXXMPP--K--FDPN-EI-KV--VY-LRCTGGEVGATSALAPKIGPLG-L---SPKKVGDDIAKAT--G-DWKGLRITVKLTIQ---NRQ-AQ-----IEV---VPSASALIIKALKEP--PRDRK-K-Q-KNI---K---HSGNITFDEIVNIARQMR--H--RSL-ARELSGTIKEILGTAQSVGCNVDGR----HPHDIIDDINSG-A--VE--CPAS-------------------
>Bos_taurus@XP_614777
-----------------------------MPP--K--FDPN-EI-KV--VY-LRCTGGEVGATSALAPKIGPLG-L---SPKKVGDDIAKAT--G-DWKGLRITVKLTIQ---YRQ-AQ-----IEV---VPSASALIIKALKEP--PRDRK-K-Q-KNI---K---HSGNITFDEIVNIARQMR--H--RSL-ARELSGTIKEILGTAQSVGCNVDGR----HPHDIIDDINSG-A--VE--CPAS-------------------
>Monodelphis_domestica@XP_001364951
--------------------------XXXMPP--K--FDPN-EI-KV--VF-LRCTGGEVGATSALAPKIGPLG-L---SPKKVGDDIAKAT--G-DWKGLRITVKLTIQ---NRQ-AQ-----IEV---VPSASALIIKALKEP--PRDRK-K-Q-KNI---K---HNGNISLDEIINIARQMR--H--RSL-ARDLSGTIKEILGTAQSVGCNIDGR----HPHDVIDDINSG-A--VE--CPASXX--X--------------
>Ornithorhynchus_anatinus@XP_001515188
--------------------------XXXMPP--K--FDPN-EI-KV--VF-LRCTGGEVGATSALAPKIGPLG-L---SPKKVGDDIAKAT--G-DWKGLRITVKLTIQ---NRQ-AQ-----IEV---VPSASALIIKALKEP--PRDRK-K-Q-KNI---K---HSGNVSFDEIVSIARQMR--H--RSL-ARDLSGTIKEILGTAQSVGCNIDGR----HPHDVIDDINSG-A--VE--CPAS-------------------
>Callorhinchus_milii@CT01070718.H1.1
-------------------------------------------------------------------------------SPKKVGDDIAKAT--G-DWKGLRITIKLTIQ---NRQ-AQ-----V--------------------------------------------------------------------------GTIKEILGTAQSVGCTIDGK----HPHDVIDEINDG-T--ME--CP---------------------
>Squalus_acanthias@ES415482.H1.1
-------------------------------------------------------------------------------------------------------------------------------------------------------------------------------------------H--RSL-ARELSGTVKEILGTAQSIGCNIDGK----HPHSVIEDINQG-K--IE--CPA--------------------
>Leucoraja_erinacea@CT02080729.H1.1
-----------------------------MPP--K--FDPN-EI-KV--VY-LRCTGGEVGATSALAPKIGPLG-L---SPKKVGDDIAKAT--G-DWKGLRITIQLTIQ---NRQ-AQ-----IQV---VPSASALVIKALKEP--PRDRK-K-Q-KNI---K---HTGSITFDEVLSIARQMR--H--RSL-ARELSGTVKEILGTAQSIGCNIDGK----HPHSVIEEINDG-R--VE--CPA--------------------
>Gallus_gallus@XP_003211229
-----------------------------MPP--K--FDPT-EV-KV--VY-LRCTGGEVGATSALAPKIGPLG-L---SPKKVGDDIAKAT--G-DWKGLRITVKLTIQ---NRQ-AQ-----IEV---VPSASALIIKALKEP--PRDRK-K-Q-KNI---K---HSGSVSFDEIVNIARQMR--H--RSL-ARELSGTIKEILGTAQSVGCSIDGR----HPHDIIDDINSG-A--IE--CPAS-------------------
>Taeniopygia_guttata@XP_002191528
-----------------------------MPP--K--FDPN-EI-KV--VY-LRCTGGEVGATSALAPKIGPLG-L---SPKKVGDDIAKAT--G-DWKGLRITVKLTIQ---NRQ-AQ-----IEV---VPSASALIIKALKEP--PRDRK-K-Q-KNI---K---HSGSVTFDEIVNIARQMR--H--RSL-ARELSGTIKEILGTAQSVGCSIDGR----HPHDIIDDINSG-A--IE--CPATXX--X--------------
>Danio_rerio@AAT68131
-----------------------------MPP--K--FDPN-EI-KV--VF-MRCTGGEVGATSSLAPKIGPLG-L---SPKKVGDDIAKAT--G-DWKGLRITVKLTIQ---NRQ-AA-----IEV---VPSASALIIKALKEP--PRDRK-K-V-KNI---K---HSGSVAFDEIVNIARVMR--H--RSI-ARELSGTIKEILGTAQSVGCTIDGR----LPHDVIDDINSG-A--VE--CPTE-------------------
>Danio_rerio@AAI65413
-----------------------------MPP--K--FDPN-EI-KV--VF-MRCTGGEVGATSSLAPKIGPLG-L---SPKKVGDDIAKAT--G-DWKGLRITVKLTIQ---NRQ-AA-----IEV---VPSASALIIKALKEP--PRDRK-K-V-KNI---K---HSGSVAFDEIVNIARVMR--H--RSI-ARELSGTIKEILGTAQSVGCTIDGR----LPHGVIDDINSG-A--VE--CPTE-------------------
>Eptatretus_burgeri@53882487.1
-----------------------------MPP--K--FDPS-EI-KI--VY-LRCTGGEVGATSSLAPKIGPLG-L---SPKKVGDDIAKAT--A-EWKGLRITVKLTIQ---NRQ-AA-----IEV---VPSASALIIKSLKEP--PRDRK-K-Q-KNI---K---HNGNVLLSDIFEVARIMR--K--RSL-AREFKGTVKEMLGTAQSVGCTVDDQ----HPHDIIMAIDNG-D--VD--IPS--------------------
>Petromyzon_marinus@51795044.30
-----------------------------MAP--K--FDPN-EI-KI--VC-LRCTGGEVGATSALAPKIGPLG-L---SPKKVGDDIAKAT--G-DWKGLRITVRLTIQ---NRQ-AA-----IEV---VPSASALIIKALKEP--PRDRK-K-Q-KNI---K---HTGNLGLDEIINIARQMR--P--RSL-ARELKGTVKEILGTAQSVGCTVDGK----HPHDVIDEINNG-E--TE--IPS--------------------
>Lethenteron_japonicum@CT01080928.H1.1
-----------------------------MAP--K--FDPN-EI-KI--VC-LRCTGGEVGATSALAPKIGPLG-L---SPKKVGDDIAKAT--G-DWKGLRITVRLTIQ---NRQ-AA-----IEV---VPSASALIIKALKEP--PRDRK-K-Q-KNI---K---HTGNLGLDEIINIARQMR--P--RSL-ARELKGTVKEILGTAQSVGCTVDGK----HPHDVIDEINNG-E--TE--IPS--------------------
>Anolis_carolinensis@XP_003229631
-----------------------------MPP--K--FDPN-EV-KV--VY-LRCTGGEVGATSALAPKIGPLG-L---SPKKVGDDIAKAT--G-DWKGLRITVKLTIQ---NRQ-AQ-----IEV---VPSASALIIKALKEP--PRDRK-K-Q-KNI---K---HNGNISFDEIVNIARQMR--H--RSL-ARELSGTIKEILGTAQSVGCNVDGR----HPHDIIDDIRSG-A--FE--CPTS-------------------
>Eucidaris_tribuloides@CT01120103.H1.1
-----------------------------MPP--K--FDPN-EI-KI--VC-LRAVGGEVGATSTLAPKIGPLG-L---SPKKVGDDIAKAT--G-DWKGLKITVKLTIQ---NRQ-AK-----VSV---VPSASSLIIRALKEP--PRDRK-K-V-KNI---Q---HSGNITMDEIIDIARTMR--E--RSM-ARQLVGTVKEVLGTAQSIGCTIDKQ----HPHDIIDQINDG-D--IE--VPDE-------------------
>Lytechinus_variegatus@CT01120103.H1.1
-----------------------------MPA--K--FDPN-EI-KI--VC-LRAVGGEVGATSTLAPKIGPLG-L---SPKKVGDDIAKAT--Q-EWKGLKITVMLTIQ---NRQ-AK-----VSV---VPSASSLIIRALKEP--PRDRK-K-V-KNI---S---HSGNIPIDAIIDIARTMR--E--RSM-ARELKGTVKEVLGTAQSVGCTVEGQ----NPHDIIEQINDG-D--IE--IPA--------------------
>Oreochromis_niloticus@XP_004565793
-----------------------------MPP--K--FDPN-EI-KI--VY-MRCTGGEVGATSALAPKIGPLG-L---SPKKVGDDIAKAT--G-DWKGLRITVKLTIQ---NRQ-AA-----IEV---VPSASALIIKALKEP--PRDRK-K-V-KNI---K---HSGSVTFDEIVGIARVMR--P--RSI-ARELSGTIKEILGTAQSVGCTIDGR----HPHDVIDDINSG-K--VE--CPSE-------------------
>Crotalus_adamanteus@AFJ51239
-----------------------------MPP--K--FDPN-EI-KV--VF-LRCTGGEVGATSALAPKIGPLG-L---SPKKVGDDIAKAT--G-DWKGLRITVKLTIQ---NRQ-AQ-----IEV---VPSASALIIKALKEP--PRDRK-K-Q-KNI---K---HSGSVSFDEIVNIARQMR--H--RSL-ARELSGTIKEILGTAQSVGCSIDGR----HPHDIIDDINSG-A--VE--CPAN-------------------
>Pan_paniscus@XP_003826824
--------------------------XXXMPP--K--FDPN-EI-KV--VY-LRCTGGEVGATSALAPKIGPLG-L---SPKKVGDDIAKAT--G-DWKGLRITVKLTIQ---NRQ-AQ-----IEV---VPSASALIIRALKEP--PRDRK-K-Q-KNI---K---HSGNITFDEIVNIARQMR--H--RSL-ARELSGTIKEILGTAQSVGCNVDGR----HPHDIIDDINSG-A--VE--CPAS-------------------
>Sarcophilus_harrisii@XP_003757408
----------------------------------------------X--VF-LRCTGGEVGATSALAPKIGPLG-L---SPKKVGDDIAKAT--G-DWKGLRITVKLTIQ---NRQ-AQ-----IEV---VPSASALIIKALKEP--PRDRK-K-Q-KNI---K---HSGNISLDEIINIARQMR--H--RSL-ARDLSGTIKEILGTAQSVGCNIDGR----HPHDVIDDINSG-A--VE--CPAS-------------------
>Bos_grunniens_mutus@ELR51979
--------------------------XXXMPP--K--FDPN-EI-KV--VY-LRCTGGEVGATSALAPKIGPLG-L---SPKKVGDDIAKAT--G-DWKGLRITVKLTIQ---NRQ-AQ-----IEV---VPSASALIIKALKEP--PRDRK-K-Q-KNI---K---HSGNITFDEIVNIARQMR--H--RSL-ARELSGTIKEILGTAQSVGCNVDGR----HPHDIIDDINSG-A--VE--CPA--------------------
>Columba_livia@EMC80742
-------------------------------------------------------------------------------SPKKVGDDIAKAT--G-DWKGLRITVKLTIQ---NRQ-AQ-----IEV---VPSASALIIKALKEP--PRDRK-K-Q-KNI---K---HNGSISFDEVVNIARQMR--H--RSL-ARELSGTIKEILGTAQSVGCSIDGR----HPHDIIDDINNG-A--IE--CPAVSTHL---------------
>Chelonia_mydas@EMP38144
----------------------------------------------------------------------------------XVGDDIAKAT--G-DWKGLRITVKLTIQ---NRQ-AQ-----IEV---VPSASALIIKALKEP--PRDRK-K-Q-KNI---K---HSGSVSFDEIVNIARQMR--H--RSL-ARELSGTIKEILGTAQSVGCNIDGR----HPHDVIDDINSG-T--IE--CPAS-------------------
>Doliolum_nationalis@Dnat2094.H1.1
-----------------------------MPP--K--FDPT-AI-TY--VY-LRVTGGEVGATASLAPKIGPLG-L---SPKKVGDDIAKNT--G-DWKGLRITVQLKIQ---NRQ-AT-----VSV---VPSASSLIIKALKEP--PRDRK-K-V-KNI---K---HSGNITLDDVIDVARQMR--E--RSM-ARKLEGTVKEILGTAQSVGCTVDGK----PPHDVIDEINDG-E--IE--IPE--------------------
>Salpa_fusiformis@Sfus33735.H1.1
-----------------------------MPP--K--FDPT-AV-TF--VY-LRVTGGEVGATASLAPKIGPLG-L---SPKKIGDDIAKNT--Q-EWKGLRITVELRIQ---NRQ-AT-----VRV---VPSASSLIIKALREP--PRDRK-K-Q-KNI---K---HNGNVTLEDIYGVARIMR--E--RSM-AREFSGTVKEILGTAQSVGCTVDGQ----HPHDVIDSINDE-S--VV--CPS--------------------
>Ophionotus_victoriae@CT01130528.H1.1
-----------------------------MPP--K--FDPN-EI-KI--VF-LRAVGGEVGATSTLAPKIGPLG-L---SPKKVGDDIAKAT--Q-DWKGLKITVQLTIQ---NRQ-AK-----VSV---VPSASSLIIKALKEP--PRDRK-K-V-KNV---A---HNGNVTLDEIIEIARIMR--E--RSM-ARTLAGTVKEILGTAQSVGCTVEGS----HPHDVIEAIDDG-E--TE--IPEE-------------------
>Anas_platyrhynchos@EOA95701
-------------------------------------------------------------------------------SPKKVGDDIAKAT--G-DWKGLRITVKLTIQ---NRQ-AQ-----IEV---VPSASALIIKALKEP--PRDRK-K-Q-KNI---K---HNGSVSFDEIVNIARQMR--H--RSL-ARELSGTIKEILGTAQSVGCSIDGR----HPHDIIDDINNG-V--IE--CPAVSI-----------------
>Alligator_sinensis@XM_006022671.H1.1
-----------------------------MPP--K--FDPN-EI-KV--VY-LRCTGGEVGATSALAPKIGPLG-L---SPKKVGDDIAKAT--G-DWKGLRITVKLTIQ---NRQ-AQ-----IEV---VPSASALIIKALKEP--PRDRK-K-Q-KNI---K---HSGSVSFDEIVSIARQMR--H--RSL-ARELSGTIKEILGTAQSVGCSIDGR----HPHDIIDDINNG-S--VE--CPAS-------------------
>Caiman_crocodilus@Contig257.H1.1
-----------------------------MPP--K--FDPN-EI-KV--VY-LRCTGGEVGATSALAPKIGPLG-L---SPKKVGDDIAKAT--G-DWKGLRITVKLTIQ---NRQ-AQ-----IEV---VPSASALIIKALKEP--PRDRK-K-Q-KNI---K---HSGSVSFDEIVSIARQMR--H--RSL-ARELSGTIKEILGTAQSVGCSIDGR----HPHDIIDDINNG-S--VE--CPAS-------------------
>Caretta_caretta@Contig3095.H1.1
-------------------------------------------------------------------------------------------------------------------R-SQ-----IEV---VPSASALIIKALKEP--PRDRK-K-Q-KNI---K---HSGSVSFDEIVNIARQMR--H--RSL-ARELSGTIKEILGTAQSVGCNIDGR----HPHDVIDDINSG-T--IE--CPAS-------------------
>Chelonoidis_nigra@CT01131211.H1.1
-----------------------------MPP--K--FDPN-EI-KV--VF-LRCTGGEVGAASALAPKIGPLG-L---SPKKVGDDIAKAI--G-DWKGLRITVKLTIQ---NRQ-AQ-----IEV---VPSASALIIKALKEP--PRDRK-K-Q-KNI---K---HSGSVSFDEIVNIARQMR--H--RSL-ARELSG------------------------------------------------------------------
>Chrysemys_picta_bellii@CT01131211.H1.1
-----------------------------MPP--K--FDPN-EI-KV--VF-LRCTGGEVGATSALAPKIGPLG-L---SPKKVGDDIAKAT--G-DWKGLRITVKLTIQ---NRQ-AQ-----IEV---VPSASALIIKALKEP--PRDRK-K-Q-KNI---K---HSGSVSFDEIVNIARQMR--H--RSL-ARELSGTIKEILGTAQSVGCNIDGR----HPHDVIDDINSG-T--IE--CPA--------------------
>Crocodylus_niloticus@CT01131211.H1.1
-----------------------------------------------------------------------------------------------------RITVKLTIQ---NRQ-AQ-----IEV---VPSASALIIKALKEP--PRDRK-K-Q-KNI---K---HSGSVSFDEIVSIARQMR--H--RSL-ARELSGTIKEILGTAQSVGCSIDGR----HPHDIIDDINNG-S--IE--CPAS-------------------
>Cyclorana_alboguttata@CT01131211.H1.1
-----------------------------MPP--K--FDPN-EI-KV--VY-LRCTGGEVGATSALAPKIGPLG-L---SPKKVGDDIAKAT--G-DWKGLRITVKLTIQ---NRQ-AQ-----IEV---VPSASALIIKALKEP--PRDRK-K-Q-KNI---K---HSGSISMDEVISIARQMR--H--RSL-ARELSGTIKEILGTAQSVGCNVDGR----HPHDIIDDINSG-A--VE--CPAS-------------------
>Cynops_pyrrhogaster@CT01131211.H1.1
-----------------------------MPP--K--FDPT-EI-KV--VY-LRCTGGEVGATSALAPKIGPLG-L---SPKKVGDDIAKAT--G-DWKGLRITIKLTIQ---NRQ-AQ-----IEV---VPSASALIIKALKEP--PRDRK-K-Q-KNI---K---HSGSVSMDEIISIARQMR--H--RSL-ARELSGTVKEILGTAQSVGCNVDGR----PPHDIIDDINSG-A--VE--CPAN-------------------
>Elaphe_guttata@CT01131211.H1.1
-----------------------------MPP--K--FDPN-EI-KV--VF-LRCTGGEVGATSALAPKIGPLG-L---SPKKVGDDIAKAT--G-DWKGLRITVKLTIQ---NRQ-AQ-----IEV---VPSASALIIKALKEP--PRDRK-K-Q-KNI---K---HNGSISFDDVVNIARQMR--H--RSL-ARELSGTIKEILGTAQSVGCSVDGR----HPHDVIDDINSG-A--IE--CPAS-------------------
>Emys_orbicularis@CT01131211.H2.2
-----------------------------MPP--K--FDPN-EI-KV--VF-LRCTGGEVGATSALAPKIGPLG-L---SPKKVGDDIAKAT--G-DWKGLRITVKLTIQ---NRQ-AQ-----IEV---VPSASALIIKALKEP--PRDRK-K-Q-KNI---K---HSGSVSFDEIVNIARQMR--H--RSL-ARELSGTIKEILGTAQSVGCNIDGR----HPHDVIDDINSG-T--IE--CPAN-------------------
>Eublepharis_macularius@CT02131211.H1.2
-------------------------------------------------------------------PKIGPLG-L---SPKKVGDDIAKAT--G-DWKGLRITVKLTIQ---NRQ-AQ-----IEV---VPSASALIIKALKEP--PRDRK-K-Q-KNI---K---HSGNISFDEIVNIARQMR--H--RAL-ARELSGTIKEIVGTAQSVGCNVDGR----HPHDIIDDINSG-A--IE--CPAS-------------------
>Eublepharis_macularius@Emac77817.H1.1
----------------------------------------------------------------------------------------------------------------------Q-----IEV---VPSASALIIKALKEP--PRDRK-K-Q-KNI---K---HNGSISFDDIVNIARQMR--H--RSL-ARELSGTIKEILGTAQSVGCSVDGR----HPHDVIDDINSG-A--IE--CPAS-------------------
>Lampropholis_coggeri@CT01131211.H1.1
-----------------------------MPP--K--FDPN-EI-KV--VF-LRCTGGEVGATSALAPKIGPLG-L---SPKKVGDDIAKAT--G-DWKGLRITVKLTIQ---NRQ-AQ-----IEV---VPSASALIIKALKEP--PRDRK-K-Q-KNI---K---HSGNVSXDEIVNIARQMR--H--RSL-ARELSGTIKEILGTAQSVGCNVDGR----HPHDIIDDINSG-A--VE--CPAS-------------------
>Latimeria_chalumnae@CT01131211.H1.1
-----------------------------MPP--K--FDPN-EI-KV--VY-LRCTGGEVGATSALAPKIGPLG-L---SPKKVGDDIAKAT--G-DWKGLRITVKLTIQ---NRQ-AQ-----IEV---VPSASALIIKALKEP--PRDRK-K-Q-KNI---K---HSGNITFDEVTNIAREMR--H--RSL-ARELSGTIKEILGTAQSVGCNVDGR----HPHDVIEDINSG-R--IE--CPS--------------------
>Latimeria_menadoensis@CT01131211.H1.1
------------------------------------------------------CTGGEVGATSALAPKIGPLG-L---SPKKVGDDIAKAT--G-DWKGLRITVKLTIQ---NRQ-AQ-----IEV---VPSASALIIKALKEP--PRDRK-K-Q-KNI---K---HSGNITFDEVTNIAREMR--H--RSL-ARELSGTIKEILGTAQSVGCNVDGR----HPHDVIEDINSG-R--IE--CPS--------------------
>Notophthalmus_viridescens@CT01131211.H1.1
-----------------------------MPP--K--FDPT-EI-KX--VY-LRCTGGEVGATSALAPKIGPLG-L---SPKKVGDDIAKAT--G-DWKGLRXTIKLTIQ---NRQ-AQ-----IEV---VPXAXALXIKALKEX--PRDXK-K-Q-XNI---K---HSGXXSMDEXISIARQMR--H--RSL-XXELSGTVKEILGTAXSVGCNVDGX----PXHDIIDDINSG-A--VX--CPAN-------------------
>Pelodiscus_sinensis@toto930.H1.1
-------------------------------------------------VF-LRCTGGEVGATSALAPKIGPLG-L---SPKKVGDDIAKAT--G-DWKGLRITVKLTIQ---NRQ-AQ-----IEV---VPSASALIIKALKEP--PRDRK-K-Q-KNI---K---HSGSVSFDEIVNIARQMR--H--RSL-ARELSGTIKEILGTAQSVGCSIDGR----HPHDVIDDINNG-T--IE--CPA--------------------
>Phrynops_hilarii@CT01131211.H1.1
-------------------------------------------------------------------------------------------------WKGLRITVKLTIQ---NRQ-AQ-----IEV---VPSASALIIKALKEP--PRDRK-K-Q-KNI---K---HSGSVSFDEIVNIARQMR--H--RSL-ARELSGTIKEILGTAQSVGCNIDGR----HPHDVIDDINSG-T--IE--CPAS-------------------
>Podarcis_sp.@Contig122.H1.1
-----------------------------MPP--K--FDPN-EI-KV--VF-LRCTGGEVGATSALAPKIGPLG-L---SPKKVGDDIAKAT--G-DWKGLRITVKLTIQ---NRQ-AQ-----IEV---VPSASALIIKALKEP--PRDRK-K-Q-KNI---K---HSGNVSFEEIVNIARQMR--H--RSL-ARELSGTIKEILGTAQSVGCNIDGR----HPHDVIDDINSG-A--VE--CPPS-------------------
>Pogona_vitticeps@CT01131211.H1.1
-----------------------------MPP--K--FDPN-EI-KV--VY-LRCTGGEVGATSALAPKIGPLG-L---SPKKVGDDIAKAT--G-DWKGLRITVKLTIQ---NRQ-AQ-----IEV---VPSASALIIKALKEP--PRDRK-K-Q-KNI---K---HSGSISFDEVISIARQMR--H--RSL-ARELSGTIKEILGTAQSVGCNIDGR----HPHDIIDDIDTG-A--VE--CPAS-------------------
>Protopterus_annectens@CT01131211.H1.1
----------------------------------------------M--VF-LRCTGGEVGATSSLAPKIGPLG-L---SPKKVGDDIAKAT--G-DWKGLRITVKLTIQ---NRQ-AQ-----IEV---VPSASALIIKALKEP--PRDRK-K-Q-KNI---K---HSGSISFDEVVNIARQMR--H--RSL-ARELSGTIKEILGTAQSVGCSVGGR----LPHDLIDDINSG-K--ME--CPSD-------------------
>Python_regius@CT01131211.H1.1
-----------------------------MPP--K--FDPN-EI-KV--VF-LRCTGGEVGATSALAPKIGPLG-L---SPKKVGDDIAKAT--G-DWKGLRITVKLTIQ---NRQ-AQ-----IEV---VPSASALIIKALKEP--PRDRK-K-Q-KNI---K---HSGSVSFDEIINIARQMR--H--RSL-ARELSGTIKEILGTAQSVGCSIDGR----HPHDIIDDINSG-A--IE--CPAS-------------------
>Rana_chensinensis@Rche96931.H1.1
--------------------------------------------------F-LRCTGGEVGATSALAPKIGPLG-L---SPKKXGDDIAKAT--G-DWKGLXITVXXXIQ---NRQ-AQ-----IEV---VPSASAL---------------------------------------------------------ARELSGTIKEILXTXQSVGCNIXGX----XAHDVIDDINSG-D--VD-------------------------
>Sphenodon_punctatus@CT01131211.H1.1
-----------------------------MPP--K--FDPN-EI-KV--VF-LRCTGGEVGATSALAPKIGPLG-L---SPKKVGDDIAKAT--G-DWKGLRITVKLTIQ---NRQ-AQ-----IEV---VPSASALIIKALKEP--PRDRK-K-Q-KNI---K---HSGNISFDEIVSIARQMR--H--RSL-ARELSGTIKEILGTAQSVGCNIDGR----HPHDVIDDINSG-A--IE--CSAS-------------------
>Trachemys_scripta@CT01131211.H1.1
-----------------------------MPP--K--FDPN-EI-KV--VF-LRCTGGEVGATSALAPKIGPLG-L---SPKKVGDDIAKAT--G-DWKGLRITVKLTIQ---NRQ-AQ-----IEV---VPSASALIIKALKEP--PRDRK-K-Q-KNI---K---HSGSVSFDEIVNIARQMR--H--RSL-ARELSGTIKEILGTAQSVGCNIDGR----HPHDVIDDINSG-T--IE--CPAN-------------------
