# Supplementary material for: A phylogenomic framework and timescale for comparative studies of tunicates
Source: BMC Biol. 2018 Apr 13;16:39. doi: 10.1186/s12915-018-0499-2 (PMC5899321; doi:10.1186/s12915-018-0499-2)
Supplement: Supplementary file 4 — Supporting data. Transcriptome assemblies, alignments, and trees. (ZIP 38502 kb) [file 12915_2018_499_MOESM4_ESM.zip › 12915_2018_499_MOESM4_ESM/12915_2018_499 (Delsuc) Files Updated 23-03-2018/rpl13.fasta]

>Strongylocentrotus_purpuratus@Spurpurat
----------------MSP--KGN------GVLPNVHFRK---------E-----W------Q-----------------------------------------------------N------Y------VRTW-------FDQPARKKRRHNNRV--QKARKIAPRPIAG-PL-RPQVTCQTFKYHTKLREGRGFTLEE-LKAAGI-HKKYAPTIGISVDHRRKN-RSVEGLQ--ANVQRLKEYRSKLILFP--KK-----L-----S--K---P-KKG-------DSD-EA---E-LKM-AT---Q-L--E--G-P--------------VMP--I---K--V---V---T--K--RE---KA--RAI--SDEE--K--K----------H--SV-YQALRMARSNKKLFGL---R----V---------K-----------RK---AE-K-EAE-EA-Q-NK--------------------------------------------------------------------------------------------
>Patiria_pectinifera@93296227.1
----------------MTK--RRN------SVIPNTHFRK---------N-----W------Q-----------------------------------------------------E------R------VKTW-------FDQPMRKARRRKNRV--KKALKIAPRPAAG-PL-RPIVHCPTFRYHTKVRGGRGFSLEE-LKAAGI-FKRYAPTIGIAVDHRRRN-SSVEGLQ--ANVQRLKEYKSKLILFP--RK-----A-----G--K---P-MKG-------DAE-EA---E-LKL-AK---Q-L--E--G-P--------------VMP--I---K--P---V---F--K--PE---KA--RAI--TEEE--K--K----------H--SV-FQALRMARTGAKLDGI---R----T---------K-----------RR---KE-K-EEE-ER-E-K---------------------------------------------------------------------------------------------
>Solaster_stimpsonii@CT01061103.H1.1
----------------MTK--RRN------SVIPNVHFRK---------N-----W------Q-----------------------------------------------------E------R------VKTW-------FSQPMRKARRRKNRV--KKALRIAPRPASG-PL-RPIVRCPTFKYHTKVRGGRGFSLEE-LKAAGI-FKRYAPTIGIAVDHRRRN-TSVEGLQ--ANVQRLKEYKSKLILFP--RK-----P-----G--K---H-MKG-------DAE-EA---E-LKL-AK---Q-L--A--G-P--------------IMP--I---K--T---V---F--K--PE---KA--RAI--TEEE--K--K----------H--SV-FQTLRMARVGAKLEGI---R----A---------K-----------RR---KE-K-EEE-ER-E-K---------------------------------------------------------------------------------------------
>Holothuria_glaberrima@CT01070711.H2.1
----------------MTR--LGN------GRIPNAHYSK---------G-----Y------L-----------------------------------------------------N------H------VVTW-------FNQPMRKKRRHRKRI--IKARKIAPRPAGG-LL-RPQVRCPTFRYNTKVRVGRGFSLAE-LKDAGI-SKKSARTIGISVDHRRRN-KSVEGLQ--ANVQRLKEYRSKLILFP--KK-----A-----G--K---P-RKG-------DSE-EA---E-LKM-AT---Q-L--T--G-KV-------------VMP--L---K--P---K---F--K--PE---KA--RAV--TDEE--K--E----------T--SV-FNDMRMARANARLFGI---R----K---------K-----------KA---AE-K--AE-AA-A-N---------------------------------------------------------------------------------------------
>Apostichopus_japonicus@CT01090403.H1.1
----------------MTR--LGN------GQIPNAHYSK---------G-----Y------L-----------------------------------------------------T------H------VKTW-------FNQPMRKKRRRRTRV--IKARKIAPKPVGG-LL-RPIVRCPTFKYHTKIRAGRGFSLAE-LKSAGI-SKKHARTIGISVDHRRRN-LSVEGLQ--ANVQRLKEYKSRLILFP--RK-----P-----G--K---P-KEG-------DSE-EA---E-LKM-AT---Q-L--E--G-K--------------VMP--I---K--Q---I---Y--K--PE---KA--RAV--TEEE--K--K----------T--SV-FNDMRMARANARLFGI---R----K---------K-----------KA---AE-K--AE-AA-A-N---------------------------------------------------------------------------------------------
>Patiria_miniata@CT06100728.H1.1
----------------MTK--RRN------SVIPNTHFRK---------N-----W------Q-----------------------------------------------------E------R------VKTW-------FDQPMRKARRRKNRV--KKALKIAPRPASG-PL-RPIVHCPTFRYHTKVRGGRGFSLEE-LKAAGI-FKRYAPTIGIAVDHRRRN-SSVEGLQ--ANVQRLKEYKSKLILFP--RK-----A-----G--K---P-MKG-------DAE-EA---E-LKL-AK---Q-L--E--G-P--------------VMP--I---K--P---V---F--K--PE---KA--RAI--TEEE--K--K----------H--SV-FQALRMARTGAKLDGI---R----T---------K-----------RR---KE-K-EEE-ER-E-K---------------------------------------------------------------------------------------------
>Saccoglossus_kowalevskii@XP_002739297
----------------MAK--LRN------SVIPNGHFHK---------D-----W------E-----------------------------------------------------R------W------VKTW-------FNQPMRKVRRRKNRI--KKARKIAPRPVGG-PV-RPMVRCPTAKYNTKTRSGRGFSLEE-LKAAGI-YKKFAPTIGIAVDHRRRN-KSAESLQ--ANVQRLKEYRTKLILFP--KK-----A-----S--K---P-SKG-------DST-EE---E-LKM-AK---Q-L--S--G-P--------------VMP--I---T--R---V---Y--K--KD---KA--RAI--TDEE--K--K----------H--SV-FQAMCVARSHARLFGI---R----A---------K-----------RA---KE-A-AEE-AA-M-VKKK------------------------------------------------------------------------------------------
>Ptychodera_flava@CT01071218.H1.1
----------------MAK--LRN------NVIPNAHFHK---------D-----W------Q-----------------------------------------------------R------R------VKTW-------FNQPMRKIRRRKNRL--KKARRIAPRPVGG-PL-RPIVRCPTFKYHTKIRSGRGFSLEE-LKAAGI-YKKYAPTIGIAVDHRRRN-KSTESLQ--ANVQRLKEYRSKLILFP--KR-----P-----G--K---P-RKE-------DSK-EE---E-VKM-AT---Q-L--S--G-K--------------VMP--I---Q--K---V---H--K--KE---KA--RAI--TDEE--R--K----------H--SV-FQAIRMARANARLSGI---R----A---------K-----------RA---KE-A-AEA-AA-M-TKK-------------------------------------------------------------------------------------------
>Balanoglossus_clavigerus@CT01101210.H1.1
----------------MAK--FRN------NVVPNAHFHK---------D-----W------Q-----------------------------------------------------N------R------VKTW-------FNQPMRKKRRRTNRI--KKARKIAPRPVGG-PI-RPIVRCPTFKYHTKTRTGRGFSLEE-LKAAGI-YKKYAPTIGISVDHRRRN-KSTESLQ--ANVQRLKEYRSKLILFP--KK-----A-----S--Q---P-KKD-------DSK-EE---E-LKM-AT---Q-L--S--G-P--------------VMP--I---Q--K---V---H--K--KE---KA--RAI--SDEE--K--K----------H--SV-FQAIRMARANARLSGI---R----A---------K-----------RA---KE-A-AEA-AA-M-TKK-------------------------------------------------------------------------------------------
>Xenoturbella_bocki@CT01071002.H1.1
---------------------KHN------NVVPNSHFHK---------N-----W------Q-----------------------------------------------------E------R------VKTW-------FNQPARKQRRRRVRL--QKARQIAPRPIAG-PL-RPVVRCPTFKYNTKVRAGRGFTLEE-LKAAGI-PKRFAPTIGISVDYRRRN-KSVEGLQ--LNVQRLKEYKSKLILFP--RK-----M-----K--K---P-KTG-------DSE-PA---A-LKM-AT---Q-N--K--S-A--------------VMP--I---K--H---T---V--K--RE---KA--RAI--TPKE--K--K----------H--SV-FAELRHARADLRLVGY---R----A---------K-----------KA---RE-A-EEA-AK-E-K---------------------------------------------------------------------------------------------
>Branchiostoma_floridae@EEN60938
----------------MTH--KHN------NVIPNGHFHK---------D-----W------Q-----------------------------------------------------N------R------VRTW-------FNQPARKIRRRKSRV--EKARRVAPRPAGG-AL-RPIVRCSTFKYHTKVRAGRGFTLEE-IKAAGL-NKKYARTIGISVDPRRRN-KSTESLQ--ANVQRLKEYKSKLILFP--KK-----L-----S--A---P-RKG-------DSG-AE---E-LKM-AT---Q-L--Q--G-A--------------VMP--V---R--T---L---H--K--KE---KA--RAP--TEEE--K--K----------Y--QA-FQSMRMARANCRLLGA---R----Q---------K-----------KA---AEEAEAAA-QT-K-RK--------------------------------------------------------------------------------------------
>Branchiostoma_floridae@XP_002238437
----------------MTH--KHN------NVIPNGHFHK---------D-----W------Q-----------------------------------------------------N------R------VRTW-------FNQPARKIRRRKSRV--EKARRVAPRPAGG-GL-RPIVRCSTFKYHTKVRAGRGFTLEE-IKAAGL-NKKYARTIGISVDPRRRN-KSTESLQ--ANVQRLKEYKSKLILFP--KK-----L-----S--A---P-RKG-------DSG-AE---E-LKM-AT---Q-L--Q--G-A--------------VMP--V---R--T---L---H--K--KE---KA--RAP--TEEE--K--K----------Y--QA-FQSMRMARANCRLLGA---R----Q---------K-----------KA---AEEAEAAA-QT-K-RK--------------------------------------------------------------------------------------------
>Diplosoma_listerianum@46826574.143
-----------------------N------NIIHNVHFHK---------Q-----W------Q-----------------------------------------------------R------K------IKCH-------FNQPAKKKKRCERRK--KKAEHIAPRPLKK--L-RPVVRCPTARYNIKQRLGRGFTADE-LKAVKI-SPQYARTIGIAVDRRRRN-KSVEGLQ--LNIQRLKEYLSKLIVFP--K---------------K---P-KKTD------EKT-RE---A-IKA-AV---Q-F--K--G-V--------------IMP--V---K--TPF-G---V--A--VE---GP--RVI--TQAE--R--Q----------F--SA-RKALQTARSSVLYRTR---R----E---------R-----------KR---KY-K-MEE-KA-E-KEK-------------------------------------------------------------------------------------------
>Oikopleura_dioica@CBY23126
----------------MVG--KRN------NILANAHFHK---------D-----W------K-----------------------------------------------------R------R------VRTW-------FNQPARKERRQTTRK--DKAAAIAPRPAGG-AL-RPIVRCQTARYNIRVRAGRGFTADE-LKGAGF-SVREARQLGIAIDLRRRN-KSVEGLQ--ANVARLKEYRSKLIVFP--RK-----A-----G--K---A-GKG-------DSS-AE---E-LAT-AT---Q-V-------P--------------QLP--I---R--QDHVF---T--A--QE---PA--RAI--TAEE--K--K----------H--SV-FQALRMARANAKLQGA---R----I---------K-----------KA---KD-A-AEA-AK-N-AAPRKK----------------------------------------------------------------------------------------
>Ciona_intestinalis@XP_002128780
----------------MAI--RHN------NVISNNHFHK---------K-----W------Q-----------------------------------------------------T------R------VKTW-------FNQPARKYRRHQKRI--IKARTVAPRPTSA--L-RPVVRCPTFKYNTKQRFGRGFTLEE-LKAAGI-NRYFAATIGIAVDHRRRN-KSTESLQ--MNVQRLKEYKSKLILFP--KK-----L-----S--N---P-KKG-------DSS-AE---E-VKM-AT---Q-H--T--G-V--------------VMP--M---K--D---T---F--K--PE---KA--RAI--TDAE--R--K----------H--SV-FQSLRMARSNAKLFGI---R----A---------K-----------RK---KE-K-EEA-AN-Q-TKPKKGK---------------------------------------------------------------------------------------
>Ciona_savignyi@51746673.91
----------------MAI--RHN------NIITNNHYHK---------K-----W------Q-----------------------------------------------------T------R------VKTW-------FNQPARKHRRHQKRV--LKARQVAPRPTSS--L-KPIVRCPTFKYNTKQRFGRGFTLEE-LKAAGI-NRHFARTIGISVDHRRRN-KSTESLQ--MNVQRLKEYRSKLILFP--KK-----L-----S--N---P-KKG-------DSS-AE---E-IKM-AT---Q-H--S--G-V--------------LLP--I---K--D---T---F--K--PE---KA--RAI--TDAE--R--K----------H--SV-FQSLRMARSNAKLFGI---R----A---------K-----------RK---KE-A-AEA-AA-Q-TK--------------------------------------------------------------------------------------------
>Halocynthia_roretzi@DB579450.H1.1
----------------MAI--KHN------NVIANNHFHK---------K-----W------Q-----------------------------------------------------T------R------VKTW-------FNQPARKHRRYTKRV--EKAKRIAPRPLKH--L-RPIVRCPTVKYNMKRRLGRGFSFEE-LKAAGI-NRKFAQTIGISVDHRRRN-KSYESLQ--ENVQRLKEYRSKLILFP--KK-----L-----G--Q---P-KKG-------DSS-AE---E-IKM-AT---Q-Y--S--G-T--------------ILP--M---K--Q---K---Q--V--RE---KA--RAI--TDEK--R--K----------H--RV-FQDTRMTRSNTKTKGL---R----A---------K-----------IK---KQ-K-EEA-AA-Q-AAPKK-----------------------------------------------------------------------------------------
>Molgula_tectiformis@68098407.32
----------------MAI--RHN------NVVCNSHYHK---------K-----W------E-----------------------------------------------------R------R------IRTW-------FNQPGRKQRRSENRI--KKARKIAPRPAAG-PL-RPVIQCPTQKYNMKQRFGRGFSLEE-LKQAGI-NKQFAKTIGISVDYRRVN-KSQESLQ--RNVQRLKEYRAKLILFP--KD-----P-----K--N---P-RKG-------DSS-VE---E-TKL-AV---Q-L--T--G-V--------------VLP--Q---K--D---T---W--K--PE---KA--RAI--TEDE--K--K----------A--RI-FQALRMGRANEKYWGI---R----A---------K-----------RK---RE-R-EEA-AA-Q-TAPKK--K--------------------------------------------------------------------------------------
>Bostrichobranchus_pilularis@CT01091006.H1.1
----------------MAI--RHN------NVICNSHFHK---------K-----W------E-----------------------------------------------------R------R------IRTW-------FNQAGRKQRRHRNRV--QKARQIAPRPVAG-PL-RPVVQCPTQKYNTKNRYGRGFSLEE-LKQAGI-NPAFARTIGIAVDFRRVN-KSYESVQ--RNVQRLKEYRAKLILFP--KN-----S-----K--K---P-CKG-------DST-PE---E-TKM-AE---Q-H--T--G-T--------------VLP--I---R--D---L---W--K--PE---KA--RAI--TADE--K--K----------A--RV-FQALRMARSNEKLWGI---R----A---------K-----------RK---RE-K-EEA-AA-Q-AAPKK--R--------------------------------------------------------------------------------------
>Clavelina_lepadiformis@CT01091006.H1.1
----------------MAI--RHN------NVICNNHFHK---------K-----W------Q-----------------------------------------------------T------R------VKSW-------FNQPARKYRRRQNRV--AKARTVAPRPVSK--L-RPVVRCPTFKYNTKQRLGRGFTLEE-LKAAGI-NRNFAATIGIAVDHRRRN-KNTESLQ--ENVQRLKEYRSKLILFP--KN-----P-----S--K---P-KKG-------DSP-PE---Q-LQM-AT---Q-F--E--G-D--------------ILP--I---K--D---T---F--K--PE---KA--RAI--SEEE--R--K----------H--SV-FQAQRMARSNAKLFGI---R----A---------K-----------RK---RE-A-EEA-AL-Q-TKPKK-----------------------------------------------------------------------------------------
>Cystodytes_dellechiajei@CT01091006.H1.1
----------------MAI--KHN------NLIPNSHFHK---------K-----W------Q-----------------------------------------------------R------R------VKCW-------FNQPGRKKRRHENRV--KKAKAIAPRPLKR--L-RPIVRCPTNKYNTKQRLGRGFTRDE-LKAAGL-TMNFALTIGISIDKRRRN-KSVEGLQ--ANVQRLKEYKSKLILFP--KN-----P-----K--K---P-QKG-------DSS-AE---E-IGM-AT---Q-H--K--G-I--------------VMP--I---K--D---T---Y--V--PE---PA--RAI--TAEE--K--K----------F--KA-FQ-------------------------------------------------------------------------------------------------------------------------------------------------------------
>Dendrodoa_grossularia@CT02091006.H1.1
----------------MAI--KHN------NAVPNGHFHK---------K-----W------Q-----------------------------------------------------T------R------VKTW-------FNQPARKTRRYNRRL--EKARQIAPRPVKG-PL-RPIVRCPTIKYNMKSRLGRGFSLEE-LKAAGI-NRCFARTIGISVDHRRRN-SSYESLQ--QNVQRLKEYRSKLILFP--KK-----A-----N--Q---P-KKG-------DSS-PE---E-IKM-AS---Q-H--T--G-V--------------VLP--P---K--K---K---V--V--RE---KA--RAI--TDEE--R--K----------H--SV-FQAMRMARSNKKLHGI---R----A---------K-----------RK---KE-K-EEA-AA-Q-AAPKK-----------------------------------------------------------------------------------------
>Microcosmus_squamiger@CBN08623
----------------MAI--KHN------NIICNNHFHK---------K-----W------Q-----------------------------------------------------T------R------VKTW-------FNQPARKQRRYNRRA--EKAKKVAPRPVKG-PL-RPIVRCPTVKYNMKRRFGRGFSLEE-LKAAGI-NRRFAQTIGIAVDRRRRN-SSYESLQ--ENVQRLKEYRSRLILFP--KK-----P-----S--Q---P-KKG-------DST-AE---E-IKM-AS---Q-H--T--G-A--------------VLP--L---K--R---K---V--V--RE---KA--RAV--TDEE--K--K----------Y--SA-FQDMRVSRSNAKLHGI---R----A---------K-----------RK---KE-K-EEA-AA-Q-MAPKKK----------------------------------------------------------------------------------------
>Molgula_gulf@CT01091006.H1.1
----------------MAI--RHN------NIICNSHFHK---------K-----W------E-----------------------------------------------------R------R------IRTW-------FNQPGRKQRRLRNRT--QKARTIAPRPAKG-NL-RPVIQCPTQKYNTKQRFGRGFSLEE-LKQAGI-NRKFARTIGIAVDHRRQN-KSHESLQ--RNVQRLKEYRAKLILFP--KD-----P-----K--K---P-HKG-------DSS-AE---E-IKL-AE---Q-H--M--G-T--------------ILP--M---K--D---T---W--K--PE---KA--RAI--TDDD--R--N----------F--KA-FQRLRMGRANEKNWGI---A----A---------K-----------RK---RE-R-EEA-AQ-L-AAPKK--K--------------------------------------------------------------------------------------
>Molgula_occidentalis@CT01091006.H1.1
----------------MAI--RHN------NVICNSHFHK---------K-----W------E-----------------------------------------------------R------R------IRTW-------FNQPGRKQRRLRNRV--RKARMIAPRPAAG-PL-RPVVQCPTQKYNTKQRYGRGFSLEE-LKQAGI-NRNFAQTIGIAVDYRRVN-KSHESLQ--RNVQRLKEYRAKLILFP--KN-----P-----K--Q---P-RKG-------DSS-VE---E-TKL-AE---Q-Y--T--G-P--------------VLP--R---K--D---L---W--K--PD---KA--RVI--TDED--R--K----------A--KV-FQALRMGRSNEKLWGI---R----A---------K-----------RK---KE-K-AEA-AA-Q-AAPKK--R--------------------------------------------------------------------------------------
>Phallusia_mammilata@CT01091006.H1.1
----------------MAI--RHN------NVICNNHFHK---------K-----W------Q-----------------------------------------------------T------R------VKTW-------FNQPARKYRRHQRRV--TKAKAVAPRPVKQ--L-RPIVQCPTFKYNTRQRFGRGFTLEE-LKAAGI-NRKFAPTVGICVDHRRRN-KSTESLQ--RNVQRLKEYQSKLILFP--RN-----P-----A--H---P-KKG-------DSS-PE---E-IKM-AV---Q-Y--E--G-D--------------VMP--I---K--A---T---F--K--SE---KA--RAI--TDEE--R--K----------H--SV-FQSLRMARSNAKLFGI---R----A---------K-----------RK---KE-A-EEA-AL-T-AKPKK-----------------------------------------------------------------------------------------
>Polyandrocarpa_maxima@CT01091006.H1.1
----------------MAI--KHN------NVIPNNHFHK---------K-----W------Q-----------------------------------------------------T------R------VRTW-------FNQPARKRRRYQKRL--QKAKQIAPRPVKG-PL-RPVVRCPTIKYNMKTRLGRGFSLEE-LKAAGI-NRNFAPTIGIAVDHRRRN-RSYESLQ--ENVQRLKEYRSKLILFP--KK-----E-----K--Y---R-KAG-------DVS-LE---E-GAR-AT---Q-L--S--G-T--------------VLP--P---K--P---K---V--V--RE---KA--RAI--TEEE--R--K----------H--SV-FQAMRMARSNAKLHGI---R----A---------K-----------RK---KE-K-EEA-AA-Q-TAPKK-----------------------------------------------------------------------------------------
>Styela_plicata@CT01091006.H1.1
----------------MAI--KHN------NVIANNHFHK---------K-----W------Q-----------------------------------------------------T------R------VKCW-------FNQPARKKRRYNRRL--EKARQIAPRPVKG-PL-RPIVRCPTVKYNMKKRLGRGFSLEE-LKAAGI-NRHFAQTIGICVDHRRRN-RSYESLQ--ENVQRLKEYRSKLILFP--KK-----A-----S--Q---P-KQG-------DSS-AE---E-IKM-AS---Q-Y--Q--G-D--------------VLP--I---K--Q---K---V--V--RE---KA--RAI--IDEE--R--K----------H--SV-FQAMRMARSNKRLHGI---R----A---------K-----------RK---KE-K-EEA-AA-Q-AAPKK-----------------------------------------------------------------------------------------
>Ascidia_gemmata@FS996930.H1.1
----------------------------------------------------------------------------------------------------------------------------------------------------------------------------------------------RLGRGFTLEE-LKAAGI-NRKFAPTIGIVVDHRRRN-KSTESLQ--RNVQRLKEYRSKLIVFP--KN-----P-----A--H---P-KKG-------DST-PE---E-TKM-AV---Q-F--E--G-T--------------VMP--I---K--P---S---F--K--PE---KA--RAI--TDEE--R--K----------H--SV-FQSLRMARSNAKLFGI---R----A---------K-----------RK---KE-A-EEA-AL-T-AKPKK-----------------------------------------------------------------------------------------
>Botryllus_schlosseri@CT01110107.H1.1
----------------MAI--KHN------RMVPNGHFHK---------K-----W------Q-----------------------------------------------------T------R------VRTW-------FNQPARKERRYKKRL--QRAKEIAPRPIK--KL-RPVVRCPTIKYNMKTRLGRGFSLEE-LKTAGI-NRNFARTIGITVDHRRRN-KSYEALQ--ANVLRLKEYRSKLILFP--KK-----A-----S--Q---P-KKG-------DSS-PE---E-IKM-AE---Q-V--T--G-T--------------VLP--I---N--T---K---P--A--RE---RA--RAI--TEAE--R--K----------H--SV-FQTMRMARSNKKLFGI---R----A---------K-----------RK---KE-K-EEA-AA-Q-A---------------------------------------------------------------------------------------------
>Petromyzon_marinus@51799129.178
----------------MAP--KRN------NMIPNAHFHK---------D-----W------Q-----------------------------------------------------K------R------VRTW-------FNQPARKERRRKNRL--AKARKIAPRPVGG-DL-RPIVRCPTLRYHTKVRSGRGFSLEE-LKAAGI-NRKVARTIGIAVDHRRRN-KSTESLQ--ANVQRLKIYRSKLILFP--KK-----A-----S--K---P-AKG-------DSS-PE---E-LKL-AT---Q-L--K--G-T--------------VMP--I---S--Q---H---Q--R--VE---KA--RKI--TEDE--K--N----------F--KA-FVTLRVARSHARLFGI---R----A---------K-----------RA---KE-A-AED-GG-V-EPKK------------------------------------------------------------------------------------------
>Lethenteron_japonicum@CT01080929.H1.1
----------------MAP--KRN------NMIPNAHFHK---------D-----W------Q-----------------------------------------------------K------R------VRTW-------FNQPARKERRRKNRL--AKARKIAPRPVGG-DL-RPVVRCPTLRYHTKVRSGRGFSLEE-LKAAGI-NRKVARTIGIAVDHRRRN-KSTESLQ--ANVQRLKIYRSKLILFP--KR-----A-----A--K---P-AKG-------DSS-PE---E-LKL-AT---Q-L--K--G-T--------------VMP--I---S--Q---Q---Q--R--VE---KA--RKI--TEDE--K--N----------F--KA-FVTLRVARSHARLFGI---R----A---------K-----------RA---KE-A-AED-GG-V-EPKK------------------------------------------------------------------------------------------
>Myxine_glutinosa@AAN73373
--------------------------------------------------------------Q-----------------------------------------------------R------R------VRTW-------FNQPARKQRRHNKRV--AKARRIAPRPVAG-PL-RPVVRCPTVRYHKKVRAGRGFTLAE-LKAAGI-HRRFAPTVGIAVDYRRRN-RSSEALQ--ENVQRLKLYRSSLILFP--RK-----A-----S--K---P-AKT-------DSS-VE---E-QKI-AS---Q-P--K--G-P--------------LYK--I---D--L---V---Q------------------------------------------------------------------------------------------------------------------------------------------------------------------------------------------------------------
>Eptatretus_burgeri@53877489.1
----------------MAP--KRN------NVVPNGHFHK---------D-----W------Q-----------------------------------------------------R------R------VRTW-------FNQPARKKRRHNNRV--AKARRIAPRPVAG-PL-RPVVRCPTLRYHKKVRAGRGFTLAE-LKAAGI-HRRFAPTIGIAVDFRRRN-RSSEALQ--ENVQRLKLYRSSLILFP--RK-----S-----S--R---P-AKT-------DSS-LE---E-QKI-AS---Q-L--K--G-P--------------LYK--I---G--T---L---Q--K--EE---RP--RKV--TPAE--K--K----------F--NA-FMTLRQARADVRLVGI---R----A---------K-----------LE---RE-A-AED-TT-M-KKK-------------------------------------------------------------------------------------------
>Scyliorhinus_canicula@AAN73374
--------------------------------------------------------------------------------------------------------------------K------R------VRTW-------FNQPARKVRRRKARL--AKARRIAPRPVAG-PL-RPVVRCPTVRYHTKVRAGRGFSLEE-LKAAGV-NRRVARTIGIAVDHRRRN-KSAESIQ--CNVQRLKEYRSKFIIFP--RK-----A-----S--M---P-KKG-------DSS-AE---E-IKV-AT---Q-L--T--G-P--------------IMP--I---K--N---I---Y--K--RE---KA--RVI--SEDE--K--N----------F--KA-FASLRMARANARLFGI---R----A---------K-----------RA---------------------------------------------------------------------------------------------------------------
>Leucoraja_erinacea@CT02080729.H1.1
----------------MAP--SRN------GMILNPHFHK---------D-----W------Q-----------------------------------------------------R------R------VRTW-------FNQPARKNRRRKTRQ--AKARRIAPRPVAG-PL-RPVVRCPTVRYHTKVRAGRGFSLEE-LKTAGM-NKRVARTIGIAVDNRRRN-KSTESIQ--CNVQRLKEYRSKLIIFP--RK-----A-----S--A---P-KKG-------DST-AE---E-IKV-AT---Q-L--T--G-A--------------VMP--I---K--N---V---Y--K--KE---RA--RVI--SEDE--K--N----------F--KA-FASLRMARANARLFGI---R----A---------K-----------RA---KE-A-ADQ-D--I-EKKK------------------------------------------------------------------------------------------
>Danio_rerio@AAH75977
----------------MAP--SRN------GMILNPHFHK---------D-----W------Q-----------------------------------------------------K------R------VRTW-------FNQPARKIRRRKARQ--AKARRIAPRPVSG-PL-RPVVRCPTIRYHTKVRAGRGFTLEE-LKAAGI-NKKVARTIGISVDSRRRN-RSTESLQ--ANVQRLKEYRTKLIIFP--RK-----A-----A--K---P-KKG-------DST-EE---E-LKM-AT---Q-L--T--G-P--------------VMP--I---K--K---V---H--K--KE---KA--RVI--SEDE--K--N----------F--KA-FASLRMARANARLFGI---R----A---------K-----------RA---KE-A-AEQ-D--V-EKKK------------------------------------------------------------------------------------------
>Latimeria_chalumnae@AAS49551
--------------------------------------------------------------------------------------------------------------------R------R------VRTW-------FNQPARKIRRRKARQ--AKARLIAPRPVAG-PL-RPIIRCPTVRYHTKVRAGRGFSLEE-LKAASI-NRKMARTIGIAVDPRRRN-RSTESLQ--ANVQRLKEYRSKLILFP--RK-----A-----S--A---P-KKG-------DSS-AE---E-IKI-AT---Q-L--V--G-P--------------IMP--I---R--N---V---Y--K--KE---QA--RGI--SEDE--K--N----------F--KA-FASLRMARANARLFGI---R----A---------K-----------RA---------------------------------------------------------------------------------------------------------------
>Protopterus_dolloi@AAS49552
--------------------------------------------------------------------------------------------------------------------R------R------VRTW-------FNQPARKVRRRRARQ--AKARRIAPRPVAG-PL-RPVVRCPTFRYHTKVRAGRGFSLEE-LRAAGI-NKRVAKTIGIAVDPRRRN-KSTESLQ--GNVQRLKEYRSKLILFP--RK-----A-----S--L---T-KKG-------DSS-AE---E-IKM-AT---Q-L--V--G-P--------------VMP--I---R--Q---A---F--K--KE---KA--RVI--SEDE--K--H----------F--KA-FASLRMARANARLFGI---R----A---------K-----------RA---------------------------------------------------------------------------------------------------------------
>Xenopus_laevis@AAH41531
----------------MAP--SRN------GMILKPHFHK---------D-----W------Q-----------------------------------------------------R------R------VTTW-------FNQPARKIRRRKARQ--VKARLVAPRPVSG-PV-RPVVRCPTVRYHTKVRAGRGFSLEE-LKAAGI-NKKVARTIGIAVDPRRRN-KSTEGLQ--TNVQRLKEYRSKLIIFP--RK-----P-----S--A---P-KKG-------DST-AE---E-LKL-AT---Q-L--K--G-I--------------VMP--I---R--S---V---Y--K--KE---KA--RVI--TEEE--K--N----------F--KA-FASLRMARANARLFGI---R----A---------K-----------KA---KE-A-AEQ-D--V-DKKK------------------------------------------------------------------------------------------
>Xenopus_tropicalis@AAI59387
----------------MAP--SRN------GMILKPHFHK---------D-----W------Q-----------------------------------------------------R------R------VATW-------FNQPARKIRRRKARQ--VKARLVAPRPVSG-PV-RPVVKCPTIRYHTKVRMGRGFSLEE-LKAAGI-NKKVARTIGISVDPRRRN-RSTEGLQ--TNVQRLKEYRSKLIIFP--RK-----P-----A--A---P-KKG-------DSS-AE---E-LKL-AT---Q-L--K--G-P--------------VMP--I---R--S---V---Y--K--KE---KP--RVI--TEEE--K--N----------F--KA-FASLRMARANARLFGI---R----A---------K-----------KA---KE-A-AEQ-D--V-EKKK------------------------------------------------------------------------------------------
>Ambystoma_mexicanum@45807470.9
----------------MAP--SRN------GMILKPHFHK---------D-----W------Q-----------------------------------------------------R------R------VATW-------FNQPARKIRRRKARQ--AKARRIAPRPISG-PI-RPMVRCPTIRYHTKVRAGRGFSLEE-LKLAGI-NKKVARTIGISVDPRRRN-RSAESLQ--SNVQRLKEYRSKLIIFP--RK-----A-----S--V---P-KKG-------DSS-AE---E-LKL-AT---Q-L--T--G-P--------------VMP--I---R--N---V---Y--K--KE---KA--RVI--SEDE--K--N----------F--KA-FASLRMARANARLFGI---R----A---------K-----------RA---KE-A-ADA-D--V-EKKK------------------------------------------------------------------------------------------
>Ornithorhynchus_anatinus@XP_001512556
----------------MAP--SRN------GMILKPHFHK---------D-----W------Q-----------------------------------------------------R------R------VATW-------FNQPARKIRRRKARQ--AKARRIAPRPASG-PI-RPIVRCPTVRYHTKVRAGRGFSLEE-LRMAGI-HKKVARTIGISVDPRRRN-KSTESLQ--ANVQRLKEYRSKLILFP--RK-----P-----S--A---P-KKG-------DSS-AE---E-LKM-AT---Q-L--R--G-P--------------VMP--I---R--N---V---Y--K--RE---KA--RVI--TADE--K--K----------F--KA-FASLRMARANARLFGI---R----A---------K-----------RA---KE-A-AEQ-D--V-EKKK------------------------------------------------------------------------------------------
>Monodelphis_domestica@XP_001366584
----------------MAP--SRN------GMILKPHFHK---------D-----W------Q-----------------------------------------------------R------R------VATW-------FNQPARKIRRRKARQ--AKARRIAPRPASG-PI-RPIVRCPTVRYHTKVRAGRGFSLEE-LRVAGI-HKKVARTIGISVDPRRRN-KSTESLQ--ANVQRLKEYRSKLILFP--RK-----P-----S--A---P-KKG-------DSS-AE---E-LKL-AT---Q-L--S--G-P--------------VMP--I---R--N---V---F--K--KE---KA--RVI--TEDE--K--N----------F--KA-FASLRMARANARLFGI---R----A---------K-----------RA---KE-A-AEQ-D--V-EKKK------------------------------------------------------------------------------------------
>Homo_sapiens@AAH63378
----------------MAP--SRN------GMVLKPHFHK---------D-----W------Q-----------------------------------------------------R------R------VATW-------FNQPARKIRRRKARQ--AKARRIAPRPASG-PI-RPIVRCPTVRYHTKVRAGRGFSLEE-LRVAGI-HKKVARTIGISVDPRRRN-KSTESLQ--ANVQRLKEYRSKLILFP--RK-----P-----S--A---P-KKG-------DSS-AE---E-LKL-AT---Q-L--T--G-P--------------VMP--I---R--N---V---Y--K--KE---KA--RVI--TEEE--K--N----------F--KA-FASLRMARANARLFGI---R----A---------K-----------RA---KE-A-AEQ-D--V-EKKK------------------------------------------------------------------------------------------
>Pan_troglodytes@XP_511169
----------------MAP--SRN------GMVLKPHFHK---------D-----W------Q-----------------------------------------------------R------R------VATW-------FNQPARKIRRRKARQ--AKARRIAPRPASG-PI-RPIVRCPTVRYHTKVRAGRGFSLEE-LRVAGI-HKKVARTIGISVDPRRRN-KSTESLQ--ANVQRLKEYRSKLILFP--RK-----P-----S--A---P-KKG-------DSS-AE---E-LKL-AT---Q-L--A--G-P--------------VMP--I---R--N---V---Y--K--KE---KA--RVI--TEEE--K--N----------F--KA-FASLRMARANARLFGI---R----A---------K-----------RA---KE-A-AEQ-D--V-EKKK------------------------------------------------------------------------------------------
>Mus_musculus@AAI33208
----------------MAP--SRN------GMILKPHFHK---------D-----W------Q-----------------------------------------------------Q------R------VDTW-------FNQPARKIRRRKARQ--AKARRIAPRPASG-PI-RPIVRCPTVRYHTKVRAGRGFSLEE-LRVAGI-HKKVARTIGISVDPRRRN-KSTESLQ--ANVQRLKEYRSKLILFP--RK-----P-----S--A---P-KKG-------DSS-AE---E-LKL-AT---Q-L--T--G-P--------------VMP--I---R--N---V---Y--K--KE---KA--RVI--TEEE--K--N----------F--KA-FASLRMARANARLFGI---R----A---------K-----------RA---KE-A-AEQ-D--V-EKKK------------------------------------------------------------------------------------------
>Bos_taurus@AAI02866
----------------MAP--SRN------GMILKPHFHK---------D-----W------Q-----------------------------------------------------R------R------VATW-------FNQPARKIRRRKARQ--AKARRIAPRPASG-PL-RPVVRCPTVRYHTKVRAGRGFSLEE-LRVAGI-HKKVARTIGISVDPRRRN-KCTESLQ--ANVQRLKEYRSKLILFP--RK-----P-----S--A---P-KKG-------DSS-AE---E-LKL-AT---Q-L--T--G-P--------------VMP--I---R--N---V---Y--K--KE---KA--RVI--TEEE--K--N----------F--KA-FASLRMARANARLFGI---R----A---------K-----------RA---KE-A-AEQ-D--V-EKKKX--X----X---------------------------------------------------------------------------------
>Anolis_carolinensis@XP_003227488
----------------MAP--SRN------GMILKPHFHK---------D-----W------Q-----------------------------------------------------R------R------VATW-------FNQPARKIRRRKARQ--AKARRIAPRPVSG-PI-RPIVRCPTVRYHTKVRAGRGFSLEE-LRMAGI-NKKFARTIGIAVDPRRRN-RSTEALQ--ANVQRLKEYRSKLILFP--RK-----P-----S--A---P-KKG-------DSP-AE---E-LKM-AT---Q-L--S--G-P--------------VMP--I---K--N---V---H--K--KE---KA--RVI--TEEE--K--N----------F--KA-FASLRMARANARLFGI---R----A---------K-----------RA---KE-A-AEQ-E--V-EKKK------------------------------------------------------------------------------------------
>Gallus_gallus@BAA05377
----------------MAP--SRN------GMILKPHFHK---------D-----W------Q-----------------------------------------------------R------R------VATW-------FNQPARKIRRRKARQ--AKARRIAPRPVAG-PI-RPIVRCPTVRYHKKVRAGRGFSLEE-LKLAGI-NKRFARTIGISVDPRRRN-KSTESLQ--ANVQRLKEYRSKLILFP--RK-----P-----S--A---P-KKG-------DSS-PE---E-LKM-AT---Q-L--S--G-P--------------VMP--I---R--N---V---F--K--RE---KA--RVI--SEEE--K--N----------F--KA-FASLRMARANARLFGI---R----A---------K-----------RA---KE-A-AEQ-D--V-EKKK------------------------------------------------------------------------------------------
>Taeniopygia_guttata@XP_004176272
----------------MAP--SRN------GMILKPHFHK---------D-----W------Q-----------------------------------------------------R------R------VATW-------FNQPARKLRRGKARR--NKTRRIAPRPVAG-PI-RPIVRCPTIRYHKKVRAGRGFSLEE-LKLAGI-NKKFARTIGISVDPRRRN-KSTESLQ--ANVQRLKEYHSKLILFP--RK-----P-----A--M---P-KKG-------DSS-PE---E-LKM-AT---Q-L--T--G-P--------------VMP--I---K--N---V---F--K--RE---KA--RVI--SEDE--K--N----------F--KA-FASLRMARANARLFGI---R----A---------K-----------RA---KE-A-AEQ-D--V-EKKK------------------------------------------------------------------------------------------
>Meleagris_gallopavo@XP_003209954
-----------------------------------------------------------------------------------------------------------------------------------------------------XRRKARQ--AKARRIAPRPVAG-PI-RPIVRCPTIRYHKKVRAGRGFSLEE-LKLAGI-NKRFARTIGISVDPRRRN-KSTESLQ--ANVQRLKEYRSKLILFP--RK-----P-----S--A---P-KKG-------DSS-PE---E-LKM-AT---Q-L--S--G-P--------------VMP--I---R--N---V---F--K--RE---KA--RVI--SEEE--K--N----------F--KA-FASLRMARANARLFGI---R----A---------K-----------RA---KE-A-AEQ-D--V-EKKK------------------------------------------------------------------------------------------
>Amphiura_filiformis@CT01120103.H1.1
----------------MAK--VRN------GRIPNVHFKK---------D-----W------K-----------------------------------------------------N------R------VKTW-------FNQPMRAKRRRNNRI--KKARVVAPRPVAG-PL-RPIVHCQTFKYHTKVRAGRGFTLEE-LKAAGI-YKKFAPTIGISVDHRRRN-KSVEGLQ--ANVQRLREYRNKLILFP--KK-----A-----S--K---P-KPG-------DST-EA---E-VKM-AT---Q-L--A--G-T--------------IMP--V---K--R---T---Y--K--TE---KA--RAI--TDEE--K--K----------H--SV-FRSMRMARANARLFGI---R----A---------K-----------RR---KE-K-EE-----------------------------------------------------------------------------------------------------
>Eucidaris_tribuloides@CT04120103.H1.1
----------------MTR--KGN------RVIPNVHFRK---------E-----W------Q-----------------------------------------------------N------Y------VSTW-------FNQPMRKARRRRNRV--KKARSIAPRPVAG-PL-RPAVSCQTFKYHTKVRCGRGFTLEE-LKAAGI-HKKFAPTIGIAVDHRRKN-RSVEGLQ--ANVQRLKEYRSKLILFP--KK-----P-----S--K---P-KKG-------DSE-ES---E-LKM-AT---Q-L--V--G-P--------------LMP--V---T--K---V---T--K--RE---KA--RAI--TDEE--K--K----------H--SV-YQALRMARARKRLHGI---R----L---------K-----------IA---KE-K-EAE-EA-Q-SK--------------------------------------------------------------------------------------------
>Lytechinus_variegatus@CT01120103.H1.1
----------------MTR--KGN------RVLPNVHFRK---------E-----W------Q-----------------------------------------------------N------Y------VRTW-------FDQPARKKRRHNNRV--QKARKIAPRPIAG-AL-RPQVTCQTFKYHTKLREGRGFTLEE-LKAAGI-HKKYAPTIGISVDHRRKN-RSVEGLQ--ANVQRLKEYRSKLILFP--KK-----L-----S--K---P-KKG-------DSE-EA---E-LKM-AT---Q-L--S--G-P--------------VMP--I---K--S---V---Q--K--RE---KA--RAI--SDEE--K--K----------H--SV-FQALRMARSNQKLHGI---R----A---------K-----------RA---KE-K-EAE-EA-Q-NK--------------------------------------------------------------------------------------------
>Oreochromis_niloticus@XP_003442322
----------------MAP--SRN------GMILNPHFHK---------D-----W------Q-----------------------------------------------------K------R------VRTW-------FNQPARKIRRRKARQ--AKARRIAPRPVAG-PL-RPQVRCPTIRYHTKVRSGRGFTLEE-LKAAGI-HKKTARTIGISVDPRRRN-RSTESLQ--ANVQRLKEYRSKLILFP--RK-----A-----S--A---P-KKG-------DST-EE---E-IKM-AT---Q-L--T--G-P--------------VMP--I---R--T---V---H--K--KE---KA--RVI--SEDE--K--N----------F--KA-FASLRMARANARLFGI---R----A---------K-----------RA---KE-A-AEQ-D--V-EKKK------------------------------------------------------------------------------------------
>Crotalus_adamanteus@AFJ51240
----------------MAP--SRN------GMILKPHFHK---------D-----W------Q-----------------------------------------------------R------R------VATW-------FNQPARKIRRRKARQ--AKARRIAPRPVSG-PV-RPVVRCPTVRYHTKVRLGRGFSLEE-LRMAGI-HKKFAQTIGIAVDPRRRN-KSTEALQ--ANVQRLKEYRSKLILFP--RK-----S-----S--A---P-KKG-------DST-AE---E-LKM-AT---Q-L--S--G-P--------------VMA--I---K--T---V---Y--K--KE---KA--RVI--SEEE--K--N----------F--KA-FATLRMARANARLFGI---R----A---------K-----------RA---KE-A-AEQ-D--V-EKKK------------------------------------------------------------------------------------------
>Sarcophilus_harrisii@XP_003758535
----------------MAP--SRN------GMILKPHFHK---------D-----W------Q-----------------------------------------------------R------R------VATW-------FNQPARKIRRRKARQ--AKARRIAPRPASG-PI-RPIVRCPTVRYHTKVRAGRGFSLEE-LRVAGI-HKKVARTIGISVDPRRRN-KSTESLQ--ANVQRLKEYRSKLILFP--RK-----P-----S--A---P-KKG-------DSS-AE---E-LKL-AT---Q-L--T--G-P--------------VMP--I---R--N---V---F--K--KE---KA--RVI--TEDE--K--N----------F--KA-FASLRMARANARLFGI---R----A---------K-----------RA---KE-A-AEQ-D--V-EKKK------------------------------------------------------------------------------------------
>Callorhinchus_milii@AFM90583
----------------MAP--SRN------GMILNPHFHK---------D-----W------Q-----------------------------------------------------K------R------VRTW-------FNQPARKIRRRKARQ--AKSRRIAPRPVAG-PL-RPIVRCPTIRYHTKVRAGRGFSLEE-LKAAGI-NRKVARTIGIAVDHRRRN-RSTKSIQ--CNAQRLKEYRSKLIIFP--KK-----A-----S--A---P-KKG-------DAS-PE---E-MKL-AT---Q-L--S--G-P--------------VMP--I---K--N---V---F--E--KE---KA--RVI--SEDE--K--K----------F--MA-FVSLRMARANARLFGI---R----A---------K-----------RA---KE-A-AEQ-D--V-EKKK------------------------------------------------------------------------------------------
>Chelonia_mydas@EMP36274
----------------MAP--SRN------GMILKPHFHK---------D-----W------Q-----------------------------------------------------R------R------VATW-------FNQPARKIRRRKARQ--AKARRIAPRPVSG-PI-RPIVRCPTVRYHTKVRAGRGFTLEE-LRMAGI-HKRVARTIGISVDPRRRN-KSTESLQ--ANVQRLKEYRSKLILFP--RK-----P-----S--A---P-KKG-------DSS-PE---E-LKM-AT---Q-L--S--G-P--------------VMP--I---R--N---V---Y--K--KE---KA--RVI--SEDE--K--N----------F--KA-FASLRMARANARLFGI---R----A---------K-----------RA---KE-A-AEQ-D--V-EKKK------------------------------------------------------------------------------------------
>Doliolum_nationalis@Dnat2070.H1.1
----------------MAI--RHN------NVICNNHLHK---------K-----W------Q-----------------------------------------------------T------R------VKTW-------FNQPARKNRRHQNRI--KKARAVAPRPVKS--L-RPAVKCPTFKYNTKSRLGRGFSLEE-LKAAGI-NRNFARTIGIAVDHRRRN-KNAETLQ--LNSQRLKEYKNNLILFP--KN-----S-----A--K---P-NKG-------DSS-AE---E-IKM-AV---Q-V--S--G-T--------------VMP--I---K--D---T---W--A--PD---KA--RAI--TEDE--K--K----------H--CA-YAAIRKARSNAKLWGI---R----A---------K-----------RK---KE-K-EEA-AA-Q-AKPK------------------------------------------------------------------------------------------
>Salpa_fusiformis@Sfus8866.H1.1
----------------MAI--RHN------NIIANNHFHK---------Q-----W------Q-----------------------------------------------------R------R------VKTW-------FNQPARKYRRHANRV--QKAKAIAPRPLKK--L-RPMVRCPTFKYNTKVRLGRGFTADE-VKAAGL-SKREAVAAGICVDKRRRN-KCTEALQ--QNVQRLTEYKSKLIMFP--IN-----A-----A--K---P-KKG-------DSS-AE---E-VKM-AT---Q-F--S--G-V--------------VMP--L---Q--D---S---W--K--PE---KA--RAI--TEEE--K--K----------H--SV-FQAMRVARSHAKLWGV---R----A---------K-----------RK---KE-A-DEA-AL-N-AKPKK-----------------------------------------------------------------------------------------
>Ophionotus_victoriae@CT01130529.H1.1
----------------MAK--VRN------GVIPNVHFKK---------D-----W------K-----------------------------------------------------N------R------VRTW-------FNQPMRAKRRRNTRI--KKARSIAPRPVAG-AL-RPSVRCPTFQYHTKIREGRGFSYEE-LRAAGI-YKRFAPTIGIAVDHRRRN-TSVEGLQ--ANVQRLKEYRSKLILFP--RK-----A-----S--K---P-KAG-------DAT-AA---E-IEL-AT---Q-H--P--G-P--------------LMP--L---T--Q---Y---H--K--LE---KA--RVI--TDEE--K--K----------H--SV-FAAMRMARANQRLFGL---R----A---------K-----------KQ---KQ-K-EE-----------------------------------------------------------------------------------------------------
>Anas_platyrhynchos@EOB02570
-------------------------------------------------------------------------------------------------------------------------------------------------------------------------------RPIVRCPTIRYHKKVRAGRGFSLEE-LK--------------------RRN-KSTESLQ--ANVQRLKEYRSKLILFP--RK-----P-----S--A---P-KKG-------DSS-AE---E-LKM-AT---Q-L--S--G-P--------------VMP--I---R--N---V---F--K--RE---KA--RVI--TEEE--K--N----------F--KA-FASLRMARANARLFGI---R----A---------K-----------RA---KE-A-AEQ-D--V-EKKK------------------------------------------------------------------------------------------
>Botryllus_schlosseri@CT01131025.H1.1
----------------MAI--KHN------RMVPNGHFHK---------K-----W------Q-----------------------------------------------------T------R------VRTW-------FNQPARKERRYKKRL--QRAKEIAPRPIK--KL-RPVVRCPTIKYNMKTRLGRGFSLEE-LKTAGI-NRNFARTIGITVDHRRRN-KSYEALQ--ANVLRLKEYRSKLILFP--KK-----A-----S--Q---P-KKG-------DSS-PE---E-IKM-AE---Q-V--T--G-T--------------VLP--I---N--T---K---P--A--RE---RA--RAI--TDAE--R--K----------H--SV-FQTMRMARSNKKLFGI---R----A---------K-----------RK---KE-K-EEA-AA-Q-A---------------------------------------------------------------------------------------------
>Alligator_sinensis@XM_006027838.H1.1
----------------MAP--SRN------GMILKPHFHK---------D-----W------Q-----------------------------------------------------R------R------VATW-------FNQPARKIRRRKARQ--AKARRIAPRPVAG-PI-RPMVRCPTVRYHTKVRAGRGFSLEE-LRLAGI-NKKFARTIGISVDPRRRN-KSTESLQ--ANVQRLKEYRSKLILFP--RK-----P-----S--A---P-KKG-------DSS-AE---E-LKM-AT---Q-L--S--G-P--------------VMP--I---R--S---V---Y--K--KE---KA--RVI--SEDE--K--N----------F--KA-FASLRMARANARLFGI---R----A---------K-----------RA---KE-A-AEQ-D--V-EKKK------------------------------------------------------------------------------------------
>Caiman_crocodilus@Contig54.H1.1
----------------MAP--SRN------GMILKPHFHK---------D-----W------Q-----------------------------------------------------R------R------VATW-------FNQPARKIRRRKARQ--AKARRIAPRPVAG-PI-RPMVRCPTVRYHTKVRAGRGFSLEE-LRLAGI-NKKFARTIGISVDPRRRN-KSTESLQ--ANVQRLKEYRSKLILFP--RK-----P-----S--A---P-KKG-------DSS-AE---E-LKM-AT---Q-L--S--G-P--------------VMP--I---R--S---V---Y--K--KE---KA--RVI--SEDE--K--N----------F--KA-FASLRMARANARLFGI---R----A---------K-----------RA---KE-A-AEQ-D--V-EKKK------------------------------------------------------------------------------------------
>Caretta_caretta@Contig82.H1.1
----------------MAP--SRN------GMILKPHFHK---------D-----W------Q-----------------------------------------------------R------R------VATW-------FNQPARKIRRRKARQ--AKARRIAPRPVSG-PI-RPIVRCPTVRYHTKVRAGRGFTLEE-LRMAGI-HKR--------------N-KSTESLQ--ANVQRLKEYRSKLILFP--RK-----P-----S--A---P-KKG-------DSS-PE---E-LKM-AT---Q-L--S--G-P--------------VMP--I---R--N---V---Y--K--KE---KA--RVI--SEDE--K--N----------F--KA-FASLRMARANARLFGI---R----A---------K-----------RA---KE-A-AEQ-D--V-EKKK------------------------------------------------------------------------------------------
>Chelonoidis_nigra@CT01131211.H1.1
----------------MAP--SRN------GMILKPHFHK---------D-----W------Q-----------------------------------------------------R------R------VATW-------FNQPARKIRRRKARQ--AKARRIAPRPVSG-PV-RPIVRCPTVRYHTKVRAGRGFSLEE-LRMAGI-NKRVARTIGISVDPRRRN-KSTESLQ--ANVQRLKEYRSKLI-----------------------------------------------------------L--S--G-P--------------VMP--I---R--N---V---Y--K--KE---KA--RVI--SEDE--K--N----------F--KA-FASLRMARANARLFGI---R----A---------K-----------RA---KE-A-AEQ-D--V-EKKK------------------------------------------------------------------------------------------
>Chrysemys_picta_bellii@CT01131211.H1.1
----------------MAP--SRN------GMILRPHFHK---------D-----W------Q-----------------------------------------------------R------R------VATW-------FNQPARKIRRRKARQ--AKARRIAPRPVSG-PI-RPIVRCPTVRYHTKVRAGRGFSLEE-LRMAGI-NKRVARTIGISVDPRRRN-KSTESLQ--ANVQRLKEYRSKLILFP--RK-----P-----S--A---P-KKG-------DSS-PE---E-LKM-AT---Q-L--S--G-P--------------VMP--I---R--N---V---Y--K--KE---KA--RVI--SEEE--K--N----------F--KA-FASLRMARANARLFGI---R----A---------K-----------RA---KE-A-AEQ-D--V-EKKK------------------------------------------------------------------------------------------
>Crocodylus_niloticus@CT01131211.H1.2
----------------MAP--SRN------GMILKPHFHK---------D-----W------Q-----------------------------------------------------R------R------VATW-------FNQPARKIRRRKARQ--AKARRIAPRPVAG-PI-RPMVRCPTVRYHTKVRAGRGFSLEE-LRLAGI-NKKFARTIGISVDPRRRN-KSTESLQ--ANVQRLKEYRSKLILFP--RK-----P-----S--A---P-KKG-------DSS-AE---E-LKM-AT---Q-L--S--G-P--------------VMP--I---R--S---V---Y--K--KE---KA--RVI--SEDE--K--N----------F--KA-FASLRMARANARLFGI---R----A---------K-----------RA---KE-A-AEQ-D--V-EKKK------------------------------------------------------------------------------------------
>Cyclorana_alboguttata@Calb7160.H1.1
----------------MAP--SRN------GMILKPHFHK---------D-----W------Q-----------------------------------------------------R------R------VATW-------FNQPARKIRRRKARQ--AKARLVAPRPVSG-PI-RPIVRCPTIRYHTKVRAGRGFSLEE-LKAAGI-NKKVARTIGISVDHRRRN-KSTESLQ--TNVQRLKEYRSKLIIFP--RK-----P-----S--K---P-KKG-------DSS-AE---E-LKM-AT---Q-L--K--G-T--------------VMP--I---R--N---V---Y--K--KE---KA--RLI--TEEE--R--N----------F--KA-FASLRMARANARLFGI---R----A---------K-----------RA---KE-A-AEQ-D--M-EK--------------------------------------------------------------------------------------------
>Cynops_pyrrhogaster@CT01131211.H1.1
----------------MAP--SRN------GMILKPHFHK---------D-----W------Q-----------------------------------------------------R------R------VATW-------FNQPARKTRRRKARQ--AKARLIAPRPISG-PI-RPVVRCPTIRYHTKVRAGRGFSLEE-LKLAGI-NKKVARTIGISVDPRRRN-RSAESLQ--CNVQRLKEYRSKLIIFP--RK-----A-----S--V---P-KKG-------DSS-AE---E-LKL-AT---Q-L--T--G-P--------------VMP--I---R--N---V---Y--K--KE---KA--RVI--SEDE--K--N----------F--KA-FASLRMARANARLFGI---R----A---------K-----------RA---KE-A-ADQ-D--V-EKKK------------------------------------------------------------------------------------------
>Elaphe_guttata@CT01131211.H1.1
----------------MAP--SRN------GMILKPHFHK---------D-----W------Q-----------------------------------------------------R------R------VATW-------FNQPARKIRRRKARQ--AKARRIAPRPVSG-PV-RPVVRCPTVRYHTKVRLGRGFSLEE-LRMAGI-HKKFARTIGIAVDPRRRN-KSTEALQ--ANVQRLKEYRSKLILFP--RK-----S-----S--A---P-KKG-------DST-AE---E-LKM-AT---Q-L--S--G-P--------------VMP--I---K--T---V---Y--K--KE---KA--RVI--SEEE--K--N----------F--KA-FATLRMARANARLFGI---R----A---------K-----------RA---KE-A-AEQ-D--V-EKEK------------------------------------------------------------------------------------------
>Emys_orbicularis@Contig18527.H1.1
----------------MAP--SRN------GMILRPHFHK---------D-----W------Q-----------------------------------------------------R------R------VATW-------FNQPARKIRRRKARQ--AKARRIAPRPVSG-PI-RPIVRCPTVRYHTKVRAGRGFSLEE-LRMAGI-NKRVARTIGISVDPRRRN-KSTESLQ--ANVQRLKEYRSKLILFP--RK-----P-----S--A---P-KKG-------DSS-PE---E-LKM-AT---Q-L--S--G-P--------------VMP--I---R--N---V---Y--K--KE---KA--RVI--SEDE--K--N----------F--KA-FASLRMARANARLFGI---R----A---------K-----------RA---KE-A-AEQ-D--V-EKKK------------------------------------------------------------------------------------------
>Eublepharis_macularius@CT01131211.H1.1
----------------MAP--SRN------GMILKPHFHK---------D-----W------Q-----------------------------------------------------R------R------VATW-------FNQPARKIRRRKARQ--AKARRIAPRPVSG-PI-RPIVRCPTVRYHTKVRAGRGFSLEE-LRMAGI-HKKFARTIGISVDPRRRN-KSTEALQ--ANVQRLKEYRSKLILFP--RK-----P-----S--A---P-KKG-------DSS-AE---E-LKM-AT---Q-L--S--G-P--------------VMP--I---R--N---V---Y--K--KE---KA--RVI--SEEE--K--N----------F--KA-FASLRMARAXARL--------------------------------------------------------------------------------------------------------------------------------------------------
>Eublepharis_macularius@Emac105063.H1.1
-------------------------------------------------------------------------------------------------------------------------------------------------ARKIRRRKARQ--AKARRIAPRPVSG-PV-RPVVRGPTVRYHTKVRLGRGFSLEE-LRMAGI-HKKFARTIGIAVDPRRRN-KSTEALQ--ANVQRLKEYRSKLILFP--RK-----S-----S------------------------------------------------------------------------------------------------------------------------------------------------------------------------------------------------------------------------------------------------------------------------------------------------
>Lampropholis_coggeri@CT01131211.H1.1
----------------MAP--SRN------GMILKPHFHK---------D-----W------Q-----------------------------------------------------R------R------VATW-------FNQPARKIRRRKARQ--AKARRIAPRPVSG-PI-RPIVRCPTIRYHTKVRAGRGFSLEE-LRMAGI-NKKYARTIGISVDPRRRN-RSTEALQ--ANVQRLKEYRSKLILFP--RK-----P-----S--A---P-KKG-------DSS-AE---E-LKM-AT---Q-L--P--G-T--------------VMP--I---K--N---V---H--K--RE---KA--RVI--SEDE--K--N----------F--KA-FASLRMARANARLFGI---R----A---------K-----------RA---KE-A-AEQ-D--V-EKKK------------------------------------------------------------------------------------------
>Latimeria_chalumnae@CT01131211.H1.1
----------------MAP--SRN------GMLLKPHFHK---------D-----W------Q-----------------------------------------------------R------R------VRTW-------FNQPARKIRRRKARQ--AKARLIAPRPVAG-PL-RPIIRCPTVRYHTKVRAGRGFSLEE-LKAANI-NKKMAPTIGIAVDPRHRN-RSTESLQ--ANIQQLREYRSKLILFP--RK-----A-----S--A---P-KKG-------DSS-AE---E-IKM-AT---Q-L--V--G-P--------------VMP--I---R--N---I---Y--K--KE---QA--RVI--SEDE--K--N----------F--KA-FASLRMARANARLFGI---R----A---------K-----------RA---KE-A-AEQ-D--V-EKKK------------------------------------------------------------------------------------------
>Latimeria_menadoensis@CT01131211.H1.1
----------------MAP--SRN------GMLLKPHFHK---------D-----W------Q-----------------------------------------------------R------R------VRTW-------FNQPARKIRRRKARQ--AKARLIAPRPVAG-PL-RPIIRCPTVRYHTKVRAGRGFSLEE-LKAASI-NRKMARTIGIAVDPRRRN-RSTESLQ--ANVQRLKEYRSKLILFP--RK-----A-----S--A---P-KKG-------DSS-AE---E-IKM-AT---Q-L--V--G-P--------------IMP--I---R--N---V---Y--K--KE---QA--RDI--SEDE--K--N----------F--KA-FASLRMARANARLFGI---R----A---------K-----------RA---KE-A-AEQ-D--V-EKKK------------------------------------------------------------------------------------------
>Notophthalmus_viridescens@CT01131211.H1.1
----------------MAP--SRN------GMILKPHFHK---------D-----W------Q-----------------------------------------------------R------R------VATW-------FNQPARKIRRRKARQ--AKARLIAPRPISG-PI-RPIVRCPTIRYHTKVRAGRGFSLEE-LKLAGI-NKKVARTIGISVDXRRRX-XSAESLQ--CNVXRLXEYRSKLIIXP--RK-----A-----X--X---P-XXG-------XSX-AX---X-LXX-XT---Q-L--X--G-P--------------VMP--I---R--N---V---Y--K--KE---KA--RVI--SEDE--K--N----------F--KA-FASLRMARANARLFGI---R----A---------K-----------RA---KE-A-ADQ-D--V-EKKK------------------------------------------------------------------------------------------
>Pelodiscus_sinensis@toto46241.H1.1
----------------MAP--SRN------GMILKPHFHK---------D-----W------Q-----------------------------------------------------R------R------VATW-------FNQPARKIRRRKARQ--AKARRIAPRPVSG-PI-RPIVRCPTIRYHTKVRAGRGFSLEE-LRMAGI-NKMVARTIGISVDPRRRN-KSTESLQ--ANVQRLKEYRSKLILFP--RK-----P-----S--A---P-KKG-------DSS-PE---E-LKM-AT---Q-L--S--G-P--------------VMP--I---R--N---V---Y--K--KE---KA--RVI--SEDE--K--N----------F--KA-FASLRMARANARLFGI---R----A---------K-----------RA---KE-A-AEQ-D--V-EKKK------------------------------------------------------------------------------------------
>Phrynops_hilarii@Contig29985.H1.1
----------------MAP--SRN------GMILKPHFHK---------D-----W------Q-----------------------------------------------------R------R------VATW-------FNQPARKIRRRKARQ--AKARRIAPRPVSG-PI-RPIVRCPTVRYHTKVRAGRGFSLEE-LKMAGI-NKKVARTIGISVDPRRRN-KSTESLQ--ANVQRLKEYRSKLILFP--RK-----P-----S--A---P-KKG-------DSS-AE---E-LKM-AT---Q-L--S--G-P--------------VMP--I---R--N---V---Y--K--KE---KA--RVI--SEDE--K--N----------F--KA-FASLRMARANARLFGI---R----A---------K-----------RA---KE-A-AEQ-D--V-EKKK------------------------------------------------------------------------------------------
>Podarcis_sp.@CT01131211.H1.1
----------------MAP--SRN------GMILNPHFHK---------D-----W------Q-----------------------------------------------------R------R------VATW-------FNQPARKIRRRKTRQ--AKARRIAPRPVSG-PI-RPIVRCPTVRYHTKVRAGRGFSLEE-LRMAGI-NKKFAQTIGISVDPRRRN-RSTEALQ--ANVQRLKEYRSKIILFP--RK-----P-----S--A---P-KKG-------DSA-AE---E-LKM-AT---Q-L--S--G-P--------------VMP--I---K--N---V---Y--K--KE---KA--RVI--SEEE--K--N----------F--KA-FASLRMARANARLFGI---R----A---------K-----------RA---KE-A-AEQ-D--V-EKKK------------------------------------------------------------------------------------------
>Pogona_vitticeps@CT01131211.H1.1
----------------MAP--SRN------GMILKPHFHK---------D-----W------Q-----------------------------------------------------R------R------VATW-------FNQPARKIRRRKARQ--AKARRIAPRPVSG-PI-RPIVRCPTVRYHTKVRAGRGFSLEE-LKMAGI-HKKFARTIGIAVDPRRRN-RSTEALQ--ANVQRLKEYRSKLILFP--RR-----P-----S--A---P-KKG-------DSS-AE---E-LKM-AT---Q-L--S--G-P--------------VMP--I---K--N---V---Y--K--KE---KA--RVI--TEEE--K--N----------F--KA-FASLRMARANARLFGI---R----A---------K-----------RA---KE-A-AEQ-D--V-EKKK------------------------------------------------------------------------------------------
>Protopterus_annectens@CT01131211.H1.1
----------------MAP--KRN------GMILKPHFHK---------D-----W------Q-----------------------------------------------------R------R------VRTW-------FNQPARKVRRRRARQ--AKARLIAPRPVAG-PL-RPVVRCPTFRYHTKIRAGRGFSLEE-LRAAGI-NKRVAKTIGIAVDPRRRN-KSTESLQ--GNVQRLKEYRSKLILFP--RK-----A-----S--L---P-KKG-------DGS-AE---E-IKM-AT---Q-L--V--G-S--------------VMP--I---R--Q---A---L--K--KE---KA--RVI--SEDE--K--N----------F--KA-FASLRMARANARLFGI---R----A---------K-----------RA---KE-A-AEQ-E--G-EKKK------------------------------------------------------------------------------------------
>Python_regius@CT02131211.H1.1
----------------MAP--SRN------GMILKPHFHK---------D-----W------Q-----------------------------------------------------R------R------VATW-------FNQPARKIRRRKARQ--AKARRIAPRPVSG-PV-RPVVRCPTVRYHTKVRLGRGFSLEE-LRMAGI-HKKFARTIGIAVDPRRRN-KSTEALQ--ANVQRLKEYRSKLILFP--RK-----S-----S--A---P-KKG-------DST-AE---E-LKM-AT---Q-L--S--G-P--------------VMP--I---K--T---V---Y--K--KE---KA--RVI--SEEE--K--N----------F--KA-FATLRMARANARLFGI---R----A---------K-----------RA---KE-A-AEQ-D--V-EKKK------------------------------------------------------------------------------------------
>Rana_chensinensis@Rche278564.H1.1
------------------------------------------------------------------------------------------------------------------------------------------------------------------------------------------------------------AGI-NKKVARXIXXSVDXRRRN-KSTESLQ--TNVQRLKEYRSKLILFP--RK-----P-----S--X---X-XKG-------DGX-AE---E-LKX-AX---X-X--X--G-P--------------VMP--I---R--Q---T---F--K---------------------------------------------------------------------------------------------------------------------------------------------------------------------------------------------------------
>Sphenodon_punctatus@toto29161.H1.1
----------------MAP--SRN------GMILKPHFHK---------D-----W------Q-----------------------------------------------------R------R------VATW-------FNQPARKIRRRKARQ--AKARRIAPRPVSG-PL-RPVVRCPTVRYHTKVRAGRGFSLEE-LRMAGI-HKKVAQTIGISVDPRRRN-KSTEALQ--ANVQRLKEYRSKLILFP--RK-----P-----S--A---P-KKG-------DGS-AE---E-LKM-AT---Q-L--S--G-P--------------VMP--I---K--N---V---Y--K--KE---KA--RVI--SEDE--K--N----------F--KA-FASLRMARANARLFGI---R----A---------K-----------RA---KE-A-AEQ-D--V-EKKK------------------------------------------------------------------------------------------
>Trachemys_scripta@CT01131211.H1.1
----------------MAP--SRN------GMILRPHFHK---------D-----W------Q-----------------------------------------------------R------R------VATW-------FNQPARKIRRRKARQ--AKARRIAPRPVSG-PI-RPIVRCPTVRYHTKVRAGRGFSLEE-LRMAGI-NKRVARTIGISVDPRRRN-KSTESLQ--ANVQRLKEYRSKLILFP--RK-----P-----S--A---P-KKG-------DSS-PE---E-LKM-AT---Q-L--S--G-P--------------VMP--I---R--N---V---Y--K--KE---KA--RVI--SEEE--K--N----------F--KA-FASLRMARANARLFGI---R----A---------K-----------RA---KE-A-AEQ-D--V-EKKK------------------------------------------------------------------------------------------
