# Supplementary material for: A phylogenomic framework and timescale for comparative studies of tunicates
Source: BMC Biol. 2018 Apr 13;16:39. doi: 10.1186/s12915-018-0499-2 (PMC5899321; doi:10.1186/s12915-018-0499-2)
Supplement: Supplementary file 4 — Supporting data. Transcriptome assemblies, alignments, and trees. (ZIP 38502 kb) [file 12915_2018_499_MOESM4_ESM.zip › 12915_2018_499_MOESM4_ESM/12915_2018_499 (Delsuc) Files Updated 23-03-2018/rpl15a.fasta]

>Danio_rerio@AAI55096
-------------------------MGAYKYMQELWRKKQSDVM-RFLLR-VRCWQ-------------YRQLS-SLHRAPRPTRPDKARRLGYKAKQG----------------------YVIYRIRVRRGGRKR--PVPK--GATYGKPVHHG-VNQIKFARSLQSVA---EER-AGRH-C-GGLRVLNSYWVGEDSTYKFFEVILIDTFHKAIRRNPDTQWI--T-KAV--HK-HRE-MRGLTSAGKKSRGL-G---KG-HKFHLT-IGGSRRAAWKR-RNTLQLHRYR--------------------------
>Xenopus_laevis@AAH75126
-------------------------MGAYKYMQELWRKKQSDVM-RFLLR-VRCWQ-------------YRQLS-SLHRAPRPTRPDKARRLGYKAKQG----------------------YVIYRIRVRRGGRKR--PVPK--GATYGKPVNHG-INQLKFARSLQSVA---EER-AGRH-C-GGLRVLSSYWVGEDSTYKFFEVILVDTFHKAIRRNPDTQWI--T-KAV--HK-HRE-MRGLTSAGKKSRGL-G---KG-HKYHIT-IGGSRRACWKR-RNTLQLHRYR--------------------------
>Xenopus_tropicalis@AAI66327
-------------------------MGAYKYMQELWRKKQSDVM-RFLLR-VRCWQ-------------YRQLS-SLHRAPRPTRPDKARRLGYKAKQG----------------------YVIYRVRVRRGGRKR--PVPK--GATYGKPVHHG-VNQLKFARSLQSVA---EER-AGRH-C-GGLRVLSSYWVGEDSTYKFFEVILIDTFHKAIRRNPDTQWI--T-KSV--HK-HRE-MRGLTSAGKKSRGL-G---KG-HKYHIT-IGGSRRACWKR-RNTLQLHRYR--------------------------
>Scyliorhinus_canicula@AAN73346
----------------------------------LWRKKQSDVM-RFLLR-VRCWQ-------------YRQLS-ALHRAPRPTRPDKARRLGYKAKQG----------------------YVIYRVRVRRGGRKR--PVPK--GATYGKPVHHG-VNQLKFARSLQSVA---EER-AGRH-C-GGLRVLASYWVGEDATYKFFEVVLVDIFHKAIRRNPDTQWI--T-KPV--HK-HRE-MRGLTSAGKKSRGL-G---KG-HKFHLT-IGGSRRASRRR-R-----------------------------------
>Ambystoma_mexicanum@45806374.1
-------------------------MGAYKYMQELWRKKQSDVM-RFLLR-VRCWQ-------------YRQLS-ALHRAPRPTRPDKARRAGYKAKQG----------------------YVIYRIRVRRGGRKR--PVPK--GATYGKPVHHG-VNQIKFARSLQSVA---EER-AGRH-C-GGLRVLSSYWVGEDSTYKFFEVVLIDTFHKAIRRNPEIQWI--T-KPV--HK-HRE-MRGLTSAGKKSRGL-G---KG-HKFHLT-TGGSRRAAWRR-RNTLQLHRYR--------------------------
>Leucoraja_erinacea@CT02080729.H1.1
-------------------------MGAYKYMQELWRKKQSDVM-RFLLR-VRCWQ-------------YRQLS-ALHRAPRPTRPDKARRLGYKAKQG----------------------YVIYRIRVRRGGRKR--PVPK--GATYGKPVHHG-VNQLKFARSLQSVA---EER-AGRH-C-GGLRVLASYWVGEDATYKFFEVVLIDPFHKAIRRNPDTQWI--T-KPV--HK-HRE-MRGLTSAGKKSRGL-G---KG-HKYHLT-IGGSRRAAWRR-RNTLQLRRYR--------------------------
>Mus_musculus@XP_995671
-------------------------MGAYKYIQELWRKKQSDVM-RFLLR-VRCWQ-------------YRQLS-ALHRAPRPTRPDKARRLGYKAKQG----------------------YVIYRIRVRRGGRKR--PVPK--GATYGKPVHHG-VNQLKFARSLQSVA---EER-AGRH-C-GALRVLNSYWVGEDSTYKFFEVILIDPFHKAIRRNPDTQWI--T-KPV--HK-HRE-MRGLTSAGRKSRGL-G---KG-HKFHHT-IGGSRRAAWRR-RNTLQLHRYR--------------------------
>Monodelphis_domestica@XP_003342147
-------------------------MGAYKYIQELWRKKQSDVM-RFLLR-VRCWQ-------------YRQLS-SLHRAPRPTRPDKARRLGYKAKQG----------------------YVIYRIRVRRGGRKR--PVPK--GATYGKPVHHG-VNQLKFARSLQSVA---EER-AGRH-C-GALRVLNSYWVGEDSTYKFFEVILIDPFHKAIRRNPDTQWI--T-KPV--HK-HRE-MRGLTSAGRKSRGL-G---KG-HKFHHT-IGGSRRAAWRR-RNTLQLHRYR--------------------------
>Bos_taurus@DAA16199
-------------------------MGAYKYIQELWRKKQSDVM-RFLLR-VRCWQ-------------YRQLS-ALHRAPRPTRPDKARRLGYKAKQG----------------------YVIYRIRVRRGGRKR--PVPK--GATYGKPVHHG-VNQLKFARSLQSVA---EER-AGRH-C-GALRVLNSYWVGEDSTYKFFEVILIDPFHKAIRRNPDTQWI--T-KPV--HK-HRE-MRGLTSAGRKSRGL-G---KG-HKFHHT-IGGSRRAAWRR-RNTLQLHRYR--------------------------
>Bos_taurus@DAA16199DP2
-------------------------MGAYKYIQELWRKKQSDVM-RFLLR-VRCWQ-------------YRQLS-ALHRAPRPTRPDKARRLGYKAKQG----------------------YVIYRIRVRRGGRKR--PVPK--GATYGKPVHHG-VNQLKFARSLQSVA---EER-AGRH-C-GALRVLNSYWVGEDSTYKFFEVILIDPFHKAIRRNPDTQWI--T-KPV--HK-HRE-MRGLTSAGRKSRGL-G---KG-HKFHHT-VGGSRRAAWRR-RNTLQLHRYR--------------------------
>Gallus_gallus@XP_004939468
-------------------------MGAYKYIQELWRKKQSDVM-RFLLR-VRCWQ-------------YRQLS-ALHRAPRPTRPDKARRLGYKAKQG----------------------YVIYRVRVRRGGRKR--PVPK--GATYGKPVHHG-VNQLKFARSLQSVA---EER-AGRH-C-GALRVLNSYWVGEDSTYKFFEVILIDPFHKAIRRNPDTQWI--T-KPV--HK-HRE-MRGLTSAGRKSRGL-G---KG-HKFHHT-IGGSRRAAWRR-RNTLQLHRYR--------------------------
>Taeniopygia_guttata@EMC83187
-------------------------MGAYKYIQELWRKKQSDVM-RFLLR-VRCWQ-------------YRQLS-ALHRAPRPTRPDKARRLGYKAKQG----------------------YVIYRVRVRRGGRKR--PVPK--GATYGKPVHHG-VNQLKFARSLQSVA---EER-AGRH-C-GALRVLNSYWVGEDSTYKFFEVILIDPFHKTIRRNPDTQWI--T-KPV--HK-HRE-MRGLTSAGRKSRGL-G---KG-HKFHHT-IGGSRRAAWRR-RNTLQLHRYR--------------------------
>Petromyzon_marinus@AAN73345
-------------------------MGAYKYIQELWRKKQSDVM-RFLLR-VRCWQ-------------YRQLS-AVHRAPRPTRPDKARRLGYKAKQG----------------------YVIYRVRVRRGGRKR--PVPK--GATYGKPVHQG-VNQLKFARSLQSVA---EER-AGRH-C-GALRVLASYWVCEDSTYKYFEVILIDTFHKAIRRNPDTQWI--T-KPV--HK-HRE-MRGLTSAGRKSRGL-G---KG-HRFHLT-IGGSRKAAWRR-RNTLQLRRYR--------------------------
>Lethenteron_japonicum@DC612649.H1.1
-------------------------MGAYNYIQELWRKKQSDVM-RFLLR-VRCWQ-------------YRQLS-AVHRAPRPTRPDKARRLGYKAKQG----------------------YVIYRVRVRRGGRKR--PVPK--GATYGKPVHQG-VNQLKFARSLQSVA---EER-AGRH-C-GALRVLASYWVCXDSTYKYYEVILI-------------------------------------------------------------------------------------------------------------
>Myxine_glutinosa@AAN73344
----------------------------------LWRKKQSDVM-RFLLR-VRCWH-------------LRQLS-ALHRAPRPMRPDKARRLGYKAKQG----------------------YVIYRVRVRRGGRKK--PVPK--GATYGKPVHQG-VNQMKFARNLQAVA---EGR-AGRH-L-GALRVLNSYWVCEDSTYKYFEVILIDPFHKAIRRNPDTQWI--T-KPV--HK-HRE-MRGLTSAGRRSRGL-G---KG-HGYHQT-IGGSRRAAWRR-R-----------------------------------
>Eptatretus_burgeri@53869046.1
-------------------------MGAYRYMQELWRKKQSDMM-RFLLR-VRCWQ-------------FRQLS-ALHRAPRPLRPDKARRLGYKAKQG----------------------YVIYRVRVRRGGRKK--PVPK--GATYGKPVHQG-VNQMKFARNLQAVA---EGR-AGRH-L-GALRVLNSYWICEDATYKYFEVILIDPFHKAIRRNPDTQWI--T-KPV--HK-HRE-MRGLTSAGRKSRGL-G---KG-HGYHQT-IGGSRHAAWRR-RNTLQLRRYR--------------------------
>Saccoglossus_kowalevskii@ti.13
-------------------------MGAYKYMQEVWKKKQSDAM-RFLLR-VRCWQ-------------YRQLT-AIHRAPRPTRPDKARRLGYRAKQG----------------------YVIYRIRLRRGGRKR--PVPK--GATYGKPTNQG-VNQLKWQRSLQSLA---EER-AGRR-C-GGLRVLNSYWVGQDSTYKFFEVIMVDPFHKAIRRNPDTQWI--C-NPV--HK-HRE-LRGLTSAGKKNRGI-G---KG-HLHTQT-IGGSRRAAWKR-RNTQQMHRYR--------------------------
>Ptychodera_flava@CT01071219.H1.1
-------------------------MGAYKYMQELWKKKQSDAM-RFLLR-VRCWQ-------------YRQLS-SIHRAPRPTRPDKARRLGYRAKQG----------------------YVIYRIRVRRGGRKR--PVPK--GATYGKPTNQG-VNQLKWQRSLQSLA---EER-AGRR-C-GGLRVLNSYWVAQDATYKFYEVIMVDPFHKTIRRNPDTQWI--C-KPV--HK-HRE-LRGLTSAGKKNRGI-G---KG-HFYSQT-IGGSRRAAWKR-RNTIQMRRYR--------------------------
>Balanoglossus_clavigerus@CT01101217.H1.1
-------------------------MGGYKYIQELWKKKQSDAM-RFLLR-VRCWQ-------------YRQLS-SIHRAPRPTRPDKARRLGYRAKQG----------------------YVIYRIRLRRGGRKR--PVPK--GATYGKPTNQG-VNQLKWQRSLQSLA---EER-AGRR-C-GGLRVLNSYWVAQDNTYKFFEVIMVDPHHKTIRRNPDTQWI--C-RPV--HK-HRE-LRGLTSAGKKNRGI-G---KG-HLYTQT-IGGSRRAAXKR-------------------------------------
>Strongylocentrotus_purpuratus@XP_780026
-------------------------MGAYKYMSEVWRKKQSDVM-RFLVR-VRTWQ-------------FRQLS-AIHRATRPMRPDKARSMGYRAKQG----------------------YVIYRIRLRRGGRKR--PVPK--GATYGKPTNQG-VNQLKYQKSLQSTA---EER-VGRR-C-GALRVLNSYWICEDSTYKYFEIILIDPMHKAIRRNPDTQWI--T-KSV--HK-HRE-CRGLTSASRKSRGL-G---KG-HLYKQT-SGGSRKASWKR-RNLLRLRRYR--------------------------
>Paracentrotus_lividus@89444755.6
-------------------------MGAYKYMSEVWRKKQSDVM-RFLVR-IRTWQ-------------LRQLA-AIHRATRPMRPDKARSMGYRAKQG----------------------YVIYRIRLRRGGRKR--PVPK--GATYGKPTNQG-VNQLKYQKSLQSTA---EER-VGRR-C-GALRVLNSYWICEDSTYKYFEVILIDPMHKAIRRNPDTQWI--T-KSV--HK-HRE-CRGLTSASKKSRGL-G---KG-HLYKQT-SGGSRKASWKR-RNLLRLRRSR--------------------------
>Patiria_pectinifera@93296113.1
-------------------------MGAYKYMQELHRKKQSDVM-RFLKR-VRTWN-------------LRQLS-SVHRASRPMRPDKARRMGYRAKQG----------------------YVIYRVRVRRGGRKR--PVPK--GATYGKPTNQG-VNQLKFQRSLQSVA---EER-AGRR-C-GGLRVLNSYWTCEDSTYKYFEIIMVDPFHNAIRRNPDTRWI--C-NPV--HK-HRE-LRGLTSAGKKSRGL-G---KG-HLYKQT-IGGSRRAAWKR-RNTLSLKRYR--------------------------
>Patiria_miniata@CT03100729.H1.1
-------------------------MGAYKYMQELHRKKQSDVM-RFLKR-VRTWN-------------LRQLS-SVHRASRPMRPDKARRMGYRAKQG----------------------YVIYRVRVRRGGRKR--PVPK--GATYGKPTNQG-VNQLKFQRSLQSVA---EER-AGRR-C-GGLRVLNSYWTCEDSTYKYFEIIMVDPFHNAIRRNPDTRWI--C-NPV--HK-HRE-LRGLTSAGKKSRGL-G---KG-HLYKQT-IGGSRRAAWKR-RNTLSLKRYR--------------------------
>Holothuria_glaberrima@CT01070704.H1.1
-------------------------MGSHKYMAETWKKKQSDVM-RFLRR-IRTWH-------------FRQLT-AVHRASRPTRPDKAKALGYRAKQG----------------------ICIYRVRVRRGGRKR--PVPK--GATYGKPTNQG-VNQLKFQRSLQSVA---EER-VGRR-C-GGLRVMNSYWIAQDSTYKYYEVIMVDPFHSAIRRTPDLQWI--C-KPV--MK-HRE-MRGLTAAGKRSRGL-G---KG-HRFKMTHPGGSRRAAWKR-RQKISLRRYR--------------------------
>Apostichopus_japonicus@CT01090526.H1.1
-------------------------MGSHKYVSELWKKKQCDVM-RFLRR-IRTWH-------------YRQLS-SVHRASRPTRPDKAKSLGYRAKQG----------------------VCVYRVRVRRGGRKR--PVPK--GATYGKPTNQG-INQLKFQRSLQSVA---EER-VGRR-C-GGLRVLSSYWIAEDSTYKYYEIIMVDPFHKAIRRTPDMQWI--C-KNV--MK-HRE-MRGLTAAGKKSRGL-G---KG-HRYKMTHPGGSRRAAWKR-RQAMSLRRYR--------------------------
>Dendrodoa_grossularia@CT02091002.H1.1
-------------------------MGAYKYMNEVWRKKQSDVM-RYLLR-IRCWH-------------FRQLS-AVHRAPRPTRPEKAHKLGYKAKQG----------------------FVIYRVRVRRGGRKR--PVPK--GATYGKPVHQG-VNQLKFAKSHQSVA---EGR-AGRH-C-GALRVLNSYWVAQDSTYKYYEVVMIDPMHKAVRRDPKTNWI--C-KAV--MK-HRE-CRGLTSASRKSRGL-G---KG-HRFNHT-KGGSVHASWLR-RNTVQMRRKR--------------------------
>Dendrodoa_grossularia@CT01091002.H1.1
-------------------------MGAYKYMNEVWRKKQSDVM-RYLLR-IRCWH-------------FRQLS-AVHRAPRPTRPEKAHKLGYKAKQG----------------------FVIYRVRVRRGGRKR--PVPK--GATYGKPVHQG-VNQLKFAKSHQSVA---EGR-AGRH-C-GALRVLNSYWVAQDSTYKYYEVVMIDPMHKAVRRDPKTNWI--C-KAV--MK-HRE-CRGLTSASKKSRGL-G---KG-HRFNHT-KGGSIHASWLR-RNTVQMRRKR--------------------------
>Halocynthia_roretzi@CT01091210.H1.1
-------------------------MGAYKYMNEIWRKKQSDVM-RYLLR-IRCWH-------------FRQLS-AVHRAPRPTRPEKAHRLGYKAKQG----------------------FVVYRVRVRRGGRKR--PVPK--GATYGKPVHHG-VNQLKFAKSLQSVA---EGR-AGRH-C-GALRVLNSYWVAQDSTYKYYEVIMVDPMHKAVRRDPSINWI--C-KAV--MK-HRE-LR----ASRKSRGL-G---KG-HRFHKT-KGGSVHASWLR-RNTVQMRRKR--------------------------
>Microcosmus_squamiger@CBN08624
-------------------------MGAYKYMNEVWRKKQSDVM-RYLLR-IRCWH-------------FRQLS-AVHRASRPTRPEKAHKLGYKAKQG----------------------FVIYRVRVRRGGRKR--PVPK--GATYGKPVHQG-VNQLKFARSHQSVA---EGR-AGRH-C-GALRVLSSYWVAQDSTYKYYEVIMVDPMHKAIRRDPSINWL--C-KSV--MK-HRE-LRGLTSAGRKSRGL-G---KG-HRFNHT-KGGSTRASWLR-RNTVQMRRKR--------------------------
>Styela_plicata@CT01091002.H1.1
-------------------------MGAYKYMNEVWRKKQSDVM-RYLLR-IRSWH-------------FRQLS-AVHRAPRPTRPEKAHKLGYKAKQG----------------------FVVYRVRVRRGGRKR--PVPK--GATYGKPVHQG-VNQLKFARSLQSVA---EGR-AGRH-C-GALRVLNSYWVAEDSTYKYFEVIMIDPMHKAVRRDPSINWI--C-KSV--MK-HRE-LRGLTSAGRMSRGL-G---KG-HRFNKT-KGGSVKASWLR-RNTVQMRRKR--------------------------
>Polyandrocarpa_maxima@CT01091002.H1.1
-------------------------MGAYKYMNEVWRKKQSDVM-RYLLR-IRCWH-------------FRQLS-AVHRAPRPTRPEKAHTLGYKAKQG----------------------YVIYRVRVRRGGRKK--PVPK--GATYGKPVHQG-VNQLKFARSHQSVA---EGR-AGRH-C-GALRVLNSYWVAQDSTYKYYEVIMIDPMHKAVRRDPKINWI--A-KSV--MK-HRE-MRGLTSAGRKSRGL-G---KG-HRFHHT-KGGSVHASWLR-RNTVQMRRKR--------------------------
>Molgula_tectiformis@68111120.20
-------------------------MGAYKYMNEVWRKKQTDVM-RFLHR-IRCWH-------------FRQLT-AVHRASRPTRPEKAHQLGYKAKQG----------------------YVIYRVRVRRGGRKK--PVPK--GNTAGKPVHQG-VNQLKFNRNKASVA---EGR-AGRQ-C-GGLRVLNSYWVAQDSTYKYYEVIMVDPMHKAIRRQPQINWI--C-N----KK-HRE-LRGLTSAGKSSRGL-G---KG-HRFNNT-IGGSTHAAWKR-RNTTSLRRKR--------------------------
>Molgula_gulf@CT01091002.H1.1
-------------------------MGAYKYMNELWRKKQSDAM-RFLHR-IRCWH-------------FRQLS-AVHRASKPTRPEKAHQLGYKAKQG----------------------YVIYRVRVRRGGRKK--PVPK--GNTAGKPVHQG-VNQLKFNRNKASVA---EGR-AGRQ-C-GALRVLNSYWVAQDSTYKYYEVIMVDPMHKAIRRQPQINWI--C-N----KK-HRE-LRGLTSAGKSSRGL-G---KG-HKFTNT-IGGSTHAAWRR-RNTTAMRRKR--------------------------
>Bostrichobranchus_pilularis@CT01091002.H1.1
-------------------------MGAYKYMNEVWRKKQSDTM-RFLHR-VRCWH-------------FRQLS-AVHRVTKPTRPEKAHKLGYKATQG----------------------YVVYRVRVRRGGRKR--PVPK--GNTSGKPVNQG-INQLKFARNKRSVA---EHR-AGRK-C-GALKVLNSYWVAEDSTYKYFEVIMVDPMHKAIRRQPQINWI--C-N----KK-HRE-MRGLTSAGKSSRGI-G---KG-HKFHLS-IGGSRHAAWKR-RNTTVMRRYR--------------------------
>Molgula_occidentalis@CT01091002.H1.1
-------------------------MGAYKYMNEVWRKKQTDVM-RFLHR-IRCWH-------------FRQLT-AIHRVSRPTRPEKARMLGYKAKQG----------------------YVIYRVRLRRGGRKR--PVPK--GNTSGKPVNQG-VNQLKFHRNKQNVA---EAR-AGRQ-C-GGLRVVNSYWIAQDSTYKYFEIIMVDPMHKVVRRDPQINWI--C-N----KK-HRE-MRGLTSAGKKSRGL-G---KG-HRFHLT-IGGSTHAAWKR-RNTTSMRRKR--------------------------
>Ciona_intestinalis@16896053.6
-------------------------MGAYKYMSEVWRKKQSDVL-RYLLR-IRCWH-------------FRQLS-SVHRASRPTRPDKARKLGYKAKQG----------------------FVIYRARVRRGGRKK--PVPK--GATYGKPVHQG-VNQLKFARNLQSVA---EER-VGRH-C-GALRVLNSYWVAEDSTYKYFEVILADPMHKTIRRDPNIQWI--C-KST--MK-HRE-MRGLTSAGKSSRGL-G---KG-HRFNHS-IGGSVHAAWKR-RNTTQMRRKR--------------------------
>Phallusia_mammilata@CT01091002.H1.1
-------------------------MGAYKYMSEVWRKKQSDVI-RYLLR-VRCWY-------------FRQLS-AVHRAPRPTRPDKARRLGYKAKQG----------------------YVIYRVRVRRGGRKR--PVPK--GATYGKPVHQG-VNQLKFARSLQNVA---EER-AGRH-C-GALRVLNSYWVAEDSTYKYFEIILVDPMHKTIRRDPAIQWI--C-TSV--MK-HRE-CRGLTSAGKSSRGL-G---KG-HKFNHT-IGGSVHAAWKR-RNTTQMRRKR--------------------------
>Ascidia_gemmata@FS997083.H1.1
-------------------------------------------------------------------------------------------------------------------------------------RKR--PVPK--GATYGKPVHQG-VNQLKFARSLQNVA---EER-AGRH-C-GALRVLNSYWVAEDSTYKYFEIILVDPMHKTIRQDPAIQWI--C-RSV--MK-HRE-CRGLTSAGKSSRGL-G---KG-HRFNHT-IGGSVHAAWKR-RNTTQMRRKR--------------------------
>Clavelina_lepadiformis@CT01091002.H1.1
-------------------------MGAYKYMSEVWRKKQSDVM-RYLHR-IRCWH-------------FRQLS-AIHRAPRPTRPDRARKLGYKAKQG----------------------YVVYRVRVRRGGRKR--PVPK--GATYGKPVHQG-VNQLKFARSLQSVA---EER-AGRH-C-GALRVLNSYWVAEDSTYKYFEIILVDPMHKTIRRDPSIQWI--C-KSV--MK-HRE-NRGLTAAGRSSRGL-G---KG-HKFHQT-IGGSARAAWKR-RNTTQMRRKR--------------------------
>Ciona_savignyi@51746792.26
-------------------------MGAYKYMSEVWRKKQSDVL-RYLLR-IRCWH-------------FRQLS-AVHRAPRPTRPDKARRLGYKAKQG----------------------FVIYRARVRRGGRKK--PVPK--GATYGKPVHQG-VNQLKFARSLQSVA---EER-VGRH-C-GALRVLNSYWVAEDSTYKYFEVILVDPMHKTIRRDTGIQWI--C-KSV--MK-HRE-MRGLTSAGRSSRGL-G---KG-HKFNQT-IGGSRRAAWKR-KNTTQMRRKR--------------------------
>Diplosoma_listerianum@46826637.57
-------------------------MGAYKYIQEIWRKKQSDTM-RYLHR-IRCWH-------------FRQLS-RVHRAPRPSRPERARRLGYRAKQG----------------------YVIYRSRVRRGNRRK--KCPK--GRTMGKPVHQG-VNHIKFARNLQNVA---EER-VGRH-C-GALRVLHSYWVAQDSTYKYYEVILIDPMHKTIRRDPKVNWI--C-RGV--MK-HRE-MRGLTGAGKRSRGL-G---KG-HGYSKT-IGGSRRACWKR-QNILHLHRKR--------------------------
>Cystodytes_dellechiajei@CT01091002.H1.1
-------------------------MGAYRYMMELWRKKQSDVM-RYLHR-IRCWH-------------LRQLN-SVHRAPRPSRPDKARRMGYRAKQG----------------------YVIYRVRVRRGNRKK--IVKK--GATYGKPVHQG-VNQLKFKRNLQSVA---EER-AGRR-C-GSLRVLNSYWVAQDSTYKFYEIILIDPNHKGIRRDPKINWI--C-KAT--KK-HRE-RRGLTAAGKRSRGL-G---KG-HGFHKT-QGGSRRRCWKR-RNTLQLHRKR--------------------------
>Xenoturbella_bocki@CT01061105.H1.1
-------------------------MGAYKYVQELWRKKQSDVM-RFLFR-VRRWQ-------------YRQMS-AIHRAPRPTRPDKAKRLGYKAKQG----------------------FVIYRVRVKRGGRKK--QCIK--GQTYGKPVNQG-VNELKFAKSHQAIA---EGR-VGRR-C-GGLRVLNSYWVAQDSKYKYFEVILVDPFHKAIRRDPEIQWI--C-NPV--HK-HRE-MRGLTAATKKSRGL-G---KG-HKFHNT-IGGSRRACWKR-RNTLSLKRYR--------------------------
>Branchiostoma_floridae@EEN54601
-------------------------MGAYKYVQELWRKKQSDVM-RFLLR-VRCWQ-------------YRNLS-AIHRAPRPTRPEKAHRLGYKAKQG----------------------YVIYRIRLRRGGRKK--PVPK--GATYGKPVHQG-VNQMKFARNLRSVA---EER-VGRA-C-GALRVMNSYWVGQDSTYKFFEVILVDPFHKAVRHDPEVQWI--C-KPV--MK-HRE-LRGLTSAGKSSRGL-G---KG-HLHHKT-KGGSWRASWKR-RNTLSLRRYR--------------------------
>Oikopleura_dioica@ti.6
-------------------------MGAYKYMNEVWRKKSSDTM-RYLQR-IRVWQ-------------YRNLN-TIHRASKPTRPEKARRLGYKATQG----------------------FVVYRIKIRRGGRKK--PVPK--GATMGKPTNMG-VF-VQFARRLQSVA---EER-VGRH-C-GSLRVMNSYWVGEDSTYKYFEVILVDPNHNAIRNNAKLQWI--T-KSV--HK-HRE-MRGLTSAGKHSRGV-G---KG-HKYANT-IGGSTHAAWKR-RNTLRLRRKR--------------------------
>Anolis_carolinensis@XP_003226267
-------------------------MGAYKYIQELWRKKQSDVM-RFLLR-VRCWQ-------------YRQLS-ALHRAPRPTRPDKARRLGYKAKQG----------------------YVIYRIRVRRGGRKR--PVPK--GATYGKPVHHG-VNQLKFARSLQSVA---EER-AGRH-C-GALRVLNSYWVGEDSTYKFFEVILVDPFHKAIRRNPDTQWI--T-MPV--HK-HRE-MRGLTSAGRKSRGL-G---KG-HKFHHT-IGGSRRAAWRR-RNTLQLHRYR--------------------------
>Amphiura_filiformis@JK669997.H1.1
-----------------------------------------------------------------------------------------------AKQG----------------------YCIYRVRLRRGGRKR--PVPK--GATYGKPNNQG-VNQLKFQRSPQSVA---EER-AGRK-C-GALRVLNSYWIAEDSTYKYYDVILIDPFHKAIRRNPDSQWI--C-NPV--HK-HRE-LRGLTSAGKKSRGL-G---KG-HKYKQT-IGGSRRAGWKR-RNTVSLKRYR--------------------------
>Eucidaris_tribuloides@CT05120103.H1.1
-------------------------MGAYKYMSEIWRKKQSDVM-RFLMR-IRTWQ-------------FRQLA-AIHRASRPMRPDKARSLGYRAKQG----------------------YVIYRIRLRRGGRKR--PVPK--GATYGKPTNQG-VNQLKYQKSLQSTA---EER-VGRR-C-GALRVLNSYWICHDSTYKYYEVILIDPMHKAIRRNPDTQWI--T-KSV--HK-HRE-MRGLTSAGKKSRGL-G---KG-HLYKQT-KGGSRRACWKR-RNTLQLRRYR--------------------------
>Lytechinus_variegatus@CT01120103.H1.1
-------------------------MGAYKYMQEVWRKKQSDVM-RFLIR-VRTWQ-------------LRQLS-AIHRATRPMRPDKARSMGYRAKQG----------------------YVIYRIRLRRGGRKR--PVPK--GATYGKPTNQG-VNQLKYQKSLQSTA---EER-VGRR-C-GALRVLNSYWICEDSTYKYFEVILVDPMHKAIRRNPDTQWI--T-KSV--HK-HRE-CRGLTSASKKSRGL-G---KG-HLYKQT-SGGSRRASWKR-RNLLRLRRYR--------------------------
>Oreochromis_niloticus@XP_003455276
-------------------------MGAYKYMQELWRKKQSDVM-RFLLR-VRCWQ-------------YRQLS-NLHRAPRPTRPDKARRLGYKAKQG----------------------YVIYRVRVRRGGRKR--PVPK--GATYGKPVHHG-VNQIKFARSLQSIA---EER-AGRH-C-GALRVLNSYWVGEDSTYKFFEVILVDTFHKAIRRNPDTQWL--T-RAV--HK-HRE-MRGLTSAGKKSRGL-G---KG-HKFHLT-IGGSRRAAWKR-RNTLQLHRYR--------------------------
>Pan_troglodytes@BAK62350
-------------------------MGAYKYIQELWRKKQSDVM-RFLLR-VRCWQ-------------YRQLS-ALHRAPRPTRPDKARRLGYKAKQG----------------------YVIYRIRVRRGGRKR--PVPK--GATYGKPVHHG-VNQLKFARSLQSVA---EER-AGRH-C-GALRVLNSYWVGEDSTYKFFEVILIDPFHKAIRRNPDTQWI--T-KPV--HK-HRE-MRGLTSAGRKSRGL-G---KG-HKFHHT-IGGSRRAAWRR-RNTLQLHRYR--------------------------
>Crotalus_adamanteus@AFJ51244
-------------------------MGAYKYIQELWRKKQSDVM-RFLLR-VRCWQ-------------YRQLS-ALHRAPRPTRPDKARRLGYKAKQG----------------------YVIYRIRVRRGGRKR--PVPK--GATYGKPVHHG-VNQLKFARSLQSVA---EER-AGRH-C-GALRVLNSYWVGEDSTYKFFEVILIDPFHKAIRRNPDTQWI--T-KPV--HK-HRE-MRGLTSAGRKSRGL-G---KG-HKFHHT-IGGSRRAAWRR-HNTLQLHRYR--------------------------
>Callorhinchus_milii@AFK10948
-------------------------MGAYKYMQELWRKKQSDVL-RFLLR-VRCWQ-------------YRQLS-ALHRAPRSTRPDKARRLGYKAKQG----------------------YVIYRIRVRRGGRKR--PVPK--GATYGKPVHHG-VNQLKFARSLQSVA---EER-AGRH-C-RALRVLASYWVGEDSTYKFFEVVLVDPFHKAIRRNPDTQWI--T-KPV--HK-HRE-MRGLTSAGKKSRGL-G---KG-HRFHLT-IGGSRHAAWRR-RNTLQLRRYR--------------------------
>Chelonia_mydas@EMP27622
-------------------------MGAYKYIQELWRKKQSDVM-RFLLR-VRCWQ-------------YRQLS-ALHRAPRPTRPDRARRLGYKAKQG----------------------YVIYRIRVRRGGRKR--PVPK--GATYGKPVNHG-VNQLKFARSLQSVA---EER-AGRH-C-GALRVLNSYWVGEDSTYKFFEVILIDPFHKAIRRNPDTQWI--T-KPV--HK-HRE-MRGLTSAGRKSRGL-G---KG-HKFHHT-IGGSRRAAWRR-RNTLQLHRYR--------------------------
>Doliolum_nationalis@Dnat2158.H1.1
-------------------------MGAYKYISEVWRKKQSDVM-RYLRR-IRCWH-------------FRQLS-AIHRAPQPTRLDKARRLGYKAKQG----------------------FVIWRVRVRRGGRKR--PTVH--GAQCGKPVHQG-INELKFQRGLQSVA---EGR-VGRH-C-GALRVLGSYWVGDDSTYKYFEVILVDPMHKAVRRDPSIQWI--T-KSV--MK-HRE-MRGLTSAGKSSRGL-G---KG-HKFSKT-KGGSTHASWLR-RNTTQMHRFR--------------------------
>Doliolum_nationalis@Dnat2157.H1.1
-------------------------MGAYKYMTEVWRKKQSDTL-RYLHR-IRCWH-------------FRQLS-AVHRAPRPTRPDKARRLGYKAKQG----------------------FVIWRVRVRRGGRKR--PVEK--GAQYGKPVHQG-INELKFNRNLKNVA---EGR-AGKH-C-GALRVLNSYWVAQDSTYKYFEIIMVDPMHKAIRRDPSVQWI--T-KPV--MK-HRE-LRGLTSSGKSSRGL-G---KG-HKFSKT-KGGSTHASWLR-RNTTQMRRKR--------------------------
>Salpa_fusiformis@Sfus33683.H1.1
-------------------------MGAYKYMTEVYRKKQSDLL-RYLLR-IRCWH-------------FGQLS-AVHRAPRPTRPDKARKLGYKAKQG----------------------YVIYRVRVRRGGRKR--PVPK--GATYGKPVNQG-VNQLKFARSLQSVA---EER-AGRQ-C-GALRVLNSYWVAQDSTYKYFEIIMVDPMHKAIRRDTQIQWI--C-DST--MK-HRE-NRGLTSAGKKSRGL-G---KG-HKFSHT-IGGSVHAAWKR-RNTTQMRRKR--------------------------
>Ophionotus_victoriae@CT01130529.H1.1
-------------------------MGAYKYMQELWRKKQSDVM-RFLMR-VRTWQ-------------LRQLT-AIHRASRPLRPDKARRLGYRAKQG----------------------YCIYRVRVRRGGRKR--PVPK--GATYGKPNNQG-VNQLKFQRSLQSVA---EER-VGRK-C-GGLRVLNSYWIGEDSTYKYYDIIMVDPFHKTIRRNPDTQWI--C-KSV--HK-HRE-LRGLTSAGKKSRGL-G---KG-HLFKQT-IGGSRHAAWKR-RNTLSLKRYR--------------------------
>Anas_platyrhynchos@EOA94531
-----------------------PAMGAYKYIQELWRKKQSDVM-RFLLR-VRCWQ-------------YRQLS-ALHRAPRPTRPDKARRLGYKAKQG----------------------YVIYRVRVRRGGRKR--PVPK--GATYGKPVHHG-VNQLKFARSLQSVA---EER-AGRH-C-GALRVLNSYWVGEDSTYKFFEVILIDPFHKAIRRNPDTQWI--T-KPV--HK-HRE-MRGLTSAGRKSRGL-G---KG-HKFHHT-IGGSRRAAWKR-RNTLQLHRYR--------------------------
>Botryllus_schlosseri@CT01131025.H1.1
-------------------------MGAYKYMNEVWRKKQSDVM-RYLLR-IRCWH-------------FRQLS-SIHRAPRPTRPEKAHQLGYKAKQG----------------------YVIYRVRTRRGGRKR--PVPK--GATYGKPVHQG-VNQLKFAKSHQSIA---EGR-AGRH-C-GALRVLNSYWVAQDSTYKYYEVIMIDPMHKAVRRDPKINWI--C-KSV--MK-HRE-CRGLTSATKKSRGL-G---KG-HKFNKT-IGGSVHASWLR-RNTIQMRRKR--------------------------
>Alligator_sinensis@XM_006021191.H1.1
-------------------------MGAYKYIQELWRKKQSDVM-RFLLR-VRCWQ-------------YRQLS-ALHRAPRPTRPDRARRLGYKAKQG----------------------YVIYRIRVRRGGRKR--PVPK--GATYGKPVHHG-VNQLKFARSLQSVA---EER-AGRH-C-GALRVLNSYWVGEDSTYKFFEVILIDPFHKAIRRNPDTQWI--T-KPV--HK-HRE-MRGLTSAGRKSRGL-G---KG-HKFHHT-IGGSRRAAWRR-RNTLQLHRYR--------------------------
>Caiman_crocodilus@CT01131211.H1.1
-------------------------MGAYKYIQELWRKKQSDVM-RFLLR-VRCWQ-------------YRQLS-ALHRAPRPTRPDRARRLGYKAKQG----------------------YVIYRIRVRRGGRKR--PVPK--GATYGKPVHHG-VNQLKFARSLQSVA---EER-AGRH-C-GALRVLNSYWVGEDSTYKFFEVILIDPFHKAIRRNPDTQWI--T-KPV--HK-HRE-MRGLTSAGRKSRGL-G---KG-HKFHHT-IGGSRRAAWRR-RNTLQLHRYR--------------------------
>Caretta_caretta@CT01131211.H1.1
-------------------------MGAYKYIQELWRKKQSDVM-RFLLR-VRCWQ-------------YRQLS-ALHRAPRPTRPDRARRLGYKAKQG----------------------YVIYRIRVRRGGRKR--PVPK--GATYGKPVNHG-VNQLKFARSLQSVA---EER-AGRH-C-GALRVLNSYWVGEDSTYKFFEVILIDPFHKAIRRNPDTQWI--T-KPV--HK-HRE-MRGLTSAGRKSRGL-G---KG-HKFHHT-IGGSRRAAWRR-RNTLQLHRYR--------------------------
>Chelonoidis_nigra@Contig8173.H1.1
-------------------------MGAYKYIQELWRKKQSDVM-RFLLR-VRCWQ-------------YRQLS-ALHRAPRPTRPDKARRLGYKAKQG----------------------YVIYRIRVRRGGRKR--PVPK--GATYGKPVNHG-VNQLKFARSLQSVA---EER-AGRH-C-GALRVLNSYWVGEDSTYKFFEVILIDPFHKPIRRNPDTQWI--T-RPV--HK-HRE-MRGLTSAGRKSRGL-G---KG-HKFHHT-IGGSRRAAWRR-RNTLQLHRYR--------------------------
>Chrysemys_picta_bellii@CT01131211.H1.1
-------------------------MGAYKYIQELWRKKQSDVM-RFLLR-VRCWQ-------------YRQLS-ALHRAPRPTRPDKARRLGYKAKQG----------------------YVIYRIRVRRGGRKR--PVPK--GATYGKPVNHG-VNQLKFARSLQSVA---EER-AGRH-C-GALRVLNSYWVGEDSTYKFFEVILIDPFHKAIRRNPDTQWI--T-KPV--HK-HRE-MRGLTSAGRKSRGL-G---KG-HKFHHT-IGGSRRAAWRR-RNTLQLHRYR--------------------------
>Crocodylus_niloticus@CT01131211.H1.1
-------------------------MGAYKYIQELWRKKQSDVM-RFLLR-VRCWQ-------------YRQLS-ALHRAPRPTRPDRARRLGYKAKQG----------------------YVIYRIRVRRGGRKR--PVPK--GATYGKPVHHG-VNQLKFARSLQSVA---EER-AGRH-C-GALRVLNSYWVGEDSTYKFFEVILIDPFHKAIRRNPDTQWI--T-KPV--HK-HRE-MRGLTSAGRKSRGL-G---KG-HKFHHT-IGGSRRAAWRR-RNTLQLHRYR--------------------------
>Cyclorana_alboguttata@CT01131211.H1.1
-----------------------------------WRKKQSDVM-RFLLR-VRCWQ-------------YRQLS-SLHRAPRPTRPDKARRLGYKAKQG----------------------YVIYRIRVRRGGRKR--PVPK--GATYGKPVHHG-VNQIKFARSLQSVA---EER-AGRH-C-GGLRVLNSYWVGEDSTYKFFEVILIDTFHKAIRRNPDTQWI--T-KAV--HK-HRE-MRGLTSAGKKSRGL-G---KG-HKFHLT-IGGSRRAAWRR-RNTLQLHRYR--------------------------
>Cynops_pyrrhogaster@CT01131211.H1.1
------------------------------YMQELWRKKQSDVM-RFLLR-VRCWQ-------------YRQLS-ALHRAPRPTRPDKARRAGYKAKQG----------------------YVIYRVRVRRGGRKR--PVPK--GATYGKPVHHG-VNQIKFARSLQSVA---EER-AGRH-C-GGLRVLSSYWVGEDSTYKFFEVVLIDTFHKAIRRNPEIQWI--T-KAV--HK-HRE-MRGLTSAGKKSRGL-G---KG-HKFHLT-IGGSRRAAWRR-RNTLQLHRYR--------------------------
>Elaphe_guttata@CT01131211.H1.2
------------------------------------------------------------------------------------------------------------------------------------------------------------------------------------------------------------------------------QWI--T-KPV--HK-HRE-MRGLTSAGRKSRGL-G---KG-HKFHHT-IGGSRRAAWRR-HNTLQLHRYR--------------------------
>Emys_orbicularis@Contig24748.H1.1
-------------------------MGAYKYIQELWRKKQSDVM-RFLLR-VRCWQ-------------YRQLS-ALHRAPRPTRPDKARRLGYKAKQG----------------------YVIYRIRVRRGGRKR--PVPK--GATYGKPVNHG-VNQLKFARSLQSVA---EER-AGRH-C-GALRVLNSYWVGEDSTYKFFEVILIDPFHKAIRRNPDTQWI--T-KPV--HK-HRE-MRGLTSAGRKSRGL-G---KG-HKFHHT-IGGSRRAAWRR-RNTLQLHRYR--------------------------
>Eublepharis_macularius@CT01131211.H1.1
-------------------------MGAYKYIQELWRKKQSDVM-RFLLR-VRCWQ-------------YRQLS-ALHRAPRPTRPDKARRLGYKAKQG----------------------YVIYRIRVRRGGRKR--PVPK--GATYGKPVHHG-VNQLKFARSLQSVA---EDR-AGRH-C-GALRVLNSYWVGEDSTYKFFEVILIDPFHKAIRRNPDTQWI--T-KPV--HK-HRE-MRGLTSAGRKSRGL-G---KG-HKFHHT-IGGSRRAAWRR-RNTLQLHRYR--------------------------
>Lampropholis_coggeri@CT01131211.H1.1
-------------------------MGAYRYIQELWRKKQSDVM-RFLLR-VRCWQ-------------YRQLS-ALHRAPRPTRPDKARRLGYKAKQG----------------------YVIYRIRVRRGGRKR--PVPK--GATYGKPVHHG-VNQMKFARSLQSVA---EER-AGR------------------------------------------------------------------------------------------------------------------------------------------
>Latimeria_chalumnae@CT01131211.H1.1
-------------------------MGAYKYMQELWRKKQSDVM-RFLLR-VRCWQ-------------YRQLS-ALHRAPRPTRPDKARRLGYKAKQG----------------------YVIYRVRVRRGGRKR--PVPK--GATYGKPVHHG-VNQLKFARSLQSVA---EER-AGRH-C-GALRVLNSYWVGEDSTYKFFEVVLIDPFHKAIRRNPDTQWI--T-KPV--HK-HRE-MRGLTSAGRKSRGL-G---KG-HKFHLT-IGGSRRAAWRR-RNTLQLHRYR--------------------------
>Latimeria_menadoensis@GAPS01058249.H1.1
-------------------------MGAYKYMQELWRKKQSDVM-RFLLR-VRCWQ-------------YRQLS-ALHRAPRPTRPDKARRLGYKAKQG----------------------YVIYRVRVRRGGRKR--PVPK--GATYGKPVHHG-VNQLKFARSLQSVA---EER-AGRH-C-GALRVLNSYWVGEDSTYKFFEVVLIDPFHKAIRRNPDTQWI--T-KPV--HK-HRE-MRGLTSAGRKSRGL-G---KG-HKFHLT-IGGSRRAAWRR-RNTLQLHRYR--------------------------
>Notophthalmus_viridescens@Nvir6438.H1.1
-------------------------MGAYKYMQELWRKKQSDVM-RFLLR-VRCWQ-------------YRQLS-ALHRAPRPTRPDXARRAGYKAKQG----------------------YVIYRVRVRRGGRKR--PVPK--XATYGKPVHHG-VNQIKFARSLQSVA---EER-AGRH-C-GGLRVLSSYWVGEDSTYKFFEVVLVDXFHKAIRRNPEIQWI--T-KAV--HK-HRE-MRGLTSAGKKSRGL-G---KG-HKFHLT-IGGSRRAAWRR-RNTLQLHRYR--------------------------
>Pelodiscus_sinensis@toto21572.H1.1
-------------------------MGAYKYIQELWRKKQSDVM-RFLLR-VRCWQ-------------YRQLS-ALHRAPRPTRPDKARRLGYKAKQG----------------------YVIYRIRVRRGGRKR--PVPK--GATYGKPVNHG-VNQLKFARSLQSVA---EER-AGRH-C-GALRVLNSYWVGEDSTYKFFEVILIDPFHKAIRRNPDTQWI--T-KPV--HK-HRE-MRGLTSAGRKSRGL-G---KG-HKFHHT-IGGSRRAAWRR-RNTLQLHRYR--------------------------
>Phrynops_hilarii@Contig1762.H1.1
-------------------------MGAYKYIQELWRKKQSDVM-RFLLR-VRCWQ-------------YRQLS-ALHRAPRPTRPDKARRLGYKAKQG----------------------YVIYRIRVRRGGRKR--PVPK--GATYGKPVNHG-VNQLKFARSLQSVA---EER-AGRH-C-GALRVLNSYWVGEDSTYKFFEVILIDPFHKAIRRNPDTQWI--T-KPV--HK-HRE-MRGLTSAGRKSRGL-G---KG-HKFHHT-IGGSRRAAWRR-RNTLQLHRYR--------------------------
>Podarcis_sp.@Contig213.H1.1
-------------------------MGAYKYIQELWRKKQSDVM-RFLLR-VRCWQ-------------YRQLS-ALHRAPRPTRPDKARRLGYKAKQG----------------------YVIYRIRVRRGGRKR--PVPK--GATYGKPVHHG-VNQLKFARSLQSVA---EER-AGRH-C-GALRVLNSYWVGEDSTYKFFEVILIDPFHKAVRRNPDTQWI--T-KAV--HK-HRE-MRGLTSAGRKSRGL-G---KG-HKFHHT-IGGSRRAAWRR-RNTLQLHRYR--------------------------
>Pogona_vitticeps@CT01131211.H1.1
-------------------------MGAYKYIQELWRKKQSDVM-RFLLR-VRCWQ-------------YRQLS-ALHRAPRPTRPDKARRLGYKAKQG----------------------YVIYRIRVRRGGRKR--PVPK--GATYGKPVHHG-VNQLKFARSLQSVA---EER-AGRH-C-GALRVLNSYWVGEDSTYKFFEVILVDPFHKAIRRNPDTQWI--T-KPV--HK-HRE-MRGLTSAGRKSRGL-G---KG-HKFHHT-IGGSRRAAWRR-RNTLQLHRYR--------------------------
>Protopterus_annectens@CT01131211.H1.1
-------------------------MGAYKYMQELWRKKQSDVL-RFLLR-VRCWQ-------------YRQLS-SLHRAPRPTRPDKARRLGYKAKQG----------------------YVVYRIRVRRGGRKR--PVPK--GATYGKPVHHG-VNQLKFARSLQSVA---EER-AGRH-C-GALRVLNSYWVGEDSTYKFFEVILIDPFHKAIRRNPDTQWI--T-KPV--HK-HRE-MRGLTSAGRKSRGL-G---KG-HRYHLT-IGGSRHACWRR-RNTLQLRRYR--------------------------
>Python_regius@CT01131211.H1.1
-------------------------MGAYKYIQELWRKKQSDVM-RFLLR-VRCWQ-------------YRQLS-ALHRAPRPTRPDKARRLGYKAKQG----------------------YVIYRIRVRRGGRKR--PVPK--GATYGKPVHHG-VNQLKFARSLQSVA---EER-AGRH-C-GALRVLNSYWVGEDSTYKFFEVILVDPFHKAIRRNPDTQWI--T-KPV--HK-HRE-MRGLTSAGRKSRGL-G---KG-HKFHHT-IGGSRRAAWRR-HNTLQLHRYR--------------------------
>Sphenodon_punctatus@toto1234.H1.1
--------------------------------------------------------------------------------------------------------------------------------------------------------------QLKFARSLQSVA---EER-AGRH-C-GALRVLNSYWVGEDSTYKFFEVILIDPFHKAIRRNPDTQWI--T-KPV--HK-HRE-MRG--------------------------------------------------------------------------
>Trachemys_scripta@CT01131211.H1.1
-------------------------MGAYKYIQELWRKKQSDVM-RFLLR-VRCWQ-------------YRQLS-ALHRAPRPTRPDKARRLGYKAKQG----------------------YVIYRIRVRRGGRKR--PVPK--GATYGKPVNHG-VNQLKFARSLQSVA---EER-AGRH-C-GALRVLNSYWVGEDSTYKFFEVILIDPFHKAIRRNPDTQWI--T-KPV--HK-HRE-MRGLTSAGRKSRGL-G---KG-HKFHHT-IGGSRRAAWRR-RNTLQLHRYR--------------------------
