# Supplementary material for: A phylogenomic framework and timescale for comparative studies of tunicates
Source: BMC Biol. 2018 Apr 13;16:39. doi: 10.1186/s12915-018-0499-2 (PMC5899321; doi:10.1186/s12915-018-0499-2)
Supplement: Supplementary file 4 — Supporting data. Transcriptome assemblies, alignments, and trees. (ZIP 38502 kb) [file 12915_2018_499_MOESM4_ESM.zip › 12915_2018_499_MOESM4_ESM/12915_2018_499 (Delsuc) Files Updated 23-03-2018/rpl16b.fasta]

>Strongylocentrotus_purpuratus@XP_784515
------------------------------------------------------------------MS-SFAKV-LVIDGRGHLLGRLASIVAKNLL--QGQKVVVVRCELINISGSFYRNKLKYMQFM-RK-RTNTKPSR-GPYHLRSPSRMFWRVIRGMLP----HKRTRGKDALERLKVFEGCPAPY-----DR--------K-KR------FVVPS---ALR-VM-----RL---K-PNR--K-FCVLGRLAHEVGWKYK-NI-IE-ALEEKR----KA--RAHL--H-YQ-K-----E---L-R-KSA----LR---RKA-VK--S---V--G--D--KIA-P-YQ-KI---IEAYGFN-------------------------------------------------------------------
>Paracentrotus_lividus@89473548.25
------------------------------------------------------------------------KV-LVIDGRGHLLGRLASIVAKNLL--QGQKVVVVRCELINISGSFYRNKLKYMQFM-RK-RTNTKPSR-GPYHLRSPSRMFWRVIRGMLP----HKRTRGKDALERLKVFEGMPAPY-----DR--------K-KR------FVVPA---ALR-VM-----RL---K-PGR--K-FCVLGRLADEVGWKYK-NI-IE-ALEEKR----KA--RAHL--H-YQ-K-----E---Q-R-KSA----LR---RKA-VK--S---V--G--E--KIA-P-YQ-KV---IEAYG---------------------------------------------------------------------
>Patiria_pectinifera@93316743.2
------------------------------------------------------------------------KT-LIIDGRGHLQGRLASLVAKNLL--QGQKIVVVRCEDINISGSFYRNKLKYLQFL-RK-RTNTKPSR-GPYHLRSPSRIFWRVIRGMLP----HKRARGKGALNKLKVFEGVPPPY-----DK--------K-KH------FVAPP---ALR-SV-----RL---K-QNR--D-FCNLGRLAHEVGWKYK-DI-IE-SLEEKR----KA--RSWE--R-WK-V-----K---R-S-ALS----LR---RKA-AR--N---V--K--T--KVA-P-YQ-KI---IRQYG---------------------------------------------------------------------
>Patiria_miniata@CT05100729.H1.1
------------------------------------------------------------------------KT-LIIDGRGHLQGRLASLVAKNLL--QGQKIVVVRCEDINISGSFYRNKLKYLQFL-RK-RTNTKPSR-GPYHLRSPSRIFWRVIRGMLP----HKRARGKGALNRLKVFEGVPPPY-----DK--------K-KR------FVAPP---ALR-SV-----RL---K-QNR--D-FCNLGRLAHEVGWKYK-DI-IE-SLEEKR----KA--RSWE--R-WK-V-----K---R-S-ALS----LR---RKA-AR--N---V--K--T--KVA-P-YQ-KI---IRQYG---------------------------------------------------------------------
>Solaster_stimpsonii@CT01061031.H1.1
------------------------------------------------------------------------KT-LIIDGKGHLQGRLASVVAKNLL--QGQKMVIVRCEDINISGSFYRNKLKYLQFL-RK-RTNTKPSR-GPYHLRSPSRIFWRVIRGMLP----HKRARGKEALNRLKVFEGVPPPY-----DK--------K-KR------FVAPP---ALR-SV-----RL---K-QKR--D-FCNLGRLAHEVGWKYK-DI-IE-SLEEKR----KA--RSWE--R-WK-V-----K---R-S-GLA----LR---RKA-AK--N---V--K--S--KVE-P-YQ-KI---IRQYG---------------------------------------------------------------------
>Holothuria_glaberrima@CT01070704.H1.1
------------------------------------------------------------------------KL-LVIDGSGHLMGRLASIVAKNLL--QGQRIVVVRCERINISGGFYRNKLKYLQFL-RK-RINTKPSR-GPFHYRSPSRMFWKVVRGMLP----HKKARGKLALERLKVFEGVPPPY-----DQ--------K-KK------FVVPP---ALR-YL-----RL---K-PGR--R-FCVLGRLATEVGWKYA-PI-VK-ALEKKR----KA--KSDL--R-YR-E-----M---R-K-EKK----AY---SEA-KR--N---V--R--K--KIE-K-YE-KV---IAAYG---------------------------------------------------------------------
>Apostichopus_japonicus@CT01090526.H2.1
------------------------------------------------------------------------KL-LIIDGSGHLMGRLASIVAKNLL--QGQRIVVLRCERINISGGFYRNKLKYLQFL-RK-RTNTKPSR-GPYHFRSPSRIFWRVVRGMLP----HKKHRGKEALERLKVFEGMPPPY-----DK--------K-KR------FVVPQ---ALR-YL-----RL---K-PGR--K-FCVLGRLSREVGWNYG-DI-VE-ALEDKR----KS--KSMV--F-FK-K-----A---Q-A-ERK----LR---VQA-TK--N---V--A--K--KIE-R-LQ-KV---IEAFG---------------------------------------------------------------------
>Saccoglossus_kowalevskii@XP_002741044
-------------------------------------------------------------------M-SLGKP-LLIDARGHLLGRLASITAKTIL--QGQRVVLVRCEGIVISGSLYRNKLKFLQFL-RK-RTNTKPSR-GPFHFRAPSRVFWRVVRGMLP----HKLKRGSDALDRLKVFEGIPAPY-----DK--------Q-KR------FVVPS---ALK-VL-----RL---K-PYR--K-FCQLGRLSSDVGWKYA-GV-IN-VLEAKR----KA--RSKI--R-YN-K-----R---K-Q-EKR----LW---KKA-SE--A---V--A--D--KLA-P-YQ-QI---IEGYGHT-------------------------------------------------------------------
>Ptychodera_flava@CT01071219.H1.1
-------------------------------------------------------------------M-ALGKP-LLIDGRGHLLGRLASIVAKTLL--QGQRIVVVRCEGIVISGSLYRNKLKYLQYL-RK-RTNTKPSR-GPFHFRAPSRMLWRVIRGMLP----HKLKRGADALERLKVYEGVPPPY-----DK--------Q-KR------FVVPS---ALK-VL-----RL---K-PHR--K-FCQLGRLASEVGWKYA-KV-ID-VLEAKR----KA--RSQL--H-YQ-K-----K---K-K-EKQ----LW---EKA-MV--E---V--A--D--KIA-Q-YQ-EV---IEGYG---------------------------------------------------------------------
>Balanoglossus_clavigerus@CT01101217.H1.1
---------------------------------------------------------------------ALGKP-LLIDARGHLLGRLAAIVAKTLL--QGQRVIVVRCEGINISGSLYRNKLKYLQYL-RK-RTNTKPSR-GPFHFRAPSRMLWRVIRGMLP----HKLKRGADALDRLKVFEGVPPPY-----DK--------Q-KK------FVVPS---ALK-VL-----RL---K-PQR--K-FCQLGRLASDVGWKYA-PV-ID-ALEAKR----KA--RSKL--H-YE-K-----K---K-K-DKN----LW---EKA-KV--Q---V--A--D--KIA-P-YQ-QV---IDACG---------------------------------------------------------------------
>Xenoturbella_bocki@CT01061105.H2.1
-----------------------------------------------------------------------KKL-LVLDGKGHLLGRLAAIVAKTLL--QGQRIVIVRCEGINMSGPFYRAKLKYLSFL-RK-RCNTKPSR-GPFHLRAPSKIFWRTVRGMLP----HKTARGTVALRRLKVTEGIPAPY-----DH--------M-KR------MVVPS---ALR-VL-----RL---K-PHR--K-FSSLGRLSSEVGWKHR-DT-IR-ELESKR----KR--KAYE--Y-HA-R-----G---K-Q-QRD----TR---KIA-LA--K---V--A--D--KLK-P-VE-DL---INSLG---------------------------------------------------------------------
>Branchiostoma_floridae@EEN46769
-------------------------------------------------------------------M-AVGKV-LIIDANNHLLGRLAAVVAKSIL--QGQKIVVVRCEGINISGSFYRNKLKYLEFL-RK-RTNTKPSR-GPFHLRAPSRIFWRTVRGMLP----HKTTRGAQALERLKVFEGIPPPY-----DK--------Q-KR------LVVPS---ALR-VI-----RL---M-PNR--R-FCSLGRLSHEVGWKYK-EV-VD-TLEAKR----SA--RAKL--Y-WQ-N-----K---K-K-TMK----MR---TQA-MQ--N---L--S--K--KLE-P-LN-KQ---IEEAGHYVA-----------------------------------------------------------------
>Ciona_savignyi@51834050.19
-----------------------------------------------------------------------LQV-RVIDAKNHLLGRLAACVAKNLL--NGQKVVVVRCESIIISGNFYRNKLKYLEFL-RK-RIRTNPKR-GPFHFRAPSKILWRTVRGMLP----HKLKRGADALDRLKVFEGVPPPY-----DK--------K-KR------FVVPS---CMK-VV-----KL---K-PKR--R-FAVLSRLSSEVGWKYN-DV-IA-ALEEKR----KA--KSKL--Y-WD-K-----K---Q-A-NLK----LR---KQA-IT--N---V--Q--D--KIA-D-LD-KQ---IQDMGM--------------------------------------------------------------------
>Phallusia_mammilata@CT01091002.H1.1
------------------------------------------------------------------------KV-RVIDANDHLLGRLAAVIAKSLL--NGQRIVVVRCEGILISGNFYRNKLKYLDFL-RK-RIRTNPKR-GPFHFRAPSKILWRTVRGMLP----HKLYRGAQALDRLKVYEGIPPPY-----DK--------K-KR------FVLPS---CLK-VV-----KL---K-PKR--K-FAELSRLSHEVGWKYK-EV-IE-ALEAKR----KV--KSKM--Y-WD-K-----K---Q-S-QLK----LR---KQA-IA--N---V--S--D--KIA-D-ID-KQ---IHDMG---------------------------------------------------------------------
>Clavelina_lepadiformis@CT01091002.H1.1
------------------------------------------------------------------------KV-RVIDAKNHLLGRLAAVVAKSLL--NGQRVVVVRCEGIVISGNFYRNKLKYLDFL-KK-RIRTNPSR-GPFHFRSPSKILWRTIRGMLP----HKLKRGAEALDRLKVFEGIPPPY-----DK--------K-KR------FIVPS---CMK-IV-----KL---K-PKR--K-FAELSRLSHEVGWKYQ-GI-IE-SLEEKR----KA--RAKL--Y-WD-K-----K---Q-E-QQK----LR---KQA-IA--N---V--Q--D--KIS-S-LD-AE---IQSMG---------------------------------------------------------------------
>Diplosoma_listerianum@46826909.41
-----------------------------------------------------------------MSE-AFTRL-RVIDAKGHLLGRLAALIAKNLL--NGQRIAVVRCEGIFISGNFYRNKLKYLDFL-RK-RSITNPKR-GPFHHRAPSKILYRTVRGMLP----HKLRRGAEALKKLRVYEGVPTPY-----DR--------Q-KR------WVVPS---CMK-VI-----RL---K-SHR--R-FASLSRLSHEVGWKHK-AL-IE-TMEEKR----KA--RSTA--Q-WQ-N-----R---Q-K-VKK----LR---QQA-VS--N---A--A--D--KLK-D-ID-AR---LVSLGYHL------------------------------------------------------------------
>Cystodytes_dellechiajei@CT01091002.H1.1
------------------------------------------------------------------------KV-RVIDAQNNLLGRLAALVAKTLL--NGQKVVVVRCEGICISGNFYRNKLKYLEFL-RK-RIRTNPKK-GPYHYRAPSKILWRTVRGMLP----HKLRRGRCALDRLKVYEGVPMPY-----DK--------K-RR------FVAPS---CLR-QV-----CL---K-SKR--R-YAVLSRLSHEVGWRHK-SL-IE-ALEEKR----KA--KSKL--Y-WD-R-----K---N-K-RQA----LR---KKA-IE--S---A--S--D--RLA-S-LD-SE---LLSMG---------------------------------------------------------------------
>Botryllus_schlosseri@GO359428.H1.1
-----------------------------------------------------------------MGD-AFTSV-KVIDANNHLLGRLAAIIAKSLL--NGQKIVVVRCEGIVISGNFYRNKLKYLDFL-RK-RINTNPKR-GPFHFRAPSKILWRTVRGMLP----HKLKRGDAALNRMKCFEGVPPPY-----DR--------K-KR------MIIPS---ALK-VI-----KL---K-PGR--R-FAPLARLSHEVGWKYK-GV-VE-ALEVKR----KA--RAKE--A-WE-R-----K---K-K-MVA----LR---KKA-AE--N---V--S--S--QIA-S-ID-AQ---ITAM----------------------------------------------------------------------
>Dendrodoa_grossularia@CT01091002.H1.1
------------------------------------------------------------------------KV-KVIDANNHLLGRLAAVIAKSLL--NGQRIVVVRCEGIAISGNFYRNKLKYLDFL-RK-RTNTNPRR-GPFHFRAPSKILWRTVRGMVP----HKLKRGEAALARMKCFEGIPPPY-----NR--------K-KR------VIVPS---ALK-VV-----KL---K-PGR--R-FAPLARLSHEVGWKYK-DV-VD-ALEDKR----KA--RSKE--Y-WE-R-----K---Q-K-SLA----LR---KKA-MS--N---V--S--S--KIA-G-ID-AQ---ITAM----------------------------------------------------------------------
>Polyandrocarpa_maxima@CT01091002.H1.1
------------------------------------------------------------------------KV-KVIDANNHLLGRLAAVIAKSVL--NGQRIVVVRCEGIIISGNFYRNKLKYLDFL-RK-RINTNPRR-GPFHFRAPSKILWRTVRGMLP----HKLKRGEAALARLKCFEGIPPPY-----DR--------K-KR------VIVPS---ALK-VV-----KL---K-PGR--R-FAPLSRLSHEVGWKYK-AV-VE-ALEDKR----KA--RSKE--Y-WE-R-----K---Q-K-HLA----LR---KQA-IS--N---V--S--N--KIA-D-ID-AQ---ITAM----------------------------------------------------------------------
>Styela_plicata@CT01091002.H1.1
------------------------------------------------------------------------------------------------L--NGQKIVVVRCEGLLISGNFYRNKLKYLDFL-RK-RINTNPKR-GPFHFRAPSKILWRTVRGMLP----HKLKRGEAALARLKVFEGIPPPY-----DK--------K-KR------VIVPS---AIK-VV-----KL---K-PHR--K-FAPLARLSHEVGWKYR-DV-VN-ALEDKR----KA--RSKA--Y-WE-R-----K---Q-Q-HLA----LR---KKA-IS--N----------------------------------------------------------------------------------------------------
>Microcosmus_squamiger@CBN08625
-----------------------------------------------------------------MAD-AFQKV-KVIDANNHLLGRLSAVVAKTIL--NGQRVVVVRCEGLLISGNFYRNKLKYLAFL-RK-RINTNPKR-GPFHFRAPSKILWRTVRGMLP----HKLKRGEAALDRLKVFEGIPSPY-----DK--------K-KR------VIVPS---ALK-VV-----KL---K-PQR--R-FAPLSRLSHEVGWKYR-DV-VS-ALEDKR----KA--RSKI--Y-WE-R-----K---Q-H-LAG----LR---KKA-IS--N---V--Q--S--KIA-D-ID-AE---IEAMGCYTT-----------------------------------------------------------------
>Molgula_tectiformis@67824555.23
-----------------------------------------------------------------------VKV-RVIDANNHLLGRLAAVVAKTIL--NGDRVVVVRCEGLCISGNFYRNKLKYLDFL-KK-RINTNPKR-GPFHFRAPSKIFWRTVRGMLP----HKIKRGANALDRLKVFDGIPPPY-----DK--------K-RR------VVVPS---AMK-IV-----KL---K-PHR--R-FAPLSRLAHEIGWKYK-GV-VD-VLEAKR----KA--NEKI--Y-WS-K-----K---V-E-QKN----LR---KQA-IA--N---V--Q--N--KIA-D-LD-KR---IEAM----------------------------------------------------------------------
>Molgula_gulf@MGUL69918.H2.1
-----------------------------------------------------------------MAD-AFTQV-KVIDANKHLLGRLAAVVAKAVL--NGQKIVVVRCEGLCISGNFYRNKVKYLEFL-RK-RINTNPKR-GPFHYRAPSKIFWRTVRGMLP----HKIKRGANALDRLKVFEGIPPPY-----DK--------K-RR------LVVPS---AMK-VV-----RL---K-PHR--R-FAPLGRLASEVGWKYK-GV-VD-VLEEKR----KA--NAQI--Y-WN-K-----K---L-D-EKK----LR---KQA-IT--N---V--Q--S--KIA-D-LD-KE---IERM----------------------------------------------------------------------
>Bostrichobranchus_pilularis@CT01091002.H1.1
------------------------------------------------------------------------KV-RVIDANNHLMGRLAAIVAKTIL--NGQRVVVVRCEGLCISGNFYRNKLKFLEFL-KK-RINTKPSR-GPFHFRAPSKVFWRTVRGMLP----HKLKRGQKALEKLKVFEGIPPPY-----DK--------K-KR------LVVPS---AMR-VV-----KL---K-PHR--K-YASLARLSHEVGWKYK-DV-VE-VLEEKR----KA--NSKI--Y-FD-N-----K---M-A-KKD----LR---KKA-IA--N---V--Q--D--KIA-D-LD-KE---ITSM----------------------------------------------------------------------
>Molgula_occidentalis@CT01091002.H1.1
-----------------------------------------------------------------------LKV-RVIDANNHLLGRLAAVVAKTIL--NGQRVVVVRCEGLCISGNFYRNKLKYLEFL-KK-RINTNPKR-GPFHFRAPGKIFWRTVRGMLP----HKIKRGANALERLKVFEGIPPPY-----DK--------Q-RR------LVVPS---ALR-SV-----KL---K-PHR--R-YANLSRISHEIGWKYK-SV-VE-VLEEKR----KA--NAQI--Y-WN-K-----K---M-N-EKK----LR---RKA-IE--I---V--K--P--KIA-D-ID-KE---IEAM----------------------------------------------------------------------
>Oikopleura_dioica@Odic131232.H2.1
-----------------------------------------------------------------MAD-GFDAV-KIIDASGHLFGRLAAIVAKQTL--NGNKVVVVRAESMMISGNFYRNKLKILDYL-KK-RHLTKPSR-GPFHGRSPSKMFKHIVRGMLP----HKTARGQAAFNSLKVFEGIPSPY-----DK--------C-KR------VIVPS---AYK-QI-----KL---K-PNR--K-YASIGRLAAETGWKYQ-TV-VE-TLEAKR----QA--KAKV--Y-YA-K-----K---M-E-REN----KL---KAA-KE--A---C--A--S--KTK-D-ID-AQ---IAAMGPL-------------------------------------------------------------------
>Petromyzon_marinus@51789980.49
------------------------------------------------------------------AD-RFQKV-LLIDGRGHLLGRLSAIVAKQIL--IGHKVVVVRCEGINISGNFYRNKLKYLAFL-RK-RMNTNPSR-GPYHFRAPSRIFWRTVRGMVP----HKTKRGQAALDRLKVFDGIPPPY-----DK--------R-KR------MVVPA---ALK-VV-----RL---K-PTR--K-FAVLGRLSHEVGWKYQ-AV-TA-TLEEKR----KQ--KAKL--H-YE-K-----K---K-K-TVT----LR---KKA-EK--N---V--E--K--KIC-A-YT-AV---LKQYGVLI------------------------------------------------------------------
>Lethenteron_japonicum@CT01080928.H1.1
---------------------------------------------------------------------RFQKV-LLIDGRGHLLGRLSAIVAKQIL--IGHKVVVVRCEGINISGNFYRNKLKYLAFL-RK-RMNTNPSR-GPYHFRAPSRIFWRTVRGMVP----HKTKRGQAALDRLKVFDGIPPPY-----DK--------R-KR------MVVPA---ALK-VV-----RL---K-PTR--K-FAVLGRLSHEVGWKYQ-AV-TA-TLEEKR----KQ--KAKL--H-YE-T-----K---K-K-TVT----LR---KKA-EK--N---V--E--K--KIC-A-YT-AV---LKQYGVLI------------------------------------------------------------------
>Eptatretus_burgeri@53869226.1
------------------------------------------------------------------------KV-LLLDGRGHLMGRLASIVAKQLL--NGQKVVVVRCEAINISGSFYRNKLKYLSFL-RK-RMNTNPSR-GPFHLRAPSRIFWRTVRGMLP----HKTKRGQWALDRLKVYDGIPPLY-----QK--------R-KR------LVVPS---ALR-LM-----RL---N-PIR--K-FAVLGRISHEVGWKYR-GV-IS-TLEVKR----KR--RSNK--S-WL-A-----R---K-H-TVT----LR---KRA-EQ--N---V--A--P--KTA-Q-YT-AM---LQQYGVLL------------------------------------------------------------------
>Leucoraja_erinacea@CT02080729.H1.1
------------------------------------------------------------------------KV-LLLDGRGHLLGRLAAIVAKQVL--LGHKVVVVRCEGINISGNFYRNKLKYLSFL-RK-RMNTNPSR-GPYHFRAPSRIFWRTVRGMLP----HKTKRGQAALDRLKVFDGIPPPY-----DK--------R-KR------MVVPA---ALK-IV-----RL---K-PTR--K-FALLGRLAHEVGWKYQ-AI-TA-TLEEKR----KE--KAKI--Y-YS-K-----K---K-K-TLK----LK---RLA-EK--N---V--E--S--KIA-K-YT-EV---LKLHGVLV------------------------------------------------------------------
>Squalus_acanthias@ES651297.H1.1
------------------------------------------------------------------------KV-LLLDGRGHLLGRLAAIVAKQIL--LGHKVVVVRCEGINISGNFYRNKLKYLAFL-RK-RMNTNPSR-GPYHFRAPSRIFWRTVRGMLP----HKTKRGQAALDRLKVFDGIPPPY-----DK--------R-KR------MVVPA---ALK-IV-----RL---K-PTR--K-FAALGRLAHEVGWKYQ-AV-TA-TLEEKR----KE--KAKI--H-YE-K-----K---K-K-VLK----LK---KIA-EK--N---V--E--S--KIA-K-YT-AV---LKQYGVLV------------------------------------------------------------------
>Danio_rerio@CAK04157
-----------------------------------------------------------------MAD-RFNKV-LIIDGRGHLLGRLSAIVAKQVL--LGHKIVVVRCEGINISGNFYRNKLKYLAFL-RK-RMNTNPSR-GPYHFRAPSRIFWRTVRGMLP----HKTKRGQAALDRLKVFDGIPPPY-----DK--------R-KR------MVVPA---ALK-IV-----RL---K-PTR--K-FALLGRLAHEVGWKYQ-AI-TA-TLEEKR----KE--KAKL--R-YS-K-----K---K-V-EMK----LT---KQA-EK--N---V--E--S--KIA-V-YT-DV---LKKYGVLV------------------------------------------------------------------
>Xenopus_laevis@AAH43976
-------------------------------------MADAANKKLMRDIAKVSLPGLHK-SSG-GFK-NARQV-LIIDGRGHLLGRLAAIVAKQVL--LGRKVVVVRCEGINISGNFYRNKLKYLAFL-RK-RMNTNPSR-GPYHFRAPSRIFWRTVRGMLP----HKTKRGQAALERLKVFDGIPPPY-----DK--------R-KR------MVVPA---ALK-IV-----RL---K-PTR--K-FAFLGRLAHEVGWKYQ-AV-TA-TLEEKR----KE--KAKI--H-YN-K-----K---K-I-IGK----LR---RQA-EK--N---V--E--S--KIS-K-YT-DV---LKQYGILV------------------------------------------------------------------
>Xenopus_tropicalis@AAI68117
-------------------------------------MADAANKKLMKDIARVSLPGLHK-SSG-GFK-SARQV-LIIDGRGHLLGRLAAIVAKQVL--LGRKVVVVRCEGINISGNFYRNKLKYLAFL-RK-RMNTNPSR-GPYHFRAPSRIFWRTVRGMLP----HKTKRGQAALERLKVFDGIPPPY-----DK--------R-KR------MVVPA---ALK-IV-----RL---K-PTR--K-FAFLGRLAHEVGWKYQ-AV-TA-TLEEKR----KE--KAKI--H-YN-K-----K---K-I-IVK----LR---KQA-EK--N---V--E--S--KIS-K-YT-DV---LKQYGILV------------------------------------------------------------------
>Ambystoma_mexicanum@45807093.1
-------------------------------------------------------------------M-ADLKV-LTIDGRGHLLGRLSAIVAKQVL--LGRKVVVVRCEGINISGNFYRNKLKYLAFL-RK-RMNTNPSR-GPYHFRAPSRIFWRTVRGMLP----HKTKRGQAALERLKVFDGIPPPY-----DK--------R-KR------MVVPA---ALK-IV-----RL---K-PTR--K-YAYLGRLAHEVGWKYQ-AI-TA-TLEEKR----KE--KAKL--H-YV-K-----K---K-T-VMK----LR---KQA-EK--N---V--E--S--KIS-K-YT-DV---LKNYGILV------------------------------------------------------------------
>Ornithorhynchus_anatinus@XP_001507007
-------------------------------------------------------------------M-AEGQV-LVIDGRGHLLGRLAAIVAKQVL--LGRKVVVVRCEGINISGNFYRNKLKYLAFL-RK-RMNTNPSR-GPYHFRAPSRIFWRTVRGMLP----HKTKRGQAALERLKVFDGIPPPY-----DK--------R-KR------MVVPA---ALK-VV-----RL---K-PTR--K-FAFLGRLAHEVGWKYQ-AV-TA-TLEEKR----KE--KAKL--H-YR-R-----K---K-K-QTR----LR---KQA-EK--N---V--E--S--KIS-K-YT-EV---LKQHGILV------------------------------------------------------------------
>Monodelphis_domestica@XP_001363221
-------------------------------------------------------------------M-ADGQV-LVIDGRGHLLGRLAAIVAKQVL--LGRKVVVVRCEGINISGNFYRNKLKYLAFL-RK-RMNTNPSR-GPYHFRAPSRIFWRTVRGMLP----HKTKRGQAALERLKVFDGIPPPY-----DK--------R-KR------MVVPA---ALK-VV-----RL---K-PTR--K-FAYLGRLAHEVGWKYQ-AV-TA-TLEEKR----KE--KAKI--H-YR-K-----K---K-K-LTK----LR---KQA-EK--N---V--E--G--KIH-K-YT-KV---LKKHGLLV------------------------------------------------------------------
>Pan_troglodytes@XP_512821
---------------------------------------------------------------X-XXM-AEVQV-LVLDGRGHLLGRLAAIVAKQVL--LGRKVVVVRCEGINISGNFYRNKLKYLAFL-RK-RMNTNPSR-GPYHFRAPSRIFWRTVRGMLP----HKTKRGQAALDRLKVFDGIPPPY-----DK--------K-KR------MVVPA---ALK-VV-----RL---K-PTR--K-FAYLGRLAHEVGWKYQ-AV-TA-TLEEKR----KE--KAKI--H-YR-K-----K---K-Q-LMR----LR---KQA-EK--N---V--E--K--KID-K-YT-EV---LKTHGLLV------------------------------------------------------------------
>Homo_sapiens@AAQ13495
-------------------------------------------------------------------M-AEVQV-LVLDGRGHLLGRLAAIVAKQVL--LGRKVVVVRCEGINISGNFYRNKLKYLAFL-RK-RMNTNPSR-GPYHFRAPSRIFWRTVRGMLP----HKTKRGQAALDRLKVFDGIPPPY-----DK--------K-KR------MVVPA---ALK-VV-----RL---K-PTR--K-FAYLGRLAHEVGWKYQ-AV-TA-TLEEKR----KE--KAKI--H-YR-K-----K---K-Q-LMR----LR---KQA-EK--N---V--E--K--KID-K-YT-EV---LKTHGLLV------------------------------------------------------------------
>Mus_musculus@EDL22806
-------------------------------------------------------------------M-AEGQV-LVLDGRGHLLGRLAAIVAKQVL--LGRKVVVVRCEGINISGNFYRNKLKYLAFL-RK-RMNTNPSR-GPYHFRAPSRIFWRTVRGMLP----HKTKRGQAALERLKVLDGIPPPY-----DK--------K-KR------MVVPA---ALK-VV-----RL---K-PTR--K-FAYLGRLAHEVGWKYQ-AV-TA-TLEEKR----KE--KAKM--H-YR-K-----K---K-Q-ILR----LR---KQA-EK--N---V--E--K--KIC-K-FT-EV---LKTNGLLV------------------------------------------------------------------
>Bos_taurus@AAI03040
-------------------------------------------------------------------M-AEGQV-LVLDGRGHLLGRLAAIVAKQVL--LGRKVVVVRCEGINISGNFYRNKLKYLAFL-RK-RMNTNPSR-GPYHFRAPSRIFWRTVRGMLP----HKTKRGQAALERLKVFDGIPPPY-----DK--------K-KR------MVVPA---ALK-VV-----RL---K-PTR--K-FAYLGRLAHEVGWKYQ-AV-TA-TLEEKR----KE--KAKI--H-YR-K-----K---K-Q-LMR----LR---KQA-EK--N---I--E--K--KID-K-FT-EV---LKTHGFLV------------------------------------------------------------------
>Anolis_carolinensis@XP_003226237
-------------------------------------------------------------------M-TEPKV-LVIDGRGHLLGRLAAIVAKQVL--LGRKVVVVRCEGINISGNFYRNKLKYLAFL-RK-RMNTNPSR-GPYHFRAPSRIFWRTVRGMLP----HKTKRGQAALERLKVFDGIPPPY-----DK--------R-KR------MVVPA---ALK-VV-----RL---K-PTR--K-FAYLGRLAHEVGWKYQ-AI-TA-TLEEKR----KQ--KSKL--H-YA-K-----K---K-Q-LMK----LR---KQA-EK--N---V--E--P--KIA-K-YT-DI---LKQYGILV------------------------------------------------------------------
>Taeniopygia_guttata@ACH45403
-------------------------------------------------------------------M-AEPRV-LVIDGRGHLLGRLAAIVAKQVL--LGRRVVVVRCEGINISGNFYRNKLKFLAFL-RK-RMNTNPSR-GPFHFRAPSRIFWRTVRGMLP----HKTKRGQAALERLKVFDGIPPPY-----DK--------R-KR------MVVPA---ALK-II-----RL---K-PTR--K-FAVLGRLAHEVGWKYR-DV-TE-ALEEKR----KE--KAKI--R-YN-K-----K---R-K-MMS----LR---RRA-ER--S---A--E--K--KAA-P-FT-AV---LRQHGILL------------------------------------------------------------------
>Amphiura_filiformis@JK669902.H1.1
------------------------------------------------------------------MS-SFEKL-LVIDGRGHLQGRLAAVVAKNLL--QGQKIVIVRCDGINISGSFYRNKLKYLQFM-RK-RINTKPSR-GPYHLRAPSRIFWRVVRGMLP----HKQARGAQALARLKVFGGMPPPY-----DK--------K-KK------FRVPS---AMR-IL-----RL---K-PGR--K-YCYLGRLASEVGWKYH-GI-VK-ALERKR----KA--KAAV--R-WN-R-----T---R-K-LMH----LR---WKA-AR--T---Q--S--E--KIA-P-HQ-KV---IEEYGFH-------------------------------------------------------------------
>Eucidaris_tribuloides@SRA63001.H1.1
------------------------------------------------------------------MS-SFVKV-LVIDGRGHLLGRLASIVAKNLL--QGQKVVVVRCELINISGSFYRNKLKYMQFM-RK-RTNTKPSR-GPYHLRSPSRMFWRVIRGMLP----HKRPRGKAALERLKVFEGCPAPY-----DK--------K-KR------FVVPA---ALR-VM-----RL---K-PKR--K-FCVLGRLAHEVGWKYK-NI-IE-ALEEKR----KA--RADV--F-YK-K-----E---L-R-KAA----LK---RKA-AK--N---V--A--D--KIA-P-FQ-KV---IEAYGYH-------------------------------------------------------------------
>Halocynthia_roretzi@CT01120103.H1.1
------------------------------------------------------------------------KV-KLIDANNHLLGRLSAIIAKTIL--NGQRVVVVRCEGLLISGNFYRNKLKYLDFL-RK-RTNTNPRR-GPYHFRAPSKILWRTVRGMLP----HKLKRGEAALERLKVFEGIPPPY-----DK--------K-KR------FVVPA---ALK-VV-----KL---K-PQR--R-FAQLSRLSHEVGWKYR-DV-VE-ALEAKR----KA--RSQT--H-WE-K-----K---Q-A-AAK----LR---KQA-IA--N---V--A--S--KIS-G-ID-KE---IEAM----------------------------------------------------------------------
>Lytechinus_variegatus@CT01120103.H1.1
------------------------------------------------------------------MS-SFMKV-LVIDGRGHLLGRLASIVAKNLL--QGQKVVVVRCELINISGSFYRNKLKYMQFM-RK-RTNTKPSR-GPYHLRSPSRMFWRVIRGMLP----HKRTRGVEALERLKVFEGCPAPY-----DR--------K-KR------FVVPS---ALR-VM-----RL---K-PKR--K-FCQLGRLAHEVGWKYK-NI-IE-ALEEKR----KA--RAHL--H-YQ-K-----E---Q-R-KVA----LR---RKA-VK--S---V--G--D--KIA-P-YQ-KI---IEGYGFS-------------------------------------------------------------------
>Oreochromis_niloticus@XP_003453268
-----------------------------------------------------------------MAD-RFNKV-LLLDGRGHLLGRLAAIVAKQVL--LGHKVVVVRCEGINISGNFYRNKLKYLAFL-RK-RMNTNPSR-GPYHFRAPSKIFWRTVRGMLP----HKTKRGQAALERLKVFDGIPPPY-----DK--------R-KR------MVVPA---ALK-VV-----RL---K-PSR--K-FALLGRLAHEVGWKYQ-AI-TA-TLEEKR----KE--KSKL--R-YT-K-----K---K-T-LIN----LT---KKA-EK--N---V--E--S--KIA-K-YT-DV---LKQYGVIV------------------------------------------------------------------
>Pan_troglodytes@XP_003951014
-------------------------------------------------------------------M-AEVQV-LVLDGRGHLLGRLAAIVAKQVL--LGWKVVVVRCEGINISGNFYRNKLKYLAFL-RK-RMNTNPSR-GPYHFRAPSRIFWRTVRGMLP----HKTKRGQAALDRLKVFDGIPPPY-----DK--------K-KR------MVVPA---ALK-VM-----RL---K-PTR--K-FAYLGRLAHEVGWKYQ-AV-TA-TLEEKR----KE--KAKI--H-YR-K-----K---K-Q-LMR----LW---KQA-EK--N---V--E--K--KID-K-YT-EV---LKTHGLLV------------------------------------------------------------------
>Crotalus_adamanteus@AFJ51241
-------------------------------------------------------------------M-TEPKV-LVIDGRGHLLGRLAAIVAKQVL--LGRKVVVVRCEGINISGNFYRNKLKYLAFL-RK-RMNTNPSR-GPYHFRAPSRIFWRTVRGMLP----HKTKRGQAALERLKVFDGIPPPY-----DK--------R-KR------MVVPA---ALK-VV-----RL---K-PTR--K-FAYLGRLAHEVGWKYQ-AI-TA-TLEEKR----KE--KAKV--H-YT-K-----K---K-Q-LMK----LR---KQA-EK--N---V--E--S--KIA-P-YT-DV---LKHYGILI------------------------------------------------------------------
>Pan_paniscus@XP_003825090
-------------------------------------------------------------------M-AEVQV-LVLDGRGHLLGRLAAIVAKQVL--LGWKVVVVRCEGINISGNFYRNKLKYLAFL-RK-RMNTNPSR-GPYHFRAPSRIFWRTVRGMLP----HKTKRGQAALDRLKVFDGIPPPY-----DK--------K-KR------MVVPA---ALK-VV-----RL---K-PTR--K-FAYLGRLAHEVGWKYQ-AV-TA-TLEEKR----KE--KAKI--H-YR-K-----K---K-Q-LMR----LR---KQA-EK--N---V--E--K--KID-K-YT-EV---LKTHGLLV------------------------------------------------------------------
>Strongylocentrotus_purpuratus@XP_003730752
------------------------------------------------------------------MS-SFAKV-LVIDGRGHLLGRLASIVAKNLL--QGQKVVVVRCELINISGSFYRNKLKYMQFM-RK-RTNTKPSR-GPYHLRSPSRMFWRVIRGMLP----HKRTRGKDALERLKVFEGCPAPY-----DR--------K-KR------FVVPS---ALR-VM-----RL---K-PNR--K-FCVLGRLAHEVGWKYK-NI-IE-ALEEKR----KA--RAHL--H-YQ-K-----E---L-R-KSA----LR---RKA-VK--S---V--G--D--KIA-P-YQ-TI---IEAYGFN-------------------------------------------------------------------
>Bos_grunniens_mutus@ELR49590
------------------------------------------------------------------------QV-LVLDGRGHLLGRLAAIVAKQVL--LGRKVVVVRCEGINISGNFYRNKLKYLAFL-RK-RMNTNPSR-GPYHFRAPSRIFWRTVRGMLP----HKTKRGQAALERLKVFDGIPPPY-----DK--------K-KR------MVVPA---ALK-VV-----RL---K-PTR--K-FAYLGRLAHEVGWKYQ-AV-TA-TLEEKR----KE--KAKI--H-YR-K-----K---K-Q-LMR----LR---KQA-EK--N---I--E--K--KIG-K-FT-EV---LKTHGFLV------------------------------------------------------------------
>Callorhinchus_milii@AFM90793
-----------------------------------------------------------------MAD-GFNKV-LLLDGRGHLLGRLAAIVAKQIL--LGHKVVVVRCEGINISGNFYRNKLKYLAFL-RK-RMNTNPSR-GPYHFRAPSRIFWRTVRGMLP----HKTKRGQAALDRLKVFDGVPPPY-----DK--------R-KR------MVVPA---ALK-IV-----RL---K-PTR--K-FALLGRLAHEVGWKYQ-AI-TA-TLEEKR----KA--KAKL--H-YV-K-----K---K-K-VLK----LK---KIA-EK--N---V--E--S--KIA-K-YT-DI---LKQYGVLV------------------------------------------------------------------
>Chelonia_mydas@EMP41574
-----------------------------------------------------------------------XQV-LVIDGRGHLLGRLAAIVAKQVL--LGRKVVVVRCEGINISGNFYRNKLKYLAFL-RK-RMNTNPSR-GPYHFRAPSRIFWRTVRGMLP----HKTKRGQAALERLKVFDGIPPPY-----DK--------R-KR------MVVPA---ALK-VV-----RL---K-PTR--K-FAFLGRLAHEVGWKYQ-AI-TS-TLEEKR----KE--KAKL--H-YN-K-----K---K-K-LMK----LQ---KQA-EK--N---V--E--G--KIA-R-YT-DV---LKQYGILV------------------------------------------------------------------
>Ciona_intestinalis@XP_004226142
-----------------------------------------------------------------MAD-GFVKV-RIIDAKDHLLGRLAALIAKNLL--NGQKIVVVRCESILISGNFYRNKLKYLDFL-RK-RIRTNPKR-GPFHFRAPSKILWRTVRGMLP----HKLKRGAEALDRLKVFEGVPPPY-----DK--------K-KR------MVVPS---CMK-VV-----KL---K-PKR--K-FALLSRLSSEVGWKYN-DV-IQ-ALEEKR----KA--KSKL--Y-WD-K-----K---Q-S-NLK----IR---KEA-IA--N---V--Q--D--QIA-D-LD-KQ---IQDMGCYAV-----------------------------------------------------------------
>Doliolum_nationalis@Dnat2061.H1.1
-----------------------------------------------------------------MAD-GFVPV-RVIDAKNHLLGRLSATIAKSLL--NGQKVVVVRCEGILISGNFYRNKLKYLAFL-RK-RIRTNPKK-GPFHFRAPSKILWRTVRGMLP----HKLKRGAEALDRLKVFEGVPPPY-----DQ--------Q-KR------FVLPS---CLK-VV-----KL---K-PQR--K-FAELSRLSHEVGWKYK-GV-IE-AMEEKR----KA--RSKM--H-WD-H-----K---Q-K-ALK----LR---QKA-IA--N---V--S--T--QIA-E-YD-AQ---IQAMGCY-------------------------------------------------------------------
>Salpa_fusiformis@Sfus7008.H1.1
-----------------------------------------------------------------MGD-SYVPV-RVIDANGHLLGRLASLVAKELL--NGHKIVLVRCEGVLISGNFYRNKLKYLDFL-RK-RTRTNPGK-GPFHFRAPSKMVWRVIRGMLP----HKLPRGAAALDRLKVFEGIPAPY-----DK--------K-KR------FTVNS---CSK-VV-----KL---K-PQR--R-YAEISRLAHEVGWKYK-GI-ID-ALEVKR----KA--KSQQ--Y-FE-K-----K---Q-Q-RAA----LR---KKA-IG--N---V--Q--S--KIA-D-LD-AE---IQSMGC--------------------------------------------------------------------
>Ophionotus_victoriae@CT01130529.H1.1
-------------------------------------------------------------------S-SFEKL-LVVDGRGHLQGRLAAVVAKNLL--QGQKMVVVRCEGLNISGSFYRNKLKYLQFM-RK-RINTKPSR-GPYHLRAPSRIFWRVVRGMLP----HKRPRGAAALERLKVFDGMPPPY-----DK--------K-KK------FRVPC---AMR-VL-----RL---K-PGR--K-YCYLGRLASEVGWKYH-GI-VK-SLERKR----KA--KNSV--R-WN-R-----T---R-K-LLH----LR---WKA-KR--T---Q--A--E--AIA-P-YQ-KV---IEEYGFH-------------------------------------------------------------------
>Alligator_sinensis@XM_006014934.H1.1
------------------------------------------------------------------------KV-LVIDGRGHLLGRLAAIVAKQVL--LGRKVVVVRCEGINISGNFYRNKLKYLAFL-RK-RMNTNPSR-GPYHFRAPSRIFWRTVRGMLP----HKTKRGQAALERLKVFDGIPPPY-----DK--------R-KR------MVVPA---ALK-IV-----RL---K-PTR--K-FAYLGRLAHEVGWKYQ-AI-TA-TLEEKR----KE--KAKL--H-YN-K-----K---K-K-LMK----LR---KQA-EK--N---V--E--G--KIA-K-YT-DV---LKQYGILI------------------------------------------------------------------
>Caiman_crocodilus@CT01131211.H1.1
------------------------------------------------------------------------KV-LVIDGRGHLLGRLAAIVAKQVL--LGRKVVVVRCEGINISGNFYRNKLKYLAFL-RK-RMNTNPSR-GPYHFRAPSRIFWRTVRGMLP----HKTKRGQAALERLKVFDGIPPPY-----DK--------R-KR------MVVPA---ALK-IV-----RL---K-PTR--K-FAYLGRLAHEVGWKYQ-AI-TA-TLEEKR----KE--KAKL--H-YN-K-----K---K-K-LMK----LR---KQA-EK--N---V--E--G--KIA-K-YT-DV---LKQYGILI------------------------------------------------------------------
>Caretta_caretta@Contig281.H1.1
------------------------------------------------------------------------KV-LVIDGRGHLLGRLAAIVAKQVL--LGRKVVVVRCEGINISGNFYRNKLKYLAFL-RK-RMNTNPSR-GPYHFRAPSRIFWRTVRGMLP----HKTKRGQAALERLKVFDGIPPPY-----DK--------R-KR------MVVPA---ALK-VV-----RL---K-PTR--K-FAFLGRLAHEVGWKYQ-AI-TS-TLEEKR----KE--KAKL--H-YN-K-----K---K-K-LMK----LQ---KQA-EK--N---V--E--G--KIA-R-YT-DV---LKQYGILV------------------------------------------------------------------
>Chelonoidis_nigra@Contig4067.H1.2
------------------------------------------------------------------------KV-LVIDGRGHLLGRLAAMVAKQVL--LGRKVVVVRCEGINISGNFYRNKLKYLAFL-RK-RMNTNPSR-GPYHFRAPSRIFWRTVRGMLP----HKTKRGQAALERLKVFDGIPPPY-----DK--------R-KR------MVVPA---ALK-IV-----RL---K-PTR--K-FAFLGRLAHEVGWKYQ-AI-TS-TLEAKR----KE--KAKL--H-YN-K-----K---K-K-LMK----LR---KQA-EK--N---V--E--G--KIA-R-YT-DV---LKQYGILV------------------------------------------------------------------
>Chrysemys_picta_bellii@CT01131211.H1.1
------------------------------------------------------------------------QV-LVIDGRGHLLGRLAAMVAKQVL--LGRKVVVVRCEGINISGNFYRNKLKYLAFL-RK-RMNTNPSR-GPYHFRAPSRIFWRTVRGMLP----HKTKRGQAALERLKVFDGIPPPY-----DK--------R-KR------MVVPA---ALK-VV-----RL---K-PTR--K-FAFLGRLAHEVGWKYQ-AI-TS-TLEEKR----KE--KAKL--H-YN-K-----K---K-K-LMK----LQ---KQA-EK--N---V--E--G--KIA-R-YT-DV---LKQYGILV------------------------------------------------------------------
>Crocodylus_niloticus@CT01131211.H1.2
-------------------------------------------------------------------M-AELKV-LVLDGRGHLLGRLAAIVAKQVL--LGRKVVVVRCEGINISGNFYRNKLKYLAFL-RK-RMNTNPSR-GPYHFRAPSRIFWRTVRGMLP----HKTKRGQAALERLKVFDG-PPPY-----DK--------R-KR------MVVPA---ALK-IV-----RL---K-PTR--K-FAYLGRLAHEVGWKYQ-AI-TA-TLEEKR----KE--KAKL--H-YN-K-----K---K-K-LMK----LR---KQA-EK--N---V--E--G--KIA-K-YT-DV---LKQYGILI------------------------------------------------------------------
>Cyclorana_alboguttata@CT01131211.H1.1
--------------------------------------------KLPQKLVQGGLPGFYR-NLGRGFK-ASSQV-LVIDGRGHLLGRLAAIVAKQLL--LGRKVAVVRCEGINISGNFYRNKLKYLAFL-RK-RMNTNPSR-GPYHFRAPSRMFWRTVRGMLP----HKTKRGQIALERLKVFDGIPPPY-----DK--------R-KR------MVVPA---ALK-IL-----RL---K-PTR--K-FAYLGRLAHEVGWKYQ-AV-TA-TLEEKR----KE--KAKV--H-YK-K-----K---K-L-VSK----LK---KQA-EK--N---V--E--S--KIS-K-YT-DV---LKR-----------------------------------------------------------------------
>Cynops_pyrrhogaster@CT01131211.H1.1
-----------------------------------------------------------------------LKV-LTIDGRGHLLGRLSAIVAKQVL--LGRKVVVVRCEGINISGNFYRNKLKYLAFL-RK-RMNTNPSR-GPYHFRAPSRIFWRTVRGMLP----HKTKRGQAALERLKVFDGIPPPY-----DK--------R-KR------MVVPA---ALK-IV-----RL---K-PTR--K-YAYLGRLAHEVGWKYQ-AI-TA-TLEEKR----KE--KAKM--H-YE-K-----K---K-T-VMK----LK---KQA-EK--N---V--E--S--KIS-K-YT-DV---LKHYGILV------------------------------------------------------------------
>Elaphe_guttata@toto345.H1.1
-------------------------------------------------------------------M-TEPKV-LVIDGRGHLLGRLAAIVAKQVL--LGRKVVVVRCEGINISGNFYRNKLKYLAFL-RK-RMNTNPSR-GPYHFRAPSRIFWRTVRGMLP----HKTKRGQAALERLKVFDGIPPPY-----DK--------R-KR------MVVPA---ALK-VV-----RL---K-PTR--K-FAYLGRLAHEVGWKYQ-AI-TA-TLEEKR----KE--KAKV--H-YT-K-----K---K-Q-LMK----LR---KQA-EK--N---V--E--N--KIS-K-YT-DV---LKHYGILI------------------------------------------------------------------
>Emys_orbicularis@Contig30128.H1.1
------------------------------------------------------------------------KV-LVIDGRGHLLGRLAAMVAKQVL--LGRKVVVVRCEGINISGNFYRNKLKYLAFL-RK-RMNTNPSR-GPYHFRAPSRIFWRTVRGMLP----HKTKRGQAALERLKVFDGIPPPY-----DK--------R-KR------MVVPA---ALK-VV-----RL---K-PTR--K-FAFLGRLAHEVGWKYQ-AI-TS-TLEEKR----KE--KAKL--H-YN-K-----K---K-K-LMK----LQ---KQA-EK--N---V--E--G--KIA-R-YT-DV---LKQYGILV------------------------------------------------------------------
>Eublepharis_macularius@CT01131211.H1.1
-------------------------------------------------------------------M-TEPKV-LVIDGRGHLLGRLAAIVAKQVL--LGRKVVVVRCEGINISGNFYRNKLKYLAFL-RK-RMNTNPSR-GPYHFRAPSRIFWRTVRGMLP----HKTKRGQAALERLKVFDGIPPPY-----DK--------R-KR------MVVPA---ALK-VV-----RL---K-PTR--K-FAFLGRLAHEVGWKYQ-AI-TA-TLEEKR----KE--KAKV--H-YT-R-----K---K-Q-LMK----LR---KQA-EK--N---V--E--S--KIA-K-YT-DV---LKHYGILV------------------------------------------------------------------
>Lampropholis_coggeri@CT01131211.H1.1
-------------------------------------------------------------------M-AEPKV-LVIDGRGHLLGRLAAIVAKQVL--LGRKVVVVRCEGINISGNFYRNKLKYLAFL-RK-RMNTNPSR-GPYHFRAPSRIFWRTVRGMLP----HKTKRGQAALERLKVFDGIPPPY-----DK--------R-KR------MVVPA---ALK-VV-----RL---K-PTR--K-FAYLGRLAHEVGWKYQ-AI-TA-TLEEKR----KQ--KAKL--H-YI-K-----K---K-Q-LMK----LR---KQA-EK--N---V--E--N--KIS-K-YT-DI---LKQYGILV------------------------------------------------------------------
>Latimeria_chalumnae@CT01131211.H1.1
------------------------------------------------------------------------KV-LVLDGRGHLLGRLAATVAKQVL--L-----------------------KYLSFL-RK-RMNTNPSR-GPYHFRAPSRIFWRTVRGMLP----HKTKRGQAALDRLKVFDGIPPPY-----DK--------R-KR------MVVPA---ALK-IV-----RL---K-PTR--K-FALLGRLAHEVGWKYQ-AI-TA-TLEEKR----KE--RSNL--H-YE-K-----K---K-S-LLK----MK---KLA-EK--N---V--E--S--KIA-K-YT-NV---LKQYGVLV------------------------------------------------------------------
>Latimeria_menadoensis@GAPS01065211.H1.1
------------------------------------------------------------------------KV-LVLDGRGHLLGRLAATVAKQVL--LGQKVVVVRCEGINISGNFYRNKLKYLSFL-RK-RMNTNPSR-GPYHFRAPSRIFWRTVRGMLP----HKTKRGQAALDRLKVFDGIPPPY-----DK--------R-KR------MVVPA---ALK-IV-----RL---K-PTR--K-FALLGRLAHEVGWKYQ-AI-TA-TLEEKR----KE--RSNL--H-YE-K-----K---K-S-LLK----MK---KLA-EK--N---V--E--S--KIA-K-YT-NV---LKQYGVLV------------------------------------------------------------------
>Notophthalmus_viridescens@CT01131211.H1.1
-------------------------------------------------------------------M-ADLKV-LTIDGRGHLLGRLSAIVAKQVL--LGRKVVVVRCEGINISGNFYRNKLKYLAFL-RK-RMNTNPSR-GPYHFRAPSRIFWRTVRGMLP----HKTKRGQAALERLKVFDGIPPPY-----DK--------R-KR------MVVPA---ALK-IV-----RL---K-PTR--K-YAYLGRLAHEVGWXYX-AX-XA-TXEXKR----XE--KXXX--X-XX-X-----K---K-T-VMK----LX---KQA-EK--N---V--E--S--KIS-K-YT-DV---LKHYGILV------------------------------------------------------------------
>Pelodiscus_sinensis@toto36417.H1.1
-------------------------------------------------------------------------------------------------------------------------------------RMNTNPSR-GPYHFRAPSRIFWRTVRGMLP----HKTKRGQAALERLKVFDGIPPPY-----DK--------R-KR------MVVPA---ALK-VV-----RL---K-PTR--K-FAFLGRLAHEVGWKYQ-AI-TA-TLEEKR----KE--KSKL--H-YN-K-----K---K-K-LMK----LQ---KQA-EK--N---V--E--G--KIA-R-YT-AV---LKQYGVLV------------------------------------------------------------------
>Phrynops_hilarii@Contig364.H1.1
------------------------------------------------------------------------KV-LVIDGRGHLLGRLAAIVAKQVL--LGRKVVVVRCEGINISGNFYRNKLKYLAFL-RK-RMNTNPSR-GPYHFRAPSRIFWRTVRGMLP----HKTKRGQAALERLKVFDGIPPPY-----DK--------R-KR------MVVPA---ALK-VV-----RL---K-PTR--K-FAFLGRLAHEVGWKYQ-AI-TS-TLEEKR----KG--KAKL--H-YN-K-----K---K-K-LMK----LQ---KQA-EK--N---V--E--G--KIA-K-YT-DV---LKQYGVLV------------------------------------------------------------------
>Podarcis_sp.@CT01131211.H1.1
-------------------------------------------------------------------M-AEPKV-LVIDGRGHLLGRLAAIVAKQVL--LGRKVVVVRCEGINISGNFYRNKLKYLAFL-RK-RMNTNPSR-GPYHFRAPSRIFWRTVRGMLP----HKTKRGQAALERLKVFDGIPPPY-----DK--------R-KR------MVVPA---ALK-VV-----RL---K-PTR--K-FAYLGRLAHEVGWKYQ-AI-TA-TLEEKR----KA--KAKI--H-YT-K-----K---K-Q-LKK----LQ---KQA-EK--N---V--E--G--KIA-K-YT-DI---LKHYGILV------------------------------------------------------------------
>Pogona_vitticeps@CT01131211.H1.2
-------------------------------------------------------------------M-AEPKV-LVIDGRGHLLGRLAAIVAKQVL--LGRKVVVVRCEGINISGNFYRNKLKYLAFL-RK-RMNTNPSR-GPYHFRAPSRIFWRTVRGMLP----HKTKRGQAALERLKVFDGIPPPY-----DK--------R-KR------MVVPA---ALK-VV-----RL---K-PTR--K-FAYLGRLAHEVGWKYQ-AI-TA-TLEEKR----KE--KAKL--H-YA-K-----K---K-K-LMK----LR---KQA-EK--N---V--E--G--KIA-K-YT-DI---LX------------------------------------------------------------------------
>Protopterus_annectens@CT01131211.H1.1
-------------------------------------------------------------------------V-LVIDGRGHLLGRLAAVVAKQVL--IGHKVVVVRCEGINISGNFYRNKLKYLAFL-RK-RMNTNPSR-GPYHFRAPSRIFWRTVRGMLP----HKTKRGQAALDRLKVYDGIPPPY-----DK--------R-KR------MVVPA---ALK-IV-----RL---K-PSR--K-FAALGRLAHEVGWKYQ-AI-TA-TLEEKR----KE--KAKL--Y-YE-K-----K---K-K-VLK----LR---KQA-EK--N---A--E--S--KIA-K-YT-EI---LKQHGVLL------------------------------------------------------------------
>Python_regius@CT01131211.H1.3
-------------------------------------------------------------------M-TEPKV-LVIDGRGHLLGRLAAIVAKQVL--LGRKVVVVRCEGINISGNFYRNKLKYLAFL-RK-RMNTNPSR-GPYHFRAPSRIFWRTVRGMLP----HKTKRGQAALERLKVFDGIPPPY-----DK--------R-KR------MVVPA---ALK-VV-----RL---K-PTR--K-FAFLGRLAHEVGWKYQ-AI-TA-TLEEKR----KE--KAKV--H-YT-K-----K---K-Q-LMK----LR---KQA-EK--N---V--E--S--KIA-K-YT-DV---LKHYGILV------------------------------------------------------------------
>Rana_chensinensis@Rche389227.H1.1
-----------------------------------------------------------------------------------------------------------------------------------------------------PSRIFWRTVRGMLP----HKTKRGQXXXXXXXXFXXXPPPY-----DK--------R-KR------MXVPA---ALK-IV-----RL---K-PTR--K-FXXLGRLXHEXGXKXX-AI-TX-TXEEXR----KA--KXXL--H-YN-K-----X---K-H-VMN----LK---RK-----------------------------------------------------------------------------------------------------------
>Trachemys_scripta@CT02131211.H1.1
-------------------------------------------------------------------M-AELKV-LVIDGRGHLLGRLAAMVAKQVL--LGRKVVVVRCEGINISGNFYRNKLKYLAFL-RK-RMNTNPSR-GPYHFRAPSRIFWRTVRGMLP----HKTKRGQAALERLKVFD-------------------------------------------------------------------------------------------------------------------------------------------------------------------------------------------------------------------------------------------------------
