# Supplementary material for: A phylogenomic framework and timescale for comparative studies of tunicates
Source: BMC Biol. 2018 Apr 13;16:39. doi: 10.1186/s12915-018-0499-2 (PMC5899321; doi:10.1186/s12915-018-0499-2)
Supplement: Supplementary file 4 — Supporting data. Transcriptome assemblies, alignments, and trees. (ZIP 38502 kb) [file 12915_2018_499_MOESM4_ESM.zip › 12915_2018_499_MOESM4_ESM/12915_2018_499 (Delsuc) Files Updated 23-03-2018/rpl17.fasta]

>Danio_rerio@AAH55097
----------------------------------------MVR-YSL-D-P---ENP-T--K--------SCKSRG---------SN-LRVHFKNTRETAQAIK------GMHIRKANKYLKDVIVKHQCVPFRRY-NGGVGRCAQAK-----------------------Q--------------------H----D---W---T--QGRWPKKSAEFLLHMLKNAESNA---E--LK-GLDVD-SLVIEHIQVNKAPKMR-RRTYRAHGRINPYMSSPCHIEMILT--E-K-E-Q-IV--PK-----P----E-E---E--V-S----Q---K---------K-KVS-----Q---K--KLKKQK--LMARE------------------
>Latimeria_chalumnae@AAS49553
-------------------------------------------------------NP-T--K--------SCKARG---------SN-LRVHFKNTRETAQAIK------GMHIRKATKYLKDVTIKKQCVPFRRH-NGGVGRCAQAK-----------------------Q--------------------F----G---R---T--QGRWPKKSAEFLLHMLKNAESNA---E--LK-GLDVD-SLVIEHIQVNKAPKMR-RRTYRAHGRINPYMSSPCHIEMILT--E-K-E-Q-IV--PK-----P----E-E---E--V-A----Q-------------------------------------------------------------
>Scyliorhinus_canicula@AAN73347
-------------------------------------------------------NP-T--K--------SCKARG---------SN-LRVHFKNTRETAQTIK------GMHIRKATKFLKDVVIKRQCVPFRRY-NGGVGRCAQAK-----------------------A--------------------W----H---W---T--QGRWPKKSAEFLLHILKNAESNA---E--LK-GLDVD-SLVIEHIQVNKAPKMR-RRTYRAHGRINPYMSSPCHIEMILT--E-K-E-Q-IV--PK-----P----E-E---E--V-V----Q-------------------------------------------------------------
>Callorhinchus_milii@CT01070718.H1.1
----------------------------------------------------------------------------------------------NTRETAQTIK------GMHIRKATKFLKDVVIQRQCVPFRRY-NGGVGRCAQ----------------------------------------------------------------------------------------------GLDVD-SLVIEHIQVNKAPKMR-RRTYRAHGRINPYMSSPCHIEMILT--E-K-E-Q-IV--PK-----P----E-E---E--V-V----Q---K---------K-KV--------------------------------------------
>Squalus_acanthias@ES788763.H1.1
----------------------------------------MVR-YSL-D-P---ENP-T--K--------SCKARG---------SN-LRVHFKNTRETAQTIK------GMHIRKATKFLKDVVIKRQCVPFRRY-NGGVGRCAQAK-----------------------A--------------------W----G---W---T--QGRWPKKSAEFLLHMLKNAESNA---E--LK-GLDVD-SLVIEHIQVNKAPKMR-RRTYRAHGRINPYMSSPCHIEMILT--E-K-E-Q-IV--PK-----P----E-E---E--V-V----Q---K---------K-KVS-----Q---K--KLKKQK--LMARD------------------
>Leucoraja_erinacea@CT02080729.H1.1
----------------------------------------MVR-YSL-D-P---ENP-T--K--------SCKARG---------SN-LRVHFKNTRETAQTIK------GMHIRKATKFLKDVVIKRQCVPFRRY-NGGVGRCAQAK-----------------------A--------------------W----G---W---T--QGRWPKKSAEFLLHMLKNAESNA---E--LK-GLDVD-SLVIEHIQVNKAPKMR-RRTYRAHGRINPYMSSPCHIEMILT--E-K-E-Q-IV--PK-----P----E-E---E--V-V----Q---K---------K-KVS-----Q---K--KLKKQK--LMARD------------------
>Xenopus_laevis@AAH43971
-------------------------------------LGTMVR-YSL-D-P---ENP-T--K--------SCKARG---------SN-LRVHFKNTRETAQAIK------GMHIRKATKYLKDVTLKKQCVPFRRY-NGGVGRCAQAK-----------------------Q--------------------W----D---W---T--QGRWPKKSANFLLHMLKNAESNA---E--VK-GLDVD-SLVIEHIQVNKAPKMR-RRTYRAHGRINPYMSSPCHIEMILT--E-K-E-Q-IV--PK-----P----E-E---E--V-A----Q---K---------K-KIS-----Q---K--KLKKQK--LMARE------------------
>Xenopus_tropicalis@AAH77000
----------------------------------------MVR-YSL-D-P---ENP-T--K--------SCKARG---------SN-LRVHFKNTRETAQAIK------GMHIRKATKYLKDVTLKKQCVPFRRY-NGGVGRCAQAK-----------------------Q--------------------W----D---W---T--QGRWPKKSANFLLHILKNAESNA---E--VK-GLDVD-SLVIEHIQVNKAPKMR-RRTYRAHGRINPYMSSPCHIELILT--E-K-E-Q-IV--PK-----P----E-E---E--V-A----Q---K---------K-KIS-----Q---K--KLKKQK--LMARE------------------
>Ambystoma_mexicanum@45811717.1
----------------------------------------MVR-YSL-D-P---ENP-T--K--------SCKARG---------SN-LRVHFKNTRETAQAIK------GMHIRKATKYLKDVTLQKQCVPFRRY-NGGVGRCAQAK-----------------------Q--------------------W----G---W---T--QGRWPKKSADFLLHMLKNAESNA---E--LK-GLDVD-SLVIEHIQVNKAPKMR-RRTYRAHGRINPYMSSPCHIEMILT--E-K-E-Q-IV--PK-----P----E-E---E--V-A----I---K---------K-KIS-----Q---K--KLKKQK--LMARE------------------
>Mus_musculus@AAH94640
---------------------------------------GMVR-YSL-D-P---ENP-T--K--------SCKSRG---------SN-LRVHFKNTRETAQAIK------GMHIRKATKYLKDVTLKKQCVPFRRY-NGGVGRCAQAK-----------------------Q--------------------W----G---W---T--QGRWPKKSAEFLLHMLKNAESNA---E--LK-GLDVD-SLVIEHIQVNKAPKMR-RRTYRAHGRINPYMSSPCHIEMILT--E-K-E-Q-IV--PK-----P----E-E---E--V-A----Q---K---------K-KIS-----Q---K--KLKKQK--LMARE------------------
>Bos_taurus@XP_001250116
----------------------------------------MVR-YSL-D-P---ENP-T--K--------SCKSRG---------SN-LRVHFKNTRETAQAIK------GMHIRKATKYLKDVTLKKQCVPFRRY-NGGVGRCAQAK-----------------------Q--------------------W----G---W---T--QGRWPKKSAEFLLHMLKNAESNA---E--LK-GLDVD-SLVIEHIQVNKAPKMR-RRTYRAHGRINPYMSSPCHIEMILT--E-K-E-Q-IV--PK-----P----E-E---E--V-A----Q---K---------K-KIS-----Q---K--KLKKQK--LMARE------------------
>Pan_troglodytes@XP_512125
----------------------------------------MVR-YSL-D-P---ENP-T--K--------SCKSRG---------SN-LRVHFKNTRETAQAIK------GMHIRKATKYLKDVTLQKQCVPFRRY-NGGVGRCAQAK-----------------------Q--------------------W----G---W---T--QGRWPKKSAEFLLHMLKNAESNA---E--LK-GLDVD-SLVIEHIQVNKAPKMR-RRTYRAHGRINPYMSSPCHIEMILT--E-K-E-Q-IV--PK-----P----E-E---E--V-A----Q---K---------K-KIS-----Q---K--KLKKQK--LMAREVXXX--------------
>Homo_sapiens@EAW56353
----------------------------------------MVR-YSL-D-P---ENP-T--K--------SCKSRG---------SN-LRVHFKNTRETAQAIK------GMHIRKATKYLKDVTLQKQCVPFRRY-NGGVGRCAQAK-----------------------Q--------------------W----G---W---T--QGRWPKKSAEFLLHMLKNAESNA---E--LK-GLDVD-SLVIEHIQVNKAPKMR-RRTYRAHGRINPYMSSPCHIEMILT--E-K-E-Q-IV--PK-----P----E-E---E--V-A----Q---K---------K-KIS-----Q---K--KLKKQK--LMARE------------------
>Monodelphis_domestica@XP_001370118
----------------------------------------MLR-YSL-D-P---KNP-T--K--------SCKSRG---------SN-LPVHFKNTGEIVQAIK------GMHIRKATKYLKDVTLKKQCVPFRRY-NGGVGRCAQAK-----------------------Q--------------------W----G---W---T--QGRWPKKSAEFLLHMLKNAESNA---E--LK-GLDVD-SLVIEHIQVNKAPKMR-RQTYRAHGRINPYMSSPCHIDMILT--E-K-E-Q-IV--PK-----P----E-E---E--V-A----Q---K---------K-KIS-----Q---K--KLKKQK--PMAWE------------------
>Protopterus_dolloi@AAS49554
-------------------------------------------------------NP-T--K--------SCKARG---------SN-LRVHFKNTRETAQAIK------GMHIRKATKYLKDVTLKKQCVPFRRY-NGGVGRCAQAK-----------------------Q--------------------W----G---W---T--QGRWPKKSAEFLLHMLKNAESNA---E--LK-GLDVD-SLVIEHIQVNKAPKMR-RRTYRAHGRINPYMSSPCHIEMILT--E-K-E-Q-IV--PK-----P----E-E---E--I-A----Q-------------------------------------------------------------
>Myxine_glutinosa@AAN73349
-------------------------------------------------------NA-A--K--------SCKARG---------SN-LRVHFKNTREAAHTIK------GMHIRKAIKFLKAVIVKKQCVPFRRY-NGGVGRCAQAK-----------------------A--------------------W----G---W---T--QGRWPKKSAVFLLQLLKNAESNA---E--FK-GLDVD-SLVIEHVQVNKAPRMR-RRTYRAHGRINPYMSSPCHIEIILS--E-K-E-H-IV--PK-----P----E-E---E--A-A----R-------------------------------------------------------------
>Eptatretus_burgeri@53881346.1
----------------------------------------MVR-YSR-D-P---ENP-A--K--------SCKARG---------SN-LRVHFKNTRETAHTIK------GMHIRKAIKFLKAVIVKKQCVPFRRY-NGGVGRCAQAK-----------------------A--------------------W----G---W---T--QGRWPKKSAVFLLQLLKNAESNA---E--FK-GLDVD-SLVIEHIQVNKAPRMR-RRTYRAHGRINPYMSSPCHIEIILS--E-K-E-H-IV--PK-----P----E-E---E--A-A----R---K---------K-KVS-----Q---K--KLKKQK--LMARD------------------
>Petromyzon_marinus@51788293.43
----------------------------------------MGR-YSL-D-P---ENP-T--K--------SCKARG---------SN-LRVHFKNTRETAHTIK------GMHIRKATKYLKDVVLMKQCVPFRRY-NGGVGRCAQAK-----------------------A--------------------W----D---W---T--QGRWPKKSAEFLLQLLKNAESNA---E--FK-GLDVD-SLVIEHIQVNKAPHMR-RRTYRAHGRINPYMSSPCHIELILT--E-K-E-H-VV--PK-----P----E-E---E--A-A----A---K---------K-KVS-----Q---K--KLKKQK--LMARE------------------
>Lethenteron_japonicum@CT01080928.H1.1
-------------------------------------------------------------------------------------------------------------------------KDVVLMKQCVPFRRY-NGGVGRCAQAK-----------------------A--------------------W----D---W---T--QGRWPKKSAEFLLQLLKNAESNA---E--FK-GLDVD-SLVIEHIQVNKAPHMR-RRTYRAHGRINPYMSSPCHIELILT--E-K-E-H-VV--PK-----P----E-E---------------------------------------------------------------------------
>Ciona_intestinalis@10116128.43_3
----------------------------------------MTR-YSQ-D-P---ENP-A--K--------SCKARG---------SD-LRVHFKNTRETAQAIK------GMHIRKATQYLKDVCEKKRCIPFRRF-NGGVGRCAQAK-----------------------E--------------------F----K---T---T--QGRWPKKSATFLLQMLKTAESNA---D--VK-GLDVD-SLVIDHIQVNAAAKMR-RRTYRAHGRINPYMSSPCHIEMILT--E-K-E-Q-IV--PR-----V----E-E---E----Q----K---K---------K-KVS-----K---K--KIARQK--LMGKE------------------
>Ciona_savignyi@51745513.20
----------------------------------------MTR-YSL-D-P---ENP-A--K--------SCKARG---------SD-LRVHFKNTRETAQAIK------GMHIRKATQYLKDVVDKKRCIPFRRF-NGGVGRCAQAK-----------------------E--------------------F----K---T---T--QGRWPKKSATFLLQMLKTAESNA---D--VK-GLDVD-SLVIDHIQVNAAAKMR-RRTYRAHGRINPYMSSPCHIEMILT--E-K-E-Q-VV--PR-----V----E-E---E----Q----K---K---------K-KVS-----K---K--KIARQK--LMGKE------------------
>Clavelina_lepadiformis@CT01091002.H1.1
----------------------------------------MTR-YSL-D-P---ENP-A--K--------SCKARG---------SD-LRVHFKNTRETAQAIK------GLHIRKATQYLKDVVAKKRCIPFRRF-NGGVGRCAQAK-----------------------E--------------------F----K---T---T--QGRWPVKSATFLLQMLKNAESNA---D--VK-GLDVD-SLVIDHIQVNAAAKMR-RRTYRAHGRINPYMSSPCHIEMILT--E-K-E-Q-VV--PK-----A----D-E---E----V----R---K---------K-KPS-----K---K--KIARQK--LMGRE------------------
>Phallusia_mammilata@CT01091002.H1.1
----------------------------------------MTR-YSI-E-P---ENP-A--K--------SCKARG---------SD-LRVHFKNTRETAQAIK------GLHIRKATQYLKDVCAMKRCIPFRRF-NGGVGRCAQAK-----------------------E--------------------F----K---T---T--QGRWPKKSATFLLQMLKNAESNA---D--LK-GLDVD-SLVIDHIQVNAAAKMR-RRTYRAHGRINPYMSSPCHIEMILT--E-K-E-Q-VV--PK-----V----E-E---E----Q----K---K---------K-KVS-----K---K---------------------------------
>Ascidia_gemmata@CT01100918.H1.1
----------------------------------------MTR-YSI-E-P---ENP-A--K--------SCKARG---------SD-LRVHFKNTRETAQAIK------GLHIRKATQYLKDVVAMKRCVPFRRF-NGGIGRCAQAK-----------------------E--------------------F----K---T---T--QGRWPKKSATFLLQMLKNAESNA---D--LK-GLDVD-SLVIDHIQVNAAAKMR-RRTYRAHGRINPYMSSPCHIEMILT--E-K-E-Q-IV--PK-----V----E-E---E-----------------------------------------------------------------------
>Molgula_tectiformis@68103607.14
----------------------------------------MTR-YAL-D-P---ENP-T--K--------TCKARG---------SD-LRVHFKNTRETAQAIK------GMHIRKANQYLKDVVNKKRCVPFRRF-NIGCGRTAQAK-----------------------A--------------------F----N---T---T--QGRWPKKSAEFLLQMLKNAESNA---E--LK-GLDVD-SLVIEHIQVNAAAKMR-RRTYRAHGRINPYMSSPCHIEMFLT--E-K-E-Q-VV--PR-----P----E-E---T----A----A---K---------K-KVS-----K---K--KLARQK-------------------------
>Bostrichobranchus_pilularis@CT01091002.H1.1
----------------------------------------MTR-YAL-D-P---ENP-A--K--------TCKARG---------SD-LRVHFKNTRETAQAIK------GMHVRKANQYLKDVVAKKRCVPFRRF-NDGCGRTAQAK-----------------------A--------------------F----K---T---T--QGRWPKKSAEFLLQMLKNAESNA---E--FK-GLDVD-SLVIEHIQVNAAAKMR-RRTYRAHGRINPFMSSPCHIEMFLT--E-K-E-Q-VV--AR-----P----------E--T-E----E---K---------K-KVS-----K---K--KLARQK-------------------------
>Molgula_occidentalis@CT02091002.H1.1
----------------------------------------MTR-YAL-D-P---ENP-A--K--------TCKARG---------SD-LRVHFKNTRETAQAIK------GMHIRKANQYLKDVIAKKRCVPFRRF-NIGCGRTAQAK-----------------------V--------------------F----K---T---T--QGRWPKKSAEFILQMLKNAESNA---E--LK-GLDVD-SLVIEHIQVNAAAKMR-RRTYRAHGRINPYMSSPCHIEMFLT--E-K-E-Q-VV--PR-----P----E-E---E----E----K---K---------K-KVS-----K---K--KLARQK-------------------------
>Molgula_gulf@CT01091002.H1.1
----------------------------------------MTR-YAL-D-P---ENP-A--K--------TCKARG---------SD-LRVHFKNTRESAQAIK------GMHIRKANQFLKDVIAKKRCVPFRRF-NGGVGRCAQAK-----------------------E--------------------W----K---T---T--QGRWPKKSAEFLLQMLKNAESNA---E--LK-GLDVD-SLVIEHIQVNAAAKMR-RRTYRAHGRINPYMSSPCHIEMFLT--E-K-E-Q-VV--PR-----P----E-Q---E--E-S----K---K---------K-KVS-----K---K--KLARQK--LMG--------------------
>Dendrodoa_grossularia@CT02091002.H1.1
----------------------------------------MVR-YAL-D-P---ENP-A--K--------TCKARG---------SD-LRVHFKNTRETAQAIK------GMHVRKATQYLRDVIAKKRCVPFRRF-NGAVGRCAQAK-----------------------A--------------------F----G---T---T--QGRWPKKSAEFLLQMLKNAESNA---E--LK-SLDVD-SLVIEHIQVNAAAKMR-RRTYRAHGRINPYMSSPCHIEMFLT--E-R-E-Q-IV--PK-----P----E-Q---E--T-K----T---K---------K-KVS-----K---K--KMARQK-------------------------
>Polyandrocarpa_maxima@CT01091002.H1.1
----------------------------------------MVR-YAL-D-P---ENP-A--K--------TCKARG---------SD-LRVHFKNTRETAQAIK------GMHVRKATQYLKDVIAKKRCVPFRRF-NGAVGRCAQAK-----------------------A--------------------F----G---T---T--QGRWPKKSAEFLLQMLKNAESNA---E--LK-NLDVD-SLVIEHIQVNAAAKMR-RRTYRAHGRINPYMSSPCHIEMFLT--E-R-E-Q-IV--PK-----P----E-E---E--T-Q----T---K---------K-KVS-----K---K--KMARQK--LMG--------------------
>Styela_plicata@CT01091002.H1.1
----------------------------------------MVR-YAL-D-P---ENP-A--K--------TCKARG---------SD-LRVHFKNTRETAQAIK------GMHVRKATQYLKDVIAKKRCVPFRRF-NGAVGRCAQAK-----------------------Q--------------------F----K---T---T--QGRWPKKSAEFLLQMLKNAESNA---E--LK-TLDVD-SLVIEHIQVNAAAKMR-RRTYRAHGRINPYMSSPCHIEMFLV--E-R-E-Q-VV--PK-----P----E-E---E--T-K----A---K---------K-KVS-----K---K--KMARQK--MMG--------------------
>Diplosoma_listerianum@46826476.40
----------------------------------------MVR-YSK-D-P---KNA-A--K--------SCKARG---------SS-LRVHFKNTRETARVIR------RWNLQRATKYLKDVIAHKRCVPFRHF-NKHVGRCAQAK-----------------------E--------------------F----G---T---A--QGRWPVKSCRFLLDLLKNAESNA---D--VK-GLDVE-SLIVEHIQVNAAPKMR-RRTYRAHGRINPYMCSPCHIEVILC--E-K-E-Q-TV--PK-----P----D-V---D--E-D----G---K---------K-K-------K---K--KKPRHK-------------------------
>Cystodytes_dellechiajei@CT01091002.H1.1
----------------------------------------MVR-YST-E-P---DNP-A--K--------SCKARV---------SD-LRVHFKNTRETAQAIK------KMHLKKATRYLRAVIAKKRCIPFRRF-ASGVGRCAQAK-----------------------Q--------------------F----K---A---T--QGRWPVKSCRYLLDLLKNAESNA---E--VK-GLDVN-ALVIDHIQVNAAAKMR-RRTYRAHGRINPYMSSPSHIEVILT--E-K-Q-P-IV--PK-----G----D-Y---Q----QPKTKK---K---------K-KIG-----T---K--KLARQK--LMGKE------------------
>Saccoglossus_kowalevskii@ti.9
----------------------------------------MTR-YSQ-D-P---ENP-T--K--------SCKARG---------SN-LRVHFKNTRETAQAIK------RMHLKKAVRYLKDVVNKKQIVPFRRY-NGGVGRKAQVK-----------------------A--------------------F----N---W---T--QGRWPKKSAEFLLQLLKNAESNA---E--FK-GLDVD-SLVIDHVQVNRAAKMR-RRTYRAHGRINPYMSSPCHIEVILT--E-R-E-Q-YV--AK-----P----D-E---E--E-K----T---K---------K-KVS-----K---K--KMARQK--MMQRD------------------
>Ptychodera_flava@CT01071219.H1.1
----------------------------------------MTR-YSQ-D-P---DNA-T--K--------SCKARG---------SN-LRVHFKNTRETAQAIK------KMHLRKATRYLKDVIAKKQIVPFRRY-NGGVGRKAQVK-----------------------A--------------------W----N---W---T--QGRWPKKSAEFLLQLLKNAESNA---E--FK-GLDTD-SLVIDHIQVNRAAKMR-RRTYRAHGRINPYMSSPCHIEVILS--E-R-E-Q-YV--PR-----P----E-E---E--E-K----Q---K---------K-KVS-----K---K--KLARQK--MMGKE------------------
>Balanoglossus_clavigerus@FN988606.H1.1
----------------------------------------MTR-YSQ-D-P---DNP-T--K--------SCKARG---------SN-LRVHFKNTRETAQAIK------KMHLRKATRYLKDVIAKKQIVPFRRY-NGGVGRKAQVK-----------------------A--------------------W----N---W---T--QGRWPKKSAEFLLQLLKNAESNA---E--FK-GLDAD-ALVIDHVQVNRAAKMR-RRTYRAHGRINPYMSSPCHIEVILS--E-R-E-Q-YV--PR-----P----E-E---E--E-K----Q---K---------K-KVS-----K---K--KLARQK--MMGKE------------------
>Branchiostoma_floridae@EEN57644
----------------------------------------MTR-YSL-D-P---ENA-T--K--------SCKARG---------SN-LRVHFKNTRETANAIK------GMHIRKATRFLKDVTAKKQIVPFRRY-NGGVGRKAQCK-----------------------A--------------------W----R---W---T--QGRWPKKSAEFLLQLLKNAESNA---E--FK-GLDVD-SLMVEHIQVNRAAKMR-RRTYRAHGRINPYMSSPCHIEMILS--E-Q-E-T-VI--AK-----S----E-D---E--V-S--------K---------K-KVS-----K---K--KLARQK--MMQRE------------------
>Oikopleura_dioica@CBY35770
----------------------------------------MTR-YSA-E-A---ENA-A--R--------SCKTSG---------SD-IRVHFKNTRETANAIK------GMHLNKAVPYLKAVVEGNRCIPFTRF-DGSMGRTGQTK-----------------------E--------------------F----K---S---TTSKGRWPKKSCQTILSLLKNAESNA---E--VK-GLDVD-ALVIDHIQVNAAAKQR-RRTYRAHGRINPYMASPCHVEIILS--E-K-D-M-AV--PR-----A------A---E----S----G---A---------K-KVS-----Q---K--KLKKQK--MMAAQQGGFE-------------
>Strongylocentrotus_purpuratus@XP_791629
----------------------------------------MTR-YSQ-E-P---ENS-A--K--------SCKARG---------SY-LRVHFKNTRETAQAIK------HMHVRKAIRFLKDVTNKKQCVPFRRF-NACIGRKAQAK-----------------------A--------------------W----N---H---T--QGRWPKKSAEFLLQLLKNAESNA---E--YK-GLDVD-SLVIDHIQVNAAPKMR-RRTYRAHGRINPYMSSPCHIELILT--E-R-E-Q-VV--PK-----P----E-E---E--E-E----A---K---------K-KVS-----K---K--KLAKQK--MMARD------------------
>Paracentrotus_lividus@AM186320.H1.1
----------------------------------------MTR-YSQ-E-P---ENA-A--K--------SCKARG---------SY-LRVHFKNTRETAQAIK------HMHVRKAVRFLKDVTVKKQCVPFRRF-NATVGRKAQAK-----------------------A--------------------W----N---H---T--QGRWPKKSAEFLLQLLKNAESNA---E--YK-GLDVD-SLVIDHIQVNAAPKMR-RRTYRAHGRINPYMSSPCHIELILT--E-R-E-Q-VV--PK-----P----E-E---E--E-E----A---K---------K-KVS-----K---K--KLAKQK--MMARD------------------
>Patiria_pectinifera@93351799.1
----------------------------------------MTR-YSQ-E-P---DNA-T--K--------SCKARG---------SY-LRVHFKNTRETAAVIK------HMHLRKAVRFLNDVTKKKQCVPYRRF-NGGVGRKAQAK-----------------------A--------------------W----N---T---T--QGRWPKKSAEFMLQLLKNAESNA---E--LK-GLDAD-SLVIDHIQVNAAPKMR-RRTYRAHGRINPYMSSPCHIEVILS--E-R-E-Q-VV--PK-----P----D-E---P--E-K----K---T---------K-KVS-----K---K--KMARQK-------------------------
>Patiria_miniata@CT01100729.H1.1
----------------------------------------MTR-YSQ-E-P---DNA-T--K--------SCKARG---------SY-LRVHFKNTRETAAVIK------HMHLRKAVRFLNDVTKKKQCVPYRRF-NGGVGRKAQAK-----------------------A--------------------W----N---T---T--QGRWPKKSAEFMLQLLKNAESNA---E--LK-GLDAD-SLVIDHIQVNAAPKMR-RRTYRAHGRINPYMSSPCHIEVILS--E-R-E-Q-VV--PK-----P----D-E---A--E-K----K---T---------K-KVS-----K---K--KMARQK-------------------------
>Holothuria_glaberrima@CT01070704.H1.1
--------------------------------------------------------------------------------------Y-WRVHFKNTRETAACIR------HMHIRKATRFLNDVIKKKQCVPFRRF-NGSVGRCAQAK-----------------------Q--------------------W----K---H---T--QGRWPKKSAEFLLQLLKNAESNA---E--FK-GLDTD-SLVIDHIQVNPAPKMR-RRTYRAHGRINPYMSSPCHIEVVLS--E-R-E-Q-VV--PK-----P----E-E---Q--E-K--------K---------K-KVS-----K---K--KLAKQK--MMQRD------------------
>Apostichopus_japonicus@AFY06995
----------------------------------------MVR-YSY-E-P---ENP-A--K--------TCKARG---------PY-WRVHFKNTRETAACIR------RMHIRKATKFLNDVINHKQCVPFRRF-NGAVGRCAQAK-----------------------Q--------------------W----G---H---T--QGRWPKKSAQFLLQLLKNAESNA---E--FK-GLDTD-SLVIDHIQVNPAPKMR-RRTYRAHGRINPYMSSPCHIEVVLS--E-R-E-Q-VV--PK-----P----E-E---Q--E-K--------K---------K-KLS-----K---K--KMAKQK--MMQRD------------------
>Xenoturbella_bocki@CT01071002.H1.1
----------------------------------------MVR-YSA-E-P---DNP-T--K--------SCKARG---------SN-LRVHFKNTRETACAVK------NMHLRKAMRYLNDVVEKKQIVPFRRF-NGGVGRKAQAK-----------------------Q--------------------F----K---H---T--QGRWPKKSAEFLLQLLKNAESNA---E--YK-GLEVD-ALHIEHIQVNRATKMR-RRTYRAHGRINPYMSSPCHIEVFLS--E-K-G-R-HV--PK-----P----D-E---E---------A---K---------K-KVS-----K---K--KLAKQK--MM---------------------
>Meleagris_gallopavo@XP_003213392
----------------------------------------MVR-YSL-D-P---ENP-T--K--------SCKSRG---------SN-LRVHFKNTRETAQAIK------GMHIRKATKYLKDVTLKKQCVPFRRY-NGGIGRCAQAK-----------------------Q--------------------W----G---W---T--QGRWPKKSAEFLLHMLKNAESNA---E--LK-GLDVD-SLVIEHIQVNKAPKMR-RRTYRAHGRINPYMSSPCHIEMILT--E-K-E-Q-IV--PK-----P----E-E---E--V-A----Q---K---------K-K---------------------------------------------
>Anolis_carolinensis@XP_003216223
----------------------------------------MVR-YSL-D-P---ENP-T--K--------SCKSRG---------SN-LRVHFKNTRETAQAIK------GMHIRKATKYLKDVTLKKQCVPFRRY-NGGVGRCAQX-----------------------------------------------------------------------------------------------------------------------------------------------------------------------------------------------------------------------------------------------------
>Eucidaris_tribuloides@CT01120103.H1.1
----------------------------------------MTR-YSQ-E-P---ENA-A--K--------SCKARG---------SY-LRVHFKNTRETAQAVK------HMHVRKAVRFLKDVIAKKQCVPFRRF-NATIGRKAQAK-----------------------A--------------------W----N---H---T--QGRWPKKSAEFLLQLLKNAESNA---E--YK-GLDVD-SLVIDHIQVNQAPKMR-RRTYRAHGRINPYMSSPCHIELILT--E-R-E-Q-VV--PK-----A----E-E---S--E-E----Q---K---------K-KVS-----K---K--KLARQK--MMARD------------------
>Lytechinus_variegatus@JI438598.H1.1
----------------------------------------MTR-YSQ-E-P---ENA-A--K--------SCKARG---------SY-LRVHFKNTRETAQAIK------HMHVRKAVRFLKDVTNKKQCVPFRRF-NATVGRKAQAK-----------------------A--------------------W----N---H---T--QGRWPKKSAEFLLQLLKNAESNA---E--YK-GLDVD-SLVIDHIQVNAAPKMR-RRTYRAHGRINPYMSSPCHIELILT--E-R-E-Q-VV--PK-----P----E-E---E--E-E----A---K---------K-KVS-----K---K--KLARQK--MMARD------------------
>Oreochromis_niloticus@XP_004561913
----------------------------------------MVR-YSL-D-P---ENP-T--K--------SCKSRG---------SN-LRVHFKNTRETAQAIK------GMHIRKANKYLRDVIVKHQCVPFRRY-NGGVGRCAQAK-----------------------Q--------------------H----G---W---T--QGRWPKKSAEFLLHMLKNAESNA---E--LK-GLDVD-SLVIEHIQVNKAPKMR-RRTYRAHGRINPYMSSPCHIEMILT--E-K-E-Q-IV--PK-----P----E-E---E--V-A----Q---K---------K-KVS-----Q---K--KLKKQK--LMARE------------------
>Gallus_gallus@XP_003643392
---------------------------------------------------------------------------------------------XNTRETAQAIK------GMHIRKATKYLKDVTLKKQCVPFRRY-NGGVGRCAQAK-----------------------Q--------------------W----G---W---T--QGRWPKKSAEFLLHMLKNAESNA---E--LK-GLDVD-SLVIEHIQVNKAPKMR-RRTYRAHGRINPYMSSPCHIEMILT--E-K-E-Q-IV--PK-----P----E-E---E--V-A----Q---K---------K-KIS-----Q---K--KLKKQK--LMARE------------------
>Bos_grunniens_mutus@ELR63001
-------------------------------------PLKMVR-YSL-D-P---ENP-T--K--------SCKSRG---------SN-LRVHFKNTRETAQAIK------GMHIRKATKYLKDVTLKKQCVPFRRY-NGGVGRCAQAK-----------------------Q--------------------W----G---W---T--QGRWPKKSAEFLLHMLKNAESNA---E--LK-GLDVD-SLVIEHIQVNKAPKMR-RRTYRAHGRINPYMSSPCHIEMILT--E-K-E-Q-IV--PK-----P----E-E---E--V-A----Q---K---------K-KIS-----Q---K--KLKKQK--LMARE------------------
>Gorilla_gorilla_gorilla@XP_004053608
----------------------------------------MVR-YSL-D-P---ENP-T--K--------SGKSRG---------SN-LRVHFKNTRETAQAIK------GMHIRKATKYLKDVTLQKQCVPFRRY-NGGVGRCAQAK-----------------------Q--------------------W----G---W---T--QGRWPKKSAEFFLHMLKNAESNA---E--LK-GLDVD-SLVIEHIQVNKAPKMR-RRTYRAHGRINPYMSSPCHIEMILT--E-K-E-Q-IV--PK-----P----E-E---E--V-A----Q---K---------K-KIS-----Q---K--KLKKQK--LMARE------------------
>Callorhinchus_milii@AFM90368
----------------------------------------MVR-YSL-D-P---ENP-T--K--------SCKARG---------SN-LRVHFKNTRETAQTIK------GMHIRKATKFLKDVVIQRQCVPFRRY-NGGVGRCAQAK-----------------------A--------------------W----N---W---T--QGRWPKKSAEFLLHMLKNAESNA---E--LK-GLDVD-SLVIEHIQVNKAPKMR-RRTYRAHGRINPYMSSPCHIEMILT--E-K-E-Q-IV--PK-----P----E-E---E--V-V----Q---K---------K-KVS-----Q---K--KLKKQK--LMARD------------------
>Chelonia_mydas@EMP40118
----------------------------------------MVR-YSL-D-P---ENP-T--K--------SCKSRG---------SN-LRVHFKNTRETAQAIK------GMHIRKATKYLKDVTLKKQCVPFRRY-NGGVGRCAQ----------------------------------------------------------------------------------------------GLDVD-SLVIEHIQVNKAPKMR-RRTYRAHGRINPYMSSPCHIEMILT--E-K-E-Q-IV--PK-----P----E-E---E--V-A----Q---K---------K-KIS-----Q---K--KLKKQK--LMARE------------------
>Doliolum_nationalis@Dnat1856.H1.1
----------------------------------------MTR-YST-E-P---DNP-A--K--------SCKARG---------SN-LRVHFKNTRETAQAIK------GLHIRKATQYLKDVIDHKRCIPFRRF-CGGVGRTAQAK-----------------------E--------------------F----K---H---T--QGRWPKKSATFLLQMLKNAESNA---D--LR-GLDVD-SLVIDHIQVNAAAKMR-RRTYRAHGRINPFMSSPCHIEMILT--E-K-E-Q-VV--PK-----V----E-E---E----L----K---K---------K-KVS-----K---K--KLARQK--LMGRE------------------
>Salpa_fusiformis@CT01130507.H1.1
----------------------------------------MTR-YST-Q-P---QNP-A--K--------SCKARG---------SD-LRVHFKNTRETAQAIK------GLHIRRATQYLKDVFDKKRCVPFRRF-NGGFGRCAQAK-----------------------E--------------------F----N---T---T--QGRWPKKSATFLLQMLKNAESNA---D--LK-GLDVD-SLVVEHIQVNAAAKMR-RRTYRAHGRIGPYMSSPCHIEMILT--E-K-E-Q-VV--PK-----V----E-E---E----L----K---K---------K-KVS-----K---K--KLARQK--LMGRE------------------
>Ophionotus_victoriae@CT01130529.H1.1
----------------------------------------MTR-YSY-D-P---DNA-T--K--------SCKARG---------SY-LRVHFKNTREAAKCLK------RMHIRKAVRFLNDVINKKQCVPYTRF-NGGVGRKAQAK-----------------------A--------------------W----G---M---T--QGRWPKKSAEFLLQLLKNAESNA---E--YK-GLDVD-SLVIDHIQVNAAPKMR-RRTYRAHGRINPYMSSPCHIEVIMS--E-R-E-Q-IV--PK-----P----E-D---E--E-K----S---K---------K-KVS-----K---K--KLAKQK--MQQRD------------------
>Parastichopus_parvimensis@SRA74201279.H1.1
----------------------------------------------------------------------------------------------------------------------------------------------------------------------------------------------------------------QGRWPKKSAQFLLQLLKNAESNA---------GLDTD-SLVIDHIQVNPAPKMR-RRTYRAHGRINP---------------------------------------------------------------------------------------------------------------------
>Anas_platyrhynchos@EOA98115
---------------------------------------------------------------------------------------------QNTRETAQAIK------GMHIRKATKYLKDVTLKKQCVPFRRY-NGGVGRCAQAK-----------------------Q--------------------W----G---W---T--QGRWPKKSAEFLLHMLKNAESNA---E--LK-GLDVD-SLVIEHIQVNKAPKMR-RRTYRAHGRINPYMSSPCHIEMILT--E-K-E-Q-IV--PK-----P----E-E---E--V-A----Q---K---------K-KIS-----Q---K--KLKKQK--LMARE------------------
>Botryllus_schlosseri@CT01131025.H1.1
----------------------------------------MVR-YAL-D-P---ENP-A--K--------TCKARG---------SN-LRVHFKNTRETAKTIK------GMHVRKANQYLKDVIAMKRCVPFRRF-NKAVGRCAQAK-----------------------Q--------------------F----K---T---T--QGRWPKKSAEFLLQMLKNAESNA---E--QK-NLDVD-SLVIEHIQVNAAAKMR-RRTYRAHGRINPYMSSPCHIEMFLA--E-R-E-E-VV--PK-----S----E-E---E--T-Q----T---K---------K-KVS-----K---K--KMARQK--MM---------------------
>Alligator_sinensis@XM_006030024.H1.1
--------------------------------------LTMVR-YSL-D-P---ENP-T--K--------SCKSRG---------SN-LRVHFKNTRETAQAIK------GMHIRKATKYLKDVTLKKQCVPFRRY-NGGVGRCAQAK-----------------------Q--------------------W----G---W---T--QGRWPKKSAEFLLHMLKNAESNA---E--LK-GLDVD-SLVIEHIQVNKAPKMR-RRTYRAHGRINPYMSSPCHIEMILT--E-K-E-Q-IV--PK-----P----E-E---E--V-A----Q---K---------K-KIS-----Q---K--KLKKQK--LMARE------------------
>Caiman_crocodilus@CT01131211.H1.1
--------------------------------------LTMVR-YSL-D-P---ENP-T--K--------SCKSRG---------SN-LRVHFKNTRETAQAIK------GMHIRKATKYLKDVTLKKQCVPFRRY-NGGVGRCAQAK-----------------------Q--------------------W----G---W---T--QGRWPKKSAEFLLHMLKNAESNA---E--LK-GLDVD-SLVIEHIQVNKAPKMR-RRTYRAHGRINPYMSSPCHIEMILT--E-K-E-Q-IV--PK-----P----E-E---E--V-A----Q---K---------K-KIS-----Q---K--KLKKQK--LMARE------------------
>Caretta_caretta@Contig70.H1.1
--------------------------------------LKMVR-YSL-D-P---ENP-T--K--------SCKSRG---------SN-LRVHFKNTRETAQAIK------GMHIRKATKYLKDVTLKKQCVPFRRY-NGGVGRCAQAK-----------------------Q--------------------W----G---W---T--QGRWPKKSAEFLLHMLKNAESNA---E--LK-GLDVD-SLVIEHIQVNKAPKMR-RRTYRAHGRINPYMSSPCHIEMILT--E-K-E-Q-IV--PK-----P----E-E---E--V-A----Q---K---------K-KIS-----Q---K--KLKKQK--LMARE------------------
>Chelonoidis_nigra@Contig3153.H1.1
------------------------------------------------------------------------------------------------------------------------------KKQCVPFRRY-NGGVGRCAQAK-----------------------Q--------------------W----G---W---T--QGRWPKKSAEFLLHMLKNAESNA---E--LK-GLDVD-SLVIEHIQVNKAPKMR-RRTYRAHGRINPYMSSPCHIEMILT--E-K-E-Q-IV--PK-----P----E-E---E--V-A----Q---K---------K-KI--------------------------------------------
>Chrysemys_picta_bellii@CT01131211.H1.1
--------------------------------------LKMVR-YSL-D-P---ENP-T--K--------SCKSRG---------SN-LRVHFKNTRETAQAIK------DMHIRKATKYLKDVTLKKQCVPFRRY-NGGVGRCAQAK-----------------------Q--------------------W----G---W---T--QGRWPKKSAEFLLHMLKNAESNA---E--LK-GLDVD-SLVIEHIQVNKAPKMR-RRTYRAHGRINSYMSSPCHIEMILT--E-K-E-Q-IV--PK-----P----E-E---E--V-A----Q---K---------K-KIT-----K---K---------------------------------
>Crocodylus_niloticus@CT01131211.H1.2
----------------------------------------MVR-YSL-D-P---ENP-T--K--------SCKSRG---------SN-LRVHFKNTRETAQAIK------GMHIRKATKYLKDVTLKKQCVPFRRY-NGGVGRCAQAK-----------------------Q--------------------W----G---W---T--QGRWPKKSAEFLLHMLKNAESNA---E--LK-GLDVD-SLVIEHIQVNKAPKMR-RRTYRAHGRINPYMSSPCHIEMILT--E-K-E-Q-IV--PK-----P----E-E---E--V-A----Q---K---------K-KIS-----Q---K--KLKKQK--LMARE------------------
>Crotalus_adamanteus@Cada22821.H1.1
--------------------------------------LKMVR-YSL-D-P---ENP-T--K--------SCKSRG---------SN-LRVHFKNTRETAQAIK------GMHIRKATKYLKDVTLKKQCVPFRRY-NGGVGRCAQAK-----------------------Q--------------------W----G---W---T--QGRWPKKSAEFLLHMLKNAESNA---E--LK-GLDVD-SLVIEHIQVNKAPKMR-RRTYRAHGRINPYMSSPCHIEMILT--E-K-E-Q-IV--PK-----P----E-E---E--V-A----Q---K---------K-KV--------------------------------------------
>Cyclorana_alboguttata@CT01131211.H1.1
--------------------------------------LKMVR-YSL-D-P---ENP-T--K--------SCKARG---------SN-LRVHFKNTRETAQAIK------GMHIRKATKYLKDVTLKKQCVPFRRY-NGGVGRCAQAK-----------------------X--------------------W----D---W---T--QGRWPKKSAEFLLHMLKNAESNA---E--LK-GLDVD-SLVIEHIQVNKAPKMR-RRTYRAHGRINPYMSSPCHIEMILT--E-K-E-Q-IV--PK-----P----E-E---E--V-A----Q---K---------K-KIS-----Q---K--KLKKQK--LMARE------------------
>Cynops_pyrrhogaster@CT01131211.H1.1
----------------------------------------MVR-YSL-D-P---ENP-T--K--------SCKARG---------SN-LRVHFKNTRETAQAIK------GMHIRKATKYLKDVTLQKQCVPFRRY-NGGVGRCAQAK-----------------------Q--------------------W----A---W---T--QGRWPKKSADFLLHMLKNAESNA---E--LK-GLDVD-SLVIEHIQVNKAPKMR-RRTYRAHGRINPYMSSPCHIEMILT--E-K-E-Q-IV--PK-----P----E-E---E--V-A----I---K---------K-KIS-----Q---K--KLKKQK--LMARE------------------
>Elaphe_guttata@CT01131211.H1.1
--------------------------------------LKMVR-YSL-D-P---ENP-T--K--------SCKSRG---------SN-LRVHFKNTRETAQAIK------GMHIRKATKYLKDVTLKKQCVPFRRY-NGGVGRCAQAK-----------------------Q--------------------W----G---W---T--QGRWPKKSAEFLLHMLKNAESNA---E--LK-GLDVD-SLVIEHIQVNKAPKMR-RRTYRAHGRINPYMSSPCHIEMILT--E-K-E-Q-IV--PK-----P----E-E---E--V-A----Q---K---------K-KIS-----Q---K--KLKKQK--LMARE------------------
>Emys_orbicularis@Contig2850.H1.1
--------------------------------------LKMVR-YSL-D-P---ENP-T--K--------SCKSRG---------SN-LRVHFKNTRETAQAIK------GMHIRKATKYLKDVTLKKQCVPFRRY-NGGVGRCAQAK-----------------------Q--------------------W----G---W---T--QGRWPKKSAEFLLHMLKNAESNA---E--LK-GLDVD-SLVIEHIQVNKAPKMR-RRTYRAHGRINPYMSSPCHIEMILT--E-K-E-Q-IV--PK-----P----E-E---E--V-A----Q---K---------K-KIS-----Q---K--KLKKQK--LMARE------------------
>Eublepharis_macularius@CT01131211.H1.1
----------------------------------------MVR-YSL-D-P---ENP-T--K--------SCKSRG---------SN-LRVHFKNTRETAQAIK------GMHIRKATKYLKDVTLKKQCVPFRRY-NGGVGRCAQAK-----------------------Q--------------------W----G---W---T--QGRWPKKSAEFLLHMLKNAESNA---E--LK-GLDVD-SLVIEHIQVNKAPKMR-RRTYRAHGRINPYMSSPCHIEMILT--E-K-E-Q-IV--PK-----P----E-E---E--V-A----Q---K---------K-KV--------------------------------------------
>Lampropholis_coggeri@CT01131211.H1.1
--------------------------------------LKMVR-YSL-D-P---ENP-T--K--------SCKSRG---------SN-LRVHFKNTRETAQAIK------GMHIRKATKYLKDVTLKKQCVPFRRY-NGGVGRCAQAK-----------------------Q--------------------W----G---W---T--QGRWPKKSAEFLLHMLKNAES-A---E--LK-GLDVD-SLVIEHIQVNKAPKMR-RRTYRAHGRINPYMSSPCHIEMILT--E-K-E-Q-IV--PK-----P----E-E---E--V-A----Q---K---------K-KIS-----Q---K--KLKKQK--LMARE------------------
>Latimeria_chalumnae@CT01131211.H1.1
-------------------------------------PQKMVR-YSL-D-P---ENP-T--K--------SCKARG---------SN-LRVHFKNTRETAQAIK------GMHIRKATKYLKDVTIKKQCVPFRRY-NGGVGRCAQAK-----------------------Q--------------------F----G---W---T--QGRWPKKSAEFLLHMLKNAESNA---E--LK-GLDVD-SLVIEHIQVNKAPKMR-RRTYRAHGRINPYMSSPCHIEMILT--E-K-E-Q-IV--PK-----P----E-E---E--V-A----Q---K---------K-KVS-----Q---K--KLKKQK--LMARE------------------
>Latimeria_menadoensis@GAPS01047842.H1.1
-------------------------------------PQKMVR-YSL-D-P---ENP-T--K--------SCKARG---------SN-LRVHFKNTRETAQAIK------GMHIRKATKYLKDVTIKKQCVPFRRY-NGGVGRCAQAK-----------------------Q--------------------F----G---W---T--QGRWPKKSAEFLLHMLKNAESNA---E--LK-GLDVD-SLVIEHIQVNKAPKMR-RRTYRAHGRINPYMSSPCHIEMILT--E-K-E-Q-IV--PK-----P----E-E---E--V-A----Q---K---------K-KVS-----Q---K--KLKKQK--LMARE------------------
>Notophthalmus_viridescens@Nvir4520.H1.1
----------------------------------------MVR-YSL-X-P---ENP-T--K--------SCKARG---------SN-LRVHFKXTRETAQAIK------GMHIRKATKYLKDVTLQKQCVPFRRY-NGGVGRCAQAK-----------------------Q--------------------W----G---W---T--QGRXXKKSXDFLLHMLXXAEXXX---X--XK-GLDVD-SLVIEXIQVNKAPKMR-RRXYRAHGRINPYMSSPCHIEMILT--E-K-E-Q-IV--PK-----P----E-E---E--V-A----I---K---------K-KVS-----Q---K--KLKKQK--LMARE------------------
>Pelodiscus_sinensis@toto2262.H1.1
----------------------------------------------------------------------------------------------NTRETAQAIK------GMHIRKATKYLKDVTLKKQCVPFRRY-NGGVGRCAQ----------------------------------------------------------------------------------------------GLDVD-SLVIEHIQVNKAPKMR-RRTYRAHGRINPYMSSPCHIEMILT--E-K-E-Q-IV--PK-----P----E-E---E--V-A----Q---K---------K-KV--------------------------------------------
>Phrynops_hilarii@Contig20919.H1.1
--------------------------------------LKMVR-YSL-D-P---ENP-T--K--------SCKSRG---------SN-LRVHFKNTRETAQAIK------GMHIRKATKYLKDVTLKKQCVPFRRY-NGGVGRCAQAK-----------------------Q--------------------W----G---W---T--QGRWPKKSAEFLLHMLKNAESNA---E--LK-GLDVD-SLVIEHIQVNKAPKMR-RRTYRAHGRINPYMSSPCHIEMILT--E-K-E-Q-IV--PK-----P----E-E---E--V-A----Q---K---------K-KIS-------------------------------------------
>Podarcis_sp.@CT01131211.H1.1
--------------------------------------LKMVR-YSL-D-P---ENP-T--K--------SCKSRG---------SN-LRVHFKNTRETAQAIK------GMHIRKATKYLKDVTLKKQCVPFRRY-NGGVGRCAQAK-----------------------Q--------------------W----G---W---T--QGRWPKKSAEFLLHMLKNAESNA---E--LK-GLDVD-SLVIEHIQVNKAPKMR-RRTYRAHGRINPYMSSPCHIEMILT--E-K-E-Q-IV--PK-----P----E-E---E--V-A----Q---K---------K-KIS-----Q---K--KLKKQK--LMARE------------------
>Pogona_vitticeps@CT01131211.H1.1
--------------------------------------LKMVR-YSL-D-P---ENP-T--K--------SCKSRG---------SN-LRVHFKNTRETAQAIK------GMHIRKATKYLKDVTLKKQCVPFRRY-NGGVGRCAQAK-----------------------Q--------------------W----G---W---T--QGRWPKKSAEFLLHMLKNAESNA---E--LK-GLDVD-SLVIEHIQVNKAPKMR-RRTYRAHGRINPYMSSPCHIEMILT--E-K-E-Q-IV--PK-----P----E-E---E--V-A----Q---K---------K-KIS-----Q---K--KLKKQK--LMARE------------------
>Protopterus_annectens@CT01131211.H1.1
---------------------------------------KMVR-YSL-D-P---ENP-T--K--------SCKARG---------SN-LRVHFKNTRETAQAIK------GMHIRKATKYLKDVTLKKQCVPFRRY-NGGVGRCAQAK-----------------------Q--------------------W----G---W---T--QGRWPKKSAEFLLHMLKNAESNA---E--LK-GLDVD-SLVIEHIQVNKAPKMR-RRTYRAHGRINPYMSSPCHLEMILT--E-K-E-Q-IV--PK-----P----E-E---E--V-A----Q---K---------K-KVS-----Q---K--KLKKQK--LMARE------------------
>Python_regius@CT02131211.H1.1
--------------------------------------LKMVR-YSL-D-P---ENP-T--K--------SCKSRG---------SN-LRVHFKNTRETAQAIK------GMHIRKATKYLKDVTLKKQCVPFRRY-NGGVGRCAQAK-----------------------Q--------------------W----G---W---T--QGRWPKKSAEFLLHMLKNAESNA---E--LK-GLDVD-SLVIEHIQVNKAPKMR-RRTYRAHGRINPYMSSPCHIEMILT--E-K-E-Q-IV--PK-----P----E-E---E--V-A----Q---K---------K-KIS-----Q---K--KLKKQK--LMARE------------------
>Rana_chensinensis@CT01131211.H1.1
------------------------------------------------D-P---ENP-T--K--------SCKARG---------SX-XXXXXKNXRXTAQAIK------GMHIRKATKYLKDVTLKKQCVPFRRY-NGGVGRCAQAK-----------------------Q--------------------W----D---W---T--QGRWPKKSA----HMLKNAESNA---E--LX-XLXXD-SLVIEHIQVNKAPKMR-RRTYRAHGRINPYMSSPCH--------------------------------------------------------------------------------------------------------------
>Sphenodon_punctatus@toto27890.H1.1
------------------------------------------------D-P---ENP-T--K--------SCKARG---------SN-LRVHFKNTRETAQAIK------GMHIRKATKYLKDVTLKKQCVPFRRY-NGGVGRCAQAK-----------------------Q--------------------W----G---W---T--QGRWPKKSAEFLLHMLKNAESNA---E--LK-GLDVD-SLVIEHIQVNKAPKMR-RRTYRAHGRINPYMSSPCHIEMILT--E-K-E-Q-IV--PK-----P----E-E---E--V-A----Q---K---------K-KIS-----Q---K--KLKKQK--LLARE------------------
>Trachemys_scripta@CT01131211.H1.1
------------------------------------------------------------------------------------------------------------------------------KRQCVPFRRY-NGGVGRCAQAK-----------------------Q--------------------W----G---W---T--QGRWPKKSAEFLLHMLKNAESNA---E--LK-GLDVD-SLVIEHIQVNKAPKMR-RRTYRAHGRINPYMSSPCHIEMILT--E-K-E-Q-IV--PK-----P----E-E---E--V-A----Q---K---------K-KIS-----Q---K--KLKKQK--LMARE------------------
