# Supplementary material for: A phylogenomic framework and timescale for comparative studies of tunicates
Source: BMC Biol. 2018 Apr 13;16:39. doi: 10.1186/s12915-018-0499-2 (PMC5899321; doi:10.1186/s12915-018-0499-2)
Supplement: Supplementary file 4 — Supporting data. Transcriptome assemblies, alignments, and trees. (ZIP 38502 kb) [file 12915_2018_499_MOESM4_ESM.zip › 12915_2018_499_MOESM4_ESM/12915_2018_499 (Delsuc) Files Updated 23-03-2018/rpl18.fasta]

>Myxine_glutinosa@AAN73351
-----------------------------------------------------RKEPKSQDIYLRLLVKLYRFLA-RR--T-RS-RF--NQIVLKRLFMSRMHR-PPVSIARIMRQM-KKH------G--R--E-G-----------------L--------------TCVTVGSVTNDSRV--L------K--VP-K-LKVCALRFTAKVRERIEAAGGLRQTF-DQLALLA-P-T-GKRTV-LIQGPRKSRKACRHFGR--APGV----PHSHAKPY----V-----R----S--K---G--RK-------------------------
>Eptatretus_burgeri@53861643.1
------------------------MGVD---IR---HN-K---D--R-K-V-RRKEPKSEDIYLRLLVKLYRFLA-RR--T-RS-RF--NQIILKRLFMSRIHR-PPVSIARIMRQM-KKV------G--R--E-D-----------------L--------------TCVVVGSVTNDSRV--L------K--VH-K-LKVCALRFTSKARERIEAAGGLCQTF-DQLALEA-P-T-GKRTV-LIQGSRLAREACRHFGR--APGV----PHSHAKPY----V-----R----S--K---G--RKFERARGRRKSCGYKN----------
>Bos_taurus@AAI04508
------------------------MGVD---IR---HN-K---D--R-K-V-RRKEPKSQDIYLRLLVKLYRFLA-RR--T-NS-TF--NQVVLKRLFMSRTNR-PPLSLSRMIRKM-KLP------G--R--E-G-----------------K--------------TAVVVGTITDDVRV--Q------E--VP-K-LKVCALRVSSRARSRILKAGGKILTF-DQLALDS-P-K-GCGTV-LLSGPRKGREVYRHFGK--APGT----PHSHTKPY----V-----R----S--K---G--RKFERARGRRASRGYKN----------
>Pan_troglodytes@XP_512797
-----------------------XMGVD---IR---HN-K---D--R-K-V-RRKEPKSQDIYLRLLVKLYRFLA-RR--T-NS-TF--NQVVLKRLFMSRTNR-PPLSLSRMIRKM-KLP------G--R--E-N-----------------K--------------TAVVVGTITDDVRV--Q------E--VP-K-LKVCALRVTSRARSRILRAGGKILTF-DQLALDS-P-K-GCGTV-LLSGPRKGREVYRHFGK--APGT----PHSHTKPY----V-----R----S--K---G--RKFERARGRRASRGYKN----------
>Mus_musculus@EDL22890
------------------------MGVD---IR---HN-K---D--R-K-V-RRKEPKSQDIYLRLLVKLYRFLA-RR--T-NS-TF--NQVVLKRLFMSRTNR-PPLSLSRMIRKM-KLP------G--R--E-N-----------------K--------------TAVVVGTVTDDVRI--L------E--VP-K-LKVCALRVSSRARSRILKAGGKILTF-DQLALES-P-K-GRGTV-LLSGPRKGREVYRHFGK--APGT----PHSHTKPY----V-----R----S--K---G--RKFERARGRRASRGYKN----------
>Monodelphis_domestica@XP_001381290
-----------------------XMGVD---IR---HN-K---D--R-K-V-RRKEPKSQDIYLRLLVKLYRFLA-RR--T-NS-TF--NKVVLKRLFMSRTNR-PPLSLSRMIRKM-KLQ------G--R--E-N-----------------K--------------TAVVVGTVTDDVRI--Q------D--VP-K-LKVCALRVTSNARSRILKAGGKILTF-DQLAMTS-P-K-GRGTV-LLSGPRKGRQVYRHFGK--APGT----PHSHTKPY----V-----R----S--K---G--RKFERARGRRASRGYKN----------
>Xenopus_laevis@P02412
------------------------MGID---IR---HN-K---D--R-K-V-RRKEPKSQDIYLRLLVKLYRFLA-RR--T-NS-SF--NRVVLKRLFMSRTNR-PPLSMSRLIRKM-KLQ------G--R--E-N-----------------K--------------TAVVVGYITDDVRI--H------D--IP-K-LKVCALKITSGDRSRILKSGGQIMTF-DQLALAA-P-K-GQNTV-LLSGPRKAREVYRHFGK--APGT----PHSRTKPY----V-----L----S--K---G--RKFERARGRRASRGYKN----------
>Xenopus_tropicalis@45888960.111
------------------------MGVD---IR---HN-K---D--R-K-V-RRKEPKSQDIYLRLLVKLYRFLA-RR--T-NS-SF--NRVVLKRLFMSRTNR-PPLSLSRLIRKM-KLS------G--R--E-N-----------------K--------------TAVVVGCITDDVRI--H------D--IP-K-LKVCALKMTGGARSRILKAGGQIMTF-DQLALAA-P-K-GQNTV-LLSGPRKAREVYRHFGK--APGT----PHSHTKPY----V-----L----S--K---G--RKFERARGRRASRGYKN----------
>Ambystoma_mexicanum@45810195.1
------------------------MGVD---IR---HN-K---D--R-K-V-RRKEPKSQDIYLRLLVKLYRFLA-RR--T-NS-NF--NKVVLRRLFMSRANR-PPLAISRLIRKM-KLA------G--R--E-S-----------------K--------------TAVVVGCITDDVRI--H------D--IP-K-LKVCALKVTAGARDHILKAGGQIMTF-DQLAMAS-P-K-GENTV-LLSGPRKGRQVYRHFGR--APGT----PHSHTKPY----I-----Q----S--K---G--RKFERARGRRASRGYKN----------
>Rana_catesbeiana@ACO51847
------------------------MGVD---IR---HN-K---D--R-K-V-RRKEPKSQDIYLRLLVKLYRFLA-RR--T-NA-TF--NKVVLRRLFMSRTNR-PPLSLSRLIRKV-KLP------G--R--E-S-----------------K--------------TAVVVGCITDDVRI--Q------D--IP-K-LKVCALKVSSGARRRILKTGGQILTF-DQLALAA-P-K-GQNTV-LLSGPRKGREVYRHFGK--APGT----PHSHTKPY----V-----R----S--K---G--RKFERARGRRASRGYKN----------
>Scyliorhinus_canicula@AAN73352
------------------------------------------------K-V-RRKEPKSQDIYLRLLVKLYRFLA-RR--S-PG-AL--NKVVLKRLFTSRTNR-PPLSLARLIRKM-RMP------G--R--E-G-----------------K--------------TAVVVGAIMDDVRT--F------D--VP-K-LKVCALRVTDVARHRILKAGGQIMTF-DQLALAS-P-K-GQGTV-LLSGPRKGREVYRHFGP--APGA----PHSHTKPY----I-----R----S--K---G--RKFER----------------------
>Squalus_acanthias@CT01070725.H1.1
--------------------------VD---IR---HN-K---D--R-K-V-RRKEPKSQDIYLRLLVKLYRFLA-RR--S-NA-SF--NKVVLKRLFMSRTNR-PPLSLARLIRKM-KMS------G--R--E-S-----------------K--------------TAVVVGTITDDVRI--W------D--IP-K-LKVCALRVTDGARHRILKSGGQIMTF-DQLALAS-P-K-GQGTV-LLSGPRKGREVYRHFGP--APGT----PHSHTKPY----I-----R----S--K---G--HKFERARGRRASRGYKN----------
>Danio_rerio@6565367.11
------------------------MGVD---IR---HN-K---D--R-K-V-HRKEPKSQDIYLRLLVKLYRFLS-RR--S-DA-PF--NKVILRRLFMSKTNR-PPLALSRLIRKM-KLP------G--R--E-N-----------------L--------------TAVVVGTITDDVRI--Q------N--IP-K-LKVCALKVTDRARSRILKAGGQIMTF-DQLALTS-P-R-GRGTV-LLSGPRKGRQVYRHFGK--APGT----PHSHTKPY----V-----R----S--K---G--RKFERARGRR-HXGYKN----------
>Gallus_gallus@AAS49582
----------------------------------------------------RRREPKSQDIYLRLLVKLYRFLA-RR--T-NS-AF--NKVVLKRLFMSRTNR-PPLALSRMTRKM-KLP------G--R--E-N-----------------K--------------TAVVVGTVTDDVRI--Q------E--VP-K-LKVCALRVTKGARTRILRAGGSVLTF-DQLAMAA-P-K-GKGTV-LLSGPRKGREVYRHFGK--APGT----PHSHTKPY----V-----R----S--K---G--RKFERARG-------------------
>Ornithorhynchus_anatinus@XP_001514733
-------------------------GVD---IR---HN-K---D--R-K-V-RRKEPKSQDIYLRLLVKLYRFLA-RR--T-NS-SF--NKVVLKRLFMSRTNR-PPLALSRM-----------------------------------------------------------------------------------------CALRVSSGARNRILKAGGQILTF-DQLALAA-P-K-GQGTV-LLSGPRKGRQVYRHFGK--APGT----PHSHTKPY----V-----R----S--K---G--RKFERARGRRASRGYKN----------
>Protopterus_dolloi@AAS49555
------------------------------------------------K-V-RRKEPKSQDIYLRLLVKLYRFLA-RR--T-NS-SF--NKVILKRLFMSRSNC-PPLSLSRLIRKM-KLS------G--R--E-N-----------------K--------------TAVVVGTITDDIRI--Q------D--VP-K-LTVCALRVTEGARSSLLKAGGKLLTF-DQLALAS-P-K-GQSTV-LLSGPRKAREVYRHFGK--APGT----PHSHTKPY----I-----Q----S--K---G--RKFERA---------------------
>Ciona_intestinalis@XP_002130217
------------------------MGVD---IR---HN-K---D--R-K-V-VRKTARSDDIYLKLLVKLYRFLA-RR--T-NA-PF--NKVILKRLYMSRSNR-PPMSIARLIRNM-KKP------G--N--D-V-----------------K--------------TAVVVGTVTDDKRI--F------T--VP-K-LNVCALRVTEGARARILAAGGSIITL-DQLAQKS-P-K-GQNTV-LLQGPRKARKVYKHFGK--APGV----PHSHTKPY----V-----R----S--K---G--RKFERARGRRHSKGFKV----------
>Ciona_savignyi@51682640.28
-------------------------GVD---IR---HN-K---D--R-K-V-VRKSARSDDIYMKLLVKLYRFLS-RR--T-NA-SF--NKIILKRLYMSRSNR-PPMSISRLVRNM-KRP------G--N--D-V-----------------K--------------TAVVVGTITDDKRI--F------T--VP-K-LNVCALRVTEGARARIIAAGGSIMTL-DQLAQKS-P-K-GQNTV-LLQGPRKARKVYKHFGL--APGV----PHSHTKPY----V-----R----S--K---G--RKFERARGRRHSKGYK-----------
>Clavelina_lepadiformis@CT01091002.H1.1
-------------------------GVD---IR---HN-K---D--R-K-V-VRKSTRSDDIYVKLLVKLYRFLA-RR--T-NS-NF--NKIILKRLFMSRSNR-PPLSVARLVRNM-NKK------G--R--E-D-----------------K--------------TAVVVGTITDDKRI--F------K--IP-K-LNVCALHVTKGARARILESGGNIITF-DQLAQQA-P-K-GQNTC-LMQGPRKARKVYRHFGL--APGV----PHSSTKPY----V-----R----S--K---G--RKFERARGRRASRGYK-----------
>Phallusia_mammilata@CT01091002.H1.1
------------------------------------------------------KSPKSNDIYIRLLVKLYRFLA-RR--T-NS-SF--NKIILKRLYMSRANR-QPLSISRLARNM-GKP------G--R--D-G-----------------L--------------TAVVVGTITNDTRI--Y------K--IP-K-LNVCALRVTEAARARILAAGGNIITF-DQLAQQA-P-K-GQNTV-LLQGVRTSRKVYSHFGR--APGV----PHSHTKPY----V-----R----S--K---G--RKFERARGRRRSRGYK-----------
>Ascidia_gemmata@FS996979.H1.1
-------------------------------IR---HN-K---D--R-K-A-VRKSPKSNDIYVRLLVKLYRFLA-RR--T-NA-KF--NKIILKRLYMSRANR-QPLSISRLTRNM-NKP------G--R--E-G-----------------K--------------TAVVVGTITNDARI--F------K--IP-K-LNVCALRVTEAARTRILAAGGNIITF-DQLAQQS-P-K-GQNTV-LLQGPRKAREVYRHFGA--APGV----PHSSTKPY----V-----R----S--K---G--RKFE-----------------------
>Halocynthia_roretzi@.1
--------------------------------R---HN-K---D--R-K-V-RRKACKTDDIYLRLLVKLYRFLV-RR--T-SS-GF--NKVVLRRLFMSRTNR-PPMSVARLVRVM-KKE------G--R--E-G-----------------K--------------TAVVVGSITDDKRI--F------D--IP-K-LKVCSLRMTAAARARIIKAGGQILTF-DQLAMQA-P-H-GQNTV-LVQGPRKGRKVYRHFGL--APGV----PHSSSKPY----V-----R----S--S---G--RKFEMSRGRRASKGYK-----------
>Molgula_tectiformis@68100240.28
------------------------MGID---IR---HH-K---D--R-K-V-KRRAPKADDIYLRLLVKLYRYLA-RR--T-NA-GF--NKVVLKRLFMSRTNR-PPISLARIVRNM-RKE------G--R--E-G-----------------K--------------IAVIVGSITDDSRI--F------E--VP-K-LRVCALHVTEGARARILKNGGEIMTL-DELALKA-P-L-GQNTV-LMQGPRKAREVYRHFGL--APGL----PHSTSAPY----V-----R----S--K---G--RKFERARGRRKSRAYK-----------
>Molgula_gulf@CT01091002.H1.1
------------------------MGID---IR---HN-K---D--R-K-V-RRRAPKADDIYLRLLVKLYRYLA-RR--T-DA-GF--NKVILKRLFMSRTNK-PVISLARLVRNM-KKE------G--R--D-G-----------------K--------------IAVIIGSITDDSRI--F------E--VP-K-LRVCALRISESARARILKNGGEIFTL-DQLAMKA-P-L-GQGTV-LLQGPRKAREVYKHFGL--APGV----PHSTSKPY----V-----R----S--K---G--RKFERARGRRRSRAYK-----------
>Molgula_occidentalis@CT01091002.H1.1
------------------------MGID---IR---HN-K---D--R-K-V-QRRAPKTDDIYLRLLVKLYRYLT-RR--T-SS-GF--NKVVLKRLFMSRSNK-PVMSLARVVRNM-KKE------G--R--E-G-----------------K--------------IAVVIGTITEDSRI--Y------E--IP-K-LRVCALRVSEGARARILKAGGEILTL-DQLAMQA-P-L-GQNTV-LMQGPRKAREVYRHFGL--APGV----PHSNSKPY----V-----R----S--K---G--RKFERARGRRASRGYK-----------
>Bostrichobranchus_pilularis@CT01091002.H1.1
------------------------MGID---IR---HH-K---D--R-K-V-RRRETKSDDIYLRLLIKLYRYLT-RR--T-SS-GF--NRVVLKRLFMSRTNK-TVISLARLVRNM-KKD------G--R--D-G-----------------K--------------IAVVVGSITDDARI--Y------E--IP-K-LKVCALNVSESARARIIKAGGEIVTF-DQLAMRA-P-L-GQSTV-LMQGPRKSREVYRHFGL--APGV----PHSSSAPY----V-----R----S--K---G--RKFERARGRRQSRGYK-----------
>Dendrodoa_grossularia@CT02091002.H1.1
------------------------MGID---IR---HN-K---D--R-K-T-RRRACKSDDIYLRLLVKLYRFLA-RR--T-NS-GF--NRVVLKRLFMSRTNR-PPISIARVVRNM-KKK------E--R--E-G-----------------K--------------TAVIIGTITDDQRI--Y------T--IP-K-MKVCALRITAGARSRIIRAGGEILTL-DQLAMQA-P-K-GQNTV-LMQGPRKGRKVYKHFGL--APGV----PHSSTKPY----V-----R----S--K---G--RKFEMARGRRKSRGYK-----------
>Dendrodoa_grossularia@CT01091002.H1.1
------------------------MGID---IR---HN-K---D--R-K-A-RRRACKSDDIYLRLLVKLYRFLA-RR--T-NS-GF--NRVVLKRLFMSRTNR-PPISIARVVRNM-KKK------E--R--E-G-----------------K--------------TAVIVGTITDDQRI--Y------T--IP-K-MKVCALRITAGARSRIIRAGGEILTL-DQLAMQA-P-K-GQNTV-LMQGPRKGRKVYKHFGL--APGV----PHSSTKPY----V-----R----S--K---G--RKFEMARGRRKSRGYK-----------
>Polyandrocarpa_maxima@CT02091002.H1.1
------------------------MGID---IR---HN-K---D--R-K-S-RRRACKSDDIYLKLLVKLYRFLV-RR--T-NS-GF--NKVVLKRLFMSRNNR-PPISLARLVRNM-NKK------E--V--S-G-----------------K--------------TAVVIGTITDDKRI--Y------T--IP-K-MKVCALRITTTARARILKAGGEILTL-DQLAMQA-P-K-GQNTV-LLQGPRKGRKVYRHFGL--APGV----PHSRTKPY----V-----R----S--S---G--RKFERARGRRKSKGYK-----------
>Styela_plicata@CT01091002.H1.1
------------------------MGID---IR---HN-K---D--R-K-S-RRKECKTDDIYLRLLVKLYRFLV-RR--T-NS-GF--NKVVLKRLFMSRTNR-PPISLARVTRNM-RKK------E--R--D-G-----------------K--------------TAVIIGTITDDKRI--Y------E--IP-K-MKVCALRITTGARARILKAGGEIITL-DQLAMQA-P-K-GQNTV-LMQGPRKGRKVYRHFGL--APGV----PHSRTKPY----V-----R----S--S---G--RKFERARGRRRSRGYK-----------
>Botryllus_schlosseri@CT01110107.H1.1
------------------------MGID---IR---HN-K---D--R-K-S-RRTAPKSNDIYLKLLVKLYRFLV-RR--T-SS-GF--NRVVLRRLFMSRTNR-PPISIARVVRNM-KKP------G--N--D-T-----------------K--------------TAVIIGTVTDDKRI--Y------E--IP-K-MKVCALRITTEARARILKAGGEIITL-DQLAMQA-P-K-GQNTV-LMQGPRNARESCRHFGL--APGL----PHSSTKPF----V-----R----S--K---G--RKFERARGRRKSRGYK-----------
>Microcosmus_squamiger@CBN08626
------------------------PGFD---IR---HN-K---D--R-K-V-RRRECKTDDIYLRLLVKLYRFLV-RR--T-SS-GF--NKVVLKRLFMSRNNR-PPISLARLVRNM-KKP------E--R--G-G-----------------K--------------TAVVIGTITDDSRI--F------E--IP-K-LKVCALRVTSGARARILKAGGQIMTL-DQLAMQA-P-K-GQGTV-LMQGPRKARKVYRHFGL--APGV----PHSRTKPY----V-----R----S--R---G--RKFERARGRRKSLGYKK----------
>Oikopleura_dioica@CBY09036
------------------------MGID---LR---HN-KGKYQ--R-R-P-HRSAPVSQDVYLGLLVKAYRFLA-RR--T-DA-TF--NKVILKRLFMSRINR-PPLSLARLVRKM-KAE------S--R--Q-N-----------------K--------------TAVVVGTITNDIRL--L------E--VP-K-LRVCALRVTEAARQRIAAAGGEIITF-DQLALQN-P-K-GQNTV-LLQGPRKQRKAEAYFANNCAPGV----PGSHTKPL----V-----R----S--K---G--RKFERARGRRASRGYKK----------
>Petromyzon_marinus@AAN73382
------------------------MGID---IR---HN-K---D--R-K-V-RRTEPRSEDIYLRLLVKLYRFLA-RR--T-SS-PF--NKVVLKRLFMSRTNR-PPISIARLVRKM-KMG------G--R--E-G-----------------K--------------VAVVIGTITDDPRI--F------T--IP-K-IKVCALRVTAKARDRILRAGGEVLTL-DQLALLS-P-R-GQNTV-LLSGPRKGREAYRHFGP--APGV----PHSHTKPY----V-----R----S--K---G--RKFERARGRRASRGYKN----------
>Patiria_pectinifera@93300951.2
------------------------MGID---LD---HS-T---Q--R-R-V-RRTEPKSRDIYLGLLVKLYRFLA-RR--T-NS-KF--NKVVLRRLFMSRANR-QPLSLARLVRKM-KMG------G--R--A-D-----------------K--------------TAVVIGTVTDDLRI--F------T--VP-K-VKLCALHVTARARARIIKAGGEIITL-DQLALKA-P-K-GQNTV-LLQGPRKSREVYRHFGK--APGT----PHSHTKPY----V-----R----A--K---G--RKFERARGKRASRGYKN----------
>Patiria_miniata@CT04100729.H1.1
------------------------MGID---LD---HS-K---Q--R-R-V-RRTEPKSRDIYLGLLVKLYRFLA-RR--T-NS-KF--NKVVLRRLFMSRANR-QPLSLARLVRKM-KMG------G--R--E-D-----------------K--------------TAVVIGTVTDDLRI--F------T--VP-K-VKLCALHVTARARARIIKAGGEIITL-DQLALKA-P-K-GQNTV-LLQGPRKSREVYRHFGK--APGT----PHSHTKPY----V-----R----A--K---G--RKFERARGKRASRGYKN----------
>Strongylocentrotus_purpuratus@AAK06744
------------------------MGID---ID---HS-K---L--R-K-V-HRTEPKSEDIYLRLLVKLYRFLA-RR--T-NA-KF--NNIVLKRLFMSRSNK-AAMSLARVVRFM-NKD------G--R--E-G-----------------K--------------TAVVVGCITDDVRI--H------K--LP-K-LKICALRVTARARARIIKAGGEIITF-DQLALQS-P-K-GQNTV-LMQGCRTHRKVYRHFGR--APGT----PSAHTAPY----V-----R----A--V---G--RKFETARGRRNRCGFKN----------
>Paracentrotus_lividus@CT01070710.H1.1
------------------------MGID---ID---HS-K---L--R-K-V-HRTEPRSEDTYLRLLVKLYRFLA-RR--T-NA-KF--NNIILKRLFMSRTNK-SAMSLARVVRYM-KAE------S--R--Q-G-----------------K--------------TAVIVGAITDDVRI--H------K--LP-K-LKICALRVTARARARIIKAGGEIITF-DQLALQA-P-K-GQNTV-LMQACRTNRKVYRHFGK--GPGT----PGAHTAPY----V-----R----S--V---G--RKFETARGRRNRCGYKN----------
>Holothuria_glaberrima@CT01070704.H1.1
------------------------MGID---ID---HS-K---L--R-K-V-RRTAPKSDDLYLRLLVQLYRFLA-RR--T-GA-KF--NKIILKRLYMSRTYC-QPLALSRLVRHM-NHE------D--R--K-E-----------------K--------------IAVVIGSVTDDIRI--F------K--VP-K-LKVCAMHISERARGRILKAGGEIMTL-DQLALKS-P-R-GQNTV-LLQGPRKARKVYRHFGK--ATGT----PHAHTKPY----V-----R----H--K---G--RKFEMARGRRKSRGYKN----------
>Branchiostoma_floridae@EEN51549
------------------------MGID---ID---HR-R---D--R-R-V-RRKEPKSEDIYLRLLVKLYRFLA-RR--T-NA-KF--NQVVLKRLFMSRTNR-PPMSIARLIRLM-KKP------G--R--E-G-----------------K--------------TAVVVGTITDDVRI--F------E--IP-K-LKICCLRVTEGARAKILKAGGEIITF-DQLALRS-P-K-GKNTV-LIQGQRRARETCRHWGR--APGA----PHSHTKPF----V-----R----S--S---G--RKFERARGRRKSCGYKK----------
>Saccoglossus_kowalevskii@XP_002733428
------------------------MGID---LN---HR-N---L--R-K-V-HRKKPRSKDVYLRLLVKLYRFLA-RR--T-GA-KY--NMIVLKRLFMSRANR-QPMSIARVTRQM-KKP------G--R--D-N-----------------K--------------TAVIVGTVTDDLRI--F------Q--IP-K-LKICALHVTEGARSRVLKSGGEIITF-DQLALRS-P-R-GQNTV-LLQGPRKSRKAYRHFGK--APGV----PNSHTKPF----V-----R----A--K---G--RKFEKARGRRASRGFKN----------
>Ptychodera_flava@CT01071219.H1.1
------------------------MGID---ID---HR-N---L--R-K-V-RRKQPRSKDVYLRLLVKLYRFLA-RR--T-DA-KF--NKIILKRLFMSRANR-QPMSLARLNRQM-RKT------G--R--E-G-----------------K--------------TAVIIGTVTDDLRV--L------D--IP-K-LKICALHVTERARARVLKSGGEIITL-DQLAVRS-P-K-GQNTV-LMQGPRKARKVYRHFGK--APGV----PHSHTKPY----V-----R----S--K---G--RKFEKARGRRASRGYKN----------
>Xenoturbella_bocki@CT01071002.H1.1
------------------------MGID---IN---HK-H---D--R-K-V-VRKEPKSDDLYLRLLVKLYRFLA-RR--T-KS-KF--NSIILKRLFMSHTNR-PPIALSKLIRLM-KKE------G--R--K-D-----------------K--------------IAVIVGTVTDDIRI--F------R--VP-K-LKLVALRVTERARARILKAGGEIMTF-DQLAIKA-P-R-GQNTV-LLQGRRTARESCRHFGR--APGV----PHSSTKPY----V-----R----S--K---G--RKFEKGRGKRHGCGWK-----------
>Cystodytes_dellechiajei@CT01091002.H1.1
------------------------MGKD---IN---HK-H---D--R-R-V-KRTATKSNDIYLEMLIKLYRFLA-RR--T-HA-KF--NKIVLKRLCMSRTNR-PPLAISRLIQNM-KKV------D--C--E-K-----------------I--------------TAVVVGTVTNDVRE--H------N--VP-K-LNICALHVTEAARARIIQAGGKIITF-DELALQS-P-K-GENTF-IMQGCRKARKSYKFFGR--APGT----KHSHTKAR----V-----R----A--N---G--RKFERARGRRSSKGYKN----------
>Diplosoma_listerianum@46826863.69
------------------------MGID---IR---HN-K---D--R-K-V-RRTDAKSEDLYLKLLIQLYRFLA-KR--T-DS-KF--NKKVLKRFYLSKTNR-PPVSLSRLARDM-KKQ------D--K--D-K-----------------I--------------TAVVVGTVTNDNRM--Y------N--VP-K-LNLCALRVTEGARSRILAAGGSIITF-DQLALQA-P-T-GENTQ-LIQGDRTARNACKYFGR--GPGR----PHSHTKAR----V-----R----S--E---G--RKFERGRGRRSSRGFEN----------
>Apostichopus_japonicus@CT01110417.H1.1
------------------------MGID---ID---HS-K---L--R-K-V-RRTAPKSEDLYLKLLVQLYRFLS-RR--T-RS-KF--NEIVLKRLYMSKVYC-RPMSLSKLIRHM-QHP------E--R--R-G-----------------K--------------IAVVIGTITDDVRI--Y------K--IP-K-LTVCALHVTERARARILKAGGEILTL-DQLALRS-P-R-GQNTV-LLQGVRTSRKVFRHFGK--APGT----PNAHTKPY----V-----R----C--K---G--RKFEMARGRRKSRGYKN----------
>Anolis_carolinensis@XP_003225100
------------------------MGVD---IR---HN-K---D--R-K-V-RRKEPKSQDIYLRLLVKLYRFLA-RR--T-NA-KF--NKVILKRLFMSRTNR-PPLSVSRLIRKM-KLP------G--R--E-N-----------------K--------------TAVVVGTVTDDVRI--Q------E--IP-K-LKICALRVTKGARTRILKSGGQIMTF-DQLAMAA-P-K-GQGTV-LLSGPRKAREVYRHFGK--APGT----PHSHTKPY----V-----R----S--K---G--RKFERARGRRASRGYKN----------
>Eucidaris_tribuloides@CT02120103.H1.1
------------------------MGID---ID---HS-K---L--R-K-V-RRTEPKSEDIYLRLLVKLYRFLA-RR--T-NA-KF--NKIILRRLFMSRSNR-QAMSLSRVARYM-RHP------S--R--E-G-----------------K--------------MAVVVGTITDDLRI--Y------K--VP-K-LKICALRVTARARARIIKAGGELITF-DQLALRS-P-K-GQNTV-LMQGCRKAREVYRHFGK--GPGT----PHAHTAPY----V-----R----S--I---G--RKFETARGRRNRCGYKN----------
>Lytechinus_variegatus@CT01120103.H1.1
------------------------MGID---ID---HS-K---L--R-K-V-HRTEPRSEDIYLRLLVKLYRFLA-RR--T-NA-NF--NNIILKRLFMSRTNR-VAMSLARVVRYM-NKT------G--R--E-G-----------------K--------------TAVVVGAITDDVRI--H------K--LP-K-LKICALRVTARARARIIKAGGEIITF-DQLALQS-P-K-GQNTV-LMQGCRTSRKVYRHFGK--APGT----PGAHTAPY----V-----R----A--I---G--RKFETARGRRNRCGYKN----------
>Crotalus_adamanteus@AFJ51246
------------------------MGID---IR---HN-K---D--R-K-V-RRKEPKSQDIYLRLLVKLYRFLA-RR--T-NA-KF--NKVILRRLFMSRTNR-SPLSVSRLIRKM-KLQ------G--R--E-N-----------------K--------------TAVVVGTVTDDVRI--Q------E--IP-K-LKICALRVTQGARRRILKSGGQIMTF-DQLAMAA-P-K-GQRTV-LLSGPRKARQVYRHFGK--APGT----PHSHTKPY----V-----Q----S--K---G--RKFERARGRRASRGYKN----------
>Crotalus_adamanteus@AFJ51247
------------------------MGID---IR---HN-K---D--R-K-V-RRKEPKSQDIYLRLLVKLYRFLA-RR--T-NA-KF--NKVILKRLFMSRTNR-PPLSVSRLIRKM-KLQ------G--R--E-N-----------------K--------------TAVVVGTVTDDVRI--Q------E--IP-K-LKICALRVTQGARRRILKSGGQIMTF-DQLAMAA-P-K-GQGTV-LLSGPRKARQVYRHFGK--APGT----PHSHTKPY----V-----R----S--K---G--RKFERARGRRASRGYKN----------
>Homo_sapiens@NP_001257419
--------------------------------------------------------------------MLYRFLA-RR--T-NS-TF--NQVVLKRLFMSRTNR-PPLSLSRMIRKM-KLP------G--R--E-N-----------------K--------------TAVVVGTITDDVRV--Q------E--VP-K-LKVCALRVTSRARSRILRAGGKILTF-DQLALDS-P-K-GCGTV-LLSGPRKGREVYRHFGK--APGT----PHSHTKPY----V-----R----S--K---G--RKFERARGRRASRGYKN----------
>Sarcophilus_harrisii@XP_003766518
------------------------MGVD---IR---HN-K---D--R-K-V-RRKEPKSQDIYLRLLVKLYRFLA-RR--T-NS-TF--NKVVLKRLFMSRTNR-PPLSLSRMIRKM-KLP------G--R--E-N-----------------K--------------TAVVVGTVTDDVRI--Q------D--VP-K-LKVCALRVTSNARSRILKAGGKILTF-DQLAMSS-P-K-GRGTV-LLSGPRKGREVYRHFGK--APGT----PHSHTKPY----V-----R----S--K---G--RKFERARGRRASRGYKN----------
>Bos_grunniens_mutus@ELR56635
------------------------QGVD---IR---HN-K---D--R-K-V-RRKEPKSQDIYLRLLVKLYRFLA-RR--T-NS-TF--NQVVLKRLFMSRTNR-PPLSLSRMIRKM-KLP------G--R--E-G-----------------K--------------TAVVVGTITDDVRV--Q------E--VP-K-LKVCALRVSSRARSRILKAGGKILTF-DQLALDS-P-K-GCGTV-LLSGPRKGREVYRHFGK--APGT----PHSHTKPY----V-----R----S--K---G--RKFERARGRRASRGYKN----------
>Gorilla_gorilla_gorilla@XP_004061142
------------------------MGVD---IR---HN-K---D--R-K-V-RRKEPKSQDIYLRLLVKLYRFLA-RR--T-NS-TF--NQVVLKRLFMSRTNR-PPLSLSRMIRKM-KLP------G--R--E-N-----------------K--------------TAVVVGTITDDVRV--Q------E--VP-K-LKVCALRVTSRARSRILRAGGKILTF-DQLALDS-P-K-GRGTV-LLSGPRKGREVYRHFGK--APGT----PHSHTKPY----V-----R----S--K---G--RKFERARGRRASRGYKN----------
>Doliolum_nationalis@Dnat2256.H1.1
------------------------MGID---IR---HH-K---D--R-K-V-LRRSAKSEDIYVKLLVKLYRFLA-RR--T-DA-GF--NKVVLKRLFMSRTNR-PPMSIARLIRNM-KKP------G--R--D-G-----------------K--------------TAVVVGTITDDKRI--F------K--VP-K-LTVCALHVTEAARSRILASGGTIMTF-DQLAQQA-P-K-GENTV-LMQGPRKGREVYKHFGP--APGV----PHSHTKPY----V-----R----S--K---G--RKFEQARGRRHSRGYK-----------
>Salpa_fusiformis@Sfus33700.H1.1
-------------------------GID---IR---HN-K---D--R-K-V-VRKTPRSTDVYMQLLVKLYRFLA-RR--T-GS-GF--NRVVLKRLYMSRTNR-PPLSISGLYKNM-NKE------D--R--K-N-----------------K--------------TAVVVGTVTDDKRF--V------KA-FP-K-MSVCALHVTEGARARILKAGGTILTL-DQLAQMY-P-K-GENTV-LMQGPRKAREVYRHFGA--APGV----PHSHTKPY----V-----R----S--K---G--RKFERARGRR-----------------
>Ophionotus_victoriae@CT01130529.H1.1
------------------------MGID---LD---HS-K---L--R-K-V-RRTEPKSFDIYLRLLVKLYRFLA-RR--T-NA-KF--NKVVLKRLFMSRSNR-QPMSLARLIRKM-KYE------G--R--D-G-----------------K--------------TSVIVGSVTDDLRI--H------D--IP-K-MKVCALHVTGRARARILAAGGEVITF-DQLALKS-P-K-GQNTV-LLQGRRKARKVYRHFGK--APGT----PHARTKPY----V-----R----S--K---G--RKFERARGRRASKGFKN----------
>Botryllus_schlosseri@CT01131025.H1.1
------------------------MGID---IR---HN-K---D--R-K-S-RRTAPKSNDIYLKLLVKLYRFLV-RR--T-SS-GF--NRVVLRRLFMSRTNR-PPISIARVVRNM-KKP------G--N--D-T-----------------K--------------TAVIIGTVTDDKRI--Y------E--IP-K-MKVCALRITTEARARILKAGGEIITL-DQLAMQA-P-R-GQNTV-LMQGPRNARESCRHFGL--APGL----PHSSTKPF----V-----R----S--K---G--RKFERARGRRKSRGYK-----------
>Alligator_sinensis@XM_006026756.H1.1
------------------------MGVD---IR---HN-K---D--R-K-V-RRKEPKSQDIYLRLLVKLYRFLA-RR--T-NA-SF--NKVILKRLFMSRTNR-PPLSLSRMIRKM-KLP------G--R--G-N-----------------K--------------TAVVVGTITDDIRI--Q------D--IP-K-LKVCALRVTRGARNRILKAGGQIMTF-DQLAMTT-P-K-GQGTV-LLSGPRKGREVYRHFGK--APGT----PHSHTKPY----I-----R----S--K---G--RKFERARGRRASRGYKN----------
>Caiman_crocodilus@CT01131211.H1.1
------------------------MGVD---IR---HN-K---D--R-K-V-RRKEPKSQDIYLRLLVKLYRFLA-RR--T-NA-SF--NKVILKRLFMSRTNR-PPLSLSRMIRKM-KLP------G--R--E-N-----------------K--------------TAVVVGTITDDIRI--Q------D--IP-K-LKVCALRVTRGARNRILKAGGQIMTF-DQLAMTT-P-K-GQGTV-LLSGPRKGREVYRHFGK--APGT----PHSHTKPY----I-----R----S--K---G--RKFERARGRRASRGYKN----------
>Caretta_caretta@Contig1808.H1.1
------------------------MGVD---IR---HN-K---D--R-K-V-RRTEPKSQDIYLRLLVKLYRFLA-RR--T-SS-RF--NKVVLKRLFMSRTNR-PPLALSRMIRKM-KLP------G--R--D-N-----------------K--------------TAVVVGTITDDIRI--H------N--IP-K-LKVCALRVTQGARSRILKAGGQIMTF-DQLAMAA-P-K-GQGTV-LLSGPRKGREVYRHFGK--APGT----------------------------------------------------------------
>Chelonoidis_nigra@Contig541.H1.1
------------------------MGVD---IR---HN-K---D--R-K-V-RRTEPKSQDIYLRLLVKLYRFLA-RR--T-NS-RF--NKVVLKRLFMSRTNR-PPLALSRMIRKM-KLP------G--R--D-N-----------------K--------------TAVVVGTVTDDIRI--H------D--IP-K-LKVCALRVTKGARSRILKAGGQIMTF-DQLAMAA-P-K-GQGTV-LLSGPRKGRQVYRHFGK--APGT----PHSHTKPY----V-----R----S--K---G--RKFERARGRRASRGYKN----------
>Chrysemys_picta_bellii@CT01131211.H1.1
----------------------------------------------------RRTEPKSQDIYLRLLVKLYRFLA-RR--T-SS-RF--NKVVLKRLFMSRTNR-PPLSLSRMIRKM-KLP------G--R--D-N-----------------K--------------TAVVVGTVTDDIRI--H------D--IP-K-LKVCALRVTQGARSRILKAGGQIMTF-DQLAMAA-P-K-GQGTV-LLSGPRKGREVYRHFGK--APGT----PHSHTKPY----V-----R----S--K---G--RKFERARG-------------------
>Crocodylus_niloticus@CT01131211.H1.1
------------------------MGVD---IR---HN-K---D--R-K-V-RRKEPKSQDIYLRLLVKLYRFLA-RR--T-NA-SF--NKVILKRLFMSRTNR-PPLSLSRMIRKM-KLP------G--R--E-N-----------------K--------------TAVVVGTITDDIRI--Q------D--IP-K-LKVCALRVTRGARNRILKAGGQIMTF-DQLAMTT-P-K-GQGTV-LLSGPRKGREVYRHFGK--APGT----PHSHTKPY----I-----R----S--K---G--RKFERARGRRASRGYKN----------
>Crotalus_adamanteus@CT01131211.H1.1
------------------------MGID---IR---HN-K---D--R-K-V-RRKEPKSQDIYLRLLVKLYRFLA-RR--T-NA-KF--NKVILRRLFMSRTNR-SPLSVSRLIRKM-KLQ------G--R--E-N-----------------K--------------TAVVVGTVTDDVRI--Q------E--IP-K-LKICALRVTQGARRRILKSGGQIMTF-DQLAMAA-P-K-GQGTV-LLSGPRKARQVYRHFGK--APGT----PHSHTKPY----V-----R----S--K---G--RKFERARGRRASRGYKN----------
>Cyclorana_alboguttata@Calb6800.H1.1
------------------------MGID---IR---HN-K---D--R-K-V-RRKEPKSQDIYLRLLVKLYRFLA-RR--T-NS-NF--NRVVLRRLFMSRTNR-PPLALSRMIRKM-KLP------G--R--E-G-----------------K--------------TAVVVGSITDDVRI--Q------K--IP-K-LKVCALRVSSGARNRIIKAGGQILTF-DQLALAA-P-K-GQNTV-LLSGPRKAREVYRHFGK--APGT----PHSHTKPY----V-----R----S--K---G--RKFERARGRRASRGYKN----------
>Cynops_pyrrhogaster@CT01131211.H1.1
---------------------------D---IR---HN-K---D--R-K-V-RRKEPKSQDIYLRLLVKLYRFLA-RR--T-NS-NF--NKVVLRRLFMSRANR-PPLAVSRLIRKM-KLQ------G--R--D-N-----------------K--------------TAVVVGCITDDVRI--Q------D--IP-K-LKVCALKITDGARDRILKAGGQIMTF-DQLAMQS-P-K-GENTV-LLSGPRKGREVYRHFGR--APGT----PHSHTKPY----I-----Q----S--K---G--RKFERARGRRASRGYKN----------
>Elaphe_guttata@CT01131211.H1.1
------------------------MGID---IR---HN-K---D--R-K-V-RRKEPKSQDIYLRLLVKLYRFLA-RR--T-NA-KF--NKVILKRLFMSRTNR-PPLSVSRLIRKM-KLQ------G--R--E-N-----------------K--------------TAVVVGTVTDDVRI--Q------E--IP-K-LKICALRVTQGARRRVLKAGGQIMTF-DQLAMAA-P-K-GQGTV-LLSGPRKARQVYRHFGK--APGT----PHSHTKPY----V-----R----S--K---G--RKFERARGRRASRGYKN----------
>Emys_orbicularis@Contig12806.H1.1
------------------------MGVD---IR---HN-K---D--R-K-V-RRTEPKSQDIYLRLLVKLYRFLA-RR--T-SS-RF--NKVVLKRLFMSRTNR-PPLALSRMIRKM-KLP------G--R--D-N-----------------K--------------TAVVVGTVTDDIRI--H------D--IP-K-LKVCALRVTQGARSRILKAGGQIMTF-DQLAMAA-P-K-GQGTV-LLSGPRKGREVYRHFGK--APGT----PHSHTKPY----V-----R----S--K---G--RKFERAR--------------------
>Eublepharis_macularius@CT01131211.H1.1
------------------------MGVD---IR---HN-K---D--R-K-V-RRKEPKSQDIYLRLLVKLYRFLA-RR--T-NA-KF--NKVILKRLFMSRTNR-PPLSISRLIRKM-KLP------G--R--D-N-----------------K--------------TAVVVGTVTDDVRI--Q------E--IP-K-LKICALRVTQGARTRILKAGGQIMTF-DQLAMAA-P-K-GQGTV-LLSGPRKARQVYRHFGK--APGT----PHSHTKPY----V-----R----S--K---G--RKFERARGRRASRGYKN----------
>Lampropholis_coggeri@CT01131211.H1.1
-------------------------GVD---IR---HN-K---D--R-K-V-RRKEPKSQDIYLRLLVKLYRFLA-RR--T-NA-KF--NXVILKRLFMSRTNR-PPLSISRMIRKM-KLP------G--R--D-N-----------------K--------------TAVVVGTVTDDVRI--Q------K--IP-K-LKICALRVTQGARTRILKAGGQIMTF-DQLALAA-P-K-GQGTV-LLSGPRKARQVYRHFGK--APGT----PHSHTK------------------------------------------------------
>Latimeria_chalumnae@CT01131211.H1.1
-------------------------GVD---IR---HN-K---D--R-K-V-HRKEPKSQDIYLRLLVKLYRFLA-RR--S-NS-NF--NRVVLKRLFMSRTNR-PPLSLSRLIRKM-NLA------G--R--E-C-----------------K--------------TAVVVGTVTDDVRI--H------D--IP-K-LKVCALRVTGGARSRILKAGGEIITF-DQLALAS-P-K-GENTV-LLS------------------------------PY----V-----R----S--K---G--RKFERARGRRASRGYKN----------
>Latimeria_menadoensis@GAPS01027535.H1.1
------------------------------------------------------------------------------------------------------------------------------------------------------------------------------------------------------------------------------------------------------------REVYRHFGK--APGT----PHSHTKPY----V-----R----S--K---G--RKFERARGR------------------
>Notophthalmus_viridescens@Nvir8480.H1.1
------------------------MGVD---IR---HN-K---D--R-K-X-RRKEPKSQDIYLRLLVKLYRFLA-RR--T-NS-NF--XKVVLRRLFMSRAXR-PXLAXSRLIRKM-KLP------G--R--D-N-----------------K--------------TAVVVGCITDDVRI--Q------D--IP-K-LXVCALKVTDGARDRILKSGGQIMTF-DQLAMQS-P-K-GENTX-LLSGPRKGREXYRHFGR--APGT----PHSHTKPY----I-----Q----S--K---G--RKFERAXXRXASRGYKN----------
>Pelodiscus_sinensis@toto30248.H1.1
------------------------LGVD---IR---HN-K---D--R-K-V-RRTEPKSQDIYLRLLVKLYRFLA-RR--T-NS-HF--NKVVLKRLFMSRTNR-PPLALSRLIRKM-KLP------G--R--D-G-----------------K--------------TAVVVGTITDDIRI--Q------N--IP-Q-LKVCALRVTKGARNRILKSKGQIMTF-DQLALAA-P-K-GQGTV-LLSGPRKGREVYRHFGK--APGT----PHSHSKPY----V-----R----S--K---G--RKFERARGRRASRAYKN----------
>Phrynops_hilarii@Contig14105.H1.1
--------------------------------------------------------------------------------------F--NKVVLKRLFMSRTNR-PPLALSRMIRKM-KLP------G--R--D-D-----------------K--------------TAVVVGTVTDDIRI--Q------D--IP-K-LKVCALRVTKGARSRILKAGGQIMTF-DQLAMAA-P-K-GQGTV-LLSGPRKGREVYRHFGK--APGT----PHSHTKPY----V-----R----S--K---G--RKFERARGRRASRGYKN----------
>Podarcis_sp.@Contig158.H1.1
------------------------MGVD---IR---HN-K---D--R-K-V-RRKEPKSQDIYLRLLVKLYRFLA-RR--T-NA-KF--NKVILKRLFMSRTNR-PPLSVSRMIRKM-KLP------G--R--E-N-----------------K--------------TAVVVGTVTDDVRI--Q------E--IP-K-LKVCALRVTRGARTRILKAGGQIMTF-DQLAMAA-P-K-GQGTV-LLSGPRKAREVYRHFGK--APGT----PHSHTKPY----I-----R----S--K---G--RKFERARGRRASRGYKN----------
>Pogona_vitticeps@CT01131211.H1.1
------------------------MGVD---IR---HN-K---D--R-K-V-RRKEPKSQDIYLRLLVKLYRFLA-RR--T-NA-KF--NKVILKRLFMSRTNR-PPLSLSRMIRKM-KLP------G--R--D-N-----------------K--------------TAVVVGTVTDDVRI--Q------E--IP-K-LKVCALRVTKGARTRILKAGGQIMTF-DQLAMAA-P-K-GQGTV-LLSGPRKAREVYRHFGK--APGT----PHSHTKPY----V-----R----S--K---G--RKFERARGRRASRGYKN----------
>Protopterus_annectens@CT01131211.H1.1
------------------------MGVD---IR---HN-K---D--R-K-V-RRKEPKSQDIYLRLLVKLYRFLA-RR--T-NS-SF--NKVILKRLFMSRSNR-PPLSLSRLIRKM-KLP------G--R--D-N-----------------K--------------TAVVVGTVTDDIRI--Q------D--IP-K-LTICALRVTEGARSRLLKAGGKILTF-DQLALAS-P-K-GQNTV-LLSGPRKGREVYRHFGK--APGT----PHSHTKPY----I-----Q----S--K---G--RKFERARGRRASRGFKN----------
>Python_regius@CT01131211.H1.1
------------------------MGID---IR---HN-K---D--R-K-V-RRKEPKSQDIYLRLLVKLYRFLA-RR--T-NA-KF--NKVILKRLFMSRTNR-PPLSVSRLIRKM-KLQ------G--R--E-N-----------------K--------------TAVVVGTVTDDVRI--Q------E--IP-K-LKICALRVTQGARRRILKAGGQIMTF-DQLAMAA-P-K-GQGTV-LLSGPRKARQVYRHFGK--APGT----PHSHTKPY----V-----R----S--K---G--RKFERARGRRASRGYKN----------
>Rana_chensinensis@CT01131211.H1.1
--------------------------------------------------------------------------------------------------MSRTNR-PPLSLSRLIRKM-KLP------G--R--E-S-----------------K--------------TAVVVGCITDDVRI--Q------D--IP-K-LKVCALKVSSGSRRRILKTGGQIL------------------------------------------------------------------------------------------------------------
>Sphenodon_punctatus@CT01131211.H1.1
------------------------MGVD---IR---HN-K---D--R-K-V-RRKEPKSEDIYLRLLVKLYRFLA-RR--T-NA-KF--NKVVLKRLFMSRTNR-PPLSLSRMIRKM-KLP------G--R--D-N-----------------K--------------TAVVVGTVTDDVRI--Q------E--IP-K-LKVCALRVTQGARTRILKSGGQIMTF-DQLAMAA-P-K-GQSTV-LLSGPRKARKVYRHFGK--APGT----PHSHTKPY----V-----R----S--K---G--RKFERARGRRASRGYKN----------
>Trachemys_scripta@toto335.H1.1
------------------------MGVD---IR---HN-K---D--R-K-V-RRTEPKSQDIYLRLLVKLYRFLA-RR--T-SS-RF--NKVVLKRLFMSRTNR-PPLSLSRMIRKM-KLP------G--R--D-N-----------------K--------------TAVVVGTVTDDIRI--H------D--IP-K-LKVCALRVTQGARSRILKAGGQIMTF-DQLAMAA-P-K-GQGTV-LLSGPRKGREVYRHFGK--APGT----PHSHTKPY----V-----R----S--K---G--RKFERARGRRASRAYKN----------
