# Supplementary material for: A phylogenomic framework and timescale for comparative studies of tunicates
Source: BMC Biol. 2018 Apr 13;16:39. doi: 10.1186/s12915-018-0499-2 (PMC5899321; doi:10.1186/s12915-018-0499-2)
Supplement: Supplementary file 4 — Supporting data. Transcriptome assemblies, alignments, and trees. (ZIP 38502 kb) [file 12915_2018_499_MOESM4_ESM.zip › 12915_2018_499_MOESM4_ESM/12915_2018_499 (Delsuc) Files Updated 23-03-2018/rpl2.fasta]

>Strongylocentrotus_purpuratus@XP_796001
--------------------------MGRVIRGQRKGA-GS-VF--RSHNKHRKG-APRLRS-IDYAERH-GYLK---GIVKEIIHDPGRGAPLA-RIQF-------R---D----PYR-YKKRTEL----MIAPEGMYTGQFIYCGKRATLNIGNVLPLGS-MPEGTVICSVEEKAGDRGKLARCSGNYATVVSHN--PDTK-----KSRIKLPSGSKKVVPSANRAMVGVVAGGGRIDKPLLKAGRAYFKYKVK-RN-C--WPR-VRGVAMNPVDHPHGGGNHQHIGTPSTVRRDT-SAGRKVGLIAARRTGRLRGTK-K-V--KD-SKE-----------------------------------------
>Paracentrotus_lividus@CAC93850
--------------------------MGRVIRGQRKGA-GS-VF--RSHNKHRKG-APRLRS-IDYAERH-GYLK---GIVKEIIHDPGRGAPLA-KITF-------R---D----PYR-YKKRNEL----MIAPEGIYTGQFIYCGKRATLNIGNVLPIGS-MPEGTVICSVEEK------LARCSGNYATVVSHN--PETK-----KSRIKLPSGSKKVVPSANRAMVGVVAGGGRIDKPILKAGRAYFKYKVK-RN-S--WPR-VRGVAMNPVDHPHGGGNHQHIGTPSTV----------VGLIAARRTGRLRGAK-K-G--QD-RQKE----------------------------------------
>Solaster_stimpsonii@CT01061031.H1.1
--------------------------MGRVIRGQRKGA-GS-VF--KSHNKHRKG-PAKLRS-LDYAERH-GYIK---GIIKDIIHDPGRGAPLA-KITF-------R---D----PYR-YKKRTEL----MIAAEGMFTGQFIYCGKKAALTIGNVLPIGS-MPEGTIVCALEEKTGDRGKVARASGNYATVIAHN--PDTR-----KSRVKLPSGAKKVIPSANRAMVGVVAGGGRIDKPLLKAGRAYHKYKAK-RN-C--WPR-VRGVAMNPVDHPHGGGNHQHIGAPSTVRRDT-SAGRKVGLIAARRTGRLRGTK-K-I-------------------------------------------------
>Patiria_pectinifera@93347502.2
--------------------------MGRVIRGQRKGA-GS-VF--KSHNKHRKG-PAKLRS-LDYAERH-GYIK---GIVKDIIHDPGRGAPLA-KIAF-------R---D----PYR-YKKRSEL----MIAAEGMFTGQFIYCGRKAALTIGNVLPIGS-MPEGTIVCALEEKTGDRGKVARASGNYATVIAHN--PDTR-----KTRVKLPSGAKKVVPSANRAMVGIVAGGGRIDKPLLKTGRAYHKYKAK-RN-C--WPR-VRGVAMNPVDH-----------------------------------------------------------------------------------------------
>Patiria_miniata@CT05100729.H1.1
--------------------------MGRVIRGQRKGA-GS-VF--KSHNKHRKG-PAKLRS-LDYAERH-GYIK---GIVKDIIHDPGRGAPLA-KIAF-------R---D----PYR-YKKRSEL----MIAAEGMFTGQFIYCGRKAALTIGNVLPIGS-MPEGTIVCALEEKTGDRGKVARASGNYATVIAHN--PDTR-----KTRVKLPSGAKKVVPSANRAMVGIVAGGGRIDKPLLKAGRAYHKYKAK-RN-C--WPR-VRGVAMNPVDHPHGGGNHQHIGAPSTVRRDT-SAGRKVGLIAARRTGRLRGTK-K-I-------------------------------------------------
>Holothuria_glaberrima@CT01070704.H1.1
--------------------------MGRVIRGQRKGR-GS-VF--RSHCHHRKG-PAKLRS-LDFAERK-GYIK---GVVRDIIHDPGRGAPLA-KVVF-------R---D----PYR-YKKRKEL----MIAAEGMYSGQFIYCGKRANLTIGNVLPVGQ-MPEGTIICSVEEKTGDRGKLAKCSGNYATVISHN--RDTG-----KSRVKMPSGAKKVILSTNRAMVGIVAGGGRIDKPLLKAGRAYYKYKVK-RN-S--WPR-VRGVAMNPVDHPHGGGNHQHIGSPSTVRRDA-SAGRKVGLIAARRTGRL---------------------------------------------------------
>Apostichopus_japonicus@CT01090628.H1.1
--------------------------MGRVIRGQRKGR-GS-VF--RSHCHHRKG-PAKLRS-LDFAERK-GYIK---GVVKDIIHDPGRGAPLA-TIVF-------R---D----PYR-YKKRKEL----MIAAEGMYSGQFIYCGKRATLTIGNVLPIGQ-MPEGTIVCSVEEKTGDRGKLAKCSGNYATVISHN--RDTG-----KSRVKMPSGAKKVISSDNRAMVGIVAGGGRIDKPLLKAGRAYYKYKVK-RN-S--WPR-VRGVAMNPVDHPHGGGNHQHIGSPSTVRRDA-SAGRKVGLIAARRTGRLRGTK-K-I--KD-KE------------------------------------------
>Eucidaris_tribuloides@CT01120103.H1.1
--------------------------MGRVIRGQRKGA-GS-VF--RSHNKHRKG-APRLRS-IDYAERH-GYLK---GVVKEILHDPGRGAPLA-KVVF-------R---D----PYR-YKKRVEL----MIAPEGMYTGQFIYCGKRATLNIGNVLPISS-MPEGTIICSVEEKAGDRGKLARASGNYATVISHN--PDTK-----KSRIKLPSGSKKVVPSANRAMVGVVAGGGRIDKPLLKAGRAYHKYKVK-RN-C--WPR-VRGVAMNPVDHPHGGGNHQHIGTPSTVRRDT-SAGRKVGLIAARRTGRLRGTK-K-V--KD-TKE-----------------------------------------
>Lytechinus_variegatus@CT01120103.H1.1
--------------------------MGRVIRGQRKGA-GS-VF--RSHNKHRKG-APRLRS-IDYAERH-GYLK---GIVKEIIHDPGRGAPLA-KIQF-------R---D----PYR-YKKRTEL----MIAPEGMYTGQFIYCGKRATLNIGNVLPIGQ-MPEGTVICSVEEKAGDRGKLARCSGNYATVVSHN--VDTK-----KSRIKLPSGSKKVVPSANRAMVGVVSGGGRIDKPLLKAGRAYFKYKVK-RN-C--WPR-VRGVAMNPVDHPHGGGNHQHIGTPSTVRRDT-SAGRKVGLIAARRTGRLRGTK-K-V--KD-GKE-----------------------------------------
>Saccoglossus_kowalevskii@ti.19
--------------------------MGRVIRGQRKGP-GS-IF--KAHTKHRKG-AARLRS-LDYAERM-GYLK---GVVTEILHDPGRGAPLC-RVMF-------R---D----PYR-YKKRVET----FIAAEGMYTGQFIYCGKKASLQIGNVLPVSQ-MPEGTIVCNVEEKTGDRGKLARASGNYATVVSHN--PDTR-----KSRVKLPSGAKKVISSSNRAMVGIVAGGGRIDKPLLKAGRAYFKYKAK-RN-C--WPR-VRGVAMNPVEHPHGGGNHQHIGKPSTIRRDA-SAGRKVGLIAARRTGRLRGAK-K-I--KD-KEN-----------------------------------------
>Ptychodera_flava@CT01071219.H1.1
--------------------------MGRVIRGQRKGP-GS-VF--KAHTKHRKG-PAKLRA-LDYSERN-GYLK---GIVMDIIHDPGRGAPLA-RVTF-------R---D----PYR-YKKRTEN----FIAAEGMYTGQFIYCGKKASLQVGNVLPVAQ-MPEGTIICNVEEKTGDRGKLARASGNYATVVSHN--PDTG-----KSRVKLPSGAKKVVDSANRGMVGIVAGGGRIDKPLLKAGRAYHKYKAK-RN-C--WPR-VRGVAMNPVEHPHGGGNHQHIGKPSTIRRDA-SSGRKVGLIAARRTGRLRGTK-T-V--KD-KE------------------------------------------
>Xenoturbella_bocki@001.H1.1
--------------------------MGRRIRSQRKGK-GS-VF--KAHNKHRVA-PAKFRS-LDFAERR-GYLK---GIVKDIVHDPGRGAPLA-RIEF-------R---D----PYR-YKKRAEY----MVAVEGMYTGQFIYCGKRAVLSVGNVLPVAA-MPEGTIICAVEEKTGDRGKIARSSGNYCTVISHN--IEAK-----KTRIKLPSGSKKVIPSTNRAMVGIVAGGGRIDKPLLKAGRAYHRYKAK-RN-C--WPR-VRGVAMNPVEHPHGGGNHQHIGMPSTVRRDA-SHGRKVGLIAARRTGRLRGTK-E-V-------------------------------------------------
>Branchiostoma_floridae@EEN49194
--------------------------MGRVIRGQRKGA-GS-VF--TAHTKHRKG-AAKLRA-LDFAERH-GYIK---GLVKDIIHDPGRGAPLA-RVMF-------R---D----PYR-YKKRTET----FIAAEGMYTGMFVYCGKKAILKVGNTLPVSQ-MPEGTIICNVEEKGGDRGSLARCSGNYATVISHN--LENK-----TTRIRLPSGSKKVVASGNRATIGIVAGGGRIDKPMLKAGRAYFKYKAK-RN-A--WPR-VRGVAMNPVEHPHGGGNHQHIGMPSTVRRDT-SAGRKVGLIAARRTGRLRGSK-A-T---E-KD------------------------------------------
>Ciona_intestinalis@XP_002130140
-----------------------XXXMGRVIRSQRKGP-GS-IF--KAHTTHRKG-AAKLRS-VDFAERH-GYIK---GIIKDIVHDPGRGAPLV-KVQF-------Q---D----PYK-YRRRLET----FVAVEGNFTGQSIYCGKKAQLTIGNVLPVGI-LPEGTVVCGLEEKTGDRGKLAKTSGNYATIIAHN--PDTN-----RTRVKLPSGAKKLIPSTNRAIIGVVAGGGRIDKPLLKAGAAYHKYKAK-RN-C--WPR-VRGVAMNPVEHPFGGGNHQHIGSPSTVRRDA-SPGRKVGLIAARRTGRLRGSR-V-S--KD-KE------------------------------------------
>Ciona_savignyi@37921701.59
--------------------------MGRVIRAQRKGP-GG-IF--KSHTTHRKG-AAKLRS-VDYAERH-GYIK---GIIKDVVHDPGRGAPLV-KVQF-------Q---D----PYK-YRRRLET----FVAVEGNYTGQSIYCGKKAQLTIGNVLPVGT-LPEGTVVCALEEKTGDRGKLAKTSGNYATIIAHN--QETK-----RTRVKLPSGAKKLIPSANRAIIGVVAGGGRIDKPLLKAGAAYHKYKVK-RN-C--WPR-VRGVAMNPVEHPFGGGNHQHIGSPSTVRREA-SPGRKVGLIAARRTGRLRGSR---T--KD-KE------------------------------------------
>Clavelina_lepadiformis@CT02091002.H1.1
--------------------------MGRVIRAQRKGP-GS-IF--TAHTKHRKG-AAKLRS-VDYAERH-GYIK---GIIKDIVHDPGRGAPLA-KVQF-------Q---D----PYK-YRRRLET----FIAVEGNYTGQSIYCGKKAQLTIGNVLPVGT-LPEGTVVCALEEKTGDRGKLAKTSGNYATIIAHN--PDTR-----KTRVKLPSGSKKLIPSTNRAIVGVVAGGGRIDKPLLKAGAAYHKYKAK-RN-C--WPR-VRGVAMNPVEHPFGGGNHQHIGSPSTVRRDA-SPGRKVGLIAARRTGRLRGSR-S-I--KD-KE------------------------------------------
>Phallusia_mammilata@CT01091002.H1.1
--------------------------MGRVIRAQRKGP-GS-IF--KAHTKHRKG-AAKLRS-VDFAERH-GYIK---GIIKDIVHDPGRGAPLI-KVQF-------Q---D----PYK-YRRRLET----FVAVEGNFTGQSIYCGKKAQIAIGNVLPVGS-LPEGTVVCAMEEKTGDRGKLAKTSGNYATIIAHN--PDTK-----KTRVKLPSGAKRLIPSTNRAIIGVVAGGGRIDKPLLKAGAAYHKYKAK-RN-C--WPK-VRGVAMNPVEHPFGGGNHQHIGTPSTVRRDA-SPGRKVGLIAARRTGRLRGSR---T--KD-KD------------------------------------------
>Diplosoma_listerianum@46826622.98
--------------------------MGKVIRSQRKGR-GS-IF--RSHTHHRKG-AAKIRA-IDYAERN-GYLR---GLIKDIVHDPGRGAPLC-KVQF-------R---D----PYR-FRKITET----FVAVEGNYTGQSIYCGKKAQLEIGNCVPVGI-LPEGTVICSVEEKPGDRGKLAKTSGNYASVIAHN--QDTN-----KTRIKLPSGSKKTIMSSCRALVGVVAGGGRIDKPLLKAGNAYHKYKVK-RN-C--WPK-VRGVAMNPVEHPFGGGNHQHIGCPSTVRRYA-SPGRKVGLIAARRTGRLRG-------------------------------------------------------
>Cystodytes_dellechiajei@CT01091002.H1.1
--------------------------MGRVIRAQRKGR-GS-VF--TAHTKNRKG-AAKLRS-VDYAERK-GYIR---GVIKDIVHDPGRGAPLI-KVQF-------R---D----LYK-YRRIVST----FVAVEGNFTGQSIYCGKQAHLNIGNVLPIGQ-MPEGTIVCSVEEKPGDRGKLAKTSGNYATIIAHN--RETK-----KTRIKLPSGSKKVVASTCRGIVGVVAGGGRIDKPLLKAGNAYHKYKVK-RN-C--WPK-VRGVAMNPVEHPFGGGNHQHIGCPSTVRRSA-SPGRKVGLIAARRTGRLRG-------------------------------------------------------
>Ascidia_gemmata@CT01100918.H1.1
--------------------------MGRVIRSQRKGP-GS-IF--KAHTKHRKG-AAKLRS-VDFAERH-GYIK---GIIKDIVHDPGRGAPLC-KVQF-------Q---D----PYK-YRRRLET----FIAVEGNFTGQSIYCGKKAQLAIGNVLPVGA-MPEGTVVCGMEEKTGDRGKLAKTSGNYATIIAHN--PDTK-----KTRVKLPSGTKKLIPSANRAIVGVVAGGGRIDKPLLKAGAAYHKYKAK-RN-C--WPK-VRGVAMNPVEHPFGGGNHQHIGSPSTVRRDA-SPGRKVGLIAARRTGRLRGSR---T--KD-KE------------------------------------------
>Molgula_tectiformis@68115571.45
--------------------------MGKVIRTQRKGK-GS-IF--TAHTKRRKG-AAKLRA-VDFAERH-GYIK---GIIKDIVHDPGRGAPLC-KVQF-------Q---D----PYR-YKRKVQT----FISVEGNYTGQAIYCGKKALLHIGNVLPVGQ-MPEGTVICSLEEKSGDRGKLAKTSGNYATIISHN--PDTK-----KSRVKLPSGAKKVIPSTNRAIVGVVAGGGRIDKPMLKAGTAYHKYKAK-RN-C--WPK-VRGVAMNPVEHPHGGGNHQHIGSPSTVRRDA-SPGKKVGLIAARRTGRLRGSR---A--KD-KE------------------------------------------
>Molgula_occidentalis@CT01091002.H1.1
--------------------------MGKVIRTQRKGP-GS-IY--TAHTKHRKG-AAKLRP-VDFAERH-GYIK---GIIKDIVHDPGRGAPLC-KVQF-------Q---D----PYR-YKRKVHT----FISVEGNYTGQAIYCGKKALLHIGNVIPVGQ-MPEGTVICSLEEKAGDRGKLAKTSGNYATIISHN--PDTK-----KTRVKLPSGAKKILPSANRAIVGVVAGGGRIDKPMLKAGTAYHKYKAK-RN-C--WPK-VRGVAMNPVEHPHGGGNHQHIGSPSTVRRDA-SPGKKVGLIAARRTGRIRGTR-S-I--KD-KE------------------------------------------
>Molgula_gulf@CT01091002.H1.1
--------------------------MGKVIRTQRKGK-GA-GF--VSHSKHRKG-PAKLRA-CDFAERH-GYIK---GIIKDIVHDPGRGAPLC-KVQF-------Q---D----PYR-YKRRLQT----FVAVEGNFTGQAIYCGKKALLHIGNVLPVGQ-MPEGTVICSLEEKAGDRGKLAKTSGNYATIISHN--PDTK-----KSRVKLPSGSKKTIPSANRAIVGVVAGGGRVDKPMLKAGTAYHKYKAK-RN-C--WPK-VRGVAMNPVEHPHGGGNHQHIGSPSTVRREA-SPGAKVGLIAARRTGRLRGSR---S--KD-KE------------------------------------------
>Bostrichobranchus_pilularis@CT04091002.H1.1
--------------------------MGKVIRTQRKGP-GS-IF--TAHTKHRKG-AAKLRS-VDFAERH-GYIK---GIIKDIVHDPGRGAPLC-KVQF-------Q---D----PYR-YRRRMET----FVSVEGNYTGQAVYCGKKALLHIGNVLPVGQ-MPEGTVICSLEEKAGDRGKLAKTSGNYATVISHN--LDTK-----KSRVKLPSGAKKVIPSANRAIVGVVAGGGRIDKPLLKAGAAYHKYKVK-RN-C--WPK-VRGVAMNPVEHPHGGGNHQHIGSPSTVRRDA-SPGKKVGLIAARRTGRLRGTR---S--VD-KE------------------------------------------
>Dendrodoa_grossularia@CT01091002.H1.1
--------------------------MGRVIRSQRKGR-GS-IF--KAHTKHRKG-AVKLRA-VDYAERH-GYLK---GIIKDIVHDPGRGAPLA-KVQF-------Q---D----PYR-YKRRMET----FVAVEGNYTGQAIYCGKKAQLQIGNVLPVGS-MPEGTVVCCLEEKMGDRGKVAKTSGNYATIIAHN--PDTK-----RTRVKLPSGAKKLIPSANRALVGVVAGGGRIDKPLLKAGAAYHKYKAK-RN-C--WPK-VRGVAMNPVEHPHGGGNHQHIGSPSTVRREA-SPGAKVGLIAARRTGRLRGTR-T-V--ID-KD------------------------------------------
>Polyandrocarpa_maxima@CT05091002.H1.1
--------------------------MGRVIRCQRKGP-GS-VF--TAHTKHRKG-AAKLRA-VDYAERH-GYLK---GIIKDIVHDPGRGAPLV-KVQF-------Q---D----PYK-YKRRMET----FVAVEGNYTGQAIYCGKKAQLQIGNVLPVGS-MPEGTVVCCLEEKMGDRGKVAKTSGNYATIIAHN--PDTK-----RTRVKLPSGSKKLIPSANRALVGVVAGGGRIDKPLLKAGAAYHKYKAK-RN-C--WPK-VRGVAMNPVEHPHGGGNHQHIGSPSTVRRDA-SAGAKVGLIAARRTGRLRGTR-T-V--TD-KD------------------------------------------
>Botryllus_schlosseri@CT01110107.H1.1
--------------------------MGRVIRTQRKGA-GS-IF--TAHTKHRKG-AAKLRA-VDYAERH-GYLK---GIIKDIVHDPGRGAPLV-KVQF-------Q---D----PYR-YKRRMET----FVAVEGNYTGQAIYCGKKAQLQIGNVLPVGS-MPEGTVVCSLEEKMGDRGKVAKTSGNYATIIAHN--PDTK-----KTRVKLPSGSKKLVSSANRAMVGVVAGGGRIDKPLLKAGAAYHKYKAK-RN-C--WPK-VRGVAMNPVEHPHGGGNHQHIGSPSTVRRDA-SPGAKVGLIAARRTGRLRGTR-T-V--KD---------------------------------------------
>Styela_plicata@CT01091002.H1.1
-------------------------------------P-GG-IF--KAHTKHRKG-AAKLRA-VDYAERH-GYMK---GIIKDIVHDPGRGAPLV-KVQF-------Q---D----PYK-YKRRMET----FVAVEGNYTGQAIYCGKKAQLQIGNVLPVGS-MPEGTVVCCLEEKMGDRGKVAKTSGNYATIIAHN--PDTK-----RTRVKLPSGSKKLIPSANRALVGVVAGGGRIDKPMLKAG----------------------GVAMNPVEHPHGGGNHQHIGSPSTVRRDA-SPGAKVGLIAARRTGRLRGTK-T-F--ND-KE------------------------------------------
>Microcosmus_squamiger@CBN08629
--------------------------MGRVIRSQRKGA-GS-IF--KAHTKHRKG-AAKLRA-VDFAERH-GYLK---GIIKDIVHDPGRGAPLV-KVQF-------Q---D----PYR-YKRRLET----FVAVEGNYTGQAIYCGKKAQLQIGNVLPVGS-MPEGTVVCCLEEKFGDRGKVAKTSGNYATIIAHN--PDTK-----RTRVKLPSGAKKLLPSANRALVGVVAGGGRIDKPLLKAGAAYHKYKAK-RN-C--WPK-VRGVAMNPVEHPHGGGNHQHIGSPSTVRRDA-SPGAKVGLIAARRTGRLRGTR-T-V--VD-KE------------------------------------------
>Oikopleura_dioica@ti.60
--------------------------MGRIIRTCRKGA-GG-IF--KAVQRTRKG-AAKYRC-LDYAERH-GYIK---GVVKDIIHDPGRGAPLA-KVQF-------Q---D----PYK-YGKDNEV----FVAAEGTSTGQFIYAGKKAQLYIGNIMPIGN-MPEGTACCGVESKIGDRGVLAKGSGNSCVIISHN--TDTG-----KTRIKLPSGSKKVLDSRCRATVGVVAGGGRIDKPLLKAGRAYHKYKVK-RN-C--WPK-VRGVAMNPVEHPFGGGNHQHIGNPSTITRRA-SPGKKVGLIAARRTGLIRGTR-T-I--KD-KE------------------------------------------
>Halocynthia_roretzi@CT01120103.H1.1
---------------------------GRVIRCQRKGR-GS-IF--KAHTKHRKG-AAKLRA-VDFAERH-GYIK---GIIKDVVHDPGRGAPLC-KVQF-------Q---D----PYR-YKRRTET----FIAVEGNYTGQAIYCGKKAQLQIGNVLPVGS-MPEGTVVCSLEEKMGDRGKVAKTSGNYATIIAHN--PDTK-----RTRVKLPSGAKKLIPSANRAIVGVVAGGGRIDKPMLKAGAAYHKFKAK-RN-C--WPK-VRGVAMNPVEHPHGGGNHQHIGSPSTVRRDA-SPGAKVGLIAARRTGRLRGSR-S-V--ID-KE------------------------------------------
>Petromyzon_marinus@51795046.91
--------------------------MGRVIRSQRKGA-GS-VF--RAHNKHKKG-PARLRA-IDYAERH-GYIK---GIVKDIIHDPGRGAPLA-KVMF-------R---D----PYR-FKKRTEL----FIAAEGIHTGQFVYCGKKAQLSVGNVLPVGV-MPEGTIVCCVEEKSGDRGKLARASGNYATVISHN--PDTH-----KSRVKLPSGAKKVISSANRAVVGVVAGGGRIDKPILKAGRAYHKYKAK-RN-C--WPR-VRGVAMNPVEHPFGGGNHQHIGKPSTIRRDA-PAGRKVGLIAARRTGRLRGTK-V-V--LD-KES-----------------------------------------
>Lethenteron_japonicum@CT01080928.H1.1
--------------------------MGRVIRSQRKGA-GS-VF--RAHNKHKKG-PARLRA-IDYAERH-GYIK---GIVKDIIHDPGRGAPLA-KVMF-------R---D----PYR-FKKRTEL----FIAAEGIHTGQFVYCGKKAQLSVGNVLPVGA-MPEGTIVCCVEEKSGDRGKLARASGNYATVISHN--PDTH-----KSRVKLPSGAKKVISSANRAVVGVVAGGGRIDKPILKAGRAYHKYKAK-RN-C--WPR-VRGVAMNPVEHPFGGGNHQHIGKPSTIRRDA-PAGRKVGLIAARRTGRLRGTK-V-V--LD-KES-----------------------------------------
>Myxine_glutinosa@AAN73376
-------------------------------------------------------------------------------------------------------------------------------------------------------LCVGNVLPVGA-MPEGTIVCALEEKAGDRGSLARASGNYATVISHN--RDTN-----RSRVKLPSGAKKVISSANRAIVGVVAGGGRIDKPLLKAGRAYHKYKAK-RN-C--WPR-VRG-------------------------------------------------------------------------------------------------------
>Eptatretus_burgeri@53859409.2
--------------------------MGRVIRSQRKGR-GS-VF--KAHTHHRKG-AARLRA-LDYSERQ-GYIK---GIVKDIIHDPGRGAPLA-RIVF-------R---D----PYR-YKRRVET----FIAAEGLHTGQFIYCGKKAQLCVGNVLPVGA-MPEGTIVCALEEKAGDRGSLARASGNYATVISHN--RDTN-----RSRVKLPSGAKKVISSANRAIVGVVAGGGRIDKPLLKAGRAYHKYKAK-RN-C--WPR-VRGVAMNPVEHPFGGGNHQHIGKPSTIRRDA-PPGRKVGLIAARRTGRLRGTK-V-V--VD-KE------------------------------------------
>Scyliorhinus_canicula@AAN73378
--------------------------------------------------------------------------------------------------------------------------------------------GQFIYCGKKAQLNIGNVLPVGT-MPEGTIVCCLEEKPGDRGKLARASGNYATVISHN--PETK-----KSRVKLPSGSKKVVSSANRAIVGVVAGGGRIDKPILKAGRAYHKYKAK-RN-C--WPR-VRGVAMNPVEHPFGGGNHQHIGKPSTIRRDA-PAGR----------------------------------------------------------------------
>Squalus_acanthias@CT01070725.H1.1
--------------------------MGRVIRGQRKGA-GS-VF--KAHVKHRKG-PAKLRA-VDFAERH-GYIK---GIVKDIIHDPGRGAPLA-KVAF-------R---D----PYR-FKRRTEL----FIAAEGIHTGQFIYCGKKAQLNIGNVLPVGT-MPEGTIVCCLEEKPGDRGKLARASGNYATVISHN--PETK-----KSRVKLPSGSKKVVSSANRAIVGVVAGGGRIDKPILKAGRAYHKYKAK-RN-C--WPR-VRGVAMNPVEHPFGGGNHQHIGKASTIRRDA-PAG-----------------------------------------------------------------------
>Leucoraja_erinacea@DT378670.H1.1
-----------------------------VIRGQRKGA-GS-VF--KAHVKHRKG-PAKLRA-VDFAERH-GYIK---GIVKDIIHDPGRGAPLA-KVVF-------R---D----PYR-FKRRTEL----FVAAEGIHTGQFIYCGKKAQLNIGNVLPVGT-MPEGTIVCCLEEKPGDRGKLARASGNYATVISHN--PETK-----KSRVKLPSGSKKVISSANRAIVGVVAGGGRIDKPILKAGRAYHKYKAK-RN-C--WPR-VRGVAMNPVEHPFGGGNHQH--------------------------------------------------------------------------------------
>Callorhinchus_milii@AFM90591
--------------------------MGRVIRGQRKGA-GS-VF--KAHVKHRKG-AAKLRS-VDFAERH-GYIK---GIIKDIIHDPGRGAPLA-KVVF-------R---D----PYR-FKRRTEL----FIAAEGIHTGQFIYCGKKAQLNIGNVLPVGT-MPEGTIVCCLEEKPGDRGKLARASGNYATVISHN--PETR-----KSRIKLPSGSKKVISSANRAIIGVVAGGGRIDKPILKAGRAYHKYKAK-RN-C--WPR-VRGVAMNPVEHPFGGGNHQHIGKPSTIRRDA-PAGRKVGLIAARRTGRLRGTK-T-V--QE-KEN-----------------------------------------
>Danio_rerio@AAH65432
--------------------------MGRVIRGQRKGA-GS-VF--KAHVKHRKG-AAKLRH-IDFAERH-GYIK---GIVKDIIHDPGRGAPLA-KVMF-------R---D----PYR-FKKRTEL----FIAAEGIHTGQFIYCGKKAQLNIGNVLPVGT-MPEGTIVCCLEEKPGDRGKLARASGNYATVISHN--PETK-----KSRVKLPSGSKKVISSANRAVVGVVAGGGRIDKPILKAGRAYHKYKAK-RN-C--WPR-VRGVAMNPVEHPFGGGNHQHIGKPSTIRRDA-PAGRKVGLIAARRTGRLRGTK-T-V--QD-KEN-----------------------------------------
>Latimeria_chalumnae@AAS49592
----------------------------------------------------------------------------------------------X-XXAF-------R---D----PYR-FKKRTEL----FVAAEGIHTGQFIYCGKKAQLNIGNVLPVGT-MPEGTIVCCLEEKPGDRGKLARASGNYATIISHN--PETK-----KSRVKLPSGAKKVVSSANRAIVGVVAGGGRIDKPILKAGRAYHKYKAK-RN-C--WPR-VRGVAMNPVEHPFGGGNHQHIGKPSTIRRDA-P-------------------------------------------------------------------------
>Rana_catesbeiana@AAS09885
-----------------------------------XXX-GS-VF--RAHVKHRKG-PAKLRA-VDFAERH-GYIK---GIVKDIIHDPGRGAPLA-KVAF-------R---D----PYR-FKKRTEL----FIAAEGIHTGQFVYCGKKAQLNIGNVLPVGT-MPEGTIVCCVEEKPGDRGKLARASGNYATVISHN--PETK-----KTRVKLPSGSKKVISSANRAIVGVVAGGGRIDKPILKAGRAYHKYKAK-RN-C--WPR-VRGVAMNPVEHPFGGGNHQHIGKPSTIRRDA-PAGRKI--------------------------------------------------------------------
>Xenopus_laevis@AAH43823
--------------------------MGRVIRGQRKGA-GS-VF--KAHVKHRKG-AAKLRA-IDFAERN-GYIK---GIVKDIIHDPGRGAPLA-KVAF-------R---D----PYR-FKKRTEL----FVAAEGIHTGQFVYCGKKAQLNIGNVLPVGT-MPEGTIVCCVEEKPGDRGKLARASGNYATVISHN--PETK-----KTRVKLPSGSKKVISSANRAIVGVVAGGGRIDKPILKAGRAYHKYKAK-RN-C--WPR-VRGVAMNPVEHPFGGGNHQHIGKPSTIRRDA-PAGRKVGLIAARRTGRLRGTK-T-V--QE-KEN-----------------------------------------
>Xenopus_tropicalis@CAJ83193
--------------------------MGRVIRGQRKGA-GS-VF--KAHVKHRKG-AAKLRA-VDFAERH-GYIK---GIVKDIIHDPGRGAPLA-KVAF-------R---D----PYR-FKKRTEL----FVAAEGIHTGQFVYCGKKAQLNIGNVLPVGT-MPEGTIVCCVEEKPGDRGKLARASGNYATVISHN--PETK-----KTRVKLPSGSKKVISSANRAIVGVVAGGGRIDKPILKAGRAYHKYKAK-RN-C--WPR-VRGVAMNPVEHPFGGGNHQHIGKPSTIRRDA-PAGRKVGLIAARRTGRLRGTK-T-V--QE-KEN-----------------------------------------
>Ambystoma_mexicanum@45820740.2
--------------------------MGRVIRGQRKGA-GS-VF--KAHVKHRKG-PAKLRS-VDFAERH-GYIK---GIVKDIVHDPGRGAPLA-KVAF-------R---D----PYR-FKKRTEL----FIAAEGIHTGQFVYCGKKAQLNIGNVLPVGT-MPEGTIVCCLEEKPGDRGKLARASGNYATVISHN--PETR-----KTRVKLPSGSKKVVSSANRAIVGVVAGGGRIDKPILKAGRAYHKYKAK-RN-C--WPR-VRGVAMNPVEHPFGGGNHQHIGKPSTIRRDA-PAGRKVGLIAARRTGRLRGTK-T-V--QE-KEN-----------------------------------------
>Ornithorhynchus_anatinus@XP_001511396
-------------------------------------------------------------X-VDFAERH-GYIK---GIVKDIIHDPGRGAPLA-KVAF-------R---D----PYR-FKKRTEL----FIAAEGIHTGQFVYCGKKAQLNIGNVLPVGT-MPEGTIVCCLEEKPGDRGKLARASGNYATVISHN--PETK-----KTRVKLPSGSKKVISSANRAVVGVVAGGGRIDKPILKAGRAYHKYKAK-RN-C--WPR-VRGVAMNPVEHPFGGGNHQHIGKPSTIRRDA-PAGRKVGLIAARRTGRLRGTK-T-V--QE-KEN-----------------------------------------
>Monodelphis_domestica@XP_001364034
--------------------------MGRVIRGQRKGA-GS-VF--RAHVKHRKG-AAKLRA-VDFAERH-GYIK---GIVKDIIHDPGRGAPLA-KVAF-------R---D----PYR-FKKRTEL----FIAAEGIHTGQFVYCGKKAQLNIGNVLPVGT-MPEGTIVCCLEEKPGDRGKLARASGNYATVISHN--PETK-----KTRVKLPSGSKKVISSANRAIVGVVAGGGRIDKPILKAGRAYHKYKAK-RN-C--WPR-VRGVAMNPVEHPFGGGNHQHIGKPSTIRRDA-PAGRKVGLIAARRTGRLRGTK-T-V--QE-KEN-----------------------------------------
>Sarcophilus_harrisii@XP_003760524
--------------------------MGRVIRGQRKGA-GS-VF--RAHVKHRKG-AAKLRA-VDFAERH-GYIK---GIVKDIIHDPGRGAPLA-KVAF-------R---D----PYR-FKKRTEL----FIAAEGIHTGQFVYCGKKAQLNIGNVLPVGT-MPEGTIVCCLEEKPGDRGKLARASGNYATVISHN--PETK-----KTRVKLPSGSKKVISSANRAVVGVVAGGGRIDKPILKAGRAYHKYKAK-RN-C--WPR-VRGVAMNPVEHPFGGGNHQHIGKPSTIRRDA-PAGRKVGLIAARRTGRLRGTK-T-V--QE-KEN-----------------------------------------
>Mus_musculus@EDL29626
--------------------------MGRVIRGQRKGA-GS-VF--RAHVKHRKG-AARLRA-VDFAERH-GYIK---GIVKDIIHDPGRGAPLA-KVVF-------R---D----PYR-FKKRTEL----FIAAEGIHTGQFVYCGKKAQLNIGNVLPVGT-MPEGTIVCCLEEKPGDRGKLARASGNYATVISHN--PETK-----KTRVKLPSGSKKVISSANRAVV----------KPILKAGRAYHKYKAK-RN-C--WPR-VRGVAMNPVEHPFGGGNHQHIGKPSTIRRDA-PAGRKVGLIAARRTGRLRGTK-T-V--QE-KEN-----------------------------------------
>Bos_taurus@DAA24001
--------------------------MGRVIHGQRKGA-SS-VF--RAHVKHRKG-AARLRA-VDFAERH-GYIK---GIVKDVIHDPGRGAPLA-KVVF-------R---D----PYR-FKKRTEL----FIAAEGIHTGQSGYCGKKAQLNIGNVLPVGT-MPEGTIVCCLEEKPGDRGKLARASGNYATVISHS--PETK-----KTRVKLPSGSKKVISSANRAVVGVVAGGGCIDKPILKAGHAYHKYKAK-RN-C--WPL-VRGVAMNPVEHPFGGGNHQHIGKPSTIRRDA-PAGRKVGLIAALRTGRLRGTK-T-V--QE-KEN-----------------------------------------
>Anolis_carolinensis@XP_003219006
--------------------------MGRVIRGQRKGA-GS-VF--RAHVKHRKG-AAKLRA-VDFAERH-GYIK---GIVKDIIHDPGRGAPLA-KVVF-------R---D----PYR-FKKRTEL----FIAAEGIHTGQFVYCGKKAQLNIGNVLPVGT-MPEGTIVCCLEEKPGDRGKLARASGNYATVISHN--PETK-----KTRVKLPSGSKKVISSANRAVVGIVAGGGRIDKPILKAGRAYHKYKAK-RN-C--WPR-VRGVAMNPVEHPFGGGNHQHIGKPSTIRRDA-PAGRKVGLIAARRTGRLRGTK-T-V--QE-KEN-----------------------------------------
>Gallus_gallus@XP_416772
-----------------------XXXMGRVIRGQRKGA-GS-VF--RAHVKHRKG-PAKLRA-VDFAERH-GYIK---GIVKDIIHDPGRGAPLA-KIAF-------R---D----PYR-FKKRTEL----FIAAEGIHTGQFVYCGKKAQLNIGNVLPVGT-MPEGTIVCCLEEKPGDRGKLARASGNYATVISHN--PETK-----KTRVKLPSGSKKVISSANRAVVGIVAGGGRIDKPILKAGRAYHKYKAK-RN-C--WPR-VRGVAMNPVEHPFGGGNHQHIGKPSTIRRDA-PAGRKVGLIAARRTGRLRGTK-T-V--QE-KEN-----------------------------------------
>Taeniopygia_guttata@ACH43811
--------------------------MGRVIRGQRKGA-GS-VF--RAHVKHRKG-PAKLRA-VDFAERH-GYIK---GIVKDIIHDPGRGAPLA-KIAF-------R---D----PYR-FKKRTEL----FIAAEGIHTGQFVYCGKKAQLNIGNVLPVGT-MPEGTIVCCLEEKPGDRGKLARASGNYATVISHN--PETK-----KTRVKLPSGSKKVISSANRAVVGIVAGGGRIDKPILKAGRAYHKYKAK-RN-C--WPR-VRGVAMNPVEHPFGGGNHQHIGKPSTIRRDA-PAGRKVGLIAARRTGRLRGTK-T-V--QE-KEN-----------------------------------------
>Bos_grunniens_mutus@ELR49951
--------------------------------------------------------------------RH-GYIK---GIVKDIIHDPGRGAPLA-KVVF-------R---D----PYR-FKKRTEL----FIAAEGIHTGQFVYCGKKAQLNIGNVLPVGT-MPEGTIVCCLEEKPGDRGKLARASGNYATVISHN--PETK-----KTRVKLPSGSKKVISSANRAVVGVVAGGGRIDKPILKAGRAYHKYKAK-RN-C--WPR-VRGVAMNPVEHPFGGGNHQHIGKPSTIRRDA-PAGRKVGLIAARRTARLRGTK-T-V--QE-KEN-----------------------------------------
>Chelonia_mydas@EMP31499
--------------------------MGRVIRGQRKGA-GS-VF--RAHVKHRKG-PAKLRA-IDFAERH-GYIK---GIVKDIIHDPGRGAPLA-KVAF-------R---D----PYR-FKKRTEL----FIAAEGIHTGQFVYCGKKAQLNIGNVLPVGT-MPEGTIVCCLEEKPGDRGKLARASGNYATVISHN--PETK-----KTRVKLPSGSKKVISSANRAVVGIVAGGGRIDKPILKAGRAYHKYKAK-RN-C--WPR-VRGVAMNPVEHPFGGGNHQHIGKPSTIRRDA-PAGRKVGLIAARRTGRLRGTK-T-V--QE-KEN-----------------------------------------
>Doliolum_nationalis@Dnat1730.H1.1
--------------------------MGRVIRSQRKGP-GG-IF--KSHTKHRKG-AAKLRS-VDFAERH-GYIK---GIIKDIIHDPGRGAPLC-KVQF-------Q---D----PYK-YRRRTET----FVAVEGNFTGQSIYCGKKAALTIGNVMPVGQ-MPEGTIVSSIEEKFGDRGKLAKTSGNYGTIIAHN--PDTK-----KTRVKMPSGAKKLVPSTSRAVIGVVAGGGRIDKPMLKAGTAYHKYKAK-RN-C--WPK-VRGVAMNPVEHPFGGGNHQHIGSPSTVRRDA-PAGRKVGLIAARRTGRLRGTR-V-V--KD-KE------------------------------------------
>Salpa_fusiformis@Sfus33693.H1.1
--------------------------MGRVIRSQRKGP-GG-IF--TANTRTRKG-AAKLRS-VDYAERH-GYIK---GIIKDIVHDPGRGAPLC-KVQF-------Q---D----PYK-YKRRLET----FVAVEGNFTGQSIYCGKKAALTIGNCLPVGT-MPEGTTVSSLEEKMGDRGKLAKASGNYALIIAHN--LETG-----KTRVKLPSGSKKLIPSTNRAVIGIVAGGGRIDKPLLKAGAAYHKYKAK-RN-C--WPK-VRGVAMNPVEHPFGGGNHQHIGKPSTVRRDA-SPGRKVGLIAARRTGRLRGTR-V-V--KD-KE------------------------------------------
>Ophionotus_victoriae@CT01130528.H1.1
--------------------------MGRVIRGQRKGA-GS-VF--KSHSKHKKG-PAQLRI-LDYSERH-GYIK---GIVKDIIHDPGRGAPLA-KIAF-------R---D----PLR-YKKRTEL----MVAAEGMFTGQFIYCGKKATLNIGNVLPVGT-MPEGTIVCALEEKTGDRGRLARASGNYATVIAHN--PDTR-----KTRVKLPSGAKKVIPSTNRAMVGIVAGGGRIDKPLLKAGRAYHKFKAK-RN-C--WPR-VRGVAMNPVDHPHGGGNHQHIGSPSTVRRDT-PAGRKVGLIAARRTGRLRGTK-K-V--KD-SE------------------------------------------
>Parastichopus_parvimensis@SRA48920929.H1.1
-------------------------------------------------------------------------------------------------------------------------------------------------------------------------------------------------------------------------AKKVVSSDNRAMVGIVAGGGRID-------------KVK-RN-S--WPR-VRGVAMNPVDH-----------------------------------------------------------------------------------------------
>Alligator_sinensis@XM_006015645.H1.1
--------------------------MGRVIRGQRKGA-GS-VF--RAHVKHRKG-PAKLRA-VDFAERH-GYIK---GIVKDIIHDPGRGAPLA-KIVF-------R---D----PYR-FKKRTEL----FIAAEGIHTGQFVYCGKKAQLNIGNVLPVGT-MPEGTIVCCLEEKPGDRGKLARASGNYATVISHN--PETK-----KTRVKLPSGSKKVISSANRAVVGIVAGGGRIDKPILKAGRAYHKYKAK-RN-C--WPR-VRGVAMNPVEHPFGGGNHQHIGKPSTIRRDA-PAGRKVGLIAARRTGRLRGTK-T-V--QE-KEN-----------------------------------------
>Caiman_crocodilus@Contig25.H1.1
--------------------------MGRVIRGQRKGA-GS-VF--RAHVKHRKG-PAKLRA-VDFAERH-GYIK---GIVKDIIHDPGRGAPLA-KIVF-------R---D----PYR-FKKRTEL----FIAAEGIHTGQFVYCGKKAQLNIGNVLPVGT-MPEGTIVCCLEEKPGDRGKLARASGNYATVISHN--PETK-----KTRVKLPSGSKKVISSANRAVVGIVAGGGRIDKPILKAGRAYHKYKAK-RN-C--WPR-VRGVAMNPVEHPFGGGNHQHIGKPSTIRRDA-PAGRKVGLIAARRTGRLRGTK-T-V--QE-KEN-----------------------------------------
>Caretta_caretta@Contig520.H1.1
--------------------------MGRVIRGQRKGA-GS-VF--RAHVKHRKG-PAKLRA-IDFAERH-GYIK---GIVKDIIHDPGRGAPLA-KVAF-------R---D----PYR-FKKRTEL----FIAAEGIHTGQFVYCGKKAQLNIGNVLPVGT-MPEGTIVCCLEEKPGDRGKLARASGNYATVISHN--PETK-----KTRVKLPSGSKKVISSANRAVVGIVAGGGRIDKPILKAGRAYHKYKAK-RN-C--WPR-VRGVAMNPVEHPFGGGNHQHIGKPSTIRRDA-PAGRKVGLIAARRTGRLRGTK-T-V--QE-KEN-----------------------------------------
>Chelonoidis_nigra@Contig1764.H1.1
--------------------------MGRVIRGQRKGA-GS-VF--RAHVKHRKG-PAKLRA-IDFAERH-GYIK---GIVKDIIHDPGRGAPLA-KVAF-------R---D----PYR-FKKRTEL----FIAAEGIHTGQFVYCGKKAQLNIGNVLPVGT-MPEGTIVCCLEEKPGDRGKLARASGNYATVISHN--PETK-----KTRVKLPSGSKKVISSANRAVVGIVAGGGRIDKPILKAGRAYHKYKAK-RN-C--WPR-VRGVAMNPVEHPFGGGNHQHIGKPSTIRRDA-PAGRKVGLIAARRTGRLRGTK-T-V--QE-KEN-----------------------------------------
>Chrysemys_picta_bellii@CT01131211.H1.1
--------------------------MGRVIRGQRKGA-GS-VF--RAHVKHRKG-PAKLRA-IDFAERH-GYIK---GIVKDIIHDPGRGAPLA-KVAF-------R---D----PYR-FKKRTEL----FIAAEGIHTGQFVYCGKKAQLNIGNVLPVGT-MPEGTIVCCLEEKPGDRGKLARASGNYATVISHN--PETK-----KTRVKLPSGSKKVISSANRAVVGIVAGGGRIDKPILKAGRAYHKYKAK-RN-C--WPR-VRGVAMNPVEHPFGGGNHQHIGKPSTIRRDA-PAGRKVGLIAARRTGRLRGTK-T-V--QE-KEN-----------------------------------------
>Crocodylus_niloticus@CT01131211.H1.3
--------------------------MGRVIRGQRKGA-GS-VF--RAHVKHRKG-PAKLRA-VDFAERH-GYIK---GIVKDIIHDPGRGAPLA-KIVF-------R---D----PYR--KKRTEL----FIAAEGIHTGQFVYCGKKAQLNIGNVLPVGT-MPEGTIVCCLEEKPGDRGKLARASGNYATVISHN--PETK-----KTRVKLPSGSKKVISSANRAVVGIVAGGGRIDKPILKAG------------------------------------------------------------------------------------------------------------------------------
>Crotalus_adamanteus@CT01131211.H1.1
----------------------------------------------------------------------------------DIIHDPGRGAPLA-KVVF-------R---D----PYR-FKKRTEL----FIAAEGIHTGQFVYCGKKAQLNIGNVLPVGT-MPEGTIVCCLEEKPGDRGKLARASGNYATVISHN--PETK-----KTRVKLPSGSKKVISSANRAVVGIVAGGGRIDKPILKAGRAYHKYKAK-RN-C--WPR-VRGVAMNPVEHPFGG-------------------------------------------------------------------------------------------
>Cyclorana_alboguttata@CT01131211.H1.1
--------------------------MGRVIRGQRKGA-GS-VF--RAHVKHRKG-PAKLRA-VDFAERH-GYIK---GIVKDIIHDPGRGAPLA-KVAF-------R---D----PYR-FKKRTEL----FIAAEGIHTGQFVYCGKKAQLNIGNVLPVGT-MPEGTIVCCVEEKPGDRGKLARASGNYATVISHN--PETK-----KTRVKLPSGSKKVISSANRAIVGVVAGGGRIDKPILKAGRAYHKYKAK-RN-C--WPR-VRGVAMNPVEHPFGGGNHQHIGKPSTIRRDA-PAGRKVGLIAARRTGRLRGTK-T-V--QE-KEN-----------------------------------------
>Cynops_pyrrhogaster@CT01131211.H1.1
------------------------------IRGQRKGA-GS-VF--KAHVKHRKG-PAKLRA-VDFAERH-GYIK---GIVKDIVHDPGRGAPLA-KVAF-------R---D----PYR-FKKRTEL----FIAAEGIHTGQFVYCGKKAQLNIGNVLPVGT-MPEGTIICCVEEKPGDRGKLARASGNYATVISHN--PETK-----KTRVKLPSGSKKVVSSANRAIVGVVAGGGRIDKPILKAGRAYHKYKAK-RN-C--WPR-VRGVAMNPVEHPFGGGNHQHIGKPSTIRRDA-PAGRKVGLIAARRTGRLRGTK-T-V--QE-KEN-----------------------------------------
>Elaphe_guttata@CT01131211.H1.1
--------------------------------GQRKGA-GS-VF--RAHVKHRKG-AAKLRA-IDFAERH-GYIK---GIVKDIIHDPGRGAPLA-KVGF-------R---D----PY----------------------GQFVYCGKKAQLNIGNVLPVGT-MPEGTIICCLEEKPGDRGKLARASGNYATVISHN--PETK-----KTRVKLPSGSKKVISSANRAVVGIVAGGGRIDKPILKAGRAYHKYKAK-RN-C--WPR-VRGVAMNPVEHPFGGGNHQHIGKPSTIRRDA-PAGRKVGLIAARRTGRLRGTK-T-V--QE-KEN-----------------------------------------
>Emys_orbicularis@Contig16511.H1.1
--------------------------MGRVIRGQRKGA-GS-VF--RAHVKHRKG-PAKLRA-IDFAERH-GYIK---GIVKDIIHDPGRGAPLA-KVAF-------R---D----PYR-FKKRTEL----FIAAEGIHTGQFVYCGKKAQLNIGNVLPVGT-MPEGTIVCCLEEKPGDRGKLARASGNYATVISHN--PETK-----KTRVKLPSGSKKVISSANRAVVGIVAGGGRIDKPILKAGRAYHKYKAK-RN-C--WPR-VRGVAMNPVEHPFGGGNHQHIGKPSTIRRDA-PAGRKVGLIAARRTGRLRGTK-T-V--QE-KEN-----------------------------------------
>Eublepharis_macularius@CT01131211.H1.1
--------------------------MGRVIRGQRKGA-GS-VF--RAHVKHRKG-AAKLRA-VDFAERH-GYIK---GIVKDIIHDPGRGAPLA-KIVF-------R---D----PYR-FKKRTEL----FIAAEGIHTGQFVYCGKKAQLNIGNVLPVGT-MPEGTIICCLEEKPGDRGKLARASGNYATVISHN--PETK-----KTRVKLPSGSKKVISSANRAVVGIVAGGGRIDKPILKAGRAYHKYKAK-RN-C--WPR-VRGVAMNPVEHPFGGGNHQHIGKPSTIRRDA-PAGRKVGLIAARRTGRLRGTK-T-V--QE-KEN-----------------------------------------
>Lampropholis_coggeri@CT01131211.H1.1
--------------------------MGRVIRGQRKGA-GS-VF--RAHVKHRKG-AAKLRA-IDFAERH-GYIK---GIVKDIIHDPGRGAPLA-KVVF-------R---D----PYR-FKKRTEL----FIAAEGIHTGQFVYCGKKAQLNIGNVLPVGT-MPEGTIVCCLEEKPGDRGKLARASGNYATVISHN--PETK-----KTRVKLPSGSKKVIASANRAVVGIVAGGGRIDKPILKAGRAYHKYKAK-RN-C--WPR-VRGVAMNPVEHPFGGGNHQHIGKPSTIRRDA-PAGRKVGLIAARRTGRLRGTK-T-V--QE-KEN-----------------------------------------
>Latimeria_chalumnae@CT01131211.H1.1
--------------------------MGRVIRGQRKGA-GS-VF--TAHVKHRKG-AAKLRA-VDFAERH-GYIK---GIVKDIIHDPGRGAPLA-KVAF-------R---D----PYR-FKKRTEL----FVAAEGIHTGQFIYCGKKAQLNIGNVLPVGT-MPEGTIVCCLEEKPGDRGKLARASGNYATIISHN--PETK-----KSRVKLPSGAKKVVSSANRAIVGVVAGGGRIDKPILKAGRAYHKYKAK-RN-C--WPR-VRGVAMNPVEHPFGGGNHQHIGKPSTIRRDA-PAGRKVGLIAARRTGRLRGTK-T-V--QE-KEN-----------------------------------------
>Latimeria_menadoensis@CT01131211.H1.1
--------------------------MGRVIRGQRKGA-GS-VF--TAHVKHRKG-AAKLRA-VDFAERH-GYIK---GIVKDIIHDPGRGAPLA-KVAF-------R---D----PYR-FKKRTEL----FVAAEGIHTGQFIYCGKKAQLNIGNVLPVGT-MPEGTIVCCLEEKPGDRGKLARASGNYATIISHN--PETK-----KSRVKLPSGAKKVVSSANRAIVGVVAGGGRIDKPILKAGRAYHKYKAK-RN-C--WPR-VRGVAMNPVEHPFGGGNHQHIGKPSTIRRDA-PAGRKVGLIAARRTGRLRGTK-T-V--QE-KEN-----------------------------------------
>Notophthalmus_viridescens@Nvir11246.H1.1
--------------------------MGRVIRGQRKGA-GX-VF--KAHXKHRXX-PAKLRA-VDFAERH-GYIK---GIVKDIVHDPGRGAPLA-KVAF-------R---D----PYR-FKKRTEL----FIAAEGIHTGQFVYCGKKAQXNIGNVLPVGT-MXEGTIXCXVEEKPGDRGXLARASGNYATVISHN--PETK-----KTRVKLPXGSKKVVSSANRAIVGVVAGGGRIDKPILKAGRAYHKYKAK-RN-C--WPR-VRGVAMNPVEHPFGGXXHQHIGKXSTIXRDX-PAGRKVGLIAARRTGRLRGTK-T-V--QE-KEN-----------------------------------------
>Pelodiscus_sinensis@toto11883.H1.1
--------------------------MGRVIRGQRKGA-GS-VF--RAHVKHRKG-PAKLRA-IDFAERH-GYIK---GIVKDIIHDPGRGAPLA-KVAF-------R---D----PYR-FKKRTEL----FIAAEGIHTGQFVYCGKKAQLNIGNVLPVGT-MPEGTIVCCLEEKPGDRGKLARASGNYATVISHN--PETK-----KTRVKLPSGSKKVISSANRAVVGIVAGGGRIDKPILKAGRAYHKYKAK-RN-C--WPR-VRGVAMNPVEHPFGGGNHQHIGKPSTIRRDA-PAGRKV--------------------------------------------------------------------
>Phrynops_hilarii@Contig10119.H1.1
--------------------------MGRVIRGQRKGA-GS-VF--RAHVKHRKG-PAKLRA-IDFAERH-GYIK---GIVKDIIHDPGRGAPLA-KIAF-------R---D----PYR-FKKRTEL----FIAAEGIHTGQFVYCGKKAQLNIGNVLPVGT-MPEGTIVCCLEEKPGDRGKLARASGNYATVISHN--PETK-----KTRVKLPSGSKKVISSANRAVVGIVAGGGRIDKPILKAGRAYHKYKAK-RN-C--WPR-VRGVAMNPVEHPFGGGNHQHIGKPSTIRRDA-PAGRKVGLIAARRTGRLRGTK-T-V--QE-KEN-----------------------------------------
>Podarcis_sp.@CT01131211.H1.1
--------------------------MGRVIRGQRKGA-GS-VF--RAHVKHRKG-AAKLRA-VDFAERH-GYIK---GIVKDIIHDPGRGAPLA-KVVF-------R---D----PYR-FKKRTEL----FIAAEGIHTGQFVYCGKKAQLNIGNVLPVGT-MPEGTIVCCLEEKPGDRGKLARASGNYATVISHN--PETK-----KTRVKLPSGSKKVISSANRAVVGIVAGGGRIDKPILKAGRAYHKYKAK-RN-C--WPR-VRGVAMNPVEHPFGGGNHQHIGKPSTIRRDA-PAGRKVGLIAARRTGRLRGTK-T-V--QE-KEN-----------------------------------------
>Protopterus_annectens@CT01131211.H1.1
--------------------------MGRVIRGQRKGA-GS-VF--RAHVKHRKG-PAKLRA-IDFAERH-GYIK---GIVKDIIHDPGRGAPLA-KVAF-------R---D----PYR-FKKRTEL----FIAAEGIHTGQFIYCGKKAQLNIGNVLPVGT-MPEGTIVCCLEEKPGDRGKLARASGNYATVISHN--PETK-----KSRVKLPSGAKKVVASANRAVVGVVAGGGRIDKPILKAGRAYHKYKAK-RN-C--WPR-VRGVAMNPVEHPFGGGNHQHIGKPSTIRRDA-PAGRKVGLIAARRTGRLRGTK-T-V--QE-KEN-----------------------------------------
>Python_regius@CT01131211.H1.1
--------------------------MGRVIRGQRKGA-GS-VF--RAHVKHRKG-AAKLRA-VDFAERH-GYIK---GIVKDIIHDPGRGAPLA-KVVF-------R---D----PYR-FKKRTEL----FIAAEGIHTGQFVYCGKKAQLNIGNVLPVGT-MPEGTIVCCLEEKPGDRGKLARASGNYATVISHN--PETK-----KTRVKLPSGSKKVISSANRAVVGIVAGGGRIDKPILKAGRAYHKYKAK-RN-C--WPR-VRGVAMNPVEHPFGGGNHQHIGKPSTIRRDA-PAGRKVGLIAARRTGRLRGTK-T-V--QE-KEN-----------------------------------------
>Rana_chensinensis@Rche17934.H1.1
--------------------------MGRVIRGQRKGA-GS-VF--RAHVKHRKG-PAKLRA-VDFAERH-GYIK---GIVKDIIHDPGRGAPLA-KVAF-------R---D----PYR-FKKRTEL----FIAAEGIHTGQF-------------------------------EKPGDRGKLARASGNYATVISHN--PETK-----KTRVKLPSGSKKVISSANRAVVGVVAGGGRIDKPILKAGRAYHKYKAK-RN-C--WPR-VRGVAMNPVEHPFGGGNHQHIGKPSTIRRDA-PAGR----------------------------------------------------------------------
>Sphenodon_punctatus@toto27420.H1.1
--------------------------MGRVIRGQRKGA-GS-VF--RAHVKHRKG-AAKLRA-VDFAERH-GYIK---GIVKDIIHDPGRGAPLA-KVVF-------R---D----PYR-FKKRTEL----FIAAEGIHTGQFVYCGKKAQLNIGNVLPVGT-MPEGTIVCCLEEKPGDRGKLARASGNYATVISHN--PETK-----KTRVKLPSGSKKVISSANRAVVGVVAGGGRIDKPILKAGRAYHKYKAK-RN-C--WPR-VRGVAMNPVEHPFGGGNHQHIGKPSTIRRDA-PAGRKVGLIAARRTGRLRGTK-T-V--QE-KEN-----------------------------------------
>Trachemys_scripta@CT01131211.H1.1
--------------------------MGRVIRGQRKGA-GS-VF--RAHVKHRKG-PAKLRA-IDFAERH-GYIK---GIVKDIIHDPGRGAPLA-KVAF-------R---D----PYR-FKKRTEL----FIAAEGIHTGQFVYCGKKAQLNIGNVLPVGT-MPEGTIVCCLEEKPGDRGKLARASGNYATVISHN--PETK-----KTRVKLPSGSKKVISSANRAVVGIVAGGGRIDKPILKAGRAYHKYKAK-RN-C--WPR-VRGVAMNPVEHPFGGGNHQHIGKPSTIRRDA-PAGRKVGLIAARRTGRLRGTK-T-V--QE-KEN-----------------------------------------
