# Supplementary material for: A phylogenomic framework and timescale for comparative studies of tunicates
Source: BMC Biol. 2018 Apr 13;16:39. doi: 10.1186/s12915-018-0499-2 (PMC5899321; doi:10.1186/s12915-018-0499-2)
Supplement: Supplementary file 4 — Supporting data. Transcriptome assemblies, alignments, and trees. (ZIP 38502 kb) [file 12915_2018_499_MOESM4_ESM.zip › 12915_2018_499_MOESM4_ESM/12915_2018_499 (Delsuc) Files Updated 23-03-2018/rpl20.fasta]

>Strongylocentrotus_purpuratus@34757933.
--------------------------------MKFRG-QLTEFLVVGREMPTE-----------R----QS-L--P-P--LFKMRIFAPDEVTAKSRFWYFGNRLR--KMKKTRGEILGCRKI-N-EK-KP-QKIKNFGIWLRYDS-RS-GTHNMYREYRD----LTTAAAVTQCYRDMGARHRARAHSIQIIRVEEI-------P-A-S-KCRRPH-----IKQ-F---L-T--SK------IS-FP-L--P--H--R-T----------Q-RQN-K-P--MFVT-RRPSTCFK----
>Paracentrotus_lividus@AM557855.H1.1
---------------------------------------------------------------------------------------------------------------------------------------------------------------------------------------------IQIIRVEEI-------P-A-S-KCRRPH-----IKQ-F---L-T--SK------IT-FP-L--P--H--R-T----------Q-RPN-K-P--MFTT-RRPSTCFK----
>Patiria_pectinifera@93307291.1
--------------------------------MKAQG-MLKEFEVIGRAIPTD-----------K----QP-L--P-A--LYKMRIFSSEEVSAKSRFWYFIKKLK--KIKKTRGEIVSCRKI-Y-ET-KP-TKIKNFGIWLRYDS-RS-GTHNMYREYRD----LTTAGAVTQCYRDMGARHRARASSIQIMKVETV-------S-A-K-KCRRPN-----IKQ-F---H-N--SK------IK-FP-L--A--H--R-T----------Q-RTF-R-P--IFTT-RRPNICF-----
>Patiria_miniata@CT02100729.H1.1
--------------------------------MKAQG-MLKEFEVIGRAIPTD-----------K----QP-L--P-A--LYKMRIFSSEEVSAKSRFWYFIKKLK--KIKKTRGEIVSCRKI-Y-ET-KP-TKIKNFGIWLRYDS-RS-GTHNMYREYRD----LTTAGAVTQCYRDMGARHRARASSIQIMKVETV-------S-A-K-KCRRPN-----IKQ-F---H-N--SK------IK-FP-L--A--H--R-T----------Q-RTF-R-P--IFTT-RRPNTCF-----
>Holothuria_glaberrima@CT01070704.H1.1
--------------------------------MKVRG-QLTEYNVIGRAHPSE-----------K----NP-T--P-A--LYRMRIFANDEVVAKSRFWYFAKKLK--KIKKTNGEIVLCQKR-Y-EK-KP-LQIKNFGIWLRYDS-RS-GTHNMYREYRD----LTTAAAVTQCYRDMGSRHRARAHSIQIIRVEAI-------D-A-K-KCRRPH-----IKQ-F---H-N--AK------IK-FP-L--P--H--R-T----------Q-RSA-N-P--VFTT-RRP---------
>Apostichopus_japonicus@CT01090403.H1.1
--------------------------------MKVRG-QLKEYNVVGRAYPSE-----------K----VP-T--P-A--LYRMRIFANDEVVAKSRFWYFAKKLK--KIKKTNGEIVCCQRR-Y-EK-RP-LQIKNFGIWLRYDS-RS-GTHNMYREYRD----LTTAAAVTQCYRDMGARHRARAHSIQIIRVESI-------T-N-E-KCRRPH-----IKQ-F---H-D--CK------LK-FP-L--P--H--R-I----------Q-RRG-R-P--VFTT-RKP---------
>Saccoglossus_kowalevskii@ti.11
--------------------------------MKASG-QLREYQVIGRRHPSE-----------K----DA-A--P-S--LYKMRIFASNSVAAKSRFWYFCNRLK--KIKKSTGEIVSCRRM-Y-DK-TP-LKVKNFGVWLRYDS-RS-GTHNMYREYRD----MTVASAITQCYRDMGARHRARAHSIQILKVEKI-------A-A-S-KCRRPH-----VKQ-F---H-N--SK------IR-FP-L--P--H--R-TT---------V-QLH-K-P--RFTT-RRPNTCF-----
>Ptychodera_flava@CT02071219.H1.1
--------------------------------MKAKG-ELREYEVIGRHLPTQ-----------K----DP-V--P-K--LYKMRIFAPDNVVAKSRFWYFCNRIK--KIKKSVGEIVSCRRI-Y-DK-SP-LKIKNFAIWLRYDS-RS-GTHNMYREYRD----MTVSKAVTQCYRDMGARHRARSHSIQILKVEQI-------P-A-S-KCRRPH-----VKQ-F---H-N--SK------IR-FP-L--P--H--R-VT---------A-RLH-R-P--RFTT-RRPNTFF-----
>Xenoturbella_bocki@CT01071002.H1.1
--------------------------------MKFGG-KLNEYIISGRKLPTE-----------R----DP-K--P-S--LYKMRIFAPDDIVAKSRFWYFIKKLK--KVKKANGEILMCSRQ-C-EK-SP-TVVKNFAIWLRYDS-RS-GTHNMYREYRD----VSVAGAVTQCYRDMGAKHRARAGSIQIIKADSI-------P-A-N-KCRRTN-----TTQ-F---H-N--SH------IK-FP-L--P--H--R-VN---------V-RLH-H-P--RFTT-RRPTTFY-----
>Branchiostoma_floridae@EEN55726
--------------------------------MKAKG-TLKEFCVVGRRLPSK-----------T----QG-T--P-P--LYKMRIFAPDHVVAKSRYWYFMKQLK--SVKKANGEVVSCQKV-R-EK-NP-TSIKNYGIWLRYDS-RS-GTHNMYREYRD----LTVASAVTACYRDMGARHRARAHSIQIMKIEEI-------P-A-A-KCRRPS-----VKQ-F---H-A--SK------IK-FP-L--P--H--R-VT---------K-RLH-N-P--RFTT-RRPNTFF-----
>Ciona_intestinalis@16895963.42
--------------------------------MKAKG-ELQEYKVVGRKLPSE-----------A----VP-N--P-P--LYRMRLFAPNHIAAKSRFWYYISYYK--KIKKNAGEILQCSKR-S-EP-RP-GRVKNFGIWLRYDS-RS-GTHNMYREYRD----VKVASAVTACYRDMGARHRARPGSIQIMRVEEV-------A-A-N-KCKRKH-----VQQ-F---H-D--SK------IK-FP-M--R--R--T-VL-SK------K-QQN-A-P--RFTT-NKPNLFF-----
>Ciona_savignyi@51760276.90
--------------------------------MKAKG-ELSEYKVVGRKLPSD-----------A----VP-N--P-P--LYRMRLFAPNHIAAKSRFWYYISYYK--KIKKNAGEILQCSKR-S-EK-RP-GRVKNFGIWLRYDS-RS-GTHNMYREYRD----VKVASAVTACYRDMGARHRARPGSIQIMRVEEV-------A-A-N-KCKRKH-----VQQ-F---H-D--SK------IK-FP-M--R--R--T-VL-SK------K-RQN-A-P--RFTA-NKPNLFF-----
>Diplosoma_listerianum@46827222.118
--------------------------------MKVQG-ELREYRVIGRKYPSD-----------N----TP-N--P-P--LFRMRLFAPNNIAAKSRFWYYLSYYK--KIKKTAGEILECVEV-Q-EK-TP-NVVKNFGIWLRYDS-RS-GTHNMYREYRD----VKVANAVTSCYRDMGARHRARPGSVQIMKVEVI-------P-D-E-KCRRRH-----VTQ-F---H-D--RK------IR-FP-L--A--A--R-VM-SK------K-QQN-A-R--RFKL-KRPQLFF-----
>Cystodytes_dellechiajei@CT01091002.H1.1
--------------------------------MKAKG-ELKEYQVVGRKLPSE-----------A----VE-N--P-P--LFRMRLFAPNHVAAKSRFWYYLSYYK--KIKKSTGEILRCKQI-H-EK-SP-GIVKNFGIWLRYDS-RS-GTHNMYREYRD----VKVASAVTSCYRDMGARHRARPGSIQIMRVQEI-------E-S-K-NCKRKH-----VKQ-F---H-N--AK------IR-FP-L--P--A--R-KM-SK------R-QRN-A-P--RFKA-RRPNLFF-----
>Phallusia_mammilata@CT01091002.H1.1
--------------------------------MKAKG-ELREYRVVGRKLPSE-----------A----VP-N--P-P--LFRMRLFASNHIAAKSRFWYFLSYYK--KVKKNAGEILQCSKI-A-EK-SP-GTVKNFGIWLRYDS-RS-GTHNMYREYRD----VKVANAVTACYRDMGARHRARPGSIQIMRVEQV-------T-S-S-KCKRKH-----VKQ-F---H-D--SH------IR-FP-M--P--R--T-VM-SK------S-QQN-A-P--RFTT-NKPKLFF-----
>Clavelina_lepadiformis@CT01091002.H1.1
--------------------------------MKAKG-DLREYRVVGRKLPST-----------A----VP-N--P-P--LFRMRLFAPNHIAAKSRFWYYLSYYK--KIKKNAGEVLLCRKM-A-EK-TP-GVVKNFGIWLRYDS-RS-GTHNMYREYRD----VKVASAVTSCYRDMGARHRARPGSIQIMRVKEV-------P-S-N-KCKRKH-----VQQ-F---H-D--SK------IR-FP-M--P--R--M-VL-SK------S-RQN-A-P--RFTT-KKPNLFF-----
>Dendrodoa_grossularia@CT02091002.H1.1
--------------------------------MKAKG-ELREYKVVGRKLPSE-----------T----DK-S--P-P--LYRMRLFAPDHIAAKSRFWYYISYYK--KIKKNAGEILQCSKI-S-EK-SP-GRVKNFGIWLRYDS-RS-GSHNMYREYRD----VKVASAVTQCYRDMGARHRARPGSIQILRVEEV-------A-A-S-KCRRAS-----TKQ-F---H-D--SK------IK-FP-M--P--R--Q-VL-SK------S-RQN-A-P--RFST-RKPDLFF-----
>Dendrodoa_grossularia@CT01091002.H1.1
--------------------------------MKAKG-ELREYKVVGRKLPSE-----------T----LK-N--P-P--LYRMRLFAPDHIAAKSRFWYYISYYK--KIKKNAGEILQCSKI-S-EK-SP-GRVKNFGIWLRYDS-RS-GSHNMYREYRD----IKVASAVTQCYRDMGARHRARPGSIQILRVEEV-------A-A-S-KCRRAS-----TKQ-F---H-D--SK------IK-FP-M--P--R--Q-VL-SK------S-RQN-A-P--RFST-RKPDLFF-----
>Polyandrocarpa_maxima@CT03091002.H1.1
--------------------------------MKAKG-ELREYKVVGRRLPSA-----------T----DK-N--P-P--LYRMRLFAPDHIAAKSRFWYYISYYK--KIKKNAGEILQCSKI-S-EK-SP-GKVKNFGIWLRYDS-RS-GSHNMYREYRD----VKVASAVTQCYRDMGARHRARPGSIQILRVEEV-------A-A-S-KCRRAN-----TKQ-F---H-D--SK------IK-FP-M--P--R--Q-VL-SK------S-RQN-A-P--RFTT-RKPNLFF-----
>Styela_plicata@CT01091002.H1.1
--------------------------------MKAKG-ELREYKVVGRKLPSE-----------T----EK-N--P-P--LFRMRLFAPDHIAAKSRFWYYLSYYK--KIKKNAGEILQCSKL-T-EK-SP-GRVKNFGIWLRYDS-RS-GSHNMYREYRD----VKVASAVTQCYRDMGARHRARPGSIQIMKVEEV-------A-A-S-KCRRPN-----VKQ-F---H-D--SK------IK-FP-M--P--R--R-VL-SK------S-RQN-A-P--RFTT-SKPKLF------
>Molgula_tectiformis@67835973.8
--------------------------------MKCKG-ELREFKVVGRKLPTD-----------G----NP-N--P-P--LYRVRLFAPDAIAAKSRFWYYVSYYK--KVKKNAGEILQCSKI-A-EK-SP-GRVKNFGIWLRYDS-RS-GTHNMYREYRD----VKVASAVTQCYRDMGARHRARPGSIQIMRVEEV-------S-G-K-DCKRPN-----IRQ-F---L-N--SK------IR-FP-M--P--R--R-VL-SV------S-RQH-A-P--RYTT-NRPNLFF-----
>Molgula_gulf@CT01091002.H1.1
--------------------------------MKCKG-ELREFKVVGRKLPSA-----------D----NP-N--P-P--LYRVRLFAPDAIAAKSRFWYYVSYYK--KVKKNAGEILQCSKI-A-EK-TP-GKVKNFGIWLRYDS-RS-GTHNMYREYRD----VKVASAVTQCYRDMGARHRARPGSIQIMRVEEI-------A-G-K-DCKRPN-----IRQ-F---L-N--SK------IK-FP-M--P--R--R-VL-LK------S-RQN-S-P--RYTT-NRPNQFF-----
>Bostrichobranchus_pilularis@CT01091002.H1.1
--------------------------------MKCKG-QLREFKVVGRKLPSE-----------D----NP-N--P-P--IYRVRLFAPDYIAAKSRFWYYVSYYK--KVKKNAGEILQCSKI-S-EK-RP-GKVKNFGVWLRYDS-RS-GTHNMYREYRD----VKVASAVTQCYRDMGARHRARPGSIQIMKIAEV-------N-A-A-DCKRPN-----IKQ-F---H-N--SK------IS-FP-M--P--R--R-SM-SR------S-RQH-A-P--RFTT-RKPNLFF-----
>Molgula_occidentalis@CT02091002.H1.1
--------------------------------MKCKG-ELREFKVVGRKLPTT-----------D----NP-H--P-P--LYRVRLFAPDAIAAKSRFWYYVSYYK--KVKKNAGEILQCSKI-A-EK-TP-GRVKNFGIWLRYDS-RS-GTHNMYREYRD----VKVASAVTQCYRDMGARHRARPGSIQIMKVEEI-------A-A-K-DCKRPN-----IKQ-F---I-N--SK------IK-FP-L--P--R--R-VL-IK------S-RQQ-A-P--RFTS-RKPCLF------
>Botryllus_schlosseri@CT01110107.H1.1
--------------------------------MKAKG-ELREYKVVGRKLPTD-----------T----DQ-N--P-P--LYRVRIFAPDHISAKSRFWYYVSYYK--KVRKNHGEILQCSQI-H-ET-TP-GKVKNFGVWLRYDS-RS-GTHNMYREYRD----VKVASAVTQCYRDMGARHRARPGSIQILRVEEV-------A-S-S-KCKRAN-----IKQ-F---H-D--SK------IK-FP-M--P--R--Q-VL-SK------S-MQN-H-P--RFTT-RRPNTFF-----
>Oikopleura_dioica@Odic539.H1.1
--------------------------------MKAKG-DLREFIITGRKLPSD-----------A----QP-H--P-S--VYRVRLFAPDPIAAKSRFWYFVSYYK--KVNKTAGEIISVKKV-A-EK-TP-GLVKNFGIWVRYDS-RS-GTHNMYREYRD----TKTDGAVTQCYRDMGARHRARPGSIQILRVERLPVTNAAGE-K-Q-GAKRPF-----ITQ-L---L-D--SK------IK-FP-L--P--R--R-II-SR------K-QQN-A-P--RFAT-KRPSTMY-----
>Petromyzon_marinus@51796565.191
--------------------------------MKASG-ALKEYKIIGRRLPSP-----------K----QV-H--P-P--LYRMRIFAPNHVVAKSRFWYFASQLK--KLKKSAGEIVYCGRV-S-EK-SP-EKIKNFGIWLRYDS-RS-GTHNMYREYRD----LTTAGAVTSCYRDMGARHRARAHSIQIMKVEEI-------E-A-S-KCRRPA-----IKQ-F---H-N--SK------IK-FP-L--P--H--R-VL---------R-RQH-K-P--RFTT-KRPNTFF-----
>Lethenteron_japonicum@CT01080928.H1.1
--------------------------------MKASG-ALKEFKIIGRRLPSP-----------K----QV-H--P-P--LYRMRIFAPNNVVAKSRFWYFASQLK--KLKKSAGEIVYCGRV-S-EK-SP-EKIKNFGIWLRCDS-RS-GTHNMYREYRD----LTTAGAVTSCYRDMGARHRARAHSIQIMKVEEI-------E-A-S-KCRRPA-----IKQ-F---H-N--SK------IK-FP-L--P--H--R-VL---------R-RQH-K-P--RFTT-KRPNTFF-----
>Eptatretus_burgeri@53867378.1
--------------------------------MKASG-ALKEFKVIGRRLPSP-----------K----EP-H--P-S--LYRMRIFASNYVVAKSRFWYFVSKLR--KLKKSAGEIVYCGKV-S-EK-SP-QKVKNFGIWLRYDS-RS-GTHNMYREYRD----LTTAGAVTTCYRDMGSKHRARAHSIQIMKVQAI-------P-A-K-KCRRLG-----IKQ-F---H-N--SK------IK-FP-L--P--C--R-VL---------Q-KQH-A-P--RFAS-RIPRTFF-----
>Leucoraja_erinacea@CO049533.H1.1
------------------------------------------YKVIGRRLPSP-----------K----EP-N--P-A--LYRMRIFAPNHIVAKSRFWYFISLMK--KLKKSAGEIVYCGQV-F-EK-SP-EKVKNFGIWLRYDS-RS-GTHNMYREYRD----LTTAGAVTLCYRDMGARHRARAHSIQIMKVEEI-------P-S-S-KCRRPA-----VKQ-F---H-D--SK------IK-FP-L--P--H--R-IL---------R-RQH-K-P--RFTT-KRPNTFF-----
>Danio_rerio@CAK04577
--------------------------------MKASG-TLREYKVVGRLLPSV-----------K----NP-A--P-P--LYRMRIFAPNHVVAKSRFWYFVSQLR--KMKKASGEIVYCGLV-F-EK-SP-LKVKNFGIWLRYDS-RS-GTHNMYREYRD----LTTSGAVTQCYRDMGARHRARAHAIQIMKVQVI-------A-A-N-KCRRPA-----IKQ-F---H-D--SK------IK-FP-L--P--H--R-VL---------R-RQH-K-P--RFTT-KRPNTFF-----
>Ambystoma_mexicanum@45804470.7
--------------------------------MKASG-NLREYKVVGRSLPTL-----------K----AK-I--P-P--LYRMRIFAPNHVVAKSRFWYFVSQLK--KMKKASGEIVYCGQV-F-EK-SP-LRVKNFGIWLRYDS-RS-GTHNMYREYRD----LTTANAVTQCYRDMGARHRARAHSIQIMKVEEI-------A-A-S-KCRRPA-----VKQ-F---H-N--SK------IK-FP-L--P--H--R-VL---------R-RQH-R-P--RFTT-KRPNTFF-----
>Rana_catesbeiana@ACO51977
--------------------------------MKASG-TLREYKVIGRSLPTV-----------K----AP-A--P-P--HYRMRIFAPNHVVAKSRFWYFVSQLK--KMKKASGEIVYCGQV-F-EK-SP-LKVKNFGIWLRYDS-RS-GTHNMYREYRD----LTTAGAVTQCYRDMGARHRARAHAIQIMKVEVI-------P-A-N-KCRRPA-----IKQ-F---H-D--SK------IK-FP-L--P--H--R-VL---------R-RQH-K-P--RFTT-KRPNIFF-----
>Rana_catesbeiana@ACO51820
--------------------------------MKASG-TLREYKVIGRSLPTV-----------K----AP-V--P-P--LYRMRIFAPNHVVAKSRFWYFVSQLK--KMKKASGEIVYCGQV-F-EK-SP-LKVKNFGIWLHYDS-RS-GTHNMYREYRD----LTTAGAVTQCYRDMGARHRARAHAIQIMKVEVI-------P-A-N-KCRRPA-----IKQ-F---H-D--SK------IK-FP-L--P--H--R-VL---------R-RQH-K-P--RFTT-KRPNTFF-----
>Xenopus_laevis@AAI52716
--------------------------------MKASG-TLREYKVIGRSLPTP-----------K----AP-S--P-P--LYRMRIFAPNHVVAKSRFWYFVSQLK--KMKKASGEIVYCGQV-F-EK-TP-LKVKNFGIWLRYDS-RS-GTHNMYREYRD----LTTAAAVTQCYRDMGARHRARAHAIQIMKVEVI-------P-A-S-KCRRPA-----IKQ-F---H-D--SK------IK-FP-L--P--H--R-VL---------R-RQH-K-P--RFTT-KRPNTFF-----
>Xenopus_tropicalis@AAI67567
--------------------------------MKASG-TLREYKVIGRSLPTP-----------K----AP-S--P-P--LYRMRIFAPNHVVAKSRFWYFVSQLK--KMKKSSGEIVYCGQV-Y-EK-TP-LKVKNFGIWLRYDS-RS-GTHNMYREYRD----LTTAAAVTQCYRDMGARHRARAHAIQIMKVEVI-------P-A-S-KCRRPA-----IKQ-F---H-D--SK------IK-FP-L--P--H--R-VL---------R-RQH-K-P--RFTT-KRPNTFF-----
>Ornithorhynchus_anatinus@XP_001505898
---------------------------------------------------------------------MR-A--P-P--LYRMRIFAPNHVVAKSRFWYFVSQLK--KMKKSSGEIVYCGQV-Y-EK-SP-LRVKNFGIWLRYDS-RS-GTHNMYREYRD----LTTAGAVTQCYRDMGARHRARAHSIQIMKVEEI-------A-A-S-KCRRPA-----VKQ-F---H-D--SK------IK-FP-L--P--H--R-VL---------R-RQH-K-P--RFTT-KRPNTFF-----
>Monodelphis_domestica@XP_001362363
--------------------------------MKASG-TLREYKVVGRCLPTP-----------K----SP-V--P-P--LYRMRIFAPNHVVAKSRFWYFVSQLK--KMKKSSGEIVYCGQV-F-EK-SP-LRVKNFGIWLRYDS-RS-GTHNMYREYRD----LTTAGAVTQCYRDMGARHRARAHSIQIMKVEEI-------P-A-S-KCRRPA-----VKQ-F---H-D--SK------IK-FP-L--P--H--R-VL---------R-RQH-K-P--RFTT-KRPNTFF-----
>Homo_sapiens@AAC62828
--------------------------------MKASG-TLREYKVVGRCLPTP-----------K----CH-T--P-P--LYRMRIFAPNHVVAKSRFWYFVSQLK--KMKKSSGEIVYCGQV-F-EK-SP-LRVKNFGIWLRYDS-RS-GTHNMYREYRD----LTTAGAVTQCYRDMGARHRARAHSIQIMKVEEI-------A-A-S-KCRRPA-----VKQ-F---H-D--SK------IK-FP-L--P--H--R-VL---------R-RQH-K-P--RFTT-KRPNTFF-----
>Mus_musculus@EDL90752
--------------------------------MKASG-TLREYKVVGRCLPTP-----------K----CH-T--P-P--LYRMRIFAPNHVVAKSRFWYFVSQLK--KMKKSSGEIVYCGQV-F-EK-SP-LRVKNFGIWLRYDS-RS-GTHNMYREYRD----LTTAGAVTQCYRDMGARHRARAHSIQIMKVEEI-------A-A-G-KCRRPA-----VKQ-F---H-D--SK------IK-FP-L--P--H--R-VL---------R-RQH-K-P--RFTT-KRPNTFF-----
>Anolis_carolinensis@XP_003221225
--------------------------------MKASG-TLREYKVVGRCLPTP-----------K----CP-T--P-P--LYRMRIFAPNHVVAKSRFWYFVSQLK--KMKKSSGEIVYCGQV-F-EK-SP-LRVKNFGIWLRYDS-RS-GTHNMYREYRD----LTTAGAVTQCYRDMGARHRARAHSIQIMKVEEI-------A-A-S-KCRRPA-----VKQ-F---H-D--SK------IK-FP-L--P--H--R-VL---------R-RQH-K-P--RFTT-KRPNTFF-----
>Gallus_gallus@XP_416064
--------------------------------------XLREYKVVGRCLPTP-----------K----CR-T--P-P--LYRMRIFAPNHVVAKSRFWYFVSQLK--KMKKSSGEIVYCGQV-Y-EK-TP-LRVKNFGIWLRYDS-RS-GTHNMYREYRD----LTTAGAVTQCYRDMGARHRARAHSIQIMKVEQI-------A-A-S-KCRRPA-----VKQ-F---H-D--SK------IK-FP-L--P--H--R-VL---------R-RQH-K-P--RFTT-KRPNTFF-----
>Taeniopygia_guttata@XP_002187596
--------------------------------MKASG-TLREYKVVGRCLPTP-----------K----CT-T--P-P--LYRMRIFAPNHVVAKSRFWYFVSQLK--KMKKSSGEIVYCGQV-Y-EK-SP-LRVKNFGIWLRYDS-RS-GTHNMYREYRD----LTTAGAVTQCYRDMGARHRARAHSIQIMKVEEI-------A-A-S-KCRRPA-----VKQ-F---H-D--SK------IK-FP-L--P--H--R-VL---------R-RQH-K-P--RFTT-KRPNTFY-----
>Meleagris_gallopavo@XP_003202103
--------------------------------------XLREYKVVGRCLPTP-----------K----CR-T--P-P--LYRMRIFAPNHVVAKSRFWYFVSQLK--KMKKSSGEIVYCGQV-Y-EK-TP-LRVKNFGIWLRYDS-RS-GTHNMYREYRD----LTTAGAVTQCYRDMGARHRARAHSIQIMKVEQI-------P-A-S-KCRRPA-----VKQ-F---H-D--SK------IK-FP-L--P--H--R-VL---------R-RQH-K-P--RFTT-KRPNTFF-----
>Eucidaris_tribuloides@CT01120103.H1.1
--------------------------------MKFRG-QLTEYLVVGREMPTE-----------K----QI-L--P-P--LFKMRIFAPDEVTAKSRFWYFGNKLR--KMKKSRGEIVSCQKI-Y-DK-KP-QKIKNFGIWIRYDS-RS-GTHNMYREYRD----LTTAAAVTQCYRDMGARHRARAHSIQIIRVEEI-------A-P-S-KCRRPH-----IKQ-F---L-N--SK------IK-FP-P--P--H--R-T----------Q-RQW-K-P--VFTT-RRPSTCFK----
>Halocynthia_roretzi@CT01120103.H1.1
---------------------------------KAKG-ELREYKVVGRKLPSD-----------A----VP-N--P-P--LYRMRLFAPDHIAAKSRFWYYISYYK--KIKKNAGEILQCSKI-S-EK-SP-GRVKNFGIWLRYDS-RS-GSHNMYREYRD----VKVASAVTQCYRDMGARHRARPGSIQIMKVEEV-------S-S-S-KCRRSN-----IKQ-F---H-N--SK------IK-FP-M--P--R--R-VL-SK------S-RQH-A-P--RFTT-NKPNLF------
>Lytechinus_variegatus@JI442152.H1.1
--------------------------------MKFRG-QLTEFLVVGREMPTE-----------R----QP-L--P-P--LFKMRIFAPDEVTAKSRFWYFGNRLR--KMKKSRGEICSCRKI-Y-EK-KP-QKIKNFGVWLRYDS-RS-GTHNMYREYRD----LTTAAAVTQCYRDMGARHRARAHSIQIIRVEEI-------P-A-S-KCRRPH-----IKQ-F---L-N--SK------II-FP-L--P--H--R-T----------Q-RPN-K-P--LFTT-RRPSTCFK----
>Oreochromis_niloticus@XP_004564924
--------------------------------MKASG-TLREYKVIGRLLPSA-----------K----NP-A--P-P--LYRMRIFAPNHIVAKSRFWYFVSQLR--KMKKASGEIVYCGLV-N-EK-TP-LKVKNFGIWLRYDS-RS-GTHNMYREYRD----LTTSGAVTQCYRDMGARHRARAHSIQIMKVQVI-------A-A-N-KCRRPA-----IKQ-F---H-D--SK------IR-FP-L--P--H--R-VL---------R-RQH-K-P--RFTT-KRPNTFY-----
>Crotalus_adamanteus@AFJ51248
--------------------------------MKASG-TLREYKVVGRCLPTP-----------K----CP-T--P-S--LYRMRIFAPNHVVAKSRFWYFVSQLK--KMKKSSGEIVYCGQV-F-EK-SP-LKVKNFGIWLRYDS-RS-GTHNMYREYRD----LTTAGAVTQCYRDMGARHRARAHSIQIMKVEEI-------A-A-S-KCRRPA-----VKQ-F---H-D--SK------IK-FP-L--P--H--R-VL---------R-RQH-K-P--RFTT-KRPNTFF-----
>Pan_paniscus@AAI02625
--------------------------------MKASG-TLREYKVVGRCLPTP-----------K----CH-T--P-P--LYRMRIFAPNHVVAKSRFWYFVSQLK--KMKKSSGEIVYCGQV-F-EK-SP-LRVKNFGIWLRYDS-RS-GTHNMYREYRD----LTTAGAVTQCYRDMGARHRARAHSIQIMKVEEI-------A-A-S-KCRRPA-----VKQ-F---H-D--SK------IK-FP-L--P--H--R-VL---------R-RQH-K-P--RFTT-KRPNTFF-----
>Callorhinchus_milii@AFM90528
--------------------------------MKASG-TLKEYKVIGRRLPST-----------K----DC-C--P-P--LYRMRIFAPNQIVAKSRFWYFISLMK--KLKKSAGEIVYCGQV-Y-EK-TP-EKVKNFGIWLRYDS-RS-GTHNMYREYRD----LTTAGAVTLCYRDMGARHRARAHSIQIMKVEEI-------P-S-S-KCRRPA-----VKQ-F---H-D--SR------IK-FP-L--P--H--R-IL---------R-RQH-K-P--RFTT-KRPNTFF-----
>Columba_livia@EMC81423
---------------------------------------LREYKVVGRCLPTP-----------K----CR-T--P-P--LYRMRIFAPNHVVAKSRFWYFVSQLK--KMKKSSGEIVYCGQV-Y-EK-SP-LKVKNFGIWLRYDS-RS-GTHNMYREYRD----LTTAGAVTQCYRDMGARHRARAHSIQIMKVEEI-------A-A-S-KCRRPA-----VKQ-F---H-D--SK------IK-FP-L--P--H--R-VL---------R-RQH-K-P--RFTT-KRPNTFF-----
>Chelonia_mydas@EMP30314
-----------------------------------------------------------------------------------MRIFAPNHVVAKSRFWYFVSQLK--KMKKSSGEIVYCGQV-F-EK-SP-LRVKNFGIWLRYDS-RS-GTHNMYREYRD----LTTAGAVTQCYRDMGARHRARAHSIQIMKVEEI-------A-A-S-KCRRPA-----VKQ-F---H-D--SK------IK-FP-L--P--H--R-VL---------R-RQH-K-P--CFTT-KRPNTFF-----
>Doliolum_nationalis@Dnat1908.H1.1
--------------------------------MKAKG-DLKEYRVVGRKLPSE-----------S----NP-N--P-P--LYRCRLFAPNHIAAKSRFWYFISYYK--KVRKSAGEILECKLV-P-EK-SP-GVVKNFGIWLRYDS-RS-GTHNMYREYRD----VKVANAVTSCYRDMGARHRARPGSIQIMKVAEV-------H-A-S-KCKRKH-----IKQ-F---H-D--SQ------IK-FP-M--P--R--R-VM-SK------S-RQH-A-P--RFTT-KQPK--------
>Salpa_fusiformis@Sfus33680.H1.1
--------------------------------MKCKG-ELREYRVVGRKLPSE-----------A----VP-N--P-P--LYRCRLFAPNHVAAKSRFWYFVSYYK--KVKKNAGEILLCKQV-P-ES-TP-GRVKNFGVWLRYDS-RS-GTHNMYREYRD----TKVARAVTSCYRDMGARHRARPGSIQIMKVQEV-------A-A-K-DCKRKH-----VQQ-L---H-D--SK------IK-FP-L--P--R--K-TM-SK------S-RQN-A-P--RFST-NKPRLFY-----
>Ophionotus_victoriae@CT01130528.H1.1
--------------------------------MKVQG-KLKEYNVVGRKLPSD-----------K----LK-T--P-P--LFKMRIFAVDHVVAKSRYWYFIKKLK--KIKKTVGEIVLCQER-F-ER-RP-LTIKNYGIWLRYDS-RS-GTHNMYREYRD----LTTAGAVTQCYRDMGARHRARAHSIQIIKIESI-------A-A-N-KCRRPA-----IKQ-F---H-N--SK------IQ-FP-L--P--H--Q-T----------P-RHY-R-A--RFTT-AKPKTYF-----
>Anas_platyrhynchos@EOA94389
--------------------------------------------------PTP-----------K----CA-T--P-P--LYRMRIFAPNHVVAKSRFWYFVSQLK--KMKKSSGEIVYCGQV-Y-EK-SP-LRVKNFGIWLRYDS-RS-GTHNMYREYRD----LTTAGAVTQCYRDMGARHRARAHSIQIMKVEEI-------A-A-S-KCRRPA-----VKQ-F---H-D--SK------IR-FP-L--P--H--R-VL---------R-QQH-K-P--RFTT-KRPNTFF-----
>Botryllus_schlosseri@CT01131025.H1.1
--------------------------------MKAKG-ELREYKVVGRKLPTD-----------A----DQ-N--P-P--LYRVRIFAPDHISAKSRFWYYVSYYK--KVRKNHGEILQCSQI-H-ET-TP-GKVKNFGVWLRYDS-RS-GTHNMYREYRD----VKVASAVTQCYRDMGARHRARPGSIQILRVEEV-------A-S-S-KCKRAN-----IKQ-F---H-D--SK------IK-FP-M--P--R--Q-VL-SK------S-MQN-H-P--RFTT-RRPNTFF-----
>Alligator_sinensis@XM_006035272.H1.1
--------ARR----AALPF-PGAREQSS--TMKASG-TLREYKVIGRCLPTP-----------K----CQ-T--P-P--LYRMRIFAPNHVVAKSRFWYFVSQLK--KMKKSSGEIVYCGQV-F-EK-SP-LRVKNFGIWLRYDS-RS-GTHNMYREYRD----LTTAGAVTQCYRDMGARHRARAHSIQIMKVEEI-------A-A-S-KCRRPA-----VKQ-F---H-D--SK------IK-FP-L--P--H--R-VL---------R-RQH-K-P--RFTT-KRPNTFF-----
>Caiman_crocodilus@CT01131211.H1.1
--------------------------------MKASG-TLREYKVIGRCLPTP-----------K----CQ-T--P-P--LYRMRIFAPNHVVAKSRFWYFVSQLK--KMKKSSGEIVYCGQV-F-EK-SP-LRVKNFGIWLRYDS-RS-GTHNMYREYRD----LTTAGAVTQCYRDMGARHRARAHSIQIMKVEEI-------A-A-S-KCRRPA-----VKQ-F---H-D--SK------IK-FP-L--P--H--R-VL---------R-RQH-K-P--RFTT-KRPNTFF-----
>Caretta_caretta@CT01131211.H1.1
-----NVVCAD----DAFL---GGSERGS--TMKASG-TLREYKVVGRCLPTP-----------K----CP-T--P-P--LYRMRIFAPNHVVAKSRFWYFVSQLK--KMKKSSGEIVYCGQV-F-EK-SP-LRVKN------------------------------------------------------------------------------------------------------------------------------------------------------------------
>Chelonoidis_nigra@Contig2433.H1.1
----------------SLPFLGGSERG-T--TMKASG-TLREYKVVGRCLPTP-----------K----CP-T--P-P--LYRMRIFAPNHVVAKSRFWYFVSQLK--KMKKSSGEIVYCGQV-F-EK-SP-LRVKNFGIWLRYDS-RS-GTHNMYREYRD----LTTAGAVTQCYRD---------------KVEEI-------A-A-S-KCRRPA-----VKQ-F---H-D--SK------IK-FP-L--P--H--R-VL---------R-RQH-K-P--RFTT-KRPNKFF-----
>Chrysemys_picta_bellii@CT01131211.H1.1
---------------------------------------LREYKVVGRCLPTP-----------K----CP-T--P-P--LYRMRIFAPNHVVAKSRFWYFVSQLK--KMKKSSGEIVYCGQV-F-EK-SP-LRVKNFGIWLRYDS-RS-GTHNMYREYRD----LTTAGAVTQCYRDMGARHRARAHSIQIMKVEEI-------A-A-S-KCRRPA-----VKQ-F---H-D--SK------IK-FP-L--P--H--R-VL---------R-RQH-K-P--RFTT-KRPNTFF-----
>Crocodylus_niloticus@CT01131211.H1.1
--------ARR----AVLPF-AGGLERSK--TMKASG-TLREYKVIGRCLPTP-----------K----CQ-T--P-P--LYRMRIFAPNHVVAKSRFWYFVSQLK--KMKKSSGEIVYCGQV-F-EK-SP-LRVKNFGIWLRYDS-RS-GTHNMYREYRD----LTTAGAVTQCYRDMGARHRARAHSIQIMKVEEI-------A-A-S-KCRRPA-----VKQ-F---H-D--SK------IK-FP-L--P--H--R-VL---------R-RQH-K-P--RFTT-KRPNTFF-----
>Cyclorana_alboguttata@Calb7217.H1.1
----------------------------------ASG-TLREYKVIGRSLPTP-----------K----TP-T--P-P--LYRMRIFAPNHIVAKSRFWYFVSQLK--KMKKASGEIVYCGQV-F-EK-TP-LKVKNFGIWLRYDS-RS-GTHNMYREYRD----LTTAGAVTQCYRDMGARHRARAHSIQIMKVEVI-------P-A-N-KCRRPA-----IKQ-F---H-D--SK------IK-FP-L--P--H--R-VL---------R-RQH-K-P--RFTT-KRPKTFF-----
>Cynops_pyrrhogaster@CT01131211.H1.1
---------------------------------------LREYKVVGRALPTV-----------K----TK-V--P-P--LYRMRIFAPNHVVAKSRFWYFVSQLK--KMKKASGEIVYCGQV-F-DK-SP-LKVKNFGIWLRYDS-RS-GTHNMYREYRD----LTTANAVTQCYRDMGARHRARAHSIQIMKVEEI-------A-A-S-KCRRPA-----VKQ-F---H-D--SK------IK-FP-L--P--H--R-VL---------R-RQH-K-P--RFTT-KRPNTFF-----
>Elaphe_guttata@CT01131211.H1.1
--------AAP----AKLPFLGGRERGDT---MKASG-TLREYKVVGRCLPTP-----------K----CP-T--P-P--LYRMRIFAPNHVVAKSRFWYFVSQLK--KMKKSSGEIVYCGQV-F-EK-SP-LKVKNFGIWLRYDS-RS-GTHNMYREYRD----LTTAGAVTQCYRDMGARHRARAHSIQIMKVEEI-------A-A-S-KCRRPA-----VKQ-F---H-D--SK------IK-FP-L-------------------------------------------------
>Emys_orbicularis@Contig21717.H1.1
----------------------GGSERGS--TMKASG-TLREYKVVGRCLPTP-----------K----CP-T--P-P--LYRMRIFAPNHVVAKSRFWYFVSQLK--KMKKSSGEIVYCGQV-F-EK-SP-LRVKNFGIWLRYDS-RS-GTHNMYREYRD----LTTAGAVTQCYRDMGARHRARAHSIQIMKVEEI-------A-A-S-KCRRPA-----VKQ-F---H-D--SK------IK-FP-L--P--H--R-VL---------R-RQH-K-P--RFTT-KRPNTFF-----
>Eublepharis_macularius@CT01131211.H1.1
---TAVNWGRQGFAHAVLPF-LGGRERGS--TMKASG-TLREYKVVGRCLPTP-----------K----SP-T--P-P--LYRMRIFAPNHVVAKSRFWYFVSQLK--KIKKSSGEIVYCGQV-Y-EK-SP-LKVKNFGIWLRYDS-RS-GTHNMYREYRD----LTTAGAVTQCYRDMGARHRARAHSIQIMKVEEI-------A-A-S-KCRRPA-----VKQ-F---H-D--SK------IK-FP-L--P--H--R-VL---------R-RQH-K-P--RFTT-KRPNTFF-----
>Lampropholis_coggeri@Lcog139142.H1.1
--------------------------------MKASG-TLREYKVVGRCLPTP-----------K----CP-T--P-P--LYRMRIFAPNHVVAKSRFWYFVSQLK--KMKKSSGEIVYCGQV-F-EK-SP-LKVKNFGIWLRYDS-RS-GTHNMYREYRD----LTTAGAVTQCYRDMGARHRARAHSIQIMKVEEI-------P-A-S-KCRRPA-----VKQ-F---H-D--SK------IK-FP-L--P--H--R-VL---------R-RQH-K-P--RFTT-KRPNTF------
>Latimeria_chalumnae@CT01131211.H1.1
-----------------LPF-CRWRSTRG--TMKASG-TLREYKVVGRSLPTP-----------K----CH-T--P-P--LYRMRIFAPNHVVAKSRFWYFVSQLK--KMKKSSGEIVYCGQV-F-EK-KP-EKVKNFGIWLRYDS-RS-GTHNMYREYRD----MTTAAAVTQCYRDMGARHRARAHSIQIMKVEEI-------P-A-N-KCRRPA-----IKQ-F---H-D--SK------IK-FP-L--P--H--R-VL---------R-RQH-K-P--RFTT-KRPNTFY-----
>Latimeria_menadoensis@GAPS01030466.H2.1
---------------------------------------LREYKVVGRSLPTP-----------K----CH-T--P-P--LYRMRIFAPNHVVAKSRFWYFVSQLK--KMKKSSGEIVYCGQV-F-EK-KP-EKVKNFGIWLRYDS-RS-GTHNMYREYRD----MTTAAAVTQCYRDMGARHRARAHSIQIMKVEEI-------P-A-N-KCRRPA-----IKQ-F---H-D--SK------IK-FP-L--P--H--R-VL---------R-RQH-K-P--RFTT-KRPNTFY-----
>Notophthalmus_viridescens@Nvir5309.H1.1
--------------------------------MKASG-NLREYKVVGRALXTX-----------X----XX-X--P-P--LYRMRIFAPNHVVAKSRFWYFVSQLK--KMKKASGEIVYCGQX-F-DK-SX-LKVKNFGIWLRYDS-RS-GTXNMYREXRD----LTTANAVXQXYXDMGARHRARAHSIQIMKVEEI-------A-A-S-KCRRPA-----XXQ-X---H-D--SK------XX-XX-X--P--X--X-VL---------R-RQH-K-P--RFTT-KRPNTFF-----
>Pelodiscus_sinensis@toto16443.H1.1
---------------------------------------LREYKVVGRCLPTP-----------K----CP-T--P-P--LYRMRIFAPNHVVAKSRFWYFVSQLK--KMKKSSGEIVYCGQV-F-EK-SP-LRVKNFGIWLRYDS-RS-GTHNMYREYRD----LTTAGAVTQCYRDMGARHRARAHSIQIMKVEEI-------A-A-S-KCRRPA-----VKQ-F---H-D--SK------IK-FP-L--P--H--R-VL---------R-RQH-K-P--RFTT-KRPNTFF-----
>Phrynops_hilarii@Contig8516.H1.1
------------------PSFLGGSERGR--TMKASG-TLREYKVVGRCLPTL-----------K----CP-T--P-P--LYRMRIFAPNHVVAKSRFWYFVSQLK--KMKKSSGEIVCCGQV-F-EK-SP-LRVKNFGIWLRYDS-RS-GTHNMYREYRD----LTTAGAVTQCYRDMGARHRARAHSIQIMKVEEI-------A-A-S-KCRRPA-----VKQ-F---H-D--SK------IK-FP-L--P--H--R-VL---------R-RQH-K-P--RFTT-KRPNTFF-----
>Podarcis_sp.@Contig12345.H1.1
--------------------------------------------------------------------------------------------------------------------------------------------------------------------------------RDMGARHRARAHSIQIMKVEEI-------A-A-N-KCRRPA-----VKQ-F---H-D--SK------IK-FP-L--P--H--R-VL---------R-CQH-K-P--RFTT-KRPNTFF-----
>Pogona_vitticeps@CT02131211.H1.1
------------------------------------------------CLPTP-----------K----CP-T--P-P--LYRMRIFAPNHVVAKSRFWYFVSQLK--KMKKSSGEIVYCGQV-Y-EK-SP-LKVKNFGIWLRYDS-RS-GTHNMYREYRD----LTTAGAVTQCYRDMGARHRARAHSIQIMKVEEI-------A-A-S-KCRRPA-----VKQ-F---H-D--SK------IK-FP-L--P--H--R-VL---------R-RQH-K-P--RFTT-KRPNTFF-----
>Protopterus_annectens@CT01131211.H1.1
---------------------------------KASG-VLREYKVVGRRLPTS-----------K----IP-L--P-P--LYRMRIFAPNHVVAKSRFWYFVSQLK--KMKKSSGEIIYCGEV-Y-EK-SP-VKVKNFGIWLRYDS-RS-GTHNMYREYRD----LTTAGAVTQCYRDMGARHRARAHAIQIMKVEEI-------A-A-S-KCRRTN-----VRQ-F---H-N--SK------IK-FP-L--P--H--R-VL---------R-RQH-K-P--RFTT-KRPNTFF-----
>Python_regius@CT02131211.H1.1
--------------------------------MKASG-TLREYKVVGRCLPTP-----------K----CP-T--P-P--LYRMRIFAPNHVVAKSRFWYFVSQLK--KMKKSSGEIVYCGQV-F-EK-SP-LKVKNFGIWLRYDS-RS-GTHNMYREYRD----LTTAGAVTQCYRDMGARHRARAHSIQIMKVEEI-------A-A-S-KCRRPA-----VKQ-F---H-D--SK------IK-FP-L--P--H--R-VL---------R-RQH-K-P--RFTT-KRPNTFF-----
>Rana_chensinensis@CT01131211.H1.2
--------------------------------MKASG-TLREXKVIGRSLPTV-----------K----AP-V--P-S--LYCMRIFAPNHVVAKS-FWYFVSQLK--KXXKASGEIVYCGQV-F-EK-SP-LKVKNFGIWLRYXS-RS-GTHNMYREYRD----LTTAXAVTQCYRDMGARHRSRAHAI-------------------------------------------------------------------------------------------------------------
>Sphenodon_punctatus@toto23916.H2.1
-------------------------SRRS--TMKASG-NLREYKVVGRCLPTP-----------K----CP-T--P-P--LYRMRIF--------------------------------------------------------------------------------------------------------------------------------------------------------------------------------------------------------------------
>Trachemys_scripta@CT01131211.H1.1
--------------------------------MKASG-TLREYKVVGRCLPTP-----------K----CP-T--P-P--LYRMRIFAPNHVVAKSRFWYFVSQLK--KMKKSSGEIVYCGQVIF-EK-SP-LRVKNFGIWLRYDS-RS-GTHNMYREYRD----LTTAGAVTQCYRDMGARHRARAHSIQIMKVEEI-------A-A-S-KCRRPA-----VKQ-F---H-D--SK------IK-FP-L--P--H--R-VL---------R-RQH-K-P--RFTT-KRPNTF------
