# Supplementary material for: A phylogenomic framework and timescale for comparative studies of tunicates
Source: BMC Biol. 2018 Apr 13;16:39. doi: 10.1186/s12915-018-0499-2 (PMC5899321; doi:10.1186/s12915-018-0499-2)
Supplement: Supplementary file 4 — Supporting data. Transcriptome assemblies, alignments, and trees. (ZIP 38502 kb) [file 12915_2018_499_MOESM4_ESM.zip › 12915_2018_499_MOESM4_ESM/12915_2018_499 (Delsuc) Files Updated 23-03-2018/rpl22.fasta]

>Strongylocentrotus_purpuratus@XP_001178637
---------------------------------------------------------------------------------------------------------------------------------------------------------------------------------------------------------------------------------------------------------------------------------------------------------------------------------------------------------------------------------M---P----------------------------------G----K--------T-----A-T--------------------------------------K--G------G----R-------------P--T--------G--------K-----G----------K-------------K------K----K-Q---T----------L-KFTI--DCTLPV-EDGIMD---ASNFE-QFLQERIKVN-G-KTKNL------S--T-N---IVIER-K--K--S--KVA-V--T--S--E--IA--FSKRYLKYLTKKYL-KKN------NLRDWLRVVA--AN----KE--SYELRYFQINQD-D-EEEEDD-------------
>Paracentrotus_lividus@91194844.20
------------------------------------------------------------------------------------------------------------------------------------------------------------------------------------------------------------------------------------------------------------------------------------------------------------------------------------------------------------------------------------------------------------------------------------------------------------------------------------------------------------------P--T--------G--------K-----G----------K-------------K------K----K-Q---T----------L-KFTI--YCALPV-EYGIMD---ASDFE-QFLQDRIKVN-G-QTKNL------S--N-N---LVIER-K--K--S--KVT-V--T--S--E--IA--FSKRYPKYLTKKYL-KKN------NLRDWLRVVA--AN----KE--SYELRYFQINQD-D-EEEEED-------------
>Patiria_pectinifera@CT01060723.H2.1
------------------------------------------------------------------------------------------------------------------------------------------------------------------------------------------------------------------------------------------------------------------------------------------------------------------------------------------------------------------------------------------------------------------------KAKA-K--------V-----N-K--------------------------------------K--G------A----K-------------P--V--------V--------K-----G----------K-------------K------K----R-Q---T----------L-HFTI--DSSLPV-EDGIMD---AANFE-TFLQDRIKVD-G-KTKNF------G--N-N---VSIER-K--K--S--KLT-I--T--S--N--VH--FSKRYLKYLTKKYL-KKN------NLRDWLRVVA--SG----KE--TYDLRYFQINQE-E-DEDEDED------------
>Patiria_miniata@CT01100728.H1.1
------------------------------------------------------------------------------------------------------------------------------------------------------------------------------------------------------------------------------------------------------------------------------------------------------------------------------------------------------------------------------------------------------------------------KAKA-K--------V-----N-K--------------------------------------K--G------A----K-------------P--V--------V--------K-----G----------K-------------K------K----R-Q---T----------L-HFTI--DSSLPV-EDGIMD---AANFE-TFLQDRIKVD-G-KTKNF------G--N-N---VSIER-K--K--S--KLT-I--T--S--N--VH--FSKRYLKYLTKKYL-KKN------NLRDWLRVVA--SG----KE--TYDLRYFQINQE-E-DEDEDED------------
>Solaster_stimpsonii@EE123285.H1.1
--------------------------------------------------------------------------------------------------------------------------------------------------------------------------------------------------------------------------------------------------------------------------------------------------------------------------------------------------------------------------------------------------------------------------KA-K--------A-----T-K--------------------------------------K--G------A----K-------------P--V--------A--------K-----G----------K-------------K------K----R-Q---V----------L-HFTI--DSSLPV-EDGIMD---AANFE-TFLQDRIKVD-G-KTKNF------G--N-N---VSIER-K--K--S--KLT-I--T--S--N--VH--FSKRYLKYLTKKYL-KKN------NLRDWLRVVS--SG----KE--TYDLRYFQINQE-E-DDEEDED------------
>Holothuria_glaberrima@CT01070711.H1.1
------------------------------------------------------------------------------------------------------------------------------------------------------------------------------------------------------------------------------------------------------------------------------------------------------------------------------------------------------------------------------------------------------------------------------------------------------------------------------------------------------------------P--T--------Q--------R-----G--A-------K-------------K------K----K-V---T----------Y-KYTI--DCTMPV-EDSIMD---SANFE-QFLQDRIKVD-G-KTKNF------G--N-H---LNIER-K--K--S--KVT-V--T--T--D--FE--FSKRYLKYLTKKYL-KKN------NLRDWLRVVA--SD----KE--TYELRYFQINQE-S-DESEEED------------
>Apostichopus_japonicus@CT01090625.H1.1
------------------------------------------------------------------------------------------------------------------------------------------------------------------------------------------------------------------------------------------------------------------------------------------------------------------------------------------------------------------------------------------------------------------------------------------------------------------------------------------------------------------P--I--------Q--------K-----G--A-------K-------------K------K----K-V---T----------Y-KFTI--DCTMPV-EDGIMD---SANFE-QFLQDRIKVD-G-KTKNF------T--G-R---LSIER-K--K--S--KLT-I--T--T--D--FD--FSKRYLKYLTKKYL-KKN------NLRDWLRVVA--SD----KE--TYELRYFQINQE-S-DESEEED------------
>Saccoglossus_kowalevskii@ti.6
-------------------------------------------------------------------------------------------------------------------------------------------------------------------------------------------------------------------------------------------------------------------------------------------------------------------------------------------------------------------------------------------------------------------------------------------------------------------------------------R--S------G----I-------------P--G--------S--------K-----G----------K-------------K------K----K-L---T----------L-KFVI--DCAHPV-EDGIMD---AANFE-QFLTERIKVD-G-KTGNL------G--N-N---VSIER-N--K--S--KLI-V--T--A--D--IA--FSKRYLKYLTKKYL-KKN------NLRDWLRVVA--SN----KD--TYELRYFQINQD-E-DEDDEDES-----------
>Ptychodera_flava@1987364939.H1.1
-------------------------------------------------------------------------------------------------------------------------------------------------------------------------------------------------------------------------------------------------------------------------------------------------------------------------------------------------------------------------------------------------------------------------------------------------------------------------------------K--G------G----K-------------A--A--------S--------K-----G----------K-------------K------K----K-L---T----------L-KYVI--DCAHPV-EDGIMD---ANNFE-AFLQGKIKVE-G-KTGNL------G--N-H---VLVER-N--K--S--KLT-V--T--A--D--IP--FSKRYLKYLTKKYL-KKH------NLRDWLRVVA--SN----KE--TYELRYFQINQD-E-DEDEDDE------------
>Balanoglossus_clavigerus@FN989598.H1.1
------------------------------------------------------------------------------------------------------------------------------------------------------------------------------------------------------------------------------------------------------------------------------------------------------------------------------------------------------------------------------------------------------------------------------------------------------------------------------------------------------------------P--A--------T--------K-----G----------K-------------K------K----K-Q---T----------F-KYVI--DCAHPV-EDGIMD---ATNFE-QFLHDRIKVN-G-KTGNL------T--N-H---VTIER-N--K--S--KLI-V--Q--A--D--IS--FSKRYLKYLTKKYL-KKN------NLRDWLRVVA--SN----KE--TYELRYFQINQD-E-DEDEDDES-----------
>Xenoturbella_bocki@CT01100805.H1.1
-------------------------------------------------------------------------------------------------------------------------------------------------------------------------------------------------------------------------------------------------------------------------------------------------------------P-----IV--------V-K-----GG--------------------K----A--------------------------------------------------------------------------------------------------------------------V--G-------------------------------------K--------G----------------K-------------K------K----K-V---Q----------K-KYTI--DCTRPA-EDKIMD---VSNFE-QFLHERIKVN-G-KTNNF------G--K-D---LALER-S--K--T--KIV-L--S--A--D--VT--FSKRYLKYLTKKYL-KKN------NLRDWLRVVA--DT----KE--SYELRYF---------------------------
>Branchiostoma_floridae@CT01060802.H1.1
--------------------------------------------------------------------------------------------------------------------------------------------------------------------------------------------------------------------------------------------------------------------------------------------------------------------------------------------------------------------------M------A---P----------------------------------A----K---V----K-----T-M--------------------------------------A--A------K----A-------------G--S--------K--------G----------------K-------------K------K----K-M---L----------L-KFTI--DCTHPV-EDGIMD---ASNFE-SFLHDRIKVQ-G-KTGNL------G--T-Q---VSIER-N--K--S--KIS-V--Q--S--E--IA--FSKRYLKYLTKKYL-KKN------NLRDWLRVVA--ST----KE--QYELRYFQINQD-E-EEEEDED------------
>Oikopleura_dioica@CBY12762
--------------------------------------------------------------------------------------------------------------------------------------------------------------------------------------------------------------------------------------------------------------------------------------------------------------------------------------------------------------------------M------A---P----------------------------------KAAA-K--------G------------------------------------------------------------------------------------------------------K----------K-------------S------K----K-T---I----------R-TFHI--DCHHPV-EDNIMS---ISKFE-EFLKQKIKVD-G-KVGNL------G--K-N---VSVTS-N--K--T--KIN-V--T--S--D--ID--FSKRYLKYLSKKYL-KAN------NLRDWLRVVA--NN----KS--SYELKYFQINQD-E-EEDEE--------------
>Cystodytes_dellechiajei@CT01091006.H1.1
----------------------------------------------------------------------------------------------------------------------------------------------------------------------------------------------------------------------------------------------------------------------------------------------------------------------------------------------------------------------------------MKKI----------------------------------I----K--------K-----P-P------------------------------------------------T----T-------------V-----------K--------G-----K----------K-------------K------K----I-T---T----------R-KYYL--DCTHPV-EDGIMD---IANFV-QYLKERIKVN-G-KVNNL------G--Q-A---VTVDS-I--K--N--KII-V--T--S--D--IP--FSKRYLKYLSKKYL-KKN------SLRDWLRVVS--SA----KD--QYELRYFQINN-----------------------
>Ciona_intestinalis@XP_002126650
----------------------------------------------------------------------------------------------------------------------------------------------------------------------------------------------------------------------------------------------------------------------------------------------------------------------------------------------------------------------------------MTAA----------------------------------V----K--------K-----A-P------------------------------------------------V----V-------------K--G--------K--------G-----K----------K-------------K------K----A-P---A----------K-KFTL--DCTHPV-EDGIMD---AANFE-QFLKDRVKVN-G-KTNNL------G--Q-Q---VVIET-L--K--N--KVV-I--T--C--E--IP--FSKRYLKYLTKKYL-KKN------NLRDWLRVVA--SS----KE--NYELRYFQINND-E-DEEEEED------------
>Phallusia_mammilata@CT01091006.H1.1
-----------------------------------------------------------------------------------------------------------------------------------------------------------------------------------------------------------------------------------------------------------------------------------------------------------------------------------------------------------------------------------------------------------------------------K--------K-----Y-P------------------------------------------------FP---F-------------K--S--------K--------G-----K----------K-------------K------K----T-T---A----------K-KFVL--DCTHPV-EDGIVD---AANFE-QFLKNKIKVN-G-KTNNL------G--Q-Q---VLIET-L--K--S--KIV-I--T--C--E--IP--FSKRYLKYLTKKYL-KKN------NLRDWLRVVA--SS----KD--NYELRYFQINND-E-DEEEEDD------------
>Clavelina_lepadiformis@Clep134358.H1.1
-----------------------------------------------------------------------------------------------------------------------------------------------------------------------------------------------------------------------------------------------------------------------------------------------------------------------------------------------------------------------------------------------------------------------------------------------------------------------------------------------------------------------------------------------------------------------------------------------------------DCTHPV-EDGIMD---ASNFE-QFLKDRIKVN-G-KTNNL------G--Q-Q---VLIET-L--K--N--KVV-V--T--C--E--IP--FSKRYLKYLTKKYL-KKN------NLRDWLRVVA--ST----KE--NYELRYFQINND-E-DEEEDED------------
>Ciona_savignyi@CT02060802.H1.1
-------------------------------------------------------------------------------------------------------------------------------------------------------------------------------------------------------------------------------------------------------------------------------------------------------------------------------------------------------------------------------------S----------------------------------T----K--------K-----A-P------------------------------------------------V----V-------------K--G--------K--------G-----K----------K-------------K------K----T-P---A----------K-KFTI--DCTHPV-EDGIMD---ASNFE-QFLKDRIKVN-G-KTNNL------G--Q-Q---VLIET-L--K--N--KVV-I--T--C--E--IP--FSKRYLKYLTKKYL-KKN------NLRDWLRVVA--ST----KE--SYELRYFQINND-E-DEEEEED------------
>Halocynthia_roretzi@DB631200.H1.1
----------------------------------------------------------------------------------------------------------------------------------------------------------------------------------------------------------------------------------------------------------------------------------------------------------------------------------------------------------------------------------------------------------------------------------------------P------------------------------------------------G----X-------------K--G--------X--------G-----K----------K-------------K------K----T-T---A----------Q--FFL--DCTHPV-EDGIMD---ATXFE-SFLKERIKVN-G-KTNNL------G--X-Q---VAVEL-Q--K--H--XIA-V--V--C--D--IP--FSKRYLKXLXXKYL-KKN------XLRDWLRVIA--AT----KX--SYXLRYFQINQD-E-EXEEEED------------
>Polyandrocarpa_maxima@CT01091006.H1.1
-----------------------------------------------------------------------------------------------------------------------------------------------------------------------------------------------------------------------------------------------------------------------------------------------------------------------------------------------------------------------------------------------------------------------------K--------P-----A-P------------------------------------------------S----G-------------K--G--------K--------G-----K----------K-------------K------K----T-Q---L----------K--FTL--DCTHPV-EDGIMD---AGNFE-TFLKERIKVE-G-KTNNL------G--Q-Q---VAIEL-Q--K--T--KIV-V--T--S--E--IP--FSKRYLKYLTKKYL-KKN------NLRDWLRVIA--AT----KE--SYELRYFQINQD-E-DEEEEED------------
>Styela_plicata@Spli91023.H1.1
-----------------------------------------------------------------------------------------------------------------------------------------------------------------------------------------------------------------------------------------------------------------------------------------------------------------------------------------------------------------------------------------------------------------------------K--------K-----Q-G------------------------------------------------G----V-------------K--G--------K--------G-----K----------K-------------K------K----T-Q---L----------K--FTL--DCTHPV-EDGIMD---ASNFE-NFLKERVKVN-G-KTNNL------G--T-Q---VTIEL-Q--K--T--KIV-I--T--S--D--IP--FSKRYLKYLTKKYL-KKN------NLRDWLRVIA--AT----KD--SYEL------------------------------
>Dendrodoa_grossularia@CT01091006.H1.1
----------------------------------------------------------------------------------------------------------------------------------------------------------------------------------------------------------------------------------------------------------------------------------------------------------------------------------------------------------------------------------MVAA----------------------------------I----K--------K-----T-A------------------------------------------------P----A-------------K--G--------K--------G-----K----------K-------------K------K----T-Q---L----------K--FTI--DCTHPV-EDGIMD---ATNFE-SFLREKVKVN-G-KTNNL------G--Q-Q---VIIEL-Q--K--T--KVV-I--T--S--E--VP--FSKRYLKYLTKKYL-KKN------NLRDWLRVIA--AT----KE--SYELRYFQINQD-E-EDEEEED------------
>Molgula_tectiformis@68111983.5
-----------------------------------------------------------------------------------------------------------------------------------------------------------------------------------------------------------------------------------------------------------------------------------------------------------------------------------------------------------Q----K---------G------K---S----------------------------------Q----K--------G------------------------------------------------------------------------------------------------------G----------K-------------K------K----K-T---T----------L-NFKI--DCTHPV-EDGIMD---AKNFE-QYLKGRVKIN-G-KLNNL------G--E-E---VKIEL-S--R--G--KVIDV--T--S--E--ID--FSKRYLKYLTKKYL-KKN------NLRDWLRVIA--AT----KE--SYELRYFQINQD-E-DEEEEED------------
>Bostrichobranchus_pilularis@CT01091006.H1.1
-----------------------------------------------------------------------------------------------------------------------------------------------------------------------------------------------------------------------------------------------------------------------------------------------------------------------------------------------------------K----K---------G------M---P----------------------------------L----K--------GK-----------------------------------------------------------------------------------------------------G----------K-------------K------K----K-T---T----------L-KFTL--DCTHPV-EDGIMD---AKNFE-QFLKERVKVG-G-KTNNL------G--N-Q---VAIEL-T--K--G--KVITV--T--S--E--IH--FSKRYLKYLAKKYL-KKN------NLRDWLRVIA--AN----KE--SYELRYFQINQD-E-EEEEDED------------
>Molgula_occidentalis@CT01091006.H2.1
----------------------------------------------------------------------------------------------------------------------------------------------------------------------------------------------------------------------------------------------------------------------------------------------------------------------------------------------------------------------------------MTAA----------------------------------Q----K--------K-----V--------------------------------------------------V----P-------------K--G--------K--------G-----G----------K-------------K------K----K-T---S----------L-KFTL--DCTHPV-EDGIMD---AKNFE-QYLKQRVKVN-G-KLNNL------G--T-Q---VTIEL-T--K--N--KIIAV--T--S--E--IP--FSKRYLKYLTKKYL-KKN------NLRDWLRVIA--AT----KE--SYELRYFQINQD-E-EEEEDEE------------
>Botryllus_schlosseri@CT01091006.H2.1
----------------------------------------------------------------------------------------------------------------------------------------------------------------------------------------------------------------------------------------------------------------------------------------------------------------------A------T-N-----KK--------------------G----G---------------------------------------------------------------------------A-A-------------------------------------------------------------------G--R--------A--------R-----G----------K-------------K------K----K-T---T----------L-KFTL--DCTHPV-EDGIMD---ASNFE-NFLKERIKVN-G-KTGNL------G--S-Q---VSLEL-Q--K--T--KII-V--T--S--E--VP--FSKRYLKYLTKKYL-KKN------SLRDWLRVIA--AT----KD--SYELRYFQINQD-E-EDEDEED------------
>Petromyzon_marinus@51792490.102
------------------------------------------------------------------------------------------------------------------------------------------------------------------------------------------------------------------------------------------------------------------------------------------------------------------------------AR-----SH--------------------K----K---------P------G---V----------------------------------Q----K--------S---------------------------------------------------------------------------------------K--------G-----G----------K-------------K------K----K-L---V----------L-KFTL--DCTHPV-EDGIMD---SANFE-QFLKERIKVD-G-KTGKV------SEHS-A---VTVER-S--K--S--KIT-V--S--S--E--IP--FSKRYLKYLTKKYL-KKN------NLRDWLRVVA--AS----KV--SYELRYFQINQD-E-EEEDEED------------
>Lethenteron_japonicum@CT01080929.H1.1
--------------------------------------------------------------------------------------------------------------------------------------------------------------------------------------------------------------------------------------------------------------------------------------------------------------------------------------------------------------------------------------------------------------------------------------------------------------------------------------------------------------------------------------------------------------------------------------------------------------------------------------------------------------------------------------------------------RYLXYLTKKYL-KKN------NLRDWLRVVA--AS----KD--SYELRYFQINQD-E-EEEDEED------------
>Callorhinchus_milii@AFM90557
--------------------------------------------------------------------------------------------------------------------------------------------------------------------------------------------------------------------------------------------------------------------------------------------------------------------------------------------------------------------------M------A---P----------------------------------L----R--------K-----M-Q----------------------------------------------------------------------P--------K--------T-----G----------K-------------K------K----K-P---A----------L-KFTV--DCTHPV-EDGIMD---SCNFE-QFLQERIKVN-G-KAGNL------G--G-A---VTIER-N--K--S--KIT-V--T--S--E--VP--FSKRYLKYLTKKYL-KKN------NLRDWLRVVA--NS----KE--SYELRYFQINQD-E-EEEEDED------------
>Leucoraja_erinacea@GD273389.H1.1
--------------------------------------------------------------------------------------------------------------------------------------------------------------------------------------------------------------------------------------------------------------------------------------------------------------------------------------------------------------------------M------A---P----------------------------------A----K--------K-----I-L----------------------------------------------------------------------T--------R--------G----------------K-------------K------K----K-Q---V----------L-KFTL--DCTHPV-EDGIMD---ASNFE-QFLQERIKVN-G-KAGNL------G--N-V---VTIER-N--K--S--KIT-V--T--S--E--VP--FSKRYLKYLTKKYL-KKN------NLRDWLRVVA--NS----KE--SYELRYFQINQD-E-EEEEDED------------
>Danio_rerio@XP_684814
-----------------------------------------------------------------------------------------------------------------------------------------------------------------------------------------------------------------------------------------------------------------------------------------------------------------------------------------------------------------------XXXM------A---P------------------------------------------------------K-R-----------------------------------------------------Q-------------T--V--------V--------R-----K----------N-------------K------K----G-A---C----------W-KFTL--DCTHPV-EDGILD---SANFE-TFLKEKVKVN-G-KTGNL------G--N-V---VQIVR-Q--K--N--KIN-V--T--S--E--KQ--FSKRYLKYLTKKYL-KKN------NLRDWLRVVA--SD----KE--SYELRYFQISQD-D-EESDADE------------
>Danio_rerio@AAI15182
--------------------------------------------------------------------------------------------------------------------------------------------------------------------------------------------------------------------------------------------------------------------------------------------------------------------------------------------------------------------------M------A---P----------------------------------I----K--------K-----Q-V----------------------------------------------------------------------T--------K--------G-----G----------K-------------K------K----K-Q---V----------L-KFTL--DCTHPV-EDGIMD---AANFE-QFLQERIKVN-G-KAGNL------GG-G-V---VSIER-S--K--S--KIT-V--T--S--E--VP--FSKRYLKYLTKKYL-KKN------NLRDWLRVVA--NT----KE--SYELRYFQINQD-E-EEEDED-------------
>Ambystoma_mexicanum@45807165.5
--------------------------------------------------------------------------------------------------------------------------------------------------------------------------------------------------------------------------------------------------------------------------------------------------------------------------------------T--------------------R----N---------M------V---P----------------------------------Q----K--------D------------------------------------------------------------------------------------------------------K----------K-------------S------K----K-A---S----------W-KFTL--DLTHPV-EDGIFD---SSNFE-QFLKEKVKVN-G-KTGNL------G--N-V---VHIER-L--K--S--KIT-V--I--S--E--KQ--FSKRYLKYLTKKYL-KKN------NLRDWLRVVA--SD----KE--TYELRYFQISQD-E-EESESED------------
>Xenopus_tropicalis@CAJ83986
----------------------------------------------------------------------------------------------------------------------------------------------------------------------------------------------------------------------------------------------------------------------------------------------------------------------------------------------------------------X---------M------A---P----------------------------------S----K--------D------------------------------------------------------------------------------------------------------K----------K-------------P------K----K-A--------------W-SFTL--DLTHPV-EDGIFD---SVNFE-QFLKERIKVN-G-KTGNL------G--S-I---VHIGR-L--K--S--KIT-V--S--S--E--KK--FSKRYLKYLTKKYL-KKN------NLRDWLRVVA--SD----KE--TYELRYFQISQD---DESESEE------------
>Xenopus_laevis@AAI28979
--------------------------------------------------------------------------------------------------------------------------------------------------------------------------------------------------------------------------------------------------------------------------------------------------------------------------------------------------------------------------M------A---L----------------------------------T----K--------Q-----T-K-----------------------------------------------------D----------------------------------------K----------K-------------L------K----R-A--------------W-NFTL--DLTHPV-EDGIFD---SVNFE-QFLKEKIKVN-G-KTGNL------G--N-I---VHIGR-L--K--S--KIT-V--S--S--E--KS--FSKRYLKYLTKKYL-KKN------NLRDWLRVVA--SD----KA--TYELRYFQISQD---DESESEE------------
>Xenopus_laevis@X94243_CAA63927.1
--------------------------------------------------------------------------------------------------------------------------------------------------------------------------------------------------------------------------------------------------------------------------------------------------------------------------------------------------------------------------M------A---P----------------------------------V----K--------K-----T-V----------------------------------------------------------------------T--------K--------G-----S----------K-------------K------K----K-Q---L----------L-KFTL--DCTHPV-EDGIMD---AANFE-QFLHDRIKVN-G-KVGNL------GG-G-V---VSIER-S--K--S--KIT-V--S--S--E--VP--FSKRYLKYLTKKYL-KKN------NLRDWLRVVA--NS----KE--SYELRYFQINQD-E-EEEEDED------------
>Xenopus_tropicalis@45902624.120
----------------------------------------------------------------------------------------------------------------------------------------------------------------------------------------------------------------------------------------------------------------------------------------------------------------------L------FHP-----PR--------------------V----A---------M------A---P----------------------------------V----K--------K-----T-V----------------------------------------------------------------------T--------K--------G-----S----------K-------------K------K----K-Q---L----------L-KFTL--DCTHPV-EDGIMD---AANFE-QFLHDRIKVN-G-KVGNL------GG-G-V---VSIER-S--K--S--KIT-V--S--S--E--VP--FSKRYLKYLTKKYL-KKN------NLRDWLRVVA--NS----KE--SYELRYFQINQD-E-EEEEDED------------
>Ambystoma_mexicanum@45803620.11
-------------------------------------------------------------------------------------------------------------------------------------------------------------------------------------------------------------------------------------------------------------------------------------------------------------------------------------------------------------------------------------P----------------------------------V----K--------K-----P-A----------------------------------------------------------------------T--------K--------G-----S----------K-------------K------K----K-Q---V----------L-KFTL--DCTHPV-EDGIMD---ASNFE-QFLQERIKVN-G-KAGNL------GG-G-V---VTIER-S--K--S--KIS-V--T--S--E--VP--FSKRYLKYLTKKYL-KKN------NLRDWLRVVA--NS----KE--SYELRYFQINQD-E-EEEEDED------------
>Ornithorhynchus_anatinus@XP_001507413
--------------------------------------------------------------------------------------------------------------------------------------------------------------------------------------------------------------------------------------------------------------------------------------------------------------------------------------------------------------------------M------A---P----------------------------------V----K--------K-----L-A----------------------------------------------------------------------T--------K--------G-----G----------K-------------K------K----K-Q---V----------L-KFTL--DCTHPV-EDGIMD---AANFE-QFLQERIKVN-G-KAGNL------GG-G-V---VTIER-S--K--S--KIT-V--T--S--E--VP--FSKRYLKYLTKKYL-KKN------NLRDWLRVVA--NS----KE--SYELRYFQINQD-E-EEEEDED------------
>Monodelphis_domestica@XP_001365607
--------------------------------------------------------------------------------------------------------------------------------------------------------------------------------------------------------------------------------------------------------------------------------------------------------------------------------------------------------------------------M------A---P----------------------------------V----K--------K-----S-V----------------------------------------------------------------------M--------K--------G-----G----------K-------------K------K----K-Q---V----------L-KFTL--DCTHPV-EDGIMD---AANFE-QFLQERIKVN-G-KAGNL------GG-G-V---VTIER-S--K--S--KIT-V--T--S--E--VP--FSKRYLKYLTKKYL-KKN------NLRDWLRVVA--NS----KE--SYELRYFQINQD-E-EEEEEED------------
>Homo_sapiens@AAH62731
-------------------------------------------------------------------------------------------------------------------------------------------------------------------------------------------------------------------------------------------------------------------------------------------------------------G-----S--L------LSR-----PT--------------------R----K---------M------A---P----------------------------------Q----K--------D------------------------------------------------------------------------------------------------------R----------K-------------P------K----R-S---T----------W-RFNL--DLTHPV-EDGIFD---SGNFE-QFLREKVKVN-G-KTGNL------G--N-V---VHIER-F--K--N--KIT-V--V--S--E--KQ--FSKRYLKYLTKKYL-KKN------NLRDWLRVVA--SD----KE--TYELRYFQISQD-E-DESESED------------
>Pan_troglodytes@XP_003950277
--------------------------------------------------------------------------------------------------------------------------------------------------------------------------------------------------------------------------------------------------------------------------------------------------------------------------------------------------------------------------M------A---P----------------------------------Q----K--------D------------------------------------------------------------------------------------------------------K----------K-------------P------K----R-S---T----------W-RFNL--DLTHPV-EDGIFD---SGNFE-QFLREKVKVN-G-KTGNL------G--N-V---VHIER-F--K--N--KIT-V--V--S--E--KQ--FSKRYLKYLTKKYL-KKN------NLRDWLRVVA--SD----KE--TYELRYFQISQD-E-DESESED------------
>Homo_sapiens@ACL10143
--------------------------------------------------------------------------------------------------------------------------------------------------------------------------------------------------------------------------------------------------------------------------------------------------------------------------------------------------------------------------M------A---P----------------------------------V----K--------K-----P-V----------------------------------------------------------------------A--------K--------G-----G----------K-------------K------K----K-Q---V----------L-KFTL--DCTHPV-EDGIMD---AANFE-QFLQERIKVN-G-KAGNL------GG-G-V---VTIER-S--K--S--KIT-V--T--S--E--VP--FSKRYLKYLTKKYL-KKN------NLRDWLRVVA--NS----KE--SYELRYFQINQD-E-EEEEDED------------
>Mus_musculus@EDL03184
--------------------------------------------------------------------------------------------------------------------------------------------------------------------------------------------------------------------------------------------------------------------------------------------------------------------------------------------------------------------------M------A---P----------------------------------Q----K--------D------------------------------------------------------------------------------------------------------K----------K-------------P------K----K-S---T----------W-RFHL--DLTHPV-EDGIFD---SGNFE-QFLREKVKVN-G-KTGNL------G--N-V---VHIER-L--K--N--KIT-V--V--S--E--KQ--FSKRYLKYLTKKYL-KKN------NLRDWLRVVA--SD----KE--TYELRYFQISQD-E-DGSEPED------------
>Bos_taurus@XP_004003214
--------------------------------------------------------------------------------------------------------------------------------------------------------------------------------------------------------------------------------------------------------------------------------------------------------------------------------------------------------------------------M------A---P----------------------------------K----K--------D------------------------------------------------------------------------------------------------------K----------K-------------P------K----K-S---T----------W-KFNL--DLTHPV-EDGIFD---SGNFE-QFLREKVKVN-G-KTGNL------G--N-V---VHIER-F--K--N--KII-V--V--S--E--KQ--FSKRYLKYLTKKYL-KKN------NLRDWLRVVA--SD----KE--TYELRYFQISQD-E-DESESED------------
>Anolis_carolinensis@XP_003218183
--------------------------------------------------------------------------------------------------------------------------------------------------------------------------------------------------------------------------------------------------------------------------------------------------------------------------------------------------------------------------M------A---P----------------------------------K----R--------D------------------------------------------------------------------------------------------------------K----------K-------------P------K----K-S---T----------C-KYNL--DLTHPV-EDGIFD---SGNFE-QFLKEKVKVN-G-KTGNL------G--N-V---VHIER-F--K--N--KIT-V--T--S--E--RQ--FSKRYLKYLTKKYL-KKN------NLRDWLRVVA--SD----KE--TYELRYFQISHE-D-EESEAEE------------
>Anolis_carolinensis@XP_003229224
-------------------------------------------------------------------------------------------------------------------------------------------------------------------------------------------------------------------------------------------------------------------------------------------------------------------------------------------------------------------------------------X----------------------------------Q----K--------K-----V-S----------------------------------------------------------------------T--------K--------G-----G----------K-------------K------K----K-Q---V----------L-KFTL--DCTHPV-EDGIMD---AANFE-QFLQERIKVN-G-KAGNL------GG-G-V---VTIER-S--K--S--KIT-V--T--S--E--VP--FSKRYLKYLTKKYL-KKN------NLRDWLRVVA--NS----KE--SYELRYFQINQD-E-EEEEEED------------
>Gallus_gallus@NP_001264646
--------------------------------------------------------------------------------------------------------------------------------------------------------------------------------------------------------------------------------------------------------------------------------------------------------------------------------------------------------------------------M------G---P----------------------------------Q----K--------D------------------------------------------------------------------------------------------------------R----------K-------------S------K----K-A---T----------W-KFCL--DLTHPV-EDGIFD---SGNFE-QFLKEKVKVN-G-KTGNL------G--N-T---VHIER-L--K--N--KIT-V--T--S--E--KQ--FSKRYLKYLTKKYL-KKN------NLRDWLRVVA--SD----KE--TYELRYFQISQD-E-EGSDSEE------------
>Taeniopygia_guttata@ACH44058
--------------------------------------------------------------------------------------------------------------------------------------------------------------------------------------------------------------------------------------------------------------------------------------------------------------------------------------------------------------------------M------A---P----------------------------------Q----K--------D------------------------------------------------------------------------------------------------------R----------K-------------S------K----K-S---T----------W-KFCL--DLTHPV-EDGIFD---SGNFE-QFLKEKVKVN-G-KTGNL------G--N-T---VHIER-L--K--N--KIT-V--T--S--E--KQ--FSKRYLKYLTKKYL-KKN------NLRDWLRVVA--SD----KE--TYELRYFQISQD-E-EGSESEG------------
>Gallus_gallus@BAB21247
--------------------------------------------------------------------------------------------------------------------------------------------------------------------------------------------------------------------------------------------------------------------------------------------------------------------------------------------------------------------------M------A---P----------------------------------V----K--------K-----P-A----------------------------------------------------------------------A--------K--------G-----G----------K-------------K------K----K-Q---V----------L-KFTL--DCTHPV-EDGIMD---AANFE-QFLQERIKVN-G-KAGNL------GG-G-V---VTIER-S--K--S--KIT-V--T--S--E--VP--FSKRYLKYLTKKYL-KKN------NLRDWLRVVA--NS----KE--SYELRYFQINQD-E-EEEEEED------------
>Meleagris_gallopavo@XP_003212246
--------------------------------------------------------------------------------------------------------------------------------------------------------------------------------------------------------------------------------------------------------------------------------------------------------------------------------------------------------------------------P------V---P----------------------------------Q----K--------K-----P-A----------------------------------------------------------------------A--------K--------G-----G----------K-------------K------K----K-Q---V----------L-KFTL--DCTHPV-EDGIMD---AANFE-QFLQERIKVN-G-KAGNL------GG-G-V---VTIER-S--K--S--KIT-V--T--S--E--VP--FSKRYLKYLTKKYL-KKN------NLRDWLRVVA--NS----KE--SYELRYFQINQD-E-EEEEEED------------
>Meleagris_gallopavo@XP_003209279
-------------------------------------------------------------------------------------------------------------------------------------------------------------------------------------------------------------------------------------------------------------------------------------------------------------------------------------------------------------------------------------X----------------------------------Q----K--------D------------------------------------------------------------------------------------------------------R----------K-------------S------K----K-A---T----------W-KFCL--DLTHPV-EDGIFD---SGNFE-QFLKEKVKVN-G-KTGNL------G--N-T---VHIER-L--K--N--KIT-V--T--S--E--KQ--FSKRYLKYLTKKYL-KKN------NLRDWLRVVA--SD----KE--TYELRYFQISQD-E-EGSDSEE------------
>Eucidaris_tribuloides@CT02120103.H1.1
---------------------------------------------------------------------------------------------------------------------------------------------------------------------------------------------------------------------------------------------------------------------------------------------------------------------------------------------------------------------------------M---P----------------------------------G----K--------P-----A-Q--------------------------------------K--G------G----R-------------P--A--------GA-------K-----G----------K-------------K------K----K-Q---T----------L-KFTI--DCSLPV-EDGIMD---ASNFE-QFLQDRIKVN-G-KTKNF------G--G-N---LVIER-K--K--S--KVA-I--T--S--E--IA--FSKRYLKYLTKKYL-KKN------NLRDWLRVVA--AN----KE--SYELRYFQINQD-E-DEEEDD-------------
>Lytechinus_variegatus@JI440931.H1.1
---------------------------------------------------------------------------------------------------------------------------------------------------------------------------------------------------------------------------------------------------------------------------------------------------------------------------------------------------------------------------------M---P----------------------------------G----K--------T-----A-Q--------------------------------------K--G------G----R-------------P--T--------G--------K-----G----------K-------------K------K----K-Q---T----------L-KFTI--DCTLPV-EDGIMD---ASNFE-QFLQERIKVN-G-KTKNL------T--T-N---IVIER-K--K--S--KVA-V--T--S--E--IA--FSKRYLKYLTKKYL-KKN------NLRDWLRVVA--AN----KE--SYELRYFQINQD-D-EEEEDD-------------
>Oreochromis_niloticus@XP_003459520
--------------------------------------------------------------------------------------------------------------------------------------------------------------------------------------------------------------------------------------------------------------------------------------------------------------------------------------------------------------------------M------A---P----------------------------------I----K--------M-----K-R-----------------------------------------------------P-------------A--G--------G--------K-----K----------S-------------K------K----G-A---A----------W-KFTL--DLTHPV-EDGILD---SANFE-TFLKEKIKVN-G-KTGNL------G--D-I---VQVGR-M--K--N--KIN-V--T--S--E--KQ--LSKRYLKYLTKKYL-KKN------NLRDWLRVVA--SD----KE--TYELRYFQISQD-D-EESEADE------------
>Oreochromis_niloticus@XP_003454295
--------------------------------------------------------------------------------------------------------------------------------------------------------------------------------------------------------------------------------------------------------------------------------------------------------------------------------------------------------------------------M------A---P----------------------------------I----K--------K-----Q-N-------------------------------------------------------------------A--S--------K--------G-----G----------K-------------K------K----K-Q---V----------L-KFTL--DCTHPV-EDGIMD---AANFE-QFLQERIKVN-G-KAGNL------GG-G-V---VSIER-S--K--S--KIT-V--S--S--E--VP--FSKRYLKYLTKKYL-KKN------NLRDWLRVVA--NT----KE--SYELRYFQINQD-E-EEEEDDD------------
>Oreochromis_niloticus@XP_003447724
--------------------------------------------------------------------------------------------------------------------------------------------------------------------------------------------------------------------------------------------------------------------------------------------------------------------------------------------------------------------------M------A---P----------------------------------I----K--------R-----Q-V----------------------------------------------------------------------V--------K----KP--G-----G----------K-------------K------K----K-Q---I----------L-KFTL--DCTHPV-EDGIMD---AANFE-QFLQERIKVN-G-KAGNL------GG-G-V---VSIER-S--K--S--KIA-V--N--S--E--VP--FSKRYLKYLTKKYL-KKN------NLRDWLRVVA--NT----KE--SYELRYFQINQD-E-EEEDED-------------
>Ornithorhynchus_anatinus@XP_003429970
------------------------------------------------------------------------------------------------------------------------------------------------------------------------------------------------------------------------------------------------------------------------------------------------------------------------------------------------------------------------------------------------------------------------P----K--------D------------------------------------------------------------------------------------------------------R----------K-------------A------K----K-S---T----------W-KFSL--DLTHPV-EDGIFD---SGNFE-QFLKEKVKVN-G-KTGNL------G--N-V---VHIER-F--K--N--KIT-V--V--S--E--KQ--FSKRYLKYLTKKYL-KKN------NLRDWLRVVA--SD----KE--TYELRYFQISQD-D-EGSESED------------
>Monodelphis_domestica@XP_003766207
--------------------------------------------------------------------------------------------------------------------------------------------------------------------------------------------------------------------------------------------------------------------------------------------------------------------------------------------------------------------------M------A---P----------------------------------P----K--------D------------------------------------------------------------------------------------------------------K----------K-------------A------K----R-S---T----------W-KFNL--DLTHPV-EDGIFD---SGNFE-QFLKEKVKVN-G-KTGNL------G--N-V---VHIER-F--K--N--KIT-V--V--S--E--KQ--FSKRYLKYLTKKYL-KKN------NLRDWLRVVA--SD----KE--TYELRYFQISQD-E-EGSESED------------
>Crotalus_adamanteus@AFJ51251
--------------------------------------------------------------------------------------------------------------------------------------------------------------------------------------------------------------------------------------------------------------------------------------------------------------------------------------------------------------------------M------A---P----------------------------------A----K--------K-----L-A----------------------------------------------------------------------T--------K--------G-----S----------K-------------K------K----K-Q---V----------L-KFTL--DCTHPV-EDGIMD---AANFE-QFLQERIKVN-G-KAGNL------GG-G-A---VTIER-S--K--S--KIT-V--T--S--E--VP--FSKRYLKYLTKKYL-KKN------NLRDWLRVVA--NT----KE--SYELRYFQINQD-E-EEEEEED------------
>Sarcophilus_harrisii@XP_003765238
--------------------------------------------------------------------------------------------------------------------------------------------------------------------------------------------------------------------------------------------------------------------------------------------------------------------------------------------------------------------------M------P---P----------------------------------V----K--------K-----S-V----------------------------------------------------------------------M--------K--------G-----G----------K-------------K------K----K-Q---V----------L-KFTL--DCTHPV-EDGIMD---AANFE-QFLQERIKVN-G-KAGNL------GG-G-V---VTIER-S--K--S--KIT-V--T--S--E--VP--FSKRYLKYLTKKYL-KKN------NLRDWLRVVA--NS----KE--SYELRYFQINQD-E-EEEEEED------------
>Bos_grunniens_mutus@ELR57223
--------------------------------------------------------------------------------------------------------------------------------------------------------------------------------------------------------------------------------------------------------------------------------------------------------------------------------------------------------------------------M------V---P----------------------------------K----K--------D------------------------------------------------------------------------------------------------------K----------K-------------P------K----K-S---T----------W-KFNL--DLTHPV-EDGIFD---SGNFE-QFLWEKVKVN-G-KTVNL------G--N-V---VHIER-F--K--N--KII-V--I--S--E--KQ--FSKRYLKYLTKKYL-KKN------NLRDWLRVVA--SD----KE--TYELRYFQISQD-E-DESESED------------
>Gorilla_gorilla_gorilla@XP_004038048
-----------------------------------------------------------------------------------------------------------------------------------------------------------------------------------------------------------------------------------------------------------------------------------------------------------------------------------------------------------------------XXXM------A---P----------------------------------Q----K--------D------------------------------------------------------------------------------------------------------R----------K-------------P------K----R-S---T----------W-RFNL--DLTHPV-EDGIFD---SGNFE-QFLREKVKVN-G-KTGNL------G--N-V---VHIER-F--K--N--KIT-V--V--S--E--KQ--FSKRYLKYLTKKYL-KKN------NLRDWLRVVA--SD----KE--TYELRYFQISQD-E-DESESED------------
>Callorhinchus_milii@AFK11199
---------------------------------------------------------------------------------------------------------------------------------------------------------------------------------------------------------------------------------------------------------------------------------------------------------------------------------------------------------MAK----K---------S------V---V----------------------------------M----K--------K------------------------------------------------------------------------------------------------------K----------A-------------V------K----K-G---V----------W-KFTV--NLSHPV-EDGILD---CGNFE-QFLRERVKVG-G-KTGNL------S--N-V---VQIER-L--K--T--RIT-V--T--S--T--RP--FSKRYLKYLTKKYL-KKN------NLRDWLRVVA--SD----KE--SYELRYFQISQE-D-EDEESE-------------
>Mus_musculus@AAH82750
--------------------------------------------------------------------------------------------------------------------------------------------------------------------------------------------------------------------------------------------------------------------------------------------------------------------------------------------------------------------------M------A---P----------------------------------V----K--------K-----L-V----------------------------------------------------------------------A--------K--------G-----G----------K-------------K------K----K-Q---V----------L-KFTL--DCTHPV-EDGIMD---AANFE-QFLQERIKVN-G-KAGNL------GG-G-V---VTIER-S--K--S--KIT-V--T--S--E--VP--FSKRYLKYLTKKYL-KKN------NLRDWLRVVA--NS----KE--SYELRYFQINQD-E-EEEEDED------------
>Chelonia_mydas@EMP39817
-----------------------------------------------------------------------------------------------------------------------------------------------------------------------------------------------------------------------------------------------------------------------------------------------------------------------------------------------------------------------------------------------------------------------------K--------D------------------------------------------------------------------------------------------------------R----------K-------------S------K----K-S---T----------W-KFSL--DLTHPV-EDGIFD---SGNFE-QFLKEKVKVN-G-KTGNL------G--N-I---VHIER-F--K--N--KIT-V--I--S--E--KQ--FSKRYLKYLTKKYL-KKN------NLRDWLRVVA--SD----KE--TYELRYFQISQD-E-EGSESEE------------
>Columba_livia@EMC80358
------------------------------------------------------------------------------------------------------------------------------------------------------------------------------------------------------------------------------------------------------------------------------------------------------------------------------------------------------------------------------------------------------------------------Q----K--------D------------------------------------------------------------------------------------------------------R----------K-------------S------K----K-S---T----------W-KFCL--DLTHPV-EDGIFD---SGNFE-QFLKEKVKVN-G-KTGNL------G--N-T---VHIER-L--K--N--KIT-V--T--S--E--KQ--FSKRYLKYLTKKYL-KKN------NLRDWLRVVA--SD----KE--TYELRYFQISQD-E-EGSESEE------------
>Chelonia_mydas@EMP38407
----------------------------------------------------------------------------------------------------------------------------------------------------------------------------------------------------------------------------------------------------------------------------------------------------------------------------------------------------------------------------------------------------------------------------------------------------------------------------------------------------------------------------------------------------------------------------------------------------------------------MD---AANFE-QFLQERIKVN-G-KAGNL------GG-G-V---VTIER-S--K--N--KIA-V--T--S--E--VP--FSKRYPKYLTKKYL-KKN------NLCDWLRVVV--NS----KE--SYELRYFQINQD-E-EEED---------------
>Doliolum_nationalis@CT01130507.H1.1
-----------------------------------------------------------------------------------------------------------------------------------------------------------------------------------------------------------------------------------------------------------------------------------------------------------------------------------------------------------------------------------TMV----------------------------------A----R--------R-----A-P------------------------------------------------V----A-------------K--A--------G--------K-----P----------K-------------K------K----K-V---S----------L-KFSL--DCSHPV-EDGIMD---IANFN-QYLKGRIKVN-G-KTQNL------G--N-N---VQLDV-I--K--N--KVV-V--S--A--D--IP--FSKRYLKYLTKKYL-KKN------NLRDWLRVVA--AS----KE--SYELRYFQINND-E-DEEEDED------------
>Salpa_fusiformis@Sfus12682.H1.1
---------------------------------------------------------------------------------------------------------------------------------------------------------------------------------------------------------------------------------------------------------------------------------------------------------------------------------------------------------------------------------------------------------------------------------------------------------------------------------------------------------------------------------------G-----K----------K-------------K------K----V-S---A----------K-KYTL--DCTHPC-EDGIMD---LANFE-QFLKEHIKVN-G-KVNNL------G--N-S---VAVEG-A--K--N--KVL-I--T--A--N--ID--LSKRYMKYLTKKYL-KKN------NLRDWLRVVA--SS----KD--QYELRYFQINND-E-DEEDDEE------------
>Ophionotus_victoriae@CT01130528.H1.1
--------------------------------------------------------------------------------------------------------------------------------------------------------------------------------------------------------------------------------------------------------------------------------------------------------------------------------------------------------------------------------------------------------------------------KG-K--------S-----T-K--------------------------------------K--P------T----P-------------K--G--------S--------G-----G----------K-------------K------K----K-Q---I----------F-RFTI--DCTLPV-EDGIMD---AANFE-QFLQDRIKVQ-G-KTKNF------G--D-N---VTIER-K--K--S--KIT-V--T--A--N--IL--FSKRYLKYLTKKYL-KKN------NLRDWLRVVA--SD----KE--TYDLRYFQINQE-E-EEEEDED------------
>Alligator_sinensis@XM_006021727.H1.1
--------------------------------------------------------------------------------------------------------------------------------------------------------------------------------------------------------------------------------------------------------------------------------------------------------------------------------------------------------------------------M------A---P---------------------------------------K--------D------------------------------------------------------------------------------------------------------R----------K-------------A------K----R-A---T----------W-KFSL--DLTHPV-EDGIFD---SGSFE-QFLKEKVKVS-G-KTGNL------G--N-I---VHIER-L--K--N--KIT-V--T--S--E--KQ--FSKRYLKYLTKKYL-KKN------NLRDWLRVVA--SD----KE--TYELRYFQISQD-E-EGSESEE------------
>Alligator_sinensis@XM_006025574.H1.1
------------------------------------------------------------------------------------------------------------------------------------------------------------------------------------------------------------------------------------------------------------------------------------------------------------------------------------------------------------------------------------------------------------------------Q----K--------K-----P-V----------------------------------------------------------------------T--------K--------G-----G----------K-------------K------K----K-Q---V----------L-KFTL--DCTHPV-EDGIMD---AANFE-QFLQERIKVN-G-KAGNL------GG-G-A---VTIER-S--K--S--KIT-V--T--S--E--VP--FSKRYLKYLTKKYL-KKN------NLRDWLRVVA--NS----KE--SYELRYFQINQD-E-EEEEEED------------
>Caiman_crocodilus@CT01131211.H1.1
--------------------------------------------------------------------------------------------------------------------------------------------------------------------------------------------------------------------------------------------------------------------------------------------------------------------------------------------------------------------------------------------------------------------------------------D------------------------------------------------------------------------------------------------------R----------K-------------A------K----R-A---A----------W-KFSL--DLTHPV-EDGIFD---SGSFE-QFLKEKVKVN-G-KTGNL------G--N-I---VHIER-L--K--N--KIT-V--T--S--E--KQ--FSKRYLKYLTKKYL-KKN------NLRDWLRVVA--SD----KE--TYELRYFQISQD-E-EGSESEE------------
>Caiman_crocodilus@Contig428.H1.1
----------------------------------------------------------------------------------------------------------------------------------------------------------------------------------------------------------------------------------------------------------------------------------------------------------------------------------------------------------------------------------------------------------------------------------------------------------------------------------------------------------------------------------------------------------------------------------K-Q---V----------L-KFTL--DCTHPV-EDGIMD---AANFE-QFLQERIKVN-G-KAGNL------GG-G-A---VTIER-S--K--S--KIT-V--T--S--E--VP--FSKRYLKYLTKKYL-KKN------NLRDWLRVVA--NS----KE--SYELRYFQINQD-E-EEEEEED------------
>Caretta_caretta@Contig639.H1.1
----------------------------------------------------------------------------------------------------------------------------------------------------------------------------------------------------------------------------------------------------------------------------------------------------------------------------------------------------------------------------------------------------------------------------------------------------------------------------------------------------------------------------------------------------------------------K------K----K-Q---V----------L-KFTL--DCTHPV-EDGIMD---AANFE-QFLQERIKVN-G-KAGNL------GG-G-V---VTIER-S--K--S--KIT-V--T--S--E--VP--FSKRYLKYLTKKYL-KKN------NLRDWLRVVA--NS----KE--SYELRYFQINQD-E-EEEEEED------------
>Caretta_caretta@CT01131211.H1.2
--------------------------------------------------------------------------------------------------------------------------------------------------------------------------------------------------------------------------------------------------------------------------------------------------------------------------------------------------------------------------------------------------------------------------------------------------------------------------------------------------------------------------------------------------------K-------------V------K----K-S---T----------W-KFSL--DLTHPV-EDGIFD---SGNFE-QFLKEKVKVN-G-KTGNL------G--N-I---VHIER-F--K--N--KIT-V--V--S--E--KQ--FSKRYLKYLTKKYL-KKN------NLRDWLRVVA--SD----KE--TYELRYFQISQD-E-EGSESEE------------
>Chelonoidis_nigra@CT01131211.H1.1
----------------------------------------------------------------------------------------------------------------------------------------------------------------------------------------------------------------------------------------------------------------------------------------------------------------------------------------------------------------E---------M------A---P----------------------------------Q----K--------D------------------------------------------------------------------------------------------------------R----------K-------------S------K----K-S---A----------W-KFSL--DLTHPV-EDGIFD---SGNFE-QFLKEKVKVN-G-KTGNL------G--N-V---VHIER-F--K--N--KIT-V--I--S--E--KQ--FSKRYLKYLTKKYL-KKN------NLRDWLRVVA--SD----KE--TYELRYFQISQD-E-EGSESEE------------
>Chelonoidis_nigra@Contig3036.H1.1
--------------------------------------------------------------------------------------------------------------------------------------------------------------------------------------------------------------------------------------------------------------------------------------------------------------------------------------------------------------------------------------------------------------------------------------------------------------------------------------------------------------------------------------------------------K-------------K------K----K-Q---V----------L-KFTL--DCTHPV-EDGIMD---AANFE-QFLQERIKVN-G-KAGNL------GG-G-V---VTIER-S--K--S--KIT-V--T--S--E--VP--FSKRYLKYLTKKYL-KKN------NLRDWLRVVA--NS----KE--SYELRYFQINQD-E-EEEEEED------------
>Chrysemys_picta_bellii@CT02131211.H1.1
------------------------------------------------------------------------------------------------------------------------------------------------------------------------------------------------------------------------------------------------------------------------------------------------------------------------------------------------------------------------------------------------------------------------Q----K--------K-----P-A----------------------------------------------------------------------T--------K--------G-----G----------K-------------K------K----K-Q---V----------L-KFTL--DCTHPV-EDGIMD---AANFE-QFLQERIKVN-G-KAGNL------GG-G-V---VTIER-S--K--S--KIT-V--T--S--E--VP--FSKRYLKYLTKKYL-KKN------NLRDWLRVVA--NS----KE--SYELRYFQINQD-E-EEEEEED------------
>Chrysemys_picta_bellii@CT01131211.H1.1
-----------------------------------------------------------------------------------------------------------------------------------------------------------------------------------------------------------------------------------------------------------------------------------------------------------------------------------------------------------------------------------------------------------------------------K--------D------------------------------------------------------------------------------------------------------R----------K-------------S------K----K-S---A----------W-KFSL--DLTHPV-EDGIFD---SGNFE-QFLKEKVKVN-G-KTGNL------G--N-I---VHIER-F--K--N--KIT-V--I--S--E--KQ--FSKRYLKYLTKKYL-KKN------NLRDWLRVVA--SD----KE--TYELRYFQISQD-E-EGSESEE------------
>Crocodylus_niloticus@CT01131211.H1.1
--------------------------------------------------------------------------------------------------------------------------------------------------------------------------------------------------------------------------------------------------------------------------------------------------------------------------------------------------------------------------M------A---P----------------------------------V----K--------K-----P-V----------------------------------------------------------------------T--------K--------G-----G----------K-------------K------K----K-Q---V----------L-KFTL--DCTHPV-EDGIMD---AANFE-QFLQERIKVN-G-KAGNL------GG-G-A---VTIER-S--K--S--KIT-V--T--S--E--VP--FSKRYLKYLTKKYL-KKN------NLRDWLRVVA--NS----KE--SYELRYFQINQD-E-EEEEEED------------
>Crocodylus_niloticus@CT02131211.H1.1
------------------------------------------------------------------------------------------------------------------------------------------------------------------------------------------------------------------------------------------------------------------------------------------------------------------------------------------------------------------------------------------------------------------------P----K--------D------------------------------------------------------------------------------------------------------R----------K-------------A------K----X-A---A----------W-KFSL--DLTHPV-EDGIFD---SGSFE-QFLKEKVKVN-G----------------------------------------------------------KRYLKYLTKKYL-KKN------NLRDWLRVVA--SD----KE--TYELRYFQISQD-E-EGSESEE------------
>Crotalus_adamanteus@Cada18506.H1.1
--------------------------------------------------------------------------------------------------------------------------------------------------------------------------------------------------------------------------------------------------------------------------------------------------------------------------------------------------------------------------M------A---P----------------------------------Q----K--------D------------------------------------------------------------------------------------------------------K----------L--------------------K----K-T---T----------C-KYNL--DLTHPV-EDGIFD---SGNFE-QFLNERIKVN-G-KTGNL------G--N-V---VHIER-F--K--N--KIT-V--T--S--E--KQ--FSKRYLKYLTKKYL-KKH------NLRDWLRVVA--SD----KE--TYELRYFQISHD-D-EGSEAEE------------
>Cyclorana_alboguttata@CT01131211.H1.1
--------------------------------------------------------------------------------------------------------------------------------------------------------------------------------------------------------------------------------------------------------------------------------------------------------------------------------------------------------------------------M------A---P----------------------------------L----R--------K-----S-T----------------------------------------------------------------------T--------K--------G-----S----------K-------------K------K----K-Q---L----------L-KFTL--DCTHPV-EDGIMD---AANFE-QFLHDRIKVN-G-KVGNL------GG-G-V---VTIER-S--K--S--KIT-V--T--S--E--VP--FSKRYLKYLTKKYL-KKN------SLRDWLRVVA--NS----KE--SYELRYFQINQD-E-EEEEDED------------
>Cyclorana_alboguttata@Calb8661.H1.1
------------------------------------------------------------------------------------------------------------------------------------------------------------------------------------------------------------------------------------------------------------------------------------------------------------------------------------------------------------------------------------------------------------------------Q----K--------E------------------------------------------------------------------------------------------------------R----------R-------------S------K----K-A---A----------W-KFTL--DLTHPV-EDGIFD---SVNFE-QFLREKVKVN-G-KTGNL------G--N-I---VHIER-S--K--N--KIN-V--A--S--E--KQ--FSKRYLKYLTKKYL-KKN------NLRDWLRVVA--SD----KE--TYELRYFQISQD---DESESEE------------
>Elaphe_guttata@CT02131211.H1.1
--------------------------------------------------------------------------------------------------------------------------------------------------------------------------------------------------------------------------------------------------------------------------------------------------------------------------------------------------------------------------M------A---P----------------------------------A----K--------K-----L-A----------------------------------------------------------------------T--------K--------G-----S----------K-------------K------K----K-Q---V----------L-KFTL--DCTHPV-EDGIMD---AANFE-QFLQERIKVN-G-KAGNL------GG-G-A---VTIER-S--K--S--KIT-V--T--S--E--VP--FSKRYLKYLTKKYL-KKN------NLRDWLRVVA--NS----KE--SYELRYFQINQD-E-E------------------
>Elaphe_guttata@CT01131211.H1.1
-------------------------------------------------------------------------------------------------------------------------------------------------------------------------------------------------------------------------------------------------------------------------------------------------------------------------------------------------------------------------------------P----------------------------------Q----K--------D------------------------------------------------------------------------------------------------------K----------L--------------------K----K-T---T----------C-KYNL--DLTHPV-EDGIFD---SGNFE-QFLNERIKVN-G-KTGNL------G--N-V---VHIER-F--K--------------------------------------L-KKH------NLRDWLRVVA--SD----KE--TYELRYFQISHD-D-EGSEAEE------------
>Emys_orbicularis@CT02131211.H1.1
--------------------------------------------------------------------------------------------------------------------------------------------------------------------------------------------------------------------------------------------------------------------------------------------------------------------------------------------------------------------------M------A---P----------------------------------V----K--------K-----P-A----------------------------------------------------------------------T--------K--------G-----G----------Q-------------K------K----E-Q---V----------L-KFTL--DCTHPV-EDGIMD---AANFE-QFLQERIKVN-G-KAGNL------GG-G-V---VTIER-S--K--S--KIT-V--T--S--E--VP--FSKRYLKYLTKKYL-KKN------NL-----VVA--NS----KE--SYELRYFQINQD-E-EEEEEED------------
>Emys_orbicularis@CT01131211.H1.1
-----------------------------------------------------------------------------------------------------------------------------------------------------------------------------------------------------------------------------------------------------------------------------------------------------------------------------------------------------------------------------------------------------------------------------K--------D------------------------------------------------------------------------------------------------------R----------K-------------S------K----K-S---A----------W-KFSL--DLTHPV-EDGIFD---SGNFE-QFLKEKVKVN-G-KTGNL------G--N-I---VHIER-F--K--N--KIT-V--I--S--E--KQ--FSKRYLKYLTKKYL-KKN------NLRDWLRVVA--SD----KE--TYELRYFQISQD-E-EGSESEE------------
>Eublepharis_macularius@Emac36801.H1.1
--------------------------------------------------------------------------------------------------------------------------------------------------------------------------------------------------------------------------------------------------------------------------------------------------------------------------------------------------------------------------M------A---P----------------------------------A----K--------K-----L-A----------------------------------------------------------------------T--------K--------G-----S----------K-------------K------K----K-Q---V----------L-KFTL--DCTHPV-EDGIMD---AANFE-QFLQERIKVN-G-KAGNL------GG-G-A---VTIER-S--K--S--KIT-V--T--S--E--VP--FSKRYLKYLTKKYL-KKN------NLRDWLRVVA--NS----KE--SYELRYFQINQD-E-EEEEEED------------
>Eublepharis_macularius@CT01131211.H1.1
--------------------------------------------------------------------------------------------------------------------------------------------------------------------------------------------------------------------------------------------------------------------------------------------------------------------------------------------------------------------------M------A---P----------------------------------K----K--------D------------------------------------------------------------------------------------------------------K----------K-------------L------K----K-S---P----------C-KYNL--DLTHPV-EDGIFD---SGSFE-QFLKEKVKAN-G-KTGNL------G--N-V---VHIER-F--K--N--KIT-V--T--S--E--RQ--FSKRYLKYLTKKYL-KKN------NLRDWLRVVA--SD----KE--TYELRYFQISHD-D-EESEAEE------------
>Lampropholis_coggeri@CT01131211.H1.1
--------------------------------------------------------------------------------------------------------------------------------------------------------------------------------------------------------------------------------------------------------------------------------------------------------------------------------------------------------------------------M------A---P----------------------------------A----K--------K-----T-T----------------------------------------------------------------------V--------K--------G-----G----------K-------------K------K----K-Q---V----------S-KFTL--DCTHPV-EDGIMD---AANFE-QFLQERIKVN-G-KAGNL------GG-G-V---VTIER-S--K--S--KIT-V--T--S--E--VP--FSKRYLKYLTKKYL-KKN------NLRDWLRVVA--NS----KE--SYELRYFQINQD-E-EEEXEED------------
>Lampropholis_coggeri@Lcog139725.H1.1
--------------------------------------------------------------------------------------------------------------------------------------------------------------------------------------------------------------------------------------------------------------------------------------------------------------------------------------------------------------------------M------V---V----------------------------------K----K--------D------------------------------------------------------------------------------------------------------K----------R-------------V------K----K-T---T----------C-KYSL--DLTHPV-EDGIFD---SGNFE-QFLKEKVKVN-G-KTGNL------G--N-V---VHIER-F--K--N--KIT-V--T--S--E--RQ--FSKRYLKYLTKKYL-KKN------NLRDWLRVVA--SD----KE--TYEL------------------------------
>Latimeria_chalumnae@CT01131211.H1.1
-----------------------------------------------------------------------------------------------------------------------------------------------------------------------------------------------------------------------------------------------------------------------------------------------------------------------------------------------------------------------------------------------------------------------------K--------R-----V-Q----------------------------------------------------------------------T--------R--------N----------------K-------------K------R----K-Q---V----------L-KFTL--DCTHPV-EDGIMD---AANFE-QFLQERIKVN-G-KTGNL------G--G-A---VTIER-S--K--S--KIT-V--T--A--E--VP--LSKRYLKYLTKKYL-KKN------NLRDWLRVVA--NS----KE--SYELRYFQINQD-E-EEEEDED------------
>Latimeria_menadoensis@GAPS01048087.H1.1
--------------------------------------------------------------------------------------------------------------------------------------------------------------------------------------------------------------------------------------------------------------------------------------------------------------------------------------------------------------------------M------A---P------------------------------------------------------K-K-----------------------------------------------------S-------------A--F--------A--------R-----K----------D-------------K------K----K-Q---T----------W-SFIL--DLTHPV-EDGILD---SKNFE-QFLKEKVKVN-G-KAGNL------G--K-V---VQIAH-L--K--N--KIT-V--T--S--E--RR--FSKRYLKYLTKKYL-KKN------NLRDWLRVVA--SD----KE--SYELRYFQISQE-E-EESDTEE------------
>Latimeria_menadoensis@GAPS01038258.H1.1
-----------------------------------------------------------------------------------------------------------------------------------------------------------------------------------------------------------------------------------------------------------------------------------------------------------------------------------------------------------------------------------------------------------------------------K--------R-----V-Q----------------------------------------------------------------------T--------R--------N----------------K-------------K------R----K-Q---V----------L-KFTL--DCTHPV-EDGIMD---AANFE-QFLQERIKVN-G-KTGNL------G--G-A---VTIER-S--K--S--KIT-V--T--A--E--VP--LSKRYLKYLTKKYL-KKN------NLRDWLRVVA--NS----KE--SYELRYFQINQD-E-EEEEDED------------
>Leucoraja_erinacea@toto70162.H1.1
-------------------------------------------------------------------------------------------------------------------------------------------------------------------------------------------------------------------------------------------------------------------------------------------------------------------------------------------------------------------------------------------------------------------------------------------------------------------------------------------------------------------------------------------------------------------------------------------------------------SNPV-EDGILD---SANFE-QFLREKVKVG-G-KAGNL------G--T-V---VQIER-L--R--N--KIT-I--T--S--A--KQ--FSKRYLKYLTKKYL-KKN------NLRDWLRVVA----------------------------------------------
>Notophthalmus_viridescens@CT01131211.H1.1
---------------------------------------------------------------------------------------------------------------------------------------------------------------------------------------------------------------------------------------------------------------------------------------------------------------------------------------------------------------------------------M---A----------------------------------P----K--------D------------------------------------------------------------------------------------------------------R----------K-------------S------K----K-X---S----------W-KFNL--DLTHPV-EXGXFD---SSNFE-QFLKERVKVN-G-KTGNL------G--N-I---VHIER-L--K--N--KIT-V--V--S--E--KQ--FSKRYLKYLTKKYL-KKN------NLRDWLRVVA--SD----KE--TYELRYFQINQD-E-EESEAED------------
>Notophthalmus_viridescens@Nvir13542.H1.1
-----------------------------------------------------------------------------------------------------------------------------------------------------------------------------------------------------------------------------------------------------------------------------------------------------------------------------------------------------------------------------------------------------------------------------K--------S-----L-Q----------------------------------------------------------------------P--------R--------A-----A----------K-------------K------K----K-Q---V----------L-KFTL--DCTHPV-EDGIMD---ASNFE-QFLQERIKXN-G-KAGNL------GG-G-X---VTIER-S--X--S--KIT-V--T--S--E--VP--FSKRYLKYLTKKYL-KKN------NLRDWLRVVA--NX----XE--XXELXXFQINQX-E-EXEEXXD------------
>Pelodiscus_sinensis@toto42606.H1.1
----------------------------------------------------------------------------------------------------------------------------------------------------------------------------------------------------------------------------------------------------------------------------------------------------------------------------------------------------------------E---------M------A---P----------------------------------Q----K--------D------------------------------------------------------------------------------------------------------R----------R-------------S------K----K-S---T----------W-KFSL--DLTHPV-EDGIFD---SGNFE-QFLKEKVKVN-G-KTGNL------G--N-I---VHIER-F--K--N--KIT-V--I--S--E--KQ--FSKRYLKYLTKKYL-KKN------NLRDWLRVVA--SD----KE--TYELRYFQISQD-E-EGSESEE------------
>Pelodiscus_sinensis@toto27888.H1.1
-----------------------------------------------------------------------------------------------------------------------------------------------------------------------------------------------------------------------------------------------------------------------------------------------------------------------------------------------------------------------------------------------------------------------------K--------K-----P-A----------------------------------------------------------------------T--------K--------G-----G----------K-------------I------M----K-Q---V----------L-KFTL--DCTHPV-EDGIMD---AANFE-QFLQERIKVN-G-KAGNL------GG-G-V---VTIER-S--K--S--KIT-V--T--S--E--VP--FSKRYLKYLTKKYL-KKN------NLRDWLRVVA--NS----KE--SYELRYFQINQD-E-EEEEEED------------
>Phrynops_hilarii@CT01131211.H1.1
----------------------------------------------------------------------------------------------------------------------------------------------------------------------------------------------------------------------------------------------------------------------------------------------------------------------------------------------------------------E---------M------A---P----------------------------------Q----K--------D------------------------------------------------------------------------------------------------------R----------K-------------S------K----K-S---T----------W-KFSL--DLTHPV-EDGIFD---SGNFE-QFLKEKVKVN-G-KTGNL------G--N-I---VHIER-F--K--N--KIT-V--I--S--E--KQ--FSKRYLKYLTKKYL-KKN------NLRDWLRVVA--SD----KE--TYELRYFQISQD-E-EGSESEE------------
>Phrynops_hilarii@CT02131211.H1.1
--------------------------------------------------------------------------------------------------------------------------------------------------------------------------------------------------------------------------------------------------------------------------------------------------------------------------------------------------------------------------------------------------------------------------------------------------------------------------------------------------------------------------------------------------------Q-------------K------K----K-Q---V----------L-KFTL--DCTHPV-EDGIMD---AANFE-QFLQERIKVN-G-KAGNL------GG-G-V---VTIER-S--K--S--KIT-V--T--S--E--VP--FSKRYLKYLTKKYL-KKN------NLRDWLRVVA--NS----KE--SYELRYFQINQD-E-EEEEEED------------
>Podarcis_sp.@Contig381.H1.1
--------------------------------------------------------------------------------------------------------------------------------------------------------------------------------------------------------------------------------------------------------------------------------------------------------------------------------------------------------------------------M------A---P----------------------------------A----K--------K-----L-V----------------------------------------------------------------------T--------K--------G-----G----------K-------------K------K------Q---V----------L-KFTL--DCTHPV-EDGIMD---AANFE-QFLQERIKVN-G-KAGNL------GG-G-V---VTIER-S--K--S--KIT-V--T--S--E--VP--FSKRYLKYLTKKYL-KKN------NLRDWLRVVA--NS----KE--SYELRYFQINQD-E-EEEEEED------------
>Podarcis_sp.@Contig2160.H1.1
------------------------------------------------------------------------------------------------------------------------------------------------------------------------------------------------------------------------------------------------------------------------------------------------------------------------------------------------------------------------------------------------------------------------------------------------------------------------------------------------------------------------------------------------------------------------------------S---T----------C-KYSL--DLTHPV-EDGIFD---SGNFE-QFLKEKVKVN-G-KTGNL------G--N-V---VHIER-F--K--N--KIT-V--T--S--E--RQ--FSKRYLKYLTKKYL-KKN------NLRDWLRVVA--SD----KE--TYELRYFQISHD-D-EGSEAEE------------
>Pogona_vitticeps@CT02131211.H1.1
--------------------------------------------------------------------------------------------------------------------------------------------------------------------------------------------------------------------------------------------------------------------------------------------------------------------------------------------------------------------------M------A---P----------------------------------A----K--------K-----L-V----------------------------------------------------------------------T--------K--------G-----S----------K-------------K------K----K-Q---V----------L-KFTL--DCTHPV-EDGIMD---AANFE-QFLQERIKVN-G-KAGNL------GG-G-V---VTIER-S--K--S--KIT-V--T--S--E--VP--FSKRYLKYLTKKYL-KKN------NLRDWLRVVA--NS----KE--SYELRYFQINQD-E-EEEEEED------------
>Pogona_vitticeps@CT01131211.H1.1
--------------------------------------------------------------------------------------------------------------------------------------------------------------------------------------------------------------------------------------------------------------------------------------------------------------------------------------------------------------------------M------A---P----------------------------------Q----K--------D------------------------------------------------------------------------------------------------------K----------K-------------L------K----K-S---A----------C-KYSL--DLTHPV-EDGIFD---SGNFE-QFLKEKVKVN-G-KTGNL------G--N-I---VHIER-F--K--N--KIT-V--S--S--E--RQ--FSKRYLKYLTKKYL-KKN------NLRDWLRVVA--SD----KE--TYELRYFQISHD-D-EDSEAEE------------
>Protopterus_annectens@CT02131211.H1.1
--------------------------------------------------------------------------------------------------------------------------------------------------------------------------------------------------------------------------------------------------------------------------------------------------------------------------------------------------------------------------M------A---P----------------------------------I----K--------K-----S-I----------------------------------------------------------------------P--------K--------G-----G----------K-------------K------K----K-Q---V----------L-KFTL--DCTHPV-EDGIMD---AANFE-QFLHDRIKVN-G-KAGNL------GG-G-V---VTIER-S--K--N--KIT-V--T--S--E--VP--FSKRYLKYLTKKYL-KKN------NLRDWLRVVA--NS----KE--SYELRYFQINQD-E-EEEEDED------------
>Protopterus_annectens@CT01131211.H1.1
----------------------------------------------------------------------------------------------------------------------------------------------------------------------------------------------------------------------------------------------------------------------------------------------------------------------------------------------------------------------------------------------------------------------------------------------------------------------------------------------------------------------------------------------------------------------------------K-C---S----------W-RFIL--DLTHPV-EDGILS---SENFG-QFLKERMKVN-G-KTGNF------G--N-I---VQIEQ-L--K--N--KIM-V--T--S--E--KQ--FSKRYLKYLTKKYL-KKN------NLRDWLRVVA--SD----KE--SYELRYFQISQD-D-EESENED------------
>Python_regius@CT01131211.H1.1
-------------------------------------------------------------------------------------------------------------------------------------------------------------------------------------------------------------------------------------------------------------------------------------------------------------------------------------------------------------------------------------P----------------------------------L----Q--------K-----L-A----------------------------------------------------------------------T--------K--------G-----G----------K-------------K------K----K-Q---V----------L-KFTL--DCTHPV-EDGIMD---AANFE-QFLQERIKVN-G-KAGNL------GG-G-A---VTIER-S--K--S--KIT-V--T--S--E--VP--FSKRYLKYLTKKYL-KKN------NLRDWLRVVA--NS----KE--SYELRYFQINQD-E-EEEEEED------------
>Python_regius@CT02131211.H1.1
-----------------------------------------------------------------------------------------------------------------------------------------------------------------------------------------------------------------------------------------------------------------------------------------------------------------------------------------------------------------------------------------------------------------------------------------------------------------------------------------------------------------------------------------------------------------------------------------------------------------------------NXE-QFLNERIKVN-G-KTGNL------G--N-V---VHIER-F--K--N--KIT-V--T--S--E--RQ--FSKRYLKYLTKKYL-KKH------NLRDWLRVVA--SD----KE--TYELRYFQISHD-D-EGSEAEE------------
>Rana_chensinensis@Rche279663.H1.1
-------------------------------------------------------------------------------------------------------------------------------------------------------------------------------------------------------------------------------------------------------------------------------------------------------------------------------------------------------------------------------------------------------------------------------------------------------------------------------------------------------------------------------------------------------------------------------------------------------------------------------------QRVKVN-G-KTGNL------G--N-X---XHIER-Q--K--N--KIN-V--V--X--E--XQ--FSKRXLKYLTKXXL-KXN------XLRDWLRXXA--SN----XE--TYELRYFQISQD-E-E------------------
>Sphenodon_punctatus@toto31846.H1.1
--------------------------------------------------------------------------------------------------------------------------------------------------------------------------------------------------------------------------------------------------------------------------------------------------------------------------------------V--------------------A----K---------M------A---P----------------------------------Q----R--------D------------------------------------------------------------------------------------------------------R----------R-------------S------K----K-S---T----------W-KFNL--DLTHPV-EDGIFD---SANFE-QFLKEKVKVN-G-KTGNL------G--N-V---VHIER-F--K--N--KIS-V--V--S--E--KQ--FSKRYLKYLTKKYL-KKN------NLRDWLRVVA--SD----KE--TYELRYFQIGQE-D-EGSETEE------------
>Trachemys_scripta@CT02131211.H3.2
--------------------------------------------------------------------------------------------------------------------------------------------------------------------------------------------------------------------------------------------------------------------------------------------------------------------------------------------------------------------------M------A---P----------------------------------K----K--------D------------------------------------------------------------------------------------------------------R----------K-------------S------K----K-S---A----------W-KFSL--DLTHPV-EDGIFD---SGNFE-QFLKEKVKVN-G-KTGNL------G--N-I---VHIER-F--K--N--KIT-V--I--S--E--KQ--FSKRYLKYLTKKYL-KKN------NLRDWLRVVA--SD----KE--TYELRYFQISQD-E-EGSESEE------------
>Trachemys_scripta@CT01131211.H1.1
--------------------------------------------------------------------------------------------------------------------------------------------------------------------------------------------------------------------------------------------------------------------------------------------------------------------------------------------------------------------------M------A---P----------------------------------V----K--------K-----P-A----------------------------------------------------------------------T--------K--------G-----G----------K-------------K------K----K-Q---V----------L-KFTL--DCTHPV-EDGIMD---AANFE-QFLQERIKVN-G-KAGNL------GG-G-V---VTIER-S--K--S--KIT-V--T--S--E--VP--FSKRYLKYLTKKYL-KKN------NLRDWLRVVA--NS----KE--SYELRYFQINQD-E-EEEEEED------------
