# Supplementary material for: A phylogenomic framework and timescale for comparative studies of tunicates
Source: BMC Biol. 2018 Apr 13;16:39. doi: 10.1186/s12915-018-0499-2 (PMC5899321; doi:10.1186/s12915-018-0499-2)
Supplement: Supplementary file 4 — Supporting data. Transcriptome assemblies, alignments, and trees. (ZIP 38502 kb) [file 12915_2018_499_MOESM4_ESM.zip › 12915_2018_499_MOESM4_ESM/12915_2018_499 (Delsuc) Files Updated 23-03-2018/rpl23a.fasta]

>Oikopleura_dioica@AAQ54648
-------------------MSKR----G-R-GG---KGGG-K--FHISLALPVAAVMNCADNTGAKSLYVIAVA-GIK-GRLNRLPAAGSGDLVMASV-KKGKPELRKKVHPAVVVRQSKAFRRR-D-GTFLYFEDNAGVIVNNK--GEMKGS-AVTGPVAKECADLWPRISSNSSTIA-
>Ciona_intestinalis@16845583.2
-------------------MSKR----G-R-GG---AAGG-K--FRISLSLPVGAVVNCADNTGAKNLYIIAVK-GIR-GRLNRLPAAGVGDIVLATV-KKGKPELRKKVHPAVIIRQSKSYRRK-H-GQMIYFEDNAGVIVNQK--GEMKGS-AITGPVAKECADCWPRIASNASSI--
>Ciona_savignyi@37872952.11
-------------------MSKR----G-R-GG---AAGG-K--FRISLSLPVGAVVNCADNTGAKNLYIIAVK-GIR-GRLNRLPAAGVGDIVLATV-KKGKPELRKKVHPAVIIRQSKAYRRK-H-GQMIYFEDNAGVIVNVK--GEMKGS-AITGPVAKECADCWPRIASNASSIA-
>Phallusia_mammilata@CT01091002.H1.2
-------------------MSKR----G-R-GG---ASGG-K--FRITLSLPVGAVVNCADNTGAKNLYIIAVK-GIR-GRLNRLPAACVGDVVLATV-KKGKPELRKK---------------K-N-GQFVYFEDNAG-----K--GEMKGS-AITGPVAKECADCWPRIASNASSIA-
>Cystodytes_dellechiajei@CT01091002.H1.1
-------------------MSKR----G-R-GG---AAGG-K--FRITLGLPVGAVVNCADNTGAKNLYIIAVK-GIR-GRLNRLPAAAVGDVVLATV-KKGKPELRKKVHPAVIIRQSKAFRRK-H-GQFIYFEDSAGVIVNQK--GEMKGS-AITGPVAKECADCWPRIASNASSIA-
>Diplosoma_listerianum@46826149.70
-------------------MSKR----G-R-GG---ASGG-K--FRITLGLPVGALINCADNTGAKNLYIIAVK-GVK-GRLNRLPSAGVGDIVLATV-KKGKPELRKKVHPAVIVRQSKAFRRR-H-GTFIYFEDNAGVIVNQK--GEMKGS-AITGPVAKECADCWPRIASNASSI--
>Clavelina_lepadiformis@Clep184719.H1.1
-------------------MSKR----G-R-GG---AAGG-K--FRITLGLPVGAVINCADNTGAKNLYIIAVK-GIK-GRLNRLPAAGVGDIVLATV-KKGKPELRKKVHPAVIIRQSKSIRRK-N-GQILYFEDNAGVIVNQK--GEMKGS-AITGPVAKECADCWPRIASNAGSI--
>Eptatretus_burgeri@53878406.1
-------------------MSKR----G-R-GG---GSGA-K--FRISLGLPVGAVINCADNTGAKNLYIISVK-GIK-GRLNRLPAAAVGDMVMATV-KKGKPELRKKVHPAVVIRQRKAFRRK-D-GVFLYFEDNAGVIVNNK--GEMKGS-AITGPVAKECADLWPRIASNAGSIA-
>Petromyzon_marinus@51799689.46
-------------------MSKR----G-R-GG---SSGA-K--FRISLGLPVGAVINCADNTGGKNLYIISVK-GIK-GRLNRLPAAGVGDMVMATV-KKGKPELRKKVHPAVVIRQRKAFRRK-D-GVFLYFEDNAGVIVNNK--GEMKGS-AITGPVAKECADLWPRIASNAGSIA-
>Lethenteron_japonicum@CT01080928.H1.1
--------------------SKR----G-R-GG---SSGA-K--FRISLGLPVGAVINCADNTGGKNLYIISVK-GIK-GRLNRLPAAGVGDMVMATV-KKGKPELRKKVHPAVVIRQRKAFRRK-D-GVFLYFEDNAGVIVNNK--GEMKGS-AITGPVAKECADLWPRIASNAGSIA-
>Branchiostoma_floridae@EEN48212
-------------------MSKR----G-R-GG---ASGA-K--FRISLGLPVGAVINCADNTGAKNLYIIAVK-GIK-GRLNRLPAAGVGDMVMATV-KKGKPELRKKVMPAVVIRQRKSYRRK-D-GVFLYFEDNAGVIVNVK--GEMKGS-AITGPVAKECADLWPRIASNAGSIA-
>Danio_rerio@AAH49038
KKKKKNFSFLSLPLSLSATMSKR----G-R-GG---SSGA-K--FRISLGLPVGAVINCADNTGAKNLYIISVK-GIK-GRLNRLPSAGVGDMVMATV-KKGKPELRKKVHPAVVIRQRKSYRRK-D-GVFLYFEDNAGVIVNNK--GEMKGS-AITGPVAKECADLWPRIASNAGSIA-
>Xenopus_laevis@AAH73541
-------------------MSKR----G-R-GG---SSGA-K--FRISLGLPVGAVINCADNTGGKNLYIISVK-GIK-GRLNRLPAAGVGDMVMATV-KKGKPELRKKVHPAVVIRQRKSYRRK-D-GVFLYFEDNAGVIVNNK--GEMKGS-AITGPVAKECADLWPRIASNAGSIA-
>Mus_musculus@XP_001472784
-------------------MSKR----G-R-GG---SSGA-K--FRISLGLPVGAVINCADNTGAKNLYIISVK-GIK-GRLNRLPAAGVGDMVMATV-KKGKPELRKKVHPAVVIRQRKSYRRK-D-GVFLYFEDNAGVIVNNK--GEMKGS-AITGPVAKECADLWSKIASNAGSIA-
>Pan_troglodytes@XP_001172684
-------------------MPCR----R-R-GG---SSGA-K--FRISLGLPVGAVINCADNTGAKNLYIISVK-GIK-GRLNRLPAAGVGDMVMATV-KKGKPELRKKVHPAVVIRQRKSYRRK-D-GVFLYFEDNAGVIVNNK--GEMKGS-AITGPVAKECADLWPRIASNAGSIA-
>Ornithorhynchus_anatinus@XP_001509789
------------------XMSKR----G-R-GG---SSGA-K--FRISLGLPVGAVINCADNTGAKNLYIISVK-GIK-GRLNRLPAAGVGDMVMATV-KKGKPELRKKVHPAVVIRQRKSYRRK-D-GVFLYFEDNAGVIVNNK--GEMKGS-AITGPVAKECADLWPRIASNAGSIA-
>Gallus_gallus@XP_418122
-------------------MSKR----G-R-GG---SSGA-K--FRISLGLPVGAVINCADNTGAKNLYIISVK-GIK-GRLNRLPAAGVGDMVMATV-KKGKPELRKKVHPAVVIRQRKSYRRK-D-GVFLYFEDNAGVIVNNK--GEMKGS-AITGPVAKECADLWPRIASNAGSIA-
>Xenopus_tropicalis@45873409.36
-------------------MSKR----G-R-GG---SSGA-K--FRISLGLPVGAVINCADNTGAKNLYIISVK-GIK-GRLNRLPAAGVGDMVMATV-KKGKPELRKKVHPAVVIRQRKSYRRK-D-GVFLYFEDNAGVIVNNK--GEMKGS-AITGPVAKECADLWPRIASNAGSIA-
>Bos_taurus@AAI02557
-------------------MSKL----G-R-GG---SSGA-K--FRISLGLPVGAVINCADNTGAKNLYIISVK-GIK-GRLNRLPAAGVGDMVMATV-KKGKPELRKKVHPAVVIRQRKSYRRK-D-GVFLYFEDNAGVIVNNK--GEMKGS-AITGPVAKECADLWPRIASNAGSIA-
>Pelodiscus_sinensis@BAE78800
-------------------MSKR----G-R-GG---SSGA-K--FRISLGLPVGAVINCADNTGAKNLYIISVK-GIK-GRLNRLPAAGVGDMVMATV-KKGKPELRKKVHPAVVIRQRKSYRRK-D-GVFLYFEDNAGVIVNNK--GEMKGS-AITGPVAKECADLWPRIASNAGSIA-
>Taeniopygia_guttata@XP_002192767
--------------------XKK----G-R-GG---SSGA-K--FRISLGLPVGAVINCADNTGAKNLYIISVK-GIK-GRLNRLPAAGVGDMVMATV-KKGKPELRKKVHPAVVIRQRKSYRRK-D-GVFLYFEDNAGVIVNNK--GEMKGS-AITGPVAKECADLWPRIASNAGSIA-
>Ambystoma_mexicanum@45816516.1
-------------------MSKR----G-R-GG---SSGA-K--FRISLGLPVGAVINCADNTGAKNLYIISVK-GIK-GRLNRLPAAGVGDMVMATV-KKGKPELRKKVHPAVVIRQRKSYRRK-D-GIFLYFEDNAGVIVNNK--GEMKGS-AITGPVAKECADLWPRIASNAGSIA-
>Molgula_tectiformis@68104708.20
-------------------MSKR----G-R-GG---TSGG-K--FRMSIGLPVGAVVNCADNTGGKNLYIIAVA-GIK-GRLNRLPAAAAGDMVMATV-KKGKPELRKKVHPAVIIRQSKSFRRK-N-GVFIYFEDNAGVIVNNK--GEMKGS-AITGPVAKECADLWPRIASNASSIA-
>Molgula_occidentalis@CT02091002.H1.1
-------------------MSKR----G-R-GG---TSGG-K--FRMSIGLPVGAVVNCADNTGGKNLYIIAVG-GIK-GRLNRLPAAAAGDMVMATV-KKGKPELRKKVHPAVIIRQSKSFRRK-N-GVFLYFEDNAGVIVNNK--GEMKGS-AITGPVCKECADLWPRIASNASSIA-
>Bostrichobranchus_pilularis@CT01091002.H1.1
-------------------MSKR----G-R-GG---ASGG-K--FRMSIGLPVGAVVNCADNTGGKNLYIIAVG-GIK-GRLNRLPAAAAGDMVMATV-KKGKPELRKKVHPAVIIRQSKAFRRK-N-GIFLYFEDNAGVIVNNK--GEMKGS-GITGPVCKECADLWPRIASNASSIA-
>Molgula_gulf@CT01091002.H1.1
-------------------MSKR----G-R-GG---TSGG-K--FRMALGLPVGAVVNCADNTGAKNLYIISVG-GIK-GRLNRLPAAAAGDMVMATV-KKGKPELRKKVHPAVIIRQSKAFRRK-N-GMFIYFEDNAGVIVNNK--GEMKGS-AITGPVCKECADLWPRIASNASSIA-
>Dendrodoa_grossularia@CT01091002.H1.1
-------------------MSKR----G-R-GG---SSGG-K--FRMSIGLPVGAVINCADNTGGKNLYIISVF-GIK-GRLNRLPAAAAGDMVLATV-KKGKPELRKKVHPAVVIRQSKPYRRK-N-GVFLYFEDNAGVIVNNK--GEMKGS-AITGPVSKECADLWPRIASNASSIA-
>Polyandrocarpa_maxima@CT01091002.H1.1
-------------------MSKR----G-R-GG---SSGG-K--FRMSIGLPVGAVINCADNTGGKNLYIISVY-GIK-GRLNRLPAAAAGDMVLATV-KKGKPELRKKVHPAVVIRQSKPYRRK-N-GIFLYFEDNAGVIVNNK--GEMKGS-AITGPVSKECADLWPRIASNAGSIA-
>Styela_plicata@CT01091002.H1.1
-------------------MSKR----G-R-GG---SSGG-K--FRMSIGLPVGAVINCADNTGGKNLYIISVY-GIK-GRLNRLPAAAAGDMVLATV-KKGKPELRKKVHPAVVIRQSKPYRRK-N-GIFLYFEDNAGVIVNNK--GEMKGS-AITGPVSKECADLWPRIASNSGSIA-
>Botryllus_schlosseri@CT01110107.H1.1
-------------------MSKR----G-R-GG---SSGG-K--FRMALGLPVGAVINCADNTGGKNLYIISVY-GIK-GRLNRLPAAAAGDMVLATV-KKGKPELRKKVHPAVVIRQSKAYRRR-N-GIFLYFEDNAGVIVNNK--GEMKGS-AITGPVSKECADLWPRIASNAGSIA-
>Squalus_acanthias@CT01080111.H1.1
-------------------MSKR----G-R-GG---SSGA-K--FRISLGLPVGAVINCADNTGAKNLYIISVK-GIK-GRLNRLPAAGVGDMVMATV-KKGKPELRKKVHPAVVIRQRKAYRRK-D-GVFLYFEDNAGVIVNNK--GEMKG----------------------------
>Leucoraja_erinacea@EE991583.H1.1
------------------TMSKR----G-R-GG---SSGA-K--FRISLGLPVGAVINCADNTGAKNLYIISVK-GIK-GRLNRLPAAGVGDMVMATV-KKGKPELRKKVHPAVVIRQRKAYRRK-D-GVFLYFEDNAGVIVNNK--GEMKGS-AITGPVAKECADLWPRIASNAGSIA-
>Saccoglossus_kowalevskii@XP_002741039
-------------------MSKR----G-R-GG---SSGA-K--FRISLGLPVGAVVNCADNTGAKNLYIISVK-GIK-GRLNRLPAAAVGDMVMATV-KKGKPELRKKVMPAVIIRQRKPYRRK-E-GIVLYFEDNAGVIVNQK--GEMKGS-AITGPVAKECADLWPRIASNAGSIA-
>Ptychodera_flava@CT01071219.H1.1
-------------------MSKR----G-R-GG---SSGA-K--FRISLALPVGAVVNCADNTGAKNLYIISVK-GIK-GRLNRLPAAGSGDMVMATV-KKGKPELRKKVMPAVIIRQRKPYRRK-D-GVVLYFEDNAGVIVNNK--GEMKGS-AITGPVAKECADLWPRIASNAGSIS-
>Balanoglossus_clavigerus@CT01101218.H1.1
-------------------MSKR----G-R-GG---SXGA-K--FRISLALPVGAVINCADNTGAKNLYIISVK-GIK-GRLNRLPAAGSGDMVMATV-KKGKPELRKKVMPAVIIRQRKPYRRK-D-GVVLYFEDNAGVIVNQK--GEMKGS-AITGPVAKECADLWPRIASNAGSIS-
>Xenoturbella_bocki@AM159856.H1.1
-----------------------------R-GG---SAGS-K--FRISLGLPVGAVINCADNTGAKNLYIIAVK-GVK-GRLNRLPAAGAGDMVVATV-KKGKPELRKKVMPAVVIRQRKPYRRR-E-GIFLFFEDNAGVIVNVK--GEMKGS-AITGPVAKECADLWPRIASNAGSVA-
>Strongylocentrotus_purpuratus@34752625.
-------------------MSKR----G-R-GG---SSGS-K--FRISLGLPVGAVINCADNTGGKNLYIIAVS-GIG-GRLNRLPNAGLGDMIVATV-KKGKPELRKKVMPAVVIRQRKPIRRR-E-GIVLYFEDNAGVIVNNK--GEMKGS-AITGPVAKECADLWPRIASNASTIA-
>Paracentrotus_lividus@89469560.10
-------------------MSKR----G-R-GG---SSGS-K--FRISLGLPVGAVVNCADNTGGKNLFVIAVS-GIK-GRLNRLPTAGLGDMIVATV-KKGKPELRKKVMPAVIIRQRKPIRRR-D-GVVLYFEDNAGVIVNNK--GEMKGS-AITGPVAKECADLWPRIASNAGSIA-
>Patiria_pectinifera@93296495.1
-------------------MSKR----G-R-GG---SAGS-K--FRISLGLPVGAVINCADNTGGKNLFVIAVK-GVK-GRLNRLPAAGCGDLFVSTV-KKGKPELRKKVIPAVVIRQRKPFRRR-D-GVVLYFEDNAGVIVNVK--GEMKGS-AITGPVAKECADLWPRIASNAGSIA-
>Patiria_miniata@CT01100729.H1.1
--------------------SKR----G-R-GG---SAGS-K--FRISLGLPVGAVINCADNTGGKNLFVIAVK-GVK-GRLNRLPAAGCGDLFVSTV-KKGKPELRKKVIPAVVIRQRKPFRRR-D-GVVLYFEDNAGVIVNVK--GEMKGS-AITGPVAKECADLWPRIASNAGSIA-
>Holothuria_glaberrima@CT01070704.H1.1
-------------------MSKR----G-R-GG---TSGS-K--FRISLGLPVGAVINCADNTGAKNLYVIAVK-GIR-GRLNRLPAAGIGDMLVATV-KKGKPELRKKVMPAVVIRQRKAIRRK-D-GTVIYFEDNAGVIVNVK--GEMKGS-AITGPVAKECADLWPRIASNAGSVA-
>Apostichopus_japonicus@CT01090628.H1.1
-------------------MSKR----G-R-GG---SSGS-K--FRISLGLPVGAVINCADNTGAKNLYVIAVA-GIR-GRLNRLPAAAIGDMLVATV-KKGKPELRKKVMPAVVIRQRKAIRRK-D-GTVIYFEDNAGVIVNNK--GEMKGS-AITGPVAKECADLWPRIASNAGSVA-
>Eucidaris_tribuloides@CT04120103.H1.1
--------------------SKR----G-R-GG---SSGS-K--FRISLGLPVGAVVNCADNTGAKNLYVIAVS-GIK-GRLNRLPAAGLGDMIVATV-KKGKPELRKKVMPAVIIRQRKPIRRR-E-GTVLYFEDNAGVIVNNK--GEMKGS-AITGPVAKECADLWPRIASNSGSIA-
>Lytechinus_variegatus@CT01120103.H1.1
--------------------SKR----G-R-GG---SSGS-K--FRISLGLPVGAVINCADNTGGKNLYIIAVS-GIK-GRLNRLPTAGLGDMIVSTV-KKGKPELRKKVMPAVVIRQRKPIRRR-D-GTVLYFEDNAGVIVNNK--GEMKGS-AITGPVAKECADLWPRIASNASSIA-
>Callorhinchus_milii@AFM90748
-------------------MSKR----G-R-GG---SCGA-K--FRISLGLPVGAVINCADNTGAKNLYIISVK-GIK-GRLNRLPAAGVGDMVMATV-KKGKPELRKKVHPAVVIRQRKAYRRK-D-GVFLYFEDNAGVIVNNK--GEMKGS-AITGPVAKECADLWPRIASNAGSIA-
>Columba_livia@EMC85376
--------------------SPA----G-R-GG---SSGA-K--FRISLGLPVGAVINCADNTGAKNLYIISVK-GIK-GRLNRLPAAGVGDMVMATV-KKGKPELRKKVHPAVVIRQRKSYRRK-D-GVFLYFEDNAGVIVNNK--GEMKGS-AITGPVAKECADLWPRIASNAGSIA-
>Chelonia_mydas@EMP29330
-------------------MSKQ----G-R-GD---SSGA-K--LHISLGLLMGAVINCADNTGAKNLYLISVK-GIK-GHLNRLPAAGVGDMVMATV-KKGKPELRKKVHPAVVIRQRKSYRRK-D-GMFLYFEDNAGVIVNNK--GEMKGS-AITGPVAKECADLWPRIASNAGSIA-
>Doliolum_nationalis@Dnat1548.H1.1
-------------------MSKR----G-R-GG---AAGG-K--FRITLGLPVGAVVNCADNTGAKNLYIIAVH-GIK-GRLNRLPSAGVGDIVLATV-KKGKPELRKKVHPAVIIRQSKAFRRK-H-GTFIYFEDNAGVIVNNK--GEMKGS-AITGPVAKECADCWPRIASNASSI--
>Salpa_fusiformis@Sfus33688.H1.1
-------------------MSKR----G-R-GG---AVGG-K--FRITLGLPVGAVVNCADNTGAKNLYIISVK-NIK-GRLNRLPAAGSGDLVLATV-KKGKPELRKKVHPAVIIRQSKSFRRK-W-GMFVYFEDNAGVIVNTK--GEMKGS-AITGPVAKECADCWPRISSNASCIA-
>Ophionotus_victoriae@CT01130528.H1.1
----------------------R----G-R-GG---AAGS-K--FRISLGLPVGAVINCADNTGGKNLFVIAVK-GIK-GRLNRLPAAGAGDMFVATI-KKGKPELRKKVLPAVVIRQRKPFRRR-N-GVVLYFEDNAGVIVNIK--GEMKGS-AITGPVAKECADLWPRIASNAGSIA-
>Anas_platyrhynchos@EOA95216
-------------------------------------------------------------STGAKNLYIISVK-GIK-GRLNRLPAAGVGDMVMATV-KKGKPELRKKVHPAVVIRQRKSYRRK-D-GVFLYFEDNAGVIVNNK--GEMKGS-AITGPVAKECADLWPRIASNAGSIA-
>Chelonoidis_nigra@Contig5004.H1.1
-------------------MSKR----G-R-GG---SSGA-K--FRISLGLPVGAVINCADNTGAKNLYIISVK-GIK-GRLNRLPAAGVGDMVMATV-KKGKPELRKK-------------------GVFLYFEDNAGVIVNNK--GEMKGS-AITGPVAKECADLWPRIASNAGSIA-
>Chrysemys_picta_bellii@CT01131211.H1.1
---------------------PT----G-R-GG---SSGA-K--FRISLGLPVGAVINCADNTGAKNLYIISVK-GIK-GRLNRLPAAGVGDMVMATV-KKGKPELRKKVHPAVVIRQRKSYRRK-D-GVFLYFEDNAGVIVNNK--GEMKGS-AITGPVAKECADLWPRIASNAGSIA-
>Crocodylus_niloticus@toto9764.H1.1
----------------------------------------------ISLGLPVGAVINCADNTGAKNLYIISVK-GIK-GRLNRLPAAGVGDMVMATV-KKGKPELRKKVHPAVVIRQRKSYRRX-D-----------------------------------------------------
>Elaphe_guttata@CT01131211.H1.1
-------------------MSKR----G-R-GG---SSGA-K--FRISLGLPVGAVINCADNTGAKNLYIISVK-GIK-GRLNRLPAAGVGDMVMATV-KKGKPELRKKVHPAVVIRQRKSYRRK-D-GVFLYFEDNAGVIVNNK--GEMKGS-AITGPVAKECADLWPRIASNAGSIA-
>Emys_orbicularis@Contig7023.H1.1
-------------------MSKR----G-R-GG---SSGA-K--FRISLGLPVGAVINCADNTGAKNLYIISVK-GIK-GRLNRLPAAGVGDMVMATV-KKGKPELRKKVHPAVVIRQRKSYRRK-D-GVFLYFEDNAGVIVNNK--GEMKGS-AITGPVAKECADLWPRIASNAGSIA-
>Eublepharis_macularius@CT01131211.H2.2
--------------------SKR----G-R-GG---SSGA-K--FRISLGLPVGAVINCADNTGAKNLYIISXK-GIK-GXLNRLPAAGVGDMVMAT-----------------------------------------------------------------------------------
>Lampropholis_coggeri@CT01131211.H1.1
-------------------MSKR----G-R-GG---SSGA-K--FRISLGLPVGAVINCADNTGAKNLYIISVK-GIK-GRLNRLPAAGVGDMVMATV-KKGKPELRKKVHPAVVIRQRKSYRRK-D-GVFLYFEDNAGVIVNNK--GEMKGS-AITGPVAKECADLWPRIASNAGSXA-
>Latimeria_chalumnae@CT01131211.H1.1
-------------------MSKR----G-R-GG---SSGA-K--FRISLGLPVGAVINCADNTGAKNLYIISVK-GIK-GRLNRLPAAGVGDMVMATV-KKGKPELRKKVHPAVVIRQRKSFRRK-D-GVFLYFEDNAGVIVNNK--GEMKGS-AITGPVAKECADLWPRIASNAGSIA-
>Latimeria_menadoensis@GAPS01001455.H1.1
-------------------MSKR----G-R-GG---SSGA-K--FRISLGLPVGAVINCADNTGAKNLYIISVK-GIK-GRLNRLPAAGVGDMVMATV-KKGKPELRKKVHPAVVIRQRKSFRRK-D-GVFLYFEDNAGVIVNNK--GEMKGS-AITGPVAKECADLWPRIASNAGSIA-
>Notophthalmus_viridescens@CT01131211.H1.1
--------------------------------------GA-K--FRISLGLPVGAVINCADNTGAKNLYIISVK-GIK-GRLNRLPAAGVGDMXXXXX-XKXXPXXXKXVHPAVVIRQRXXXXRX-D-GIXLYFEXNAGVIVNNX--GXMKGS-AITGPVAKECADLWPRIASNAGSIA-
>Pogona_vitticeps@CT01131211.H1.1
-------------------MSKR----G-R-GG---SSGA-K--FRISLGLPVGAVINCADNTGAKNLYIISVK-GIK-GRLNRLPAAGVGDMVMATV-KKGKPELRKKVHPAVVIRQRKSYRRK-D-GVFLYFEDNAGVIVNNK--GEMKGS-AITGPVAKECADLWPRIASNAGSIA-
>Python_regius@CT01131211.H1.1
-------------------MSKR----G-R-GG---SSGA-K--FRISLGLPVGAVINCADNTGAKNLYIISVK-GIK-GRLNRLPAAGVGDMVMATV-KKGKPELRKKVHPAVVIRQRKSYRRK-D-GVFLYFEDNAGVIVNNK--GEMKGS-AITGPVAKECADLWPRIASNAGSIA-
>Rana_chensinensis@CT02131211.H1.1
-----------------------------R-GG---SSGA-K--FRISLGLPVGAXINCADNTGAKNLYIISVK-GIK-GRLNRLPAAGVGDMVMAXV-XXXXXXLRKKXXXAVVIRQRKSYRRK-D-G---------------------------------------------------
