# Supplementary material for: A phylogenomic framework and timescale for comparative studies of tunicates
Source: BMC Biol. 2018 Apr 13;16:39. doi: 10.1186/s12915-018-0499-2 (PMC5899321; doi:10.1186/s12915-018-0499-2)
Supplement: Supplementary file 4 — Supporting data. Transcriptome assemblies, alignments, and trees. (ZIP 38502 kb) [file 12915_2018_499_MOESM4_ESM.zip › 12915_2018_499_MOESM4_ESM/12915_2018_499 (Delsuc) Files Updated 23-03-2018/rpl24-A.fasta]

>Bos_taurus@BAC56497
------------------MKVELCSFS-GYKIYPGHGRRYA-----RTDGKVFQFLNAKCES-AFL-SKRNPRQINWTVLYRRK-HKKG-Q--SE-E---IQ---K--K-R-T--RRA--VK---FQ-RAI--TGA---SLADI--MAK---R-N--QKP----------EV-RK---AQ--RE-QAIR-A-------------------------AK--E--A-K---K------A--K---Q--A--------S---K-------K------T-----------------A--M-----A----A--------AK------A---P-----T----K-----A------A-----P-K-----Q----K---I----V-----K-P--V----K----V--S-A----P-----RS--L--GGK-----------------------
>Mus_musculus@XP_991783
------------------MKVELCSFS-GYKIYPGHGRRYT-----RTDGKVFQFLNAKCES-AFL-SKRNPRQINWTVLNRRK-HKKG-Q--SE-E---IQ---K--K-R-T--RRA--VK---FQ-RAI--TGA---SLADI--MAK---R-N--QKP----------EV-RK---AQ--RE-QAIR-A-------------------------AK--E--A-K---K------A--K---Q--A--------S---K-------K------T-----------------A--M-----A----A--------AK------A---P-----T----K-----A------A-----P-K-----Q----K---I----V-----K-S--V----K----I--S-A----P-----R---V--GGKR----------------------
>Pan_troglodytes@XP_516630
------------------MKVELCSFS-GYKIYPGHGRRYA-----RTDGKVFQFLNAKCES-AFL-SKRNPRQIKWTVLYRRK-HKKG-Q--SE-E---IQ---K--K-R-T--RRA--VK---FQ-RAI--TGA---SLADI--MAK---R-N--QKP----------EV-RK---AQ--RE-QAIR-A-------------------------AK--E--A-K---K------A--K---Q--A--------S---K-------K------T-----------------A--M-----A----A--------AK------A---P-----T----K-----A------A-----P-K-----Q----K---I----V-----K-P--V----K----V--S-A----P-----R---V--GGKR----------------------
>Ornithorhynchus_anatinus@XP_001514255
------------------MKVELCSFS-GYKIYPGHGRRYA-----RTDGKVFQFLNAKCES-AFL-SKRNPRQINWTVLYRRK-HKKG-Q--SE-E---IQ---K--K-R-T--RRA--VK---FQ-RAI--TGA---SLADI--MAK---R-N--QKP----------EV-RK---AQ--RE-QAIR-A-------------------------AK--E--A-K---K------A--K---Q--A--------T---K-------K------M-----------------A--T-----S----A--------AK------A---P-----T----K-----A------A-----P-K-----Q----K---I----A-----K-P--V----K----V--S-A----P-----R---V--GGKR----------------------
>Gallus_gallus@XP_416616
-----------------XMKVELCSFS-GYKIYPGHGRRYA-----RTDGKVFQFLNAKCES-AFL-SKRNPRQINWTVLYRRK-HKKG-Q--SE-E---IQ---K--K-R-T--RRA--VK---FQ-RAI--TGA---SLAEI--MAK---R-N--QKP----------EV-RK---AQ--RE-QAIR-A-------------------------AK--E--A-K---K------A--K---Q--A--------T---K-------K------T-----------------A--V-----S----A--------AK------A---P-----T----K-----A------A-----P-K-----Q----K---I----V-----K-P--V----K----V--S-A----P-----R---V--GGKR----------------------
>Taeniopygia_guttata@ACH44035
------------------MKVELCSFS-GYKIYPGHGRRYA-----RTDGKVFQFLNAKCES-AFL-SKRNPRQINWTVLYRRK-HKKG-Q--SE-E---VQ---K--K-R-T--RRA--VK---FQ-RAI--TGA---SLAEI--MAK---R-N--QKP----------EV-RK---AQ--RE-QAIR-A-------------------------AK--E--A-K---K------A--K---Q--A--------T---K-------K------T-----------------A--V-----S----A--------AK------A---P-----T----K-----A------A-----P-K-----Q----K---I----V-----K-P--V----K----V--S-A----P-----R---V--GGKR----------------------
>Xenopus_laevis@AAH78474
------------------MKVELCSFS-GYKIYPGHGRRYA-----RTDGKVFQFLNAKCES-AFL-SKRNPRQINWTVLYRRK-HKKG-Q--SE-E---IQ---K--K-R-T--RRA--VK---FQ-RAI--TGA---SLAEI--MAK---R-N--QKP----------EV-RK---AQ--RE-QAIR-A-------------------------AK--E--V-K---K------A--K---Q--A--------T---K-------K------A-----------------A--P-----A----K--------A-----------P-----S----S-----L------H-----L-S-----R----K------------------------------------------------------------------------------
>Xenopus_tropicalis@38338579.270
------------------MKVELCSFS-GYKIYPGHGRRYA-----RTDGKVFQFLNAKCES-AFL-SKRNPRQINWTVLYRRK-HKKG-Q--SE-E---IQ---K--K-R-T--RRA--VK---FQ-RAI--TGA---SLAEI--MAK---R-N--QKP----------EV-RK---AQ--RE-QAIR-A-------------------------AK--E--A-K---K------A--K---Q--A--------T---K-------K------A-----------------A--P-----A----K--------A-----------P-----S----K-----T------A-----P-K-----Q----K---I----A-----K-P--V----K----M--Q-A----P-----R---V--GGKR----------------------
>Rana_catesbeiana@ACO51871
------------------MKVELCSFS-GYKIYPGHGRRYA-----RTDGKVFQFLNAKCES-AFL-SKRNPRQINWTVLYRRK-HKKG-Q--SE-E---IQ---K--K-R-S--RRA--VK---FQ-RAI--TGA---SLAEI--MAK---R-N--QKP----------EV-RK---AQ--RE-QAIR-A-------------------------AK--E--A-K---K------A--K---Q--A--------T---K-------K------T-----------------V--P-----A----K--------G-----------P-----T----K-----A------A-----P-K-----Q----K---I----A-----K-P--V----K----M--A-A----P-----R---V--GGKR----------------------
>Squalus_acanthias@ES606354.H1.1
------------------MKVELCSFS-GYKIYPGHGKRYA-----RIDGKVFQFLNSKCES-AFL-SKRNPRQINWTVLYRRK-HKKG-Q--SE-E---IQ---K--K-R-S--RRA--VK---FQ-RAI--TGA---SLAEI--MAK---R-N--QKP----------EV-RK---AQ--RE-QAIR-A-------------------------AK--E--A-K---K------A--K---A--A--------T---K-------K------V-----------------S--A-----P----T--------TK------A---A-----Q----K-----T------A-----P-K-----Q----K---F----A-----K-P--M----K----T--Q-A----P-----R---V--GGKR----------------------
>Danio_rerio@AAH59530
------------------MKVELCSFS-GYKIYPGHGRRYA-----RIDGKVFQFLNAKCES-AFL-SKRNPRQINWTVLYRRK-HKKG-Q--SE-E---VS---K--K-R-T--RRA--VK---FQ-RAI--TGA---SLAEI--LAK---R-N--QKP----------EV-RK---AQ--RE-QAIR-A-------------------------AK--E--A-K---K------A--K---Q--A--------T---K-------K------Q-----------------T--T-----Q----S--------SK------A---P-----A----K-----S------A-----Q-K-----Q----K---I----A-----K-P--M----K----V--S-A----P-----R---V--GGKR----------------------
>Petromyzon_marinus@CT01060722.H1.1
------------------MKLELCSFS-GYKIYPGHGVRFA-----RVDGKVFQFLNAKCES-AFL-SKRNPRQINWTVLYRRK-HKKG-Q--QE-E---VS---K--K-R-S--RRA--VK---AQ-RAI--TGA---TLSDI--LAK---R-N--QKP----------EI-RK---AQ--RE-QAIR-A-------------------------AK--E--A-K---K------V--K---T--G--------T---K-------K------S-----------------A--T-----A----P--------AK------A---A-----V----K-----A------A-----P-K-----Q----K---I----A-----K-T--M----K----S--A-A----P-----R---V--GGKR----------------------
>Lethenteron_japonicum@CT01080930.H1.1
------------------MKLELCSFS-GYKIYPGHGVRFA-----RVDGKVFQFLNAKCES-AFL-SKRNPRQINWTVLYRRK-HKKG-Q--QE-E---VS---K--K-R-S--RRA--VK---AQ-RAI--TGA---TLSDI--LAK---R-N--QKP----------EI-RK---AQ--RE-QAIR-A-------------------------AK--E--A-K---K------V--K---T--G--------T---K-------K------S-----------------A--T-----A----P--------AK------A---A-----V----K-----A------A-----P-K-----Q----K---I----A-----K-T--M----K----S--A-A----P-----R---V--GGKR----------------------
>Saccoglossus_kowalevskii@CT01070319.H2.1
------------------MKVELCFFS-GYKIYPGHGKKYA-----RIDGKVFQFINGKSEA-SFK-MRRNPRKINWTVLYRRK-HKKG-K--QE-E---VT---K--K-R-S--RKT--TK---FQ-RAI--TGA---TMDEI--LAR---R-N--QKP----------EV-RK---AQ--RD-QAIR-A-------------------------AK--E--K-N---K------A--K---Q--A--------A---K-------K------S-----------------V--T-----A----P--------TK------S---Q-----S----K-----Q------Q-----K-L-----Q----K---T----A-----K-Q--QS---K----S--A-A----P-----R---V--GGKR----------------------
>Ptychodera_flava@CT01071220.H1.1
------------------MKIELCSFS-GYKIYPGHGKRYA-----RTDGKVFYFLSAKTEA-SFK-MRRNPRRINWTVLYRRK-HKKG-T--QE-E---VS---K--K-R-T--RRT--AK---FQ-RAI--TGA---SMSEI--LAK---R-N--QKP----------EV-RK---AQ--RE-QAIR-A-------------------------AK--E--K-N---R------A--K---E--A--------A---K-------K------A-----------------S--Q-----Q----T--------VK------T---Q-----G----K-----S------A-----P-K-----Q----K---V----P-----K-T--V----K----S--A-A----P-----R---V--GGKR----------------------
>Balanoglossus_clavigerus@FN989276.H1.1
----------------------------------------------------------------------------------------------------------------T--RRT--AK---YQ-RAI--TGA---SMSEI--LAK---R-N--QKP----------EV-RK---AQ--RE-QAIR-A-------------------------AK--E--K-S---R------A--K---Q--A--------A---K-------K------T-----------------T--Q-----A----P--------AK------A---A-----S----K-----Q------------Q-K-----Q----K---A----P-----K-A--V----K----S--S-A----P-----R---V--SARR----------------------
>Branchiostoma_floridae@EEN42343
------------------MKIELCLYS-GYKIYPGHGKRYA-----RTDGRVYTFLNAKCEA-SFL-MKRNPREITWTVLYRRK-HKKG-Q--QE-E---IQ---K--K-R-S--RRT--AK---FQ-RAI--TGA---SLTEI--MAK---R-N--QKP----------EV-RK---AQ--RE-QAVK-A-------------------------AK--E--K-K---K------A--D---Q--A--------G---K-------R------K-----------------A--P-----A----K--------AR------S---A-----A----P-----K------T------------------K---A----T-----K-T--V----K----A--A-A----P-----R---V--GGKR----------------------
>Strongylocentrotus_purpuratus@50873738.19
------------------MKVELCNFS-GLKIHPGHGRRYA-----RIDGKVFNFINGKCKA-SFM-MKRNPRRVNWTVLYRRK-NKKG-S--QE-E---IT---K--K-R-T--RRT--TK---YQ-RAI--GGS---SLADI--MAK---R-N--QKP----------EA-RK---AQ--RE-QAIK-V-------------------------AK--E--K-T---K------A--K---K--A--------M---K-------K------S-----------------T--A-----P-------------P-----------K-----A----R-----A------G-----A-K-----S----K---A----Q-----Q-K--V----K----S--A-A----P-----R---I--GGKR----------------------
>Patiria_pectinifera@CT01060722.H2.1
------------------MKQELCHFS-GYKIHPGHGIRFA-----RVDGKVFNFVNNKSLA-SFM-MKRNPRRINWTVLYRRK-HRKG-T--QE-E---MT---K--K-R-T--RRT--TK---FH-RAI--VGV---TLEQI--NAK---R-N--QKP----------EV-RK---AQ--RE-QAIK-A-------------------------AK--E--K-T---K------A--S---K--A--------A---S-------K------K-----------------A--A-----P-------------A-----------K-----A----Q-----AK-----P-----V-K-----Q----K---A----A-----V-N--P----K----T--K-A----P-----R---V--TGKR----------------------
>Patiria_miniata@CT01100918.H1.1
------------------MKQELCHFS-GYKIHPGHGIRFA-----RVDGKVFNFVNNKSLA-SFM-MKRNPRRINWTVLYRRK-HRKG-T--QE-E---MT---K--K-R-T--RRT--TK---FH-RAI--VGV---TLEQI--NAK---R-N--QKP----------EV-RK---AQ--RE-QAIK-A-------------------------AK--E--K-A---K------A--S---K--A--------A---S-------K------K-----------------A--A-----P-------------A-----------K-----A----Q-----AK-----P-----V-K-----Q----K---A----A-----P-N--P----K----T--K-A----P-----R---V--TGKR----------------------
>Xenoturbella_bocki@CT01071006.H1.1
------------------MKIELCNFS-GHKIYPGHGKRYV-----RIDGKVFNFLDSKAAA-LFL-AKKNPRKISWTVLYRRK-HKKG-I--QE-E---IT---K--K-R-T--RRT--QK---FQ-RAI--TGA---SLADI--MAK---R-N--QKP----------EV-RK---AQ--RD-QAIR-A-------------------------AK--E--K-K---K------A--K---E--T--------V---K-------K------Q-----------------AK-A-----P----P--------SK------K---E-----K----K-----K------A-----E------------K---A----I-----K-P--T----K----A--A-A----P-----K---V--GGKR----------------------
>Holothuria_glaberrima@CT01070706.H1.1
-----------------------CHFS-LFKIYPGHGKRYI-----RQDGKTFIFFSSKCQK-SFF-MKRNPRDINWTVLYRRK-HKKG-L--QE-E---VT---K--K-R-T--RKT--TK---FQ-RSI--AGT---SLAEI--LAK---K-N--QKP----------EV-RK---AQ--RE-QAIK-A-------------------------AK--E--K-N---R------S--K---K--E--------A---K-------K------P-----------------A--P-----K-------------P-----------------A----S-----K------A-----P-K-----Q----K---A----E-----R-K--V----K----S--S-A----P-----R---V--GGKR----------------------
>Apostichopus_japonicus@CT01090403.H1.1
------------------VKTDLCHFS-LFKIYPGHGKRYV-----RQDGKTFIFINSKCQR-SFF-MKRNPRDINWTVLYRRK-HKKG-V--QE-E---VT---K--K-R-T--RKT--TK---FQ-RSI--AGT---SLAEI--MAK---K-N--QKP----------EV-RK---AQ--RD-QAIK-A-------------------------AK--E--K-N---R------S--K---K--D--------T---R-------K------P-----------------P--A-----K-------------P-----------------A----Q-----K------S-----Q-K-----Q----K---A----E-----K-K--M----K----T--A-A----P-----R---V--GGKR----------------------
>Eptatretus_burgeri@53875468.4
------------------MKLELCNFS-GYKVYPGHGKRYA-----RTDCKVFNFLNSKAQS-LFL-SRRNPRQISWTVLYRRK-HRKG-Q--QD-E---VS---K--R-R-V--RKS--AK---VQ-KTI--VGM---ALTDI--LAK---R-N--QKP----------EV-RK---AQ--RE-QAIR-A-------------------------AK--E--V-K---K------A--K---A--A--------S---K-------K------P-----------------I--P-----V----K--------VQ------Q---K-----S----Q-----K------Q------------------R---I----A-----K-P--M----K----M--Q---------------------------------------------
>Ciona_intestinalis@10115370.42_2
------------------MRTELCQFS-GLKIYPGHGKRYI-----RIDGKSFNLLSGKCQA-LLL-AKKNPRKICWTVLYRRK-HKKG-T--QE-E---VT---K--K-R-T--RRN--VK---FQ-RAI--QGA---SWGEI--VAK---R-N--QKP----------AV-RK---AA--RD-QAIK-A-------------------------AK--E--K-K---K------S--A---E--Q--------A---K-------K---------------------------V-----Q----K--------A-----------A-----K----P-----A------G-----Q-K-----S----K---A----T-----K-N--V----R----A--S-A----P-----R---V--GGKR----------------------
>Ciona_savignyi@CT01060818.H1.1
------------------MRTELCQFS-GLKIYPGHGKRYI-----RIDGKGFNLLSGKCEA-LLL-AKKNPRKICWTVLYRRK-HKKG-T--QE-E---VT---K--K-R-T--RRN--VK---FQ-RAI--QGA---SWGEI--VAK---R-N--QKP----------AV-RK---AQ--RE-QAIK-A-------------------------AK--E--K-K---K------S--S---E--Q--------A---K-------K---------------------------I-----Q----K--------A-----------A-----K----P-----A------G-----A-K-----S----K---A----A-----K-N--V----R----A--A-A----P-----R---V--GGKR----------------------
>Clavelina_lepadiformis@CT01091006.H1.1
------------------MRTELCQF--GLK---GHGKRYA-----RIDGKCFNLLSAKCEA-LLL-AKKNPRKISWTVLYRRK-HKKG-T--QE-E---VA---K--K-R-T--RRN--IK---FQ-RAI--QGA---SWGEI--LAK---R-N--QKP----------EV-RK---AQ--RE-QAIK-A-------------------------AK--E--K-K---K------A--T---E--Q--------A---K-------K---------------------------V-----Q----K----------------------------------------------------------------------------------------------------------------------------------------------
>Diplosoma_listerianum@51452157.144
------------------------------KIYPGHGKRII-----RIDGKSFNIINAKCRS-HFV-NKKNPRKLRWTILYRRK-HKKG-L--QE-E---VV---K--R-R-T--RKA--AK---FQ-RPI--QGT---SWGEI--MAK---R-N--QKP----------EV-RK---AL--RE-QAIK-L-------------------------AK--E--K-K---K------T--A---E--Q--------A---K-------K-------------------------------------------------------------------------------------------------------------------------------------------------------------------------------------
>Molgula_tectiformis@CT01060818.H2.1
------------------MRTELCQFS-GLKIYPGHGKRYA-----RIDGKTFNLLNAKCEA-LLL-SKKNPRKIAWTVLYRRK-HKKG-I--QE-E---VV---K--K-R-S--RKT--VK---HQ-RAI--QGA---SWTEI--LAK---R-N--QKP----------EV-RK---AQ--RE-QAIK-A-------------------------AK--E--K-K---R------A---------Q--------S---K-------K---------------------------A-----S----K--------P-----------Q-----K----A-----G------A-----T-K-----M----K---A----S-----K-N--I----K----K--A-A----P-----V---V--GGKR----------------------
>Molgula_gulf@CT02091006.H1.1
------------------MRTELCQFS-GLKIYPGHGKRYA-----RIDGKTFNLLNAKCES-MLL-KKKNPRKIAWTVLYRRK-HKKG-L--QE-E---VV---K--K-R-S--RRT--VK---HQ-KAI--QGA---SWTEI--LAK---R-N--QKP----------EV-RK---AQ--RE-QAIK-A-------------------------AK--E--K-K---E------D---------T--------S---T-------K---------------------------E-----G----E--------A-----------T-----K-------------------------------------------------------------------------------------------------------------------
>Molgula_occidentalis@CT02091006.H1.1
------------------MRTELCQFS-GLKIYPGHGKRYA-----RIDGKTFNLLNAKCEA-LLL-KKKNPRKISWTVLYRRK-HKKG-V--QE-E---VV---K--K-R-S--RRT--VK---HQ-RAI--QGA---SWTEI--LAK---R-N--QKP----------EV-RK---AQ--RE-QAIK-A-------------------------AK--E--K-K---R------S--T------K--------Q---K-------K---------------------------A-----A----K--------P-----------Q-----K----P-----S------G-----G-K-----N----E---S----Y-----K-E--C----E----K--I-S----P--------------------------------------
>Dendrodoa_grossularia@CT01091006.H1.1
------------------VRTELCQFS-GLKIYPGHGKRFA-----RMDGKVFNLLNAKCAA-LLV-KKKNPRRICWTVLYRRK-HKKG-I--ME-E---VV---K--K-R-T--RRA--QK---FQ-RAI--QGA---SWSEI--LAK---R-N--QKP----------EV-RK---AQ--RE-QAIR-L-------------------------AK--D--K-R---K------T--G---D--Q--------Q---K-------K---------------------------A-----S----K--------P-----------Q-----A----K-----Q------M-----P-K-----M----K---T----S-----Q---------------------------------------------------------------
>Polyandrocarpa_maxima@CT01091006.H1.1
------------------MRTELCQFS-GLKIYPGHGKRFA-----RLDGKVFNLLNAKCAA-LLL-KKKNPRKICWTVLYRR-------------------------------------------------------------------------------------------------------AIR-L-------------------------AK--E--K-K---R------A--S---E--Q--------Q---K-------K---------------------------A-----S----K--------P-----------Q-----S----K-----Q------M-----P-K-----M----K---A----A-----Q-K--M----K----K--S-A----P-----S---V--GGKR----------------------
>Styela_plicata@Spli10994.H1.1
------------------MRTELCQFS-GLKIYPGHGKRFA-----RLDGKVFNLLNNKCAA-FLV-KKKNPRKICWTVLYRRK-HKKG-T--ME-E---VV---K--K-R-T--RRT--QK---FQ-RAI--QGA---SWSEI--LAK---R-N--QK--------------------------------------------------------------------------------------------------------------------------------------------------------------------------------------------------------------------------------------------------------------------------------------------------
>Botryllus_schlosseri@HO068373.H1.1
------------------MRTELCQFS-GLKIYPGHGKRYA-----RIDGKVFNLLNAKCAA-FLV-KKKNPRKIAWTVLYRRK-HKKG-T--ME-E---VV---K--K-R-S--RRT--QK---HN-RAI--QGA---SWSEI--LAK---R-N--QKP----------EV-RK---AQ--RE-QAIR-I-------------------------AK--E--K-K---R------A--V---E--Q--------Q---K-------K---------------------------A-----S----K--------S-----------Q-----A----K-----Q------S-----A-K-----P----K---V----A-----Q-K--V----K----K--A-A----P-----S---V--GGKR----------------------
>Bostrichobranchus_pilularis@CT01091006.H1.1
------------------MRTELCQFS-GLKIYPGHGKRYA-----RIDGKVFNLLSAKCES-LLL-HKKNPRKIAWTVLYRRK-HKKG-L--KE-E---VV---K--K-R-S--RKA--VK---HQ-RAV--QGA---SWTEI--LAK---R-N--QKP----------EV-RK---AQ--RE-QAIK-A-------------------------AK--E--K-K---R------Q--S------Q--------A---K-------K---------------------------V-----S----K--------P-----------A-----A----K-----S------A-----A-K-----G----K---A----V-----K-N--V----K----K--S-S-------------------------------------------
>Cystodytes_dellechiajei@Cdel35216.H1.1
------------------MRTELCQFS-GLKIYPGHGKRYV-----RIDGKGYNLLNSKCES-FHI-ARKNPRKIRWTVLYRRK-HKKG-N--QE-E---IV---K--K-R-T--RRN--VK---YQ-RSI--QGA---SWSEI--LAK---R-N--QK--------------------------------------------------------------------------------------------------------------------------------------------------------------------------------------------------------------------------------------------------------------------------------------------------
>Oikopleura_dioica@CBY23096
------------------MRAELCHFS-GLKIHPGHGVSHC-----RADGKVIRMLNHKVAS-LYH-AKKNPRKLRWTILYRRK-NKKGIS--QE-A---SV---K--R-R-V--RRN--VK---AT-KAV--GGL---SYTEI--LNK---K-L--QKP----------EI-RQ---KQ--RE-NAIR-A-------------------------AK--D--K-K---K------A--S---E--A--------N---K-------K---------------------------A-----A----R--------S-----------A-----T----V-----A------K-----G-K-----A----AAPVA----K-----Q-M--K----K----G--G-A----G-----K---A--GGKR----------------------
>Meleagris_gallopavo@XP_003202835
--------------------------------------------------XVFQFLNAKCES-AFL-SKRNPRQINWTVLYRRK-HKKG-Q--SE-E---IQ---K--K-R-T--RRA--VK---FQ-RAI--TGA---SLAEI--MAK---R-N--QKP----------EV-RK---AQ--RE-QAIR-A-------------------------AK--E--A-K---K------A--K---Q--A--------T---K-------K------T-----------------A--V-----S----A--------AK------A---P-----T----K-----A------A-----P-K-----Q----K---I----V-----K-P--V----K----V--S-A----P-----R---V--GGKR----------------------
>Anolis_carolinensis@XP_003219225
------------------MKVELCSFS-GYKIYPGHGRRYA-----RTDGKVFQFLNAKCES-AFL-SKRNPRQINWTVLYRRK-HKKG-Q--SE-E---VQ---K--K-R-T--RRA--VK---GH-RAI--TGA---SLAEI--MAK---R-N--QKP----------EV-RK---AQ--RE-QAIR-A-------------------------AK--E--A-K---K------A--K---Q--A--------T---K-------K------T-----------------V--P-----S----T--------TK------A---P-----T----K-----A------A-----P-K-----Q----K---I----A-----K-P--V----K----V--S-A----P-----R---V--GGKR----------------------
>Monodelphis_domestica@XP_003763580
------------------MKVELCSFS-GYKIYPGHGRRYA-----RTDGKVFQFLNAKCES-AFL-SKRNPRQINWTVLYRRK-HKKG-Q--SE-E---IQ---K--K-R-T--RRA--VK---FQ-RAI--TGA---SLADI--MAK---R-N--QKP----------EV-RK---AQ--RE-QAIR-A-------------------------AK--E--A-K---K------A--K---Q--A--------T---K-------K------T-----------------A--A-----S----A--------AK------A---P-----T----K-----A------A-----P-K-----Q----K---I----V-----K-P--V----K----V--S-A----P-----R---V--GGKR----------------------
>Eucidaris_tribuloides@CT03120103.H1.1
------------------MKTELCNFS-GYKIHPGHGRRFA-----RIDGKVFNFINGKSKA-SFM-MKRNPRRVNWTVLYRRK-NKKG-S--QE-E---IT---K--K-R-T--RRT--TK---YQ-RSI--AGA---SLAEI--MAK---R-N--QKP----------EA-RK---AQ--RE-QAIK-V-------------------------AK--E--K-T---K------A--K---K--A--------A---K-------K------V-----------------T--A-----P-------------A-----------K-----A----R-----T------G-----Q-K-----Q----K---V----Q-----Q-K--M----K----T--A-A----P-----R---V--GGKR----------------------
>Lytechinus_variegatus@CT01120103.H1.1
------------------MKVELCNFS-GLKIHPGHGRRYA-----RIDGKVFNFINGKCKA-SFM-MKRNPRRVNWTVLYRRK-NKKG-S--QE-E---IT---K--K-R-T--RRT--TK---YQ-RAI--GSA---SLADI--MAK---R-N--QKP----------EA-RK---AQ--RE-QAIK-A-------------------------AK--E--K-T---K------A--K---K--A--------L---K-------K------A-----------------A--A-----P-------------P-----------K-----A----R-----A------G-----T-K-----G----K---A----Q-----Q-K--V----K----S--S-A----P-----R---V--GGKR----------------------
>Oreochromis_niloticus@XP_003453010
------------------MKVELCSFS-GYKIYPGHGRRYA-----RIDGKVFQFLNAKCES-AFL-AKRNPRQINWTVLYRRK-HKKG-Q--SE-E---VA---K--K-R-T--RRA--VK---FT-RAI--TGA---SLAEI--MAK---R-N--QKP----------EV-RK---AQ--RE-QAIR-A-------------------------AK--E--A-K---K------A--K---Q--A--------A---K-------K------P-----------------A--A-----P----P--------AK------A---A-----A----K-----A------A-----Q-K-----P----K---I----A-----K-P--M----K----V--S-A----P-----R---V--GGKR----------------------
>Crotalus_adamanteus@AFJ51254
------------------MKVELCSFS-GYKIYPGHGRRYA-----RTDGKVFQFLNAKCES-AFL-SKRNPRQINWTVLYRRK-HKKG-Q--SE-E---VQ---K--K-R-T--RRA--VK---GH-RAI--TGA---SLAEI--MAK---R-N--QKP----------EV-RK---AQ--RE-QAIR-A-------------------------AK--E--A-K---K------A--K---Q--A--------T---K-------K------A-----------------V--P-----S----T--------TK------A---P-----T----K-----A------A-----P-K-----Q----K---I----V-----K-P--V----K----V--S-A----P-----R---V--GGKR----------------------
>Callorhinchus_milii@AFK10638
------------------MKVELCSFS-GYKIYPGHGKRYA-----RIDGKVFQFLNSKCES-AFL-SKRNPRQINWTVLYRRK-HKKG-Q--SE-E---IQ---K--K-R-S--RRA--VK---FQ-RAI--TGA---SLAEI--LAK---R-N--QKP----------EV-RK---AQ--RE-QAIR-A-------------------------AK--E--A-K---K------A--K---A--A--------T---K-------K------V-----------------T--A-----P----T--------TK------A---P-----Q----K-----S------V-----G-K-----Q----K---F----A-----K-P--M----K----T--Q-A----P-----R---V--GGKRRRL-------------------
>Columba_livia@EMC85611
--------------------------------------------------XVFQFLNAKCES-AFL-SKRNPRQINWTVLYRRK-HKKG-Q--SE-E---IQ---K--K-R-T--RRA--VK---FQ-RAI--TGA---SLAEI--MAK---R-N--QKP----------EV-RK---AQ--RE-QAIR-A-------------------------AK--E--A-K---K------A--K---Q--A--------T---K-------K------T-----------------A--V-----S----A--------AK------A---P-----T----K-----A------A-----P-K-----Q----K---I----V-----K-P--V----K----V--S-A----P-----R---V--GGKR----------------------
>Doliolum_nationalis@Dnat1557.H1.1
------------------MRTELCQFS-GLKIYPGHGKRYY-----RTDGKSFHLLNAKCEA-LLL-AKKNPRKIDWTVLYRRK-HKKG-Q--QE-E---VV---K--R-R-T--RRT--VK---NQ-RAI--QGA---SWGEI--LAK---R-N--QKP----------EV-RK---AQ--RE-QAVK-A-------------------------AK--E--K-K---R------A--A---E--A--------T---K-------K---------------------------T-----A----K--------L-----------Q-----K----------A------P-----Q-K-----T----K---A----V-----K-Q--V----R----A--A-A----P-----R---V--GGKR----------------------
>Salpa_fusiformis@Sfus33695.H1.1
------------------MWTDLCQFS-GLKIYPGHGKRYT-----RIDTRSFMLLSSKCEA-LHL-AKKNPRKISWTVLYRRK-HKKG-L--QV-E---VS---K--R-R-T--RRN--VK---HQ-RAI--QGA---SWGEI--LAK---R-N--QKP----------EV-RK---AQ--RE-QAVK-A-------------------------AK--D--K-K---R------A--S---E--Q--------T---K-------K---------------------------S-----T----K--------S-----------T-----K----------A------A-----P-K-----T----K---A----T-----K-N--V----R----S--S-AR---P-----N---V--GVRR----------------------
>Ophionotus_victoriae@CT01130528.H1.1
------------------LETNLCHFS-GYKIYPGHGKRFA-----RVDGKAFNFVSQKCLA-SFM-MKRNPRKINWTVMYRRK-HKKG-S--QE-E---VA---K--K-R-T--RRT--HK---FQ-RAI--VGA---SLTEI--MAK---R-N--QKP----------EV-RK---AQ--RE-QAVK-V-------------------------AK--E--K-T---K------A--T---K--A--------Q---K-------K------V-----------------V--Q-----S-------------Q-----------V-----K----S-----S------K-----G-G-----K----K---S----S-----K-A--M----K----G--A-G----PG----R---V--GGKR----------------------
>Anas_platyrhynchos@EOB08547
-------------------RVELCSFS-GYKIYPGHGRRYA-----RTDGKVFQFLNAKCES-AFL-SKRNPRQINWTVLYRRK-HKKG-Q--SE-E---IQ---K--K-R-T--RRA--VK---FQ-RAI--TGA---SLAEI--MAK---R-N--QKP----------EV-RK---AQ--RE-QAIR-A-------------------------AK--E--A-K---K------A--K---Q--A--------T---K-------K------T-----------------A--V-----S----A--------AK------A---P-----T----K-----A------A-----P-K-----Q----K---I----V-----K-P--V----K----V--S-A----P-----R---V--GGKR----------------------
>Alligator_sinensis@XM_006033032.H1.1
------------------MKVELCSFS-GYKIYPGHGRRYA-----RTDGKVFQFLNAKCES-AFL-SKRNPRQINWTVLYRRK-HKKG-Q--SE-E---IQ---K--K-R-T--RRA--VK---FQ-RAI--TGA---SLAEI--MAK---R-N--QKP----------EV-RK---AQ--RE-QAIR-A-------------------------AK--E--A-K---K------A--K---Q--A--------T---K-------K------T-----------------A--T-----S----T--------TK------A---P-----T----K-----A------A-----P-K-----Q----K---I----V-----K-P--V----K----V--S-A----P-----R---V--GGKR----------------------
>Ambystoma_mexicanum@CT01131211.H1.1
------------------MKVELCSFS-GYKIYPGHGRRYA-----RIDGKVFQFLNAKCES-AFL-SKRNPRQINWTVLYRRK-HKKG-Q--SE-E---IQ---K--K-R-S--RRA--VK---FQ-RAI--TGA---SLAEI--MAK---R-N--QKP----------EV-RK---AQ--RE-QAIR-A-------------------------AK--E--A-K---K------A--K---A--A--------T---K-------K------T-----------------T--T-----S----T--------AK------A---P-----S----K-----S------A-----P-K-----Q----K---F----A-----K-P--M----K----T--Q-A----P-----R---V--GGKR----------------------
>Caiman_crocodilus@Contig82.H1.1
------------------MKVELCSFS-GYKIYPGHGRRYA-----RTDGKVFQFLNAKCES-AFL-SKRNPRQINWTVLYRRK-HKKG-Q--SE-E---IQ---K--K-R-T--RRA--VK---FQ-RAI--TGA---SLAEI--MAK---R-N--QKP----------EV-RK---AQ--RE-QAIR-A-------------------------AK--E--A-K---K------A--K---Q--A--------T---K-------K------T-----------------A--A-----S----T--------TK------A---P-----T----K-----A------A-----P-K-----Q----K---I----V-----K-P--V----K----V--S-A----P-----R---V--GGKR----------------------
>Caretta_caretta@Contig6222.H1.1
----------------------------------------------------------------------NPRQINWTVLYRRK-HKKG-Q--SE-E---IQ---K--K-R-T--RRA--VK---FQ-RAI--TGA---SLAEI--MAK---R-N--QKP----------EV-RK---AQ--RE-QAIR-A-------------------------AK--E--A-K---K------A--K---Q--A--------T---K-------K------S-----------------T--P-----S----I--------TK------A---P-----T----K-----A------A-----P-K-----Q----K---I----M-----K-P--V----K----V--S-A----P-----R---V--GGK-----------------------
>Chelonoidis_nigra@CT01131211.H1.1
------------------MKVELCSFS-GYKIYPGHGRRYA-----RTDGKVFQFLNAKCES-AFL-SKRNPRQINWTVLYRRK-HKKG-Q--SE-E---IQ---K--K-R-T--RRA--VK---FQ-RAI--TGA---SLAEI--MAK---R-N--QKP----------EV-RK---AQ--RE-QAIR-A-------------------------AK--E--A-K---K------A--K---Q--A--------T---K-------K------S-----------------T--P-----S----T--------TK------A---P-----T----K-----A------A-----P-K-----Q----K---F----M-----K-P--V----K----V--S-A----P-----R---V--GGKR----------------------
>Chrysemys_picta_bellii@CT01131211.H1.1
-------------------RVELCSFS-GYKIYPGHGRRYA-----RTDGKVFQFLNAKCES-AFL-SKRNPRQINWTVLYRRK-HKKG-Q--SE-E---IQ---K--K-R-T--RRA--VK---FQ-RAI--TGA---SLAEI--MAK---R-N--QKP----------EV-RK---AQ--RE-QAIR-A-------------------------AK--E--A-K---K------A--K---Q--A--------T---K-------K------S-----------------T--P-----S----T--------TK------A---P-----T----K-----A------A-----P-K-----Q----K---I----M-----K-P--V----K----V--S-A----P-----R---V--GGKR----------------------
>Crocodylus_niloticus@toto607.H1.1
------------------MKVELCSFS-GYKIYPGHGRRYA-----RTDGKVFQFLNAKCES-AFL-SKRNPRQINWTVLYRRK-HKKG-Q--SE-E---IQ---K--K-R-T--RRA--VK---FQ-RAI--TGA---SLAEI--MAK---R-N--QKP----------EV-RK---AQ--RE-QAIR-A-------------------------AK--E--A-K---K------A--K---Q--A--------T---K-------K------T-----------------A--T-----S----T--------TK------A---P-----T----K-----A------A-----P-K-----Q----K---I----V-----K-P--V----K----V--S-A----P-----R---V--GGKR----------------------
>Cyclorana_alboguttata@CT01131211.H1.1
------------------MKVELCSFS-GYKIYPGHGRRYA-----RTDGKVFQFLNAKCES-AFL-SKRNPRQINWTVLYRRK-HKKG-Q--SE-E---VQ---K--K-R-T--RRA--VK---FQ-RAI--TGA---SLAEI--MAK---R-N--QKP----------EV-RK---AQ--RE-QAIR-A-------------------------AK--E--A-K---K---------------------------------------------------------------------------------------------------------------------------------------------------------------------------------------------------------------------------
>Cynops_pyrrhogaster@CT01131211.H1.2
--------------------------------------------------KVFQFLNAKCES-AFL-SKRNPRQINWTVLYRRK-HKKG-Q--SE-E---IQ---K--K-R-S--RRA--VK---FQ-RAI--TGA---SLAEI--MAK---R-N--QKP----------EV-RK---AQ--RE-QAIR-A-------------------------AK--E--A-K---K------A--K---A--A--------T---K-------K-------------------------------------------------------------------------------------------------------------------------------------------------------------------------------------
>Elaphe_guttata@CT02131211.H1.1
------------------MKVELCSFS-GYKIYPGHGRRYA-----RTDGKVFQFLNAKCES-AFL-SKRNPRQINWTVLYRRK-HKKG-Q--SE-E---VQ---K--K-R-T--RRA--VK---GH-RAI--TGA---SLAEI--MAK---R-N--QKP----------EV-RK---AQ--RE-QAIR-A-------------------------AK--E--A-K---K------A--K---Q--A--------T---K-------K------T-----------------V--P-----S----T--------TK------A---P-----T----K-----T------A-----P-K-----Q----K---I----V-----K-P--V----K----V--S-A----P-----R---V--GGKR----------------------
>Emys_orbicularis@Contig3127.H1.1
------------------MKVELCSFS-GYKIYPGHGRRYA-----RTDGKVFQFLNAKCES-AFL-SKRNPRQINWTVLYRRK-HKKG-Q--SE-E---IQ---K--K-R-T--RRA--VK---FQ-RAI--TGA---SLAEI--MAK---R-N--QKP----------EV-RK---AQ--RE-QAIR-A-------------------------AK--E--A-K---K------A--K---Q--A--------T---K-------K------S-----------------T--P-----S----T--------TK------A---P-----T----K-----A------A-----P-K-----Q----K---I----M-----K-P--V----K----V--S-A----P-----R---V--GGKR----------------------
>Eublepharis_macularius@CT01131211.H1.1
------------------MKVELXSFX-GYKIYPGHGRRYA-----RTDGKVFQFLNAKCES-AFL-SKRNPRQINWTVLYRRK-HKKG-Q--SE-E---VQ---K--K-R-T--RRA--VK---GH-RAI--TGA---SLAEI--MAK---R-N--QKP----------EV-RK---AQ--RE-QAIR-A-------------------------AK--E--A-K---K------A--K---Q--A--------T---K-------K------T-----------------V--P-----S----T--------TK------A---P-----T----K-----T------A-----P-K-----Q----K---I----V-----K-P--V----K----V--S-A----P-----R---V--GGKR----------------------
>Lampropholis_coggeri@CT01131211.H1.1
-------------------RVELCSFS-GYKIYPGHGRRYA-----RTDGKVFQFLNAKCES-AFL-SKRNPRQINWTVLYRRK-HKKG-Q--SE-E---VQ---K--K-R-T--RRA--VK---GH-RAI--TGA---SLAEI--MAK---R-N--QKP----------EV-RK---AQ--RE-QAIR-A-------------------------AK--E--A-K---K------A--K---Q--A--------T---K-------K------T-----------------V--P-----S----T--------TK------A---P-----T----K-----A------A-----P-K-----Q----K---I----V-----K-P-------------------------------------------------------------
>Latimeria_chalumnae@CT01131211.H1.1
-------------------RVELCSFS-GYKIYPGHGRRYA-----RIDGKVFQFVNAKCES-AFL-SKRNPRQINWTVLYRRK-HKKG-Q--SE-E---VQ---K--K-R-T--RRA--VK---FQ-RAI--TGA---SLAEI--LAK---R-N--QKP----------EV-RK---AQ--RE-QAIR-A-------------------------AK--E--A-K---K------A--K---Q--A--------T---K-------K------V-----------------A--A-----Q---------------------A---P-----A----K-----T------A-----P-K-----Q----K---I----V-----K-P--M----K----A--S-A----P-----R---V--GGKR----------------------
>Latimeria_menadoensis@GAPS01000074.H1.1
------------------MKVELCSFS-GYKIYPGHGRRYA-----RIDGKVFQFVNAKCES-AFL-SKRNPRQINWTVLYRRK-HKKG-Q--SE-E---VQ---K--K-R-T--RRA--VK---FQ-RAI--TGA---SLAEI--LAK---R-N--QKP----------EV-RK---AQ--RE-QAIR-A-------------------------AK--E--A-K---K------A--K---Q--A--------T---K-------K------V-----------------A--A-----Q----A--------AK------A---P-----A----K-----T------A-----P-K-----Q----K---I----V-----K-P--M----K----A--S-A----P-----R---V--GGKR----------------------
>Notophthalmus_viridescens@Nvir6640.H1.1
------------------MKXELCSFX-GYXIYXXXXXRXA-----XIXGKVXQFLNAKCES-XFL-SKRXPRQXXWXXLYXRK-XKKG-Q--SE-X---XX---X--X-X-X--XRA--VK---FQ-RAI--TGA---SLAEX--MAK---R-N--QKP----------EX-XX---AX--RX-QXIR-A-------------------------AK--X--A-K---K------A--K---A--X--------T---K-------K------T-----------------T--T-----S----A--------AK------A---P-----S----K-----S------A-----P-K-----Q----X---F----X-----K-P--M----K----T--Q-A----P-----R---V--GGKR----------------------
>Pelodiscus_sinensis@toto38116.H1.1
-------------------------------------------------GPVFQFLNAKCES-AFL-SKRNPRQINWTVLYRRK-HKKG-Q--SE-E---IQ---K--K-R-T--RRA--VK---FQ-RAI--TGA---SLAEI--MAK---R-N--QKP----------EV-RK---AQ--RE-QAIR-A-------------------------AK--E--A-K---K------A--K---Q--A--------T---K-------K------T-----------------T--P-----S----T--------TK------A---P-----T----K-----A------A-----P-K-----Q----K---I----V-----K-P--V----K----V--S-A----P-----R---V--GGKR----------------------
>Phrynops_hilarii@Contig29892.H1.1
------------------MKVELCSFS-GYKIYPGHGRRYA-----RTDGKVFQFLNAKCES-AFL-SKRNPRQINWTVLYRRK-HKKG-Q--SE-E---IQ---K--K-R-T--RRA--VK---FQ-RAI--TGA---SLAEI--MAK---R-N--QKP----------EV-RK---AQ--RE-QAIR-A-------------------------AK--E--A-K---K------A--K---Q--A--------T---K-------K------T-----------------V--P-----S----T--------TK------A---P-----T----K-----T------A-----P-K-----Q----K---I----A-----K-P--V----K----V--S-A----P-----R---V--GGKR----------------------
>Podarcis_sp.@Contig236.H1.1
------------------MKVELCSFS-GYKIYPGHGRRYA-----RTDGKVFQFLNAKCES-AFL-SKRNPRQINWTVLYRRK-HKKG-Q--SE-E---VQ---K--K-R-T--RRA--VK---CH-RAI--TGA---SLAEI--MAK---R-N--QKP----------EV-RK---AQ--RE-QAIR-A-------------------------AK--E--A-K---K------A--K---Q--A--------T---K-------K------T-----------------V--P-----S----T--------TK------A---P-----T----K-----A------A-----P-K-----Q----K---I----M-----K-P--V----K----V--S-A----P-----R---V--GGKR----------------------
>Pogona_vitticeps@CT01131211.H1.1
------------------MKVELCSFS-GYKIYPGHGRRYA-----RTDGKVFQFLNAKCES-AFL-SKRNPRQINWTVLYRRK-HKKG-Q--SE-E---VQ---K--K-R-T--RRA--VK---GH-RAI--TGA---SLAEI--MAK---R-N--QKP----------EV-RK---AQ--RE-QAIR-A-------------------------AK--E--A-K---K------A--K---Q--A--------T---K-------K------A-----------------V--P-----S----T--------TK------A---P-----T----K-----A------A-----P-K-----Q----K---I----V-----K-P--V----K----V--S-A----P-----R---V--GGKR----------------------
>Protopterus_annectens@CT01131211.H1.1
------------------MKVELCSFS-GYKIYPGHGRRYA-----RVDGKVFQFLNAKCES-AFL-SKRNPRQINWTVLYRRK-HKKG-Q--ME-E---IQ---K--K-R-I--RRA--VK---HP-RAI--TGA---SLAEI--MAK---R-N--QKP----------EV-RK---AQ--RE-QAIR-A-------------------------AK--E--A-K---K------A--K---Q--A--------K---K-------T------A-----------------A--P-----P-------------AK------A---A-----S----K-----T------A-----P-K-----Q----K---I----A-----K-P--V----K----V--S-A----P-----R---V--GGKR----------------------
>Python_regius@CT02131211.H1.1
------------------MKVELCSFS-GYKIYPGHGRRYA-----RTDGKVFQFLNAKCES-AFL-SKRNPRQINWTVLYRRK-HKKG-Q--SE-E---VQ---K--K-R-T--RRA--VK---GH-RAI--TGA---SLAEI--MAK---R-N--QKP----------EV-RK---AQ--RE-QAIR-A-------------------------AK--E--A-K---K------A--K---Q--A--------T---K-------K------A-----------------V--P-----S----A--------TK------A---P-----T----K-----A------A-----P-K-----Q----K---I----V-----K-P--V----K----V--S-A----P-----R---V--GGKR----------------------
>Rana_chensinensis@Rche98804.H1.1
-------------------RVELCSFS-GYKIYPGHGRRYA-----RIDGKXFQFLNAKCES-AFL-SKRNPRQINWXVLYRRK-HK--------------------------------------------------------------------------------------------------------------------------------------------------------------------------------------------------------------------------------------------------------------------------------------------------------------------------------------------------------------------------
>Sphenodon_punctatus@toto32091.H1.1
------------------MKVELCSFS-GYKIYPGHGRRYA-----RTDGKVFQFLNAKCES-AFL-SKRNPRQINWTVLYRRK-HKKG-Q--SE-E---VQ---K--K-R-T--RRA--VK---FQ-RAI--TGA---SLAEI--MAK---R-N--QKP----------EV-RK---AQ--RE-QAIR-A-------------------------AK--E--A-K---K------A--K---Q--A--------T---K-------K------A-----------------V--P-----S----T--------TK------A---P-----T----K-----A------A-----P-K-----Q----K---I----M-----K-P--V----K----V--S-A----P-----R---V--GGKR----------------------
>Trachemys_scripta@CT01131211.H1.1
------------------MKVELCSFS-GYKIYPGHGRRYA-----RTDGKVFQFLNAKCES-AFL-SKRNPRQINWTVLYRRK-HKKG-Q--SE-E---IQ---K--K-R-T--RRA--VK---FQ-RAI--TGA---SLAEI--MAK---R-N--QKP----------EV-RK---AQ--RE-QAIR-A-------------------------AK--E--A-K---K------A--K---Q--A--------T---K-------K------S-----------------T--P-----S----T--------TK------A---P-----T----K-----A------A-----P-K-----Q----K---I----M-----K-P--V----K----V--S-A----P-----R---V--GGKR----------------------
