# Supplementary material for: A phylogenomic framework and timescale for comparative studies of tunicates
Source: BMC Biol. 2018 Apr 13;16:39. doi: 10.1186/s12915-018-0499-2 (PMC5899321; doi:10.1186/s12915-018-0499-2)
Supplement: Supplementary file 4 — Supporting data. Transcriptome assemblies, alignments, and trees. (ZIP 38502 kb) [file 12915_2018_499_MOESM4_ESM.zip › 12915_2018_499_MOESM4_ESM/12915_2018_499 (Delsuc) Files Updated 23-03-2018/rpl24-B.fasta]

>Homo_sapiens@Q9UHA3
--------------MRIEKCYFCSGPIYPGHGMMFVRNDCKVFRFCKSKCHK-NF-KKKRNPRKVRWTKA-F--RKAAG----KE-------L--TV--------------------------------------------------------------------------------DNSF---E-------FEKRR-NE-P-I-----K-YQRELW-N---KTI------D--A---MKRV-----E--E--I-KQK-RQAKFIMNR-L--K-KN---KE-LQK-VQ--DIK---EV---KQN------I--------------------------H-L-------------I---R------------------A-----------P--------------L-------------------------A----------G--------------------------------------------------K------------G----K--Q-------------L-------------E----E------------------K---M---V---Q-Q----------------L---------Q-----E-------D------V-----------D---------M-----E--------------------------------------------------------------------------------------------D--A--P-------------------------------------------------------------------------------------------------
>Mus_musculus@XP_893472
-------------XMRIEKCYFCSGPIYPGHGMMFVRNDCKVFRFCKSKCHK-NF-KKKRNPRKVRWTKA-F--RKAAG----KE-------L--TV--------------------------------------------------------------------------------DNSF---E-------FEKRR-NE-P-V-----K-YQRELW-N---KTI------D--A---MKRV-----E--E--I-KQK-RQAKFIMNR-L--K-KN---KE-LQK-VQ--DIK---EV---KQN------I--------------------------H-L-------------I---R------------------A-----------P--------------L-------------------------A----------G--------------------------------------------------K------------G----K--Q-------------L-------------E----E------------------K---M---V---Q-Q----------------L---------Q-----E-------D------V-----------D---------M-----E--------------------------------------------------------------------------------------------E--A--S-------------------------------------------------------------------------------------------------
>Bos_taurus@ELR49161
--------------MRIEKCYFCSGPIYPGHGMMFVRNDCKVFRFCKSKCHK-NF-KKKRNPRKVRWTKA-F--RKAAG----KE-------L--TV--------------------------------------------------------------------------------DNSF---E-------FEKRR-NE-P-V-----K-YQRELW-N---KTI------D--A---MKRV-----E--E--I-KQK-RQAKFIMNR-L--K-KN---KE-LQK-VQ--DVK---EV---KQN------I--------------------------H-L-------------I---R------------------A-----------P--------------L-------------------------A----------G--------------------------------------------------K------------G----K--Q-------------L-------------E----D------------------K---M---V---Q-K----------------L---------Q-----E-------D------V-----------D---------M-----E--------------------------------------------------------------------------------------------D--V--S-------------------------------------------------------------------------------------------------
>Monodelphis_domestica@XP_001378259
--------------MRIEKCYFCSGPVYPGHGMMFVRNDCKVFRFCKSKCHK-NF-KKKRNPRKVRWTKA-F--RKAAG----KE-------L--TV--------------------------------------------------------------------------------DNSF---E-------FEKRR-NE-P-V-----K-YQRELW-N---KTV------D--A---MKRV-----E--E--I-KQK-RQAKFIMNR-L--K-KS---KE-LQK-VQ--AIN---EV---KQN------I--------------------------H-L-------------I---R------------------A-----------P--------------L-------------------------A----------G--------------------------------------------------K------------G----K--Q-------------L-------------E----E------------------K---M---V---L-K----------------L---------Q-----Q-------D------V-----------D---------M-----E--------------------------------------------------------------------------------------------D--D--S-------------------------------------------------------------------------------------------------
>Ornithorhynchus_anatinus@XP_001514428
----------------------------------------XVFRFCKSKCHK-NF-KKKRNPRKVRWTKA-F--RKAAG----KE-------L--TV--------------------------------------------------------------------------------DNSF---E-------FEKRR-NE-P-V-----K-YERELW-N---KTV------D--A---MKRV-----E--E--I-KQK-RQAKFIMNR-L--K-KS---KE-LQK-VQ--DIK---EV---KQS------I--------------------------H-L-------------I---R------------------A-----------P--------------L-------------------------A----------G--------------------------------------------------K------------G----K--R-------------L-------------E----E------------------K---M---V---Q-K----------------L---------Q-----E-------D------V-----------D---------M-----E--------------------------------------------------------------------------------------------E--V--P-------------------------------------------------------------------------------------------------
>Gallus_gallus@XP_001232073
--------------MRIEKCYFCSGPIYPGHGVMFVRNDCKIFRFCKSKCHK-NF-KKKRNPRKIRWTKA-F--RKAAG----KE-------L--TV--------------------------------------------------------------------------------DNSF---E-------FEKRR-NE-P-V-----K-YQRELW-N---KTV------D--A---MKRV-----E--E--I-KQK-RQARFIMNR-L--K-KS---KE-LQK-AE--DIK---EV---KQN------I--------------------------H-L-------------L---R------------------A-----------P--------------H-------------------------A----------G--------------------------------------------------K------------P----K--Q-------------L-------------E----E------------------K---M---V---Q-K----------------L---------Q-----E-------D------V-----------A---------M-----E--------------------------------------------------------------------------------------------E--D--S-------------------------------------------------------------------------------------------------
>Taeniopygia_guttata@XP_002195935
-----------------------------------------XFRFCKSKCHR-NF-KKKRNPRKMRWTKA-F--RKAAG----KE-------L--TV--------------------------------------------------------------------------------DNSF---E-------FEKRR-NE-P-V-----K-YQRELW-N---KTV------D--A---MKRV-----E--E--I-KQK-RQARFIMNR-L--K-KS---KE-LQK-AE--DIK---EV---KQN------I--------------------------H-L-------------L---R------------------A-----------P--------------H-------------------------A----------G--------------------------------------------------T------------P----K--Q-------------L-------------E----D------------------K---M---V---Q-E----------------L---------Q-----E-------D------V-----------P---------M-----E--------------------------------------------------------------------------------------------E--D--S-------------------------------------------------------------------------------------------------
>Xenopus_laevis@AAH42273
--------------MRVEKCYFCSAPIYPGHGMMFVRNDSKVFRFCRSKCHK-NF-KKKRNPRKIRWTKA-F--RKSAG----KE-------L--TV--------------------------------------------------------------------------------DNSF---E-------FEKRR-NE-P-V-----K-YQRELW-S---KSV------E--A---MKRV-----E--E--I-KQK-RQARFIMNR-L--K-KG---KE-LQK-AQ--DIK---EV---KQN------I--------------------------H-L-------------I---R------------------A-----------P--------------H-------------------------A----------G--------------------------------------------------K------------A----K--Q-------------L-------------E----D------------------K---M---V---Q-K----------------L---------Q-----E-------D------V-----------D---------M-----E--------------------------------------------------------------------------------------------D--P--S-------------------------------------------------------------------------------------------------
>Xenopus_tropicalis@AAI59095
--------------MRVEKCYFCSAPIYPGHGMMFVRNDCKVFRFCRSKCHK-NF-KKKRNPRKIRWTKA-F--RKSAG----KE-------L--TV--------------------------------------------------------------------------------DNAF---E-------FEKRR-NE-P-V-----K-YKRELW-S---KTV------E--A---MKRV-----E--E--I-KQK-RQARFIMNR-L--K-KG---KE-LQK-AQ--DIK---EV---KQN------I--------------------------H-L-------------I---R------------------A-----------P--------------H-------------------------A----------G--------------------------------------------------K------------T----K--Q-------------L-------------E----D------------------K---M---V---Q-K----------------L---------Q-----E-------D------V-----------D---------M-----E--------------------------------------------------------------------------------------------D--S--S-------------------------------------------------------------------------------------------------
>Xenopus_laevis@AAH73497
--------------MRVEKCYFCSAPIYPGHGMMFVRNDCKAFRFCRSKCHK-NF-KKKRNPRKLRWTKA-F--RKSAG----KE-------L--TV--------------------------------------------------------------------------------DNSF---E-------FEKRR-NE-P-F-----K-YQRQLW-S---KTV------E--A---MKRV-----E--E--I-KQK-RQARFIMNR-L--K-KG---KE-LQK-AQ--DIK---EV---KQN------I--------------------------H-L-------------I---R------------------A-----------P--------------H-------------------------A----------G--------------------------------------------------K------------A----K--Q-------------M-------------E----D------------------K---M---V---Q-K----------------L---------Q-----E-------D------V-----------D---------M-----E--------------------------------------------------------------------------------------------E--S--A-------------------------------------------------------------------------------------------------
>Rana_catesbeiana@ACO52077
--------------MRVEKCYFCSAPIYPGHGMMFVRNDCKVFRFCRSKCHK-NF-KKKRNPGRIRWTKA-F--RKAAG----KE-------L--TV--------------------------------------------------------------------------------DNAF---E-------FEKRR-NE-P-I-----K-YQRELW-S---KTV------D--A---MKRV-----E--E--I-KRK-RQAQFIMNR-L--K-KG---KE-LEK-AQ--DIK---EV---KQN------I--------------------------H-L-------------I---R------------------A-----------P--------------H-------------------------A----------G--------------------------------------------------K------------A----K--K-------------L-------------E----D------------------K---M---V---Q-K----------------L---------Q-----E-------D------V-----------D---------M-----A--------------------------------------------------------------------------------------------E--S--S-------------------------------------------------------------------------------------------------
>Rana_catesbeiana@ACO51959
--------------MRVEKCYFCSAPIYPGHGMMFVRNDCKVFRFCRSKCHK-NF-KKKRNPRKIRWTKA-F--RKAAG----KE-------L--TV--------------------------------------------------------------------------------DNAF---E-------FEKRR-NE-P-I-----K-YQRELW-S---KTV------D--A---MKRV-----E--E--I-KRK-RQAQFIMNR-L--K-KG---KG-LEK-AQ--DIK---EV---KQN------I--------------------------H-L-------------I---R------------------A-----------P--------------H-------------------------A----------G--------------------------------------------------K------------A----K--K-------------L-------------E----D------------------K---M---V---Q-K----------------L---------Q-----E-------D------V-----------D---------M-----A--------------------------------------------------------------------------------------------E--S--S-------------------------------------------------------------------------------------------------
>Ambystoma_mexicanum@45804612.1
--------------MRIEKCYFCSGPLYPGHGMIFVRNDCKMFRFCRSKCHK-NF-KKKRNPRKVRWTKA-F--RKATG----KE-------L--TV--------------------------------------------------------------------------------DNSL---E-------FEKRR-NE-P-V-----K-YQRELW-S---KSV------E--A---MKRV-----E--E--I-KQK-RQARFIMNR-L--R-KG---KE-LEK-AQ--DIK---EV---KQN------I--------------------------H-L-------------V---R------------------A-----------P--------------H-------------------------A----------G--------------------------------------------------K------------A----K--R-------------L-------------E----D------------------K---M---V---Q-K----------------L---------Q-----E-------D------V-----------D---------M----------------------------------------------------------------------------------------------------------------------------------------------------------------------------------------------------------
>Danio_rerio@12017166.70_0
--------------MRIEKCYFCSAPVYPGHGMMFVRNDCKVFRFCRSKCHK-NF-KKKRNPRKTRWTKA-F--RKSAG----KE-------L--TV--------------------------------------------------------------------------------DNSL---E-------FEKRR-NT-P-V-----K-YNRELW-S---KTV------E--A---MRKV-----E--S--I-KHK-RQARFIMNR-L--K-KG---KE-LEK-AA--DIS---EV---KKN------I--------------------------H-L-------------I---K------------------A-----------P--------------H-------------------------A----------G--------------------------------------------------Q------------A----K--Q-------------L-------------E----D------------------K---M---V---Q-K----------------L---------A-----E-------D------V-----------E---------M-----D--------------------------------------------------------------------------------------------E--X--P-------------------------------------------------------------------------------------------------
>Callorhinchus_milii@CT01070720.H1.1
----------------------------------------------RSKCHK-NF-KKKRNPRKVRWTKA-F--RKSAG----KE-------L--TV--------------------------------------------------------------------------------DNSF---E-------FEKRR-NM-P-V-----K-YQRELW-S---KT---------------------------------------------------------------------------------------------------------------------------------------------------------------------------------------------------------------------------------------------------------------------------------------------------------------------------------------------------------------------------------------------------------------------------------------------------------------------------------------------------------------------------------------------------------------------------------------------------------------------------------------------------
>Squalus_acanthias@CT01070725.H1.1
--------------MRIEKCYFCSAPVYPGHGMMFVRNDCKAFRFCRSKCHK-NF-KKKRNPRKVRWTKA-F--RKSSG----KE-------L--TV--------------------------------------------------------------------------------DNVF---E-------FEKRR-NA-P-V-----K-YQRELW-S---KSV------V--A---MKRI-----A--E--I-KEK-RQGRFIMNR-L--K-KS---KE-LQT-KA--DIK---EV---KQN------I--------------------------H-L-------------I---K------------------A-----------P--------------H-------------------------A----------E--------------------------------------------------R------------A----K--K-------------L-------------E----E------------------K---M---V---Q-T----------------L---------Q-----E-------D------L-----------E---------M-----A--------------------------------------------------------------------------------------------E--D--S-------------------------------------------------------------------------------------------------
>Petromyzon_marinus@813229534.H2.1
--------------MRIETCYFCSAPVYPGHGIQFVRNDCKVFRFCRSKCHK-GF-KRKRNPRRVRWTKS-F--RRAAG----KE-------L--TL--------------------------------------------------------------------------------DNCF---E-------FEKRR-NV-P-V-----K-YDRELW-E---KTV------E--A---MKRV-----V--E--I-KSR-RQAQFIKNR-L--S-KG---KE-LRA-KD--DLR---LV---QKD------I--------------------------H-L-------------I---Q------------------A-----------P--------------H-------------------------A----------E--------------------------------------------------K------------E----L--Q-------------L-------------E----A------------------K---LEVAV---R-V----------------A---------D-----T-------P------V-----------A---------M-----E--------------------------------------------------------------------------------------------E--N----------------------------------------------------------------------------------------------------
>Eptatretus_burgeri@53866847.1
--------------MRIEKCYFCSAPVYPGHGMQFVRNDCKIFRFCRSKCHK-NF-KRKRNPRRSRWTKA-F--RKAHA----KE-------L--TV--------------------------------------------------------------------------------DTCF---E-------FEKRR-NI-P-I-----K-YDRALW-K---DTV------K--A---MKRV-----Q--E--I-KEK-RQTQFIKNR-L--K-RG---RE-IDA-VS--NLK---EI---KQN------I--------------------------Q-L-------------L---R------------------A-----------P--------------H-------------------------A----------V--------------------------------------------------S------------E----K--K-------------L-------------E----E------------------K---M---V--------------------------------------------------------------------------------------------------------------------------------------------------------------------------------------------------------------------------------------------------------------------------------------
>Xenoturbella_bocki@Xbo1829.H1.1
--------------VRVDKCYFCSGPLYPGHGVQFVRNDSKVFKFCRSKCHK-AF-KKKRNPRKVRWTKA-F--RKSAG----KE-------L--AV--------------------------------------------------------------------------------DASF---E-------FEKRR-DR-P-V-----K-YSRELW-Q---QTI------R--A---MKRV-----E--E--I-KQK-RQNRYLMNR-L--K-KG---KE-LEK-AA--DIR---EV---KQS------I--------------------------E-L-------------V---K------------------L-----------P--------------A-------------------------A----------G----------------------------L---------------------R------------K----K--E--------------------------------E------------------A---M---V---H-V----------------I---------H-----E-------E------S-----------D---------Q-----G--------------------------------------------------------------------------------------------E-------------------------------------------------------------------------------------------------------
>Xenoturbella_bocki@CT01100918.H1.1
--------------VRVDKCYFCSGPLYPGHGIQFVRNDSKVFKFCRSKCHK-AF-KKKRNPRKVRWTKA-F--RKSAG----KE-------L--AV--------------------------------------------------------------------------------DASF---E-------FEKRR-DR-P-V-----K-YSRELW-Q---QTI------R--A---MKRV-----E--E--I-KQK-RQNRYLMNR-L--K-KG---KE-LEK-AA--DIR---EV---KQS------I--------------------------E-L-------------V---K------------------L-----------P--------------A-------------------------A----------G----------------------------L---------------------R------------K----K--E--------------------------------E------------------A---M---V---H-V----------------I---------H-----E-------E------S-----------D---------Q-----G--------------------------------------------------------------------------------------------E-------------------------------------------------------------------------------------------------------
>Strongylocentrotus_purpuratus@XP_786936
--------------MRVEKCYFCSSPIYPGHGIHFVRNDSKIFRFCRGKCHK-AF-KKKKNPRKVRWTKA-F--RKGAG----KE-------L--AV--------------------------------------------------------------------------------DNSF---E-------FEKRR-NI-P-V-----K-YERELW-Q---KTI------T--A---MARV-----D--E--I-KQR-REGQHIINR-L--K-KG---KE-LRK-QR--DIL---EV---KKS------I--------------------------H-L-------------I---K------------------S-----------P----------------------------------------A----------A--------------------------------------------------G------------L----K--E-------------R-------------R----A------------------E---E---V---Q-V----------------I---------E-----E-------Q------D-----------E---------E-----M--------------------------------------------------------------------------------------------A--V--AE-EN---------------------------------------------------------------------------------------------
>Paracentrotus_lividus@CT01070709.H1.1
--------------MRVEKCYFCSSPIYPGHGISFVRNDSKIFRFCRGKCHK-AF-KRKKNPRKVRWTKA-F--RKAAG----KE-------L--AV--------------------------------------------------------------------------------DNSF---E-------FEKRR-NI-P-V-----K-YERELW-Q---KTI------T--A---MARV-----D--E--I-KQR-RAGQHIINR-L--K-KG---KE-LRK-QR--DIL---EV---KKS------I--------------------------H-L-------------I---K------------------S-----------P----------------------------------------A----------A--------------------------------------------------G------------L----K--K-------------R-------------R----E------------------E---E---V---Q-V----------------I---------E-----E-------Q------D-----------E---------E-----M--------------------------------------------------------------------------------------------A--E--AE-E----------------------------------------------------------------------------------------------
>Saccoglossus_kowalevskii@ti.5
--------------MRVEKCYFCSSPLYPGHGINFVRNDCKMFRFCRSKCHK-AF-KKKRNPRKVRWTKA-F--RKAHG----KD-------L--AV--------------------------------------------------------------------------------DNSF---E-------FEKRR-CI-P-V-----K-YDRKLW-E---KSF------K--A---MQRV-----E--E--I-KTR-RQNQFIINR-L--K-KG---KV-LRK-EA--DVK---EV---KQN------I--------------------------H-L-------------I---K------------------S-----------P--------------A-------------------------A-------------------------------------------------------------------------------K--E-------------R-------------T----V------------------A---K---L---V-Q----------------I---------I-----E-------D------S-----------D---------E-----E----------------------------------------------------------------------------------------------------------------------------------------------------------------------------------------------------
>Branchiostoma_floridae@30922612.138
--------------MRVEKCFFCSSPIYPGHGMQFVRNDCKIFRFCRSKCHR-AF-KKKRNPRKVRWTKA-F--RKAAG----KD-------L--AV--------------------------------------------------------------------------------DASL---E-------FEKRR-NV-P-A-----K-YNREQW-K---DTI------K--A---MKRV-----E--D--I-KSK-RQAQFILNR-L--K-KG---KE-LQK-EA--DIR---EV---KQN------I--------------------------S-L-------------I---K------------------S-----------P----------------------------------------A----------A--------------------------------------------------R------------T----Q--K-------------L-------------E----E------------------K---M---A---Q-V----------------I---------Q-----E-----------------------------------------------------------------------------------------------------------------------------------------------------------------------------------------------------------------------------------------------
>Patiria_pectinifera@93328511.2
--------------MRIEKCYFCSCPVYPGHGIQFVRNDSKVFKFCRSKCHK-AF-KKKRNPRKVRWTKA-F--RKAAG----KE-------L--AV--------------------------------------------------------------------------------DNSL---E-------FEKRR-NV-P-V-----K-YSRELW-K---KTI------L--A---MARV-----E--E--I-KKK-RQDQFIINR-L--K-KG---KT-LRK-ER--DIK---EV---KES------I--------------------------H-L-------------I---R------------------S-----------P--------------A-------------------------A----------N--------------------------------------------------L------------L----K--K-------------K-------------E----E------------------K---L---M---Q-V----------------I---------P-----D-----------------------------------------------------------------------------------------------------------------------------------------------------------------------------------------------------------------------------------------------
>Patiria_miniata@CT01100918.H1.1
--------------MRIEKCYFCSCPVYPGHGIQFVRNDSKVFRFCRSKCHK-AF-KKKRNPRKVRWTKA-F--RKAAG----KE-------L--AV--------------------------------------------------------------------------------DNSL---E-------FEKRR-NV-P-V-----K-YSRELW-K---KTI------L--A---MARV-----E--E--I-KKK-RQDQFIINR-L--K-KG---KT-LRK-ER--DIK---EV---KES------I--------------------------H-L-------------I---R------------------S-----------P--------------A-------------------------A----------N--------------------------------------------------L------------L----K--K-------------K-------------E----E------------------K---L---M---Q-V----------------I---------P-----D-----------------------------------------------------------------------------------------------------------------------------------------------------------------------------------------------------------------------------------------------
>Ciona_intestinalis@XP_002130767
--------------MRIETCSFCSSPVYPGHGTCFVRNDCKIFQFCRSKCHK-AF-KKKRNPRKVKWTKA-Y--RRTRG----KD-------L--TN--------------------------------------------------------------------------------DASL---E-------FEKKR-NC-P-I-----K-YDRQVW-E---KTV------K--A---IQRI-----D--E--I-KTK-RHNQFIMNR-L--K-VG---KK-VEK-EA--DIR---EV---KKN------I--------------------------N-L-------------I---K------------------S-----------P--------------A-------------------------A----------G----------------------------L---------------------I------------Q----R--R-------------E-------------E----E------------------Q---I---V---E-V----------------M---------P-----E-------E------N----------QQ---------M-----E--------------------------------------------------------------------------------------------E--V----------------------------------------------------------------------------------------------------
>Ciona_savignyi@51755986.32
--------------MRIETCSFCSSPVYPGHGTTFVRNDCKIFQFCRSKCHK-AF-KKKRNPRKVKWTKA-Y--RRTNG----KE-------L--SN--------------------------------------------------------------------------------DPAL---E-------FEKKR-DC-P-I-----K-YDRETW-Q---KTV------K--A---IQRI-----D--E--I-KTK-RHNQYIMNR-L--K-VG---KK-VER-ES--DVR---EV---KKN------I--------------------------N-L-------------V---K------------------S-----------P--------------A-------------------------A----------G----------------------------L---------------------I------------Q----R--R-------------E-------------E----E------------------A---L---V---E-V----------------L---------P-----E-------E---------------------------------------------------------------------------------------------------------------------------------------------------------------------------------------------------------------------------------------
>Cystodytes_dellechiajei@Cdel27935.H3.1
-------------------------------------------------------------------------------------------------------------------------------------------------------------------------------------------------EKRR-NC-P-V-----K-YDRETW-Q---KTV------H--A---IQRI-----E--E--I-KTK-RQGQFIMKR-L--K-VG---KQ-IER-EM--DVH---EV---KRN------I--------------------------N-L-------------I---R------------------S-----------P--------------A-------------------------A----------G----------------------------L---------------------I------------Q----K--R-------------E-------------K----E------------------K---I---L---E------------------E---------L-----P-------E------Q-----------E---------E-----E--------------------------------------------------------------------------------------------D--E--EA-M----EE--E---E-TDI--Q--K-----------------------------------------------------------------------
>Molgula_tectiformis@68106285.7
--------------MRIEKCYYCSSPIYPGHGVNFVRNDCKLFRFCRAKCHK-GF-KKKRNPRKVKWTKA-F--RKARG----KE-------L--TT--------------------------------------------------------------------------------DASL---E-------FEKRR-NC-P-I-----K-YNRETW-N---NTI------K--A---MKRV-----H--E--I-KIK-RQDQFITNR-L--K-VG---KE-IEK-AD--DLR---EI---KQN------I--------------------------N-L-------------L---K------------------A-----------P--------------S-------------------------V----------L--------------------------------------------------R-----------------K--E-------------Q-------------E----E------------------E---V---E---V-I----------------M---------E-----S-------D------E-----------E---------M----------------------------------------------------------------------------------------------------------------------------------------------------------------------------------------------------------
>Bostrichobranchus_pilularis@CT01091006.H1.1
--------------MRIEKCYYCSSPVYPGHGICFVRNDCKMFRFCRSKCHK-GF-KKKRNPRKVKWTKA-F--RKNRG----KE-------L--TT--------------------------------------------------------------------------------DASL---E-------FEKRR-NC-P-I-----K-YDRETW-N---NTV------K--A---MKRV-----H--E--I-KVK-RQDQFINNR-L--I-VG---KE-IQK-AD--DIR---EI---KQN------I--------------------------N-L-------------I---K------------------A-----------P--------------A-------------------------A----------Q--------------------------------------------------R-----------------K--E-------------R------------------E------------------V---V---E---V-I----------------M---------E-----S-------D------E-----------E---------M----------------------------------------------------------------------------------------------------------------------------------------------------------------------------------------------------------
>Molgula_occidentalis@CT01091006.H1.1
-----------------EKCYYCSSPIYPGHGMCFVRNDCKIFRFCRSKCHK-GF-KKKRNPRKVKWTKA-F--RKARG----KE-------L--TT--------------------------------------------------------------------------------DASL---E-------FEKRR-NC-P-I-----K-YDRETW-N---TTV------K--A---MKRV-----H--E--I-KTK-RQDQFINNR-L--K-VG---KE-IQK-AD--DLR---EI---KQN------I--------------------------N-L-------------L---K------------------A-----------P--------------M-------------------------A----------L--------------------------------------------------R-----------------K--E-------------Q-------------E----E------------------V---V---E---V-I----------------M---------E-----S-------D------E-----------E---------M----------------------------------------------------------------------------------------------------------------------------------------------------------------------------------------------------------
>Molgula_gulf@CT01091006.H1.1
--------------MRIEKCYYCSSPVYPGHGIAFVRNDCKTFRFCRSKCHK-GF-KMKRNPRKVKWTKA-F--RKSRG----KE-------L--TT--------------------------------------------------------------------------------DASL---E-------FEKRR-NC-P-I-----K-YDRETW-N---NTI------K--A---MKRV-----H--D--I-KIK-RQNQFIHNR-L--K-VG---KE-IQK-AD--DLR---EI---KQN------I--------------------------N-L-------------I---K------------------A-----------P--------------M-------------------------V----------L--------------------------------------------------R-----------------K--E-------------Q-------------E----E------------------E---V---E---V-I----------------M---------E-----S-------D------E-----------E---------I----------------------------------------------------------------------------------------------------------------------------------------------------------------------------------------------------------
>Dendrodoa_grossularia@Dvar189761.H1.1
-----------------------------------------------------------------------F--RKSHN----KE-------L--TT--------------------------------------------------------------------------------DASL---E-------FEKRK-NC-P-L-----K-YDRELW-E---KSI------K--V---MKRV-----E---------------------------------------------------------------------------------------------------------------------------------------------------------------------------------------------------------------------------------------------------------------------K--K-------------E-------------E----A------------------M---L---E---V-L----------------Q---------E-----P-------D------E-----------E---------M----------------------------------------------------------------------------------------------------------------------------------------------------------------------------------------------------------
>Styela_plicata@Spli4497.H1.1
--------------MRIEKCYFCSSPIYPGHGICFVRNDCKMFRFCRSKCKK-SF-KKKRNPRKVRWTKA-F--RKSHN----KE-------L--TT--------------------------------------------------------------------------------DASL---E-------FEKRK-NC-P-V-----K-Y---------------------------------------------------------------------------------------------------------------------------------------------------------------------------------------------------------------------------------------------------------------------------------------------------------------------------------------------------------------------------------------------------------------------------------------------------------------------------------------------------------------------------------------------------------------------------------------------------------------------------------------------------------------
>Oikopleura_dioica@AAQ54647
--------------MRVEKCYFCSAPVYPGHGTVFVRNDSKQFRFCTAKCNK-MF-KKKKNPRKIKWTKA-Y--RKAHG----KE-------L--TC--------------------------------------------------------------------------------DASL---E-------FEKRR-NE-P-V-----K-YDRKLM-Q---DTV------K--A---VKKI-----S--A--I-RQK-REAHHILSR-L--A-VS---KE-VQK-RA--DLW---EV---DTN------L--------------------------K-I-------------V---Q------------------A-----------P--------------A-------------------------V----------Q--------------------------------------------------D------------E----R--L-------------K-------------V----N------------------K---L---VI--S-H----------------L---------N-----L-------S------L-----------R---------L-----L--------------------------------------------------------------------------------------------L--N--RS------------------------------------------------------------------------------------------------
>Apostichopus_japonicus@SRA30507.H1.1
---------------------------------------------------------------------------------------------------------------------------------------------------------------------------------------------------------------------RELW-Q---KTI------L--A---MARV-----E--E--I-RKK-RQDQFIINR-L--N-KG---RA-LRK-QR--DIN---EV---KTS------I--------------------------H-L-------------I---R------------------P-----------P--------------A-------------------------A----------D--------------------------------------------------L------------K----K--K-------------R-------------EA---E------------------A---E---V---Q-V----------------I---------P-----D-----------------------------------------------------------------------------------------------------------------------------------------------------------------------------------------------------------------------------------------------
>Anolis_carolinensis@XP_003230311
--------------MRVERCYFCSGPVYPGHGVLFVRNDCKAFRFCRSKCHK-GF-KKKRNPRKVRWTKA-F--RKASG----KE-------L--AT--------------------------------------------------------------------------------DNSF---E-------FEKRR-NE-P-V-----K-YQRELW-N---KTV------D--A---MKKV-----E--E--I-KQK-RQAKFILNR-L--K-KG---KE-LQK-AQ--DIK---EV---KQN------I--------------------------H-L-------------I---R------------------A-----------P--------------H-------------------------A----------G--------------------------------------------------K------------A----K--Q-------------L-------------E----E------------------K---M---V---Q-Q----------------L---------Q-----D-------T------V-----------E---------M-----E--------------------------------------------------------------------------------------------D--A--S-------------------------------------------------------------------------------------------------
>Meleagris_gallopavo@XP_003209485
---------------------------------------XKIFRFCKSKCHK-NF-KKKRNPRKIRWTKA-F--RKAAG----KE-------L--TV--------------------------------------------------------------------------------DNSF---E-------FEKRR-NE-P-V-----K-YQRELW-N---KTV------D--A---MKRV-----E--E--I-KQK-RQARFIMNR-L--K-KS---KE-LQK-AE--DIK---EV---KQN------I--------------------------H-L-------------L---R------------------A-----------P--------------H-------------------------A----------G--------------------------------------------------K------------P----K--Q-------------L-------------E----E------------------K---M---V---Q-K----------------L---------Q-----E-------D------V-----------A---------M-----E--------------------------------------------------------------------------------------------E--D--S-------------------------------------------------------------------------------------------------
>Eucidaris_tribuloides@CT01120103.H1.1
--------------MRVEKCYFCSGPIYPGHGIQFVRNDSKIFKFCRGKCHK-AF-KRKKNPRKVRWTKA-F--RKAAG----KE-------L--AV--------------------------------------------------------------------------------DNSF---E-------FEKRR-NI-P-V-----K-YDRELW-Q---KTI------K--A---MARV-----E--E--I-KQR-RTGQF-------------------------------------KQS------I--------------------------H-L-------------I---K------------------S-----------P----------------------------------------A----------A--------------------------------------------------G------------L----Q--E-------------E-------------T----X------------------G---E---V---Q-V----------------I---------E-----E-------Q------D-----------E---------E-----M--------------------------------------------------------------------------------------------A--R--GQ------------------------------------------------------------------------------------------------
>Halocynthia_roretzi@CT01120103.H1.1
--------------MRIEKCYFCSSPVYPGHGICFVRNDCKMFRFCRSKCKK-AF-QKKRNPRKVRWTKA-F--RKSHD----KE-------L--TT--------------------------------------------------------------------------------DASL---E-------FEKRK-NC-P-I-----K-YERELW-E---KSI------K--A---MKRV-----E--E--I-KTK-RQNQFVINR-L--K-VG---KQ-LLK-EA--DFR---EV---KQN------I--------------------------N-L-------------V---K------------------S-----------P--------------V-------------------------A----------T--------------------------------------------------A-----------------K--Q-------------K-------------E----E-A----------------L---L---E---V-T----------------V---------E-----S-------E------D-----------E--------------------------------------------------------------------------------------------------------------------------------------------------------------------------------------------------------------------
>Lytechinus_variegatus@JI434613.H1.1
--------------MRVEKCYFCSSPIYPGHGIQFIRNDSKTFRFCRGKCHK-AF-KRKKNPRKVRWTKA-F--RKGAG----KE-------L--AV--------------------------------------------------------------------------------DNSF---E-------FEKRR-NI-P-V-----K-YSRELW-Q---KTI------T--A---MARV-----D--E--I-KQR-REGQHIINR-L--K-KG---KE-LRK-QR--DIQ---EV---KKS------I--------------------------H-L-------------I---K------------------S-----------P----------------------------------------A----------A--------------------------------------------------G------------L----K--K-------------R-------------R----E------------------E---E---V---Q-V----------------I---------E-----E-------Q------D-----------E---------E-----M--------------------------------------------------------------------------------------------A--E--AE-E----------------------------------------------------------------------------------------------
>Oreochromis_niloticus@XP_003443905
--------------MRIEKCYFCSGPVYPGHGVMFVRNDCKTFRFCKSKCHK-NF-KKKRNPRKTRWTKA-F--RKASG----KE-------L--TV--------------------------------------------------------------------------------DNSL---E-------FEKRR-NI-P-V-----K-YNRELW-D---KTV------E--A---MKKV-----S--E--I-KHK-RQARFIMNR-L--K-KG---KE-LEK-EE--AIN---EV---KKN------I--------------------------H-L-------------I---K------------------A-----------P--------------H-------------------------A----------G--------------------------------------------------K------------A----K--Q-------------L-------------E----D------------------K---M---V---Q-K----------------L---------Q-----E-------D------V-----------D---------M-----R--------------------------------------------------------------------------------------------E--E--DD------------------------------------------------------------------------------------------------
>Crotalus_adamanteus@AFJ51196
--------------MRVEKCYFCSGPVYPGHGMLFVRNDCKAFRFCRSKCHR-SF-QKKRNPRKVRWTKA-F--RRAAG----KE-------L--AV--------------------------------------------------------------------------------DRSF---E-------FEKRR-HE-P-V-----K-YQRELW-S---QSV------E--A---MKRV-----E--E--I-KRK-RQAKFVWNR-L--K-KG---KE-LQK-AQ--DIK---EV---KQN------I--------------------------H-L-------------I---Q------------------A-----------P--------------H-------------------------A----------G--------------------------------------------------K------------A----K--L-------------M-------------E----E------------------K---M---V---Q-M----------------L---------Q-----D-------T------V-----------P---------M-----E--------------------------------------------------------------------------------------------D--S----------------------------------------------------------------------------------------------------
>Sarcophilus_harrisii@XP_003755778
--------------MRIEKCYFCSGPVYPGHGMMFVRNDCKVFRFCKSKCHK-NF-KKKRNPRKVRWTKA-F--RKAAG----KE-------L--TV--------------------------------------------------------------------------------DNSF---E-------FEKRR-NE-P-V-----K-YQRELW-N---KTV------D--A---MKRV-----E--E--I-KQK-RQAKFIMNR-L--K-KS---KE-LQK-VQ--AIN---EV---KQN------I--------------------------H-L-------------I---R------------------A-----------P--------------L-------------------------A----------G--------------------------------------------------K------------G----K--Q-------------L-------------E----E------------------K---M---V---L-K----------------L---------Q-----Q-------D------V-----------D---------M-----E--------------------------------------------------------------------------------------------E--D--S-------------------------------------------------------------------------------------------------
>Gorilla_gorilla_gorilla@XP_004056266
--------------MRIEKCYFCSGPIYPGHGMMFVRNDCKVFRFCKSKCHK-NF-KKKRNPRKVRWTKA-F--RKAAG----KE-------L--TV--------------------------------------------------------------------------------DNSF---E-------FEKRR-NE-P-V-----K-YQRELW-N---KTI------D--A---MKRV-----E--E--I-KQK-RQAKFIMNR-L--K-KN---KE-LQK-VQ--DIK---EV---KQN------I--------------------------H-L-------------I---R------------------A-----------P--------------L-------------------------A----------G--------------------------------------------------K------------G----K--Q-------------L-------------E----E------------------K---M---V---Q-Q----------------L---------Q-----E-------D------V-----------D---------M-----E--------------------------------------------------------------------------------------------D--A--P-------------------------------------------------------------------------------------------------
>Chelonia_mydas@EMP38965
--------------MRIEKCYFCSGPIYPGHGVMFVRNDCKVFRFCRSKCHK-NF-KKKRNPRKVRWTKA-F--RKAVG----KE-------L--TV--------------------------------------------------------------------------------DNSF---E-------FEKRR-NE-P-V-----K-YQRELW-S---KTV------D--A---MKRV-----E--E--I-KQK-RQAKFIMNR-L--K-KS---KE-LQK-AQ--DIK---EV---KQN------I--------------------------H-L-------------V---R------------------A-----------P--------------H-------------------------A----------G--------------------------------------------------------------------K--R-------------L-------------E----E------------------K---M---V---Q-K----------------L---------Q-----E-------D------I-----------A---------M-----E--------------------------------------------------------------------------------------------E--E--S-------------------------------------------------------------------------------------------------
>Columba_livia@EMC80102
----------------------------------------KVFRFCKSKCHR-NF-KKKRNPRKMRWTKA-F--RKAAG----KE-------L--TV--------------------------------------------------------------------------------DNSF---E-------FEKRR-NE-P-V-----K-YQRELW-N---KTV------D--A---MKRV-----E--E--I-KQK-RQARFIMNR-L--K-KS---KE-LQK-AE--DIK---EV---KQN------I--------------------------H-L-------------L---R------------------A-----------P--------------H-------------------------A----------G--------------------------------------------------T------------P----K--Q-------------L-------------E----D------------------R---M---V---Q-E----------------L---------Q-----E-------D------V-----------A---------M-----E--------------------------------------------------------------------------------------------E--D--S-------------------------------------------------------------------------------------------------
>Clavelina_lepadiformis@Clep51241.H1.1
--------------MRVETCSFCSSPVYPGHGMNFVRNDCKVFRFCRGKCHK-AF-KKKRNPRKVKWTKA-Y--RRSHG----KE-------L--TN--------------------------------------------------------------------------------DASL---E-------FEKKR-NN-P-V-----K-YDRETW-Q---KTV------H--A---IRRI-----E--E--I-KTK-RHNHFIMNR-L--K-VG---KK-VET-EA--DIR---EV---KQN------I--------------------------N-L-------------I---K------------------S-----------P--------------A-------------------------A----------G----------------------------L---------------------L------------Q----K--R-------------Q-------------E----E------------------E---L---V---E-V----------------L---------P-----E-------D------D----------QE---------M-----E--------------------------------------------------------------------------------------------N--V----------------------------------------------------------------------------------------------------
>Salpa_fusiformis@Sfus9784.H1.1
--------------MRIRKCSFCSSPVYPGHGSCFIRNDGSEFYFERSKCRR-AF-MKKRNPRKVKWTKA-Y--RRAKG----KD-------L--TN--------------------------------------------------------------------------------DFSL---E-------LERRR-DC-P-L-----K-YDRETW-Q---KTV------A--G---MKRI-----A--E--I-TNK-REAKHIMDR-L--K-VG---KK-IEN-QK--DKQ---EV---DRN------I--------------------------H-L-------------I---K------------------A-----------P--------------A-------------------------A----------G----------------------------L---------------------R------------Q----K--R-------------K-------------E-------------------------------M---E-V----------------L---------M-----E-------E------D----------EE---------L-----D--------------------------------------------------------------------------------------------D-------------------------------------------------------------------------------------------------------
>Ophionotus_victoriae@CT01130528.H1.1
--------------MRVEKCYFCSGPLYPGHGIQFVRNDSKIFKFCRGKCHK-AF-KKKRNPRKVRWTKA-F--RKAAG----KE-------L--AV--------------------------------------------------------------------------------DNSF---E-------FEKRR-NI-P-V-----K-YSRELW-Q---KTI------K--A---MARV-----E--E--I-KQE-TR-PIIINR-L--N-KG---KA-LRK-EG--TSR---TX---KES------I--------------------------H-L-------------I---R------------------A-----------P--------------G-------------------------A----------D--------------------------------------------------L------------N----L--R-------------R-------------N----R------------------R----------------------------------------------------------------------------------------------------------------------------------------------------------------------------------------------------------------------------------------------------------------------------------------------
>Anas_platyrhynchos@EOB06927
----------------------------------------KIFRFCKSKCHK-NF-KKKRNPRKIRWTKA-F--RKAAG----KE-------L--TV--------------------------------------------------------------------------------DNSF---E-------FEKRR-NE-P-V-----K-YQRELW-N---KTV------D--A---MKRV-----E--E--I-KQK-RQARFIMNR-L--K-KN---KE-LQK-AE--DIK---EV---KQN------I--------------------------H-L-------------L---R------------------A-----------P--------------H-------------------------A----------G--------------------------------------------------K-----------------------------------------------------------------------------------------------------------------------------------------------------------------------------------------------------------------------------------------------------------------------------------------------------------------------------------------------------------------------
>Botryllus_schlosseri@CT01131025.H1.1
--------------MRIEKCYFCSSPVYPGHGICFVRNDCKMFRFCRSKCRK-AF-KKKRNPRKVRWTKA-F--RKSHG----KE-------L--TT--------------------------------------------------------------------------------DASL---E-------FEKRK-NC-P-I-----K-YDRQLW-S---ESI------K--A---MKRV-----E--E--I-KTK-RQGQFIINR-L--K-VG---KQ-LMK-EA--DFK---EV---KQN------I--------------------------N-L-------------I---K------------------S-----------P--------------A-------------------------A----------T--------------------------------------------------E-----------------K--Q-------------K-------------E----E-A----------------M---V---E---M-M----------------E---------E-----P-------E------E--------------------------------------------------------------------------------------------------------------------------------------------------------------------------------------------------------------------------------
>Alligator_sinensis@XM_006017956.H1.1
--------------MRVERCYFCSGPVYPGHGVMFVRNDCKVFRFCKSKCHK-NF-KKKRNPRKVRWTKA-F--RKAAG----KE-------L--TV--------------------------------------------------------------------------------DNSF---E-------FEKRR-NE-P-V-----K-YQRELW-S---KTV------D--V---MKRV-----E--E--I-KQK-RQAKFIMNR-L--K-KS---KE-LQK-VQ--DIK---EV---KQN------I--------------------------H-L-------------L---R------------------A-----------P--------------H-------------------------A----------G--------------------------------------------------K------------A----K--Q-------------L-------------E----D------------------K---M---V---Q-K----------------L---------Q-----E-------E------V-----------A---------M-----E--------------------------------------------------------------------------------------------E--D--S-------------------------------------------------------------------------------------------------
>Caiman_crocodilus@Contig21236.H1.1
---------------------------------------------------------------------------------------------------------------------------------------------------------------------------------------------------------------------------------------------------------------------------Q-V--E-KS---KE-LQK-VQ--DIK---EV---KQN------I--------------------------H-L-------------L---R------------------A-----------P--------------H-------------------------A----------G--------------------------------------------------K------------A----K--Q-------------L-------------E----D------------------K---M---V---Q-K----------------L---------Q-----E-------E------V-----------A---------M-----E--------------------------------------------------------------------------------------------E--D--S-------------------------------------------------------------------------------------------------
>Chelonoidis_nigra@Contig4519.H1.1
--------------MRIEKCYFCSGPIYPGHGLMFVRNDCKVFRFCRSKCHK-NF-KKKRNPRKVRWTKA-F--RKAAG----KE-------L--TV--------------------------------------------------------------------------------DNSF---E-------FEKRR-NE-P-L-----K-YQRELW-S---KTV------D--A---MKRV-----E--E--I-KQK-RQAKFIMNR-L--K-KS---KE-LQK-AQ--DIK---EV---KQN------I--------------------------H-L-------------V---R------------------A-----------P--------------H-------------------------A----------G--------------------------------------------------K------------A----K--Q-------------L-------------E----E------------------K---M---V---Q-K----------------L---------Q-----E-------D------V-----------A---------M-----E--------------------------------------------------------------------------------------------E--E--S-------------------------------------------------------------------------------------------------
>Chrysemys_picta_bellii@CT01131211.H1.1
--------------MRIEKCYFCSGPIYPGHGLMFVRNDCKVFRFCRSKCHK-NF-KKKRNPRKVRWTKA-F--RKAAG----KE-------L--TV--------------------------------------------------------------------------------DNSF---E-------FEKRR-NE-P-L-----K-YQRELW-S---KTV------D--A---MKRV-----E--E--I-KQK-RQAKFIMNR-L--K-KS---KE-LQK-AQ--DIK---EV---KQN------I--------------------------H-L-------------V---R------------------A-----------P--------------H-------------------------A----------G--------------------------------------------------K------------A----K--R-------------L-------------E----E------------------K---M---V---Q-K----------------L---------Q-----E-------A------V-----------A---------M-----E--------------------------------------------------------------------------------------------E--E--S-------------------------------------------------------------------------------------------------
>Crocodylus_niloticus@toto661.H1.1
--------------MRVERCYFCSGPVYPGHGVMFVRNDCKVFRFCKSKCHK-NF-KKKRNPRKVRWTKA-F--RKAAG----KE-------L--TV--------------------------------------------------------------------------------DNSF---E-------FEKRR-NE-P-V-----K-YQRELW-S---KTV------D--A---MKRV-----E--E--I-KQK-RQAKFIMNR-L--K-KS---KE-LQK-VQ--DIK---EV---KQN------I--------------------------H-L-------------L---R------------------A-----------P--------------H-------------------------A----------G--------------------------------------------------K------------A----K--Q-------------L-------------E----D------------------K---M---V---Q-K----------------L---------Q-----E-------E------V-----------A---------M-----D--------------------------------------------------------------------------------------------E--D--S-------------------------------------------------------------------------------------------------
>Cyclorana_alboguttata@CT01131211.H1.1
--------------MXIEXCYFCSAPIYPGHGMMFVRNDCKMFRFCRSKCHK-NF-KKKRNPRKLRWTKA-F--RKAAG----KE-------L--TV--------------------------------------------------------------------------------DNSF---E-------FEKRR-NE-P-I-----K-YQRELW-S---KTV------E--A---MKRV-----E--E--I-KQK-RQARFIMNR-L--K-KA---KE-LEK-TQ--DIK---EV---KQN------I--------------------------H-L-------------I---R------------------A-----------P--------------H-------------------------A----------G--------------------------------------------------K------------A----K--K-------------L-------------E----D------------------K---M---V---Q-K----------------L---------Q-----E-------D------V-----------A---------M-----E--------------------------------------------------------------------------------------------D--V--S-------------------------------------------------------------------------------------------------
>Elaphe_guttata@CT01131211.H1.1
--------------MRVEKCYFCSGPVYPGHGMLFVRNDCKAFRFCRSKCHR-SF-QKKRNPRKVRWTKA-F--RRAAG----KE-------L--AA--------------------------------------------------------------------------------DRSF---E-------FEKRR-HE-P-V-----K-YQRELW-S---QSV------E--A---MKRV-----E--E--I-KRR-RQAKFIWNR-L--K-KG---KE-LQK-AQ--DIK---EV---KQN------I--------------------------H-L-------------I---Q------------------A-----------P--------------H-------------------------A----------G--------------------------------------------------K------------A----K--L-------------M-------------E----E------------------K---M---V---Q-V----------------L---------Q-----D-------T------V-----------P---------M-----E--------------------------------------------------------------------------------------------D--S----------------------------------------------------------------------------------------------------
>Emys_orbicularis@Contig15386.H1.2
--------------MRIEKCYFCSGPIYPGHGLMFVRNDCKVFRFCRSKCHK-NF-KKKRNPRKVRWTKA-F--RKAAG----KE-------L--TV--------------------------------------------------------------------------------DNSF---E-------FEKRR-NE-P-L-----K-YQRELW-S---KTV------D--A---MKRV-----E--E--I-KQK-RQAKFIMNR-L--K-KS---KE-LQK-AQ--DIK---EV---KQN------I--------------------------H-L-------------V---R------------------A-----------P--------------H-------------------------A----------G--------------------------------------------------K------------A----K--R-------------L-------------E----E------------------K---M---V---Q-K----------------L---------Q-----E-------A------V-----------A---------M-----E--------------------------------------------------------------------------------------------E--E--S-------------------------------------------------------------------------------------------------
>Eublepharis_macularius@CT01131211.H1.1
------------------------------HGVSFVRNDCKVFRFCKSKCHK-NF-KKKRNPRKVRWTKA-F--RKAAG----KE-------L--TV--------------------------------------------------------------------------------DNCF---E-------FEKRR-NE-P-V-----K-YQRELW-T---KTV------D--V---MKRV-----E--E--I-KQR-RQARFIMNR-L--K-KG---KE-LQK-AQ--DIK---EV---KQN------I--------------------------H-L-------------I---R------------------A-----------P--------------H-------------------------A----------G--------------------------------------------------K------------A----K--Q-------------L-------------E----E------------------K---M---V---Q-Q----------------L---------E-----E-------A------V-----------A---------M-----E--------------------------------------------------------------------------------------------D--S--A-------------------------------------------------------------------------------------------------
>Lampropholis_coggeri@CT01131211.H1.2
-------------------------------------------RFCKSKCHK-NF-KKKRNPRKVRWTKA-F--RKASG----KE-------L--TV--------------------------------------------------------------------------------DNSF---E-------FEKRR-NE-P-V-----K-YQRELW-N---KTV------D--A---MKRV-----E--E--I-KQK-RQAKFIMNR-L--K-KG---KE-LQK-AQ--DIK---EV---KQS------I--------------------------H-L-------------I---R------------------A-----------P--------------H-------------------------A----------E--------------------------------------------------K------------A----K--Q-------------L-------------E----E------------------K---M---V---Q-K----------------L---------Q-----E-------A------V-----------D---------M-----E--------------------------------------------------------------------------------------------D-------------------------------------------------------------------------------------------------------
>Latimeria_chalumnae@CT01131211.H1.1
--------------MRIEKCYFCSGPIYPGHGMMFVRNDCKVFRFCRSKCHK-NF-KKKRNPRKVRWTKA-F--RKSSG----KE-------L--TV--------------------------------------------------------------------------------DNSL---E-------FEKRR-NI-P-V-----K-YQRELW-S---KTV------E--A---MKRI-----E--E--V-KQK-RQARFIMNR-L--K-KG---KK-LEE-HQ--DIK---EV---KQS------I--------------------------H-L-------------I---R------------------A-----------P--------------H-------------------------A----------G--------------------------------------------------K------------A----K--K-------------L-------------E----E------------------K---M---V---Q-K----------------L---------Q-----E-------D------M-----------E---------M----------------------------------------------------------------------------------------------------------------------------------------------------------------------------------------------------------
>Latimeria_menadoensis@GAPS01005380.H1.1
--------------MRIEKCYFCSGPIYPGHGMMFVRNDCKVFRFCRSKCHK-NF-KKKRNPRKVRWTKA-F--RKSSG----KE-------L--TV--------------------------------------------------------------------------------DNSL---E-------FEKRR-NI-P-V-----K-YQRELW-S---KTV------E--A---MKRI-----E--E--V-KQK-RQARFIMNR-L--K-KG---KK-LEE-HQ--DIK---EV---KQS------I--------------------------H-L-------------I---R------------------A-----------P--------------H-------------------------A----------G--------------------------------------------------K------------A----K--K-------------L-------------E----E------------------K---M---V---Q-K----------------L---------Q-----E-------D------M-----------E---------M----------------------------------------------------------------------------------------------------------------------------------------------------------------------------------------------------------
>Leucoraja_erinacea@toto65548.H1.1
--------------MRIEKCYFCSSPVYPGHGMMFVRNDCKVFRFCGSKCHK-NF-KKKRNPRKVRWTKA-F--RKSAG----KE-------L--TV--------------------------------------------------------------------------------DNSF---E-------FEKRR-NV-P-V-----K-YQRELW-S---LSV------K--A---MKRV-----E--E--I-KQK-RQARFVMNR-L--N-KS---KV-LQT-KA--DIK---EV---RQN------I--------------------------H-L-------------I---K------------------A-----------P--------------H-------------------------A----------D--------------------------------------------------K------------S----K--K-------------L-------------E----E------------------K---I---V---E-T----------------L---------P-----E-------N------M-----------E---------M-----A--------------------------------------------------------------------------------------------E--D--S-------------------------------------------------------------------------------------------------
>Notophthalmus_viridescens@Nvir8104.H1.1
--------------MRIEKCYFCSAPVYPGHGMMFVRNDCKMFRFCRSKCHK-NF-KKKRNPRKVRWTKA-F--RKASG----KE-------L--TV--------------------------------------------------------------------------------DNSL---E-------FEKRR-NE-P-V-----K-YQRELW-S---KSV------E--A---MRRV-----E--E--I-KXK-RQARXIMNR-L--K-KG---KE-LEK-AQ--DIK---EX---XXN------I--------------------------H-L-------------V---X------------------A-----------P--------------H-------------------------A----------G--------------------------------------------------K------------A----K--X-------------L-------------E----D------------------K---M---V---Q-K----------------L---------Q-----E-------D------V-----------D---------M----------------------------------------------------------------------------------------------------------------------------------------------------------------------------------------------------------
>Pelodiscus_sinensis@toto9157.H1.1
--------------MRIEKCYFCSGPIYPGHGLMFVRNDCKMFRFCRSKCHK-NF-KKKRNPRKVRWTKA-F--RKAAG----KE-------L--TV--------------------------------------------------------------------------------DNSF---E-------FEKRR-NE-P-L-----K-YQRELW-S---KTV------D--A---MKRV-----E--E--I-KQK-RQAKFIMNR-L--K-KS---KE-LQK-AQ--DIK---EV---KQN------I--------------------------H-L-------------I---R------------------A-----------P--------------H-------------------------A----------G--------------------------------------------------K------------A----K--Q-------------L-------------E----E------------------K---M---V---Q-K----------------L---------Q-----E-------D------V-----------A---------M-----E--------------------------------------------------------------------------------------------E--E--S-------------------------------------------------------------------------------------------------
>Phrynops_hilarii@Contig12549.H1.1
--------------MRIEKCYFCSGPIYPGHGVMFVRNDCKVFRFCRSKCHK-NF-KKKRNPRKVRWTKA-F--RKAAG----KE-------L--TV--------------------------------------------------------------------------------DNSF---E-------FEKRR-NE-P-L-----K-YQRELW-S---KTV------D--A---MKRV-----E--E--I-KQK-RQATFIMNR-L--K-KS---KE-LQK-AQ--DIK---EV---KQN------I--------------------------H-L-------------V---R------------------A-----------P--------------H-------------------------A----------G--------------------------------------------------K------------A----K--R-------------L-------------E----E------------------K---M---V---Q-K----------------L---------Q-----E-------D------V-----------A---------M-----E--------------------------------------------------------------------------------------------E--E--S-------------------------------------------------------------------------------------------------
>Podarcis_sp.@Contig778.H1.1
--------------MRVEKCYFCSGPVYPGHGVQFVRNDCKVFRFCKSKCHK-NF-KKKRNPRKVRWTKA-F--RKASG----KE-------L--TV--------------------------------------------------------------------------------DNSF---E-------FEKRR-NE-P-V-----K-YQRELW-N---KTV------D--A---MKRV-----E--E--I-KRR-RQAKFIMNR-L--K-KG---KE-LQK-AQ--DIK---EV---KQN------I--------------------------H-L-------------L---R------------------A-----------P--------------H-------------------------A----------G--------------------------------------------------K------------S----K--E-------------L-------------E----E------------------K---M---V---Q-Q----------------L---------Q-----D-------T------M-----------E---------V-----E--------------------------------------------------------------------------------------------G--A--S-------------------------------------------------------------------------------------------------
>Pogona_vitticeps@CT01131211.H1.1
--------------MRVEKCYFCSSPVYPGHGVLFVRNDCKAFRFCRSKCHK-NF-KRKRNPRKVRWTKA-F--RKGAG----KE-------L--TV--------------------------------------------------------------------------------DNSF---E-------FEKRR-NE-P-V-----K-YQRELW-S---KTV------D--A---MKRV-----E--E--I-KRK-RQATFIMNR-L--K-KG---KE-LQK-AQ--DIT---EV---KQN------I--------------------------H-L-------------I---R------------------A-----------P--------------Q-------------------------A----------V--------------------------------------------------K------------G----K--Q-------------L-------------E----E------------------K---M---V---Q-Q----------------L---------R-----D-------T------M-----------E---------T-----E--------------------------------------------------------------------------------------------D--S--S-------------------------------------------------------------------------------------------------
>Protopterus_annectens@CT01131211.H1.1
--------------MRIEKCYFCSGPIYPGHGMMFVRNDCKVFRFCKSKCHK-NF-KKKRNPRKVRWTKA-F--RKAAG----KE-------L--TV--------------------------------------------------------------------------------DNSF---E-------FEKRR-NI-P-V-----K-YNRELW-S---QTV------T--A---MKRV-----E--E--I-KQK-RQARFIMNR-L--K-KG---KE-LQK-EQ--DIK---EV---KQN------I--------------------------H-L-------------I---R------------------A-----------P--------------H-------------------------A----------G--------------------------------------------------T------------S----K--K-------------L-------------E----E------------------K---M---V---Q-K----------------L---------Q-----E-------D------V-----------E---------M----------------------------------------------------------------------------------------------------------------------------------------------------------------------------------------------------------
>Ptychodera_flava@CT01131211.H1.1
--------------MRIEKCYFCSSPVYPGHGIQFVRNDCKIFKFCRSKCHK-AF-KKKRNPRKVKWTKA-F--RKSHG----KD-------L--AV--------------------------------------------------------------------------------DNSF---E-------FERRR-NI-P-T-----K-YNRELW-T---RSL------Q--A---LKRV-----E--A--I-KTR-RQNQFIINR-L--K-KG---KE-LRK-QA--DIR---DV---KQS------I--------------------------H-L-------------I---K------------------S-----------P--------------A-------------------------A-------------------------------------------------------------------------------K--E-------------K-------------T----V------------------Q---K---L--------------------------------------------------------------------------------------------------------------------------------------------------------------------------------------------------------------------------------------------------------------------------------------
>Python_regius@CT01131211.H1.1
--------------MRVEKCYFCSGPVYPGHGLLFVRNDCKAFRFCRSKCHR-GF-QKKRNPRKVRWTKA-F--RRAAG----KE-------L--AV--------------------------------------------------------------------------------DRSF---E-------FEKRR-NE-P-L-----K-YQRELW-S---QTA------E--A---MKRV-----E--R--I-KRR-RQATFVWSR-L--K-KG---KE-LQK-AQ--DIK---EV---KQN------I--------------------------H-L-------------I---Q------------------A-----------P--------------H-------------------------A----------G--------------------------------------------------K------------A----K--L-------------L-------------E----E------------------K---M---V---Q-A----------------L---------Q-----D-------T------V-----------S---------M-----E--------------------------------------------------------------------------------------------D--S----------------------------------------------------------------------------------------------------
>Rana_chensinensis@Rche49733.H1.1
--------------MRVEKXYXCSAPIYPGHGMMFVRNDCKQFRFCRSKCHK-NF--KKRNPRKIRWTKA-F--RKAAG----KE-------L--TV--------------------------------------------------------------------------------DNAF---E-------FEK------P-V-----K-YQRELW-S---KXV------X--A---MXRX-----E--E--I-KRK-RQARFIXNR-L--K-KG---KE-LEK-AQ--DIK---EV---KQN------I--------------------------H-L-------------I---R------------------A-----------P--------------X-------------------------X----------G--------------------------------------------------K------------A----K--K-------------L-------------E----D------------------K---M---X---Q-K----------------L---------Q-----E-------D------L-----------D---------M-----E--------------------------------------------------------------------------------------------E--S----------------------------------------------------------------------------------------------------
>Scyliorhinus_canicula@toto74919.H1.1
-------------------CYFCSAPVYPGHGMMFVRNDCKVFRFCRSKCHK-GF-KKKRNPRKVRWTKA-F--RKSAG----KE-------L--TV--------------------------------------------------------------------------------DNSF---E-------FEKRR-NM-P-V-----K-YQRELW-S---KSV------V--A---MKRV-----E--E--V-KQK-RQARFIMNR-L--K-KS---KE-LQT-KE--DIK---EV---KQN------I--------------------------H-L-------------I---K------------------A-----------P--------------H-------------------------A----------E--------------------------------------------------R------------P----R--K-------------L-------------E----E------------------K---M---V---Q-I----------------L---------Q-----E-------D------M-----------E---------M-----A--------------------------------------------------------------------------------------------E--D--S-------------------------------------------------------------------------------------------------
>Sphenodon_punctatus@toto9207.H1.1
--------------MRIEKCYFCSGPVYPGHGVMFVRNDCKVFRFCKSKCHK-NF-KKKRNPRKVRWTKA-F--RKAAG----KE-------L--TV--------------------------------------------------------------------------------DNSF---E-------FEKRR-NE-P-V-----K-YQRELW-N---KTV------D--A---MKRV-----E--E--I-KRK-RQAKFIMNR-L--K-KS---KE-LQK-AQ--DIK---EV---KQN------I--------------------------H-L-------------I---R------------------A-----------P--------------H-------------------------A----------G--------------------------------------------------K------------A----K--Q-------------L-------------E----E------------------K---M---V---Q-K----------------L---------Q-----E-------D------L-----------D---------M-----E--------------------------------------------------------------------------------------------E--D--S-------------------------------------------------------------------------------------------------
>Trachemys_scripta@toto7357.H1.1
--------------MRIEKCYFRSGPIYPGHGLMFVRNDCKVFRFCRSKCHK-NF-KKKRNPRKVRWTKA-F--RKAAG----KE-------L--TV--------------------------------------------------------------------------------DNSF---E-------FEKRR-NE-P-L-----K-YQRELW-S---KTV------E--A---MKRV-----X--E--I-KQK-RQAKFIMNR-L--K-KS---KE-LQK-AQ--DIK---EV---KQN------I--------------------------H-L-------------V---R------------------A-----------P--------------H-------------------------A----------G--------------------------------------------------K------------A----K--R-------------L-------------E----E------------------K---M---V---Q-K----------------L---------Q-----E-------A------V-----------A---------M-----E--------------------------------------------------------------------------------------------E--E--S-------------------------------------------------------------------------------------------------
