# Supplementary material for: A phylogenomic framework and timescale for comparative studies of tunicates
Source: BMC Biol. 2018 Apr 13;16:39. doi: 10.1186/s12915-018-0499-2 (PMC5899321; doi:10.1186/s12915-018-0499-2)
Supplement: Supplementary file 4 — Supporting data. Transcriptome assemblies, alignments, and trees. (ZIP 38502 kb) [file 12915_2018_499_MOESM4_ESM.zip › 12915_2018_499_MOESM4_ESM/12915_2018_499 (Delsuc) Files Updated 23-03-2018/rpl25.fasta]

>Strongylocentrotus_purpuratus@XP_792948
---------------------------------------------------------------------------------------------------------------------------------------------------------------------------------------------------------------------------------------------------------------------------------------------------------------------------------------------------------------------------------------------------------------------------------------------------------------------------------------------------------------------------------------------------------------------------------------M-A--P---K-SRTDAQR--RAGKK---GPAV-R---ESA-------A--------------K-----------------------V--E-----------A--R------A----------E------A------K------------------------A-K-----------------------------------------------------------------------------------------------------------------------------------------------------------------------------------------------------------------------------------------A-----------------K-----------------A---K--QD-----A-L---K--T--K----K-A------------AL------R--------G---T----------------------H-A--T--RK-R--K-IH----T-KVTFR----R---PKTYKA-------ARVPKY--TRKSI--P--K-----R-----P------RL-DQ-FSTIKYPLTTES--AMKKI----------EENNTLVFIVALKANKFAVKTAVKKLY-DIDVAKVNTL-I--R-PDGQKKAYVRLAPDYDALDVANKIGII--
>Patiria_pectinifera@93349629.2
--------------------------------------------------------------------------------------------------------------------------------------------------------------------------------------------------------------------------------------------------------------------------------------------------------------------------------------KTL--------F---SKM---------G------PK-------A-R-----------------------------------------------------------------------------------K------------E------A-------L--------------------------------------------------------R----------------K-----T--------------------------G-----K--------------------KGPA-QAEP------------AA-------K-----V--E-----------A--R------A----------K------Q------E------------------------A-K-----------------------------------------------------------------------------------------------------------------------------------------------------------------------------------------------------------------------------------------S-----------------K-----------------A---K--AE-----A-L---K--A--K----K-A------------AL------R--------G---N----------------------I-S--T--RK-R--K-VR----K-QVTFR----R---PKTLKT-------PRKPKY--PRKSV--P--S-----R-----P------KL-DQ-FTIIKYPLTTES--AMKKI----------EENNTLVFITALKANKFQIKTAVKKLY-DIDVAKVNTL-I--R-PDGQKKAYVRLAPDYDALDIANKIGII--
>Solaster_stimpsonii@EE122992.H1.1
-----------------------------------------------------------------------------------------------------------------------------------------------------------------------------------------------------------------------------------------------------------------------------------------------------------------------------------------------------------------------------------R-----------------------------------------------------------------------------------K------------E------A-------L--------------------------------------------------------R----------------K-----T--------------------------G-----K--------------------KGPA-QAEP------------AA-------K-----V--E-----------A--R------A----------K------Q------E------------------------A-K-----------------------------------------------------------------------------------------------------------------------------------------------------------------------------------------------------------------------------------------S-----------------K-----------------A---K--AE-----A-L---R--A--K----K-A------------AL------R--------G---N----------------------I-S--T--RK-R--K-VR----K-QVTFR----R---PKTLKT-------PRKPKY--PRKSV--P--S-----R-----P------KL-DQ-FTIIKYPLTTES--AMKKI----------EENNTLVFITALKANKFQIKTAVKKLY-DIDVAKVNTL-I--R-PDGQKKAYVRLAPDYDALDIANKIGII--
>Patiria_miniata@CT08100729.H1.1
-------------------------------------------------------------------------------------------------------------------------------------------------------------------------------------------------------------------------------------------------------------------------------------------------------------------------------------------------Y---RTV---------G------PK-------A-R-----------------------------------------------------------------------------------K------------E------A-------L--------------------------------------------------------R----------------K-----T--------------------------G-----K--------------------KGPA-QAEP------------AA-------K-----V--E-----------A--R------A----------K------Q------E------------------------A-K-----------------------------------------------------------------------------------------------------------------------------------------------------------------------------------------------------------------------------------------S-----------------K-----------------A---K--AE-----A-L---K--A--K----K-A------------AL------R--------G---N----------------------I-S--T--RK-R--K-VR----K-QVTFR----R---PKTLKT-------PRKPKY--PRKSV--P--S-----R-----P------KL-DQ-FTIIKYPLTTES--AMKKI----------EENNTLVFITALKANKFQIKTAVKKLY-DIDVAKVNTL-I--R-PDGQKKAYVRLAPDYDALDIANKIGII--
>Holothuria_glaberrima@CT01070710.H1.1
-----------------------------------------------------------------------------------------------------------------------------------------------------------------------------------------------------------------------------------------------------------------------------------------------------------------------------------------------------------------------------------R-----------------------------------------------------------------------------------K------------A------A-------L--------------------------------------------------------Q----------------K-----T--------------------------G-----K--------------------KGPA-TKEP------------AS-------K-----V--E-----------A--R------A----------K------A------E-QAK------QKSD---------AS-K-----------------------------------------------------------------------------------------------------------------------------------------------------------------------------------------------------------------------------------------A-----------------K-----------------A---K--AD-----A-L---K--A--K----K-A------------VL------K--------G---T----------------------R-G--I--KK-R--K-VH----K-QVTFR----R---PKTLKL-------PRKPRY--PRKSV--P--R-----R-----P------RL-DQ-YSIIKYPLTTES--AMKKI----------EEYNTLVFIVALKANKFQVKSAVKKLY-DIDVAKVNTL-I--R-PDGEKKAYVRLAPDFDALDVANKIGII--
>Apostichopus_japonicus@CT01090526.H1.1
-----------------------------------------------------------------------------------------------------------------------------------------------------------------------------------------------------------------------------------------------------------------------------------------------------------------------------------------------------------------------------------R-----------------------------------------------------------------------------------K------------E------A-------L--------------------------------------------------------Q----------------K-----T--------------------------G-----K--------------------KGPA-TREP------------AS-------K-----V--E-----------A--R------A----------R------A------EAQAK------QKTD---------AA-R-----------------------------------------------------------------------------------------------------------------------------------------------------------------------------------------------------------------------------------------A-----------------K-----------------A---K--AE-----A-L---K--A--K----R-S------------AL------K--------G---T----------------------F-H--T--KK-R--R-VF----K-QVTFR----R---PKTLKL-------PRNPRY--PRKSV--P--K-----R-----P------RL-DQ-FSTVKYPLTTES--AMKKI----------EEFNTLVFIVSLKANKFQIKQAVKKLY-DIDVAKVNTL-I--R-PDGEKKAYVRLAPDFDALDVANKIGII--
>Saccoglossus_kowalevskii@ti.28
---------------------------------------------------------------------------------------------------------------------------------------------------------------------------------------------------------------------------------------------------------------------------------------------------------------------------------------------------------------------------------M--------G--------P-------------K-------------------------T---R------K----EA----------R------------I-K--------------------------------------------------A-G--------K---------------------------------KG-P--A-----------T-------------K---------------E--------------P---A-----A-------K-----V--A-----------A--R------A----------E------A-------------------------------A-A-----------------------------------------------------------------------------------------------------------------------------------------------------------------------------------------------------------------------------------------A-----------------K-----------------A---K--AD-----A-L---K--A--K----K-A------------TL------K--------G---T----------------------H-A--Q--KK-K--K-IR----T-TAKFR----R---PRTLKL-------KRNPKY--PRRSV--P--K-----R-----N------RL-DQ-YNIIKFPLTTES--AMKKI----------EDNNTLVFIVALKANKPQIKHAVKKLY-DIAVAKVNTL-I--R-PDGQKKAYVRLAPDYDALDVANKIGII--
>Ptychodera_flava@CT01071219.H1.1
---------------------------------------------------------------------------------------------------------------------------------------------------------------------------------------------------------------------------------------------------------------------------------------------------------------------------------------------------------------------------------M--------G--------P-------------K-------------------------T---R------K----EA----------L------------I-K--------------------------------------------------A-G--------K---------------------------------KG-P--A-----------T-------------K---------------E--------------P---A-----A-------K-----V--A-----------A--K------A----------E------A-------------------------------A-A-----------------------------------------------------------------------------------------------------------------------------------------------------------------------------------------------------------------------------------------A-----------------K-----------------A---K--AD-----A-M---K--A--R----K-S------------TL------K--------G---V----------------------H-N--L--KK-K--K-IK----T-VVRFK----R---PKTLKL-------RRNPKY--PRRSV--P--R-----R-----N------KL-DH-YNIVKFPLTTES--AMKKI----------EDNNTLVFIVALKANKPQIKQAVKKLY-DIDVAKVNTL-I--R-PDGQKKAYVRLAPDYDALDVANKIGII--
>Balanoglossus_clavigerus@CT01101218.H1.1
---------------------------------------------------------------------------------------------------------------------------------------------------------------------------------------------------------------------------------------------------------------------------------------------------------------------------------------------------------------------------------M--------G--------P-------------K-------------------------T---R------K----EA----------L------------I-K--------------------------------------------------A-G--------K---------------------------------KG-P--A-----------T-------------K---------------E--------------P---A-----A-------K-----I--A-----------A--K------A----------E------A-------------------------------A-A-----------------------------------------------------------------------------------------------------------------------------------------------------------------------------------------------------------------------------------------A-----------------K-----------------A---K--AD-----A-L---K--A--R----K-S------------TL------K--------G---V----------------------H-S--Q--KR-K--K-MR----T-TTKFK----R---PRTLKL-------RRNPKY--PRRSV--P--R-----R-----N------KL-DH-YNIVKFPLTTES--AMKKI----------EDNNTLVFIVALKANKPQIKLAVKKLY-DIDVAKVNTL-I--R-PDGQKKAYVRLAPDYDALDVANKIGII--
>Xenoturbella_bocki@CT01100805.H1.1
-------------------------------------------------------------------------------------------------------------------------------------------------------------------------------------------K---AV-----Q----PKQ------------E--R------------------P---N-----L---GQ--------PS-----QE---Q--R--R---L----------G--------------------------A---A----K--P------------GA--A------------------------K--------A-------------G-------------------------A---------------AK----------P------------G-AAKA-G----A--AKAG----------S---AK------PGAAKAG---AGK-P------GSA-KPGAAKAGATAGKG--AAKPAGKPV----------------------P-----KTTAA---KPGA-K---PA-------------GK-PV-------------------------------------------------------------------A-G---K-----T-VPK---------Q---------KPVA----------GKGK-Q-VV--KG---AP--QQKGG-----------------KG----AATKR-SDPK-----------L--L------------------------------------------------------------------------------------------------------------------------------------------------------KT---K-T----------P--V--------S-KA--AK--A--KLDA-MKA-L---K--A--K----K-A------------VL------R--------G---V----------------------H-Q--M--QK-K--K-IR----T-KVHFK----R---PKTLKH-------KRAPKY--PRKSV--P--H-----R-----N------RM-DH-YSIVKYPLTTES--AMKKI----------EDTNTLVFIVHTKSNKPQIKHSVKKLY-DIDVAKVNTL-I--R-PDGQKKAYVRLAPDYDALDVANKIGII--
>Branchiostoma_floridae@EEN61654
----------------------------------------------------------------------------------------------------------------------------------------------------------------------------------------------------------------------------------------------------------------------------------------------------------------------------------------------------------------------------------------------------------------------------------------------------------------------------------------------------------------------------------------MPPK------KGA-KGAAKGAAAKTEAK--PAEKPAAKPA--AK-SAGKAK-P---A-AKPAAKKDAKAPSK---RPAP---------------K--------------S-----------------------V--K-----------T---------V----------G------Q------V------------------------T-K-----------------------------------------------------------------------------------------------------------------------------------------------------------------------------------------------------------------------------------------A-----------------K-----------------A---E---------A-L---K--A--K----K-A------------VL------R--------G---V----------------------H-D--K--RQ-K--K-IR----T-KVRFR----R---PKTLKT-------KRMPKY--PRKSA--P--R-----L-----N------KF-DQ-YAIIKHPLTTES--AMKKI----------EDNNTLVFIVDIKANKPKIKMAVKKLY-DIEVAKVNTL-I--R-PDGQKKAYVRLAPDYDALDVANKIGII--
>Oikopleura_dioica@ti.4
------------------------------------------------------------------------------------------------------------------------------------------------------------------------------------------------------------------------------------------------------------------------------------------------------------------------------------------------------------------------------------------------------------------------------------------------------------------------------------------------------------------------------------------------------------------------------------------------------------------------------------------------------------------------------------------------------------------------------------------------------------------------------------------------------------------------------------------------------------------------------------------------------------------------------------------------------------------------------------------------------------------------------------------------------A-K---T--A--A----K-A------------AL------K--------G---K----------------------N-Q--L--RK-K--K-VR----T-NTSFN----R---PKTLSL-------PRSPKC--PRKSV--N--K-----Q-----P------LL-DQ-FSIIKHPLTTES--AMKKI----------EDNNTLVFIVDILANKPQIKAAVKKMY-DVEIQKVNTL-I--R-PDGAKKAYVKLASDCDALDIANKIGII--
>Diplosoma_listerianum@46826958.92
----------------------------------------------------------------------------------------------------------------------------------------------------------------------------------------------------------------------------------------------------------------------------------------------------------------------------------------------------------------------------------------------------------------------------------------------------------------------------------------------------------------------------------------------------------------------------------------------------------------------------------------------------------------------------------------------------------------------------------------------------------------------------------------------------------------------------------------------------------------------------------------------------------------------------------------------------------------------------------------------------------------------K-----------------K---K---------A-L---N--A--K----K-A------------VL------K--------G---L----------------------H-A--H--QK-K--R-VF----Y-KPKFT----K---PKTLKL-------PRNPKY--PRSDP--S--K-----G-----C------RL-DA-FAIIQHPLTTES--AMKKI----------EDNNTLVFITALKANKIQIKRAVKKLY-DIEVAKVNTL-I--R-PDGKKKAYVKLAPDYDALDVANKIGI---
>Ciona_intestinalis@XP_002126257
-----------------------------------------------------------------------------------------------------------------------------------------------------------------------------------------------------------------------------------------------------------------------------------------------------------------------------------------------------------------------------------------------------------------------------------------------------------------------------------------------------------------------------------------------------------------------------------------------------------------------------------------------------------------------------------------------------------------------MA------V------------------------G-G-----------------------------------------------------------------------------------------------------------------------------------------------------------------------------------------------------------------------------------------A-----------------K-----------------E---K---------A-L---R--A--K----K-A------------VL------K--------G---L----------------------H-S--H--RK-K--K-FR----K-SVHFR----L---PKTLKL-------PRAPKY--PRKSV--A--K-----R-----N------KM-DQ-FAVVKHPLTTES--AMKKI----------EDNNTLVFIVDLKANKPQIKQAVKKLY-DIDVAKVNTL-I--R-PDGRKKAYVKLAPDYDALDVANKIGII--
>Clavelina_lepadiformis@CT01091002.H1.1
------------------------------------------------------------------------------------------------------------------------------------------------------------------------------------------------------------------------------------------------------------------------------------------------------------------------------------------------------------------------------------------------------------------------------------------------------------------------------------------------------------------------------------------------------------------------------------------------------------------------------------------------------------------------------------------------------------------------A------V------------------------K-G-----------------------------------------------------------------------------------------------------------------------------------------------------------------------------------------------------------------------------------------A-----------------K-----------------E---K---------A-L---K--A--K----K-A------------VL------K--------G---L----------------------H-S--H--RK-K--K-MR----K-SVHFR----R---PKTLKL-------PRAPKY--PRKSV--A--K-----R-----N------KM-DQ-FVIVKHPLTTES--AMKKI----------EDNNTLVFIVDIKANKPQIKQAVKKLY-DIDVAKVNTL-I--R-PDGRKKAYVKLAPDYDALDVANKIGII--
>Cystodytes_dellechiajei@CT01091002.H3.1
------------------------------------------------------------------------------------------------------------------------------------------------------------------------------------------------------------------------------------------------------------------------------------------------------------------------------------P---K----Q--P------------KA--S-----A---------S--------K--------P-------------K-------------------------S---A------KP-S----------K---T---KA------P-A--K-S----GK-PT-K------NV---------------------------------------------------------------------------------------------------------------------------------SK-------S--A-------------------------------------------------------------------------------K------------S------------N---V-----------------AK-------------------------------T----------------GK----Q-K--T-----GK-------------------------------------------------------------------------------------------------------------------------------A-KSA-----------------K-----------------Q---K---------A-L---D--A--K----K-A------------VM------K--------G---V----------------------H-S--H--KK-K--K-RR----L-TAHFH----R---PRTLKL-------PRTPKY--PRKSM--A--R-----R-----N------RM-DH-FAIVKHPLTTES--AMKKI----------EDNNTLVFIVHIKANKPMIKQAVKKLY-DIDVAKVNTL-I--R-PDGLKKAYVKLAPDYDALDVANKIGII--
>Phallusia_mammilata@CT01091002.H1.1
--------------------------------------------------------------------------------------------------------------------------------------------------------------------------------------------------------------------------------------------------------------------------------------------------------------------------------------------------------------------------------------------------------------------------------------------------------------------------------------------------------------------------------------------------------------------------------------------------------------------------------------------------------------------------------------------------------------------------------------------------------A-S-----------------------------------------------------------------------------------------------------------------------------------------------------------------------------------------------------------------------------------------A-----------------K-----------------E---K---------A-L---K--A--K----K-A------------VL------K--------G---L----------------------H-S--H--RK-K--K-FR----K-TVHFR----R---PRTQKL-------PRAPKY--PRRSV--V--R-----Q-----S------KM-DQ-FAIVKHPLTTES--AMKKI----------EDNNTL----------------VKKLY-DIDVAKVNTL-I--R-PDGKKKAYVKLAPDYDALDVANKIGII--
>Ciona_savignyi@51742200.13
-----------------------------------------------------------------------------------------------------------------------------------------------------------------------------------------------------------------------------------------------------------------------------------------------------------------------------------------------------------------------------------------------------------------------------------------------------------------------------------------------------------------------------------------------------------------------------------------------------------------------------------------------------------------------------------------------P------N----------S------A------K------------------------S-G-----------------------------------------------------------------------------------------------------------------------------------------------------------------------------------------------------------------------------------------A-----------------K-----------------E---K---------A-L---K--A--K----K-A------------VL------K--------G---L----------------------H-S--H--RK-K--K-MR----K-SVHFR----R---PRTLKL-------PRAPKY--PRKSV--A--K-----R-----N------KM-DQ-FAIVKHPLTTES--AMKKI----------EDNNTLVFIVDLKANKPQIKQAVKKLY-DIDVAKVNTL-I--R-PDGRKKAYVKLAPDYDALDVANKIGII--
>Dendrodoa_grossularia@CT01091002.H1.1
-----------------------------------------------------------------------------------------------------------------------------------------------------------------------------------------------------------------------------------------------------------------------------------------------------------------------------------------------------------------------------------------------------------------------------------------------------------------------------------------------------------------------------------------------------------------------------------------------------------------------------------------------------------------------------------------------------------------------MA------P------------------------K-G-----------------------------------------------------------------------------------------------------------------------------------------------------------------------------------------------------------------------------------------A-----------------K-----------------E---K---------A-L---K--A--K----K-S------------VL------K--------G---L----------------------H-S--Q--RR-K--K-IR----T-SVHFH----I---PKTLKH-------VRKPKY--PRKST--Q--K-----R-----N------KM-DQ-FAIIKHPLTTES--AMKKI----------EDNNTLVFIVDIKANKPQIKQAVKKLY-DIDVAKVNTL-I--R-PDGRKKAYVKLAPDYDALDVANKIGII--
>Polyandrocarpa_maxima@CT01091002.H1.1
-----------------------------------------------------------------------------------------------------------------------------------------------------------------------------------------------------------------------------------------------------------------------------------------------------------------------------------------------------------------------------------------------------------------------------------------------------------------------------------------------------------------------------------------------------------------------------------------------------------------------------------------------------------------------------------------------------------------------MA------P------------------------K-G-----------------------------------------------------------------------------------------------------------------------------------------------------------------------------------------------------------------------------------------A-----------------K-----------------E---K---------A-L---K--A--K----K-A------------VM------K--------G---L----------------------H-S--Q--RR-K--K-VR----T-SVHFH----I---PKTLKH-------VRKPKY--PRRST--Q--K-----R-----N------KM-DQ-FAIIKHPLTTES--AMKKI----------EDNNTLVFIVDIKSNKPQIKQAVKKLY-DIEVSKVNTL-I--R-PDGRKKAYVKLAPDYDALDVANKIGII--
>Botryllus_schlosseri@CT01110107.H1.1
------------------------------------------------------------------------------------------------------------------------------------------------------------------------------------------------------------------------------------------------------------------------------------------------------------------------------------------------------------------------------------------------------------------------------------------------------------------------------------------------------------------------------------------------------------------------------------------------------------------------------------------------------------------------------------------------------------------------------------------------------------------------------------------------------------------------------------------------------------------------------------------------------------------------------------------------------------------------------------------------------------------------------------------------------------------K----K-A------------VM------K--------G---L----------------------H-S--H--RQ-K--K-VR----T-SVHFH----I---PKTLKH-------ERKPKY--PRKSA--Q--K-----R-----D------RM-DQ-FAIVQHPLTTES--AMKKI----------EDNNTLVFIVDIKANKPQIKTAVKKLY-DIDVSKVNTL-I--R-PDGKKKAYVKLAPDYDALDVANKIGII--
>Molgula_tectiformis@68101496.38
------------------------------------------------------------------------------------------------------------------------------------------------------------------------------------------------------------------------------------------------------------------------------------------------------------------------------------------------------------------------------------------------------------------------------------------------------------------------------------------------------------------------------------------------------------------------------------------------------------------------------------------------------------------------------------------------------------------------------------------------------------------------------------------------------------------------------------------------------------------------------------------------------------------------------------------------------------------------------------------------------------------------------------------------------A-L---K--A--K----K-A------------VL------K--------G---V----------------------H-S--H--KK-K--K-IR----R-KVKFW----R---PKTLSL-------PRAPKY--PRKST--Q--R-----R-----N------RL-DQ-FAIVKHPLTTES--AMKKI----------EDNNTLVFIVDLRANKPQIKQAVKQLY-EVDIARVNTL-V--R-PDGRKKAYVKLAPDYDALDVANKIGII--
>Molgula_gulf@CT01091002.H1.1
------------------------------------------------------------------------------------------------------------------------------------------------------------------------------------------------------------------------------------------------------------------------------------------------------------------------------------------------------------------------------------------------------------------------------------------------------------------------------------------------------------------------------------------------------------------------------------------------------------------------------------------------------------------------------------------------------------------------------------------------------------------------------------------------------------------------------------------------------------------------------------------------------------------------------------------------------------------------------------------------------------------------------------------------------A-L---K--A--K----K-A------------VL------K--------G---V----------------------H-N--V--RK-K--K-IR----T-KVKFY----R---PKTLKL-------PRTPRF--PKKST--Q--R-----R-----N------KL-DQ-FTIVKHPLTTES--AMKKI----------EDNNTLVFIVDLRANKPQIKQAVKQLY-EVDIARVNTL-V--R-PDGRKKAYVKLAPDYDALDVANKIGII--
>Bostrichobranchus_pilularis@CT01091002.H1.1
------------------------------------------------------------------------------------------------------------------------------------------------------------------------------------------------------------------------------------------------------------------------------------------------------------------------------------------------------------------------------------------------------------------------------------------------------------------------------------------------------------------------------------------------------------------------------------------------------------------------------------------------------------------------------------------------------------------------------------------------------------------------------------------------------------------------------------------------------------------------------------------------------------------------------------------------------------------------------------------------------------------------------------------------------A-L---K--A--K----K-A------------VL------R--------G---V----------------------H-S--H--KQ-R--R-VH----T-KVQFY----K---PKTQKL-------AREPKY--PRKST--A--R-----R-----N------KL-DQ-FAIVKHPLTTES--AMKKI----------EDNNTLVFLVDLRANKPQIKQAVKQLY-EVDIARVNTL-I--R-PDGCKKAYVKLAPDYDALDVANKIGII--
>Molgula_occidentalis@Mocc68461.H1.1
-----------------------------------------------------------------------------------------------------------------------------------------------------------------------------------------------------------------------------------------------------------------------------------------------------------------------------------------------------------------------------------------------------------------------------------------------------------------------------------------------------------------------------------------------------------------------------------------------------------------------------------------------------------------------------------------------------------------------MAV-----T------------------------K-S-----------------------------------------------------------------------------------------------------------------------------------------------------------------------------------------------------------------------------------------A-----------------N-----------------D---K---------A-L---K--A--K----K-A------------VL------K--------G---V----------------------H-S--Q--KK-R--K-IH----T-KVQFY----R---PKTLKL-------SRTPKY--PRKST--Q--S-----R-----S------RL-DQ-FSIVKHPLTTES--AMKKI----------EDNNTLVFIVDIKSNKPQIKQAVKQLY-EVDIARVNTL-I--R-PDGRKKAYVKLAPDYDALDVANKIGII--
>Styela_plicata@Spli16339.H1.1
-----------------------------------------------------------------------------------------------------------------------------------------------------------------------------------------------------------------------------------------------------------------------------------------------------------------------------------------------------------------------------------------------------------------------------------------------------------------------------------------------------------------------------------------------------------------------------------------------------------------------------------------------------------------------------------------------------------------------------------------------------------------------------------------------------------------------------------------------------------------------------------------------------------------------------------------------------------------------------------------------------------------------------------------------------------------------------------------------------------------------------------------------------------------------------------------------------------------------------------------------------------------------------------------IDVSKVNTL-I--R-PDGRKKAYVKLAPDYDALDVANKIGII--
>Petromyzon_marinus@CT01070904.H1.1
-----------------------------------------------------------------------------------------------------A-------------P-------K-------P--R---KE------A-------AA----A------------------A------PA---K------P----EGA-----K------P--E------------------G---A-----K-----------------G--KG---G--K--G---R----------P--------------------------E---G----G--K------------G----------------------------------------------------------------------------------------R----PE----------G------------G-KARE---------GGKA----------R--------------A-E-----GG-K--------A---------------------------------RG-A--E-----------G--AKARG---AEGG-------K-------A--------------R-----------------------G--T-----------E---------A----------R------P------K------------------------G-E-----------------------------------------------------------------------------------------------------------------------------------------------------------------------------------------------------------------------------------------A-----------------R-----------------A---K---------A-L---K--A--K----K-A------------VL------R--------G---V----------------------H-A--V--RR-R--K-VH----T-SPTFR----R---PHTLRL-------RRQPKY--PRKSA--P--T-----R-----N------KM-DH-YAIIKFPLTTEA--AMKKI----------EDNNTLVFITDVRANKHQIKLAVKKLY-NIGVMKVNTL-I--R-PDGEKKAYVRLTPDFDALDVANKIGII--
>Eptatretus_burgeri@53860949.1
----------------------------------------------------------------------------------------------------------------------------------------------------------------------------------------------------------------------------------------------------------------------------------------------------------------------------------------------------------------------------------------------------------------------------------------------------------------------------------------------------------------------------------------------------------------------------------------------------------------------K---------------A--------------R-----------------------K--E-----------A---------V----------P------A------K------------------------T-E-----------------------------------------------------------------------------------------------------------------------------------------------------------------------------------------------------------------------------------------A-----------------K-----------------S---K---------A-L---K--A--K----K-A------------LL------K--------G---V----------------------H-G--S--RK-K--K-VR----T-SPSFH----R---PKTLQL-------RRQPKY--PRRSA--P--R-----R-----N------KL-DH-YAIVKYPLTTEA--AMKKI----------EDNNTLVFIVDVHSNKHQIKLAVKKLY-NIGVMKVNTL-I--R-PDGEKKAYVRLTPDFDALDVANKIGII--
>Squalus_acanthias@CT01070725.H1.1
--------------------------------------------------------------------------------------------------------------------------------------------------------------------------------------------------------------------------------------------------------------------------------------------------------------------------------------------------------------------------------------------------------------------------------------------------------------------------------------------------------------------------------------------------------------------------------------------------------------------------------------------------------------------------------E-----------A---------V----------P------A------K------------------------T-E-----------------------------------------------------------------------------------------------------------------------------------------------------------------------------------------------------------------------------------------A-----------------K-----------------S---K---------A-L---K--A--K----K-A------------VL------K--------G---V----------------------H-S--H--RQ-K--K-IR----T-TPTFR----R---PKTLRL-------RRQPKY--PRKSA--P--R-----R-----N------KL-DH-YAIIKFPLTTES--AMKKI----------EDNNTLVFIVDIKANKHQIKQAVKKLY-DIDVAKVNTL-I---------------------------------
>Leucoraja_erinacea@CT02080729.H1.1
--------------------------------------------------------------------------------------------------------------------------------------------------------------------------------------------------------------------------------------------------------------------------------------------------------------------------------------------------------------------------------------------------------------------------------------------------------------------------------------------------------------------------------------------------------------------------------------------------------------------------------------------------------------------------------E-----------A---------A----------P------A------K------------------------T-E-----------------------------------------------------------------------------------------------------------------------------------------------------------------------------------------------------------------------------------------A-----------------K-----------------V---K---------A-L---K--A--K----K-A------------VL------K--------G---V----------------------H-S--H--RQ-K--K-IR----T-TPTFR----R---PKTLRL-------RRQPKY--PRKSA--P--R-----R-----N------KL-DH-YAIIKFPLTTES--AMKKI----------EDNNTLVFIVDIKANKHQIKQAVKKLY-DIDVAKVNTL-I--R-PDGEKKAYVRLAPDYDALDVANKIGII--
>Callorhinchus_milii@CT01070718.H1.2
------------------------------------------------------------------------------------------------------------------------------------------------------------------------------------------------------------------------------------------------------------------------------------------------------------------------------------------------------------------------------------------------------------------------------------------------------------------------------------------------------------------------------------------------------------------------------------------------------------------------------------------------------------------------------------------------------A----------P------A------K------------------------T-E-----------------------------------------------------------------------------------------------------------------------------------------------------------------------------------------------------------------------------------------A-----------------K-----------------A---K---------A-L---K--A--K----K-A------------VL------K--------G---V----------------------H-S--H--KQ-K--K-FR----T-SPTFR----R---PKTLRL-------RRQPKY--PKKSA--P--R-----R-----N------KL-DH-YAIIKFPLTTES--AMKKI----------EDNNTLVFIVDIKANKHQIKQAVKKLY-DIDVAKVNTL-I---------------------------------
>Danio_rerio@7792267.3
-----------------------------------------------------------------------------------------------------------------------------------------------------------------------------------------------------------------------------------------------------------------------------------------------------------------------------------------------------------------------------------------------------------------------------------------------------------------------------------------------------------------------------------------------------------------------------------------M--A-----------P-------------K---------------A--------------K-----------------------K--E-----------A---------V----------P------A------K------------------------T-E-----------------------------------------------------------------------------------------------------------------------------------------------------------------------------------------------------------------------------------------A-----------------K-----------------S---K---------A-L---K--A--K----K-A------------VL------K--------G---V----------------------H-S--Q--KK-K--K-IR----T-TPTFH----R---PKTLRL-------RRQPKY--PRKSA--P--R-----R-----N------KL-DH-YAIIKFPLTTES--AMKKI----------EDNNTLVFIVDVKANKHQIKHAVKKLY-DIDVAKVNTL-I--R-PDGEKKAYVRLAPDYDALDVANKIGII--
>Danio_rerio@AAH98550
-----------------------------------------------------------------------------------------------------------------------------------------------------------------------------------------------------------------------------------------------------------------------------------------------------------------------------------------------------------------------------------------------------------------------------------------------------------------------------------------------------------------------------------------------------------------------------------------M--A-----------P-------------K---------------A--------------K-----------------------K--E-----------A---------V----------P------A------K------------------------T-E-----------------------------------------------------------------------------------------------------------------------------------------------------------------------------------------------------------------------------------------A-----------------K-----------------S---K---------A-L---K--A--K----K-A------------VL------K--------G---V----------------------H-S--Q--KK-K--K-IR----T-TPTFH----R---PKTLRL-------RRQPKY--PRKSA--P--R-----R-----N------KL-DH-YAIIKFPLTTES--AMKKI----------EDNNTLVFIVDVKANKHQIKHAVKKLY-DIEVAKVNTL-I--R-PDGEKKAYVRLAPDYDALDVANKIGII--
>Xenopus_tropicalis@AAH77046
-----------------------------------------------------------------------------------------------------------------------------------------------------------------------------------------------------------------------------------------------------------------------------------------------------------------------------------------------------------------------------------------------------------------------------------------------------------------------------------------------------------------------------------------------------------------------------------------M--A-----------P-------------K---------------A--------------K-----------------------K--E-----------A---------V----------P------P------K------------------------I-E-----------------------------------------------------------------------------------------------------------------------------------------------------------------------------------------------------------------------------------------A-----------------K-----------------S---K---------A-L---K--A--K----K-A------------VL------K--------G---V----------------------H-S--H--KK-K--K-IR----T-SPTFR----R---PKTLRL-------RRQPKY--PRKSA--P--T-----R-----N------KL-DH-YAIIKFPLTTES--AMKKI----------EDNNTLVFIVDVKANKHQIKQAVKKLY-DIDVQKVNTL-I--R-PDGEKKAYVRLAPDYDALDVANKIGII--
>Xenopus_laevis@AAH78526
-----------------------------------------------------------------------------------------------------------------------------------------------------------------------------------------------------------------------------------------------------------------------------------------------------------------------------------------------------------------------------------------------------------------------------------------------------------------------------------------------------------------------------------------------------------------------------------------M--A-----------P-------------K---------------A--------------K-----------------------K--E-----------A---------V----------P------P------K------------------------T-E-----------------------------------------------------------------------------------------------------------------------------------------------------------------------------------------------------------------------------------------A-----------------K-----------------S---K---------A-L---K--A--K----K-A------------VL------K--------G---V----------------------H-S--H--KK-K--K-IR----T-SPTFR----R---PKTLRL-------RRQPKY--PRKSA--P--T-----R-----N------KL-DH-YAIIKFPLTTES--AMKKI----------EDNNTLVFIVDVKANKHQIKQAVKQLY-DIDVQKVNTL-I--R-PDGEKKAYVRLAPDYDALDVANKIGII--
>Ornithorhynchus_anatinus@XP_001512932
--------------------------------------------------------------------------------------------------------------------------------------------------------------------------------------------------------------------------------------------------------------------------------------------------------------------------------------------------------------------------------------------------------------------------------------------------------------------------------------------------------------------------------------------------------------------------------------------------------------------------------------------------------------------------------------------X--A------P----------P------P------K------------------------T-E-----------------------------------------------------------------------------------------------------------------------------------------------------------------------------------------------------------------------------------------A-----------------K-----------------A---K---------A-L---K--A--K----K-A------------VL------K--------G---V----------------------H-S--H--KK-K--K-IR----T-SPTFR----R---PKTLRL-------RRQPKY--PWKSA--P--R-----R-----N------KL-DH-YAIIKFPLTTES--AMKKI----------EDNNTLVFIVDVKANKHQIKQAVKKLY-DIDVAKVNTL-I--R-PDGEKKAYVRLAPDYDALDVANKIGII--
>Monodelphis_domestica@XP_001375997
-----------------------------------------------------------------------------------------------------------------------------------------------------------------------------------------------------------------------------------------------------------------------------------------------------------------------------------------------------------------------------------------------------------------------------------------------------------------------------------------------------------------------------------------------------------------------------------------M--A-----------P-------------K---------------P--------------K-----------------------K--E-----------A--V------V----------P------P------K------------------------T-E-----------------------------------------------------------------------------------------------------------------------------------------------------------------------------------------------------------------------------------------A-----------------K-----------------S---K---------A-L---K--A--K----K-A------------VL------K--------G---V----------------------H-S--H--KK-K--K-IR----T-SPTFR----R---PKTLRL-------RRQPKY--PRKSA--P--R-----R-----N------KL-DH-YAIIKFPLTTES--AMKKI----------EDNNTLVFIVDVKANKHQIKQAVKKLY-DIDVAKVNTL-I--R-PDGEKKAYVRLAPDYDALDVANKIGII--
>Homo_sapiens@EAW51131
--------------------------------------------------------------------------------------------------------------------------------------------------------------------------------------------------------------------------------------------------------------------------------------------------------------------------------------------------------------------------------------------------------------------------------------------------------------------------------------------------------------------------------------------------------------------------------------------------------------------------------------------------------------------------------X-----------A--P------A----------P------P------K------------------------A-E-----------------------------------------------------------------------------------------------------------------------------------------------------------------------------------------------------------------------------------------A-----------------K-----------------A---K---------A-L---K--A--K----K-A------------VL------K--------G---V----------------------H-S--H--KK-K--K-IR----T-SPTFR----R---PKTLRL-------RRQPKY--PRKSA--P--R-----R-----N------KL-DH-YAIIKFPLTTES--AMKKI----------EDNNTLVFIVDVKANKHQIKQAVKKLY-DIDVAKVNTL-I--R-PDGEKKAYVRLAPDYDALDVANKIGII--
>Mus_musculus@XP_622785
-----------------------------------------------------------------------------------------------------------------------------------------------------------------------------------------------------------------------------------------------------------------------------------------------------------------------------------------------------------------------------------------------------------------------------------------------------------------------------------------------------------------------------------------------------------------------------------------M--A-----------P-------------K---------------A--------------K-----------------------K--E-----------A--P------A----------P------P------K------------------------A-E-----------------------------------------------------------------------------------------------------------------------------------------------------------------------------------------------------------------------------------------A-----------------K-----------------A---K---------A-L---K--A--K----K-A------------VL------K--------G---V----------------------H-S--H--KK-K--K-IR----T-SPTFR----R---PKTLRL-------RRQPKY--PRKSA--P--R-----R-----N------KL-DH-YAIIKFPLTTES--AMKKI----------EDNNTLVFIVDVKANKHQIKQAVKKLY-DIDVAKVNTL-I--R-PDGEKKAYVRLAPDYDALDVANKIGII--
>Bos_taurus@XP_004007804
---------------------------------------------------------------------------------------------------------------------------------------------------------------------------------------------------------------------------------------------------------------------------------------------------------------------------------------------------------------------------------------------------------------------------------------------------------------------------------------------------------------------------------------------------------------------------------------MKM--A-----------P-------------K---------------A--------------K-----------------------K--E-----------A--P------A----------P------P------K------------------------A-E-----------------------------------------------------------------------------------------------------------------------------------------------------------------------------------------------------------------------------------------A-----------------K-----------------A---K---------A-L---K--A--K----K-A------------VL------K--------G---V----------------------H-S--H--KK-K--K-IR----T-SPTFR----R---PKTLRL-------RRQPKY--PRKSA--P--R-----R-----N------KL-DH-YAIIKFPLTTES--AMKKI----------EDNNTLVFIVDVKANKHQIKQAVKKLY-DIDVAKVNTL-I--R-PDGEKKAYVRLAPDYDALDVANKIGII--
>Anolis_carolinensis@XP_003230678
-----------------------------------------------------------------------------------------------------------------------------------------------------------------------------------------------------------------------------------------------------------------------------------------------------------------------------------------------------------------------------------------------------------------------------------------------------------------------------------------------------------------------------------------------------------------------------------------M--A-----------P-------------K---------------V--------------K-----------------------K--E-----------A---------V----------P------A------K------------------------T-E-----------------------------------------------------------------------------------------------------------------------------------------------------------------------------------------------------------------------------------------A-----------------K-----------------S---K---------A-L---K--A--K----K-A------------VL------K--------G---V----------------------H-S--H--KK-K--K-MR----T-SPTFR----R---PKTLRL-------RRQPKY--PRKSA--P--R-----R-----N------KL-DH-YAIIKFPLTTES--AMKKI----------EDNNTLVFIVDVKANKHQIKQAVKKLY-DIDVAKVNTL-I--R-PDGEKKAYVRLAPDYDALDVANKIGII--
>Gallus_gallus@XP_415820
-----------------------------------------------------------------------------------------------------------------------------------------------------------------------------------------------------------------------------------------------------------------------------------------------------------------------------------------------------------------------------------------------------------------------------------------------------------------------------------------------------------------------------------------------------------------------------------------M--A-----------P-------------K---------------A--------------K-----------------------K--E-----------A---------V----------P------P------K------------------------T-E-----------------------------------------------------------------------------------------------------------------------------------------------------------------------------------------------------------------------------------------A-----------------P-----------------S---K---------A-L---K--A--K----K-A------------VL------K--------G---V----------------------F-S--H--KK-K--K-IR----T-SPTFR----R---PKTLRL-------RRQPKY--PRKSA--P--R-----R-----N------KL-DH-YAIIKFPLTTES--AMKKI----------EDNNTLVFIVDVKANKHQIKQAVKKLY-DIDVAKVNTL-I--R-PDGEKKAYVRLAPDYDALDVANKIGII--
>Taeniopygia_guttata@ACH44302
-----------------------------------------------------------------------------------------------------------------------------------------------------------------------------------------------------------------------------------------------------------------------------------------------------------------------------------------------------------------------------------------------------------------------------------------------------------------------------------------------------------------------------------------------------------------------------------------M--A-----------P-------------K---------------A--------------K-----------------------K--E-----------A---------V----------P------P------K------------------------T-E-----------------------------------------------------------------------------------------------------------------------------------------------------------------------------------------------------------------------------------------A-----------------K-----------------A---K---------A-L---K--A--K----K-A------------VL------K--------G---V----------------------H-S--H--KK-K--K-IR----T-SPTFR----R---PKTLRL-------RRQPKY--PRKSA--P--R-----R-----N------KL-DH-YAIIKFPLTTES--AMKKI----------EDNNTLVFIVDVKANKHQIKQAVKKLY-DIDVAKVNTL-I--R-PDGEKKAYVRLAPDYDALDVANKIGII--
>Eucidaris_tribuloides@CT02120103.H1.1
------------------------------------------------------------------------------------------------------------------------------------------------------------------------------------------------------------------------------------------------------------------------------------------------------------------------------------------------------------------------------------------------------------------------------------------------------------------------------------------------------------------------------------------------------------------------------------------------Q-ARLEAQR--KAGKK---GPAQ-R---EPA-------A--------------K-----------------------V--E-----------A--R------A----------E------A------K------------------------A-K-----------------------------------------------------------------------------------------------------------------------------------------------------------------------------------------------------------------------------------------A-----------------K-----------------A---K--AD-----A-V---R--A--K----K-A------------VL------R--------G---T----------------------H-A--T--RK-R--K-VR----T-KVTFR----R---PRTLKI-------ARQPKY--PRKSI--P--R-----R-----A------RL-DQ-FSTIKFPLTTES--AMKKI----------EENNTLVFIVALKANKFQIKTAVKKLY-DIDVAKVNTL-I--R-PDGQKKAYVRLAPDYDALDVANKIGII--
>Halocynthia_roretzi@CT01120103.H1.1
-----------------------------------------------------------------------------------------------------------------------------------------------------------------------------------------------------------------------------------------------------------------------------------------------------------------------------------------------------------------------------------------------------------------------------------------------------------------------------------------------------------------------------------------------------------------------------------------------------------------------------------------------------------------------------------------------------------------------MA------P------------------------K-E-----------------------------------------------------------------------------------------------------------------------------------------------------------------------------------------------------------------------------------------T-----------------K-----------------E---K---------A-L---K--A--K----K-A------------VK------K--------G---L----------------------H-S--H--RK-K--K-IR----T-SVHFH----I---PKTLKH-------QRKPKY--PRKST--Q--K-----R-----N------KM-DQ-FAIIKHPLTTES--AMKKI----------EDNNTLVFVVDLKANKPQIKQAVKKMY-DIDVSRVNTL-I--R-PDGKKKAYVKLAPDYDALDVANKIGII--
>Lytechinus_variegatus@JI442576.H1.1
-----------------------------------------------------------------------------------------------------------------------------------------------------------------------------------------------------------------------------------------------------------------------------------------------------------------------------------------------------------------------------------------------------------------------------------------------------------------------------------------------------------------------------------------------------------------------------------------A--P---K-SRTEAQR--KAGKK---GPAQ-R---ESA-------A--------------K-----------------------V--E-----------A--R------A----------E------A------K------------------------A-K-----------------------------------------------------------------------------------------------------------------------------------------------------------------------------------------------------------------------------------------A-----------------K-----------------A---K--QD-----A-L---K--T--K----K-A------------AL------R--------G---T----------------------H-A--T--RK-R--K-IR----T-KVTFR----R---PKTFKA-------PRQPKY--PRKSI--P--R-----R-----P------RL-DQ-YSTIKFPLTTES--AMKKI----------EENNTLVFIVALKANKFTIKTAVKKLY-DIDVAKVNTL-I--R-PDGQKKAYVRLAPDYDALDVANKIGII--
>Oreochromis_niloticus@XP_003446872
-----------------------------------------------------------------------------------------------------------------------------------------------------------------------------------------------------------------------------------------------------------------------------------------------------------------------------------------------------------------------------------------------------------------------------------------------------------------------------------------------------------------------------------------------------------------------------------------M--A-----------P-------------K---------------V--------------K-----------------------K--E-----------A---------V----------P------A------K------------------------T-E-----------------------------------------------------------------------------------------------------------------------------------------------------------------------------------------------------------------------------------------A-----------------K-----------------S---K---------A-L---K--A--K----K-A------------VL------K--------G---V----------------------H-S--H--RK-K--K-VR----T-SPTFR----R---PKTLRL-------RRQPKY--PRKSA--P--R-----R-----N------KL-DH-YAIIKFPLTTES--AMKKI----------EDNNTLVFIVDVKANKHQIKHAVKKLY-DIDVAKVNTL-I--R-PDGEKKAYVRLAPDYDALDVANKIGII--
>Crotalus_adamanteus@AFJ51253
-----------------------------------------------------------------------------------------------------------------------------------------------------------------------------------------------------------------------------------------------------------------------------------------------------------------------------------------------------------------------------------------------------------------------------------------------------------------------------------------------------------------------------------------------------------------------------------------M--A-----------P-------------K---------------A--------------K-----------------------K--E-----------A---------V----------P------A------K------------------------T-E-----------------------------------------------------------------------------------------------------------------------------------------------------------------------------------------------------------------------------------------A-----------------K-----------------S---K---------A-L---K--A--K----K-A------------VL------K--------G---V----------------------H-S--H--KK-K--K-IR----T-SPTFR----R---PKTLRL-------RRQPKY--PRKSA--P--R-----R-----N------KL-DH-YAIIKFPLTTES--AMKKI----------EDNNTLVFIVDVKANKHQIKQAVKKLY-DIDVAKVNTL-I--R-PDGEKKAYVRLAPDYDALDVANKIGII--
>Sarcophilus_harrisii@XP_003770077
-----------------------------------------------------------------------------------------------------------------------------------------------------------------------------------------------------------------------------------------------------------------------------------------------------------------------------------------------------------------------------------------------------------------------------------------------------------------------------------------------------------------------------------------------------------------------------------------M--A-----------P-------------K---------------A--------------K-----------------------K--E-----------A--A------V----------P------P------K------------------------T-E-----------------------------------------------------------------------------------------------------------------------------------------------------------------------------------------------------------------------------------------A-----------------K-----------------S---K---------A-L---K--A--K----K-A------------VL------K--------G---V----------------------H-S--H--KK-K--K-IR----T-SPTFR----R---PKTLRL-------RRQPKY--PRKSA--P--R-----R-----N------KL-DH-YAIIKFPLTTES--AMKKI----------EDNNTLVFIVDVKANKHQIKQAVKKLY-DIDVAKVNTL-I--R-PDGEKKAYVRLAPDYDALDVANKIGII--
>Columba_livia@EMC77130
--------------------------------------------------------------------------------------------------------------------------------------------------------------------------------------------------------------------------------------------------------------------------------------------------------------------------------------------------------------------------------------------------------------------------------------------------------------------------------------------------------------------------------------------------------------------------------------------------------------------------------------------------------------------------------------------A---------V----------P------P------K------------------------T-E-----------------------------------------------------------------------------------------------------------------------------------------------------------------------------------------------------------------------------------------A-----------------K-----------------A---K---------A-L---K--A--K----K-A------------VL------K--------G---V----------------------H-S--H--KK-K--K-IR----T-SPTFR----R---PKTLRL-------RR------------------------------------L-DH-YAIIKFPLTTES--AMKKI----------EDNNTLVFIVDVKANKHQIKQAVKKLY-DIDVAKVNTL-I--R-PDGEKKAYVRLAPDYDALDVANKVRNL--
>Doliolum_nationalis@Dnat1629.H1.1
--------------------------------------------------------------------------------------------------------------------------------------------------------------------------------------------------------------------------------------------------------------------------------------------------------------------------------------------------------------------------------------------------------------------------------------------------------------------------------------------------------------------------------------------------------------------------------------------------------------------------------------------------------------------------------------------------------------------------------------------------------A-G-----------------------------------------------------------------------------------------------------------------------------------------------------------------------------------------------------------------------------------------A-----------------K-----------------E---K---------A-L---N--A--K----K-A------------LI------K--------G---I----------------------H-A--N--KK-K--K-VR----T-SVHFK----R---PKTLRL-------PRNPKC--PTKSV--A--R-----R-----N------RL-DQ-YAIVKHPLTTES--AMKKI----------EDNNTLVFIVDLNANKPQIKSAVKKLY-DIDVAKVNTL-I--R-PDGLKKAYVKLAPDYDALDVANKIGII--
>Salpa_fusiformis@Sfus33675.H1.1
-----------------------------------------------------------------------------------------------------------------------------------------------------------------------------------------------------------------------------------------------------------------------------------------------------------------------------------------------------------------------------------------------------------------------------------------------------------------------------------------------------------------------------------------------------------------------------------------------------------------------------------------------------------------------------------------------------------------------MG------T------------------------K-D-----------------------------------------------------------------------------------------------------------------------------------------------------------------------------------------------------------------------------------------A-----------------K-----------------D---K---------A-L---K--A--K----K-A------------VM------K--------G---L----------------------H-S--H--KK-K--K-VR----K-SVHFH----L---PKTQRL-------ARSPKY--PRKSV--A--R-----R-----N------KL-DQ-YAIVKNPLTTES--AMKKI----------EDNNTLVFIVDIKANKPQIKMAVKKLY-DIDVAKVNTM-I--Y--GGRKKAYVKLAPDYDALDVANKIGII--
>Ophionotus_victoriae@CT01130528.H1.1
------------------------------------------------------------------------------------------------------------------------------------------------------------------------------------------------------------------------------------------------------------------------------------------------------------------------------------------------------------------------------------------------------------------------------------------------------------------------------------------------------------------------------------------------------------------------------------------------K-ARIEALK--KAGKK---GPSK-R---ESA-------A--------------K-----------------------S--E-----------A--R------A---------------------------------------------------K-----------------------------------------------------------------------------------------------------------------------------------------------------------------------------------------------------------------------------------------A-----------------E-----------------A---K--RD-----A-L---K--A--K----K-A------------VV------K--------G---P----------------------R-G--T--RK-R--K-IH----T-RVTFR----R---PKTLKL-------SRTPKY--PRKSV--P--R-----T-----P------RL-DQ-FAIIKFPLTTES--AMKKI----------EENNTLVFIVALKANKFQIKTAVKKLY-DIDVSKVNTL-I--R-PDGQKKAYVRLAADYDALDVANKIGII--
>Parastichopus_parvimensis@SRA77657317.H1.1
-------------------------------------------------------------------------------------------------------------------------------------------------------------------------------------------------------------------------------------------------------------------------------------------------------------------------------------------------------------------------------------------------------------------------------------------------------------------------------------------------------------------------------------------------------------------------------------------------------------------------------------------------------------------------------------------------------------------------------------------------------------------------------------------------------------------------------------------------------------------------------------------------------------------------------------------------------------------------------------------------------------------------------------------------------------------------------------------------------------------------------------------------------------------------------------------------------------------------------------------------------------------------ANKFQIKQAVKKLY-DIDVAKVNT--------------YVRLAPDFDALDVANKIGII--
>Alligator_sinensis@XM_006032865.H1.1
----------------------------------------------------------------------------------------------------------------------------------------------------------------------------------------------------------------------------------------------------------------------------------------------------------------------------------------------------------------------------------------------------------------------------------------------------------------------------------------------------------------------------------------------------------------------------------------------------------------------------------------------------------------------------------------------------------------------------------------------------------------------------------------------------------------------------------------------------------------------------------------------------------------------------------------------------------------------------------------------------------------------------------------------------------------------------------------------------------------------------------------------------------------------------------------------KGA--P--R-----R-----N------KL-DH-YAIIKFPLTTES--AMKKI----------EDNNTLVFIVDVKANKHQIKQAVKKLY-DIDVAKVNTL-I--R-PDGEKKAYVRLAPDYDALDVANKV-----
>Ambystoma_mexicanum@CT01131211.H1.1
-----------------------------------------------------------------------------------------------------------------------------------------------------------------------------------------------------------------------------------------------------------------------------------------------------------------------------------------------------------------------------------------------------------------------------------------------------------------------------------------------------------------------------------------------------------------------------------------M--A-----------P-------------K---------------A--------------K-----------------------K--E-----------A---------V----------P------V------K------------------------T-E-----------------------------------------------------------------------------------------------------------------------------------------------------------------------------------------------------------------------------------------A-----------------K-----------------S---K---------A-L---K--A--K----K-A------------VL------K--------G---V----------------------H-S--H--KK-K--K-IR----T-APTFR----R---PRTLRL-------RRQPKY--PRKSA--P--R-----R-----N------KL-DH-YAIIKFPLTTES--AMKKI----------EDNNTLVFIVDVKANKHQIKQAVKKLY-DIDVAKVNTL-I--R-PDGEKKAYVRLAPDYDALDVANKIGII--
>Caiman_crocodilus@Contig360.H1.1
-----------------------------------------------------------------------------------------------------------------------------------------------------------------------------------------------------------------------------------------------------------------------------------------------------------------------------------------------------------------------------------------------------------------------------------------------------------------------------------------------------------------------------------------------------------------------------------------M--A-----------P-------------K---------------A--------------K-----------------------K--E-----------A---------V----------P------A------K------------------------T-E-----------------------------------------------------------------------------------------------------------------------------------------------------------------------------------------------------------------------------------------A-----------------K-----------------S---K---------A-L---K--A--K----K-A------------VL------K--------G---V----------------------H-S--H--KK-K--K-IR----T-SPTFR----R---PKTLRL-------RRQPKY--PRKSA--P--R-----R-----N------KL-DH-YAIIKFPLTTES--AMKKI----------EDNNTLVFIVDVKANKHQIKQAVKKLY-DIDVAKVNTL-I--R-PDGEKKAYVRLAPDYDALDVANKIGII--
>Caretta_caretta@CT01131211.H1.1
-----------------------------------------------------------------------------------------------------------------------------------------------------------------------------------------------------------------------------------------------------------------------------------------------------------------------------------------------------------------------------------------------------------------------------------------------------------------------------------------------------------------------------------------------------------------------------------------M--A-----------P-------------K---------------A--------------K-----------------------K--E-----------A---------V----------P------A------K------------------------T-E-----------------------------------------------------------------------------------------------------------------------------------------------------------------------------------------------------------------------------------------A-----------------K-----------------S---K---------A-L---K--A--K----K-A------------VL------K--------G---V----------------------H-S--H--KK-K--K-IR----T-SPTFR----R---PKTLRL-------RRQPKY--PRKSA--P--R-----R-----N------KL-DH-YAIIKFPLTTES--AMKKI----------EDNNTLVFIVDVKANKHQIKQAVKKLY-DIDVAKVNTL-I--R-PDGEKKAYVRLAPDYDALDVANKIGII--
>Chelonoidis_nigra@CT01131211.H1.1
-----------------------------------------------------------------------------------------------------------------------------------------------------------------------------------------------------------------------------------------------------------------------------------------------------------------------------------------------------------------------------------------------------------------------------------------------------------------------------------------------------------------------------------------------------------------------------------------M--A-----------P-------------K---------------A--------------K-----------------------K--E-----------A---------V----------P------T------K------------------------T-E-----------------------------------------------------------------------------------------------------------------------------------------------------------------------------------------------------------------------------------------A-----------------K-----------------S---K---------A-L---K--A--K----K-A------------VL------K--------G---V----------------------H-S--H--KK-K--K-IR----T-SPTFR----R---PKTLRL-------RRQPKY--PRKSA--P--R-----R-----N------KL-DH-YAIIKFPLTTES--AMKKI----------EDNNTLVFIVDVKANKHQIKQAVKKLY-DIDVAKVNTL-I--R-PDGEKKAYVRLAPDYDALDVANKIGII--
>Chrysemys_picta_bellii@CT01131211.H1.1
-----------------------------------------------------------------------------------------------------------------------------------------------------------------------------------------------------------------------------------------------------------------------------------------------------------------------------------------------------------------------------------------------------------------------------------------------------------------------------------------------------------------------------------------------------------------------------------------M--A-----------P-------------K---------------A--------------K-----------------------K--E-----------A---------V----------P------A------K------------------------T-E-----------------------------------------------------------------------------------------------------------------------------------------------------------------------------------------------------------------------------------------A-----------------K-----------------S---K---------A-L---K--A--K----K-A------------VL------K--------G---V----------------------H-S--H--KK-K--K-IR----T-SPTFR----R---PKTLRL-------RRQPKY--PRKSA--P--R-----R-----N------KL-DH-YAIIKFPLTTES--AMKKI----------EDNNTLVFIVDVKANKHQIKQAVKKLY-DIDVAKVNTL-I--R-PDGEKKAYVRLAPDYDALDVANKV-----
>Crocodylus_niloticus@CT01131211.H1.1
-----------------------------------------------------------------------------------------------------------------------------------------------------------------------------------------------------------------------------------------------------------------------------------------------------------------------------------------------------------------------------------------------------------------------------------------------------------------------------------------------------------------------------------------------------------------------------------------M--A-----------P-------------K---------------A--------------K-----------------------K--E-----------A---------V----------P------A------K------------------------T-E-----------------------------------------------------------------------------------------------------------------------------------------------------------------------------------------------------------------------------------------A-----------------K-----------------S---K---------A-L---K--A--K----K-A------------VL------K--------G---V----------------------H-S--H--KK-K--K-IR----T-SPTFR----R---PKTLRL-------RRQPKY--PRKSA--P--R-----R-----N------KL-DH-YAIIKFPLTTES--AMKKI----------EDNNTLVFIVDVKANKHQIKQAVKKLY-DIDVAKVNTL-I--R-PDGEKKAYVRLAPDYDALDVANKIGII--
>Cyclorana_alboguttata@CT01131211.H1.1
----------------------------------------------------------------------------------------------------------------------------------------------------------------------------------------------------------------------------------------------------------------------------------------------------------------------------------------------------------------------------------------------------------------------------------------------------------------------------------------------------------------------------------------------------------------------------------------------------------------------------------------------------------------------------------------------------------------------------------------------------------------------------------------------------------------------------------------------------------------------------------------------------------------------------------------------------------------------------------------------------------------------K-----------------S---K---------A-L---K--A--K----K-A------------VL------K--------G---V----------------------H-S--H--KK-K--K-IR----T-TPTFR----R---PKTLRL-------RRQPKY--PRKSA--P--T-----R-----N------KL-DH-YAIIKFPLTTES--AMKKI----------EDNNTLVFIVDVKANKHQIKQAVKKLY-DIDVSKVNTL-I--R-PDGEKKAYVRLAPDYDALDVANKIGII--
>Cynops_pyrrhogaster@CT01131211.H1.1
-------------------------------------------------------------------------------------------------------------------------------------------------------------------------------------------------------------------------------------------------------------------------------------------------------------------------------------------------------------------------------------------------------------------------------------------------------------------------------------------------------------------------------------------------------------------------------------------------------------------------------------------------------------------------------------------------------------------------------K------------------------T-E-----------------------------------------------------------------------------------------------------------------------------------------------------------------------------------------------------------------------------------------A-----------------K-----------------S---K---------A-L---K--A--K----K-A------------VL------K--------G---V----------------------H-S--H--KK-K--K-IR----T-APTFR----R---PRTLRL-------RRQPKY--PRKSA--P--R-----R-----N------KL-DH-YAIIKFPLTTES--AMKKI----------EDNNTLVFIVDVKANKHQIKQAVKKLY-DIDVAKVNTL-I--R-PDGEKKAYVRLAPDYDALDVANKIGII--
>Elaphe_guttata@CT01131211.H1.1
-----------------------------------------------------------------------------------------------------------------------------------------------------------------------------------------------------------------------------------------------------------------------------------------------------------------------------------------------------------------------------------------------------------------------------------------------------------------------------------------------------------------------------------------------------------------------------------------M--A-----------P-------------K---------------V--------------K-----------------------K--E-----------A---------V----------P------A------K------------------------T-E-----------------------------------------------------------------------------------------------------------------------------------------------------------------------------------------------------------------------------------------A-----------------K-----------------S---K---------A-L---K--A--K----K-A------------VL------K--------G---V----------------------H-S--H--KK-K--K-IR----T-SPTFR----R---PKTLRL-------RRQPKY--PRKSA--P--R-----R-----N------KL-DH-YAIIKFPLTTES--AMKKI----------EDNNTLVFIVDVKANKHQIKQAVKKLY-DIDVAKVNTL-I--R-PDGEKKAYVRLAPDYDALDVANKIGII--
>Emys_orbicularis@Contig14535.H1.1
-----------------------------------------------------------------------------------------------------------------------------------------------------------------------------------------------------------------------------------------------------------------------------------------------------------------------------------------------------------------------------------------------------------------------------------------------------------------------------------------------------------------------------------------------------------------------------------------M--A-----------P-------------K---------------A--------------K-----------------------K--E-----------A---------V----------P------A------K------------------------T-E-----------------------------------------------------------------------------------------------------------------------------------------------------------------------------------------------------------------------------------------A-----------------K-----------------S---K---------A-L---K--A--K----K-A------------VL------K--------G---V----------------------H-S--H--KK-K--K-IR----T-SPTFR----R---PKTLRL-------RRQPKY--PRKSA--P--R-----R-----N------KL-DH-YAIIKFPLTTES--AMKKI----------EDNNTLVFIVDVKANKHQIKQAVKKLY-DIDVAKVNTL-I--R-PDGEKKAYVRLAPDYDALDVANKIGII--
>Eublepharis_macularius@CT01131211.H1.1
-----------------------------------------------------------------------------------------------------------------------------------------------------------------------------------------------------------------------------------------------------------------------------------------------------------------------------------------------------------------------------------------------------------------------------------------------------------------------------------------------------------------------------------------------------------------------------------------M--A-----------P-------------K---------------V--------------K-----------------------K--E-----------A---------V----------P------A------K------------------------T-E-----------------------------------------------------------------------------------------------------------------------------------------------------------------------------------------------------------------------------------------A-----------------K-----------------S---K---------A-L---K--A--K----K-A------------VL------K--------G---V----------------------H-S--H--KK-K--K-IR----T-SPTFR----R---PKTLRL-------RRQPKY--PRKSA--P--R-----R-----N------KL-DH-YAIIKFPLTTES--AMKKI----------EDNNTLVFIVDVKANKHQIKQAVKKLY-DIDVAKVNTL-I--R-PDGEKKAYVRLAPDYDALDVANKIGII--
>Lampropholis_coggeri@CT01131211.H1.1
-----------------------------------------------------------------------------------------------------------------------------------------------------------------------------------------------------------------------------------------------------------------------------------------------------------------------------------------------------------------------------------------------------------------------------------------------------------------------------------------------------------------------------------------------------------------------------------------M--A-----------P-------------K---------------V--------------K-----------------------K--E-----------A---------V----------P------A------K------------------------T-E-----------------------------------------------------------------------------------------------------------------------------------------------------------------------------------------------------------------------------------------A-----------------K-----------------S---K---------A-L---K--A--K----K-A------------VL------K--------G---V----------------------H-S--H--KK-K--K-IR----T-SPTFR----R---PKTLRL-------RRQPKY--PRKSA--P--R-----R-----N------KX-DH-YAIIKFPLTTES--AMKKI----------EDNNTLVFIVDVKANKHQIKQAVKKLY-DIDVAKVNTL-I--R------------------------------
>Latimeria_chalumnae@CT01131211.H1.1
-----------------------------------------------------------------------------------------------------------------------------------------------------------------------------------------------------------------------------------------------------------------------------------------------------------------------------------------------------------------------------------------------------------------------------------------------------------------------------------------------------------------------------------------------------------------------------------------M--A-----------P-------------K---------------A--------------K-----------------------K--E-----------A---------V----------P------A------K------------------------T-E-----------------------------------------------------------------------------------------------------------------------------------------------------------------------------------------------------------------------------------------A-----------------K-----------------S---K---------A-L---K--A--K----K-A------------VL------K--------G---V----------------------H-S--H--KK-K--K-IR----T-SPTFK----R---PRTLRL-------RRQPKY--PRKSA--P--R-----R-----N------K-----------------------------------------------------------------------------------------------------------
>Latimeria_menadoensis@GAPS01022760.H1.1
-----------------------------------------------------------------------------------------------------------------------------------------------------------------------------------------------------------------------------------------------------------------------------------------------------------------------------------------------------------------------------------------------------------------------------------------------------------------------------------------------------------------------------------------------------------------------------------------M--A-----------P-------------K---------------A--------------K-----------------------K--E-----------A---------V----------P------A------K------------------------T-E-----------------------------------------------------------------------------------------------------------------------------------------------------------------------------------------------------------------------------------------A-----------------K-----------------S---K---------A-L---K--A--K----K-A------------VL------K--------G---V----------------------H-S--H--KK-K--K-IR----T-SPTFK----R---PRTLRL-------RRQPKY--PRKSA--P--R-----R-----N------KL-DH-YAIIKFPLTTES--AMKKI----------EDNNTLVFIVDVKANKHQIKQAVKKLY-EIDVAKVNTL-I--R-PDGEKKAYVRLAPDYDALDVANKIGII--
>Notophthalmus_viridescens@CT01131211.H1.1
--------------------------------------------------------------------------------------------------------------------------------------------------------------------------------------------------------------------------------------------------------------------------------------------------------------------------------------------------------------------------------------------------------------------------------------------------------------------------------------------------------------------------------------------------------------------------------------------------------------------------------------------------------------------------------------------A---------V----------P------V------K------------------------T-E-----------------------------------------------------------------------------------------------------------------------------------------------------------------------------------------------------------------------------------------A-----------------K-----------------S---K---------A-L---K--A--K----K-A------------VL------K--------G---V----------------------H-S--H--KK-K--K-IR----T-APTFR----R---PKTLRL-------RRQPKY--PRKSA--P--R-----R-----N------KL-DH-YAIIKFPLTTES--AMKKI----------EDNNTLVFIVDVKANKHXIKQSVKKLY-DIDVXXVXTL-I--R-PDGEKKAYVRLAPDYDALDVANKIGII--
>Pelodiscus_sinensis@toto48513.H1.1
--------------------------------------------------------------------------------------------------------------------------------------------------------------------------------------------------------------------------------------------------------------------------------------------------------------------------------------------------------------------------------------------------------------------------------------------------------------------------------------------------------------------------------------------------------------------------------------------------------------------------------------------------------------------------------------------------------------------------------------------------------------------------------------------------------------------------------------------------------------------------------------------------------------------------------------------------------------------------------------------------------------------------------------------------------------------------------------------------------------------------------------------------------------------------------------------------------------------------L-DH-YAIIKFPLTTES--AMKKI----------EDNNTLVFIVDVKANKHQIKQAVKKLY-DIDVAKVNTL-I--R-PDGEKKAYVRLAPDYDALDVANKIGII--
>Phrynops_hilarii@Contig6619.H1.1
-----------------------------------------------------------------------------------------------------------------------------------------------------------------------------------------------------------------------------------------------------------------------------------------------------------------------------------------------------------------------------------------------------------------------------------------------------------------------------------------------------------------------------------------------------------------------------------------M--A-----------P-------------K---------------A--------------K-----------------------K--E-----------A---------V----------P------A------K------------------------T-E-----------------------------------------------------------------------------------------------------------------------------------------------------------------------------------------------------------------------------------------A-----------------K-----------------S---K---------A-L---K--A--K----K-A------------VL------K--------G---V----------------------H-S--H--KK-K--K-IR----T-SPTFR----R---PKTLRL-------RRQPKY--PRKSA--P--R-----R-----N------KL-DH-YAIIKFPLTTES--AMKKI----------EDNNTLVFIVDVKANKHQVKQAVKKLY-DIDVAKVNTL-I--R-PDGEKKAYVRLAPDYDALDVANKIGII--
>Podarcis_sp.@Contig196.H1.1
-----------------------------------------------------------------------------------------------------------------------------------------------------------------------------------------------------------------------------------------------------------------------------------------------------------------------------------------------------------------------------------------------------------------------------------------------------------------------------------------------------------------------------------------------------------------------------------------M--A-----------P-------------K---------------V--------------K-----------------------K--E-----------A---------V----------P------A------K------------------------T-E-----------------------------------------------------------------------------------------------------------------------------------------------------------------------------------------------------------------------------------------A-----------------K-----------------S---K---------A-L---K--A--K----K-A------------VL------K--------G---V----------------------H-S--H--KK-K--K-IR----T-SPTFR----R---PKTLRL-------RRQPKY--PRKSA--P--R-----R-----N------KL-DH-YAIIKFPLTTES--AMKKI----------EDNNTLVFIVDVKANKHQIKQAVKKLY-DIDVAKVNTL-I--R-PDGEKKAYVRLAPDYDALDVANKIGII--
>Pogona_vitticeps@toto29611.H1.1
-----------------------------------------------------------------------------------------------------------------------------------------------------------------------------------------------------------------------------------------------------------------------------------------------------------------------------------------------------------------------------------------------------------------------------------------------------------------------------------------------------------------------------------------------------------------------------------------M--A-----------P-------------K---------------V--------------K-----------------------K--E-----------A---------V----------P------A------K------------------------T-E-----------------------------------------------------------------------------------------------------------------------------------------------------------------------------------------------------------------------------------------A-----------------K-----------------S---K---------A-L---K--A--K----K-A------------VL------K--------G---V----------------------H-S--H--KK-K--K-IR----T-SPTFR----R---PKTLRL-------RRQPKY--PRKSA--P--R-----R-----N------KL-DH-YAIIKFPLTTES--AMKKI----------EDNNTLVFIVDVKANKHQIKQAVKKLY-DIDVAKVNTL-I--R-PDGEKKAYVRLAPDYDALDVANKIGII--
>Protopterus_annectens@Pann155791.H1.1
-----------------------------------------------------------------------------------------------------------------------------------------------------------------------------------------------------------------------------------------------------------------------------------------------------------------------------------------------------------------------------------------------------------------------------------------------------------------------------------------------------------------------------------------------------------------------------------------M--G-----------P-------------K---------------A--------------K-----------------------K--E-----------A---------V----------P------A------K------------------------T-E-----------------------------------------------------------------------------------------------------------------------------------------------------------------------------------------------------------------------------------------A-----------------K-----------------S---K---------A-L---K--A--K----K-A------------VL------K--------G---V----------------------H-S--H--KQ-K--K-IR----T-TPTFR----R---PKTLRL-------RRQPKY--PRKSA--P--R-----R-----N------KL-DH-YAIIKFPLTTES--AMKKI----------EDNNTLVFIVDVKANKHQIKQAVKKLY-DIDVAKVNTL-I--R-PDGEKKAYVRLAPDFDALDVANKIGII--
>Python_regius@CT01131211.H1.1
-----------------------------------------------------------------------------------------------------------------------------------------------------------------------------------------------------------------------------------------------------------------------------------------------------------------------------------------------------------------------------------------------------------------------------------------------------------------------------------------------------------------------------------------------------------------------------------------M--A-----------P-------------K---------------V--------------K-----------------------K--E-----------A---------V----------P------A------K------------------------T-E-----------------------------------------------------------------------------------------------------------------------------------------------------------------------------------------------------------------------------------------A-----------------K-----------------S---K---------A-L---K--A--K----K-A------------VL------K--------G---V----------------------H-S--H--KK-K--K-IR----T-SPTFR----R---PKTLRL-------RRQPKY--PRKSA--P--K-----R-----N------KL-DH-YAIIKFPLTTES--AMKKI----------EDNNTLVFIVDVKANKHQIKQAVKKLY-DIDVAKVNTL-I--R-PDGEKKAYVRLAPDYDALDVANKIGII--
>Rana_chensinensis@Rche396003.H1.1
----------------------------------------------------------------------------------------------------------------------------------------------------------------------------------------------------------------------------------------------------------------------------------------------------------------------------------------------------------------------------------------------------------------------------------------------------------------------------------------------------------------------------------------------------------------------------------------------------------------------------------------------------------------------------------------------------------------------------------------------------------------------------------------------------------------------------------------------------------------------------------------------------------------------------------------------------------------------------------------------------------------------------------------------------------------------------------------------------------------------------------------------------------------------------------------------------------------------------------IKFPLTTES--AXKKI----------EDNXXLXFIVDXXANKXXIKQAVKKLY-DID------------------------------------------
>Sphenodon_punctatus@toto31107.H1.1
-----------------------------------------------------------------------------------------------------------------------------------------------------------------------------------------------------------------------------------------------------------------------------------------------------------------------------------------------------------------------------------------------------------------------------------------------------------------------------------------------------------------------------------------------------------------------------------------M--A-----------P-------------K---------------A--------------K-----------------------K--E-----------A---------V----------P------A------K------------------------T-E-----------------------------------------------------------------------------------------------------------------------------------------------------------------------------------------------------------------------------------------A-----------------K-----------------S---K---------A-L---K--A--K----K-A------------VL------K--------G---V----------------------H-S--H--KK-K--K-IR----T-SPTFR----R---PKTLRL-------RRQPKY--PRKSA--P--R-----R-----N------KL-DH-YAIIKFPLTTES--AMKKI----------EDNNTLVFIVDVKANKHQIKQAVKKLY-DIDVAKVNTL-I--R-PDGEKKAYVRLAPDYDALDVANKIGII--
>Trachemys_scripta@CT01131211.H1.1
-----------------------------------------------------------------------------------------------------------------------------------------------------------------------------------------------------------------------------------------------------------------------------------------------------------------------------------------------------------------------------------------------------------------------------------------------------------------------------------------------------------------------------------------------------------------------------------------M--A-----------P-------------K---------------A--------------K-----------------------K--E-----------A---------V----------P------A------K------------------------T-E-----------------------------------------------------------------------------------------------------------------------------------------------------------------------------------------------------------------------------------------A-----------------K-----------------S---K---------A-L---K--A--K----K-A------------VL------K--------G---V----------------------H-S--H--KK-K--K-IR----T-SPTFR----R---PKTLRL-------RRQPKY--PRKSA--P--R-----R-----N------KL-DH-YAIIKFPLTTES--AMKKI----------EDNNTLVFIVDVKANKHQIKQAVKKLY-DIDVAKVNTL-I--R-PDGEKKAYVRLAPDYDALDVANKIGII--
