# Supplementary material for: A phylogenomic framework and timescale for comparative studies of tunicates
Source: BMC Biol. 2018 Apr 13;16:39. doi: 10.1186/s12915-018-0499-2 (PMC5899321; doi:10.1186/s12915-018-0499-2)
Supplement: Supplementary file 4 — Supporting data. Transcriptome assemblies, alignments, and trees. (ZIP 38502 kb) [file 12915_2018_499_MOESM4_ESM.zip › 12915_2018_499_MOESM4_ESM/12915_2018_499 (Delsuc) Files Updated 23-03-2018/rpl26.fasta]

>Apostichopus_japonicus@DY625268.H1.1
---------------------------------------------MKRNP-FVTSSRRKNRKRHFN-APSHIRRKLMSSSLSKDLRAKY--N--VRTMPVRKDDEVQVVRG----HY----------KG--Q-QV--GKVVQVYRKKFVIYIERINREKANGN-------QVF-V--GIHPSNVVITKLKID--RDRK-----KI--LE-------RKD--A---G-R---R----A---A-D-----E---K---L-K---G--------K--H--TEDA--V---------------A-A-TAE------------------------------------------------------------------------
>Holothuria_glaberrima@CT01070704.H1.1
---------------------------------------------MKRNP-FKTSSRRKNRKRHFN-APSHIRRKLMSASLSKELRQKY--N--VRTMPVRKDDEVQVVRG----HY----------KG--Q-QV--GKVVQCYRKKFVIYIERINREKANGT-------QVF-V--GIHPSNVVITKLKLD--KDRK-----NI--LE-------RKA--A---G-R---K----L---A-D-----E---K---L-K---G--------K--H--TEES--V---------------A-A-TSE------------------------------------------------------------------------
>Patiria_pectinifera@93313299.1
---------------------------------------------MKRNP-FVSSSRRKSRKRHFN-APSHIRRKLMSSPLSKDLRTKH--N--VRSMPIRKDDEVQVSRG----HY----------KG--Q-QV--GKVVQVYRKKFVIYIERIQREKANGA-------QVF-V--GIHPSKVVIVKLKMD--KDRK-----RL--LE-------RKA--A---S-R---S----Q---R-------D---K---G-K---G--------K--H--TEES--V---------------A-M-ATD------------------------------------------------------------------------
>Patiria_miniata@CT03100729.H1.1
---------------------------------------------MKRNP-FVSSSRRKSRKRHFN-APSHIRRKLMSSPLSKDLRTKH--N--VRSMPIRKDDEVQVSRG----HY----------KG--Q-QV--GKVVQVYRKKFVIYIERIQREKANGA-------QVF-V--GIHPSKVVIVKLKMD--KDRK-----RL--LE-------RKA--A---S-R---S----Q---R-------D---K---G-K---G--------K--H--TEES--V---------------A-M-ATD------------------------------------------------------------------------
>Strongylocentrotus_purpuratus@34796520.
---------------------------------------------MKRNP-LVSSSRRKNRKRHFN-APSHVRRKLMSSPLSKDLRQKY--N--VRSIPIRKDDEVQVTRG----HY----------KG--Q-QV--GKVVQVYRKKFVIYIERIQREKANGA-------QVY-V--GIHPSKVVITKLKMD--KDRK-----LI--LE-------RKA--K---S-R---Q----L---S-S-----D---K---A-K---G--------K--H--TEES--V---------------A-M-ATE------------------------------------------------------------------------
>Ptychodera_flava@CT01071219.H1.1
---------------------------------------------MKRNP-FVSSSRRKNRKRHFN-APSHIRRKLMSSPLSKDLRQKY--N--VRSMPIRKDDEVQVTRG----HY----------KG--A-QV--GKVVQVYRKKMVIYIERIQREKANGA-------SVH-V--GIHPSKVVIVKLKLD--KDRK-----RI--LD-------RKA--A---G-R---S----V-----------D---K---T-K---G--------K--H--TEES--V---------------A-M-ATD------------------------------------------------------------------------
>Saccoglossus_kowalevskii@ti.11
---------------------------------------------MKRNP-FTTSSRRKNRKRHFN-APSHVRRKLMSSPLSKELKQKY--N--VRSVPIRKDDEVQVTRG----HY----------KG--Q-QV--GKVVQVYRKKMVVYIERIQREKANGA-------SVY-V--GIHPSKVVIVKLKLD--KDRK-----KI--LE-------KKA--A---S-R---V----A---A-------D---K---T-K---G--------K--H--TEES--V---------------A-M-ATD------------------------------------------------------------------------
>Balanoglossus_clavigerus@CT01101218.H1.1
---------------------------------------------MKRNP-FVSSSRRKNRKRHFN-APSHIRRKLMSSPLSKELRQKY--N--VRSMPIRKDDEVQVTRG----HY----------KG--Q-QV--GKVVQVYRKKMVIFIERIQREKANGA-------SVH-V--GIHPSKVVIVKLKLD--KDRK-----QI--IE-------RKA--A---G-R---A----R-----------D---K---L-K---G--------K--H--TEES--V---------------A-M-ATD------------------------------------------------------------------------
>Xenoturbella_bocki@CT01071002.H1.1
---------------------------------------------MKRNP-FVSSSRRKNRKRHFN-APSHIRRKLMSAPLSKDLKQKY--N--VRSMPVRKDDEVQVTRG----HY----------KG--Q-QV--GKVITVYRKKFVVHIERITREKANGA-------TVY-V--GIHPSKVQITKLKMD--KDRK-----KL--LD-------KKA--K---S-R---K----E---N-T-----D---K---L-K---G--------K--H--TEET--V----------------------------------------------------------------------------------------------
>Branchiostoma_floridae@EEN63979
---------------------------------------------MKFNK-MVSSSRRKNRKRHFN-APSHVRRKIMSSPLSKELRAKY--N--VRAMPIRKDDEVQVTRG----HY----------KG--S-QV--GKVVSVYRKKFVCYIERIQREKANGA-------TVY-V--GIHPSKMEITKLKMD--KDRK-----AI--ID-------RKA--A---S-R---Q----Q---T-------E---K---Q-K---G--------K--I--QEED--I---------------E------------------------------------------------------------------------------
>Dendrodoa_grossularia@CT01091002.H1.2
---------------------------------------------MKFNK-LKTSSRRKNRKAYFN-APSHIRRKYMSSPLSKELRTKY--N--VRSMPIRKDDEVQIVRG----HF----------KG--Q-QV--GKVIQVYRLKYVIHIERIQREKANGA-------TVH-V--GIHPSKVVIVKLKLD--KDRK-----RI--LE-------RKA--R---S-R---M----V-----------E---A---D-K---G--------K--H--TEET--I---------------Q-E-MET------------------------------------------------------------------------
>Dendrodoa_grossularia@CT01091002.H1.1
---------------------------------------------MKFNK-LKTSSRRKNRKEYFN-APSHIRRKYMSSPLSKELRTKY--N--VRSMPIRKDDEVQIVRG----HF----------KG--Q-QV--GKVIQVYRKKYIIHIERIQREKANGA-------TVH-V--GIHPSKVVVMKLKLD--KDRK-----RI--LE-------RKA--R---S-R---M----V-----------E---A---D-K---G--------K--H--TEET--I---------------Q-E-MET------------------------------------------------------------------------
>Styela_plicata@CT01091002.H1.1
---------------------------------------------MKLNK-LKTSSRRKNRKDYFN-APSHIRRKYMSSPLSKDLRSKY--N--VRSMPLRKDDEVQIVRG----HF----------KG--Q-QV--GKVIQVYRKKYVVHIERIQREKANGA-------TVH-V--GIHPSKVVIVKLKLD--KDRK-----RI--LE-------RKA--R---S-R---T----V-----------G---L---D-K---G--------K--H--TEET--I---------------Q-E-MET------------------------------------------------------------------------
>Halocynthia_roretzi@CT01091210.H1.1
---------------------------------------------MKFNT-LKTSSRRKNRKEYFN-APSHIRRKFMSSPLSKDLKTKY--N--VRSMPIRKDDEVQIVRG----HF----------KG--Q-QV--GKVIQVYRKKYVIHIERIQREKANGA-------TVH-V--GIHPSKVVIVKLKLD--KDRK-----KI--LD-------RKA--K---S-R---L----V-----------G---A---D-K---G--------K--H--TEET--I---------------Q-E-MET------------------------------------------------------------------------
>Phallusia_mammilata@CT01091002.H1.1
---------------------------------------------MKFNK-LKTSSRRKNRKEYFN-APSHIRRKFMGSPLSKELRQKY--T--VRSMPIRKDDEVQIVRG----HF----------KG--Q-QV--GKVTQVYRKKYVIHVERIQREKANG------------------------------------------------------------------------------------------------------------------------------------------------------------------------------------------------------------------------
>Polyandrocarpa_maxima@CT01091002.H1.1
---------------------------------------------MKFNK-LKSSSRRKNRKEYFN-APSHIRRKFMSSPLSKELRQKY--N--VRSMPIRKDDEVQIVRG----HF----------KG--Q-QV--GKVIQVYRKKYVVHIERIQREKANGA-------TVH-V--GIHPSKVVIVKLKLD--KDRK-----RI--LE-------RKA--R---S-R---M----V-----------G---A---D-K---G--------K--H--TEES--I---------------Q-E-EET------------------------------------------------------------------------
>Molgula_tectiformis@67832150.15
---------------------------------------------MKFNK-LKTSSRRKNRKAYFN-APSHVRRKFMSSPLSKELKTKY--S--VRSMPIRKDDEVQIVRG----HF----------KG--Q-QV--GKVIQVYRKKYVIHIERIQREKANGA-------TVH-V--GIHPSKVVIVKLKLD--KDRK-----RI--LA-------RKA--E---S-R---R----A-----------A---A---D-K---G--------K--H--TEES--I---------------Q-Q----------------------------------------------------------------------------
>Molgula_gulf@CT01091002.H1.1
---------------------------------------------MKFNP-FKTSSRRKNRKAYFN-APSHVRRKLMSSPLSKELRTKY--S--VRSMPIRKDDEVQIVRG----HF----------KG--Q-QV--GKVIQVYRKKYVVHIERIQREKANGA-------TVH-V--GIHPSKVVIVKLKLD--KDRK-----RI--LA-------RKA--E---S-R---R----A-----------A---S---D-K---G--------K--H--TEES--I---------------Q-Q----------------------------------------------------------------------------
>Bostrichobranchus_pilularis@CT01091002.H1.1
---------------------------------------------MKLNP-LKTSSRRKNRKAYFN-APSHIRRKFMSSPLSKELRTKY--N--VRSMPIRKDDEVQIARG----HF----------KG--Q-QV--GKVIQVYRKKYIIHIERIQREKANGA-------TVH-V--GIHPSKVVIVKLKLD--KDRK------------------------------------------------------------------------------------------------------------------------------------------------------------------------------------
>Molgula_occidentalis@CT01091002.H1.1
---------------------------------------------MKLNK-LKTSSRRKNRKMYFN-APSHIRRKFMSAPLSKELRTKY--T--VRSMPIRKDDEVQIVRG----HF----------KG--Q-QV--GKVIQVYRKKYIIHIERIQREKANGA-------TVH-V--GIHPSKVVIVKLKLD--KDRK-----RI--LA-------RKA--E---S-R---R----A-----------A---A---D-K---G--------K--H--TEES--I---------------Q-Q----------------------------------------------------------------------------
>Cystodytes_dellechiajei@CT01091002.H1.1
---------------------------------------------MKFNK-LKTASRRKNRKAYFN-APSHIRRKFMSSPLSKELRTKY--N--VRSIPIRKDDEVQIMKG----HF----------KG--Q-QV--GKVIQVYRKKYVIHIERIQREKANGA-------TVH-V--GIHPSNVVITKLKLD--KDRK-----RI--LE-------TKA--R---G-R---R----A-----------G---L---D-K---G--------K--H--TEES--I----------------------------------------------------------------------------------------------
>Ciona_intestinalis@XP_002119400
---------------------------------------------MKFNK-LKSSSRRKNRKEYFN-APSHIRRKFMGAPLSKELRQKY--S--VRSMPIRKDDEVQIVRG----HY----------KG--Q-QV--GKIIQVYRKKYVVHIERIQREKANGA-------TVH-V--GIHPSKVVIVKLKLD--KDRK-----RI--LE-------HKA--R---S-K---L----V-----------D---L---E-K---G--------K--H--TEET--I---------------Q-A-MES------------------------------------------------------------------------
>Ciona_savignyi@51691285.16
---------------------------------------------MKFNK-LKTSSRRKNRKAYFN-APSHVRRKFMGAPLSKELRQKY--S--VRSMPIRKDDEVQIVRG----HY----------KG--Q-QV--GKVIQCYRKKYVVHIERIQREKANGA-------TVH-V--GIHPSKVVIVKLKLD--KDRK-----RI--LD-------HKA--R---S-K---L----V-----------D---L---E-K---G--------K--H--TEES--I---------------Q-A-ME-------------------------------------------------------------------------
>Clavelina_lepadiformis@CT01091002.H1.1
---------------------------------------------MKFNK-LKTSSRRKNRKAYFN-APSHVRRKFMSAPLSKDLKQKY--G--VRSMPIRKDDEVQIVRG----HF----------KG--Q-QV--GKVIQVYRKKYVVHVERIQREKANGA-------TVH-V--GIHPSKVVISKLKLD--KDRK-----RI--LE-------HKS--R---S-K---R----V-----------D---L---D-K---G--------K--H--TEES--I-----------------A-ME-------------------------------------------------------------------------
>Oikopleura_dioica@CBY16203
---------------------------------------------MKLNT-AVSGSRRKQRCRHFN-APSHLRRKIMSAPLSKELRTKY--N--VRSLPIRKDDEVMVVRG----HY----------KG--Q-ST--GRVQSVYRKKFVIHIERTQREKINGT-------TVN-V--GIHPSNCVITKLKLD--KDRK-----TM--LE-------SRA--A---S-R---A----S-----------R---Q---A-A---D--------K--H--TEES--V---------------K-M-QQ-------------------------------------------------------------------------
>Petromyzon_marinus@CT01060823.H3.1
---------------------------------------------MKLNK-LVTSSRRKNRKRHFN-APSHVRRKIMSSPLSKELRQKY--S--VRSMPIRKDDEVQVVRG----HY----------KG--Q-QV--GKVVQVYRKKYIIFIERIQREKANGA-------SVH-V--GIHPSKVVITKLKLD--KDRK-----KI--LE-------KKG--K---S-R---Q----Q-----------G---Q---D-K---G--------K--Y--KEET--I---------------E-K-MQE------------------------------------------------------------------------
>Lethenteron_japonicum@CT01080928.H1.1
---------------------------------------------MKLNK-FVTSSRRKNRKRHFN-APSHVRRKIMSSPLSKELRQKY--S--VRSMPIRKDDEVQVVRG----HY----------KG--Q-QV--GKVVQVYRKKYIIFIERIQREKANGA-------SVH-V--GIHPSKVVITKLKLD--KDRK-----KI--LE-------KKG--K---S-R---Q----Q-----------G---Q---D-K---G--------K--Y--KEET--I---------------E-K-MQE------------------------------------------------------------------------
>Eptatretus_burgeri@53874294.1
---------------------------------------------MKRNP-FVTSSRRKNRKRHFN-APSHIRRKIMSSPLSKELRQKY--N--VRSIPIRKDDEVQVVRG----HY----------KG--Q-QV--GKVVQVYRRKYVIYIERIQREKANGA-------SVH-V--GIHPSKVVITKLKLD--KDRK-----RI--LE-------DKS--R---S-R---Q----A-----------R---L---D-K---G--------K--Y--KEET--I---------------E-K-MQE------------------------------------------------------------------------
>Callorhinchus_milii@AFM87040
---------------------------------------------MKFNP-YVTSSRRKNRKRHFN-APSHIRRKIMSSPLSKELRQKY--N--VRSMPIRKDDEVQVVRG----HY----------KG--Q-QI--GKVVQVYRKKYVIYIERVQREKANGT-------TVH-V--GIHPSKVVITRLKLD--KDRK-----KI--LE-------RKA--K---S-R---Q----V-----------G---K---D-K---G--------K--Y--KEET--I---------------E-K-MQE------------------------------------------------------------------------
>Squalus_acanthias@CT01070725.H1.1
------------------------------------------------NP-YVTSSRRKNRKRHFN-APSHIRRKIMSSPLSKELRQKY--N--VRSMPIRKDDEVQVVRG----HY----------KG--Q-QI--GKVVQVYRKKYVIYIERVQREKANGT-------TVH-V--GIHPSKVVITRLKLD--KDRK-----KI--LE-------RKA--K---S-R---Q----V-----------G---K---D-K---G--------K--Y--KEES--I---------------E-K-MQE------------------------------------------------------------------------
>Leucoraja_erinacea@CT01080729.H1.1
---------------------------------------------MKFNP-YVTSSRRKNRKRHFN-APSHIRRKIMSSPLSKELRQKY--N--VRSMPIRKDDEVQVVRG----HY----------KG--Q-QI--GKVVQVYRKKYVIYIERVQREKANGT-------TVH-V--GIQPSKVVITRLKLD--KDRK-----KI--LE-------RKA--K---S-R---Q----V-----------G---K---D-K---G--------K--Y--KEES--I---------------E-K-MQE------------------------------------------------------------------------
>Danio_rerio@AAI64945
---------------------------------------------MKLNT-FVTSSRRKNRKRHFN-APSHIRRKIMSSPLSKELRQKY--N--VRSMPIRKDDEVQVVRG----HY----------KG--Q-QI--GKVVQVYRKKYVIYIERVQREKANGT-------TVH-V--GIHPSKVVITRLKLD--KDRK-----KI--LE-------RKA--K---S-R---Q----D-----------I---K---E-K---G--------K--Y--KEET--I---------------E-K-MQE------------------------------------------------------------------------
>Xenopus_tropicalis@AAI61328
---------------------------------------------MKFSP-FVTSDRSKNRKRHFN-APSHVRRKIMSSPLSKELRQKY--S--VRSMPIRKDDEVQVVRG----HY----------KG--Q-QI--GKVVQVYRKKYVIYIERVQREKANGT-------TVH-V--GIHPSKVVITRLKLD--KDRK-----KI--LE-------RKA--K---S-R---Q----V-----------G---K---E-K---G--------K--Y--KEET--I---------------E-K-MQE------------------------------------------------------------------------
>Monodelphis_domestica@XP_001365558
---------------------------------------------MKFNP-FMTFDQSKNRKRHFN-APSHIRRKIMSSPLSKELRQKY--N--VLPMPIRKDDEVQVVRG----HY----------KG--Q-QI--GKVVQVYRKKYVIYIERVQREKANGT-------TVH-V--GIHPSKVVITRLKLD--KDRK-----KI--LE-------RKA--K---S-R---Q----V-----------G---K---E-K---G--------K--Y--KEET--I---------------E-K-MQE------------------------------------------------------------------------
>Homo_sapiens@AAH66316
---------------------------------------------MKFNP-FVTSDRSKNRKRHFN-APSHIRRKIMSSPLSKELRQKY--N--VRSMPIRKDDEVQVVRG----HY----------KG--Q-QI--GKVVQVYRKKYVIYIERVQREKANGT-------TVH-V--GIHPSKVVITRLKLD--KDRK-----KI--LE-------RKA--K---S-R---Q----V-----------G---K---E-K---G--------K--Y--KEET--I---------------E-K-MQEKVILYTSFD---------------------------------------------------------------
>Mus_musculus@BAE31338
---------------------------------------------MKFNP-FVTSDRSKNRKRHFN-APSHIRRKIMSSPLSKELRQKY--N--VRSMPIRKDDEVQVVRG----HY----------KG--Q-QI--GKVVQVYRKKYVIYIERVQREKANGT-------TVH-V--GIHPSKVVITRLKLD--KDRK-----KI--LE-------RKA--K---S-R---Q----V-----------G---K---E-K---G--------K--Y--KEET--I---------------E-K-MQE------------------------------------------------------------------------
>Bos_taurus@XP_580573
---------------------------------------------MKFNP-FVTSDRSKNRKRHFN-APSHIRRKIMSSPLSKELRQKY--N--VRSMPIRKDDEVQVVRG----HY----------KG--Q-QI--GKVVQVYRKKYVIYIERVQREKANGT-------TVH-V--GIHPSKVVITRLKLD--KDRK-----KI--LE-------RKA--K---S-R---Q----V-----------G---K---E-K---G--------K--Y--KEET--I---------------E-K-MQESSHLVYSFH---------------------------------------------------------------
>Gallus_gallus@XP_414531
------------------------------------------XXXMKFNP-FVTSDRSKNRKRHFN-APSHIRRKIMSSPLSKELRQKY--N--VRSMPIRKDDEVQVVRG----HY----------KG--Q-QI--GKVVQVYRKKYVIYIERVQREKANGT-------TVH-V--GIHPSKVVITRLKLD--KDRK-----KI--LE-------RKA--K---S-R---Q----V-----------G---K---E-K---G--------K--Y--KEET--I---------------E-K-MQE------------------------------------------------------------------------
>Taeniopygia_guttata@XP_002195843
-----------------------------------------MGAKMKFNP-FVTSDRSKNRKRHFN-APSHIRRKIMSSPLSKELRQKY--N--VRSMPIRKDDEVQVVRG----HY----------KG--Q-QI--GKVVQVYRKKYVIYIERVQREKANGT-------TVH-V--GIHPSKVVITRLKLD--KDRK-----KI--LE-------RKA--K---S-R---Q----V-----------G---K---E-K---G--------K--Y--KEET--I---------------E-K-MQE------------------------------------------------------------------------
>Taeniopygia_guttata@ACH44680
---------------------------------------------MKFNP-FVTSDRSKNRKRHFN-APSHIRRKIMSSPLSKELRQKY--N--VRSMPIRKDDEVQVVRG----HY----------KG--Q-QI--GKVVQVYRKKYVIYIERVQREKANGT-------TVH-V--GIHPSKVVITRLKLD--KDRK-----KI--LE-------RKA--K---S-R---Q----V-----------G---K---E-K---G--------E--Y--KEET--I---------------E-K-MQE------------------------------------------------------------------------
>Eucidaris_tribuloides@CT01120103.H1.1
---------------------------------------------MKRNP-FVSSSRRKNRKRHFN-APSHVRRKLMSAPLSKELRQKY--N--VRSIPIRKDDEVQVTRG----HY----------KG--Q-QN--GKVVQVYRKKFVIYIERIQREKANGA-------QVY-V--GIHPSKVVITKLKMD--KDRK-----KI--LD-------RKA--E---S-R---K----L---A-A-----D---K---A-K---G--------K--H--TEES--V---------------A-M-VTE------------------------------------------------------------------------
>Lytechinus_variegatus@CT01120103.H1.1
---------------------------------------------MKRNP-LVSSSRRKNRKRHFN-APSHVRRKLMSSPLSKDLRQKY--N--VRSIPIRKDDEVQVTRG----HY----------KG--Q-QI--GKVVQVYRKKFVIYIERIQREKANGA-------QVY-V--GIHPSKVVITKLKMD--KDRK-----LI--LD-------RKA--K---S-R---Q----L---A-S-----D---K---A-K---G--------K--H--TEES--V---------------A-M-ATE------------------------------------------------------------------------
>Bos_grunniens_mutus@ELR53026
---------------------------------------------MKFNP-FVTSDRSKNRKRHFN-VPSHIRRKIMSSPLSKELRQKY--N--VRSMPIRKDDEVQVVRG----HY----------KG--Q-QI--GKVVQVYRKKHVIYIERVQREKANGT-------TVQ-V--GIHPSKVVITRLKLD--KDRK-----KI--LE-------RKA--K---S-R---Q----V-----------G---K---E-K---G--------K--Y--KEET--I---------------E-K-MQE------------------------------------------------------------------------
>Chelonia_mydas@EMP33462
----------------------------------------------------------------------------------------------------------XVVRG----HY----------KG--Q-QI--GKVVQVYRKKYVIYIERVQREKANGT-------TVH-V--GIHPSKVVITRLKLD--KDRK-----KI--LE-------RKA--K---S-R---Q----V-----------G---K---E-K---G--------K--Y--KEET--I---------------E-K-MQE------------------------------------------------------------------------
>Doliolum_nationalis@Dnat1748.H1.1
---------------------------------------------MKFNK-AKTSSRRKNRKAYFN-APSHIRRVFMSAPLSKELKAKY--N--VRSMPIRKDDEVQIVRG----HF----------KG--Q-QV--GKVVQVYRKKYVVHIERIQREKANGA-------TVH-V--GIHPSKVVIQKLKLD--KDRK-----RI--LE-------HRA--R---S-K---K----S-----------E---G---D-K---G--------K--H--TEES--I---------------Q-Q-MES------------------------------------------------------------------------
>Salpa_fusiformis@Sfus33701.H1.1
---------------------------------------------MKFNK-LKTSSRRKNRKEYFN-APSHVRRIYMSSPLSKELRQKY--G--VRSMPIRKDDEVQIVRG----HY----------KS--Q-QV--GKVIQCYRKKYVVHIERIQREKANGA-------SVH-V--GIHPSKVVIMKLKLD--KDRK-----RI--LE-------HRA--A---S-R---R----Q-----------G---Q---D-K---G--------K--H--TEES--V---------------Q-A-ME-------------------------------------------------------------------------
>Ophionotus_victoriae@CT01130528.H1.1
---------------------------------------------MKRNP-FVSSSRRKQRKRHFN-APSHIRRKKMSSPLSKELKQKY--N--VRNIPIRKDDEVQVTRG----HY----------KG--Q-QV--GKVVQCYRKKYVIYIERIQREKANGA-------QVY-V--GIHPSKVVIVKLKMD--KDRK-----KI--LE-------RKA--R---S-R---A----D---G-------D---K---G-K---G--------K--H--TEES--V---------------A-M-ATE------------------------------------------------------------------------
>Botryllus_schlosseri@CT01131025.H1.1
---------------------------------------------MKFNT-LKTSSRRKNRKAYFT-APSHVRRKFMSSPLSKELRAKY--N--VRSMPIRKDDEVQIVRG----HF----------KG--Q-QV--GKIIQVYRKKYVVHIERIQREKANGA-------TVH-V--GIHPSKVVIVKLKLD--KDRK-----RI--LE-------RKA--S---S-R---L----A-----------G---T---D-K---G--------K--H--TEES--I---------------Q-D-MET------------------------------------------------------------------------
>Ambystoma_mexicanum@CT01131211.H1.1
---------------------------------------------MKFSP-FVTSDRSKNRKRHFN-APSHVRRKIMSSPLSKELRQKY--N--VRSMPIRKDDEVQVVRG----HY----------KG--Q-QI--GKVVQVYRKKYVIYIERVQREKANGT-------TVH-V--GIHPSKVVITRLKLD--KDRK-----KI--LE-------RKA--K---S-R---Q----V-----------G---K---E-K---G--------K--Y--KEET--I---------------E-K-MQEXNGLLYS-----------------------------------------------------------------
>Caretta_caretta@CT01131211.H1.2
-------------------------------------------------------------------------------------------------------------------------------------------------KKYVIYIERVQREKANGT-------TVH-V--GIHPSKVVITRLKLD--KDRK-----KI--LE-------RKA--K---S-R---Q----V-----------G---K---E-K---G--------K--Y--KEET--I---------------E-K-MQE------------------------------------------------------------------------
>Crotalus_adamanteus@Cada38315.H1.1
---------------------------------------------MKFNP-FVTSDRSKNRKRHFN-APSHIRRKIMSSPLSKELRQKY--N--VRSMPIRKDDEVQVVRG----HY----------KG--Q-QI--GKVVQVYRKKYVIYIERVQREKANGT-------TVH-V--GIHPSKVVITRLKLD--KDRK-----KI--LE-------RKA--K---S-R---Q----V-----------G---K---E-K---G--------K--Y--KEET--I---------------E-K-MQEXSNLIY------------------------------------------------------------------
>Cyclorana_alboguttata@CT01131211.H1.1
---------------------------------------------MKFNR-FVTSDRSKNRKRHFN-APSHVRRKIMSSPLSKELRQKY--N--VRSMPIRKDDEVQVVRG----HY----------KG--Q-QI--GKVVQVYRKKYVIYIERVQREKANGT-------TVH-V--GIHPSKVVITRLKLD--KDRK-----KI--LE-------RKA--K---S-R---Q----V-----------G---K---E-K---G--------K--Y--KEES--I---------------E-K-MQE------------------------------------------------------------------------
>Cynops_pyrrhogaster@CT01131211.H1.1
---------------------------------------------MKFSP-FVTSDRSKNRKRHFN-APSHVRRKIMSSPLSKELRQKY--N--VRSMPIRKDDEVQVVRG----HY----------KG--Q-QI--GKVVQVYRKKYVIYIERVQREKANGT-------TVH-V--GIHPSKVVITRLKLD--KDRK-----KI--LE-------RKS--K---S-R---Q----V-----------G---K---E-K---G--------K--Y--KEET--I---------------E-K-MQEXNRLLYGIN---------------------------------------------------------------
>Eublepharis_macularius@Emac25782.H1.1
--------------------------------------------KMKFNP-FVTSDRSKNRKRHFN-APSHIRRKIMSSPLSKELRQKY--X--VRSMPIRKDDEVQVVRG----HY----------KG--Q-QI--GKVVQVYRKKYVIYIERVQREKANGT-------TVH-V--GIHPSKV--------------------------------------------------------------------------------------------------------------------------------------------------------------------------------------------------
>Latimeria_chalumnae@CT01131211.H1.1
-------------------------------------------AIMKFNP-LVTSDRSKNRKRHFN-APSHVRRKIMSSPLSKELRQKY--N--VRSMPIRKDDEVQVVRG----HY----------KG--Q-QI--GKVVQVYRKKYVIYIERVQREKANGT-------TVH-V--GIHPSKVVITRLKLD--KDRK-----KI--LE-------RKA--K---S-R---Q----V-----------G---K---E-K---G--------K--Y--KEET--I---------------E-K-MQE------------------------------------------------------------------------
>Latimeria_menadoensis@GAPS01026021.H1.1
-------------------------------------------AIMKFNP-LVTSDRSKNRKRHFN-APSHVRRKIMSSPLSKELRQKY--N--VRSMPIRKDDEVQVVRG----HY----------KG--Q-QI--GKVVQVYRKKYVIYIERVQREKANGT-------TVH-V--GIHPSKVVITRLKLD--KDRK-----KI--LE-------RKA--K---S-R---Q----V-----------G---K---E-K---G--------K--Y--KEET--I---------------E-K-MQE------------------------------------------------------------------------
>Notophthalmus_viridescens@Nvir10898.H1.1
---------------------------------------------MKFSP-FVTSDRSKNRKRHFN-APSHVRRKIMSSPLSKELRQKY--N--VRSMPIRKDDEVXXXRX----HX----------XG--X-XX--XKVXQXYRKKYVIYIERVQREKANGT-------TVH-V--GIHPSKVVITRLKLD--KDRK-----XI--XX-------RXX--X---X-X---X----X-----------G---X---E-X---X--------X--X--XEXT--I---------------E-K-MQEXNHLL-------------------------------------------------------------------
>Podarcis_sp.@Contig342.H1.1
--------------------------------------------KMKFNP-FVTSDRSKNRKRHFN-APSHIRRKIMSSPLSKELRQKY--N--VRSMPIRKDDEVQVVRG----HY----------KG--Q-QI--GKVVQVYRKKYVIYIERVQREKANGT-------TVH-V--GIHPSKVVITKLKLD--KDRK-----KI--LE-------RKA--K---S-R---Q----V-----------G---K---E-K---G--------K--Y--KEET--I---------------E-K-MQENI----------------------------------------------------------------------
>Pogona_vitticeps@CT02131211.H1.2
-------------------------------------------------------------QRHFN-APSHIRRKIMSSPLSKELRQKY--N--VRSMPIRKDDEVQVVRG----HY----------KG--Q-QI--GKV----------------------------------------------------------------------------------------------------------------------------------------------------------------------------------------------------------------------------------------------
>Protopterus_annectens@CT01131211.H1.1
---------------------------------------------MKFNP-FVSSDRSKNRKRHFN-APSHVRRKIMSSPLSKELRAKY--N--VRSMPIRKDDEVQVVRG----HY----------KG--Q-QI--GKVVQVYRKKYVIYIERVQREKANGT-------TVH-V--GIHPSKVVITRLKLD--KDRK-----KI--LE-------RKA--K---S-R---Q----V-----------G---K---E-K---G--------K--Y--KEET--I---------------E-K-MQE------------------------------------------------------------------------
>Python_regius@CT01131211.H1.1
------------------------------------------------------SDRSKNRKRHFN-APSHIRRKIMSSPLSKELRQKY--N--VRSMPIRKDDEVQVVRG----HY----------KG--Q-QI--GKVVQVYRKKYVIYIERVQREKANGT-------TVH-V--GIHPSKVVITRLKLD--KDRK-----KI--LE-------RKA--K---S-R---Q----V-----------G---K---E-K---G--------K--Y--KEKE--K---------------E-K-EKD------------------------------------------------------------------------
>Rana_chensinensis@CT01131211.H1.1
---------------------------------------------MKFSP-FVTSDRSKNRKRHFN-APSHVHRKIMSSPLSKELRQKY--N--VRSMPIRKDDEVQVVRG----HY----------KG--Q-QI--GKVVQVYRKKYVIYIERVQREKANG------------V--GIHPSKVVITRLKLD--KDRK-----KI--LX-------XKX--K---X-R---Q----V-----------G---K---E-K---G--------K--Y--KEE--------------------------------------------------------------------------------------------------
