# Supplementary material for: A phylogenomic framework and timescale for comparative studies of tunicates
Source: BMC Biol. 2018 Apr 13;16:39. doi: 10.1186/s12915-018-0499-2 (PMC5899321; doi:10.1186/s12915-018-0499-2)
Supplement: Supplementary file 4 — Supporting data. Transcriptome assemblies, alignments, and trees. (ZIP 38502 kb) [file 12915_2018_499_MOESM4_ESM.zip › 12915_2018_499_MOESM4_ESM/12915_2018_499 (Delsuc) Files Updated 23-03-2018/rpl27.fasta]

>Paracentrotus_lividus@AAM78146
------------------MPSR-IRKTGTRRG-HVSHGHGRIGKPRK--H--PGGRGNAGG---QHHHRINYDKYHPG-----YF--GKVGMRHFH----------------------------LTKQ--K--Y---YK-PAINCDK---LWSLVSEQ-T---R-----L-Q--Y------------------E--G------------------K--------------------------T--D---------K----A-P-----V-IDAVR----------EVTKILGK-GV-LP-K-Q-PVIVKAKFFSRLA--EEKIKKAGGCCVLVA-------------------------------------------------
>Patiria_pectinifera@CT01060721.H3.1
-----------------MSVLKHRKKTRKLRG-HVSHGHGRIGKHRK--H--PGGRGNAGG---QHHHRINFDKYHPG-----YF--GKVGMRHFH----------------------------MTKN--K--Y---FK-PAINVDK---IWSLVSEQ-T---R-----T-H--Y------------------A--K------------------N--------------------------T--E---------K----A-P-----V-IDVVQ--A-------GYYKVLGK-GL-IP-N-Q-PVIVKAKFFSRVA--EVKIKKAGGCCVLVA-------------------------------------------------
>Patiria_miniata@CT01100729.H1.1
-----------------MSVLKHRKKTRKLRG-HVSHGHGRIGKHRK--H--PGGRGNAGG---QHHHRINFDKYHPG-----YF--GKVGMRHFH----------------------------MTKN--K--Y---FK-PAINVDK---IWSLVSEQ-T---R-----T-H--Y------------------A--K------------------N--------------------------T--E---------K----A-P-----V-IDVVQ--A-------GYYKVLGK-GL-IP-N-Q-PVIVKAKFFSRVA--EVKIKKAGGCCVLVA-------------------------------------------------
>Solaster_stimpsonii@CT01061031.H1.1
-----------------MSVLKHRKKTRKLRG-HVSHGHGRIGKHRK--H--PGGRGNAGG---QHHHRINFDKYHPG-----YF--GKVGMRHFH----------------------------MTRN--K--Y---FK-PAINIDK---IWSLVSEQ-T---R-----T-H--Y------------------A--K------------------N--------------------------T--E---------K----A-P-----V-IDVVQ--A-------GYYKVLGK-GL-LP-K-Q-PVIVKAKFFSRLA--EVKIKKAGGCCVLVA-------------------------------------------------
>Holothuria_glaberrima@CT01070704.H1.1
--------------QDSSRANKKPRKTRKLRG-HVSHGHGRVGKHRK--H--PGGRGNAGG---QHHHRINFDKYHPG-----YF--GKVGMRYFH----------------------------MTRN--K--F---YR-PAINLDK---LWSLVSEQ-T---R-----Q-H--Y------------------A--K------------------V--------------------------K--D---------K----A-P-----V-IDVVQ--A-------GYYKVLGK-GV-IP-K-Q-PVIVKAKFFSKEA--ENKIKKVGGACVLVA-------------------------------------------------
>Apostichopus_japonicus@CT01090403.H1.1
-------------------SNKKPRKTRKLRG-HVSHGHGRVGKHRK--H--PGGRGNAGG---QHHHRINFDKYHPG-----YF--GKVGMRHFH----------------------------LKKQ--K--F---YK-PAINLDK---LWTLVSEQ-T---R-----L-N--Y------------------A--K------------------K--------------------------T--D---------K----A-P-----V-IDVIQ--G-------GYYKVLGK-GV-LP-K-Q-PVIVKAKFFSKLA--EDKIKKVGGACVLVA-------------------------------------------------
>Saccoglossus_kowalevskii@XP_002735002
------------------MTAK-LKKTRKLRG-HVSHGHGRIGKHRK--H--PGGRGNAGG---QHHHRINFDKYHPG-----YF--GKVGMRHFH----------------------------LTKQ--K--Y---YK-PAINLDK---LWSLVSEQ-T---R-----M-H--Y------------------K--D------------------K--------------------------T--D---------K----A-P-----V-IDCIR--A-------GYYKVLGK-GL-LP-K-Q-PVIVKAKFFSRRA--EEKIKKVGGCCVLVA-------------------------------------------------
>Ptychodera_flava@CT01071219.H1.1
------------------MTAR-LKKTRKLRG-HVSHGHGRIGKHRK--H--PGGRGNAGG---QHHHRINFDKYHPG-----YF--GKVGMRHFH----------------------------LTKQ--K--Y---YK-PAVNLDK---LWSLVSEQ-T---R-----K-Y--Y------------------K--D------------------K--------------------------T--D---------K----A-P-----V-IDVVR--A-------GYYKVLGK-GI-LP-K-Q-PVIVKAKFFSRRA--EEKIKKVGGCCVLVA-------------------------------------------------
>Xenoturbella_bocki@CT01071002.H1.1
------------------MPSK-LKKTRKLRG-HVSHGHGRVGKHRK--H--PGGRGNAGG---LHHHRINFDKYHPG-----YF--GKVGMRHFH----------------------------LTKQ--K--K---WC-PIINIDK---IWSLVTEQ-T---R-----E-Y--Y------------------A--A------------------N--------------------------K--K---------R----A-P-----V-IDCVR--A-------GYYKVLGK-GI-IP-K-Q-PVIVKARFFSRLA--EDKIKAAGGVCVLTA-------------------------------------------------
>Branchiostoma_floridae@EEN59648
------------------MTAK-LKKTRKLRG-HVSHGKGRIGKHRK--H--PGGRGNAGG---QHHHRINFDKYHPG-----YF--GKVGMRHIH----------------------------LRRN--Q--Q---HC-PAVNLDK---LWTLVSDQ-T---R-----E-V--Y------------------A--K------------------K--------------------------T--S---------V----A-P-----V-IDVVR--A-------GYYKVIGK-GR-LP-K-Q-PVIVKAKFFSRRA--EEKIKDVGGCCILVA-------------------------------------------------
>Diplosoma_listerianum@51451922.31
---------------------K-RKKCRKLRG-HVSHGHGRVGKHRD--H--PGGRGNAGG---QHHHRTNFDRYHPG-----YF--GKVGMRHFH----------------------------LLKN--R--T---AC-PTVNLDK---LWSLVGED-M---Q-----A-K--C------------------K--E------------------N--------------------------K--G---------M----A-P-----V-LDVTK--K-------GFFKVLGK-GE-LP-A-Q-PLIVKARFFSKRA--EKKIKEAGGTCLLVA-------------------------------------------------
>Oikopleura_dioica@CBY41181
------------------MVTR-NKKTRKMRG-HVSHGQGRVGKHRKGGD--RGGRGLAGG---QHHHRINFDKYHPG-----YF--GKVGMRHFH----------------------------LLRN--P--K---YC-NSINLDK---LWSLIPEE-E---R-----V-A--A------------------A--K------------------N--------------------------T--A---------T----A-P-----V-IDVTK--C-------GFFKVLGK-GR-LP-A-Q-PVIVKARYFSRSA--EDKIKAAGGVCVAIA-------------------------------------------------
>Ciona_intestinalis@10114298.26_6
------------------MVAR-NKKTRKLRG-HVSHGHGRVGKHRK--H--PGGRGNAGG---QHHHRINYDKYHPG-----YF--GKVGMRHFH----------------------------LKRN--P--Q---AC-PIINLDR---LWTLVSEQ-T---R-----E-A--Y------------------K--D------------------R--------------------------T--D---------V----A-P-----V-IDCSK--A-------GFYKVLGK-GI-LP-K-Q-PVIVKARFFSRRA--EEKIKAVGGTCVLVA-------------------------------------------------
>Ciona_savignyi@51682217.10
------------------MVAR-NKKTRKLRG-HVSHGHGRVGKHRK--H--PGGRGNSGG---QHHHRINFDKYHPG-----YF--GKVGMRHFH----------------------------LKRN--P--Q---AC-PIINLDR---IWTLVSEQ-T---R-----E-N--Y------------------K--D------------------R--------------------------T--D---------V----A-P-----V-IDCVK--A-------GYYKVLGK-GA-LP-K-Q-PVIVKARFFSRRA--EEKIKAVGGTCVLVA-------------------------------------------------
>Clavelina_lepadiformis@CT01091002.H1.1
------------------MVSR-FKKTRKLRG-HVSHGHGRIGKHRK--H--PGGRGNAGG---QHHHRINFDKYHPG-----YF--GKVGMRHFH----------------------------LKRN--P--D---AC-PVINLDK---LWTLVSDQ-T---R-----E-Q--Y------------------K--D------------------K--------------------------T--D---------V----A-P-----V-IDVVK--A-------GFYKVLGK-GA-LP-K-Q-PVIVKARFFSRRA--EEKIKAVGGTCVLVA-------------------------------------------------
>Phallusia_mammilata@CT01091002.H1.1
-----------------------------------------------------------------HHHRINYDKYHPG-----YF--GKVGMRHFH----------------------------LKRN--P--H---AC-PIVNLDK---LWNLVSDQ-T---R-----E-H--Y------------------K--D------------------R--------------------------T--D---------V----A-P-----V-IDVVK--A-------GYYKVLGK-GL-LP-K-Q-PVIVKARFFSRRA--EEKIKAVGGTCVLVA-------------------------------------------------
>Ascidia_gemmata@FS997101.H1.1
---------------------R-FKKTRKLRG-HVSHGHGRVGKHRK--H--PGGRGNAGG---QHHHRINYDKYHPG-----YF--GKVGMRHFH----------------------------LKRN--P--Q---AC-PIVNIDK---LWTLVSDQ-T---R-----E-H--Y------------------K--E------------------R--------------------------T--D---------V----A-P-----V-IDVVK--A-------GYYKVLGK-GL-LP-K-Q-PVIVKARFFSRRA--EEKIKAVGGTCVLVA-------------------------------------------------
>Halocynthia_roretzi@DB627940.H1.1
----------------------------KLRG-HVSHGHGRVGKHRK--H--PGGRGNAGG---QHHHRINFDKYHPG-----YF--GKVGMRTFH----------------------------VNRN--K--Q---YC-PTVNLDK---LWSLVSEQ-T---R-----T-Q--Y------------------K--D------------------R--------------------------K--D---------V----A-P-----V-IDVVR--A-------GFFKVLGK-GI-LP-K-Q-PVIVKARFFSRRA--EEKIKKVGGTCILTA-------------------------------------------------
>Styela_plicata@CT01091002.H1.1
------------------------------------------------------------G---QHHHRINYDKYHPG-----YF--GKVGMRTFN----------------------------LNRN--K--Q---YC-PAVNLD---------------------------------------------------------------------------------------------------------------------------------------------------------------------------------------------------------------------------------------------
>Polyandrocarpa_maxima@CT02091002.H1.1
------------------MVSR-FKRTRKLRG-HVSHGHGRVGKHRK--H--PGGRGNAGG---QHHHRINFDKYHPG-----YF--GKVGMRTFH----------------------------LNRS--K--Q---YC-PTINLDR---LWSLVSEA-T---R-----H-H--Y------------------K--D------------------K--------------------------K--D---------V----A-P-----V-IDVVR--A-------GYFKVLGK-GV-LP-K-Q-PVIVKARFFSRRA--EEKIKKVGGTCVLIA-------------------------------------------------
>Botryllus_schlosseri@CT01110107.H1.1
------------------MVSR-FKKTRKLRG-HVSHGHGRVGKHRK--H--PGGRGNAGG---QHHHRINFDKYHPG-----YF--GKVGMRTFN----------------------------LNRS--K--Q---YC-PTINLDR---LWSLVTEQ-T---R-----L-H--Y------------------K--E------------------K--------------------------T--D---------V----A-P-----V-INCVR--A-------GYFKVLGK-GI-LP-K-Q-PVIVKARFFSRRA--EEKIKKVGGTCVLVA-------------------------------------------------
>Dendrodoa_grossularia@CT01091002.H1.1
-------------------VSR-LKKTRKLRG-HVSHGHGRVGKHRK--H--PGGRGNAGG---QHHHRINFDKYHPG-----YF--GKVGMRTFN----------------------------LNRN--K--Q---HC-PTINLDR---LWSLVSEQ-T---R-----L-Q--Y------------------K--D------------------K--------------------------K--D---------V----A-P-----V-IDVVR--A-------GYFKVLGK-GL-LP-K-Q-PVIVKARFFSRRA--EEKIKKVGGTCVLTA-------------------------------------------------
>Molgula_tectiformis@68107421.19
------------------MVTR-LKKTRKARG-HVSHGHGRVGKHRK--H--PGGRGNAGG---QHHHRINFDKYHPG-----YF--GKVGMRHFH----------------------------LKRQ--Q--E---YC-PTINLDK---LWTLVSEQ-T---R-----E-K--Y------------------K--T------------------I--------------------------T--D---------K----A-P-----V-IDCTR--G-------GYFKVLGK-GI-LP-K-Q-PVIVKARFFSRRA--EEKIKAVGGVCVLVA-------------------------------------------------
>Molgula_gulf@CT01091002.H1.1
------------------MPTR-FKKTRKARG-HVSHGHGRVGKHRK--H--PGGRGNAGG---QHHHRINFDKYHPG-----YF--GKVGMRHFH----------------------------LKRQ--Q--Y---YC-PTIN--K---LWTLVTEQ-T---R-----E-K--Y------------------K--D------------------R--------------------------T--D---------K----A-P-----V-IDVVR--G-------GYFKVLGK-GL-LP------------------------------------------------------------------------------------
>Molgula_occidentalis@CT01091002.H1.1
------------------MVTR-LKKTRKLRG-HVSHGHGRVGKHRK--H--PGGRGNAGG---QHHHRINYDKYHPG-----YF--GKVGMRHFH----------------------------YKPQ--K--Y---YC-PTINLDK---LWTLVTKQ-T---Q-----E-K--Y------------------K--N------------------S--------------------------TEKD---------K----V-P-----V-IDCVR--G-------GYFKVLGK-GL-LP-K-Q-PVIVKARFFSRRA--EEKIKAVGGVCVLVA-------------------------------------------------
>Bostrichobranchus_pilularis@CT01091002.H1.1
------------------MVTR-LKKTRKLRG-HVSHGHGRVGKHRK--H--PGGRGNAGG---QHHHRINFDKYHPG-----YF--GKVGMRHFH----------------------------LKRQ--Q--Y---HC-PTINLDK---LWTLVTEQ-T---R-----N-Q--Y------------------K--D------------------K--------------------------T--D---------K----A-P-----V-IDCVR--A-------GYFKVLGK-GL-LP-K-Q-PVIVKARFFSRRA--EEKIKAV-AACLCL--------------------------------------------------
>Cystodytes_dellechiajei@CT01091002.H1.1
------------------MVSR-FKKTRKLRG-NVSHGHGRIDKHRK--H--PGGRGNAGG---QHHHQINMDKYHPG-----YF--GKVGMRHFH----------------------------LKKN--P--R---YC-PTVNIDY---LWKIVGEE-V---R-----E-K--Y------------------A--K------------------N--------------------------K--K---------I----A-P-----V-IDVVK--A-------GYYKVLGK-GS-IP-N-Q-PMIVKARLFSKRA--EQKIKAVGGTCVLVA-------------------------------------------------
>Petromyzon_marinus@51799420.34
------------------MTAR-LKKTRKLRG-HVSHGHGRIGKHRK--H--PGGRGNAGG---QHHHRINFDKYHPG-----YF--GKVGMRRYH----------------------------LKRN--Q--L---HC-PTLNVDR---LWTLVSEQ-T---R-----A-A--S----------------A-K--L------------------P--------------------------E--G---------T----A-P-----V-IDVVR--A-------GYYKVLGK-GR-LP-K-Q-PVIVKAKFFSHRA--EQKIRAVGGACVLVA-------------------------------------------------
>Lethenteron_japonicum@DC612761.H2.1
-----------------------------------------------------------------HHHRINFDKYHPG-----YF--GKVGMRHYH----------------------------LKRN--Q--L---HC-PTLNVDR---LWTLVSEQ-T---R-----A-A--S----------------A-K--L------------------P--------------------------E--G---------T----A-P-----V-IDVVR--A-------GYYKVLGK-GR-LS-K-Q-PVIV---------------------------------------------------------------------------
>Eptatretus_burgeri@53863282.1
------------------MVKK-LKKTRKLRG-HVSHGHGRVGKARK--H--PGGRGNAGG---LHHHRINFDKYHPG-----YF--GKVGMRWYH----------------------------LKRN--Q--K---FC-PVLNLDR---LWTLVKED-T---R-----K-E--L----------------E-K--K------------------K--------------------------D--G---------T----A-P-----V-IDVVK--S-------GYYKVLGK-GK-LP-R-Q-PVIVKAKFFSRRA--EEKIKAVGGACILSA-------------------------------------------------
>Callorhinchus_milii@AFM90662
------------------MPSK-LRKTRKLRG-HVSHGHGRIGKHRK--H--PGGRGNAGG---MHHHRINFDKYHPG-----YF--GKVGMRHFH----------------------------LKKN--Q--L---FC-PTINLDK---LWTLVSEQ-T---R-----V-N--Y----------------G-K--K------------------P--------------------------D--G---------P----A-P-----V-INVVH--A-------GYYKVLGK-GR-LP-K-Q-PLIVKAKFFSRKA--EEKIKQVGGACVLMA-------------------------------------------------
>Squalus_acanthias@ES606344.H1.1
------------------MPSR-LRKTRKLRG-HVSHGHGRIGKHRK--H--PGGRGNAGG---MHHHRINFDKYHPG-----YF--GKVGMRHYH----------------------------LKKN--Q--L---FC-PTINLDK---LWTLVSEQ-T---R-----L-N--Y----------------A-K--K------------------P--------------------------E--G---------P----A-P-----V-IDVVH--A-------GYYKVLGK-GR-LP-K-Q-PVIVKAKFFSRKA--EEKIKEVGGACVLMA-------------------------------------------------
>Leucoraja_erinacea@CV222125.H1.1
-----------------------------LRG-HVSHGHVRIGKHRK--H--PGGRGNAGG---MHHHRINFDKYHPG-----YF--GKVGMRHYH----------------------------LKKN--Q--L---FC-PTINLDK---LWTLVSEQ-T---R-----L-N--Y----------------A-K--K------------------P--------------------------E--G---------P----A-P-----V-IDVVH--A-------GYYKVLGK-GR-LP-K-Q-PVIVKAKFFSRKA--EEKIKEVGGACVLMA-------------------------------------------------
>Danio_rerio@AAH64441
------------------MPTK-KSKTRKLRG-HVSHGHGRVGKHRK--H--PGGRGNAGG---LHHHRINFDKYHPG-----YF--GKVGMRHYH----------------------------LKRN--T--T---FC-PTINLDK---LWTLVSEQ-T---R-----V-N--Y----------------S-Q--K------------------P--------------------------D--G---------P----A-P-----I-IDVVR--A-------GYFKVLGK-GK-LP-K-Q-PVIVKAKFFSRRA--EEKIKGVGGACVLTA-------------------------------------------------
>Xenopus_laevis@AAI70028
------------------MPSK-LRKTRKLRG-HVSHGHGRIGKHRK--H--PGGRGNAGG---MHHHRINFDKYHPG-----YF--GKVGMRHYH----------------------------LKKN--Q--S---FC-PTINLDK---LWTLVSEQ-T---R-----L-N--H----------------A-K--N------------------L--------------------------E--G---------P----A-P-----I-IDAVH--A-------GYYKVLGK-GK-LP-K-Q-PVIVKAKFFSRKA--EEKIKSVGGACVLVA-------------------------------------------------
>Xenopus_tropicalis@AAI68012
------------------MPSK-LRKTRKLRG-HVSHGHGRIGKHRK--H--PGGRGNAGG---MHHHRINFDKYHPG-----YF--GKVGMRHYH----------------------------LKKN--Q--S---FC-PTINLDK---LWTLVSEQ-T---R-----L-N--H----------------A-K--N------------------P--------------------------E--G---------P----A-P-----I-INAVH--A-------GYYKVLGK-GK-LP-K-Q-PVIVKAKFFSRKA--EEKIKSVGGACVLVA-------------------------------------------------
>Ambystoma_mexicanum@45812237.1
------------------MPAR-TRKTRKLRG-HVSHGHGRIGKHRK--H--PGGRGNAGG---MHHHRINFDKYHPG-----YF--GKVGMRHFH----------------------------LKKN--M--H---FC-PTINLDK---LWTLVSEQ-T---R-----L-N--Y----------------A-K--N------------------P--------------------------E--G---------P----A-P-----I-IDVVH--S-------GYYKVLGK-GK-LP-K-Q-PVIVKAKFFSRRA--EEKIKGVGGACVLMA-------------------------------------------------
>Ornithorhynchus_anatinus@XP_001513585
------------------------------------------XKHRK--H--PGGRGNAGG---LHHHRINFDKYHPG-----YF--GKVGMRHYH----------------------------LKKN--Q--S---YC-PTVNLDK---LWTLVSEQ-T---R-----V-S--A----------------A-K--K------------------K--------------------------P--G---------V----A-P-----I-IDVVR--S-------GYYKVLGK-GK-LP-K-Q-PVIVKAKFFSRRA--EEKIKGVGGACVLVA-------------------------------------------------
>Homo_sapiens@BAA77361
------------------MPSR-LRKTRKLRG-HVSHGHGRIGKHRK--H--PGGRGNAGG---LHHHRINFDKYHPG-----YF--GKVGMKHYH----------------------------LKRN--Q--S---FC-PTVNLDK---LWTLVSEQ-T---R-----V-N--A----------------A-K--N------------------K--------------------------T--G---------A----A-P-----I-IDVVR--S-------GYYKVLGK-GK-LP-K-Q-PVIVKAKFFSRRA--EEKIKSVGGACVLVA-------------------------------------------------
>Pan_troglodytes@BAD74028
------------------MPSR-LRKTRKLRG-HVSHGHGRIGKHRK--H--PGGRGNAGG---LHHHRINFDKYHPG-----YF--GKVGMKHYH----------------------------LKRN--Q--S---FC-PTVNLDK---LWTLVSEQ-T---R-----V-N--A----------------A-K--N------------------K--------------------------T--G---------A----A-P-----I-IDVVR--S-------GYYKVLGK-GK-LP-K-Q-PVIVKAKFFSRRA--EEKIKSVGGACVLVG-------------------------------------------------
>Mus_musculus@XP_980250
-----------------XMPSR-LRKTRKLRG-HVSHGHGRIGKHRK--H--PGGRGNAGG---MHHHRINFDKYHPG-----YF--GKVGMRHYH----------------------------LKRN--Q--S---FC-PTVNLDK---LWTLVSEQ-T---R-----V-N--A----------------A-K--N------------------K--------------------------T--G---------V----A-P-----I-IDVVR--S-------GYYKVLGK-GK-LP-K-Q-PVIVKAKFFSRRA--EEKIKGVGGACVLVA-------------------------------------------------
>Bos_taurus@AAI09684
------------------MPTR-LRKTRKLRG-HVSHGHGRIGKHRK--H--PGGRGNAGG---MHHHRINFDKYHPG-----YF--GKVGMRHYH----------------------------LKRN--Q--S---FC-PTVNLDK---LWTLVSEQ-T---R-----V-N--A----------------A-K--N------------------K--------------------------T--G---------A----A-P-----I-IDVVR--S-------GYYKVLGK-GK-LP-K-Q-PVIVKAKFFSRRA--EEKIKGVGGACVLVA-------------------------------------------------
>Anolis_carolinensis@XP_003229034
------------------MPSR-LRKTRKLRG-HVSHGHGRIGKHRK--H--PGGRGNAGG---MHHHRINFDKYHPG-----YF--GKVGMRHYH----------------------------LKKN--Q--H---FC-PTVNLDK---LWTLVSEQ-T---R-----L-K--Y----------------A-K--H------------------P--------------------------A--G---------L----A-P-----V-IDVVR--S-------GYYKVLGK-GK-LP-K-Q-PVIVKAKFFSRRA--EEKIKGVGGACVLVA-------------------------------------------------
>Anolis_carolinensis@XP_003217239
------------------MPSR-LRKTRKLRG-HVSHGHGRIGKHRK--H--PGGRGNAGG---MHHHRINFDKYHPG-----YF--GKVGMRHYH----------------------------LKKN--Q--H---FC-PTLNLDK---LWTLVSEQ-T---R-----L-N--Y----------------A-K--N------------------P--------------------------A--G---------L----A-P-----V-IDVVR--A-------GYYKVLGK-GK-LP-K-Q-PVIVKAKFFSRRA--EEKIKGVGGACVLVA-------------------------------------------------
>Gallus_gallus@XP_003206279
------------------MPSR-LRKTRKLRG-HVSHGHGRIGKHRK--H--PGGRGNAGG---MHHHRINFDKYHPG-----YF--GKVGMRHYH----------------------------LKRN--Q--K---FC-PTVNLDK---LWTLVTEQ-T---R-----L-N--Y----------------A-K--N------------------Q--------------------------A--G---------L----A-P-----V-IDVVR--S-------GYYKVLGK-GK-LP-K-Q-PVIVKAKFFSRRA--EEKIKEVGGACVLVA-------------------------------------------------
>Taeniopygia_guttata@ACH44944
------------------MPSR-LRKTRKLRG-HVSHGHGRVGKHRK--H--PGGRGNAGG---LHHHRINFDKYHPG-----YF--GKVGMRHYH----------------------------LKRN--Q--K---FC-PTVNLDK---LWTLVSEQ-T---R-----L-N--Y----------------A-K--N------------------E--------------------------A--G---------L----A-P-----V-IDVVR--S-------GYYKVLGK-GK-LP-K-Q-PVIVKAKFFSRRA--EEKIKEVGGACVLVA-------------------------------------------------
>Eucidaris_tribuloides@CT01120103.H1.1
--------------------RK-RTKTRKLRG-HVSHGHGRIGKHRK--H--PGGRGNAGG---QHHHRINFDKYHPG-----YF--GKVGMRHFH----------------------------LTKQ--K--Y---YK-PAINLDK---LWTLVSEQ-T---R-----T-H--Y------------------A--D------------------K--------------------------T--D---------K----A-P-----V-IDAVR--A-------GYYKVLGK-GV-LP-K-Q-PVIVKAKFFSRLA--EEKIKKVGGCCVLVA-------------------------------------------------
>Lytechinus_variegatus@CT01120103.H1.1
------------------APRK-QKKTRKLRG-HVSHGHGRIGKHRK--H--PGGRGNAGG---QHHHRINYDKYHPG-----YF--GKVGMRHFH----------------------------LTKQ--K--Y---YK-PAINLDK---LWSLVSEQ-T---R-----L-Q--Y------------------A--D------------------K--------------------------T--D---------K----A-P-----V-IDAVR--A-------GYYKILGK-GV-LP-K-Q-PVIVKAKFFSRLA--EEKIKKVGGCCVLVA-------------------------------------------------
>Oreochromis_niloticus@XP_003455460
------------------MPTK-KSKTRKLRG-HVSHGHGRVGKHRK--H--PGGRGNAGG---MHHHRINFDKYHPG-----YF--GKVGMRHYH----------------------------LKRN--T--S---HC-PTINLDK---LWTLVSEQ-T---R-----I-N--Y----------------S-K--K------------------P--------------------------D--G---------P----A-P-----I-IDAVR--A-------GYYKVLGK-GK-LP-K-Q-PVIVKAKFFSRQA--EKKIKAVGGACVLMA-------------------------------------------------
>Monodelphis_domestica@XP_001379197
------------------MPSR-LRKTRKLRG-HVSHGHGRIGKHRK--H--PGGRGNAGG---LHHHRINFDKYHPG-----YF--GKVGMRHYH----------------------------LKKN--Q--S---YC-PTVNLDK---LWTLVSEQ-T---R-----I-N--A----------------A-K--S------------------K--------------------------E--G---------L----A-P-----I-IDVVR--S-------GYYKVLGK-GK-LP-K-Q-PVIVKAKFFSRRA--EEKIKGVGGACVLVA-------------------------------------------------
>Crotalus_adamanteus@AFJ51257
------------------MPSR-LRKTRKLRG-HVSHGHGRIGKHRK--H--PGGRGNAGG---MHHHRINFDKYHPG-----YF--GKVGMRHYH----------------------------LKKN--Q--H---FC-PTVNLDK---LWTLVSEQ-T---R-----L-N--Y----------------A-K--N------------------P--------------------------A--G---------L----A-P-----V-IDVVR--S-------GYYKVLGK-GK-LP-K-Q-PVIVKAKFFSRRA--EEKIKEVGGACVLVA-------------------------------------------------
>Sarcophilus_harrisii@XP_003774669
-------PVTPRPDSLPPQPSR-LRKTRKLRG-HVSHGHGRIGKHRK--H--PGGRGNAGG---LHHHRINFDKYHPG-----YF--GKVGMRHYH----------------------------LKKN--Q--S---YC-PTVNLDK---LWTLVSEQ-T---R-----I-N--A----------------A-K--S------------------K--------------------------E--G---------L----A-P-----I-IDVVR--S-------GYYKVLGK-GK-LP-K-Q-PVIVKAKFFSRRA--EEKIKGVGGACVLVA-------------------------------------------------
>Strongylocentrotus_purpuratus@XP_785313
-----------------MAPRK-QKKTRKLRG-HVSHGHGRIGKHRK--H--PGGRGRAGG---QHHHRINYDKYHPG-----YF--GKVGMRHFH----------------------------LTKQ--K--Y---YK-PAINCDK---LWSLVSEQ-T---R-----L-Q--Y------------------A--D------------------K--------------------------T--D---------K----A-P-----V-IDAVR--A-------GYYKILGK-GV-LP-K-Q-PVIVKAKFFSRLA--EEKIKKAGGCCVLVA-------------------------------------------------
>Gorilla_gorilla_gorilla@XP_004044903
------------------MPSR-LRKTRKLRG-HVSHGHGRIGKHRK--H--PGGRGNAGG---LHHHRITFDKYHPG-----YF--GKVGMKHYH----------------------------LKRN--Q--S---FC-PTVNLDK---LWTLVSEQ-T---R-----V-N--A----------------A-K--N------------------K--------------------------T--G---------A----A-P-----I-IDVVR--S-------GYYKVLGK-GK-LP-K-Q-PVTVKAKFFSRRA--EEKIKSVGGACVLVA-------------------------------------------------
>Columba_livia@EMC88090
------------------QPSR-LRKTRKLRG-HVSHGHGRVGKHRK--H--PGGRGNAGG---MHHHRINFDKYHPG-----YF--GKVGMRHYH----------------------------LKRN--Q--K---FC-PTLNLDK---LWTLVSEQ-T---R-----L-N--Y----------------A-K--N------------------E--------------------------A--G---------L----A-P-----V-IDVVR--S-------GYYKVLGK-GK-LP-K-Q-PVIVKAKFFSRRA--EEKIKAVGGACVLVA-------------------------------------------------
>Chelonia_mydas@EMP38298
------------------------------------------GKHRK--H--PGGRGNAGG---MHHHRINFDKYHPG-----YF--GKVGMRHYH----------------------------LKKN--Q--N---FC-PTVNLDK---LWTLVSEQ-T---R-----V-N--Y----------------A-K--N------------------Q--------------------------A--G---------L----A-P-----V-IDVVR--S-------GYYKVLGK-GK-LP-K-Q-PVIVKAKFFSRKA--EEKIKEVGGACVLVA-------------------------------------------------
>Doliolum_nationalis@Dnat1749.H1.1
------------------MATN-KKKTRKLRG-HVSHGHGRVGKHRK--H--PGGRGNAGG---QHHHRINYDKYHPG-----YF--GKVGMRYFH----------------------------YKKN--P--H---AC-PTVNLDK---LWSLVSEQ-T---R-----K-T--Y------------------E--G------------------R--------------------------K--D---------V----A-P-----V-IDAVR--A-------GYFKVLGK-GA-LP-N-Q-PVIVKARFFSRRA--EEKIKAVGGTCILTA-------------------------------------------------
>Salpa_fusiformis@CT01130507.H1.1
---------------------R-FKKTRKLRG-HVSHGHGRVGKHRK--H--PGGRGNAGG---QHHHRINYDKYHPG-----YF--GKVGMRHFH----------------------------MKRN--Q--Y---AC-PAVNIDK---LWSLVSEQ-T---R-----T-H--Y------------------A--K------------------D--------------------------H--S---------K----A-P-----V-IDVVR--A-------GYYKVLGK-GV-LP-E-Q-PCIVKARFFSRRA--EEKIKSVGGACVLVA-------------------------------------------------
>Ophionotus_victoriae@CT01130528.H1.1
--------------------LNRRKKTRKLRG-HVSHGHGRVGKHRK--H--PGGRGNAGG---QHHHRINFDKYHPG-----YF--GKVGMRHFH----------------------------MTKQ--R--Y---FC-PAINVDK---LWSLVTEQ-T---R-----L-H--Y------------------A--K------------------N--------------------------T--E---------K----A-P-----V-IDVVK--A-------GYYKVLGK-GV-LP-K-Q-PLIVKAKFFSRKA--EQTIKKVGGCCVLVA-------------------------------------------------
>Parastichopus_parvimensis@CT02130528.H1.1
----------------------------KLRG-HVSHGHGRVGKHRK--H--PGGRGNAGG---QHHHRINFDKYHPG-----YF--GKVG----------------------------------------------YK-PAINLDK---LWTL-------------------------------------------------------------------------------------------------------------------------------------------------------------------------------------------------------------------------------------
>Alligator_sinensis@CT01131211.H1.1
------------------MPSR-LRKTRKLRG-HVSHGHGRVGKHRK--H--PGGRGNAGG---MHHHRINFDKYHPG-----YF--GKVGMRHYH----------------------------LKKN--Q--H---FC-PSVNLDK---LWTLVSEQ-T---R-----L-N--Y----------------A-K--N------------------Q--------------------------A--G---------L----A-P-----V-IDVVR--S-------GYYKVLGK-GK-LP-K-Q-PVIVKAKFFSRKA--EEKIKEVGGACVLVA-------------------------------------------------
>Caiman_crocodilus@CT01131211.H1.1
------------------MPSR-LRKTRKLRG-HVSHGHGRVGKHRK--H--PGGRGNAGG---MHHHRINFDKYHPG-----YF--GKVGMRHYH----------------------------LKKN--Q--H---FC-PSVNLDK---LWTLVSEQ-T---R-----L-N--Y----------------A-K--N------------------Q--------------------------A--G---------L----A-P-----V-IDVVR--S-------GYYKVLGK-GK-LP-K-Q-PVIVKAKFFSRRA--EEKIKEVGGACVLVA-------------------------------------------------
>Caretta_caretta@CT01131211.H1.1
------------------MPSR-LRKTRKLRG-HVSHGHGRIGKHRK--H--PGGRGNAGG---KHHHRINFDKYHPG-----YF--GKVGMRHYH----------------------------LKKN--Q--N---FC-PTVNLDK---LWTFVSEQ-T---R-----L-N--Y----------------A-K--N------------------Q--------------------------A--G---------L----A-P-----V-IDVVR--S-------GYYKVLGK-GK-LP-K-Q-PVIVKAKFFSRKA--EEKIKKVGGACVLAA-------------------------------------------------
>Chelonoidis_nigra@CT01131211.H1.1
---------------------------------------------------------------------------HPG-----YF--GKVGMRHYH----------------------------LKKN--Q--N---FC-PTVNLDK---LWTLVSEQ-T---R-----L-N--Y----------------A-K--N------------------Q--------------------------A--G---------L----A-P-----V-IDVVR--S-------GYYKVLGK-GK-LP-K-Q-PVIVKAKFFSRKA--EEKIKEVGGACVLVA-------------------------------------------------
>Chrysemys_picta_bellii@CT01131211.H1.1
-------------------PSR-LRKTRKLRG-HVSHGHGRIGKHRK--H--PGGRGNAGG---MHHHRINFDKYHPG-----YF--GKVGMRHYH----------------------------LKKN--Q--N---FC-PTVNLDK---LWTLVSEQ-T---R-----L-N--Y----------------A-K--N------------------Q--------------------------A--G---------L----A-P-----V-IDVVR--S-------GYYKVLGK-GK-LP-K-Q-PVIVKAKFFSRKA--EEKIKEVGGACVLVA-------------------------------------------------
>Crocodylus_niloticus@toto2191.H1.1
------------------MPSR-LRKTRKLRG-HVSHGHGRVGKHRK--H--PGGRGNAGG---MHHHRINFDKYHPG-----YF--GKVGMRHYH----------------------------LKKN--Q--H---FC-PTVNLDK---LWTLVSEQ-T---R-----L-T--Y----------------A-K--T------------------K--------------------------A--G---------L----A-P-----V-IDVVH--S-------GYYKVLGK-GK-LP-K-Q-PVIVKAKFFSRKA--EEKIKEVGGACVLVA-------------------------------------------------
>Crocodylus_niloticus@CT01131211.H1.1
------------------MPSR-LRKTRKLRG-HVSHGHGRVGKHRK--H--PGGRGNAGG---MHHHRINFDKYHPG-----YF--GKVGMRHYH----------------------------LKKN--Q--N---FC-PTVNLDK---LWTLVSEQ-T---R-----L-N---------------------K--N------------------Q--------------------------A--G---------L----A-P-----V-IDVVR--S-------GYYKVLGK-GK-LP-K-Q-PVIVKAKFFSRRA--EEKIKEAGGACVLVA-------------------------------------------------
>Cyclorana_alboguttata@CT01131211.H1.1
----------------AVMPTK-LRKTRKLRG-HVSHGHGRVGKHRK--H--PGGRGNAGG---LHHHRINFDKYHPG-----YF--GKVGMRHYH----------------------------LKRN--Q--Y---FC-PTINLDK---LWTLVSEQ-V---R-----L-T--H----------------A-K--K------------------P--------------------------D--G---------P----A-P-----I-IDAVH--A-------GYYKVLGK-GK-LP-K-Q-PLIVKAKFFSRRA--EEKIKAVGGVCVLVA-------------------------------------------------
>Cynops_pyrrhogaster@CT01131211.H1.1
------------------MPAR-TSKTRKLRG-HVSHGHGRIGKHRK--H--PGGRGNAGG---MHHHRINFDKYHPG-----YF--GKVGMRYFH----------------------------LKKN--Q--Q---FC-PTINLDK---LWTLVSEQ-T---R-----L-N--Y----------------A-K--N------------------P--------------------------E--G---------P----A-P-----I-IDVVH--S-------GYYKVLGK-GK-LP-K-Q-PVIVKAKFFSRRA--EEKIKGVGGACVLMA-------------------------------------------------
>Elaphe_guttata@CT01131211.H1.1
------------------MPSR-LRKTRKLRG-HVSHGHGRIGKHRK--H--PGGRGNAGG---MHHHRINFDKYHPG-----YF--GKVGMRHYH----------------------------LKKN--Q--H---FC-PTVNLDK---LWTLVSEQ-T---R-----L-N--Y----------------A-K--N------------------P--------------------------A--G---------L----A-P-----V-IDVVR--S-------GYYKVLGK-GK-LP-K-Q-PVIVKAKFFSRKA--EEKIKEVGGACVLVA-------------------------------------------------
>Emys_orbicularis@CT01131211.H1.1
------------------MPSR-LRKTRKLRG-HVSHGHGRIGKHRK--H--PGGRGNAGG---MHHHRINFDKYHPG-----YF--GKVGMRHYH----------------------------LKKN--Q--N---FC-PTVNLDK---LWTLVSEQ-T---R-----L-N--Y----------------A-K--N------------------Q--------------------------A--G---------L----A-P-----V-IDVVR--S-------GYYKVLGK-GK-LP-K-Q-PVIVKAKFFSRKA--EEKIKEVGGACVLVA-------------------------------------------------
>Eublepharis_macularius@CT01131211.H1.1
---------------------------------------------------------------------------HPG-----YF--GKVGMRHYH----------------------------LKKN--Q--H---FC-PTVNLDK---LWTLVSEP-T---R-----L-N--Y----------------------------------------------------------------------------------------------------------------YKVLGK-GK-LP-X-Q-PVIVKAKFFSRKA--EEKIK-----------------------------------------------------------
>Lampropholis_coggeri@CT01131211.H1.1
------------------MPSR-LRKTRKLRG-HVSHGHGRVGKHRK--H--PGGRGNAGG---MHHHRINFDKYHPG-----YF--GKVGMRHYH----------------------------LKKN--Q--H---FC-PTVNLDK---LWTLVSEQ-T---R-----L-K--Y----------------A-K--N------------------Q--------------------------A--G---------L----A-P-----V-IDVVR--S-------GYYKVLGK-GK-LP-K-Q-PVIVKAKFFSRRA--EEKIKEVGGACVLVA-------------------------------------------------
>Latimeria_chalumnae@CT01131211.H1.1
------------------MPSR-LRKTRKLRG-HVSHGHGRIGKHRK--H--PGGRGNAGG---MHHHRINFDKYHPG-----YF--GKVGMRHYH----------------------------LKKN--Q--F---FC-PTINLDK---LWTLVSEQ-T---R-----L-N--Y----------------A-K--N------------------S--------------------------E--G---------P----A-P-----I-IDVVQ--A-------GYYKVLGK-GK-LP-K-Q-PVIIKAKFFSRKA--EEKIKGAGGACVLVA-------------------------------------------------
>Latimeria_menadoensis@GAPS01036060.H1.1
------------------MPSR-LRKTRKLRG-HVSHGHGRIGKHRK--H--PGGRGNAGG---MHHHRINFDKYHPG-----YF--GKVGMRHYH----------------------------LKKN--Q--F---FC-PTINLDK---LWTLVSEQ-T---R-----L-N--Y----------------A-K--N------------------S--------------------------E--G---------P----A-P-----I-IDVVQ--A-------GYYKVLGK-GK-LP-K-Q-PVIIKAKFFSRKA--EEKIKGAGGACVLVA-------------------------------------------------
>Notophthalmus_viridescens@Nvir9898.H1.1
------------------MPAR-TRKTRKLRG-XXSHGXGRIGKHRK--H--PGGRGNAGG---MHHXRINXDKYHPG-----YF--GKVGMRYFH----------------------------LKKN--Q--Q---FC-PTIXLXK---LWTLVSXQ-X---X-----X-X--X----------------X-X--N------------------P--------------------------E--G---------P----A-P-----I-IDVVH--S-------GYYKVLGK-GK-LP-K-Q-PVIVKAKFFSRRA--EEKIKGVXGACVLMA-------------------------------------------------
>Phrynops_hilarii@Contig599.H1.1
------------------MPAR-LRKTRKLRG-HVSHGHGRIGKHRK--H--PGGRGNAGG---MHHHRINFDKYHPG-----YF--GKVGMRHYH----------------------------LKKN--Q--N---FC-PTVNLDK---LWTLVSEQ-T---R-----L-N--Y----------------A-K--N------------------Q--------------------------A--G---------L----A-P-----V-IDVVR--S-------GYYKVLGK-GK-LP-K-Q-PVIVKAKFFSRRA--EEKIKEVGGACVLVA-------------------------------------------------
>Podarcis_sp.@CT01131211.H1.1
------------------MPSR-LRKTRKLRG-HVSHGHGRIGKHRK--H--PGGRGNAGG---LHHHRINFDKYHPG-----YF--GKVGMRHYH----------------------------LKKN--Q--H---FC-PTVNLDK---LWTLVSEQ-T---R-----L-K--Y----------------A-K--N------------------P--------------------------A--G---------L----S-P-----V-IDVVR--S-------GYYKVLGK-GK-LP-K-Q-PVIVKAKFFSRKA--EEKIKAVGGACVLVA-------------------------------------------------
>Pogona_vitticeps@CT01131211.H1.1
------------------MPSR-LRKTRKLRG-HVSHGHGRIGKHRK--H--PGGRGNAGG---MHHHRINFDKYHPG-----YF--GKVGMRHYH----------------------------LKKN--Q--H---FC-PTVNLDK---LWTLVSEQ-T---R-----L-N--Y----------------A-K--N------------------E--------------------------A--G---------L----A-P-----V-IDVVR--S-------GYYKVLGK-GK-LP-K-Q-PVIVKAKFFSRKA--EEKIKEVGGACVLVA-------------------------------------------------
>Protopterus_annectens@CT01131211.H1.1
------------------MPTR-FRKTRKLRG-HVSHGHGRVGKHRK--H--PGGRGNAGG---LHHHRINFDKYHPG-----YF--GKVGMRHYH----------------------------LKQN--Q--Y---FC-PTINLDK---LWSLVSEQ-T---R-----L-N--Y----------------A-K--K------------------P--------------------------D--G---------P----A-P-----I-IDVVR--S-------GYYKVLGK-GK-LP-K-Q-PVIVKAKFFSRKA--EEKIKDVGGACVLMA-------------------------------------------------
>Python_regius@CT01131211.H1.1
------------------MPSR-LRKTRKLRG-HVSHGHGRIGKHRK--H--PGGRGNAGG---MHHHRINFDKYHPG-----YF--GKVGMRHYH----------------------------LKKN--Q--H---FC-PTVNLDK---LWTLVSEQ-T---R-----L-N--Y----------------A-K--N------------------P--------------------------A--G---------L----A-P-----V-IDVVR--S-------GYYKVLGK-GK-LP-K-Q-PVIVKAKFFSRRA--EEKIKEVGGACVLVA-------------------------------------------------
>Rana_chensinensis@Rche406248.H1.1
----------------------------------------------------------------LHHHRINFDKYHPG-----YF--GKVGMRHYH----------------------------LKKN--Q--H---FC-PTINXDX---LXXLVSEQ-T---R-----L-N--------------------------------------------------------------------------------------------------------------------KVXGK-GK-XP-K-Q-PVIXXAKXFSRRA--EEKIKGVGGACVLVA-------------------------------------------------
>Sphenodon_punctatus@toto31762.H1.1
----------------------------------------------------------------MHHHRINFDKYHPG-----YF--GKIGMRHYH----------------------------LKKN--Q--H---FC-PTVNLDK---LWTLVSEQ-T---R-----I-N--Y----------------A-K--N------------------P--------------------------A--G---------L----A-P-----V-IDVVR--S-------GYYKVLGK-GK-LP-K-Q-PVIVKAKFFSRRA--EEKIKEV---------------------------------------------------------
>Trachemys_scripta@CT01131211.H1.1
--------------------SR-LRKTRKLRG-HVSHGHGRIGKHRK--H--PGGRGNAGG---MHHHRINFDKYHPG-----YF--GKVGMRHYH----------------------------LKKN--Q--N---FC-PTVNLDK---LWTLVSEQ-T---R-----L-N--Y----------------A-K--N------------------Q--------------------------A--G---------L----A-P-----V-IDVVR--S-------GYYKVLGK-GK-LP-K-Q-PVIVKAKFFSRKA--EEKIKEVGGACVLVA-------------------------------------------------
