# Supplementary material for: A phylogenomic framework and timescale for comparative studies of tunicates
Source: BMC Biol. 2018 Apr 13;16:39. doi: 10.1186/s12915-018-0499-2 (PMC5899321; doi:10.1186/s12915-018-0499-2)
Supplement: Supplementary file 4 — Supporting data. Transcriptome assemblies, alignments, and trees. (ZIP 38502 kb) [file 12915_2018_499_MOESM4_ESM.zip › 12915_2018_499_MOESM4_ESM/12915_2018_499 (Delsuc) Files Updated 23-03-2018/rpl30.fasta]

>Strongylocentrotus_purpuratus@XP_783150
---------------------MVA--S--K--K--Q--KKQ-M-ESINTRLQLVMKSGKYNLGYK-QTLKALRNGK-AKLV-ILANNT--PPLRKSEVEYYAMLA-K-TGVHHYSG-NNIELGTACGKYFRVCTLCITDP-GDS--DIIR--SMPSEQAS---------------
>Patiria_pectinifera@93328500.1
---------------------MVA--S--K--K--Q--KKQ-M-ESINSRLQLVMKSGKYHLGFK-QTLKALRQGK-GKLV-ILANNT--PPLRKSEIEYYAMLA-K-TGVHHYTG-NNIELGTACGKYFRVCTLCITDP-GDS--DIIR--SMP--------------------
>Patiria_miniata@CT01100729.H1.1
---------------------MVA--S--K--K--Q--KKQ-M-ESINSRLQLVMKSGKYHLGFK-QTLKALRQGK-GKLV-ILANNT--PPLRKSEIEYYAMLA-K-TGVHHYTG-NNIELGTACGKYFRVCTLCITDP-GDS--DIIR--SMP--------------------
>Holothuria_glaberrima@CT01070704.H1.1
---------------------MVA--S--K--K--Q--KKQ-M-ESINSRLQLVMKSGKYYLGIK-QTLKSLRQGK-AKLI-ILASNT--PQLRKSEIEYYAMLA-K-TGVHHYSG-NNIELGTACGKYFRVCTLCITDP-GDS--DIIR--TMPSE------------------
>Apostichopus_japonicus@CT01090403.H1.1
---------------------MVA--S--K--K--Q--KKQ-M-ESINSRLQLVMKSGKYFLGIK-QTLKSLRQGK-AKLI-ILASNT--PQLRKSEIEYYAMLA-K-TGVHHYSG-NNIELGTACGKYFRVCTLCITDP-GDS--DIIR--TMPSD------------------
>Ptychodera_flava@CT01071219.H1.1
---------------------MVA--S--K--K--Q--KKA-M-ESINSRLALVMKSGKYHLGYK-QTLKSLRQGK-AKLV-ILANNC--PQLRKSEIEYYAMLA-K-TGVHHYTG-NNIELGTACGKYFRVCTLSITDP-GDS--DIIR--SMPS-------------------
>Saccoglossus_kowalevskii@XP_002732487
---------------------MVA--S--K--K--Q--KKA-M-ESINSRLALVMKSGKYHLGYK-QTLKSLRQGK-AKLV-ILANNC--PQLRKSEIEYYAMLA-K-TGVHHYTG-NNIELGTACGKYFRVCTLSITDP-GDS--DIIR--SMPSEQQA---------------
>Xenoturbella_bocki@001.H1.1
---------------------MVA--S--K--K--Q--KKA-M-ESINSRLQLVMKSGKCVLGYK-QTLKSLRQGK-AKLV-ILASNT--PPLRKSEIEYYAMLA-K-TGVHHYTG-SNIELGTSCGKYFRVCMLSITDP-GDS--DIIR--TMPSGD-----------------
>Branchiostoma_floridae@EEN58427
--------------------------M--K--Q--K--RKT-M-ESINSRLQLVMKSGKYVLGLK-ETLKVLRQGK-AKLI-IIANNT--PALRKSEIEYYAMLA-K-TGVHHYSG-NNIELGTACGKYFRVCTLAITDP-GDS--DIIR--SMPAEDKGESK------------
>Branchiostoma_floridae@XP_002231400
---------------------MVT--A--G--Q--T--RKT-M-ESINSRLQLVMKSGKYVLGLK-ETLKVLRQGK-AKLI-IIANNT--PALRKSEIEYYAMLA-K-TGVHHYSG-NNIELGTACGKYFRVCTLAITDP-GDS--DIIR--SMPAEDKGESK------------
>Oikopleura_dioica@AAQ54649
-----------------------M--T--K--K--S--KKD-G-SSINSRLALVIKSGKYNLGYK-ETIKQLRGGK-AKLI-ILANNT--PHLRRSEIEYYAMLA-K-TGVHHYNG-SNIELGTACGKYFRVGCLTVTDP-GDS--DIIK--THQAGQAAKAE------------
>Ciona_savignyi@51759049.4
-----------------------------K--K--Q--KKA-M-ENINSRLRLVMKSGKYNLGYR-QTLRMLRQGK-AKLV-ILASNC--PSLRKSEIEYYAMLA-K-TGVHHYTG-NNIELGTACGKYFRVCTLTITDP-GDS--DIIR--SMPAPSG----------------
>Ciona_intestinalis@XP_002130545
-----------------------M--V--K--K--Q--KKA-L-ENINSRLRLVMKSGKYNLGYR-QTLRMLRQGK-AKLV-ILASNC--PSLRKSEIEYYAMLA-K-TGVHHYTG-NNIELGTACGKYFRVCTLSITDP-GDS--DIIR--SMPAPSAGAGTGGD---------
>Diplosoma_listerianum@51452320.21
----------------------MA--G--K--K--T--KKA-L-EGINSRLRLVMKSGKYHLGYR-QTIRNLRLGK-AKLI-ILAANC--PPLRKSEIEYYAMLA-K-TGVHHYSG-NNIELGTACGKYFRVCTLTITDP-GDS--DIIR--TM---------------------
>Cystodytes_dellechiajei@CT01091002.H1.1
----------------------MA--V--K--K--Q--KRA-M-ESINARLRLVMKSGKYQLGYK-QTIKTLRQGK-AKLI-ILASNC--PALRKSEIEYYAMLA-K-TGVHHYTG-NNIELGT---------------------------------------------------
>Phallusia_mammilata@CT01091002.H1.1
--------------------------------R--N--KKG-D-RNINARLRLVMKSGKYHLGYR-QTLKNLRQGK-AKLV-ILASNC--PALRKSEIEYYAMLA-K-TGVHHYTG-NNIELGTACGKYFRVCTLTITDP-GDS--DIIR--SMPAPSG----------------
>Polyandrocarpa_maxima@CT01091002.H1.1
---------------------MVA--S--K--K--Q--KKA-L-ENINSRLQLVMKSGKYNLGYR-QTLKNLRQGK-AKLV-ILASNC--PALRKSEIEYYAMLA-K-TGVHHYSG-NNIELGTACGKYFRVCTLTITDP-GDS--DIIR--SMPA-------------------
>Dendrodoa_grossularia@CT01091002.H1.1
---------------------MVA--S--K--K--Q--KKA-L-ENINSRLQLVMKSGKYNLGYR-QTLKNLRHGK-AKLV-ILASNC--PALRKSEIEYYAMLA-K-TGVHHYTG-NNIELGTACGKYFRVCTLTITDP-GDS--DIIR--NMPS-------------------
>Molgula_tectiformis@68120551.5
---------------------MVS--S--K--K--Q--KKA-L-ENINARLQLVMKSGKYHLGYR-ETLKMLRQGK-AKLV-ILASNC--PALRKSEVEYYAMLA-K-TGVHHYTG-NNIELGTACGKYFRVCTMTITDP-GDS--DIIR--TMPSQ------------------
>Bostrichobranchus_pilularis@CT01091002.H1.1
-----------------------------------Q--KKA-L-ENINARLQLVMKSGKYQLGYR-QTLKMLRQGK-AKLI-ILASNC--PALRKSEVEYYAMLA-K-TGVHHYTG-NNIELGTACGKYF---------------------------------------------
>Molgula_gulf@CT01091002.H1.1
----------------------------------------------------------KYQLGYR-QTLKMLRQGK-AKLV-ILASNC--PALRKSEVEYYAMLA-K-TGVHHYTG-NNIELGTACGKYFRVRTMTISDP-GDS--DIIR--TMPSQ------------------
>Molgula_occidentalis@CT01091002.H1.1
---------------------MVA--S--K--K--Q--KKA-L-ENINARLQLVMKSGKYQLGYR-QTLKMLRQGK-AKLV-ILASNC--PALRKSEVEYYAMLA-K-TGVHHYTG-NNIELGTACGKYFRVCTMTITDP-GDS--DIIR--TMPSQ------------------
>Halocynthia_roretzi@CT01061112.H1.1
---------------------MVA--S--K--K--Q--KKA-L-ENINSRLQLVMKSGKYTLGLR-QTLKNLRQGK-AKLV-ILASNC--PALRKSEVEYYAMLA-K-TGVHHYSG-NNIELGTACGKYFRVCTLTITDP-GDS--DIIR--SMPS-------------------
>Petromyzon_marinus@51796621.23
----------------------MS--A--K--K--T--KKA-I-ESINSRLQLVMKSGKYCLGYR-QTLKMIRQGK-AKLV-LLANNC--PALRKSEIEYYAMLA-K-TGVHHYSG-NNIEMGTACGKYYRVCTLAIIDP-GDS--DIIR--SMPEQ------------------
>Lethenteron_japonicum@CT01080928.H1.1
----------------------MS--A--K--K--T--KKA-I-ESINSRLQLVMKSGKYCLGYR-QTLKMIRQGK-AKLV-LLANNC--PALRKSEIEYYAMLA-K-TGVHHYSG-NNIEMGTACGKYYRVCTLAIIDP-GDS--DIIR--SMPEQ------------------
>Eptatretus_burgeri@53867164.1
---------------------MVT--S--K--K--T--KKA-I-ESINSRLQLVMKSGKYCLGYR-QTLKMVRQGK-AKLV-LLANNC--PALRKSEIEYYAMLA-K-TGVHHYNG-NNIEMGTACGRYYRVCTLAIIDP-GDS--DIIR--SMPEQQGQ---------------
>Squalus_acanthias@AFM89022
---------------------MVA--A--K--K--T--KKS-L-ESINSRLQLVMKSGKYVLGYK-QTLKMIRQGK-AKLV-ILANNC--PALRKSEIEYYAMLA-K-TGVHHYSG-NNIELGTACGKYYRVCTLAIIDP-GDS--DIIR--SMPEQISEK--------------
>Leucoraja_erinacea@AFM89022
---------------------MVA--A--K--K--T--KKS-L-ESINSRLQLVMKSGKYVLGYK-QTLKMIRQGK-AKLV-ILANNC--PALRKSEIEYYAMLA-K-TGVHHYSG-NNIELGTACGKYYRVCTLAIIDP-GDS--DIIR--SMPEQISEK--------------
>Danio_rerio@AAH62278
---------------------MVA--A--K--K--T--KKS-L-ESINSRLQLVMKSGKYVLGYK-QSQKMIRQGK-AKLV-ILANNC--PALRKSEIEYYAMLA-K-TGVHHYSG-NNIELGTACGKYYRVCTLAIIDP-GDS--DIIR--SMPDQQQGGEK------------
>Ambystoma_mexicanum@45809654.1
---------------------LVA--A--K--N--H--KKS-L-ESINSSLQLVMKSGKYV--------------------------------RKSEIEYYAMLA-K-TGVHHYSG-NNIELGTACGKYYRVCTLAIIDP-GDS--DIIR--SMPEQTGEK--------------
>Xenopus_laevis@AAH53758
---------------------MVA--A--K--K--T--KKS-L-ESINSRLQLVMKSGKYVLGYK-QTLKMIRQGK-AKLV-ILANNC--PALRKSEIEYYAMLA-K-TGVHHYSG-NNIELGTACGKYYRVCTLAIIDP-GDS--DIIR--SMPEQQAIEK-------------
>Xenopus_tropicalis@AAH77047
---------------------MVA--A--K--K--T--KKS-L-ESINSRLQLVMKSGKYVLGYK-QTLKMIRQGK-AKLV-ILANNC--PALRKSEIEYYAMLA-K-TGVHHYSG-NNIELGTACGKYYRVCTLAIIDP-GDS--DIIR--SMPEQQASEK-------------
>Ornithorhynchus_anatinus@XP_001506486
--------------------------------X--Q--KKS-L-ESINSRLQLVMKSGKYVLGYK-QTLKMIRQGK-AKLV-ILANNC--PALRKSEIEYYAMLA-K-TGVHHYSG-NNIELGTACGKYYRVCTLAIIDP-GDS--DIIR--SMPEQTSEK--------------
>Monodelphis_domestica@XP_001379869
-----------------------------------X--KKS-L-ESINSRLQLVMKSGKYVLGYK-QTLKMIRQGK-AKLV-ILANNC--PALRKSEIEYYAMLA-K-TGVHHYSG-NNIELGTACGKYYRVCTLAIIDP-GDS--DIIR--SMPEQTSEK--------------
>Mus_musculus@XP_980411
--------------------XMVA--A--K--K--T--KKS-L-ESINSRLQLVMKSGKYVLGYK-QTLKMIRQGK-AKLV-ILANNC--PALRKSEIEYYAMLA-K-TGVHHYSG-NNIELGTACGKYYRVCTLAIIDP-GDS--DIIR--SMPEQTGEK--------------
>Bos_taurus@DAA22274
---------------------MVA--A--K--K--T--KKS-L-ESINSRLQLVMKSGKYMLGYK-QTLKMIRQGK-AKLV-ILTNNC--PALRKSEIEYYAMLA-K-TGVHHYGG-NNIELGTACGKYYRVCTLAIVDP-GDS--DIIR--SMPEQTGEK--------------
>Anolis_carolinensis@XP_003219569
---------------------MVA--A--K--K--T--KKS-L-ESINSRLQLVMKSGKYVLGYK-QTLKMIRQGK-AKLV-ILANNC--PALRKSEIEYYAMLA-K-TGVHHYSG-NNIELGTACGKYYRVCTLAIIDP-GDS--DIIR--SMPEQTAEK--------------
>Gallus_gallus@ACH44242
---------------------MVA--A--K--K--T--KKS-L-ESINSRLQLVMKSGKYVLGYK-QTLKMIRQGK-AKLV-ILANNC--PALRKSEIEYYAMLA-K-TGVHHYSG-NNIELGTACGKYYRVCTLAIIDP-GDS--DIIR--SMPEQTSEK--------------
>Taeniopygia_guttata@XP_002198818
-----------------------------------X--KKS-L-ESINSRLQLVMKSGKYVLGYK-QTLKMIRQGK-AKLV-ILANNC--PALRKSEIEYYAMLA-K-TGVHHYSG-NNIELGTACGKYYRVCTLAIIDP-GDS--DIIR--SMPEQTSEK--------------
>Meleagris_gallopavo@XP_003205245
-----------------------------------X--KKS-L-ESINSRLQLVMKSGKYVLGYK-QTLKMIRQGK-AKLV-ILANNC--PALRKSEIEYYAMLA-K-TGVHHYSG-NNIELGTACGKYYRVCTLAIIDP-GDS--DIIR--SMPEQTSEK--------------
>Eucidaris_tribuloides@CT01120103.H1.1
---------------------MVA--T--K--K--Q--KKQ-M-ESINTRLQLVMKSGKYNLGYK-QTLKALRNGK-AKLV-ILANNT--APLRKSEVEYFAMLA-K-TGVHHYSG-NNIELGTACGKYFRVCTLCITDP-GDS--DIIR--SMPSEQAS---------------
>Lytechinus_variegatus@CT01120103.H1.1
---------------------MVA--S--K--K--Q--KKQ-M-ESINTRLQLVMKSGKYNLGYK-QTLKSLRNGK-AKLV-ILANNT--TPLRKSEVEYYAMLA-K-TGVHHYSG-NNIELGTACGKYFRVCTLCITDP-GDS--DIIR--SMPSEQTS---------------
>Oreochromis_niloticus@XP_004549240
---------------------MVA--A--K--K--T--KKS-M-ESINSRLQLVMKSGKYVLGYK-QSQKMIRQGK-AKLV-ILANNC--PALRKSEIEYYAMLA-K-TGVHHYSG-NNIELGTACGKYYRVCTLAIIDP-GDS--DIIR--SMPEQQQPAQ-------------
>Sarcophilus_harrisii@XP_003760060
---------------------MVA--A--K--K--T--KKS-L-ESINLRLQLVMKSGKYVLGYK-QTLKMIRQGK-AKLV-ILANNC--PALRKSEIEYYAMLA-K-TGVHHYSG-NNIELGTACGKYYRICTLAIIDP-GDS--DIIR--SMPEQTX----------------
>Apostichopus_japonicus@AFL93469
---------------------MVA--S--K--K--Q--EKQ-M-ESINSRLQLVMKSGKYILGIK-QTLKSLRQGK-AKLI-ILASNT--PQLRKSEIEYYAMLA-K-TGVHHYSG-NNIELGTACGKYFRVCTLCVTDP-GDS--DIIR--TMPSDS-----------------
>Callorhinchus_milii@AFM89022
---------------------MVA--A--K--K--T--KKS-L-ESINSRLQLVMKSGKYVLGYK-QTLKMIRQGK-AKLV-ILANNC--PALRKSEIEYYAMLA-K-TGVHHYSG-NNIELGTACGKYYRVCTLAIIDP-GDS--DIIR--SMPEQISEK--------------
>Columba_livia@EMC90677
-----------------------------------X--KKS-L-ESINSRLQLVMKSGKYVLGYK-QTLKMIRQGK-AKLV-ILANNC--PALRKSEIEYYAMLA-K-TGVHHYSG-NNIELGTACGKYYRVCTLAIIDP-GDS--DIIR--SMPEQTSEK--------------
>Callorhinchus_milii@AFM86857
---------------------MVA--A--K--K--T--KKS-L-ESINSRLQLVMKSGKYVLGYK-QTLKMIRQGK-AKLV-IPANNC--PALRKSEIEYYAMLA-K-TGVHHYSG-NNIELGTACGKYYRVCTLAIIDP-GDS--DIIR--SMPEQISEK--------------
>Chelonia_mydas@EMP39366
----------------------------------------------------------------------MIRQGK-AKLV-ILANNC--PALRKSEIEYYAMLA-K-TGVHHYSG-NNIELGTACGKYYRVCTLAIIDP-GDS--DIIR--SMPEQTTEK--------------
>Clavelina_lepadiformis@CT01130507.H1.1
------------------------------------------------------MKSGKYNLGYR-QTLKMLRQGK-AKLV-ILASNC--PALRKSEIEYYAMLA-K-TGVHHY-------------------------------------------------------------
>Doliolum_nationalis@Dnat2069.H1.1
--------------------------V--K--K--T--KKA-V-ENINSRLRLVMKSGKYHLGYR-QTLKTLRQGK-AKLV-ILASNC--PALRKSEIEYYAMLA-K-TGVHHYTG-NNIELGTACGKYFRVCTLAITDP-GDS--DIIR--SMPAAAGG---------------
>Salpa_fusiformis@Sfus33673.H1.1
--------------------------V--K--K--Q--KKQ-I-ENINSRLRLVMKSGKYHLGYR-QTLKDLRQGK-AKLI-ILASNC--PALRKSEIEYYAMLA-K-TGVHHYTG-NNIELGTACGKYFRVCTLAITDP-GDS--DIIR--SMPAASSGA--------------
>Ophionotus_victoriae@SRA173519.H1.1
-----------------------------------R--KRL-M-ESINSRLQLVMKSGKFHLGLQTDTRRSLRQGK-AKLV-ILANNT--PPLKESEVEYYAMVG-Q--------------------------------------------------------------------
>Anas_platyrhynchos@EOA96049
--------------------------------------KKS-L-ESINSRLQLVMKSGKYVLGYK-QTLKMIRQGK-AKLV-ILANNC--PALRKSEIEYYAMLA-K-TGVHHYSG-NNIELGTACGKYYRVCTLAIIDP-GX--------------------------------
>Botryllus_schlosseri@CT01131025.H1.1
---------------------MVA--S--K--K--Q--KKA-L-ENINSRLQLVMKSGKYNLGYR-QTLKNLRQGK-AKLV-ILASNT--PALRKSEIEYYAMLA-K-TGVHHYSG-NNIELGTACGKYFRVCTLTITDP-GDS--DIIR--SMPS-------------------
>Caiman_crocodilus@Contig358.H1.1
---------------------MVA--A--K--K--T--KKS-L-ESINSRLQLVMKSGKYVLGYK-QTLKMIRQGK-AKLV-ILANNC--PALRKSEIEYYAMLA-K-TGVHHYSG-NNIELGTACGKYYRVCTLAIIDP-GDS--DIIR--SMPEQTSEK--------------
>Caretta_caretta@Contig169.H1.1
---------------------MVA--A--K--K--T--KKS-L-ESINSRLQLVMKSGKYVLGYK-QTLKMIRQGK-AKLV-ILANNC--PALRKSEIEYYAMLA-K-TGVHHYSG-NNIELGTACGKYYRVCTLAIIDP-GDS--DIIR--SMPEQTTEK--------------
>Chelonoidis_nigra@Contig2472.H1.1
-----------------------------------Q--KKS-L-ESINSRLQLVMKSGKYVLGYK-QTLKMIRQGK-AKLV-ILANNC--PALRKSEIEYYAMLA-K-TGVHHYSG-NHIELGTACGKYYRVCTLAIIDP-GDS--DIIR--SMPEQTSEK--------------
>Chrysemys_picta_bellii@CT01131211.H1.1
---------------------MVA--A--K--K--T--KKS-L-ESINSRLQLVMKSGKYVLGYK-QTLKMIRQGK-AKLV-ILANNC--PALRKSEIEYYAMLA-K-TGVHHYSG-NNIELGTACGKYYRVCTLAIIDP-GDS--DIIR--SMPEQTSEK--------------
>Crocodylus_niloticus@CT01131211.H1.1
---------------------MVA--A--K--K--T--KKS-L-ESINSRLQLVMKSGKYVLGYK-QTLKMIRQGK-AKLV-ILANNC--PALRKSEIEYYAMLA-K-TGVHHYSG-NNIELGTACGKYYRVCTLAIIDP-GDS--DIIR--SMPEQTSEK--------------
>Crotalus_adamanteus@CT01131211.H1.1
---------------------MVA--T--K--K--I--KRP-L-ESINSRLQLVTKXGKYVLGYK---------------------NC--PALRKSEIEYYAMLA-K-TGVHHYSG-NNIELGTACGKYYRVCTLAIIDP-GDF--DI---------------------------
>Cyclorana_alboguttata@CT02131211.H1.1
---------------------MVA--A--K--K--T--KKS-L-ESINSRLQLVMKSGKYVLGYK-QTLKRIREGK-AKLV-ILANNC--PALRKSEIEYYAMLA-K-TGVHHYSG-NNIELGTACGKYYRVCTL----------------------------------------
>Elaphe_guttata@CT01131211.H1.1
---------------------MVA--A--K--K--T--KKS-L-ESINSRLQLVMKSGKYVLGYK-QTLKMIRQGK-AKLV-ILANNC--PALRKSEIEYYAMLA-K-TGVHHYSG-NNIELGTACGKYYRVCTLAIIDP-GDS--DIIR--SMPEQTSEK--------------
>Emys_orbicularis@Contig28988.H1.1
---------------------MVA--A--K--K--T--KKS-L-ESINSRLQLVMKSGKYVLGYK-QTLKMIRQGK-AKLV-ILANNC--PALRKSEIEYYAMLA-K-TGVHHYSG-NNIELGTACGKYYRVCTLAIIDP-GDS--DIIR--SMPEQTSEK--------------
>Eublepharis_macularius@CT01131211.H1.1
--------------------------------------KKS-L-ESINSRLQLVMKSGKYVLGYK-QTLKMIRQGK-AKLV-ILANNC--PALR---------------------------------------------------------------------------------
>Lampropholis_coggeri@CT01131211.H1.1
---------------------MVA--A--K--K--T--KKS-L-ESINSRLQLVMKSGKYVLGYK-QTLKMIRQGK-AKLV-ILANNC--PALRKSEIEYYAMLA-K-TGVHHYSG-NNIELGTACGKYYRVCTLAIIDP-GDS--DIIR--SMPEQTSEK--------------
>Latimeria_chalumnae@CT01131211.H1.1
---------------------MVA--A--K--K--T--KKS-L-ESINSRLQLVMKSGKYVLGYK-QTLKMIRQGK-AKLV-ILANNC--PALRKSEIEYYAMLA-K-TGVHHYSG-NNIELGTACGKYYRVCTLAIIDP-GDS--DIIR--SMPEQTSEK--------------
>Latimeria_menadoensis@GAPS01064118.H1.1
---------------------MVA--A--K--K--T--KKS-L-ESINSRLQLVMKSGKYVLGYK-QTLKMIRQGK-AKLV-ILANNC--PALRKSEIEYYAMLA-K-TGVHHYSG-NNIELGTACGKYYRVCTLAIIDP-GDS--DIIR--SMPEQTSEK--------------
>Notophthalmus_viridescens@Nvir9047.H1.1
---------------------MVA--A--K--K--T--KKS-L-ESXNSRXQXXXKSGKXVLGYK-XTLXXIRXXK-AXXX-ILANNC--PALRKSEIEYYAMLX-X-XGXXXYXG-XNIELGTACGKYYRVCTLAIIDP-GDS--DIIR--SMPEQTGEK--------------
>Pelodiscus_sinensis@toto21372.H1.1
----------------------------------------------------------------------------------------------KSEIEYYAMLA-K-TGVHHYSG-NNIELGTACGKYYRVCTLAIIDP-GDS--DIIR--SMPEQTSEK--------------
>Phrynops_hilarii@Contig33977.H1.1
---------------------MVA--A--K--K--T--KKS-L-ESINSRLQLVMKSGKYVLGYK-QTLKMIRQGK-AKLV-ILANNC--PALRKSEIEYYAMLA-K-TGVHHYSG-NNIELGTACGKYYRVCTLAIIDP-GDS--DIIR--SMPEQTSEK--------------
>Podarcis_sp.@Contig265.H1.1
---------------------MVA--A--K--K--T--KKS-L-ESINSRLQLVMKSGKYVLGYK-QTLKMIRQGK-AKLV-ILANNC--PALRKSETEYYAMLA-K-TGVHHYSG-NNIELGTACGKYYRVCTLAIIDP-GDS--DIIR--SMPEQTSEK--------------
>Pogona_vitticeps@CT01131211.H1.1
---------------------MVA--A--K--K--T--KKS-L-ESINSRLQLVMKSGKYVLGYK-QTLKMIRQGK-AKLV-ILANSC--SALRKSEIEYYAMLA-K-TGVHHYSG-NNIELGTACGKYYRVCTLAIIDP-GDS--DIIR--SMPEQTSEK--------------
>Python_regius@CT01131211.H1.1
---------------------MVA--A--K--K--T--KKS-L-ESINSRLQLVMKSGKYVLGYK-QTLKMIRQGK-AKLV-ILANNC--PALRKSEIEYYAMLA-K-TGVHHYSG-NNIELGTACGKYYRVCTLAIIDP-GDS--DIIR--SMPEQTSEK--------------
>Rana_chensinensis@Rche105024.H1.1
------------------------------------------------------------------------------------ANNC--PALRKSEIEXYAMLA-K-TGVHHYSG-NNIELGTACGKYYRVCTLAIIDP-GDS--DIIR--SMPEQTGEK--------------
>Trachemys_scripta@CT01131211.H1.1
---------------------MVA--A--K--K--T--KKS-L-ESINSRLQLVMKSGKYVLGYK-QTLKMIRQGK-AKLV-ILANNC--PALRKSEIEYYAMLA-K-TGVHHYSG-NNIELGTACGKYYRVCTLAIIDP-GDS--DIIR--SMPEQTSEK--------------
