# Supplementary material for: A phylogenomic framework and timescale for comparative studies of tunicates
Source: BMC Biol. 2018 Apr 13;16:39. doi: 10.1186/s12915-018-0499-2 (PMC5899321; doi:10.1186/s12915-018-0499-2)
Supplement: Supplementary file 4 — Supporting data. Transcriptome assemblies, alignments, and trees. (ZIP 38502 kb) [file 12915_2018_499_MOESM4_ESM.zip › 12915_2018_499_MOESM4_ESM/12915_2018_499 (Delsuc) Files Updated 23-03-2018/rpl31.fasta]

>Strongylocentrotus_purpuratus@XP_793832
-----------------------------------------------------------------MV-KK-G--G--S--E-K-K---K---R--SALN-------E-VVTRDYTIHLHKRIHGVS--FKRR-APRAIK-EIRT-FATKMMGTD--DIRIDTRLNKHIW--SQGVRSVPF--RVRV---RLA---RKRN-E-D-EDS---P-HK-LYTLVT-----H---VA-V---P--------S--FK----GLQTVNVDN---QD----------------------------------------------------------------------------------------------------------------------------------------
>Patiria_pectinifera@93310605.1
------------------------------------------------------------------M-AK-K--T--D--K-K-K---A---R--SALN-------E-VVTREYTIHLHKRIHGIS--FKRR-APRAIK-EIRK-FAVKMMGTE--DVRVDTRLNKHIW--SRGVRSVPF--RVRV---RLA---RKRN-E-D-EDS---P-HK-LYTLVT-----H---VE-V---P--------T--FK----GLQTVNVDS---ED----------------------------------------------------------------------------------------------------------------------------------------
>Patiria_miniata@CT01100729.H1.1
------------------------------------------------------------------M-AK-K--T--D--K-K-K---A---R--SALN-------E-VVTREYTIHLHKRIHGIS--FKRR-APRAIK-EIRK-FAVKMMGTE--DVRVDTRLNKHIW--SRGVRSVPF--RVRV---RLA---RKRN-E-D-EDS---P-HK-LYTLVT-----H---VD-V---P--------T--FK----GLQTVNVDS---ED----------------------------------------------------------------------------------------------------------------------------------------
>Holothuria_glaberrima@CT01070704.H1.1
-----------------------------------------------------------------------------------------------TSLN-------D-VVTREYTIHLHKRVFGMS--FKKR-APRAIK-EIRK-FAQKTMGTE--DVRLDTRLNKHIW--AKGIRSVPH--RVRV---RLA---RKRN-E-D-EDS---P-HK-LYTLVT-----Y---VE-V---P--------S--FK----GLQTLNVEG---DE----------------------------------------------------------------------------------------------------------------------------------------
>Apostichopus_japonicus@CT01090403.H1.1
------------------------------------------------------------------M-AK-K-----D--K-K-K---G---R--SALN-------D-VVTREYTIHLHKRVFGMS--FKKR-APRAIK-EIKK-FAQKMMGTD--DVRVDTRLNKHIW--AKGIRSVPY--RVRV---RLA---RKRN-E-D-EDS---I-HK-LFTLIT-----Y---VE-V---P--------S--FK----GLQTLNVDT---EE----------------------------------------------------------------------------------------------------------------------------------------
>Saccoglossus_kowalevskii@ti.10
------------------------------------------------------------------M-AK-K--G--D--K-K-K---G---R--STMD-------D-VVTREYTIHLHKRIHGIG--FKRR-APRAVK-EVRK-FAEKMMGTP--DVRIDTRLNKHVW--SQGVRNVPY--RIRV---RLA---RKRN-E-D-EDS---A-NK-FYTLVT-----Y---VP-V---A--------N--FK----GLHTQNVDS---ED----------------------------------------------------------------------------------------------------------------------------------------
>Ptychodera_flava@CT01071219.H1.1
------------------------------------------------------------------M-VK-K--G--E--K-K-K---G---R--STMN-------D-VVTREYTIHLHKRIHGIG--FKRR-APRAVK-EIRK-FAEKMMGTP--DVRIDTRLNKHIW--SQGVKSVPY--RVRV---RLA---RKRN-E-D-EDS---A-NK-FYTLVT-----Y---VP-V---A--------S--FK----GLHTQNVDS---ED----------------------------------------------------------------------------------------------------------------------------------------
>Balanoglossus_clavigerus@CT01101218.H1.1
------------------------------------------------------------------M-VK-K--G--E--K-K-K---G---R--STMN-------D-VVTREYTIHLHKRIHGIG--FKRR-APRAVK-EIRK-FAKKMMDTP--DVRIDTRLNKHIW--AQGVRSVPY--RVRV---RLA---RKRN-E-D-EDS---A-NK-FYTLVT-----Y---VA-V---A--------S--FK----GLHTQNVDS---ED----------------------------------------------------------------------------------------------------------------------------------------
>Xenoturbella_bocki@CT01071002.H1.1
------------------------------------------------------------------M-VP-K--K--G--E-K-K---K---R--SAIN-------E-VVTREYTIHVHRCLHRVG--TKKR-APRAVK-EIRK-FAEKMMGTK--DVRIDTRLNKHVW--SRGIRSVPF--RVRV---RLA---RKRN-E-D-EDS---T-NK-LYTLVT-----H---VP-V---D--------T--FK----GLGTKNVDS---EE----------------------------------------------------------------------------------------------------------------------------------------
>Branchiostoma_floridae@EEN67715
-----------------------------------------------------------------MA-PT-K--K--G--E-K-K---K---R--SAMN-------E-VVTREYTVNLHKRVHGMG--FKKR-APRAVK-EIRK-FAEKMMGTP--DVRIDTRLNKQVW--AKGVRSPPC--RLRV---RLA---RKRN-E-D-EDS---P-NK-LYTLVT-----Y---VP-V---T--------T--FK----RLGTVNVES---ED----------------------------------------------------------------------------------------------------------------------------------------
>Oikopleura_dioica@CBY21879
--------------------------------------------------MSHYGAQARLFTKYPHF-RLVRTKYIEMARE-K-K---A---R--SAIK-------D-VIAREYTVNLHKRIFKIG--NKHR-APKAID-ALRK-FARTAMGTK--DVRIDARLNKAVW--EHGVKNVQY--RIRV---RLH---RKRN-E-D-EDS---A-NK-LYTLVT-----Y---VP-V---D--------T--YK----GLQTMNVDA---TE----------------------------------------------------------------------------------------------------------------------------------------
>Oikopleura_dioica@CBY30970
------------------------------------------------MSHYGAQALTKISTKYPRF-RLVRTKYIEMARE-K-K---A---R--SAIK-------D-VIAREYTVNLHKRIFKIG--NKHR-APKAID-ALRK-FARTAMGTK--DVRIDARLNKAVW--EHGVKNVQY--RIRV---RLH---RKRN-E-D-EDS---A-NK-LYTLVT-----Y---VP-V---D--------T--YK----GLQTMNVDA---TE----------------------------------------------------------------------------------------------------------------------------------------
>Molgula_tectiformis@68102748.18
-----------------------------------------------------------------------------------------------------------------------------G--FKKR-APRAVK-EIKK-FAEKHMGTS--DVRIDTRLNKAVW--AKGVRNVPF--RLRI---RLS---RKRN-E-D-EDS---A-NK-LYTLVT-----Y---VP-V---T--------S--FK----GLGTCNVES---ED----------------------------------------------------------------------------------------------------------------------------------------
>Bostrichobranchus_pilularis@CT01091002.H1.1
----------------------------------------------------------------MVT-KK-D--K--K--S-R-G---G---A--KLMK-------D-VVTREYTINLHKRIHGIG--FKYR-APRAVK-EIKK-FAVKMMGTN--DVRVDTRLNKAVW--AKGVKNVPF--RMRI---RLA---RKRN-E-D-EDS---V-NK-LYTLVT-----F---VP-V---T--------T--FK----KLGTINVES---DE----------------------------------------------------------------------------------------------------------------------------------------
>Molgula_occidentalis@CT01091002.H1.1
----------------------------------------------------------------MVS-KK-D--K--K--G-H-----G---A--KLMK-------D-VVTRECTINLHKRIHGIG--FKYR-APRAIK-EIKK-FAEKMMGTT--DVRLDTRLNKAVW--ATGVRNVPY--RMRI---RLA---RKRN-E-D-EDS---A-NK-LYTLVT-----Y---VP-V---T--------T--FK----NLGTINVES---EE----------------------------------------------------------------------------------------------------------------------------------------
>Molgula_gulf@CT01091002.H1.1
----------------------------------------------------------------MVS-KK-D--K--K--G---S---G---G--KLMK-------D-VVTREYTINIHKRIHGLG--FKKR-APRAIR-EIKK-FAEKMMGTN--DVRIDTRLNKAVW--ATGVRNVPY--RLRV---RLA---RKRN-E-D-EDS---A-NK-LYTLVT-----Y---VP-V---T--------S--FK----NLGTINVES---EE----------------------------------------------------------------------------------------------------------------------------------------
>Phallusia_mammilata@Pmam18562.H1.1
----------------------------------------------------------------------------------------------------------------------------MG--FKKR-APRAIK-EVKK-FALKMMGTQ--DVRIDTRLNKAIW--SQGIRNVPY--RLRV---RLA---RKRN-E-D-EDS---A-NK-LYTLVT-----Y---VP-V---A--------S--FK----GLNTVNVDS---EE----------------------------------------------------------------------------------------------------------------------------------------
>Ciona_savignyi@51681715.19
------------------------------------------------------------------S-KK-R--K--K--G-R-S---G---V--KAMK-------D-VVTREYTIHMHKRIHGMG--FKKR-APRAVK-EIRK-FALKMMGTN--DVRIDTRLNKFVW--SQGVRNVPY--RIRV---RLA---RKRN-E-D-EDS---A-NK-LYTLVT-----Y---VP-V---A--------S--FK----GLNTINVDA---DE----------------------------------------------------------------------------------------------------------------------------------------
>Ciona_intestinalis@XP_002129027
----------------------------------------------------------------MVS-KK-E--K--K--G-R-S---G---V--KAMK-------D-VVTREYTIHMHKRIHGMG--FKKR-APRAVK-EIRK-FALKMMGTS--DVRIDTRLNKFVW--SQGVRNVPY--RIRV---RLA---RKRN-E-D-EDS---A-NK-LYTLVT-----Y---VP-V---A--------T--FK----GLNTVNVDA---DE----------------------------------------------------------------------------------------------------------------------------------------
>Clavelina_lepadiformis@CT01091002.H1.3
------------------------------------------------------------------S-KK-D--K--K--G-R-S---G---M--KAMK-------D-VVTREYTIHLHKRVHGMG--FKKR-APRAVK-EIRK-FALKMMGTK--DVRIDTRLNKAVW--SQGVRNVPY--RIRV---RLA---RKRN-E-D-EDS---V-NK-LYTLVT-----H---VP-V---T--------S--FK----GLNTVNVDA---------------------------------------------------------------------------------------------------------------------------------------------
>Dendrodoa_grossularia@CT01091002.H3.1
----------------------------------------------------------------------------------------------------------------EYTIHLHKRIHGTG--FKKR-APRAVK-EIRK-FAVKMMGTS--DVRLDTRLNKAIW--AQGVRNVPY--RIRV---RLA---RKRN-E-D-EDS---A-NK-LYTLVT-----Y---VP-V---S--------S--FK----RLNTVNVDS---EE----------------------------------------------------------------------------------------------------------------------------------------
>Botryllus_schlosseri@CT02110107.H1.1
--------------------------------------------------------------------------K--K--D-K-K---R---L--GATK-------E-VVTREYTIHLHKRIHGMS--FKKR-APRAVK-EIRK-FAEKMMGTN--DVRIDTRLNKAIW--AQGVRNVPY--RIRV---RLA---RKRN-E-D-EDS---A-NK-LYTLVT-----W---VP-V---T--------S--FK----GLNTINVDS---EE----------------------------------------------------------------------------------------------------------------------------------------
>Styela_plicata@Spli51528.H1.1
------------------------------------------------------------------------------------------------------------------------------------------------------------------------W--AQGVRNVPY--RMRL---RLA---RKRN-E-D-EDS---V-NK-LYTLVT-----Y---VP-V---S--------T--FK----GLNTVNVDS---EE----------------------------------------------------------------------------------------------------------------------------------------
>Polyandrocarpa_maxima@CT01091002.H1.1
---------------------------------------------------------------------------------------------------------------REYTIHLHKRIHGMG--FKKR-APRAIK-EIRK-FAVKMMGTT--DVRIDTRLNKAVW--AQGVRNVPY--RIRV---RLA---RKRN-E-D-EDS---A-NK-LYTLVT-----Y---VQ-V---A--------S--LK----GLNTVNVDS---EE----------------------------------------------------------------------------------------------------------------------------------------
>Diplosoma_listerianum@46827032.32
----------------------------------------------------------------------------------------G---V--KAIK-------D-VVTREYTVHIHRRIKGTS--FKKR-APKAIK-EIRK-FAFREMGTK--DVRIDTRLNKAVW--SRGIRSVPF--RFRV---RLA---RKRN-E-D-EDS---P-NK-LYTLVT-----H---VP-C---A--------T--FK----GLRTVNVD----------------------------------------------------------------------------------------------------------------------------------------------
>Cystodytes_dellechiajei@CT01091002.H1.1
------------------------------------------------------------------A-KK-N--K--K--G-RTS---G---I--KAMK-------E-VVTREYTIHMHRRIHGQG--FKKR-APRAIK-EIRR-FAFRAMRTR--DIRIDTRLNKAIW--GRGIRNVAR--RIRV---RLA---RKRN-E-D-EDS---T-NK-FYTLVT-----H---VP-V---A--------S--FK----GLQTVNVDS---EE----------------------------------------------------------------------------------------------------------------------------------------
>Petromyzon_marinus@51795623.26
---------------------------------------------------------------MAPA-KK-G--G--E--K-K-T-------R--STMN-------E-VVTREYTINVHKRIHGIG--FKKR-APRAIK-EIRK-FAEKEMGTP--DVRIDTRLNKAVW--SKGVRNVPY--RIRV---RLS---RKRN-E-D-EDS---P-NK-LYTLVT-----F---VP-T---T--------S--FK----GLQTVNVDE---S-----------------------------------------------------------------------------------------------------------------------------------------
>Lethenteron_japonicum@CT01080928.H1.1
-----------------------------------------------------------------PA-KK-G--G--E--K-K-T-------R--STMN-------E-VVTREYTINVHKRIHGIG--FKKR-APRAIK-EIRK-FAEKEMGTP--DVRIDTRLNKAVW--SKGVRNVPY--RIRV---RLS---RKRN-E-D-EDS---P-NK-LYTLVT-----F---VP-T---T--------S--FK----GLQTVNVDE---S-----------------------------------------------------------------------------------------------------------------------------------------
>Eptatretus_burgeri@53860411.1
---------------------------------------------------------------MAPA-KK-AKVG--E--K-R-K---T---R--STMN-------E-VVTREYTINIHKRIHGMG--FKKR-APRAIK-EIRK-FAKREMGTQ--DVRIDTRLNKAIW--RKGIRNVPY--RMRV---RLS---RKRN-E-D-EDS---P-NK-LYTLVT-----H---VQ-I---D--------S--FK----GLQTVNVDE---NE----------------------------------------------------------------------------------------------------------------------------------------
>Leucoraja_erinacea@EE991075.H1.1
---------------------------------------------------------------MAPA-KK-G--G--E--K-K-K---G---R--SAIN-------E-VVTREYTINVHKRIHGIG--FKRR-APRAIK-EIRK-FAVKEMGTP--DVRIDTRLNKAVW--AKGVRNVPY--RIRV---RLS---RKRN-E-D-EDS---P-NK-LYTLVT-----Y---VP-V---T--------S--YK----GLQTVNVDE---N-----------------------------------------------------------------------------------------------------------------------------------------
>Callorhinchus_milii@AFK11351
---------------------------------------------------------------MSPA-KK-G--G--E--K-K-K---G---R--SAIN-------E-VVTREYTINVHKRIHGIG--FKKR-APRAIK-EIRK-FAVKEMGTP--DVRIDTRLNKAVW--AKGVRNVPY--RIRV---RLS---RKRN-E-D-EDS---P-NK-LYTLVT-----Y---VP-V---T--------S--YK----GLQTVNVDE---N-----------------------------------------------------------------------------------------------------------------------------------------
>Danio_rerio@AAI14302
---------------------------------------------------------------MAPK-K-----G--E--K-K-K---G---R--SAIN-------E-VVTREYTINIHKRIHGIS--FKRR-APRALK-EIRK-FAVKEMGTP--DVRIDTRLNKAVW--AKGVRNVPY--RMRV---RLS---RKRN-E-D-EDS---P-NK-LYTLVT-----Y---VP-V---T--------T--YK----GLQTVNVDE---N-----------------------------------------------------------------------------------------------------------------------------------------
>Xenopus_tropicalis@AAH77057
---------------------------------------------------------------MAPA-KK-G--G--E--K-K-K---G---R--SAIN-------E-VVTREYTINIHKRIHGIG--FKKR-APRALK-EIRK-FAVKEMRTP--DVRIDTRLNKAVW--AKGIRNVPY--RIRV---RLS---RKRN-E-D-EDS---P-NK-LYTLVT-----Y---VP-V---T--------N--YK----GLQTVNVDE---N-----------------------------------------------------------------------------------------------------------------------------------------
>Ambystoma_mexicanum@45812096.1
---------------------------------------------------------------MAPA-KK-G--G--E--K-K-K---G---R--SAIN-------E-VVTREYTINVHKRIHGVG--FKRR-APRALK-AIRK-FAVKEMGTP--DVRIDTRLNKAVW--AKGVRNVPY--RMRV---RLS---RKRN-E-D-EDS---P-NK-LYTLVT-----Y---VP-V---T--------T--FK----GLQTVNVDE---N-----------------------------------------------------------------------------------------------------------------------------------------
>Ornithorhynchus_anatinus@XP_001507498
----------------------------------------------------------------------------------------------------------------------------XG--FKKR-APRALK-EIRK-FAMKEMGTP--DVRIDTRLNKAVW--AKGIRX------------------------------------------------------------------------------------------------------------------------------------------------------------------------------------------------------------------------------------
>Monodelphis_domestica@XP_003765708
---------------------------------------------------------------MAPA-KK-G--G--E--K-K-K---G---R--SAIN-------E-VVTREYTINIHKRIHGVG--FKKR-APRALK-EIRK-FAMKEMGTP--DVRIDTRLNKAVW--AKGIRNVPY--RIRV---RLS---RKRN-E-D-EDS---P-NK-LYTLVT-----Y---VP-V---T--------T--FK----SLQTVNVDE---N-----------------------------------------------------------------------------------------------------------------------------------------
>Pan_troglodytes@XP_003314290
---------------------------------------------------------------MAPA-KK-G--G--E--K-K-K---G---R--SAIN-------E-VVTREYTINIHKRIHGVG--FKKR-APRALK-EIRK-FAMKEMGTP--DVRIDTRLNKAVW--AKGIRNVPY--RIRV---RLS---RKRN-E-D-EDS---P-NK-LYTLVT-----Y---VP-V---T--------T--FK----NLQTVNVDE---N-----------------------------------------------------------------------------------------------------------------------------------------
>Homo_sapiens@EAX01829
---------------------------------------------------------------MAPA-KK-G--G--E--K-K-K---G---R--SAIN-------E-VVTREYTINIHKRIHGVG--FKKR-APRALK-EIRK-FAMKEMGTP--DVRIDTRLNKAVW--AKGIRNVPY--RIRV---RLS---RKRN-E-D-EDS---P-NK-LYTLVT-----Y---VP-V---T--------T--FK----NLQTVNVDE---NKSP--------------------------------------------------------------------------------------------------------------------------------------
>Mus_musculus@XP_001002948
------------------------------------------------------------XXXMAPA-KK-G--G--E--K-K-K---G---R--SAIN-------E-VVTREYTINIHKRIHGVG--FKKR-APRALK-EIRK-FAMKEMGTP--DVRIDTRLNKAVW--AKGIRNVPY--RIRV---RLS---RKRN-E-D-EDS---P-NK-LYTLVT-----Y---VP-V---T--------T--FK----NLQTVNVDE---N-----------------------------------------------------------------------------------------------------------------------------------------
>Anolis_carolinensis@XP_003227918
---------------------------------------------------------------MAPA-KK-S--G--E--K-K-K---G---R--SAIN-------E-VVTREYTINIHKRIHGVG--FKKR-APRALK-EIRK-FAMKEMGTP--DVRIDTRLNKAVW--AKGIRNVPY--RIRV---RLS---RKRN-E-D-EDS---P-NK-LYTLVT-----Y---VP-V---T--------T--FK----SLQTVNVDE---N-----------------------------------------------------------------------------------------------------------------------------------------
>Taeniopygia_guttata@ACH43623
---------------------------------------------------------------MAPA-KK-G--G--E--K-K-K---G---R--SAIN-------E-VVTREYTINIHKRIHGVG--FKKR-APRALK-EIRK-FAMKEMGTP--DVRIDTRLNKAVW--AKGIRNVPY--RIRV---RLS---RKRN-E-D-EDS---P-NK-LYTLVT-----Y---VP-V---T--------T--FK----GLQTVNVDE---N-----------------------------------------------------------------------------------------------------------------------------------------
>Gallus_gallus@XP_416909
------------------------------------------------------------XXXMAPA-KK-G--S--E--K-K-K---G---R--SAIN-------E-VVTREYTINIHKRIHGVG--FKKR-APRALK-EIRK-FAMKEMGTP--DVRIDTRLNKAVW--AKGIRNVPY--RIRV---RLS---RKRN-E-D-EDS---P-NK-LYTLVT-----Y---VP-V---T--------T--FK----GLQTVNVDE---N-----------------------------------------------------------------------------------------------------------------------------------------
>Eucidaris_tribuloides@CT01120103.H1.1
------------------------------------------------------------------M-PK-K--S--D--K-K-K---G---R--SALN-------E-VVTRDYTIHLHKRIHGVT--FKRR-APRAIK-EIRK-FATKMMGTE--DIRIETRLNKHIW--SQGVRSVPY--RVRV---RLA---RKRN-E-D-EDS---P-HK-LYTLVS-----F---VQ-V---A--------S--FK----GLKTTNVDN---ED----------------------------------------------------------------------------------------------------------------------------------------
>Halocynthia_roretzi@CT01120103.H1.1
----------------------------------------------------------------MVS-KK-D--K--K----R-S---G---M--KTMK-------D-VVTREYTIHMHKRIHGIG--FKKR-APRAIK-EIRK-FAFKMMGTE--DVRLDTRLNKAIW--AQGIRNVPF--RVRV---RLA---RKRN-E-D-EDS---A-NK-LYTLVT-----Y---VP-V---T--------S--FK----GLNTVNVDS---EE----------------------------------------------------------------------------------------------------------------------------------------
>Lytechinus_variegatus@CT01120103.H1.1
-----------------------------------------------------------------MV-KK-G--S--E--K-K-K---G---R--SALN-------E-VVTRDYTIHLHKRIHGVT--FKRR-APRAIK-EIRT-FATKMMGTE--DIRIDTRLNKHIW--SQGVRSVPF--RVRV---RLA---RKRN-E-D-EDS---P-HK-LYTLVT-----H---VP-V---P--------S--FK----GLQTVNVDN---QD----------------------------------------------------------------------------------------------------------------------------------------
>Oreochromis_niloticus@XP_003440920
---------------------------------------------------------------MAPT-KK----G--E--K-K-K---G---R--SAIN-------E-VVTREYTINVHKRIHGVS--FKKR-APRAIK-EIRK-FAVKEMGTP--DVRIDTRLNKAVW--SKGVRNVPY--RIRV---RLS---RKRN-E-D-EDS---P-NK-LYTLVT-----Y---VP-V---T--------T--CK----GLQTVNVDE---N-----------------------------------------------------------------------------------------------------------------------------------------
>Crotalus_adamanteus@AFJ51261
---------------------------------------------------------------MAPA-KK-G--G--E--K-K-K---G---R--SAIN-------E-VVTREYTINIHKRIHGVG--FKKR-APRALK-EIRK-FAMKEMGTP--DVRIDTRLNKAVW--TKGIRNVPY--RIRV---RLS---RKRN-E-D-EDS---P-NK-LYTLVT-----Y---VP-V---T--------T--FK----GLQTVNVDE---N-----------------------------------------------------------------------------------------------------------------------------------------
>Sarcophilus_harrisii@XP_003765709
------------------------------------------------------------XXXMAPA-KK-G--G--E--K-K-K---G---R--SAIN-------E-VVTREYTINIHKRIHGVG--FKKR-APRALK-EIRK-FAMKEMGTP--DVRIDTRLNKAVW--AKGIRNVPY--RIRV---RLS---RKRN-E-D-EDS---P-NK-LYTLVT-----Y---VP-V---T--------T--FK----SLQTVNVDE---N-----------------------------------------------------------------------------------------------------------------------------------------
>Columba_livia@EMC88010
--------------------------------------------------------MLFSVAQMAPA-KK-G--G--E--K-K-K---G---R--SAIN-------E-VVTREYTINIHKRIHGVG--FKKR-APRALK-EIRK-FAMKEMGTP--DVRIDTRLNKAVW--AKGIRNVPY--RIRV---RLS---RKRN-E-D-EDS---P-NK-LYTLVT-----Y---VP-V---T--------T--FK----GLQTVNVDE---N-----------------------------------------------------------------------------------------------------------------------------------------
>Chelonia_mydas@EMP27361
---------------------------------------------------------------MAPA-KK-G--G--E--K-K-K---G---R--SAIN-------E-VVTREYIINIHKRIQGVG--FKKR-ASRALK-EIRK-FAMKEMGTP--DVRIDTRLNKAVW--AKGIRNVPY--RIRV---RLS---RKRN-E-D-EDS---P-NK-LYMLVT-----Y---VP-V---T--------T--FK----SLQTVNVDE---N-----------------------------------------------------------------------------------------------------------------------------------------
>Doliolum_nationalis@Dnat536.H1.1
----------------------------------------------------------------MAP-AK-D--K--K----S-R---G---I--KAMN-------D-VVTREYTIHMHKRVHGMG--FKKR-APRAIK-EIRK-FAVKMMGTP--DVRVDTTLNKAVW--AKGIRSVPF--RIRV---RLA---RKRN-E-D-EDS---A-NK-LYTLVT-----Y---VP-V---V--------S--FK----GLSTVNVDA---EE----------------------------------------------------------------------------------------------------------------------------------------
>Salpa_fusiformis@Sfus6672.H1.1
----------------------------------------------------------------MVS-KK-E--K--K--G-R-S---G---M--KAMK-------D-VVTRDYTINMHKRIHGMG--FKKR-APRAVK-EIKK-FALQMMGTP--DVRVDTRLNKAIW--SQGIRNVPF--RFRI---RLS---RKRN-E-D-EDS---A-NK-LYTLVT-----Y---VP-V---A--------S--FK----GLCTQNVDS---EE----------------------------------------------------------------------------------------------------------------------------------------
>Ophionotus_victoriae@CT01130528.H1.1
------------------------------------------------------------------M-AK-K--S--D--K-K-K---P---R--SALN-------E-VVTREYTVHLHKRIHGIG--FKRR-APRAIK-EIRK-FAVKMMGTE--DVRIEQRLNKHIW--SAGIRSVPY--RVRV---RLA---RKRN-E-D-EDS---P-HK-LYTLVS-----F---VE-V---V--------T--FK----GLQTINVDS---ED----------------------------------------------------------------------------------------------------------------------------------------
>Parastichopus_parvimensis@SRA55723944.H1.1
---------------------------------------------------------------------------------------------------------------------------------------------------------D--DVRVDTRLNKHIW--AKGIRSVPY------------------N-E-D-EDS---I-HK-LYTLIT-----Y---VE-V---P--------S--FK----G-----------------------------------------------------------------------------------------------------------------------------------------------------
>Anas_platyrhynchos@EOB05820
--------------------------------------------------------------EMAPA-KK-G--G--E--K-K-K---G---R--SAIN-------E-VVTREYTINIHKRIHGVG--FKKR-APRALK-EIRK-FAMKEMGTP--DVRIDTRLNKAVW--AKGIRNVPY--RIRV---RLS---RKRN-E-D-EDS---P-NK-LYTLVT-----Y---VP-V---T--------T--FK----G-----------------------------------------------------------------------------------------------------------------------------------------------------
>Alligator_sinensis@XM_006034453.H1.1
-----------------------------------------------------------SAATMAPA-KK-G--G--E--K-K-K---G---R--SAIN-------E-VVTREYTINVHKRIHGIG--FKKR-APRALK-EIRK-FAMKEMGTP--DVRIDTRLNKAVW--AKGIRNVPY--RIRV---RLS---RKRN-E-D-EDS---P-NK-LYTLVT-----Y---VP-V---T--------T--FK----GLQTVNVDE---N-----------------------------------------------------------------------------------------------------------------------------------------
>Caiman_crocodilus@CT01131211.H1.1
-----------------------------------------------------------AAATMAPA-KK-G--G--E--K-K-K---G---R--SAIN-------E-VVTREYTINVHKRIHGIG--FKKR-APRALK-EIRK-FAMKEMGTP--DVRIDTRLNKAVW--AKGIRNVPY--RIRV---RLS---RKRN-E-D-EDS---P-NK-LYTLVT-----Y---VP-V---T--------T--FK----GLQTVNVDE---N-----------------------------------------------------------------------------------------------------------------------------------------
>Caretta_caretta@Contig173.H1.1
---------------------------------------------------------------MAPA-KK-G--G--E--K-K-K---G---R--SAIN-------E-VVTREYTINIHKRIHGVG--FKKR-APRALK-EIRK-FAMKEMGTP--DVRIDTRLNKAVW--AKGIRNVPY--RIRV---RLS---RKRN-E-D-EDS---P-NK-LYTLVT-----Y---VP-V---T--------T--FK----SLQTVNVDE---N-----------------------------------------------------------------------------------------------------------------------------------------
>Chelonoidis_nigra@Contig242.H1.1
------------------------------------------------------------VAQMAPA-KK-G--G--E--K-K-K---G---R--SAIN-------E-VVTREYTINIHKRIHGVG--FKKR-APRALK-EIRK-FAMKEMGTP--DVRIDTRLNKAVW---KGIRNVPY--RIRV---RLS---RKRN-E-D-EDS---P-NK-LYTLVT-----Y---VP-V---T--------T--FK----SLQTVNVDE---N-----------------------------------------------------------------------------------------------------------------------------------------
>Chrysemys_picta_bellii@CT01131211.H1.1
--------------------------------------------------------------QMAPA-KK-G--G--E--K-K-K---G---R--SAIN-------E-VVTREYTINIHKRIHGVG--FKKR-APRALK-EIRK-FAMKEMGTP--DVRIDTRLNKAVW--AKGIRNVPY--RIRV---RLS---RKRN-E-D-EDS---P-NK-LYTLVT-----Y---VP-V---T--------T--FK----SLQTVNVDE---N-----------------------------------------------------------------------------------------------------------------------------------------
>Crocodylus_niloticus@CT02131211.H1.2
----------------------------------------------------------------------------------------------------------------EYTINVHKRIHGIG--FKKR-APRALK-EIRK-FAMKEMGTP--DVRIDTRLNKAVW--AKGIRNVPY--RIRV---RLS---RKRN-E-D-EDS---P-NK-LYTLVT-----Y---VP-V---T--------T--FK----------------------------------------------------------------------------------------------------------------------------------------------------------
>Cyclorana_alboguttata@CT01131211.H1.1
---------------------------------------------------------------MAPA-KK-G--G--E--K-K-K---G---R--SAIN-------E-VVTREYTINIHKRIHGIG--FKKR-APRALK-EIRK-FAMKEMRTP--DVRIDTRLNKAVW--AKGIRNVPY--RIRV---RLS---RKRN-E-D-EDS---P-NK-LYTLVT-----Y---VP-V---T--------T--YK----GLQTVNVDE---D-----------------------------------------------------------------------------------------------------------------------------------------
>Cynops_pyrrhogaster@CT01131211.H1.1
---------------------------------------------------------------MAPA-KK-G--G--E--K-K-K---G---R--SAIN-------E-VVTREYTINVHKRIHGVG--FKRR-APRALK-AIRK-FAVKEMGTP--DVRIDTRLNKAVW--AKGVRNVPY--RMRV---RLS---RKRN-E-D-EDS---P-NK-LYTLVT-----Y---VP-----------------------------------------------------------------------------------------------------------------------------------------------------------------------------
>Elaphe_guttata@CT01131211.H1.1
-----------------------------------------------------------------------------E--K-K-K---G---R--SAIN-------E-VVTREYTINIHKRIHGIG--FKKR-APRALK-EIRK-FAMKEMGTP--DVRIDTRLNKAVW--TKGIRNVPY--RIRV---RLS---RKRN-E-D-EDS---P-NK-LYTLVT-----Y---VP-V---T--------T--FK----GLQTVNVDE---N-----------------------------------------------------------------------------------------------------------------------------------------
>Eublepharis_macularius@CT01131211.H1.1
---------------------------------------------------------------MAPA-KK-G--G--E--K-K-K---G---R--SAIN-------E-VVTREYTINIHKRIHGVG--FKKR-APRALK-EIRK-FAMKEMGTP--DVRIDTRLNKAVW--TKGIRNVPY--RIRV---RLS---RKRN-E-D-EDS---P-NK-LYTLVT-----Y---VP-V---T--------T--FK----SLQTVNVDE---N-----------------------------------------------------------------------------------------------------------------------------------------
>Lampropholis_coggeri@CT01131211.H1.1
---------------------------------------------------------------MAPA-KK-G--G--E--K-K-K---G---R--SAIN-------E-VVTREYTINIHKRIHGVG--FKKR-APRALK-EIRK-FAMKEMGTP--DVRIDTRLNKAVW--AKGIRNVPY--RIRV---RLS---RKRN-E-D-EDS---P-NK-LYTLVT-----Y---VP-V---T--------T--FK----SLQTGNEDE---D-----------------------------------------------------------------------------------------------------------------------------------------
>Latimeria_chalumnae@CT01131211.H1.1
--------------------------------------------------------------RMAPA-KK-G--G--E--K-K-K---G---R--SAIN-------E-VVTREYTINIHKRIHGVS--FKKR-APRALK-EIRK-FAMKEMGTP--DVRIDTRLNKAVW--SKGVRNVPY--RIRV---RLS---RKRN-E-D-EDS---P-NK-LYTLVT-----Y---VP-V---T--------T--YK----GLQTVNVDE---N-----------------------------------------------------------------------------------------------------------------------------------------
>Latimeria_menadoensis@GAPS01047646.H1.1
--------------------------------------------------------------RMAPA-KK-G--G--E--K-K-K---G---R--SAIN-------E-VVTREYTINIHKRIHGVS--FKKR-APRALK-EIRK-FAMKEMGTP--DVRIDTRLNKAVW--SKGVRNVPY--RIRV---RLS---RKRN-E-D-EDS---P-NK-LYTLVT-----Y---VP-V---T--------T--YK----GLQTVNVDE---N-----------------------------------------------------------------------------------------------------------------------------------------
>Notophthalmus_viridescens@Nvir17548.H1.1
---------------------------------------------------------------MAPA-KK-G--G--E--K-K-K---G---R--SAIN-------E-VVTRXXTINXHKRIHGVG--FKRR-APRALK-AIRX-FAVXEMGTP--DVRIDTRLNKAVW--AKGIRXVPY--RXRV---RXS---RKRN-E-D-EDS---P-NX-LYTLVT-----Y---VP-V---T--------T--FK----GLQTVNVDE---N-----------------------------------------------------------------------------------------------------------------------------------------
>Pelodiscus_sinensis@toto12745.H1.1
--------------------------------------------------------------QMAPA-KK-G--G--E--K-K-K---G---R--SAIN-------E-VVTREYTINIHKRIHGVG--FKKR-APRALK-EIRK-FAMKEMGTP--DVRIDTRLNKAVW--AKGIRNVPY--RIRV---RLS---RKRN-E-D-EDS---P-NK-LYTLVT-----Y---VP-V---T--------T--FK----SLQTVNVDE---N-----------------------------------------------------------------------------------------------------------------------------------------
>Phrynops_hilarii@CT01131211.H1.1
------------------------------------------------------------VAQMAPA-KK-G--G--E--K-K-K---G---R--SAIN-------E-VVTREYTINIHKRIHGVG--FKKR-APRALK-EIRK-FAMKEMGTP--DVRIDTRLNKAVW--AKGIRNVPY--RIRV---RLS---RKRN-E-D-ED----P-NK-LYTLVT-----Y---VP-V---T--------T--FK----SLQTVNVDE---N-----------------------------------------------------------------------------------------------------------------------------------------
>Podarcis_sp.@CT01131211.H1.1
---------------------------------------------------------------MAPA-KK-G--G--E--K-K-K---G---R--SAIN-------E-VVTREYTINIHKRIHGVG--FKKR-APRALK-EIRK-FAMKEMGTP--DVRIDTRLNKAVW--AKGVRNVPY--RIRV---RLS---RKRN-E-D-EDS---P-NK-LYTLVT-----Y---VP-V---T--------T--FK----SLQTVNVDE---N-----------------------------------------------------------------------------------------------------------------------------------------
>Pogona_vitticeps@CT01131211.H1.1
--------------------------------------------------------------KMAPA-KK-G--G--E--K-K-K---G---R--SAIN-------E-VVTREYTINIHKRIHGVG--FKKR-APRALK-EIRK-FAMKEMGTP--DVRIDTRLNKAVW--AKGIRNVPY--RIRV---RLS---RKRN-E-D-EDS---P-NK-LYTLVT-----Y---VP-V---T--------T--FK----SLQTVNVDE---N-----------------------------------------------------------------------------------------------------------------------------------------
>Protopterus_annectens@CT01131211.H1.1
---------------------------------------------------------------MAPA-KK-G--G--E--K-K-K---G---R--SAIN-------E-VVTREYTINVHKRIHGVG--FKRR-APRAIK-EIRK-FAVKEMGTP--DVRIDTRLNKAVW--TKGIRNVPY--RIRV---RLS---RKRN-E-D-EDS---P-NK-LYTLVT-----Y---VP-V---T--------T--FK----GLQTVNVDE---N-----------------------------------------------------------------------------------------------------------------------------------------
>Python_regius@CT01131211.H1.1
---------------------------------------------------------------MAPA-KK-G--G--E--K-K-K---G---R--SAIN-------E-VVTREYTINIHKRIHGVG--FKKR-APRALK-EIRK-FAMKEMGTP--DVRIDTRLNKAVW--TKGIRNVPY--RIRV---RLS---RKRN-E-D-EDS---P-NK-LYTLVT-----Y---VP-V---T--------T--FK----GLQTVNVDE---N-----------------------------------------------------------------------------------------------------------------------------------------
>Rana_chensinensis@Rche388896.H1.1
---------------------------------------------------------------------------------------------------------------------------GIG--FKKR-APRALX-EXXX-XXXXXXRXP--DVRIDTRLNKXVW--AKGIRNVPY--RIRV---RLS---RKRN-E-D-EDS---P-NK-XYXLVT-----Y---VP-V---T--------T--YK----GL----------------------------------------------------------------------------------------------------------------------------------------------------
>Trachemys_scripta@CT01131211.H1.1
---------------------------------------------------------------MAPA-KK-G--G--E--K-K-K---G---R--SAIN-------E-VVTREYTINIHKRIHGVG--FKKR-APRALK-EIRK-FAMKEMGTP--DVRIDTRLNKAVW--AKGIRNVPY--RIRV---RLS---RKRN-E-D-EDS---P-NK-LYTLVT-----Y---VP-V---T--------T--FK----SLQTVNVDE---N-----------------------------------------------------------------------------------------------------------------------------------------
