# Supplementary material for: A phylogenomic framework and timescale for comparative studies of tunicates
Source: BMC Biol. 2018 Apr 13;16:39. doi: 10.1186/s12915-018-0499-2 (PMC5899321; doi:10.1186/s12915-018-0499-2)
Supplement: Supplementary file 4 — Supporting data. Transcriptome assemblies, alignments, and trees. (ZIP 38502 kb) [file 12915_2018_499_MOESM4_ESM.zip › 12915_2018_499_MOESM4_ESM/12915_2018_499 (Delsuc) Files Updated 23-03-2018/rpl34.fasta]

>Strongylocentrotus_purpuratus@XP_797232
---------------------MVQRLCFRR-RHTYNTKSNKVKIVKTP-GGRLVYHYRKK---KPSPAR--C-----G--D--TG--VKLKGVQAARPKKLMA--LS--KPKKKVSRAYGGCLCAKAVKQRIVRAFLIEEQKIVHRVLKAS-Q--G-K-------KK-----------------------------------------------------------------------------------------------------------------------------------------------------------
>Paracentrotus_lividus@AM193754.H1.1
------------------------RLCFRR-RHTYNTKSNKVKIVKTP-GGRLVYHYRKK---KPAPAR--C-----G--D--TG--VKLKGVQAARPKKLMA--LS--KPKKKVSRAYGGCLCAKAVKQRIVRAFLIEEQKIVHRVLKAS-Q--G-K-------KK-----------------------------------------------------------------------------------------------------------------------------------------------------------
>Patiria_pectinifera@93313491.1
---------------------MVQRLHYRR-RHSYNTKSNKVKIVKTP-GGKLVYHYLKK---KPSPAR--C-----G--D--TG--VKLLGVIAARPKKLMS--VP--RPKKRVTRAYGGCLSASAVKQRIIRAFLIEEQKIVRRVLKAQ-Q--Q-A--------------------------------------------------------------------------------------------------------------------------------------------------------------------
>Patiria_miniata@CT02100729.H1.1
---------------------MVQRLHYRR-RHTYNTKSNKVKIVKTP-GGKLVYHYLKK---KPSPAR--C-----G--D--TG--VKLLGVIAARPKKLMS--VP--RPKKRVTRAYGGCLSASAVKQRIIRAFLIEEQKIVRRVLKAQ-Q--Q-A--------------------------------------------------------------------------------------------------------------------------------------------------------------------
>Holothuria_glaberrima@CT01070704.H1.1
---------------------MVQRLTYRR-RHSYNTKSNKVRIVKTP-GGRLVYQYVKK---KVSPPK--C-----G--D--TG--VKLRGVVTARPKQLMR--IT--RLRKKVTRAYGGCLTAKAVRQRIVRAFLIEEQKIVHRVLKAQ-Q--A-G-------KK-------K---------------------------------------------------------------------------------------------------------------------------------------------------
>Apostichopus_japonicus@GO270657.H1.1
---------------------MVQRMTYRR-RHPYKTRSNKVRIVRTP-GGRLVYHYLKK---RVSPPK--C-----G--D--TG--VRLRGVIAARPKKLMR--IP--RYKKKVTRAYGGCLSASAVRKRIVRAFLIEEQKIVHRVLKAQ-Q--A-G-------KK-------K---------------------------------------------------------------------------------------------------------------------------------------------------
>Ptychodera_flava@CT01071219.H1.1
---------------------MVQRLQYRR-RLSYNTKSNRKRISKTP-GGKLVYLYTKK---KGSIPS--C-----G--D--CK--RKLFGIQPARPKQLMS--MS--QTKKHVTRTYGGSRCGTCVRQRIVRAFLIEEQKIVVRVLKAQ-A--I-KKKA-----------------------------------------------------------------------------------------------------------------------------------------------------------------
>Balanoglossus_clavigerus@CT01101218.H1.1
---------------------MVQRLHFRR-RLSYNTKSNRKRISKTP-GGKLVYLYTKK---KGSLPS--C-----G--D--CK--RKLFGITPARPKQLMS--MS--KTKKHVTRTYGGSRCGTCVRQRIARAFLIEEQKIVVRVLKAQ---------------------------------------------------------------------------------------------------------------------------------------------------------------------------
>Saccoglossus_kowalevskii@XP_002730999
---------------------MGQRLQYRR-RLSYNTKSNRKRISKTP-GGKLVYLYTKK---KGTVPS--C-----G--D--CK--MKLFGVIAARPKRLMS--LS--KTKKHVTRTYGGSRCNKCVRQRIVRAFLIEEQKIVVRVLKAQ-A--S-KKKA-----------------------------------------------------------------------------------------------------------------------------------------------------------------
>Xenoturbella_bocki@SRA165314.H1.1
---------------------MVQRVTYRR-KHSYNTKSNRRRIVKTP-GGRLVVHYVKK---RGTVPK--C-----G--E--LQ--TEVVGIKAARPRRLAS--MS--QTKKXVTRSYGGS--------------------------------------------------------------------------------------------------------------------------------------------------------------------------------------------------------
>Branchiostoma_floridae@EEN52160
---------------------MVKRLTYRR-RLSYNTKSNRRRISKTP-GGKLVYLYTKK---KGSQPR--C-----G--D--SK--VKLFGVKAPRPKKLMS--MS--RRLKHVTRAYGGCLSGKAVRERIVRAFLIEEQKIVVRVLKAQ-A--Q-SQKPG-------------------K-------A---K--------------------------------------------------------------------------------------------------------------------------------
>Molgula_tectiformis@68098052.19
---------------------MVQRLTYRR-RLSWNTKSNKVKISKTP-GGRLVYLYPGK---KGSVPV--C-----G--D--TK--KRLFGVQRARPRELSR--LS--KRKKTVSRTYGGVLSAAALRSRIIRAFLVEEQKIVVRVLKAQ---------------------------------------------------------------------------------------------------------------------------------------------------------------------------
>Molgula_gulf@MGUL110282.H1.1
---------------------MVQRLRYRR-RLSYNTKSNKVQISKTP-GGRLVYLYPGK---RGSFPK--C-----G--D--TK--KQLFGIKHFRPTELAR--WS--KRRKTVTRSYGGCLSASALRSRIIRAFLVEE--------------------------------------------------------------------------------------------------------------------------------------------------------------------------------------
>Bostrichobranchus_pilularis@Bpil80923.H1.1
---------------------MVQRLTYRR-RLSYNTKSNKVKISKTP-GGKLVFLYPGK---AGSVPR--C-----G--D--TK--KKLFGIKPARPRQLSR--LS--KTNKKVTRAYGGCLSGSALRSRIVRAFLVEEQKIVVRVLKAQ---------------------------------------------------------------------------------------------------------------------------------------------------------------------------
>Molgula_occidentalis@CT01091002.H1.1
---------------------MVQRLTYRR-RLAWNTTSNKVKISKTP-GGKLVYLYPGK---AGSVPK--C-----G--D--TK--RKLFGIKPARPRQLSR--LS--KPRKTVSRAYGGCLSASALRDRIVRAFLVEEQKIVVRVLKAQ---------------------------------------------------------------------------------------------------------------------------------------------------------------------------
>Ciona_intestinalis@XP_002130459
---------------------MVQRLTYRR-RLSYNTSSNRRRISKTP-GGRLVYLHTKK---VGSIPK--C-----G--D--TK--RQLFGIKPARPKELMS--MC--KRKKHVTRAYGGCLSSKAVRDRIVRAFLVEEQKIVVRVLKAQ-A--K-K--------------------------------------------------------------------------------------------------------------------------------------------------------------------
>Ciona_savignyi@51677415.13
---------------------MVQRLTYRR-RLSYNTSSNRRRISKTP-GGRLVYLHMKK---IGAIPK--C-----G--D--TK--KKLFGIKPARPKQLMS--MC--KRKKHVTRAYGGCLSSKAVRDRIVRAFLVEEQKIVVKVLKAQ-A--K-K--------------------------------------------------------------------------------------------------------------------------------------------------------------------
>Clavelina_lepadiformis@CT01091002.H1.1
-------------------------------------------------GGRLVYLHTKK---FGSIPK--C-----G--D--TK--RKLFGIKPARPKQLMS--MC--KRKKHVTRAYGGCLSASAVRDRIVRAFLVEEQKIVVRVLKAQ-S--R-K--------------------------------------------------------------------------------------------------------------------------------------------------------------------
>Ascidia_gemmata@FS997045.H1.1
---------------------MVQRLTYRR-RLSYNTPSNRRRISKTP-GGRLVYLHTKK---VGSIPK--C-----G--D--TK--RKLFGIKPARPKELMS--MS--KRQKHVTRAYGGCLSSGAVRSRIIRAFLVEEQKIVVKVLKAQ-A--K-K--------------------------------------------------------------------------------------------------------------------------------------------------------------------
>Dendrodoa_grossularia@CT01091002.H1.1
---------------------MVQRLRYRR-RNPYNTTSNRRRISKTP-GGRLVYLRTKK---IGAIPK--C-----A--E--TK--KKLFGIKPARPKQLMS--MS--RRQKSVTRTYGGVLCSKALRERIVRAFLVEEQKIVVRVLKAQ-Q--R----------------------------------------------------------------------------------------------------------------------------------------------------------------------
>Polyandrocarpa_maxima@CT01091002.H1.1
---------------------MVQRLRYRR-RNPYNTTSNRRRISKTP-GGRLVYLRTKK---IGAIPK--C-----A--E--TK--KKLFGIKPARPKQLMS--RT--RRLKTVTRTYGGVLCSKALRDRIVRAFLVEEQKIVVRVLKAQ-Q--K-K--------------------------------------------------------------------------------------------------------------------------------------------------------------------
>Styela_plicata@CT01091002.H1.1
---------------------MVQRLRYRR-RNPYNTTSNTRRISKTP-GGRLVYLRTKK---VGTIPR--C-----G--E--TK--KKLFGIKPGRPKQLMS--RT--RRLKTVSRTYGGVLCSKALRERIVRAFLVEEQKIVVRVLKAQ-Q--K-K--------------------------------------------------------------------------------------------------------------------------------------------------------------------
>Cystodytes_dellechiajei@CT01091002.H1.1
---------------------------------------------KTP-GGRLVYIYCKK---RGKVPI--C-----G--D--TK--KTLFGMRKARPRELSR--RS--KRQKHVTRAYGGCLSASAVKRRIVRAFLIEEQKIVVKVLKEQ---------------------------------------------------------------------------------------------------------------------------------------------------------------------------
>Diplosoma_listerianum@46827092.32
---------------------MVQRLVLRR-RLSYNTNSNRRKVSKTP-GGRLVYLYPKK---PGAITK--C-----A--D--TK--KPLPGIRKARPKELKR--RT--KREKTVTRAYGGCVSAPALRKRILRAFLIEEQKIVVRVLKAQ-K--A-RQ-SK---D----------K------PKS-------K--------------------------------------------------------------------------------------------------------------------------------
>Oikopleura_dioica@CBY09263
---------------------MVQRLTYRR-RLAYNTASNGRKIVKTP-GGKLVYQRVKK---AASVPI--C-----G--D--TK--KPLRGVRAVRPREASK--LS--RRQKTVSRAYGGTLSGSAVRSRIVRAFLVDEQKMVVKILKAK-Q--G-SK-------------------------------------------------------------------------------------------------------------------------------------------------------------------
>Petromyzon_marinus@51788449.37
---------------------MVQRLTYRR-RLSYNTASNKTRLSKTP-GGRLVYLYMKK---VGKAPKSAC-----G--L--CP--GRLRGVKAVRPAVLKR--LS--KTKKHVSRAYGGSMCAKCVRDRIKRAFLIEEQKIVVKVLKAQ-T--Q-KPK------------------------------------------------------------------------------------------------------------------------------------------------------------------
>Eptatretus_burgeri@53876946.1
---------------------MVQRLTYRR-RLSYNTASNKRRLSKTP-GGRLVYLYMKK---VGKAPKSAC-----G--I--CP--GRLRGIKAVRPAVLKR--LS--KTKKHVSRAYGGSMCAKCVRDRIKRAFLIEEQKIVVKVLKAQ-T--Q-KSK------------------------------------------------------------------------------------------------------------------------------------------------------------------
>Xenopus_laevis@AAH78541
---------------------MAPRLTYRR-RLSYNTTSNKTRLSRTP-GNRIVYLYTKK---VGKAPKSAC-----G--I--CP--GRLRGIRAVRPKVLMR--LS--KTKKHVSRAYGGSMCAKCVRDRIKRAFLIEEQKIVVKVLKAQ-A--Q-SQKAK----------------------------------------------------------------------------------------------------------------------------------------------------------------
>Xenopus_laevis@AAH99259
---------------------MAPRLTYRR-RLSYNTTSNKTRLSRTP-GNRIVYLYTKK---VGKAPKSAC-----G--I--CP--GRLRGIRAVRPKVLMR--LS--KTKKHVGRAYGGSMCAKCVRDRIKRAFLIEEQKIVVKVLKAQ-A--Q-SQKAK----------------------------------------------------------------------------------------------------------------------------------------------------------------
>Ambystoma_mexicanum@45813967.1
---------------------MVQRLTYRR-RLSYNTTSNKTRLSRTP-GNRIVYLYTKK---VGKAPKSAC-----G--I--CP--GRLRGVRAVRPKVLMR--LS--KTKKHVSRAYGGSMCAKCVRDRIKRAFLIEEQKIVVKVLKAQ-A--Q-SQKTK----------------------------------------------------------------------------------------------------------------------------------------------------------------
>Xenopus_tropicalis@CAJ83240
---------------------MVQRLTYRR-RLSYNTASNKTRLSRTP-GNRIVYLYTKK---VGKAPKSAC-----G--I--CP--GRLRGIRAVRPKVLMR--LS--KTKKHVSRAYGGSMCAKCVRDRIKRAFLIEEQKIVVKVLKAQ-A--Q-SQKAK----------------------------------------------------------------------------------------------------------------------------------------------------------------
>Ornithorhynchus_anatinus@XP_001512524
---------------------MVQRLTYRR-RLSYNTASNKTRLSRTP-GNRIVYLYTKK---VGKAPKSAC-----G--V--CP--GRLRGVX------------------------------------------------------------------------------------------------------------------------------------------------------------------------------------------------------------------------------------
>Monodelphis_domestica@XP_001363060
---------------------MVQRLTYRR-RLSYNTASNKTRLSRTP-GNRIVYLYTKK---VGKAPKSAC-----G--V--CP--GRLRGVRAVRPKVLMR--LS--KTKKHVSRAYGGSMCAKCVRDRIKRAFLIEEQKIVVKVLKAQ-A--Q-SQKSK----------------------------------------------------------------------------------------------------------------------------------------------------------------
>Pan_troglodytes@XP_517387
------------------XXXMVQRLTYRR-RLSYNTASNKTRLSRTP-GNRIVYLYTKK---VGKAPKSAC-----G--V--CP--GRLRGVRAVRPKVLMR--LS--KTKKHVSRAYGGSMCAKCVRDRIKRAFLIEEQKIVVKVLKAQ-A--Q-SQKAK----------------------------------------------------------------------------------------------------------------------------------------------------------------
>Mus_musculus@XP_357325
------------------XXXMVQRLTYRR-RLSYNTASNKTRLSRTP-GNRIVYLYTKK---VGKAPKSAC-----G--V--CP--GRLRGVRAVRPKVLMR--LS--KTQKHVSRAYGGSMCAKCVRDRIKRAFLIEEQKIVVKVLKAQ-A--Q-SQKAK----------------------------------------------------------------------------------------------------------------------------------------------------------------
>Gallus_gallus@XP_004941101
---------------------MVQRLTYRR-RLSYNTASNKTRLSRTP-GNRIVYLYTKK---VGKAPKSAC-----G--V--CP--GRLRGVRAVRPKVLKR--LS--KTKKHVSRAYGGSMCAKCVRDRIKRAFLIEEQKIVVKVLKAQ-A--Q-SQKSK----------------------------------------------------------------------------------------------------------------------------------------------------------------
>Taeniopygia_guttata@ACH43956
---------------------MVQRLTYRR-RLSYNTASNKTRLSRTP-GNRIVYLYTKK---VGKAPKSAC-----G--I--CP--GRLRGVRAVRPKVLMR--LS--KTKKHVSRAYGGSMCAKCVRDRIKRAFLIEEQKIVVKVLKAQ-A--Q-SQKSK----------------------------------------------------------------------------------------------------------------------------------------------------------------
>Meleagris_gallopavo@XP_003205537
---------------------MVQRLTYRR-RLSYNTASNKTRLSRTP-GNRIVYLYTKK---VGKAPKSAC-----G--V--CP--GRLRGX-------------------------------------------------------------------------------------------------------------------------------------------------------------------------------------------------------------------------------------
>Eucidaris_tribuloides@CT01120103.H1.1
---------------------MVQRLHFRR-RHTYSTKSNKVKIVKTP-GGRLVYHYCKK---KPSPAR--C-----G--D--TG--VKLKGVQAARPKKLMA--LS--KPKKKVSRAYGGCLCAKAVKQRIVRAFLIEEQKIVHRVLKAS-Q--G-K-------KK-----------------------------------------------------------------------------------------------------------------------------------------------------------
>Lytechinus_variegatus@CT01120103.H1.1
---------------------MVQRLSFRR-RHTYNTKSNKVKIVKTP-GGRLVYHYRKK---KPAPAR--C-----G--D--TG--VKLKGVQAARPKKLMA--LS--KPKKKVSRAYGGCLCAKAVKQRIVRAFLIEEQKIVHRVLKAS-Q--G-K-------KK-----------------------------------------------------------------------------------------------------------------------------------------------------------
>Callorhinchus_milii@AFM90509
---------------------MVQRLTYRR-RLSYNTASNKKRLSRTP-GNRIVFLYTKK---VGKAPKSAC-----G--I--CP--GRLRGIRAVRPKVLMR--LS--KTKKHVSRAYGGSMCAKCVRDRIKRAFLIEEQKIVVKVLKAQ-A--Q-SQKSK----------------------------------------------------------------------------------------------------------------------------------------------------------------
>Chelonia_mydas@EMP32367
---------------------MVQPLTYRH-RLSYNTASNKTRLSRTP-GNRTVYLYTKK---VGKAPTSAC-----G--V--YP--GRLRGVRAVRPKVLMR--LS----KKHIRRAYGSSICAKCVCDRIKRAFLIEEQKTVVKVLKAQ-A--Q-SQKSK----------------------------------------------------------------------------------------------------------------------------------------------------------------
>Columba_livia@EMC76988
--------------------KMVQRLTYRR-RLSYNTASNKTRLSRTP-GNRIVYLYTKK---VGKAPKSAC-----G--I--CP--GRLRGVRAVRPKVLMR--LS--KTKKHVSRAYGGSMCAKCVRDRIKRAFLIEEQKIVVKVLKAQ-A--Q-SQKSK----------------------------------------------------------------------------------------------------------------------------------------------------------------
>Doliolum_nationalis@Dnat1831.H1.1
---------------------MVQRLTYRR-RLSYNTQSNRRKISKTP-GGRLVYLHQKK---LGSIPK--C-----G--D--TK--KTLFGIKPARPRELSS--MC--KRKKHVTRTYGGVLCSAAVRSRIVRAFLVEEQKIVVKVLKAQ-A--K-K--------------------------------------------------------------------------------------------------------------------------------------------------------------------
>Salpa_fusiformis@Sfus12634.H1.1
---------------------MVQRLTYRR-RLSYNTSSNLRKISKTP-GGRLVYLHKKK---FGAIPT--C-----P--D--TK--KKLFGIKPARPKQLMS--RS--RRLKNVSRAYGGCLSSGAVRSRIVRAFLVEEQKIVTRVIKAS-G--K-K--------------------------------------------------------------------------------------------------------------------------------------------------------------------
>Ophionotus_victoriae@CT02130528.H1.1
---------------------MVQRLHYRR-RHSYNTKSNKVRIVKTP-GGKLVYHYRKK---KPHASR--C-----G--D--TG--VRLQGVWAARPKKLMS--MS--KPKKTVSRAYGGTLCAKAVRQRIVRAFLIEEQKIVQRVLRAQ-Q--G-K--------------------------------------------------------------------------------------------------------------------------------------------------------------------
>Botryllus_schlosseri@CT01131025.H1.1
---------------------MVQRLRYRR-RTAYNTTSNRRRISKTP-GGRLVYLRTKK---VGTIPK--C-----A--V--TK--KKLFGIKPGRPKQLMS--RC--KRIKTVSRTYGGVLCSSALRNRIVRAFLVEEQKIVVRVLKAQ-Q--Q-K--------------------------------------------------------------------------------------------------------------------------------------------------------------------
>Alligator_sinensis@CT01131211.H1.1
---------------------MVQRLTYRR-RLSYNTASNKTRLSRTP-GNRIVYLYTKK---VGKAPKSAC-----G--V--CP--GRLRGVRAVRPKVLMR--LS--KTKKHVSRAYGGSMCAKCVRDRIKRAFLIEEQKIVVKVLKAQ-A--Q-SQKSK----------------------------------------------------------------------------------------------------------------------------------------------------------------
>Caretta_caretta@Contig426.H1.1
--------------------KMVQRLTYRR-RLSYNTASNKTRLSRTP-GNRIVYLYTKK---VGKAPKSAC-----G--V--CP--GRLRGVRAVRPKVLMR--LS--KTKKHVSRAYGGSMCAKCVRDRIKRAFLIEEQKIVVKVLKAQ-A--Q-SQKSK----------------------------------------------------------------------------------------------------------------------------------------------------------------
>Chelonoidis_nigra@Contig1701.H1.2
---------------------MVQRLTYRR-RLSYNTASNKTRLSRTP-GNRIVYLYTKK---VGKAPKSAC-----G--V--CP--GRLRGVRAVRPKVLMR--LS--KTKKHVSRAYGGSMCAKCVRDRIKRAFLIEEQKIVVKVLKAQ-A--Q-SQKSK----------------------------------------------------------------------------------------------------------------------------------------------------------------
>Chrysemys_picta_bellii@toto33014.H1.1
---------------------MVQRLTYRR-RLSYNTASNKTRLSRTP-GNRIVYLYTKK---VGKAPKSAC-----G--V--CP--GRLRGVRAVRPKVLMR--LS--KTKKHVSRAYGGSMCAKCVRDRIKRAFLIEEQKIVVKAL------------------------------------------------------------------------------------------------------------------------------------------------------------------------------
>Crocodylus_niloticus@CT01131211.H1.1
--------------------KMVQRLTYRR-RLSYNTASNKTRLSRTP-GNRIVYLYTKK---VGKAPKSAC-----G--V--CP--GRLRGVRAVRPKVLMR--LS--KTKKHVSRAYGGSMCAKCVRDRIKRAFLIEEQKIVVKVLKAQ-A--Q-SQKSK----------------------------------------------------------------------------------------------------------------------------------------------------------------
>Crotalus_adamanteus@CT01131211.H1.1
--------------------------------------------------------------------------------V--CP--GRLRGVRAVRPKVLMR--FS--KTKKHVSRAYGGSMCAKCVRDRIKRAFLIEEQKIVVKVLKAQ-A--Q-SQKSK----------------------------------------------------------------------------------------------------------------------------------------------------------------
>Cyclorana_alboguttata@CT01131211.H1.1
--------------------RMVQRLTYRR-RLSYNTASNKTRLSRTP-GNRIVYLYTKK---VGKAPKSAC-----G--I--CP--GRLRGIRAVRPKVLMR--LS--KTKKHVSRAYGGSMCAKCVRDRIKRAFLIEEQKIVVKVLKAQ-A--Q-SQKAK----------------------------------------------------------------------------------------------------------------------------------------------------------------
>Elaphe_guttata@toto1313.H1.1
--------------------KMVQRLTYRR-RLSYNTASNKTRLSRTP-GNRIVYLYTKK---VGKAPKSAC-----G--V--CP--GRLRGVRAVRPKVLMR--LS--KTKKHVSRAYGGSMCAKCVRDRIKRAFLIEEQKIVVKVLKAQ-A--Q-SQKSK----------------------------------------------------------------------------------------------------------------------------------------------------------------
>Emys_orbicularis@Contig26083.H1.1
---------------------MVQRLTYRR-RLSYNTASNKTRLSRTP-GNRIVYLYTKK---VGKAPKS-C-----G--V--CP--GRLRGVRAVRPKVLMR--LS--KTKKHVSRAYGGSMCAKCVRDRIKRAFLIEEQKIVVKVLKAQ-A--Q-SQKSK----------------------------------------------------------------------------------------------------------------------------------------------------------------
>Eublepharis_macularius@CT01131211.H1.1
---------------------MVQRLTYRR-RLSYNTASNKTRLSRTP-GNRIVYLYTKK---VGKAPKSAC-----G--V--CP--GRLRGVRAVRPKVLMR--LS--KTKKHVSRAYGGSMCAKCVRDRIKRAFLIEEQKIVVXVLKAQ-A--Q-SQKSK----------------------------------------------------------------------------------------------------------------------------------------------------------------
>Lampropholis_coggeri@CT01131211.H1.1
--------------------KMVQRLTYRR-RLSYNTASNKTRLSRTP-GNRIVYLYTKK---VGKAPKSAC-----G--V--CP--GRLRGVRAVRPKVLMR--LS--KTKKHVSRAYGGSMCAKCVRDRIKRAFLIEEQKIVVKVLMRL-S--K-TKK------------------------------------------------------------------------------------------------------------------------------------------------------------------
>Latimeria_chalumnae@CT01131211.H1.1
--------------------KMVQRLTYRR-RLSYNTTSNKTRLSRTP-GNRIVYLYTKK---VGKAPKSAC-----G--I--CP--GRLRGIHAVRPKVLMR--LS--KTKKHVSRAYGGSMCAKCVRDRIKRAFLIEEQKIVVKVLKAQ-A--Q-SQKS-----------------------------------------------------------------------------------------------------------------------------------------------------------------
>Latimeria_menadoensis@GAPS01043666.H1.1
--------------------KMVQRLTYRR-RLSYNTTSNKTRLSRTP-GNRIVYLYTKK---VGKAPKSAC-----G--I--CP--GRLRGIRAVRPKVLMR--LS--KTKKHVSRAYGGSMCAKCVRDRIKRAFLIEEQKIVVKVLKAQ-A--Q-SQKSK----------------------------------------------------------------------------------------------------------------------------------------------------------------
>Notophthalmus_viridescens@CT01131211.H1.1
------------------------RLTXRR-RLSYNTTSNKTRLSRTP-GNRIVYLYTKK---VGKAPKSAC-----G--I--CP--GRLRGIRAVRPKVLMR--LS--KTKKHVSRAYGGSMCAKCVRDRIKRAFLIEEQKIVVKVLKAQ-A--Q-SQKTK----------------------------------------------------------------------------------------------------------------------------------------------------------------
>Pelodiscus_sinensis@toto33373.H1.1
--------------------KMVQRLTYRR-RLSYNTASNKTRLSRTP-GNRIVYLYTKK---VGKAPKSAC-----G--V--CP--GRLRGVRAVRPKVLMR--LS--KTKKHVSRAYGGSMCAKCVRDRIKRAFLIEEQKIVVKVLKAQ-A--Q-SQKSK----------------------------------------------------------------------------------------------------------------------------------------------------------------
>Phrynops_hilarii@Contig29116.H1.1
---------------------MVQRLTYRR-RLSYNTASNKTRLSRTP-GNRIVYLYTKK---VGKAPKSAC-----G--V--CP--GRLRGVRAVRPKVLMR--LS--KTKKHVSRAYGGSMCAKCVRDRIKRAFLIEEQKIVVKVLKAQ-A--Q-SQKSK----------------------------------------------------------------------------------------------------------------------------------------------------------------
>Pogona_vitticeps@CT01131211.H1.1
--------------------KMVQRLTYRR-RLSYNTASNKTRLSRTP-GNRIVYLYTKK---VGKAPKSAC-----G--V--CP--GRLRGIRAVRPKVLMR--LS--KTKKHVSRAYGGSMCAKCVRDRIKRAFLIEEQKIVVKVLKAQ-A--Q-SQKYK----------------------------------------------------------------------------------------------------------------------------------------------------------------
>Protopterus_annectens@Pann29564.H1.1
----------------VQALRMVQRLTYRR-RLSYNTASNKTRLSRTP-GNRIVYLYTKK---VGKAPKSAC-----G--V--CP--GRLRGVRAVRPKVLMR--LS--KTKKHVSRAYGGSMCAKCVRDRIKRAFLIEEQKIVVKVLKAQ-A--Q-SQKAK----------------------------------------------------------------------------------------------------------------------------------------------------------------
>Protopterus_annectens@CT01131211.H1.1
---------------------MVRRLTYRR-RLSYNTASNKTRLSRTP-GNRVVYLYTKK---VGKAPKSAC-----G--I--CP--GRLRGVRAVRPKVLMR--IS--KTKKHVSRAYGGSMCAKCVRDRIKRAFLIEEQKIVVKVLKAQ-A--Q-SQKSK----------------------------------------------------------------------------------------------------------------------------------------------------------------
>Python_regius@CT01131211.H1.1
-----------------------QRLTYRR-RLSYNTASNKTRLSRTP-GNRIVYLYTKK---VGKAPKSAC-----G--V--CP--GRLRGVRAVRPKVLMR--LS--KTKKHVSRAYGGSMCAKCVRDRIKRAFLIEEQKIVVKVLKAQ-A--Q-SQKSK----------------------------------------------------------------------------------------------------------------------------------------------------------------
>Sphenodon_punctatus@toto29324.H1.1
--------------------KMVQRLTYRR-RLSYNTASNKTRLSRTP-GNRIVYLYTKK---VGKAPKSAC-----G--I--CP--GRLRGVRAVRPKVLMR--LS--KTKKHVSRAYGGSMCAKCVRDRIKRAFLIEEQKIVVKVLKAQ-A--Q-SQKSK----------------------------------------------------------------------------------------------------------------------------------------------------------------
>Trachemys_scripta@toto1620.H1.1
--------------------KMVQRLTYRR-RLSYNTASNKTRLSRTP-GNRIVYLYTKK---VGKAPKSAC-----G--V--CP--GRLRGVRAVRPKVLMR--LS--KTKKHVSRAYGGSMCAKCVRDRIKRAFLIEEQKIVVKVLKAQ-A--Q-SQKSK----------------------------------------------------------------------------------------------------------------------------------------------------------------
