# Supplementary material for: A phylogenomic framework and timescale for comparative studies of tunicates
Source: BMC Biol. 2018 Apr 13;16:39. doi: 10.1186/s12915-018-0499-2 (PMC5899321; doi:10.1186/s12915-018-0499-2)
Supplement: Supplementary file 4 — Supporting data. Transcriptome assemblies, alignments, and trees. (ZIP 38502 kb) [file 12915_2018_499_MOESM4_ESM.zip › 12915_2018_499_MOESM4_ESM/12915_2018_499 (Delsuc) Files Updated 23-03-2018/rpl35.fasta]

>Strongylocentrotus_purpuratus@XP_796453
----------------------------------------------------------------M-SRIKAHELRGKKKEELEENLNKLKQEWAQLRVAKV--TG-GQA--SKLAKICVIRKSIARVRTVMHQTQKVELR-------KYY--R--N------------R----------------------K--F---KPLDLRPKK--TRAIRRE-LSRSE---------------------LNRRTSKQIRKASM-------YPMRKYAVRA-------------------------------------------------------------------------
>Holothuria_glaberrima@CT01070711.H1.1
--------------------------------------------------------------------LKAHELRGKKKEDLEEQLKQLKQELAQLRVAKV--TG-GQA--SKLSKIRVIRKSIARVYTVMNQNRKMNLR-------KFY--K--D------------S----------------------K--Y---KPRDLRPKK--TRAIRRQ-LTKKE---------------------QNMKTRKERRKMAR-------FPMRKYAVR--------------------------------------------------------------------------
>Patiria_pectinifera@93346491.1
----------------------------------------------------------------M-TKIKAHELRGKKKEELEDQLKQLKQELSQLRVAKV--TG-GQA--SKLCKIRVVRKGIARVLTVIHETQKDNLR-------KFY--K--D------------T----------------------K--Y---KPLDLRRKL--TRAKRRA-LSKTD---------------------LKRKNKKQQRKERL-------YPMRKYAVR--------------------------------------------------------------------------
>Patiria_miniata@CT01100728.H1.1
----------------------------------------------------------------M-TKIKAHELRGKKKEELEDQLKQLKQELSQLRVAKV--TG-GQA--SKLCKIRVVRKGIARVLTVIHETQKDNLR-------KFY--K--D------------T----------------------K--Y---KPLDLRRKL--TRAKRRA-LSKTD---------------------LKRKNKKQQRKERL-------YPMRKYAVR--------------------------------------------------------------------------
>Apostichopus_japonicus@CT01110416.H1.1
--------------------------------------------------------------------LKAHELRGKKKEELEDQLTQLKQELAQLRVAKV--TG-GQA--SKLSKIRVIRKSIARVYTVMNQNRKMNLR-------KFY--K--D------------H----------------------K--Y---KPKDLRPKK--TRCWRRQ-LTKKE---------------------LNMKTRKETRRLAR-------FPPRKYAVR--------------------------------------------------------------------------
>Saccoglossus_kowalevskii@XP_002738628
----------------------------------------------------------------M-TKIKAQELRGKRKEDLIEQLNKLKGELGSLRVTKV--TG-GAA--SKLSKIRVVRKGIARILTVINQTQKENLR-------KFY--K--G------------K----------------------K--Y---KPLDLRPKK--TRAMRRA-LKPNE---------------------LKRKTKKLQRRERL-------YPMRKYAVKE-------------------------------------------------------------------------
>Ptychodera_flava@1987364292.H1.1
----------------------------------------------------------------M-TKIKAHELRGKKKEEMEEQLNKLKEELSQLRVAKV--TG-GAA--SKLAKIRMVRKGIARILTVMNQTQKENLR-------KFY--K--G------------K----------------------K--Y---KPLDLRLKK--TRAMRRA-LTPGE---------------------LKRKTKKQQRKQRL-------YPMRKYAVK--------------------------------------------------------------------------
>Balanoglossus_clavigerus@CT01101210.H1.1
----------------------------------------------------------------M-TKIKAHELRGKKKEEMEEQLNKLKEELSQLRVAKV--TG-GAA--SKLSKIRMVRKGIARILTVMNQTQKENLR-------KFY--K--G------------K----------------------K--Y---KPLDLRPKK--TRAMRRA-LKPSE---------------------LKRKTKKQMRKERL-------YPKRKYAVK--------------------------------------------------------------------------
>Xenoturbella_bocki@CT01061107.H1.1
--------------------------------------------------------------------LKAHELRGKKKEELLEQLLKLKEELSHLRVAKV--TG-GAA--SKLSKIHVVRKSIARVLTVINQTQKENLR-------KFY--R--N------------K----------------------K--Y---KPKDLRPKK--TRAIRRA-LTKSE---------------------KNVKSRKEMRKMAL-------WPKRKFAVK--------------------------------------------------------------------------
>Branchiostoma_floridae@EEN52320
----------------------------------------------------------------M-VKIKAHELRGKKKEELLKQLSELKEELSQLRVAKV--TG-GAA--SKLSKIRIVRKSIARVMTVIHQTQKENLR-------KFY--K--K------------K----------------------K--Y---IPLDLRYKK--TRAIRRA-LTKGE---------------------KNIKSKKTQKKLRL-------YPMRKYAVKE-------------------------------------------------------------------------
>Oikopleura_dioica@CBY09041
----------------------------------------------------------------M-TKVKASDLRGKPKAELTAKLNEAKQELNSLRVAKV--SGSGAA--SKLAKIRVVRKAIAQTLNVINQTQKSEIR-------KLY--Q--G------------K----------------------K--Y---KPVDLRPKK--TRALRRR-LSKHQ---------------------ESLRSSKQQNKQRL-------YAVRKFALKA-------------------------------------------------------------------------
>Ciona_intestinalis@10118240.13_3
----------------------------------------------------------------M-ARIKAKELRGKSKDELLKQLNDFKQELSTLRVAKV--TG-GAA--SKLSKICLVRKSIARVLTVINQTQKDNLR-------KLF--K--G------------K----------------------K--H---KPKDLRPKK--TRALRRR-LNKHE---------------------ESLKSVKALKKARL-------YPQRQFAIKA-------------------------------------------------------------------------
>Ciona_savignyi@51689751.43
----------------------------------------------------------------M-ARIKAKELRGKSKDELLKQLNDFKQELSTLRVAKV--TG-GAA--SKLSKICLVRKSIARVLTVINQTQKENLR-------KLF--K--G------------K----------------------K--H---KPKDLRPKK--TRALRRR-LNKYE---------------------ENLKSAKALKKARL-------YPQRKFAIKA-------------------------------------------------------------------------
>Molgula_tectiformis@68106973.11
----------------------------------------------------------------M-TRVKTRDLRGKGKEELMKQLNDFQQELSSLRVAKV--TG-GQA--SKLSKICVVRKSIARVLTVIHQTQKDNLR-------KLF--K--G------------K----------------------K--Y---KPLDLRPKK--TRAIRRR-LSKRE---------------------SNAKTAKQIRKERL-------YPVRKFALKA-------------------------------------------------------------------------
>Diplosoma_listerianum@46826242.64
----------------------------------------------------------------M-GKVKARELRGKSKEDLLKQLNDFKQELSSLRVAQV--TA-GAA--SKLSKIRVVRKSIARVLTVMNQTKKENLR-------KLF--H--G------------K----------------------K--Y---KPKDLRPKL--TRKLRRR-LTKSE---------------------ASVETSKVIRKKKK-------YPRRLFALKA-------------------------------------------------------------------------
>Bostrichobranchus_pilularis@CT01091006.H1.1
----------------------------------------------------------------------------KSKEELEKQLNDFQQELSSLRVAKV--TG-GQA--SKLSKIRVVRKSIARVLTVISQTQKENLR-------KLF--Q--G------------K----------------------K--Y---KPIDLRPKY--TRAIRRR-LS--------------------------------------------------------------------------------------------------------------------------------
>Botryllus_schlosseri@CT01091006.H1.1
----------------------------------------------------------------M-ARIKARELRGKTRDELNKQLQDFRQELSTLKVAKV--TG-GQA--SKLSKIRLVRKSIARVLTVINQTQKENLR-------KLF--K--G------------K----------------------K--Y---KPKDLRPKK--TRALRRR-LNKHE---------------------SSLKTAKELRRMRL-------YPMRKFALK--------------------------------------------------------------------------
>Cystodytes_dellechiajei@CT01091006.H1.1
--------------------------------------------------------------------------------------NDFKQELSTLRVAQV--TG-GAA--SKLSKIRVMRKNIARAYTVMSQMQKINLK-------KLF--Q--G------------K----------------------K--Y---KPLDLRPKR--TRALRRQ-LTKRE---------------------RNIKTAKEIRKKRM-------YPQRVYALKA-------------------------------------------------------------------------
>Dendrodoa_grossularia@Dvar120748.H1.1
----------------------------------------------------------------M-VKXKARELRGKSKEDLLKQLLEFRQELSTLKVAKV--TG-GQA--SKLSKIRLVRKSIARVLTVINQTQKENLR-------KLF--K--G------------K----------------------K--Y---KPKDLRPKK--TRALRRR-LNKHE---------------------EGLKTAKELRKMRL-------YPVRKYALK--------------------------------------------------------------------------
>Molgula_gulf@CT01091006.H1.1
----------------------------------------------------------------M-TKIKTRELRGKSKEDLMKQLNDFQQELSSLRVAKV--TG-GQA--SKLSKIRVVRKSIARVLTVIHQTQKENLR-------KLF--K--G------------K----------------------K--Y---KPLDLRPKL--TRAIRRR-LSKRE---------------------ANTKLRKK------------------------------------------------------------------------------------------------
>Molgula_occidentalis@CT01091006.H1.1
----------------------------------------------------------------M-TKVKSRELRGKSKDELMKQLNDFQQELSSLRVAKV--TG-GQA--SKLSKIRVVRRSIARVLTIINQTQKENLR-------RLF--K--G------------K----------------------K--Y---KPIDLRPKK--TRAIRRQ-LSKRE---------------------ASAKTAKQLRKERL-------YPVRKYALKA-------------------------------------------------------------------------
>Phallusia_mammilata@CT01091006.H1.1
----------------------------------------------------------------M-AKIKARELRGKSKEDLLKQLNDFKQELSTLRVAKV--TG-GAA--SKLSKICLVRKSIARVLTVINQTQKDNLR-------KLF--K--G------------K----------------------K--R---KPKDLRPKK--------------------------------------------------------------------------------------------------------------------------------------------
>Polyandrocarpa_maxima@CT01091006.H1.1
--------------------------------------------------------------------IKARELRGKPKEDLLKQLHDFRQELSTLKVAKV--TG-GQA--SKLSKIRLVRKSIARVLTVINQTQKENLR-------KLF--K--G------------K----------------------R--Y---KPKDLRPKK--TRALRRR-LNKHE---------------------ESLKT---------------------------------------------------------------------------------------------------
>Styela_plicata@CT01091006.H1.1
----------------------------------------------------------------M-AKIKARELRGKSKEDLLKQLLDFRQELSTLRVAKV--TG-GQA--SKLSKIRLVRKSIARVLTVINQTQKDNLR-------KLF--K--G------------K----------------------K--Y---KPKDLRPKK--TRALR-------------------------------------------------------------------------------------------------------------------------------------
>Halocynthia_roretzi@EY457010.H1.1
---------------------------------------------------------------------KARELHGKSKEELQKQLHDFQQELATLRVAKV--TG-GQA--SKLSKIRLVRKSVARVLTVINQTQKENLR-------KLF--K--G------------K----------------------K--Y---KPKDLRPKK--TRALRRR-LNKHE---------------------ESLKSAKEMRKLRL-------YPLRKYALK--------------------------------------------------------------------------
>Petromyzon_marinus@51791838.108
----------------------------------------------------------------M-GKIKAHELRGKKKEELLKQLEELKEELSQLRVAKV--TG-GAA--NKLSKIRVVRKSIARVLTVINQTQKENLR-------KFY--K--G------------K----------------------K--Y---KPLDLRPKK--TRAMRRR-LSKHE---------------------ESLRTKKQERKTRL-------FPMRKFAVKA-------------------------------------------------------------------------
>Eptatretus_burgeri@53877076.1
----------------------------------------------------------------M-GKIKTHELRGKKKEELLKQLDELKEELSQLRVAKV--TG-GAA--NKLSKIRVVRKSIARVLTVINQTQKENLR-------KFY--K--G------------K----------------------K--F---KPLDLRPKK--TRAIRRQ-LTKHE---------------------RGLRTHKRLQKMRR-------YPMRKFAVKA-------------------------------------------------------------------------
>Danio_rerio@AAH55640
----------------------------------------------------------------M-AKIKARDLRGKKKEELLKQLDDLKVELSQLRVAKV--TG-GAA--SKLSKIRVVRKSIARVLTVINQTQKENLR-------KFY--K--G------------K----------------------K--Y---KPLDLRPKK--TRAIRRQ-LTKHE---------------------ENLMTKKMQRKSRL-------YSIRKFAVKA-------------------------------------------------------------------------
>Xenopus_tropicalis@AAI59381
----------------------------------------------------------------M-AKIKARDLRGKKKEELLKQLDDLKVELSQLRVAKV--TG-GAA--SKLSKIRVVRKSIARVLTVINQTQKENLR-------KFY--K--G------------K----------------------K--Y---KPLDLRPKK--TRALRRR-LNKHE---------------------EGLRTKKQQRKDRL-------FSARKFAVKA-------------------------------------------------------------------------
>Xenopus_laevis@AAH99242
----------------------------------------------------------------M-AKIKARDLRGKKKEELLKQLDDLKVELSQLRVAKV--TG-GAA--SKLSKIRVVRKSIARVLTVINQTQKENLR-------KFY--K--G------------K----------------------K--Y---KPLDLRPKK--TRALRRR-LNKHE---------------------EGLRTKKQQRKDRL-------YSVRKFAVKA-------------------------------------------------------------------------
>Ambystoma_mexicanum@15951639.2
----------------------------------------------------------------M-AKIKARDLRGKKKEDLLKQLDDLKVELSQLRVAKV--TG-GAA--SKLSKIRVVRKSIARVLTVINQTQKENLR-------KFY--K--G------------K----------------------K--Y---KPLDLRPKK--TRALRRR-LNKHE---------------------EGLKTKKQTRRERL-------YPMRKFAVKA-------------------------------------------------------------------------
>Ornithorhynchus_anatinus@XP_001516146
---------------------------------------------------------------XM-AKIKARDLRGKKKEELLKQLDDLKVELSQLRVAKV--TG-GAA--SKLSKIRVVRKSIARVLTVINQTQKENLR-------KFY--K--G------------K----------------------K--Y---KPLDLRPKK--TRAMRRR-LNKHE---------------------ESLKTKKQQRKERL-------YPVRKFAVKA-------------------------------------------------------------------------
>Pan_troglodytes@XP_520251
---------------------------------------------------------------XM-AKIKARDLRGKKKEELLKQLDDLKVELSQLRVAKV--TG-GAA--SKLSKIRVVRKSIARVLTVINQTQKENLR-------KFY--K--G------------K----------------------K--Y---KPLDLRPKK--TRAMRRR-LNKHE---------------------ENLKTKKQQRKERL-------YPLRKYAVKA-------------------------------------------------------------------------
>Mus_musculus@EDM00503
----------------------------------------------------------------M-AKIKARDLRGKKKEELLKQLDDLKVELSQLRVAKV--TG-GAA--SKLSKIRVVRKSIARVLTVINQTQKENLR-------KFY--K--G------------K----------------------K--Y---KPLDLRPKK--TRAMRRR-LTKHE---------------------EKLKTKKQQRKERL-------YPLRKYAVKA-------------------------------------------------------------------------
>Bos_taurus@XP_593570
----------------------------------------------------------------M-AKIKARDLRGKKKEELLKQLEDLKVELSQLRVAKV--TG-GAA--SKLSKIRVVRKSIARVLTVINQTQKENLR-------KFY--K--G------------K----------------------K--Y---KPLDLRPKK--TRAMRRR-LNKHE---------------------ENLKTKKQQRKERL-------YPLRKYAVKA-------------------------------------------------------------------------
>Anolis_carolinensis@XP_003230055
----------------------------------------------------------------M-AKIKARDLRGKKKEELLKQLEDLKVELSQLRVAKV--TG-GAA--SKLSKIRVVRKSIARVLTVINQTQKENLR-------KFY--K--G------------K----------------------K--Y---KPLDLRPKK--TRAMRRR-LTKHE---------------------QGLKTKKQQRKERL-------YPPRKYAVKA-------------------------------------------------------------------------
>Gallus_gallus@BAB21248
----------------------------------------------------------------M-AKIKARDLRGKKKEELLKQLDDLKVELSQLRVAKV--TG-GAA--SKLSKIRVVRKSIARVLTVINQTQKENLR-------KFY--K--G------------K----------------------K--Y---KPLDLRPKK--TRAMRRR-LNKHE---------------------ENLKTKKQQRKERL-------YPVRKYAIKA-------------------------------------------------------------------------
>Taeniopygia_guttata@ACH45881
----------------------------------------------------------------M-AKIKARDLRGKKKEELLKQLEDLKVELSQLRVAKV--TG-GAA--SKLSKIRVVRKSIARVLTVINQTQKENLR-------KFY--K--G------------K----------------------K--Y---KPLDLRPKK--TRAMRRR-LNKHE---------------------ENLKTKKQQRKERL-------YPARKFAIKA-------------------------------------------------------------------------
>Meleagris_gallopavo@XP_003211410
----------------------------------------------------------------------------XKKEELLKQLDDLKVELSQLRVAKV--TG-GAA--SKLSKIRVVRKSIARVLTVINQTQKENLR-------KFY--K--G------------K----------------------K--Y---KPLDLRPKK--TRAMRRR-LNKHE---------------------ENLKTKKQQRKERL-------YPVRKYAIKA-------------------------------------------------------------------------
>Eucidaris_tribuloides@CT01120103.H1.1
----------------------------------------------------------------M-TRIKAHELRGKKKEELEESLEKLKQELAQLRVAKV--TG-GQA--SKLAKICVIRKSIARVLTVMHQTQKENLR-------KFY--R--N------------R----------------------K--Y---KPLDLRPKK--TRAIRRQ-LSRSE---------------------LNRRTSKQIRKASM-------YPMRKYAVRA-------------------------------------------------------------------------
>Lytechinus_variegatus@CT01120103.H1.1
----------------------------------------------------------------M-TRIKAHELRGKKKEELEENLNKLKQEWAQLRVAKV--TG-GQA--SKLAKICVIRKSIARVRTVMHQTQKENLR-------KFY--R--N------------R----------------------K--F---KPLDLRPKK--TRAIRRQ-LSRSE---------------------LNRRTSKQIRKASM-------YPMRKYAVRA-------------------------------------------------------------------------
>Oreochromis_niloticus@XP_003455074
----------------------------------------------------------------M-AKIKARDLRGKKKEELLKQLDDLKNELSQLRVAKV--TG-GAA--SKLSKIRVVRKSIARVLTVINQTQKENLR-------KFY--K--G------------K----------------------K--Y---KPLDLRPKK--TRALRRR-LNKHE---------------------ESLRTKKQQKKDLL-------YSIRKYAVKA-------------------------------------------------------------------------
>Monodelphis_domestica@XP_001371906
----------------------------------------------------------------M-AKIKARDLRGKKKEELLKQLDDLKVELSQLRVAKV--TG-GAA--SKLSKIRVVRKSIARVLTVINQTQKENLR-------KFY--K--G------------K----------------------K--Y---KPLDLRPKK--TRAMRRR-LNKHE---------------------ESLKTKKQQRKERL-------YPLRKFAVKA-------------------------------------------------------------------------
>Crotalus_adamanteus@AFJ51264
----------------------------------------------------------------M-AKIKARDLRGKKKEELLKQLDDLKVELSQLRVAKV--TG-GAA--SKLSKIRVVRKSIARVLTVINQTQKENLR-------KFY--K--N------------K----------------------K--Y---KPLDLRPKK--TRAMRRR-LNKHE---------------------EGLKTKKQQRKERL-------YPPRKYAVKA-------------------------------------------------------------------------
>Sarcophilus_harrisii@XP_003757184
-------------------------------------------------------------XXXM-AKIKARDLRGKKKEELLKQLDDLKVELSQLRVAKV--TG-GAA--SKLSKIRVVRKSIARVLTVINQTQKENLR-------KFY--K--G------------K----------------------K--Y---KPLDLRPKK--TRAMRRR-LNKHE---------------------EGLKTKKQQRKERL-------YPLRKFAVKA-------------------------------------------------------------------------
>Chelonia_mydas@EMP34583
----------------------------------------------------------------Q-AKIKARDLRGKKKEELLKQLDDLKVELSQLRVAKV--TG-GAA--SKLSKIRVVRKSIARVLTVINQTQKENLR-------KFY--K--G------------K----------------------K--Y---KPLDLRPKK--TRAMRRR-LNKYE---------------------ESLKTKKQQRKERL-------YPVRKFAVKA-------------------------------------------------------------------------
>Doliolum_nationalis@Dnat1526.H1.1
----------------------------------------------------------------M-TRIKARELRGKSKEELLKQLDGFKQELSTLRVAKV--TG-GAA--SKLSKICLVRKSIARVLTVINQTQKENLR-------KLF--N--G------------K----------------------K--Y---KPKDLRPRK--TRAIRRQ-LTKNE---------------------AAMKTVKQLRKART-------FPMRKYALKA-------------------------------------------------------------------------
>Salpa_fusiformis@Sfus5491.H1.1
----------------------------------------------------------------M-VRVKARELRTKDKEELQKQLDTFRQELSTLRVAEV--TG-GAA--SKLSKICLVRKSIARVLTVYNQNQKSNLR-------KLF--R--G------------K----------------------K--H---KPIDLRPKK--TRALRRR-LNKHE---------------------TAMISERERKRRLH-------NPTRVYAIKA-------------------------------------------------------------------------
>Ophionotus_victoriae@CT01130528.H1.1
----------------------------------------------------------------M-TKIKAYELRGKKKEELEDQLMKLKQELGQLRVAKV--TG-GQA--SKLSKIRVVRKSIARVLTVIHQTQKENLR-------KFY--K--G------------K----------------------K--F---KPLDLRPKK--TRAIRRK-LSPAD---------------------LKRKTKKAWRKQRL-------YPVRKYAVR--------------------------------------------------------------------------
>Anas_platyrhynchos@EOA97769
---------------------------------------------------------------------------------------------------------------------RVVRKSIARVLTVINQTQKENLR-------KFY--K--G------------K----------------------K--Y---KPLDLRPKK--TRAMRRR-LNKHE---------------------ENLKTKKQQRKERL-------YPMRKYAIKA-------------------------------------------------------------------------
>Alligator_sinensis@XM_006016955.H1.1
---------------------------------------------------------------------------------------------------------------------RVVRKSIARVLTVINQTQKENLR-------KFY--K--G------------K----------------------K--Y---KPLDLRPKK--TRAMRRR-LNKHE---------------------EHLKTKKQQRKERL-------YPVRKYAVKA-------------------------------------------------------------------------
>Caiman_crocodilus@Contig148.H1.1
----------------------------------------------------------------M-AKIKARDLRGKKKEELLKQLDDLKVELSQLRVAKV--TG-GAA--SKLSKIRVVRKSIARVLTVINQTQKENLR-------KFY--K--G------------K----------------------K--Y---KPLDLRPKK--TRAMRRR-LNKHE---------------------EHLKTKKQQRKERL-------YPVRKYAVKA-------------------------------------------------------------------------
>Caretta_caretta@Contig1021.H1.1
------------------------------------------------------------------AKIKARDLRGKKKEELLKQLDDLKVELSQLRVAKV--TG-GAA--SKLSKIRVVRKSIARVLTVINQTQKENLR-------KFY--K--G------------K----------------------K--Y---KPLDLRPKK--TRAMRRR-LNKYE---------------------ESLKTKKQQRKERL-------YPVRKFAVKA-------------------------------------------------------------------------
>Chelonoidis_nigra@Contig2507.H1.1
------------------------------------------------------------------AKIKARDLRGKKKEELLKQLDDLKVELSQLRVAKV--TG-GAA--SKLSKIRVVRKSIARVLTVINQTQKENLR-------KFY--K--G------------K----------------------K--Y---KPLDLRPKK--TRAMRRR-LNKYE---------------------ESLKTKKQQRKERL-------YPVRKFAVKA-------------------------------------------------------------------------
>Chrysemys_picta_bellii@CT01131211.H1.1
------------------------------------------------------------------AKIKARDLRGKKKEELLKQLDDLKVELSQLRVAKV--TG-GAA--SKLSKIRVVRKSIARVLTVINQTQKENLR-------KFY--K--G------------K----------------------K--Y---KPLDLRPKK--TRAMRRR-LNKYE---------------------ESLKTKKQQRKERL-------YPVRKFAVKA-------------------------------------------------------------------------
>Crocodylus_niloticus@CT01131211.H1.1
----------------------------------------------------------------M-AKIKARDLRGKKKEELLKQLDDLKVELSQLRVAKV--TG-GAA--SKLSKIRVVRKSIARVLTVINQTQKENLR-------KFY--K--G------------K----------------------K--Y---KPLDLRPKK--TRAMRRR-LNKHE---------------------EHLKTKKQQRKERL-------YPVRKYAVKA-------------------------------------------------------------------------
>Cyclorana_alboguttata@Calb9506.H1.1
----------------------------------------------------------------M-AKIKARDLRGKKKEELLKQLDDLKVELSQLRVAKV--TG-GAA--SKLSKIRVVRKSIARVLTVINQTQKENLR-------KFY--K--G------------K----------------------K--Y---KPLDLRPKK--TRALRRR-LNKHE---------------------ESLRTKKQQKKDRL-------YSVRKFAVKA-------------------------------------------------------------------------
>Cynops_pyrrhogaster@CT01131211.H1.1
---------------------------------------------------------------------------------LLKQLDDLKVELSQLRVAKV--TG-GAA--SKLSKIRVVRKSIARVLTVINQTQKENLR-------KFY--K--G------------K----------------------K--Y---KPLDLRPKK--TRALRRR-LNKYE---------------------EGLKTKKQVRKERL-------XPMRKFAVKA-------------------------------------------------------------------------
>Elaphe_guttata@CT01131211.H1.1
----------------------------------------------------------------M-AKIKARDLRGKKKEELLKQLDDLKVELSQLRVAKV--TG-GAA--SKLSKIRVVRKSIARVLTVINQTQKENLR-------KFY--K--G------------K----------------------K--Y---KPLDLRPKK--TRAMRRR-LNKHE---------------------EGLKTKKQQRKERL-------YPPRKYAVKA-------------------------------------------------------------------------
>Emys_orbicularis@Contig9127.H1.1
------------------------------------------------------------------AKIKARDLRGKKKEELLKQLDDLKVELSQLRVAKV--TG-GAA--SKLSKIRVVRKSIARVLTVINQTQKENLR-------KFY--K--G------------K----------------------K--Y---KPLDLRPKK--TRAMRRR-LNKYE---------------------ESLKTKKQQRKE--------------------------------------------------------------------------------------------
>Eublepharis_macularius@CT01131211.H1.1
------------------------------------------------------------------------------KEELLKQLDDLKVELSQLRVAKV--TG-GAA--SKLSKIRVVRKSIARVLTVINQTQKENLR-------KFY--K--G------------K----------------------K--Y---KPLDLRPKK--TRAMRRR-LNKHE---------------------EGLKTKK-------------------------------------------------------------------------------------------------
>Lampropholis_coggeri@Lcog18726.H1.1
----------------------------------------------------------------M-AKIKARDLRGKKKEELLKQLDDLKVELSQLRVAKV--TG-GAA--SKLSKIRVVRKSIARVLTVINQTQKENLR-------KFY--K--G------------K----------------------K--Y---KPLDLRPKK--TRAMRRR-LTKHE---------------------EGLKTKKQQRKERL-------FPPRKYAVKA-------------------------------------------------------------------------
>Latimeria_chalumnae@CT01131211.H1.1
----------------------------------------------------------------M-AKIKARDLRGKKKEELLKQLDDLKVELSQLRVAKV--TG-GAA--SKLSKIRVVRKSIARVLTVINQTQKENLR-------KFY--K--G------------K----------------------K--Y---KPLDLRPKK--TRAMRRR-LNKHE---------------------ESLKTKKQQRKERL-------YPMRKFAVKA-------------------------------------------------------------------------
>Latimeria_menadoensis@GAPS01036832.H1.1
----------------------------------------------------------------------------RKKEELLKQLDDLKVELSQLRVAKV--TG-GAA--SKLSKIRVVRKSIARVLTVINQTQKENLR-------KFY--K--G------------K----------------------K--Y---KPLDLRPKK--TRAMRRR-LNKHE---------------------ESLKTKKQQRKERL-------YPMRKFAVKA-------------------------------------------------------------------------
>Notophthalmus_viridescens@Nvir4387.H1.1
----------------------------------------------------------------M-AKIKARDLRGKKKEDLLKQLEDLKVELSQLRXAKV--TG-GAA--SKLSKIRVVRKSIARVLTVINQTQKEXLR-------KFY--K--G------------K----------------------K--Y---KPLDLRPKK--TRALRRR-LNKYE---------------------EGLKTKKQIRKERL-------YPMRXFAVKA-------------------------------------------------------------------------
>Pelodiscus_sinensis@toto30399.H1.1
------------------------------------------------------------------AKIKARDLRGKKKEELLKQLDDLKVELSQLRVAKV--TG-GAA--SKLSKIRVVRKSIARVLTVINQTQKENLR-------KFY--K--G------------K----------------------K--Y---KPLDLRPKK--TRAMRRR-LNKYE---------------------ESLKTKKQQRKERL-------YPLRKFAVKA-------------------------------------------------------------------------
>Phrynops_hilarii@Contig29539.H1.1
------------------------------------------------------------------AKIKARDLRGKKKEELLKQLDDLKVELSQLRVAKV--TG-GAA--SKLSKIRVVRKSIARVLTVINQTQKENLR-------KFY--K--G------------K----------------------K--Y---KPLDLRPKK--TRAMRRR-LNKYE---------------------ESLKTKKQQRKERL-------YPVRKFAVKA-------------------------------------------------------------------------
>Podarcis_sp.@CT01131211.H1.1
----------------------------------------------------------------M-AKIKARDLRGKKKEELLKQLDDLKVELSQLRVAKV--TG-GAA--SKLSKIWVVRKSIARVLTVINQTQKENLR-------KFY--K--G------------K----------------------K--Y---KPLDLRPKK--TRAMRRR-LNKHE---------------------EGLKTKKQQRKERL-------YPPRKYAVKA-------------------------------------------------------------------------
>Pogona_vitticeps@CT01131211.H1.1
-------------------------------------------------------------------KIKARDLRGKKKEELLKQLDDLKVELSQLRVAKV--TG-GAA--SKLSKIRVVRKSIARVLTVINQTQKENLR-------KFY--K--G------------K----------------------K--Y---KPLDLRPKK--TRAMRRR-LNKHE---------------------EGLKTKKQQRKERL-------YPPRKYAVKA-------------------------------------------------------------------------
>Protopterus_annectens@CT01131211.H1.1
----------------------------------------------------------------M-AKIKARDLRGKKKEELLKQLEDLKVELSQLRVAKV--TG-GAA--SKLSKIRVVRKSIARVLTVINQTQKENLR-------KFY--K--G------------K----------------------K--Y---KPLDLRPKK--TRAMRRR-LNQYE---------------------QGLKTKKQQRKERL-------YPLRKFAVKA-------------------------------------------------------------------------
>Python_regius@CT01131211.H1.1
----------------------------------------------------------------M-AKIKARDLRGKKKEELLKQLDDLKVELSQLRVAKV--TG-GAA--SKLSKIRVVRKSIARVLTVINQTQKENLR-------KFY--K--G------------K----------------------K--Y---KPLDLRPKK--TRAMRRR-LNKHE---------------------EGLKTKKQQRKERL-------YPPRKYAVKA-------------------------------------------------------------------------
>Rana_chensinensis@Rche23439.H1.1
----------------------------------------------------------------M-AKIKARDLRGKKKEELLKQLDDLKVELSQLRVAKV--TG-GAA--SKLSKIRVVRKSIARVLTVINQTQKENLR-------KFY--K--G------------K----------------------K--Y---XPL--------------------------------------------------------------------------------------------------------------------------------------------------
>Trachemys_scripta@CT01131211.H1.1
------------------------------------------------------------------AKIKARDLRGKKKEELLKQLDDLKVELSQLRVAKV--TG-GAA--SKLSKIRVVRKSIARVLTVINQTQKENLR-------KFY--K--G------------K----------------------K--Y---KPLDLRPKK--TRAMRRR-LNKYE---------------------ESLKTKKQQRKERL-------YPVRKFAVKA-------------------------------------------------------------------------
