# Supplementary material for: A phylogenomic framework and timescale for comparative studies of tunicates
Source: BMC Biol. 2018 Apr 13;16:39. doi: 10.1186/s12915-018-0499-2 (PMC5899321; doi:10.1186/s12915-018-0499-2)
Supplement: Supplementary file 4 — Supporting data. Transcriptome assemblies, alignments, and trees. (ZIP 38502 kb) [file 12915_2018_499_MOESM4_ESM.zip › 12915_2018_499_MOESM4_ESM/12915_2018_499 (Delsuc) Files Updated 23-03-2018/rpl36.fasta]

>Strongylocentrotus_purpuratus@XP_001192275
--------------------------MAI-R-----------------HEMAV-GL--N------KG---HK-MT-K-N-S-------------TV--K----------------K--ATRKG--------------IN----KH---AK---FVRDLIREVTG-LAPYEKRCMEFLRVGK---DKKALKFCKRRLGTLGRGRRKREEMNAILAAQRK---A-AS-AAAQAASAAEKAK---
>Holothuria_glaberrima@ES725481.H1.1
-------------------------------------------------------------------------------------------------------------------------------------------------------------------G-FSPYERRCMELLKISK---DKKALRFCKKRLGTLTRGRKKREEMVAVLAAQRK---A-AQ-AQAQAAAS--------
>Patiria_pectinifera@CT01061124.H2.1
--------------------------MAI-R-----------------HDMCV-GL--S------KG---FK-TT-K-N----------------V--V----------------K--PKKKG--------------PR----KH---VK---FVRDLVREVCG-FAPYEKRCIELLKVSK---DKRALKFCKKRLGTLRRGRRKREEMIAVIAAQRK---A-QA-GATQAQTTAK------
>Ciona_savignyi@paris
--------------------------MAV-I-----------------HDMVV-GL--N------KG---HK-VT-K-N-P-----------Q-TP--R----------------H--SRRRG------R-------LT----KK---TK---FVRDLVREVCG-FAPYERRCMELLRIGK---DKRALRFCKKRLGAHLRAKRKREEMQGAIQAQRK---A--------------------
>Ciona_intestinalis@XP_002127857
--------------------------MAV-I-----------------HDMVV-GL--N------KG---HK-VT-K-N-P-----------Q-TP--K----------------H--ARRRG------R-------LT----KK---SK---FVRDLVREVCG-FAPYERRCMELLRIGK---DKRALRFCKKRLGSHLRAKRKREEMQAAIQAQRK---A-AA-QK--------------
>Halocynthia_roretzi@CT01070909.H1.1
--------------------------MAV-I-----------------HDKVF-GS--N------KG---HK-VT-K-Y-T-----------Q-KP--K----------------H--ARRRG------A-------LS----KN---TK---FVRDLIREVCG-FAPYERRCMELLRIGK---DKRALRFCKKRLGSHTRAKRKREEMQGAIQAQRK---A--------------------
>Molgula_tectiformis@CT01061124.H1.1
--------------------------MGV-V-----------------HNMAV-GL--N------KG---HK-VT-K-N-N-----------P-KT--K----------------H--SRRRG------A-------LS----KK---TK---FVRDLVREVCG-FAPYERRCMELLKIGK---DKRALRFCKKRLGSHIRAKRKREEMQGVIQAQRK---A--------------------
>Diplosoma_listerianum@CN499508.H1.1
--------------------------MTL-V-----------------YDIAV-GL--K------KG---HK-TT-I-Y-N-----------Q-KP--R----------------H--NSRKG------K-------VT----KK---VK---FVRDLVREVCG-FSPYERRLMELVKMGR---DKRALKFAKRRLGSHRRAKRKREEMREVLAAQKK---A--------------------
>Branchiostoma_floridae@BI376962.H1.1
--------------------------MGI-R-----------------YDMCV-GL--N------KG---HK-IT-K-N-V-----------Q-KP--R----------------P--SRRKG------K-------LT----KR---AK---FVRDLVREVTG-FAPYERRTMELLKVSK---DKRALKFLKKRVGTLQRAKRKREEMQNVIAAQRK---A-QR-S---------------
>Danio_rerio@AAH71384
--------------------------MVV-R-----------------YPMAV-GL--N------KG---HK-VT-K-N-V-----------S-KP--K----------------H--SRRRG------R-------LT----KH---AK---FARDLIREVCG-FAPYERRAMELLKVSK---DKRALKFIKKRVGTHIRAKRKREELSNTLAAMRK---A-AA-KKE-------------
>Eptatretus_burgeri@CT01061124.H1.1
------------------------------------------------YPMAV-GL--H------KG---FP-VT-K-V-V-----------M-KP--R----------------Q--CRRRG------R-------LT----KH---SR---FVRDIVREVCG-HAPFERRAMELLKVSK---DKRALKFIKKRLGSHVRAKRKREELSNLLAAMRK---A-AS-KKE-------------
>Xenopus_laevis@AAH78556
--------------------------MAI-R-----------------YPMAV-GL--N------KG---HR-VT-K-N-V-----------T-KP--R----------------H--CRRRG------R-------LT----KH---TK---FVRDMIREVCG-FAPYERRAMELLKVSK---DKRALKFIKKRIGTHIRAKRKREELSNVLAAMRK---A-AA-KKD-------------
>Xenopus_tropicalis@AAH78556
--------------------------MAI-R-----------------YPMAV-GL--N------KG---HR-VT-K-N-V-----------T-KP--R----------------H--CRRRG------R-------LT----KH---TK---FVRDMIREVCG-FAPYERRAMELLKVSK---DKRALKFIKKRIGTHIRAKRKREELSNVLAAMRK---A-AA-KKD-------------
>Ambystoma_mexicanum@CT01070909.H1.1
--------------------------MAI-R-----------------YPMAV-GL--N------KG---HQ-VT-K-N-V-----------Y-KP--R----------------Q--CRRRG------R-------LT----KH---TK---FVRDMIREVCG-FAPYERRAMELLKVSK---DKRALKFIKKRIGTHIRAKRKREELSNVLSAMRK---A-AA-KKD-------------
>Gallus_gallus@BAB21249
--------------------------MAI-R-----------------YPMAV-GL--N------KG---YK-VT-K-N-V-----------S-KP--R----------------H--CRRRG------R-------LT----KH---TK---FVRDMIREVCG-FAPYERRAMELLKVSK---DKRALKFIKKRVGTHIRAKRKREELSNVLAAMRK---A-AA-KKD-------------
>Monodelphis_domestica@XP_001363778
--------------------------MAI-L-----------------YPMAV-GL--N------KG---HK-VT-K-N-V-----------L-KP--R----------------H--CSHCG------R-------LT----KY---TK---FVRDMIREVCG-FAPYERRAMELLKVSK---DKRALKFIKKRVGTHIRAKRKREELRNVLAAMRK---A-AA-KKD-------------
>Homo_sapiens@paris
--------------------------MAL-R-----------------YPMAV-GL--N------KG---HK-VT-K-N-V-----------S-KP--R----------------H--SRRRG------R-------LT----KH---TK---FVRDMIREVCG-FAPYERRAMELLKVSK---DKRALKFIKKRVGTHIRAKRKREELSNVLAAMRK---A-AA-KKD-------------
>Mus_musculus@EDL38178
-----------------------XXXMAL-R-----------------YPMAV-GL--N------KG---HK-VT-K-N-V-----------S-KP--R----------------H--SRRRG------R-------LT----KH---TK---FVRDMIREVCG-FAPYERRAMELLKVSK---DKRALKFIKKRVGTHIRAKRKREELSNVLAAMRK---A-AA-KKD-------------
>Bos_taurus@ELR52073
--------------------------MAL-R-----------------YPMAV-GL--N------KG---HK-VT-K-N-V-----------G-KP--R----------------H--SRRRG------R-------LT----KH---TK---FVRDMIREVCG-FAPYERRAMELLKVSK---DKRALKFIKKRVGTHIRAKRKREELSNVLAAMRK---A-AA-KKD-------------
>Xenoturbella_bocki@CT01070829.H1.1
--------------------------MAV-R-----------------SEMAI-GL--H------KG---HK-VT-K-N-P-----------K-KA--R----------------P--STRKG------R-------LT----KH---TK---FIRDIIREVCG-FAPYERRCMELLKISK---DKRALKFCKKRLGSHIRAKRKREELTSVLAAMRK---A-QA-Q---------------
>Saccoglossus_kowalevskii@XP_002738739
--------------------------MAV-R-----------------HEMCV-GL--N------KG---HK-VS-K-N-V-----------K-R---P---------------------RKK------M-------VR----KH---VK---FVRDIVREVCG-FSPYERRAMELLKVNK---DKRALKFVKKRLGTHKRGKRKREEMVNVLTAQRK---A-AQ-K---------------
>Ptychodera_flava@CT01071221.H1.1
--------------------------MAI-R-----------------HEMCV-GL--N------KG---HK-VT-K-N-V-----------M-K---R----------------S--SRRKG------T-------VR----KH---VK---FVRDIIREVCG-HAPYEKRAIELLKVNK---DKRALKFIKKRLGTHTRGKRKREEMQATVAQMRK---A-QA-QQK-------------
>Ornithorhynchus_anatinus@XP_003430760
--------------------------MAI-R-----------------YPMAV-GL--N------KG---HK-VT-K-N-I-----------T-KP--R----------------H--CRRRG------R-------LT----KH---TK---FVRDMIREVCG-FAPYERRAMELLKVSK---DKRALKFIKKRVGTHIRAKRKREELSNVLAAMRK---A-AA-KKD-------------
>Petromyzon_marinus@1144905499.H2.1
--------------------------MAI-R-----------------YPMAV-GL--N------KG---HP-TT-K-N-V-----------A-KP--R----------------Q--CRRRG------R-------LT----KH---TK---FVRDLIREVCG-HAPYERRAMELLKVSK---DKRALKFIKKRLGTHTRGKRKREELSNILAAMRK---A-AS-KKE-------------
>Callorhinchus_milii@CT01070821.H1.2
--------------------------MAI-R-----------------YPMAV-GL--H------KG---HP-VT-K-N-V-----------T-KP--R----------------H--SRRRG------Q-------LT----KH---SK---FVRDLIREVCG-FAPYERRAMELLKVSK---DKRALKFIKKRV----------------------------------------------
>Lethenteron_japonicum@CT01080930.H1.1
--------------------------MAI-R-----------------YPMAV-GL--N------KG---HP-TT-K-N-V-----------A-KP--R----------------Q--CRRRG------R-------LT----KH---TK---FVRDLIREVCG-HAPYERRAMELLKVSK---DKRALKFIKKRLGTHTRGKRKREELSNI------------------------------
>Taeniopygia_guttata@EMC77823
--------------------------MAI-R-----------------YPMAV-GL--N------KG---YK-VT-K-N-V-----------S-KP--R----------------Q--CRRRG------R-------LT----KH---TK---FVRDMIREVCG-FAPYERRAMELLKVSK---DKRALKFIKKRVGTHIRAKRKREELSNVLAAMRK---A-AA-KKD-------------
>Apostichopus_japonicus@CT01090527.H1.1
----------------------------I-K-----------------HEMCV-GL--E------KG---HR-VT-K-I-E-------------T--------------------K--KGRQG--------------IN----KR---NK---FVRDLVREVVG-FSPYERRCMELLKISK---DKKALRFCKKRLGTLTRGKKKREEMVGVLAAQRK---A-AQ-AQAQAAAAAAK-----
>Rana_catesbeiana@ACO51890
--------------------------MAI-R-----------------YPMAV-GL--S------KG---HP-VT-K-N-V-----------S-KP--R----------------H--SRRRG------R-------LT----KH---TK---FVRDMIREVCG-FAPYERRAMELLKVSK---DKRALKFIKKRIGTHIRAKRKREELSNVLAAMRK---A-AA-KKD-------------
>Bostrichobranchus_pilularis@CT01091006.H1.1
--------------------------MGV-V-----------------HNMVV-GL--G------KG---HK-VT-K-N-N-----------P-KP--K----------------H--SRRRG------T-------LS----KK---TK---FVRDLVREVCG-FAPYERRCIELLRMSK---N---------------------------------------------------------
>Botryllus_schlosseri@CT01091006.H1.1
--------------------------MAV-I-----------------HEKVF-GL--N------KG---HK-VT-K-L-E-----------K-RV--K----------------H--STRRG------K-------LT----KK---TK---FVRDLVREVTG-FAPYERRCIELLRIGK---DKRALRFCKKRLGSHIRAKRKREEMQGAIQAQRK---A-AA-----------------
>Clavelina_lepadiformis@CT01091006.H1.1
--------------------------MAV-I-----------------HDMVV-GL--N------KG---HK-VT-K-N-P-----------Q-KP--R----------------Q--SRRRG------R-------LT----KK---SK---FVRDLVREVTG-FAPYERRCIELLRIGK---DKRALRFCKKRLGSHIRAKRKREEMQAAIQAQRK---A--------------------
>Cystodytes_dellechiajei@CT01091006.H1.1
--------------------------MAL-R-----------------YDLAV-GL--N------KG---HK-TT-K-H-H-----------Q-KP--R----------------H--SRRKG------R-------PS----KR---QM---FIRDLIREVVG-FAPYERRIIELLRIGR---DKRALKFAKRRLGTHKRAKKKREEMQRILQAQKK---A--------------------
>Dendrodoa_grossularia@CT01091006.H1.1
--------------------------MAV-I-----------------HEMVF-GL--N------KG---HK-IT-K-L-D-----------K-KP--R----------------H--ARRRG------T-------LT----KK---TK---FVRDLVREVCG-FAPYERRCMELLRIGK---DKRALRFCKKRLGSHIRAKRKREEMQAAIQAHRK---A-A------------------
>Molgula_occidentalis@CT01091006.H1.1
--------------------------MAV-V-----------------HNMVV-GL--S------KG---HK-VT-K-N-N-----------P-KP--K----------------H--SRRRG------T-------LS----KK---TK---FVRDLVREVCG-FAPYERRCMELLRIGK---DKRALRFCKKRLGSHIRAKRKREEMQAAIQAQRK---A--------------------
>Phallusia_mammilata@CT01091006.H1.1
--------------------------MAV-I-----------------HDMVV-GM--N------KG---HK-VT-K-N-P-----------Q-KE--R----------------Q--SRKRG------R-------LT----KK---NK---FVRDLVREVCG-FAPYERRCMELLRIGK---DKRALRFCKKRLGSHTRAKRKREEIQAAIQAQRK---A-QT-QQ--------------
>Polyandrocarpa_maxima@CT01091006.H1.1
--------------------------MAV-I-----------------HDMVF-GL--N------KG---HK-VT-K-L-D-----------K-KI--R----------------H--ARRRG------R-------LT----KK---TK---FVRDLVREVCG-FAPYERRCMELLRIGK---DKRALRFCKKRLGSHIRAKRKREEMQAAIQAQRK---A-AA-----------------
>Oikopleura_dioica@CBY23236
--------------------------MAV-V-----------------HDMVV-GL--Q------KG---HK-VT-K-N-V-----------Q-PV--R----------------Q--NRKKG------V-------NT----AK---NV---FVREVVREVMG-LSPYERRGIELLRISK---DKRCLRFLKKRLGAHIRAKRKREELSDIIANQRK---A-AK-H---------------
>Patiria_miniata@CT01100919.H1.1
--------------------------MAI-R-----------------HDMCV-GL--S------KG---FK-TT-K-N----------------V--V----------------K--PKKKG--------------PR----KH---VK---FVRDLVREVCG-FAPYEKRCIELLKVSK---DKRALKFCKKRLGTLRRGRRKREEMIAVIAAQRK---A-QA-GATQAQTTAK------
>Balanoglossus_clavigerus@CT01101213.H1.1
--------------------------MAV-R-----------------HEMCV-GL--N------KG---HK-VT-K-N-V-----------M-K---R----------------S--SRRKG------V-------VR----KH---VK---FVRDIVREVCG-FAPYEKRAIELLKVNK---DKRALKFIKKRLGTHVRGKRKREEMQAAVAAQRK---A-QA-QQK-------------
>Meleagris_gallopavo@XP_003213206
--------------------------MAI-R-----------------YPMAV-GL--N------KG---YK-VT-K-N-V-----------S-KP--R----------------H--CRRRG-----------------------------------------------XRAMELLKVSK---DKRALKFIKKRVGTHIRAKRKREELSNVLAAMRK---A-AA-KKD-------------
>Amphiura_filiformis@JK669708.H1.1
--------------------------MAI-R-----------------HDMCI-GL--N------KG---HK-TT-K-N-T-------------SV--R----------------K--AKRRG--------------PN----KH---VK---FVRDLVREVCG-FSPYERRCMELLKVSK---DKRALKFCKKRLGTLSRGKKKREEMQRTIAAQRK---A-AA-AATSQQ----------
>Eucidaris_tribuloides@CT01120103.H1.1
--------------------------MAI-R-----------------HEMCV-GL--N------KG---HK-LT-K-N-P-------------GI--K----------------K--AKRKG--------------VC----KH---AK---FVRDIIREVTG-FAPYERRCMELLKVGK---DKKALKFCKKRLGTLGRGRRKREEMVAILAAQRK---A-AA-AAAQAAAAQSTTK---
>Lytechinus_variegatus@CT01120103.H1.1
--------------------------MAI-R-----------------HEMAV-GL--N------KG---HK-MT-K-N-S-------------TV--K----------------K--ATRRG--------------MN----KH---AK---FVRDLVREVTG-LAPYERRCLEFLKVGK---DKKALKFCKKRLGTLGRGRRKREELNAILAAQRK---A-AS-AAAQAAAAEQKSK---
>Oreochromis_niloticus@XP_004569378
--------------------------MAI-R-----------------YPMAV-GL--N------KG---HP-VT-K-N-V-----------T-AP--K----------------H--SRRRG------R-------LT----KH---TK---FVRDMIREVCG-FAPYERRAMELLKVSK---DKRALKFIKKRIGTHIRAKRKREELSNVLAAMRK---A-AA-KKE-------------
>Chelonia_mydas@EMP35954
-------------------------------------------------------------------------------------------------------------------------------------------------------------MIREVCG-FAPYEKRAMELLKVSK---DKRALKFIKKRVGTHIRAKRKREELSNVLAAMRK---A-AA-KKD-------------
>Doliolum_nationalis@Dnat1666.H1.1
--------------------------MPV-N-----------------HDMVV-GL--N------KG---HK-VT-K-I-A-----------P-RK--K----------------H--SHRRG------T-------LT----KK---TK---FVRDLVREVCG-FSPYERRCIELLRIGK---DKRALRFCKKRLGSHIRAKRKREEMQAAIQAQRK---A-AA-EK--------------
>Salpa_fusiformis@Sfus15023.H1.1
--------------------------MAV-I-----------------HNMVF-GM--N------KG---HK-VT-K-N-V-----------Q-KK--K----------------H--SYRRG------S-------LS----KK---TK---FVRELVREVSG-FAPYERRCMELLRIGK---DKRALRFCKKRLGCHVRAKRKREEMQGAIQLQRK---A--------------------
>Ophionotus_victoriae@CT01130528.H1.1
--------------------------MAI-R-----------------HEMTT-LL--V------KG---HK-TT-K-N-T-------------TL--R----------------K--SKRKG--------------PH----KH---VK---FVRDLVREVCG-FSPYERRCMELLKVSK---DKRALKFCKKRLGTLSRGKKKREEMMATISAQRK---A-TA-AAAA------------
>Alligator_sinensis@XM_006036723.H1.1
------------------------------------------------------------------------------------------------------------------------RRG------R-------LT----KH---TK---FVRDMIREVCG-FAPYERRAMELLKVSK---DKRALKFIKKRVGTHIRAKRKREELSNVLAAMRK---A-AA-KKD-------------
>Caiman_crocodilus@Contig6622.H1.1
--------------------------MAV-R-----------------YPMAV-GL--H------KG---HK-VT-R-N-V-----------S-RP--R----------------Q--CRRRG------R-------LT----KH---TK---FVRDMIREVCG-FAPYERRAMELLKVSK---DKRALKFIKKRVGTHIRAKRKREELSNVLAAMRK---A-AA-KKD-------------
>Caretta_caretta@Contig1036.H1.1
--------------------------MAI-R-----------------YPMAV-GL--S------KG---HK-VT-K-N-V-----------S-KP--R----------------Q--CRRRG------R-------LT----KH---TK---FVRDMIREVCG-FAPYEKRAMELLKVSK---DKRALKFIKKRVGTHIRAKRKREELSNVLAAMRK---A-AA-KKD-------------
>Chelonoidis_nigra@Contig3528.H1.1
--------------------------MAI-R-----------------YPMAV-GL--S------KG---HK-VT-K-N-V-----------S-KP--R----------------Q--CRRRG------R-------LT----KH---TK---FVRDMIREVCG-FAPYEKRAMELLKVSK---DKRALKFIKKRVGTHIRAKRKREELSNVLAAMRK---A-AA-KKD-------------
>Chrysemys_picta_bellii@toto1188.H1.1
--------------------------------------------------MAV-GL--N------KG---HK-VT-K-N-V-----------S-KP--R----------------Q--CRRRG------R-------LT----KH---TK---FVRDMIREVCG-FAPYEKRAMELLKVSK---DKRALKFIKKRVGTHIRAKRKREELSNVLAAMRK---A-AA-KKD-------------
>Crocodylus_niloticus@CT01131211.H1.1
--------------------------MAI-R-----------------YPMAV-GL--H------KG---HK-VT-R-N-V-----------S-RP--R----------------Q--CRRRG------R-------LT----KH---TK---FVRDMIREVCG-FAPYERRAMELLKVSK---DKRALKFIKKRVGTHIRAKRKREELSNVLAAMRK---A-AA-KKD-------------
>Crotalus_adamanteus@CT01131211.H1.1
----------------------------------------------------------------------HK-VT-K-N-V-----------S-KP--R----------------H--CRRRG------R-------LT----KH---TK---FVRDMIREVCG-FAPYERRAMELLKVSK---DKRALKFIKKRVGTHIRAKRKREELSNVLAAMRK---A-AA-KKD-------------
>Cyclorana_alboguttata@Calb9189.H1.1
--------------------------MAI-R-----------------YPMAV-GL--N------KG---HK-VT-K-N-V-----------S-KP--R----------------H--SRRRG------R-------LT----KH---TK---FVRDMIREVCG-FAPYERRAMELLKVSK---DKRALKFIKKRIGTHIRAKRKREELSNVLAAMRK---A-AA-KKD-------------
>Elaphe_guttata@CT01131211.H1.1
--------------------------MAI-R-----------------YPMAV-GL--N------KG---HK-VT-K-N-V-----------S-KP--R----------------H--CRRRG------R-------LT----KH---TK---FVRDMIREVCG-FAPYERRAMELLKVSK---DKRALKFIKKRVGTHIRAKRKREELSNVLAAMRK---A-AA-KKD-------------
>Emys_orbicularis@CT01131211.H1.1
--------------------------MAI-R-----------------YPMAV-GL--S------KG---HK-VT-K-N-V-----------S-KP--R----------------Q--CRRRG------R-------LT----KH---TK---FVRDMIREVCG-FAPYEKRAMELLKVSK---DKRALKFIKKRVGTHIRAKRKREELSNVLAAMRK---A-AA-KKD-------------
>Eublepharis_macularius@CT01131211.H1.1
--------------------------MAI-R-----------------YPMAV-GL--N------KG---HK-VT-K-N-V-----------V-KP--R----------------H--CRRRG------R-------LT----KH---TK---FVRDMIREVCG-FAPYERRAMELLKVSK---DKRALKFIKKRVGTHIRAKRKREELSNVLAAMRK---A-AA-KKD-------------
>Lampropholis_coggeri@CT01131211.H1.1
--------------------------MAI-R-----------------YPMAV-GL--N------KG---HK-VT-K-N-V-----------M-KP--R----------------H--CRRRG------R-------LT----KH---TK---FVRDMIREVCG-FAPYERRAMELLKVSK---DKRALKFIKKRVGTHIRAKRKREELSNVLAAMRK---A-AA-KKD-------------
>Latimeria_chalumnae@CT01131211.H1.1
------------------------------K-----------------YPMAI-GL--N------KG---HV-VT-K-N-V-----------S-KP--R----------------Q--CRRRG------R-------LT----KH---TK---FVRDMIREVCG-FAPYERRAMELLKVSK---DKRALKFIKKRVGTHIRAKRKREELSNILAAMRK---A-AA-KKD-------------
>Latimeria_menadoensis@CT01131211.H1.1
--------------------------MAV-R-----------------YPMAI-GL--N------KG---HV-VT-K-N-V-----------S-KP--R----------------Q--CRRRG------R-------LT----KH---TK---FVRDMIREVCG-FAPYERRAMELLKVSK---DKRALKFIKKRVGTHIRAKRKREELSNILAAMRK---A-AA-KKD-------------
>Notophthalmus_viridescens@CT01131211.H1.1
--------------------------MAI-R-----------------YPMAV-GL--N------KG---HQ-VT-K-N-V-----------S-KP--R----------------Q--CRRRG------R-------LT----KH---TK---FVRDXIREVCG-XAPYERRAMELLKVSK---DKRALKFIKKRVGTHIRAKRKREELSNVLSAMRK---A-AA-KKD-------------
>Pelodiscus_sinensis@toto38941.H1.1
--------------------------MAI-R-----------------YPMAV-GL--S------KG---HK-VT-K-N-V-----------S-KP--R----------------Q--CRRRG------R-------LT----KH---TK---FVRDMIREVCG-FAPYEKRAMELLKVSK---DKRALKFIKKRVGTHIRAKRKREELSNVLAAMRK---A-AA-KKD-------------
>Phrynops_hilarii@Contig2729.H1.1
--------------------------MAI-R-----------------YPMAV-GL--G------KG---HK-VT-K-N-V-----------S-KP--R----------------Q--CRRRG------R-------LT----KH---TK---FVRDMIREVCG-FAPYEKRAMELLKVSK---DKRALKFIKKRVGTHIRAKRKREELSNVLAAMRK---A-AA-KKD-------------
>Podarcis_sp.@Contig1195.H1.1
--------------------------MAI-R-----------------YPMAV-GL--N------KG---HK-VT-K-N-V-----------V-KP--R----------------Q--CRRRG------R-------LT----KH---TK---FVRDMIREVCG-FAPYERRAMELLKVSK---DKRALKFIKKRVGTHIRAKRKREELSNVLAAMRK---A-AA-KKD-------------
>Pogona_vitticeps@CT01131211.H1.1
--------------------------MAI-R-----------------YPMAV-GL--N------KG---HK-VT-K-N-V-----------S-KP--R----------------Q--CRRRG------R-------LT----KH---TK---FVRDMIREVCG-FAPYERRAMELLKVSK---DKRALKFIKKRVGTHIRAKRKREELSSVLAAMRK---A-AA-KKD-------------
>Protopterus_annectens@CT01131211.H1.1
--------------------------MAV-R-----------------YPMAV-GL--N------KG---HP-VT-K-N-V-----------S-KP--R----------------H--CRRRG------R-------LT----KH---TK---FVRDLIREVCG-FAPYERRAMELLKVSK---DKRALKFIKKRVGTHIRAKRKREELSNVLAAMRK---A-AA-KKD-------------
>Python_regius@CT01131211.H1.1
--------------------------MAI-R-----------------YPMAV-GL--N------KG---HK-VT-K-N-V-----------S-KP--R----------------H--CRRRG------R-------LT----KH---TK---FVRDMIREVCG-FAPYERRAMELLKVSK---DKRALKFIKKRVGTHIRAKRKREELSNVLAAMRK---A-AA-KKD-------------
>Rana_chensinensis@Rche81113.H1.1
--------------------------MAI-R-----------------YPMAV-XX--N------KG---HP-XT-K-N-V-----------S-KA--R----------------X--XRRRG------R-------LT----KH---TK---FVRDMIREVCG-FAPXERRAMELLKVSK---XKRXLKXXXKRXGXHIRAKR--------------------------------------
>Trachemys_scripta@CT01131211.H1.1
--------------------------MAI-R-----------------YPMAV-GL--S------KG---HK-VT-K-N-V-----------S-KP--R----------------Q--CRRRG------R-------LT----KH---TK---FVRDMIREVCG-FAPYEKRAMELLKVSK---DKRALKFIKKRVGTHIRAKRKREELSNVLAAMRK---A-AA-KKD-------------
