# Supplementary material for: A phylogenomic framework and timescale for comparative studies of tunicates
Source: BMC Biol. 2018 Apr 13;16:39. doi: 10.1186/s12915-018-0499-2 (PMC5899321; doi:10.1186/s12915-018-0499-2)
Supplement: Supplementary file 4 — Supporting data. Transcriptome assemblies, alignments, and trees. (ZIP 38502 kb) [file 12915_2018_499_MOESM4_ESM.zip › 12915_2018_499_MOESM4_ESM/12915_2018_499 (Delsuc) Files Updated 23-03-2018/rpl37a.fasta]

>Strongylocentrotus_purpuratus@XP_001192742
--------------MTKGTSSFGKR-HN-K-THTFC-RRCGRRSYHIQKLTCSSCGYP-AKTIR-KYN-WSAKA-KRRKTTGTGRIKHLRA--VNRKFSN----GFREG-TKP---KPR-A--RG--AAS---T-----------------------
>Holothuria_glaberrima@CT01070704.H1.1
-----------------GTSSFGKR-HN-K-SHTFC-RRCGRRSYHIQKSRCSSCGYP-AKKKR-GYN-WSFKA-KMRRTTGTGRMRHLKI--VHRRFRN----GFREG-TQP---KPK-Q--RG--PAV---AGAA--------------------
>Apostichopus_japonicus@GH985416.H1.1
----------------KGTSSFGKR-HN-K-SHTFC-RRCGRRSYHIQKSRCSSCGYP-AKKKR-RYN-WSFKA-IRRRTTGTGRMRHLKL--VQRRFKN----GFREG-TKA---KPK-Q--RG--PAA---AGTA--------------------
>Patiria_miniata@CT07100729.H2.1
--------------MTKGTSSFGKR-HN-K-THTFC-RRCGRRSYHIQKKRCASCGYP-AKKIR-SYN-WSMKA-KRRKTTGTGRMRYMKV--VHRRFKN----GFREG-TKP---KPK-Q--RG--AAG---PGAFCATSR---------------
>Saccoglossus_kowalevskii@XP_002731353
--------------MTKGTSSFGKR-HN-K-THTEC-RRCGRK-YHIQKKTCSSCGYP-SKRIR-HYN-WSIKA-KRRKTTGTGRMRHLKV--VHRRFRN----GFREG-TTP---KPR-Q--RG--AAA---PAASTAVAKT--------------
>Ptychodera_flava@CT01071219.H1.1
--------------MTKGTSSFGKR-HN-K-THIEC-RRCGRK-YHIQKKRCGSCGYP-SKRIR-HYN-WSIKA-KRRKTTGTGRMRHLKV--VHRRFRN----GFREG-TKP---TPR-K--RG--APA---AQST-AVAK---------------
>Balanoglossus_clavigerus@CT01101218.H1.1
--------------MTKGTSSFGKR-HN-K-THTEC-RRCGRK-YHIQKKRCSSCGYP-SKRIR-HYN-WSIKA-KRRKTTGTGRMRHLKV--VHRRFKN----GFREG-TTP---TPR-K--RGPAQAA---PQSS-AVAK---------------
>Xenoturbella_bocki@CT01071002.H1.1
--------------MTKGTSSFGKR-HN-K-THTLC-RRCGRSSFHIQKKRCSSCGFP-TRKIR-KFD-WSKKA-KRRHTTGTGRLRHIKV--VQRKFRN----GFREG-TKP---KPK-K--RG--AA----------------------------
>Branchiostoma_floridae@EEN62058
--------------MTKGTSSFGKR-NQ-K-THSLC-RRCGKSSYHIQKKRCAGCGYP-SKKMR-SYN-WSMKA-KRRKMTGTGRMRHLKQ--VQRRFDN----GFREG-TTP---KPR-K--RG--AAA---AAVSKS------------------
>Ciona_intestinalis@16883447.1
--------------MTKGTSSFGKR-HN-K-THTLC-RRTGRSNYHIQKKRSAKIG---------QFN-WSRKA-KRRHTTGTGRMRHLKL--VNRRFKN----GFREG-QTP---KPR-Q--SK--SQA---KA----------------------
>Clavelina_lepadiformis@Clep24201.H1.1
----------------------------------LC-RRTGRSHYHIQKSNLLRLA---------NFN-WSRKA-KRRRTTGTGRMRHLKL--VNRRFRN----GFREG-QTP---KPR-Q--SK--SQT---KA----------------------
>Phallusia_mammilata@CT01091002.H1.1
--------------MTKGTSSFGKR-HN-K-THTLC-RRTGRSNYHIQKKKSAKIG---------QFN-WSKKA-----------------------------------------------------------------------------------
>Ciona_savignyi@51686286.12
--------------MTKGTSSFGKR-HN-K-THTLC-RRTGRSNFHIQKKKSAKVG---------QFN-WSKKA-KRRHTTGTGRMRHLKL--VNRRFKN----GFREG-QTP---KPR-Q--SK--SQA---KA----------------------
>Molgula_tectiformis@68097749.13
--------------MTKGTSSFGKR-HN-K-THTIC-RRTGRSNYHIQKKQSARMG---------KFN-WSKKA-KRRHAPGTGRMRHMKL--VHRRFRN----GFREG-TTP---RPK-Q--S---------------------------------
>Molgula_gulf@CT01091002.H1.1
-----------------------------------------------KKKLSAKMG---------KFN-WSKKA-KRRHAPGTGRMRHIKL--VNRRFRN----GFREG-STP---RPK-Q--N---------------------------------
>Molgula_occidentalis@CT01091002.H1.1
--------------MTKGTSSFGKR-HN-K-THTIC-RRTGRSNYHIQKKLSAKMG---------RFN-WSKKA-KRRHAPGTGRMRHMKL--VHRRFRN----GFREG-TTP---KPK-Q--S---------------------------------
>Bostrichobranchus_pilularis@CT01091002.H1.1
-----------------------------K-THTLC-RRTGISNYHIQKKKSAKMG---------VFN-WSRKA-KRRHAPGTGRMRYVKL--VHKRFR----------------------------------------------------------
>Diplosoma_listerianum@51452441.17
--------------MTKGTSSLVKR-HT-K-THTLC-RTTGRSNYHLQKKRAAKVG---------KFN-WAYKA-KRRHAPGTGRQRHVKV--INRRFHN----GF---------------------------------------------------
>Oikopleura_dioica@CBY08482
--------------MTKGTTSRGTR-ND-K-THIIS-RITGRRAYHLQKKRDSRRG---------RFN-WSTKA-KRRTAPGTGRAKHLKD--VNRRFHN----GFREG-VQA---QKA-K--K---------------------------------
>Oikopleura_dioica@CT01100331.H1.1
--------------MTKGTTSRGTR-ND-K-THIIS-RITGRRAYHLQKKRDSRRG---------RFN-WSTKA-KRRTAPGTGRAKHLKD--VNRRFHN----GFREG-QTA---K----------------------------------------
>Cystodytes_dellechiajei@CT01091002.H1.1
--------------MTKGTSSFGKR-HN-K-THTLC-RRTGRSNYHIQKKRAAKRG---------QFN-WGLKA-KRRQAPGTGRMRHMRT--VRRRFRH----GFRHG-GQA---KPK--------------------------------------
>Dendrodoa_grossularia@Dvar135986.H1.1
--------------MTKGTSSFGKR-HN-K-THTIC-RKTGRSNYHIQKKRSAKIG---------QFN-WSKKA-KRRHAPGTGRCSHLRD--VN--------------------------------------------------------------
>Polyandrocarpa_maxima@CT01091002.H1.1
--------------------------------HTIC-RTTGRSNYHIQKKKAAKVG---------QFN-WSKKA-KRRHAPGTGRCRHLRD--VNRRFRN----GF---------------------------------------------------
>Petromyzon_marinus@51800657.18
--------------MTKGTSSFGKR-RN-K-THTLC-RRCGAKAYHIQKSLCAKCGYP-YKRKR-SYN-WSVKA-KRRNTTGTGRMRHLKV--VFRRFRN----GFREG-TTP---KPR-R--SV--AAQ---TTSS--------------------
>Eptatretus_burgeri@53873930.1
--------------MTKGTSSFGKR-RN-K-THTLC-RRCGSKAYHIQKSRCAKCGYP-DKRKR-KYN-WSEKA-KRRNTTGTGRMRYLKR--VHRRFKN----GFREG-GTA---KPK-R--SH--QAG---ATS---------------------
>Squalus_acanthias@CT01070725.H1.1
--------------MTKGTSSFGKR-RN-K-THTLC-RRCGAKAFHLQKSTCGKCAYP-AKRKR-KYN-WSAKA-KRRNTTGTGRMRHLKV--VYRRFRN----GFREG-TTP---KPR-R--AA--MAS---SSTA--------------------
>Leucoraja_erinacea@CV067267.H1.1
--------------MTKGTSSFGKR-RN-K-THTLC-RRCGAKAFHLQKSTCGKCAYP-AKRKR-KYN-WSAKA-KRRNTTGTGRMRHLKV--VYRRFRN----GFREG-TTP---KPR-R--AA--MAS---SSTA--------------------
>Danio_rerio@AAI64436
--------------MTKGTSSFGKR-RN-K-THTLC-RRCGSKAYHLQKSTCGKCGYP-AKRKR-KYN-WSAKA-KRRSTTGTGRMRHMKV--VFRRFRN----GFREG-TVP---KPR-R--AA--VAA---SSSS--------------------
>Xenopus_tropicalis@AAI56003
--------------MTKGTSSFGKR-RN-K-THTLC-RRCGSKAYHLQKSTCGKCGYP-AKRKR-KYN-WSAKA-KRRNTTGTGRMRHLKV--VYRRFKN----GFREG-TTP---KPK-R--AA--VAA---SSSS--------------------
>Xenopus_laevis@AAH73638
--------------MTKGTSSFGKR-RN-K-THSLC-RRCGSKAYHLQKSTCGKCAYP-AKRKR-KYN-WSAKA-KRRNTTGTGRMRHLKV--VYRRFKN----GFREG-TTP---KPK-R--AA--VAA---SSSS--------------------
>Ambystoma_mexicanum@45810434.1
--------------MTKGTSSFGKR-RN-K-THTLC-RRCGSKAYHLQKCTCGKCGYP-AKRKR-SYN-WSVKA-KRRNTTGTGRMRHLKV--VYRRFRN----GFREG-TTP---KPK-R--AA--VAA---SSSS--------------------
>Ornithorhynchus_anatinus@XP_001520143
--------------XTKGTSSFGKR-RN-K-THTLC-RRCGSKAYHLQKSTCGKCGYP-AKRKR-KYN-WSAKA-KRRNTTGTGRMRHLKI--VYRRFRN----GFREG-TTP---KPK-R--AA--VAA---SSSS--------------------
>Mus_musculus@BAB25746
--------------MTKGTSSFGKR-RN-K-THRLC-RRCGSKAYHLQKSTCGKCGYP-AKRKR-KYN-WSAKA-KRRNTTGTGRMRHLKI--VYRRFRH----GFREG-TTP---KPK-R--AA--VAA---SSSS--------------------
>Anolis_carolinensis@XP_003216249
--------------MTKGTSSFGKR-RN-K-THTLC-RRCGSKAYHLQKSTCGKCGYP-AKRKR-KYN-WSAKA-KRRNTTGTGRMRHLKK--VYRRFRN----GFREG-TAP---KPK-R--AA--VAA---SSSS--------------------
>Taeniopygia_guttata@ACH43968
--------------MTKGTSSFGKR-RN-K-THTLC-RRCGSKAYHLQKSTCGKCGYP-AKRKR-NYN-WSAKA-KRRNTTGTGRMRHLKR--VYRRFRN----GFREG-TTP---KPK-R--AA--FAA---SSSS--------------------
>Gallus_gallus@ACH46339
--------------MTKGTSSFGKR-RN-K-THTLC-RRCGSKAYHLQKSTCGKCGYP-AKRKR-KYN-WSAKA-KRRNTTGTGRMRHLKK--VYRRFRN----GFREG-TTP---KPK-R--AA--VAA---SSSS--------------------
>Taeniopygia_guttata@ACH44756
--------------MTKGTSSFAKK-RS-K-THTLC-RRCGSKAYHLQKSTCGKCGYP-AKRKR-KYN-WSAKA-KRRNTTGTGRMRHLKK--VYRRFRN----GFREG-TTP---KPK-R--AA--VAA---SSSS--------------------
>Eucidaris_tribuloides@CT02120103.H1.1
---------------TKGTASFGKR-IN-K-THTFC-RRCGRRSYHIQKSRCASCGYP-SQRIR-KYN-WSAKA-KRRKTTGTGRMRHLRQ--VQQRFKN----GFREG-SKA---KPR-Q--RG--TAA---S-----------------------
>Lytechinus_variegatus@CT01120103.H1.1
--------------MTKGTSSFGKR-HN-K-THTFC-RRCGRRSWHIQKCSCAACSYP-CKTIR-KYN-WSVKA-KRRKTTGTGRIRHLRA--VNRRFRN----GFREG-TKA---KPR-A--RG--AAS---S-----------------------
>Oreochromis_niloticus@XP_004549808
--------------MTKGTSSFGKR-RN-K-THTLC-RRCGSKAYHLQKSTCGKCGYP-QKRKR-KYN-WSAKA-KRRNTTGTGRLRHMKV--VYRRFRN----GFREG-TTP---KPR-R--AA--VAA---SSSS--------------------
>Monodelphis_domestica@XP_003759965
--------------MTKGTSSFGKR-RN-K-THTLC-RRCGSKAYHLQKSTCGKCGYP-AKRKR-KYN-WSAKA-KRRNTTGTGRMRHLKI--VYRRFRN----GFREG-TTP---KPK-R--AA--VAA---SSSS--------------------
>Crotalus_adamanteus@AFJ51268
--------------MTKGTSSFGKR-RN-K-THTLC-RRCGSKAYHLQKSTCGKCGYP-AKRKR-KYN-WSAKA-KRRNTTGTGRMRHLKK--VYRRFRN----GFREG-TAP---KPK-R--AA--VVA---SSSS--------------------
>Callorhinchus_milii@AFK11300
--------------MTKGTSSFGKR-RN-K-THTLC-RRCGAKAFHLQKSTCGRCAYP-AKRKR-KYN-WSIKA-KRRNTTGTGRMRHLKV--VYRRFRN----GFREG-TTP---KPR-R--AA--MAS---SSSA--------------------
>Chelonia_mydas@EMP30263
---------------TKGTSSFGKR-RN-K-THTLC-RRCGSKAYHLQKSTCGKCGYP-AKRKR-KYN-WSAKA-KRRNTTGTGRMRHLKN--VYRRFRN----GFREG-TTP---KPK-R--AA--VAA---SSSS--------------------
>Doliolum_nationalis@Dnat1563.H1.1
--------------MTKGTSSFGKR-HN-K-THTIC-RRTGRSNFHIQHKKSAKMG---------QFN-WSVKA-KRRHTTGTGRMRHLKN--VNRRFHN----GFREG-TKP---KPR-Q--SK--SQA---K-----------------------
>Salpa_fusiformis@Sfus33685.H1.1
--------------MTKGTSSFGKR-HN-K-THTLC-RRTGRSNYHIQKKTSAKMG---------QYN-WSTKA-KRRHTTGTGRMRHLKL--VNRRFHN----GFREG-TTA---KPR-P--NK--SQA---KA----------------------
>Ophionotus_victoriae@CT01130528.H1.1
--------------MTKGTSSFGKR-HN-K-SHTFC-RRCGRRSYHIQKKRCSSCGYP-SKRIR-SYN-WSFKA-KRRRTTGTGRMRHLKN--VHRRFSN----GFREG-TTP---KPR-Q--RG--VTA---PAS---------------------
>Anas_platyrhynchos@EOA96731
--------------QTKGTSSFGKR-RN-K-THTLC-RRCGSKAYHLQKSTCGKCGYP-AKRKR-KYN-WSAKA-KRRNTTGTGRMRHLKK--VYRRFR----------------------------------------------------------
>Botryllus_schlosseri@CT01131025.H1.1
-------------------SSFGKR-HN-K-THTLC-RTTGRSHYHIQKKRSAKRG---------QFN-WSKKA-KRRQAPGTGRCRHLRD--VNRRFHN----GFREG-TVP---KPR-Q--KK--APV---KA----------------------
>Alligator_sinensis@XM_006033461.H1.1
--------------MTKGTSSFGKR-RN-K-THTLC-RRCGSKAYHLQKSTCGKCGYP-AKRKR-KYN-WSAKA-KRRNTTGTGRMRHLKK--VYRRFRN----GFREG-TTP---KPK-R--AA--VAA---SSSS--------------------
>Caiman_crocodilus@Contig305.H1.1
--------------MTKGTSSFGKR-RN-K-THTLC-RRCGSKAYHLQKSTCGKCGYP-AKRKR-KYN-WSAKA-KRRNTTGTGRMRHLKK--VYRRFRN----GFREG-TTP---KPK-R--AA--VAA---SSSS--------------------
>Caretta_caretta@Contig1390.H1.1
---------------TKGTSSFGKR-RN-K-THTLC-RRCGSKAYHLQKSTCGKCGYP-AKRKR-KYN-WSAKA-KRRNTTGTGRMRHLKN--VYRRFRN----GFREG-TTP---KPK-R--AA--VAA---SSSS--------------------
>Chelonoidis_nigra@Contig1451.H1.1
---------------TKGTSSFGKR-RN-K-THTLC-RRCGSKAYHLQKSTCGKCGYP-AKRKR-KYN-WSAKA-KRRNTTGTGRMRHLKN--VYRRFRN----GFREG-TTP---KPK-R--AA--VAA---SSSS--------------------
>Chrysemys_picta_bellii@CT01131211.H1.1
---------------TKGTSSFGKR-RN-K-THTLC-RRCGSKAYHLQKSTCGKCGYP-AKRKR-KYN-WSAKA-KRRNTTGTGRMRHLKN--VYRRFRN----GFREG-TTP---KPK-R--AA--VAA---SSSS--------------------
>Crocodylus_niloticus@CT01131211.H1.1
--------------MTKGTSSFGKR-RN-K-THTLC-RRCGSKAYHLQKSTCGKCGYP-AKRKR-KYN-WSAKA-KRRNTTGTGRMRHLKK--VYRRFRN----GFREG-TTP---KPK-R--AA--VAA---SSSS--------------------
>Cyclorana_alboguttata@Calb21320.H1.1
--------------MTKGTSSFGKR-RN-K-THTLC-RRCGSKAYHLQKSTCGKCGYP-AKRKR-KYN-WSAKA-KRRNTTGTGRMRHLKV--VYRRFKN----GFREG-TTP---KPK-R--AA--VAA---SSSS--------------------
>Cynops_pyrrhogaster@CT01131211.H1.1
--------------MTKGTSSFGKR-RN-K-THTLC-RRCGSKAYHLQKCTCGKCGYP-AKRKR-KYN-WSVKA-KRRNTTGTGRMRHLKV--VYRRFRN----GFREG-TTP---KPK-R--AA--V-----------------------------
>Elaphe_guttata@CT01131211.H1.1
--------------MTKGTSSFGKR-RN-K-THTLC-RRCGSKAYHLQKSTCGKCGYP-AKRKR-KYN-WSAKA-KRRNTTGTGRMRHLKK--VYRRFRN----GFREG-TAP---KPK-R--AA--VVA---SSSS--------------------
>Emys_orbicularis@Contig1432.H1.1
---------------TKGTSSFGKR-RN-K-THTLC-RRCGSKAY---KSTCGKCGYP-AKRKR-KYN-WSAKA-KRRNTTGTGRMRHLKN--VYRRFRN----GFREG-TTP---KPK-R--AA--VAA---SSSS--------------------
>Eublepharis_macularius@CT01131211.H1.1
--------------MTKGTSSFGXR-RN-K-XHTXC-XXXGSKAYHLQKSTCGKCGYP-AKRKR-KYN-WSAKA-KRRNTTGTGRMRHLKK--VYRRFRN----GFREG-TAP---KPK-R--AA--VVA---SSSS--------------------
>Lampropholis_coggeri@CT01131211.H1.1
------------------TSSFGKR-RN-K-THTLC-RRCGSKAYHLQKSTCGKCGYP-AKRKR-KYN-WSAKA-KRRNTTGTGRMRHLKK--VYRRFRN----GFREG-TAP---KPK-R--AA--VAA---SSSS--------------------
>Latimeria_chalumnae@CT01131211.H1.1
--------------MTKGTSSFGKH-HN-K-THTLC-QHYGSKAYHLQKATCGKGGYP-TKHKR-KYN-WSAKA-KRRNTTATGHMRHLKV--VHHRFRN----GFREG-TTP---KPK-R--AA--VAA---SSS---------------------
>Latimeria_menadoensis@GAPS01006542.H1.1
--------------MTKGTSSFGKR-RN-K-THTLC-RRCGSKAYHLQKATCGKCGYP-AKRKR-KYN-WSAKA-KRRNTTGTGRMRHLKV--VYRRFRN----GFREG-TTP---KPK-R--AA--VAA---SSS---------------------
>Notophthalmus_viridescens@Nvir37454.H1.1
--------------MTKGTSSFGKR-RN-K-THTLC-RRCGSKAYHLQKCTCGKCGYP-AKRKR-KYN-WSVKA-KRRNTTGTGRMXXLKV--VXRRXXN----GFRXG-TTP---KPK-R--AA--VAA---SSSS--------------------
>Pelodiscus_sinensis@toto978.H1.1
---------------TKGTSSFGKR-RN-K-THTLC-RRCGSKAYHLQKSTCGKCGYP-AKRKR-KYN-WSAKA-KRRNTTGTGRMRHLKN--VYRRFRN----GFREG-TTP---KPK-R--AA--VAA---SSSS--------------------
>Phrynops_hilarii@Contig795.H1.1
---------------TKGTSSFGKR-RN-K-THTLC-RRCGSKAY---KSTCGKCGYP-AKRKR-KYN-WSAKA-KRRNTTGTGRMRHLKN--VYRRFRN----GFREG-TTP---KPK-R--AA--VAV---SSSS--------------------
>Podarcis_sp.@CT01131211.H1.1
----------------KGTSSFGKR-RN-K-THTLC-RRCGSKAYHLQKSTCGKCGYP-AKRKR-KYN-WSAKA-KRRNTTGTGRMRHLKK--VYRRFRN----GFREG-TAP---KPK-R--AA--VAA---SSSS--------------------
>Pogona_vitticeps@CT01131211.H1.1
---------------TKGTSSFGKR-RN-K-THTLC-RRCGSKAYHLQKSTCGKCGYP-AKRKR-KYN-WSAKA-KRRNTTGTGRMRYLKK--VYRRFRN----GFREG-TAP---KPK-R--AA--VAA---SSSS--------------------
>Protopterus_annectens@CT01131211.H1.1
--------------MTKGTSSFGKR-RN-K-THTLC-RRCGAKAYHLQKSTCGKCGYP-AKRKR-KYN-WSAKA-KRRNTTGTGRMRHLKI--VYRRFRN----GFREG-TTP---KPK-R--AA--VAA---SSSS--------------------
>Python_regius@CT01131211.H1.1
--------------MTKGTSSFGKR-RN-K-THTLC-RRCGSKAYHLQKSTCGKCGYP-AKRKR-KYN-WSAKA-KRRNTTGTGRMRHLKK--VYRRFRN----GFREG-TAP---KPK-R--AA--VVA---SSSS--------------------
>Rana_chensinensis@Rche42531.H1.1
--------------MTKGTSSFGKR-RN-K-THTLC-RRCGSKAYHLQKSTCGKCGYP-AKRKR-KYN-WSAKA-KRRNTTGTGRMRHLXI--VYRRFRH----GFREG-TTP---KPK-R--AA--VAA---SSSS--------------------
>Trachemys_scripta@CT01131211.H1.1
---------------TKGTSSFGKR-RN-K-THTLC-RRCGSKAYHLQKSTCGKCGYP-AKRKR-KYN-WSAKA-KRRNTTGTGRMRHLKN--VYRRFRN----GFREG-TTP---KPK-R--AA--VAA---SSSS--------------------
