# Supplementary material for: A phylogenomic framework and timescale for comparative studies of tunicates
Source: BMC Biol. 2018 Apr 13;16:39. doi: 10.1186/s12915-018-0499-2 (PMC5899321; doi:10.1186/s12915-018-0499-2)
Supplement: Supplementary file 4 — Supporting data. Transcriptome assemblies, alignments, and trees. (ZIP 38502 kb) [file 12915_2018_499_MOESM4_ESM.zip › 12915_2018_499_MOESM4_ESM/12915_2018_499 (Delsuc) Files Updated 23-03-2018/rpl39.fasta]

>Strongylocentrotus_purpuratus@XP_790734
-----------------------------------MPSHKTFKIKQKLAKKQKQNRPIPQWVR---LRTGN-RIRYNAKRRHWKRTKLNF----
>Paracentrotus_lividus@XP_790734
-----------------------------------MPSHKTFKIKQKLAKKQKQNRPIPQWVR---LRTGN-RIRYNAKRRHWKRTKLNF----
>Holothuria_glaberrima@CT01070704.H1.1
-----------------------------------MPSHKSFKIKQKLARKQKQNRPIPQWIR---LRTGN-TIRYNAKRRHWKRTKLHF----
>Apostichopus_japonicus@CT01090628.H1.1
-----------------------------------MPSHKSFKIKQKLARKQKQNRPIPQWIR---LRTGN-TIRYNAKRRHWKRTKLHF----
>Patiria_pectinifera@93315267.1
-----------------------------------MPAHKTFKIKQKLAKKQKQNRPIPQWVR---MRTGN-KIRYNAKRRHWRRTKLNL----
>Patiria_miniata@CT01100729.H1.1
-----------------------------------MPAHKTFKIKQKLAKKQKQNRPIPQWVR---MRTGN-KIRYNAKRRHWRRTKLN-----
>Saccoglossus_kowalevskii@CT01070315.H1.1
-----------------------------------MAAHKTFRVKKKLAKKLKQNRPIPQWVR---MRTGN-TIRYNAKRRHWRRTKLKL----
>Ptychodera_flava@CT01071219.H1.1
-----------------------------------MAAHKSFRVKKKLAKKLKQNRPIPQWVR---MRTGN-TIRYNAKRRHWRRTKLKL----
>Balanoglossus_clavigerus@FN986973.H1.1
-----------------------------------MAAHKSLRVKKKLAKKLKQNRPIPQWVR---MRTGN-TIRYNAKRRHWRRTKLKL----
>Xenoturbella_bocki@AM160277.H1.1
-----------------------------------MAAHKTFRIKMKLAKKMKQNRPIPQWVR---MQTGN-KIRYNAKRRHWRRTKLKL----
>Branchiostoma_floridae@30921138.17
-----------------------------------MGANKTFRIKKKLAKKQKQNRPIPQWVR---MKTGN-TIRYNAKRRHWRRTKLGL----
>Bostrichobranchus_pilularis@CT01091002.H1.1
-------------------------------------------------KKAKTNRPIPQWVR---MRTNN-KIRYNAKRRHWRRTKLGL----
>Oikopleura_dioica@CBY20471
-----------------------------------MAALKSLRNKLILAKKQKQNRPVPTWFR---FKTDT-NIRYNAKRRHWRRSKIGL----
>Cystodytes_dellechiajei@Cdel259.H1.1
-----------------------------------MAPHKTFKIKRHLAKKMKQNRPIPQWVR---MRTGN-RIRYNAKRRHWRRTKLKL----
>Ciona_intestinalis@10116874.11_1
-----------------------------------MAANKTFIIKRLLGKKQKQNRPIPQWVR---MKTGN-KIRYNAKRRHWRRTKLGL----
>Ciona_savignyi@37920347.5
-----------------------------------MGANKTFIIKRILGKKQKQNRPIPQWVR---MKTGN-KIRYNAKRRHWRRTKLGL----
>Botryllus_schlosseri@CT01091002.H1.1
-----------------------------------MSANKSFRIKRHLARKQNINRPIPQWVR---MKTGN-RIRYNAKRRHWRRTKLGL----
>Dendrodoa_grossularia@CT01091002.H1.1
-----------------------------------MAAHKTFRIKRHLAKKQNINRPIPQWVR---MKTGN-RIRYNAKRRHWRRTKLGL----
>Polyandrocarpa_maxima@CT01091002.H1.1
-----------------------------------MAANKTFRIKRHLAKKQNINRPIPQWVR---MKTGN-RIRYNAKRRHWRRTKLGL----
>Microcosmus_squamiger@CBN08631
-----------------------------------MAANKSFKIKQCLAKKQNQNRPIPQWVR---MKTGN-KIRYNAKRRHWRRTKLGL----
>Styela_plicata@CT01091002.H1.1
-----------------------------------MSANKTFKIKKHLAKKQNQNRPIPQWVR---MKTGN-KIRYNAKRRHWRRTKLGL----
>Phallusia_mammilata@Pmam75469.H1.1
-----------------------------------MAAHKTXRIKRILARKQNQNRPIPQWVR---MKTGN-KIRYNAKXRH------------
>Molgula_tectiformis@68119538.2
-----------------------------------MAPHKAFRIKIILAKKQKQNRPIPQWVR---MKTGN-KIRYNAKRRHWRRTKLGL----
>Molgula_occidentalis@CT01091002.H1.1
-----------------------------------MAPRKALRIKLILAKKQKQNRPIPQWIR---MRTGN-KIRYNAKRRHWRRTKLGL----
>Molgula_gulf@MGUL109417.H1.1
------------------------------------APHKTFRIKRILAKKQKQNRPIPQWVR---MRTGN-KIRYNAKRRHWRRTNL------
>Diplosoma_listerianum@46827192.16
-----------------------------------MAAHKTLRIKKLLGKKMKQNRPIPQWVR---MKTGN-KIRYNAKRRHWRRTKLKL----
>Petromyzon_marinus@51789968.11
-----------------------------------MSSHKTFKIKRFLAKKQKQNRPIPQWIR---MKTGN-TIRYNSKRRHWRRTKLGL----
>Lethenteron_japonicum@CT01080929.H1.1
-----------------------------------MSSHKTFKIKRFLAKKQKQNRPIPQWIR---MKTGN-TIRYNSKRRHWRRTKLGL----
>Eptatretus_burgeri@53861714.1
-----------------------------------MGSHKTFRIKRVLAKKQKQNRPIPQWIR---MRTGN-TIRYNSKRRHWRRTKLRL----
>Leucoraja_erinacea@CT01080729.H1.1
-----------------------------------MPSHKTFRIKRFLAKKMKQNRPIPQWIR---MKTGN-KIRYNSKRRHWRRTKLGL----
>Danio_rerio@AAH72550
-----------------------------------MASHKTFRIKRFLAKKQKQNRPIPQWIR---MKTGN-KIRYNSKRRHWRRTKLGL----
>Ambystoma_mexicanum@ACH43932
-----------------------------------MSSHKTFKIKRFLAKKQKQNRPIPQWIR---MKTGN-KIRYNSKRRHWRRTKLGL----
>Xenopus_tropicalis@ACH43932
-----------------------------------MSSHKTFKIKRFLAKKQKQNRPIPQWIR---MKTGN-KIRYNSKRRHWRRTKLGL----
>Ornithorhynchus_anatinus@XP_001509794
-----------------------------------XSSHKTFRIKRFLAKKQKQNRPIPQWIR---MKTGN-KIRYNSKRRHWRRTKLGL----
>Homo_sapiens@XP_001724982
-----------------------------------MSSHKTFRIKHFLAKKQKQNRPIPQWIR---MKTGN-TIRYNSKRRQWRRTKLGL----
>Mus_musculus@EDL17624
-----------------------------------MSSHKTFRIKRFLAKKQKQNRPIPQWIR---MKTGN-KIRYNSKRRHWRRTKLGL----
>Bos_taurus@XP_002702039
-----------------------------------MSSHKTFRIKRFLAKKQKQNRPIPQWIR---MKTGN-KIRYNSKRRHWRRTKLGL----
>Gallus_gallus@ACH43932
-----------------------------------MSSHKTFKIKRFLAKKQKQNRPIPQWIR---MKTGN-KIRYNSKRRHWRRTKLGL----
>Meleagris_gallopavo@XP_003208516
----------------------------------------------XLAVKQKQNRPIPQWIR---MKTGN-KIRYNSKRRHWRRTKLGL----
>Eucidaris_tribuloides@CT04120103.H1.1
-----------------------------------MPSHKSFKIKQKLAKKQKQNRPIPQWVR---LRTGN-RIRYNAKRRHWKRTKLNF----
>Monodelphis_domestica@XP_003342325
--------------------------------XXXMSSHKTFRIKRFLAKKQKQNRPIPQWIR---MKTGN-KIRYNSKRRHWRRTKLGL----
>Clavelina_lepadiformis@CT02130507.H1.1
-----------------------------------MAANKTFIIKRLLARKQKQNRPIPQWVR---MKTGN-KIRYNAKRRHWRRTKLGL----
>Doliolum_nationalis@Dnat1586.H1.1
-----------------------------------MAAHKTFIIKRILAKKQKQNRPIPQWVR---MKTGN-KIRYNAKRRHWRRTKLGL----
>Salpa_fusiformis@Sfus5695.H1.1
-----------------------------------MAANKTFIIKRKLAKKAKQNRPLPQWVR---MKTGN-KIRYNAKRRHWRRTKLGL----
>Ophionotus_victoriae@CT01130528.H1.1
-----------------------------------MPSHKAFKIKQKLAKKQKQNRPIPAWVR---MKTGN-RIRYNAKRRHWRRTKLNF----
>Anas_platyrhynchos@EOB00638
-----------------------------------QSSHKTFKIKRFLAKKQKQNRPIPQWIR---MKTGN-KIR-------------------
>Alligator_sinensis@XM_006028487.H1.1
------------------------------------SSHKTFKIKRYLAKKQKQNRPIPQWIR---MKTGN-KIRYNSKRRHWRRTKLGL----
>Caiman_crocodilus@Contig640.H1.1
-----------------------------------MSSHKTFKIKRFLAKKQKQNRPIPQWIR---MKTGN-KIRYNSKRRHWRRTKLGL----
>Caretta_caretta@Contig763.H1.1
-----------------------------------MSSHKTFKIKRFLAKKQKQNRPIPQWIR---MKTGN-KIRYNSKRRHWRRTKLGL----
>Chelonoidis_nigra@Contig1633.H1.1
-----------------------------------MSSHKTFKIKRFLAKKQKQNRPVPTWIR---MKTGN-RIRYNSKRRHWRRTKLGL----
>Crocodylus_niloticus@CT01131211.H1.1
-----------------------------------MSSHKTFKIKRFLAKKQKQNRPIPQWIR---MKTGN-KIRYNSKRRHWRRTKLGL----
>Cyclorana_alboguttata@CT01131211.H1.1
-----------------------------------MSSHKTFRIKRFLAKKQKQNRPIPQWIR---MKTGN-KIRYNSKRRHWRRTKLGL----
>Elaphe_guttata@CT01131211.H1.1
-----------------------------------MSSHKTFKIKRFLAKKQKQNRPIPQWIR---MKTGN-KIRYNSKRRHWRRTKLGL----
>Emys_orbicularis@Contig18094.H1.1
-----------------------------------MSSHKTFKIKRFLAKKQKQNRPIPQWIR---MKTGN-KIRYNSKRRHWRRTKLGL----
>Eublepharis_macularius@Emac20140.H1.1
-----------------------------------MSSHKTFKIKRFLAKKQKQNRPIPQWIR---MKTGN-KIRYNSKRRHWRRTKLGL----
>Lampropholis_coggeri@CT01131211.H1.1
-----------------------------------MSSHKTFKIKRFLAKKQKQNRPIPQWIR---MKTGN-KIRYNSKRRHWRRTKLGL----
>Latimeria_chalumnae@CT01131211.H1.1
-----------------------------------MSSHKSFRVKRFLAKKQKQNRPIPQWIR---MKTGN-KIRYNSKRRHWRRTKLGL----
>Latimeria_menadoensis@GAPS01065626.H1.1
-----------------------------------MSSHKSFRVKRFLAKKQKQNRPIPQWIR---MKTGN-KIRYNSKRRHWRRTKLGL----
>Notophthalmus_viridescens@Nvir16925.H1.1
-----------------------------------MSSHKTXKIKRFLAKKXKXXRXXPXXIX---MKTGN-KIRYNSKRRHWRRTKLGL----
>Phrynops_hilarii@Contig17652.H1.1
-----------------------------------MSSHKTFNIKRFLAKKQKQNRPIPQWIR---MKTGN-KIRYNSKRRHWRRTKLGL----
>Podarcis_sp.@Contig689.H1.1
-----------------------------------MSSHKTFKIKRFLAKKQKQNRPIPQWIR---MKTGN-KIRYNSKRRHWRRTKLGL----
>Pogona_vitticeps@CT01131211.H1.1
-----------------------------------MSSHKTFKIKRFLAKKQKQNRPIPQWIR---MKTGN-KIRYNSKRRHWRRTKLGL----
>Protopterus_annectens@CT01131211.H1.1
-----------------------------------MSSHKTFRIKRFLAKKQKQNRPIPQWIR---MKTGN-KIRYNSKRRHWRRTKLGL----
>Python_regius@CT01131211.H1.1
-----------------------------------MSSHKTFKIKRFLAKKQKQNRPIPQWIR---MKTGN-KIRYNSKRRHWRRTKLGL----
>Sphenodon_punctatus@CT01131211.H1.1
-----------------------------------MSSHKTFKIKRFLAKKQKQNRPIPQWIR---MKTGN-KIRYNSKRRHWRRTKLGL----
>Trachemys_scripta@CT01131211.H1.1
-----------------------------------MSSHKTFKIKRFLAKKQKQNRPIPQWIR---MKTGN-KIRYNSKRRHWRRTKLGL----
