# Supplementary material for: A phylogenomic framework and timescale for comparative studies of tunicates
Source: BMC Biol. 2018 Apr 13;16:39. doi: 10.1186/s12915-018-0499-2 (PMC5899321; doi:10.1186/s12915-018-0499-2)
Supplement: Supplementary file 4 — Supporting data. Transcriptome assemblies, alignments, and trees. (ZIP 38502 kb) [file 12915_2018_499_MOESM4_ESM.zip › 12915_2018_499_MOESM4_ESM/12915_2018_499 (Delsuc) Files Updated 23-03-2018/rpl42.fasta]

>Patiria_pectinifera@93322871.1
-------------------MVNVPKARRTFCK--KCGHHKVHKVT-QYK-AGKASLYVQGK-RR--YDR-KQT-GYGGQTKP--------VFHKKA----KTTKKIVLRMECTE--CKFRKQLPI--KRCKHFELG-GD---KKRK--GQ--MIQF----
>Patiria_miniata@CT01100729.H1.1
-------------------MVNVPKARRTFCK--KCGHHKMHKVT-QYK-AGKASLFVQGK-RR--YDR-KQT-GYGGQTKP--------VFHKKA----KTTKKIVLRMECTE--CKFRKQLPI--KRCKHFELG-GD---KKRK--GQ--MIQF----
>Strongylocentrotus_purpuratus@8390722.1
-------------------MVNVPKNRRTYCK--KCKKHMNHKVT-QYK-AGKASLYTQGK-RR--YDR-KQM-GYGGQTKP--------IFRKKA----KTTKKIVLRMECTD--CKFRKQLPI--KRCKHFELG-GD---KKRK--GQ--MIQF----
>Holothuria_glaberrima@CT01070704.H1.1
-------------------MVNVPKTRRTYCR--KCKRHQTHKVS-QYK-AGKASLYTQGK-RR--YDR-KQE-GYGGQTKP--------IFRKKA----KTTKKIVLRMECSE--CKFRKQCPI--KRCKHFELG-GD---KKRK--GQ--MIQF----
>Apostichopus_japonicus@CT01090403.H1.1
-------------------MVNVPKTRRTYCK--KCKRHQTHKVS-QYK-AGKASLYTQGK-RR--YDR-KQE-GYGGQTKP--------IFRKKA----KTTKKIVLRMECAE--CKFRKQLPI--KRCKHFELG-GD---KKRK--GQ--MIQF----
>Saccoglossus_kowalevskii@ti.12
-------------------MVNVPKTRRTYCR--KCKVHNLFKVT-QYK-KGRESSFAQGR-RR--YDR-KQS-GYGGQTKV--------IFRKKA----KTTKKIVLRLECTN--CKTRKQLTI--KRCKHFELG-GD---KKRK--GQ--MIQF----
>Ptychodera_flava@1987364657.H1.1
-------------------MVNVPKTRRTYCK--KCRKHMMFKVT-QYK-KGRESPYAQGR-RR--YDR-KQA-GYGGQTKP--------IFHKKA----KTTKKIVLRLECTT--CKVRKQLPI--KRCKHFELG-GD---KKRK--GQ--MIQF----
>Balanoglossus_clavigerus@CT01101218.H1.1
-------------------MVNVPKTRRTYCK--KCRKHMMFKVT-QYK-KGKESPCAQGR-RR--YDR-KQS-GYGGQTKP--------IFHKKA----KTTKKIVLRLECTT--CKVRKQLPI--KRCKHFELG-GD---KKRK--GQ--MIQF----
>Xenoturbella_bocki@CT01071002.H1.1
-------------------MVNVPKVRRTFCKGSKCRRHQVHKVT-QYK-AGKASLYAQGK-RR--YDR-KQK-GYGGQTKP--------VFHKKA----KTTKKITLRMECTV--CKFRKQLTI--KRCKHFELG-GD---KKRK--GQ--MIQF----
>Branchiostoma_floridae@30914038.34
-------------------MVNVPKTRRTFCK--KCKKHCNHKVT-QYK-TGKASLYKLGK-RR--YDR-KQS-GYGGQTKP--------IFHKKA----KTTKKIVLRLECTD--CRAKRMVAI--KRCKHFELG-GD---KKRK--GQ--MIQF----
>Oikopleura_dioica@ti.2
-------------------MVNVPKTRKTFSKS--LNKHSTFKVT-QYK-KGKDSIFAQGK-RR--YDR-KQS-GYGGQTKP--------VFHKKA----KTTKKIVLRLECTK--SKKRKLLVI--KRCKHFELG-GD---KKRK--GQ--MIQF----
>Diplosoma_listerianum@46826689.47
-------------------MVNVPKTRNTFCDGKKCRKHTLHKVT-QYK-QGKARLFAQGK-RR--YDR-KQS-GYGGQTKP--------VFHRKA----KTNKKIVLRLECVK--CKRRNQLCI--KRCKHFELG-GD---RRRK--GQ--MIQF----
>Ciona_intestinalis@16881392.1
-------------------MVNVPKTRKTYCSHKNCKKHTLHKVT-QYK-TGKASLYAQGK-RR--YDR-KQS-GYGGQTKV--------VFRKKA----KVTKKIVLRMECSQ--CKARKQLAI--KRCKHFELG-GD---RKRK--GQ--MIQF----
>Ciona_savignyi@51744875.3
-------------------MVNVPKTRKTYCSHKNCKKHTLHKVT-QYK-AGKASLYAQGK-RR--YDR-KQS-GYGGQTKV--------VFRKKA----KVTKKIVLRMECTE--CKARKQVAI--KRCKHFELG-GD---KKRK--GQ--MIQF----
>Halocynthia_roretzi@DB617576.H1.1
---------------------NVPKTRKTYCAGKRCKRHTVHKVT-QYK-TGKPSTFAQGK-RR--YDR-KQS-GYGGQTKV--------IFRKKA----KTTKKIVLRMECAT--CKTRKQLAI--KRCKHFELG-GD---KKRK--GQ--MIQF----
>Dendrodoa_grossularia@CT01091002.H1.1
-------------------MVNVPKTRRTYCRGKNCKRHQLHKVT-QYK-SGKASLYAEGK-RR--YDR-KQS-GYGGQTKV--------VFRKKA----KTTKKIVLRMECTS--CKSRKQLAI--KRCKHFELG-GD---KKRK--G-----------
>Botryllus_schlosseri@CT01110107.H1.1
---------------------------------------------------------AQGK-RR--YDX-KQS-GYGGQTKV--------VFRKKA----KTTKKILLRMECTT--CKARKQLAI--KRCKHFELG-GD---KKRK--GQ--MIQF----
>Polyandrocarpa_maxima@CT01091002.H1.1
-------------------MVNVPKTRRTFCKAKNCRRHRLHKVT-QYK-QGKASLHVQGK-RR--YDR-KQS-GYGGQTKV--------VFHKKA----KTTKKIVLRMECTT--CKCRKQLAI--KRCKHFELG-GD---KKRK--GQ--MIQF----
>Styela_plicata@Spli40696.H1.1
--------------------------KKTYCKADGCKRHRLHKVT-QYK-AGKASLYAQGK-RR--YDR-KQV-G-------------------------------------------------------------------------------------
>Clavelina_lepadiformis@CT01091002.H1.1
-----------------------PKTRKTYCKKKCCKRHTLHKVT-QYK-TGKASLFAQGK-RR--YDR-KQS-GYGGQTKP--------VFHKKA----KTTKKIVLRMECTV--CKCRKQLPI--KRCKHFELG-GD---RKRK--GQ--MIQF----
>Phallusia_mammilata@CT01091002.H1.1
-------------------MVNVPKTRRTYCGHKDCKRHTLHKVT-QYK-TGKASLYAQGK-RR--YDR-KQS-GYGGQTKP--------VFHKKA----KTTKKIVLRMECTV--CKSRKQLPI--KRCKHFELG-GD---KKRK--GQ--MIQF----
>Molgula_tectiformis@68119150.7
-------------------MVNVPKIRNTFCKAKKCKRHTKHKVT-QYK-AGKASLYAQGK-RR--YDR-KQS-GYGGQTKV--------VFRKKA----KVTKKVVLRMECTV--CKARKQIAL--KRCKHFELG-GD---KKRK--GQ--MIQF----
>Molgula_gulf@CT01091002.H1.1
-------------------MVNVPKVRNTFCKGKNCKKHTKHKVT-QYK-AGKASLYAQGK-RR--YDR-KQS-GYGGQTKV--------VFRKKGQ---KLTKKVVLRMECTK--CKARKQVAL--KRCKHFELG-GD---KKRK--G-----------
>Bostrichobranchus_pilularis@CT01091002.H1.1
-------------------MVNVPKVRNTFCKGQKCKRHTKHKVT-QYK-AGKASLYAQGK-RR--YDR-KQS-GYGGQTKP--------IFHKKA----KTTKKITLRMECTK--CKARKQISI--KRCKHFELG-GD---KKRK--GQ--M-------
>Molgula_occidentalis@CT01091002.H1.1
-------------------MVNVPKVRNTYCKAKCCKRHTKHKVT-QYK-AGKASLYAQGK-RR--YDR-KQS-GYGGQTKP--------IFHKKA----KTTKKVVLRMECTK--CKARKQVSL--SRCKHFELG-GD---KKRK--GQ--MIQF----
>Petromyzon_marinus@51796378.11
-------------------MVNVPKSRRTFCK--KCRKHQPHKVT-QYK-KGKDSVYAQGK-RR--YDR-KQS-GYGGQTKP--------IFHKKA----KTTKKIVLRLECVEPSCRAKRMIAI--KRCKHFELG-GD---KKRK--GQ--VIQF----
>Lethenteron_japonicum@CT01080929.H1.1
-------------------MVNVPKSRRTFCK--KCRKHQPHKVT-QYK-KGKDSVYAQGK-RR--YDR-KQS-GYGGQTKP--------IFHKKA----KTTKKIVLRLECVEPNCRAKRMIAI--KRCKHFELG-GD---KKRK--GQ--VIQF----
>Eptatretus_burgeri@53880614.1
--------------------VNVPKTRRTFCK--RCRKHQLHKVT-QYK-KGKDSLYAQGK-RR--YDR-KQS-GYGGQTKP--------IFHKKA----KTTKKIVLRLECVEPNCRAKRMLPI--KRCKHFELG-GD---KKRK--GQ--VIQF----
>Leucoraja_erinacea@GD242722.H1.1
-------------------MVNVPKTRRTYCK--KCRKHQPHKVT-QYK-KGKDSLYAQGK-RR--YDR-KQS-GYGGQTKP--------IFRKKA----KTTKKIVLRLECVEPNCRSKRMLAI--KRCKHFELG-GD---KKRK--GQ--VIQF----
>Danio_rerio@ADO28148
-------------------MVNVPKTRRTYCK--KCKKHQPHKVT-QYK-KGKDSLYAQGK-RR--YDR-KQS-GYGGQTKP--------IFRKKA----KTTKKIVLRLECVEPNCRSKRMLAI--KRCKHFELG-GD---KKRK--GQ--VIQF----
>Xenopus_tropicalis@CAJ82469
-------------------MVNVPKTRRTYCK--KCGRHQPHKVT-QYK-KGKDSLYAQGK-RR--YDR-KQS-GYGGQTKP--------IFRKKA----KTTKKIVLRLECVDSNCRSKRMLAI--KRCKHFELG-GD---KKRK--GQ--VIQF----
>Ambystoma_mexicanum@45816852.1
-------------------MVNVPKTRRTYCK--KCGKHQPHKVT-QYK-KGKDSLYAQGK-RR--YDR-KQS-GYGGQTKP--------IFRKKA----KTTKKIVLRLECVESNCRSKRMLAI--KRCKHFELG-GD---KKRK--GQ--VIQF----
>Ornithorhynchus_anatinus@XP_001513583
-----------------XXXVNVPKTRRTYCK--KCGKHQPHKVT-QYK-KGKDSLYAQGK-RR--YDR-KQS-GYGGQTKP--------IFRKKA----KTTKKIVLRLECVEPNCRSKRMLAI--KRCKHFELG-GD---KKRK--GQ--VIQF----
>Homo_sapiens@NP_066357
----------------XXXMVNVPKTRRTFCK--KCGKHQPHKVT-QYK-KGKDSLYAQGK-RR--YDR-KQS-GYGGQTKP--------IFRKKA----KTTKKIVLRLECVEPNCRSKRMLAI--KRCKHFELG-GD---KKRK--GQ--VIQF----
>Pan_troglodytes@XP_001152282
----------------XXXMVNVPKTRRTFCK--KCGKHQPHKVT-QYK-KGKDSLYAQGR-RR--YDR-KQS-GYGGQTKP--------IFRKKA----KTTKKIVLRLECVEPNCRSKRMLAI--KRCKHFELG-GD---KKRK--GQ--VIQF----
>Mus_musculus@XP_001481221
-------------------MVNVPKTRRTFCK--KCGKHQPHKVT-QYK-KGKDSLYAQGK-RR--YGR-KQS-GYGGQTKP--------IFRKKA----KTTKKIVLRLECVEPNCRSKRMLAI--KRCKHFELG-GD---KKRK--GQ--VIQF----
>Anolis_carolinensis@XP_003227133
-----------------XXXVNVPKTRRTYCK--KCGKHQPHKVT-QYK-KGKESLYAQGK-RR--YDR-KQS-GYGGQTKP--------IFRKKA----KTTKKIVLRLECVEPNCRSKRMLAI--KRCKHFELG-GD---KKRK--GQ--VIQF----
>Gallus_gallus@XP_003641142
-------------------MVNVPKTRRTYCK--KCGKHQPHKVT-QYK-KGKDSLHAQGK-RR--YTR-KQS-GYGGQTKP--------IFRKKA----KTTKKIVLRLECVEPNCRSKRMLAI--KRCKHFELG-GD---KKRK--GQ--VIQF----
>Eucidaris_tribuloides@CT02120103.H1.1
-------------------MVNVPKTRRTYCK--KCKRHMSHKVT-QYK-AGKASLYTQGK-RR--YDR-KQS-GYGGQTKP--------IFHKKA----KTTKKIVLRMECTD--CKFRKQLPI--KRCKHFELG-GD---KKRK--GQ--MIQF----
>Lytechinus_variegatus@CT01120103.H1.1
-------------------MVNVPKNRRTYCK--KCKKHMNHKVT-QYK-AGKASLYTQGK-RR--YDR-KQM-GYGGQTKP--------IFRKKA----KTTKKIVLRMECMD--CKFRKQLPI--KRCKHFELG-GD---KKRK--GQ--MIQF----
>Oreochromis_niloticus@XP_004545851
-------------------MVNVPKTRRTFCK--KCKKHQPHKVT-QYK-KGKDSLYVQGK-RR--YDR-KQS-GYGGQSKP--------IFRKKA----KTTKKIVLRLECVEPNCRSKRMLAI--KRCKHFELG-GD---KKRK--GQ--VIQF----
>Crotalus_adamanteus@AFJ51267
-------------------MVNVPKTRRTYCK--KCGKHQPHKVT-QYK-KGKESLYAQGK-RR--YDR-KRS-GYGGQTKP--------IFRKKA----KTTKKIVLRLECVEPNCRSKRMLAI--KRCKHFELG-GD---KKRK--GQ--VIQF----
>Bos_grunniens_mutus@ELR50931
-------------------MVNVPKTRRTFCK--KCGKHQPHKVT-QYK-KGKDSLYAQGK-RR--YDR-KQS-GYGGQTKP--------IFRKKA----KTTKKIVLRLECVEPNCRSKRMLAI--KRCKHFELG-SD---KKRK--GQ--VIQF----
>Columba_livia@EMC80698
-----------------XXXVNVPKTRRTYCK--KCGKHQPHKVT-QYK-KGKDSLYAQGK-RR--YDR-KQS-GYGGQTKP--------IFRKKA----KTTKKIVLRLECVEPNCRSKRMLAI--KRCKHFELG-GD---KKRK--X-----------
>Doliolum_nationalis@Dnat1710.H1.1
-------------------MVNIPKARKTYCSHKNCKKHTLHKVT-QYK-TGKASLFAQGK-RR--YDR-KQS-GYGGQTKP--------VFHKKA----KTTKKIVLRMECTE--CKARKQIPI--KRCKHFELG-GD---KKRK--GQ--MIQF----
>Salpa_fusiformis@Sfus6171.H1.1
-------------------MVNVPKNRKTYCSGKDCKKHTMHKVT-QYK-AGKASLMAQGK-RR--YDR-KQS-GYGGQTKP--------VFHKKA----KTTKKIVLRLECAK--CKCRKQLPL--KRCKHFELG-GD---KKRK--GQ--MIQF----
>Ophionotus_victoriae@CT01130528.H1.1
-------------------MVNVPKTRRTFCK--KCRHHKMHKVT-QYK-TGKASLFSQGK-RR--YDR-KQS-GYGGQTKV--------IFRKKA----KTTKKIVLRMECTD--CKARKQVSL--KRCKHFELG-GD---KKRK--GQ--MIQF----
>Anas_platyrhynchos@EOA95502
----------------------------------------------------------XGK-RR--YDR-KQS-GYGGQTKP--------IFRKKA----KTTKKIVLRLECVEPNCRSKRMLAI--KRCKHFELG-GD---KKRK--GQ--VIQF----
>Alligator_sinensis@XM_006026521.H1.1
-------------------MVNVPKTRRTYCK--KCGKHQPHKVT-QYK-KGKDSLYAQGK-RR--YDR-KQS-GYGGQTKP--------IFRKKA----KTTKKIVLRLECVEPNCRSKRMLAI--KRCKHFELG-GD---KKRK--GQ--VIQF----
>Caiman_crocodilus@Contig301.H1.1
-------------------MVNVPKTRRTYCK--KCGKHQPHKVT-QYK-KGKDSLYAQGK-RR--YDR-KQS-GYGGQTKP--------IFRKKA----KTTKKIVLRLECVEPNCRSKRMLAI--KRCKHFELG-GD---KKRK--GQ--VIQF----
>Caretta_caretta@CT01131211.H1.1
-----------------------------------------------------------------------------------------------A----KTTKKIVLRLECVEPNCRSKRMLAI--KRCKHFELG-GD---KKRK--GQ--VIQF----
>Chelonoidis_nigra@Contig1639.H1.1
-------------------MVNVPKTRRTYCK--KCGKHQPHKVT-QYK-KGKDSLYAQGK-RR--YDR-KQS-GYGGQTKP--------IFRKKP----KTTKKIVLRLECVEPNCRSKRMLAI--KRCKHFELG-GD---KKRK--GQ--VIQF----
>Chrysemys_picta_bellii@CT01131211.H1.1
--------------------VNVPKTRRTYCK--KCGKHQPHKVT-QYK-KGKDSLYAQGK-RR--YDR-KQS-GYGGQPKP--------IFRKKA----KTTKKIVLRLECVEPNCRSKRMLAI--KRCKHFELG-GD---KKRK--GQ--VIQF----
>Crocodylus_niloticus@CT01131211.H1.1
-------------------MVNVPKTRRTYCK--KCGKHQPHKVT-QYK-KGKDSLYAQGK-RR--YDR-KQS-GYGGQTKP--------IFRKKA----KTTKKIVLRLECVEPNCRSKRMLAI--KRCKHFELG-GD---KKRK--GQ--VIQF----
>Cyclorana_alboguttata@CT01131211.H1.1
---------------------------------------------------GKDSLYAQGK-RR--YDR-KQS-GYGGQTKP--------IFRKKA----KTTKKIVLRLECVDSNCRSKRMLAI--KRCKHFELG-GD---KKRK--GQ--VIQF----
>Elaphe_guttata@CT01131211.H1.1
-------------------MVNVPKTRRTYCK--KCGKHQPHKVT-QYK-KGKESLYAQGK-RR--YDR-KRS-GYGGQTKP--------IFRKKA----KTTKKIVLRLECVEPNCRSKRMLAI--KRCKHFELG-GD---KKRK--GQ--VIQF----
>Emys_orbicularis@Contig18386.H1.1
-------------------MVNVPKTRRTYCK--KCGKHQPHKVT-QYK-KGKDSLYAQGK-RR--YDR-KQS-GYGGQPKP--------IFRKKA----KTTKKIVLRLECVEPNCRSKRMLAI--KRCKHFELG-GD---KKRK--GQ--VIQF----
>Eublepharis_macularius@CT01131211.H1.1
-------------------MVNVPKTRRTYCK--KCGKHQPHKVT-QYK-KGKESLYAQGK-RR--YDR-KQS-GYGGQTKP--------IFRKKA----KTTKKIVLRLECVEPNCRSKRMLAI--KRCKHFELG-GD---KKRK--RQ--VIQF----
>Lampropholis_coggeri@CT01131211.H1.1
-------------------MVNVPKTRRTYCK--KCGKHQPHKVT-QYK-KGKESLYAQGK-RR--YDR-KQS-GYGGQTKP--------IFRKKA----KTTKKIVLRLECVEPNCRSKRMLAI--KRCKHFELG-GD---KKRK--GQ--VIQF----
>Latimeria_chalumnae@CT01131211.H1.1
-------------------MVNVPKTRRTFCR--KCHKHQTHKVT-QYK-KGKDSLYAQGK-RR--YDR-KQS-GYGGQTKP--------IFRKKA----KTTKKIVLRLECVEPNCRSKRMLAI--KRCKHFELG-GD---KKRK--GQ--VIQF----
>Latimeria_menadoensis@CT01131211.H1.1
-------------------MVNVPKTRRTFCR--KCHKHQTHKVT-QYK-KGKDSLYAQGK-RR--YDR-KQS-GYGGQTKP--------IFRKK-----------------------------------------------------------------
>Notophthalmus_viridescens@CT01131211.H1.1
--------------------VNVPKTRRTYCK--KCGXHXPHKVT-QXK-KGKDSLYAQGK-RR--YDR-KQS-GYGGQTKP--------IFRKKA----KTTKXIVLRLXCXXXXXXSXXMLXX--XXXXXXELG-GD---KKRK--GQ--VIQF----
>Pelodiscus_sinensis@toto44681.H1.1
--------------------VNVPKTRRTYCK--KCCKHQPHKVT-QYK-KGKDSLYAQGK-RR--YDR-KQS-GYGGQTKP--------IFRKKA----KTTKKIVLRLECVEPNCRSKRMLAI--KRCKHFELG-GD---KKRK--GQ--VIQF----
>Phrynops_hilarii@Contig1648.H1.1
-------------------MVNVPKTRRTYCK--KCGKHQPHKVT-QYK-KGKDSLYAQGK-RR--YDR-KQS-GYGGQTKP--------IFRKKA----KTTKKIVLRLECVEPNCRSKRMLAI--KRCKHFELG-GD---KKRK--GQ--VIQF----
>Podarcis_sp.@Contig565.H1.1
-------------------MVNVPKTRRTYCK--KCGKHQPHKVT-QYK-KGKESLYAQGK-RR--YDR-KQS-GYGGQTKP--------IFRKKA----KTTKKIVLRLECVEPNCRSKRMLAI--KRCKHFELG-GD---KKRK--GQ--VIQF----
>Pogona_vitticeps@CT02131211.H1.1
-----------------------------------CGKHQPHKVT-QYK-KGKESLYAQGK-RR--YDR-KQS-GYGGQTKP--------IFRKKA----KTTKKIVLRLECVEPNCRSKRMLAI--KRCKHFELG-GD---KKRK--GQ--VIQF----
>Protopterus_annectens@CT01131211.H1.1
-------------------MVNVPKTRRTYCK--KCRKHQPHKVT-QYK-KGKDSLYAQGK-RR--YDR-KQS-GYGGQTKP--------IFRKKA----KTTKKIVLRLECVEPNCRSKRMLAI--KRCKHFELG-GD---KKRK--GQ--VIQF----
>Python_regius@CT01131211.H1.1
--------------------------------------HQPHKVT-QYK-KGKESLYAQGK-RR--YDR-KRS-GYGGQTKP--------IFRKKA----KTTKKIVLRLECVEPNCRSKRMLAI--KRCKHFELG-GD---KKRK--GQ--VIQF----
>Trachemys_scripta@CT01131211.H1.1
-------------------MVNVPKTRRTYCK--KCGKHQPHKVT-QYK-KGKDSLYAQGK-RR--YDR-KQS-GYGGQPKP--------IFRKKA----KTTKKIVLRLECVEPNCRSKRMLAI--KRCKHFELG-GD---KKRK--GQ--VIQF----
