# Supplementary material for: A phylogenomic framework and timescale for comparative studies of tunicates
Source: BMC Biol. 2018 Apr 13;16:39. doi: 10.1186/s12915-018-0499-2 (PMC5899321; doi:10.1186/s12915-018-0499-2)
Supplement: Supplementary file 4 — Supporting data. Transcriptome assemblies, alignments, and trees. (ZIP 38502 kb) [file 12915_2018_499_MOESM4_ESM.zip › 12915_2018_499_MOESM4_ESM/12915_2018_499 (Delsuc) Files Updated 23-03-2018/rpl43b.fasta]

>Holothuria_glaberrima@CT01070704.H1.1
------------------------MAK-RTK-KVGIVGKYGTRYGAS-LRKQVKKIEISQ--HGKY-T---CVFCGKE-NMK---RKCVGIWHC--RS---CKKTVA-GGAWVYSTT--AA-VQVR--------S-AIRRLR---EVKE------------------------------------------------------
>Apostichopus_japonicus@CT01090403.H1.1
------------------------MAK-RTK-KVGIVGKYGTRYGAS-LRKQVKKIEISQ--HGKY-T---CVFCGKE-NMK---RKCVGIWHC--KS---CKKTVA-GGAWNYSTT--AA-VQVR--------S-AIRRLR---ELKE------------------------------------------------------
>Strongylocentrotus_purpuratus@XP_789512
------------------------MAK-RTR-KVGITGKYGTRYGAS-LRKMVKKIEISQ--HGKC-T---CVFCGKD-SMK---RKVVGIWHC--KI---CRKTVA-GGAWVYSTT--AA-ATVR--------S-VVRRLR---EMQDI-----------------------------------------------------
>Paracentrotus_lividus@AM558552.H1.1
------------------------MAK-RTR-KVGITGKYGTRYGAS-LRKMVKKIEVSQ--HGKC-T---CVFCGKD-SMK---RKVVGIWMC--KI---CRKTVA-GGAWVYSTT--AA-ATVR--------S-VVRRLR---EMQDI-----------------------------------------------------
>Patiria_pectinifera@93313505.1
------------------------MAK-RTK-KVGITGKYGTRYGAS-LRKMVKKIEISQ--HGKY-T---CVFCGKD-AMR---RKCVGIWHC--KA---CRKVVA-GGAWVYSTS--AA-ATVR--------S-AVRRLR---EMKE------------------------------------------------------
>Patiria_miniata@CT01100729.H1.1
------------------------MAK-RTK-KVGITGKYGTRYGAS-LRKMVKKIEISQ--HGKY-T---CVFCGKD-AMR---RKCVGIWHC--KA---CRKVVA-GGAWVYSTS--AA-ATVR--------S-AVRRLR---EMKE------------------------------------------------------
>Solaster_stimpsonii@CT01061031.H1.1
------------------------MAK-RTK-KVGITGKYGTRYGAS-LRKMVKKIEISQ--HGKY-T---CVFCGKD-AMR---RKCVGIWNC--KA---CRKVVA-GGAWVY-----------------------------------------------------------------------------------------
>Saccoglossus_kowalevskii@XP_002732811
------------------------MAK-RTR-KVGVVGKYGTRYGAS-LRKMVKKIEITQ--HSKY-T---CTFCGKE-KMR---RTCVGIWNC--KS---CKKTIA-GGAWVYSTT--AA-ATVR--------S-AIRRLR---EVKET-----------------------------------------------------
>Ptychodera_flava@CT01071219.H1.1
------------------------MAK-RTR-KVGVVGKYGTRYGAS-LRKMVKKIEITQ--HSKY-T---CTFCGKE-NMK---RKVVGIWHC--KS---CKKTIA-GGAWVYSTT--AA-ATVR--------S-AIRRLR---ETKD------------------------------------------------------
>Balanoglossus_clavigerus@CT01101218.H1.1
------------------------MGK-RTK-KVGVVGKYGTRYGAS-LRKMVKRIEITQ--HAKY-T---CTFCGKE-NMK---RKVVGIWHC--KS---CKKTIA-GGAWVYSTT--EA-ATIR--------S-AIRRLR---ESKE------------------------------------------------------
>Xenoturbella_bocki@CT01071002.H1.1
------------------------MAK-RTK-KVGIVGKYGTRYGAS-LRKMVKKIEITQ--HGKY-T---CVFCGKE-NMK---RRCVGIWSC--KS---CRKVVA-GGAYVYSTT--AA-ATVR--------S-AIRRLR---ELKE------------------------------------------------------
>Branchiostoma_floridae@EEN47935
------------------------MAK-RTR-KVGIVGKYGTRYGAS-LRKTIKKMEVSQ--HAKY-T---CTFCGKE-NMK---RKSVGIWSC--KS---CRKTIA-GGAWVYSTT--AA-ATVR--------S-AVRRLR---ELKEQ-----------------------------------------------------
>Ciona_intestinalis@XP_002130062
------------------------MAK-RTK-KVGIVGKYGTRYGAS-LRKLIKRMEVSQ--HKKY-T---GP-SGKD-DLK---RVAVGIWHC--KS---LNIRIA-GGAWVPETT--TA-ATVK--------Y-GIRRLR---ENQE------------------------------------------------------
>Ciona_savignyi@51841498.6
------------------------MAK-RTK-KVGIVGKYGTRYGAS-LRKLIKRMEVSQ--HKKY-T---GP-SGKD-DLK---RVAVGIWHC--KS---LNIRIA-GGAWVPETT--TA-ATVK--------Y-SIRRLR---E---------------------------------------------------------
>Clavelina_lepadiformis@CT01091002.H1.1
------------------------MAK-RTK-KVGIVGKYGTRYGAS-LRKLIKRMEVSQ--HKKY-T---GP-SGKD-DLK---RVAVGIWHC--KS---LNIKIA-GGAWVPETT--T-----------------------------------------------------------------------------------
>Molgula_tectiformis@67832152.9
------------------------MAK-RTK-KVGIVGKYGTRYGAS-LRKLIKRMEVSQ--HKKY-T---GP-SGKD-DLK---RVAVGIWYC--KS---LNRKIA-GGAWVPETT--SA-ATVK--------Y-GIRRLR---EQQD------------------------------------------------------
>Bostrichobranchus_pilularis@Bpil73424.H1.1
--------------------------------------------------KLIKRMEVSQ--HKKY-T---GP-SGKD-DLK---RVAVGIWHC--KS---LNRRIA-GGAWVPETT--TA-ATVK--------Y-GIRRLR---EQQD------------------------------------------------------
>Cystodytes_dellechiajei@CT01091002.H1.1
-----------------------------TK-KVGIVGKYGTRYGAS-LRKLVKRMEISQ--HKKY-T---GP-SGKD-DLK---RVAVGIWHC--KS---LDIRIA-GGAWVPETT--TA-ATVK--------Y-GIKRLR---EQKE------------------------------------------------------
>Dendrodoa_grossularia@CT01091002.H1.1
------------------------MAK-RTK-KVGIVGKYGTRYGAS-LRKLIKRMEVSQ--HKKY-T---GP-SGKD-DLR---RLAVGIWHC--KS---LDRKIA-GGAWVPETT--TA-ATVK--------Y-GIKRLR---EQKE------------------------------------------------------
>Botryllus_schlosseri@CT01110107.H1.1
------------------------MAK-RTK-KVGIVGKYGTRYGAS-LRKLIKRMEVSQ--HKKY-T---GP-SGKD-DLK---RVAVGIWYC--KS---LDRKIA-GGAWVPETT--TA-ATVK--------Y-GIKRLR---DQQD------------------------------------------------------
>Molgula_gulf@CT01091002.H1.2
---------------------------------------------------------------------------------------AVGIWHC--KS---LNRKIA-GGAWVPETT--TA-ATVK--------Y-GIRRLR---E---------------------------------------------------------
>Molgula_occidentalis@CT01091002.H1.1
------------------------MAK-RTK-KVGIVGKYGTRYGAS-LRKLIKRMEVSQ--HKKY-T---GP-SGKD-DLK---RVAVGIWYC--KS---LRRHIA-GGAWVPETT--TA-ATVK--------Y-GIRRLR---EQKE------------------------------------------------------
>Phallusia_mammilata@CT01091002.H1.1
------------------------MAK-RTR-KVGIVGKYGTRYGAS-LRKLIKRMEISQ--HKKY-T---GP-SGKD-DLK---RMAVGIWYC--KS---LNTKIA-GGAWVPETT--TA-ATVK--------Y-GVRRLR---EQKE------------------------------------------------------
>Styela_plicata@CT01091002.H1.1
------------------------MAK-RTK-KVGIVGKYGTRYGAS-LRKLIKRMEVSQ--HKKY-T---GP-SGKD-DLR---RMAVGIWYC--KS---LNRKCA-GGAWVPETT--TA-ATVK--------Y-GIKRLR---EQKE------------------------------------------------------
>Halocynthia_roretzi@EY457126.H1.1
------------------------MAK-RTK-KVGIVGKYGTRYGAS-LRKLIKRMEVSQ--HKKY-T---GP-SGKD-DLK---RTAVGIWGC--KS---LNRKVS------------------------------------------------------------------------------------------------
>Oikopleura_dioica@CBY42481
------------------------MAK-RTK-KVGITGKYGTRYGSS-LRKIVKKMEVSQ--HKKY-Q---SPFCGAT-SLK---RTAVGVWTC--AR---TNKKMA-GGAWEPHTQ--NF-QVVS--------M-GIRRLR---EAVES-----------------------------------------------------
>Lethenteron_japonicum@CT01080929.H1.1
------------------------------------------------LRKMVKKIEISQ--HAKY-T---CSFCGKT-KMK---RRAVGIWHC--GS---CMKTVA-GGAWTYNTT--SA-VTVR--------S-AIRRLR---ELKDQ-----------------------------------------------------
>Petromyzon_marinus@51797460.9
------------------------MAK-RTK-KVGIVGKYGTRYGAS-LRKMVKKIEISQ--HAKY-T---CSFCGKT-KMK---RRAVGIWHC--GS---CMKTVA-GGAWTYNTT--SA-VTVR--------S-AIRRLR---ELKDQ-----------------------------------------------------
>Myxine_glutinosa@AAD37803
---------------------------------VGIVGKYGTRYGAS-LRKMVKKIEITQ--HSKY-T---CTFCGKT-KMK---RRAVGIWHC--GS---CMKTVA-GGAWTYNTS--SA-VTVK--------S-AIRRLR---EMKDQ-----------------------------------------------------
>Eptatretus_burgeri@53871122.1
------------------------MAK-HTK-KVGIVGKYGTRYGAS-LRKMVKKIEITQ--HSKY-T---CTFCGKT-KMK---RKAVGIWHC--GS---CMKTVA-GGAWTYNTS--SA-VTVK--------S-AIRRLR---DMKDQ-----------------------------------------------------
>Squalus_acanthias@EE885428.H1.1
------------------------MAK-RTK-KVGIVGKYGTRYGAS-LRKMVKKIEISQ--HAKY-T---CSFCGKT-KMK---RRAVGIWHC--GS---CMKTVA-GGAWAYNTT--SA-VTVK--------S-AIRRLR---ELKDQ-----------------------------------------------------
>Callorhinchus_milii@CT01070718.H1.1
-------------------------AK-RTK-KVGIVGKYGTRYGAS-LRKMVKKIEISQ--HSKY-T---C-----------------------------------------------------------------------------------------------------------------------------------
>Danio_rerio@XP_700878
-----------------------XMAK-RTK-KVGIVGKYGTRYGAS-LRKMVKKIEISQ--HAKY-T---CSFCGKT-KMK---RKAVGIWHC--GS---CMKTVA-GGAWSYNTT--SA-VTVK--------S-AIKRLK---ELKDQ-----------------------------------------------------
>Xenopus_laevis@AAH53766
------------------------MAK-RTK-KVGIVGKYGTRFGAS-LRKMVKKIEISQ--HAKY-T---CSFCGKT-KMK---RKAVGIWHC--GS---CMKIVA-GGAWTYNTT--SA-VTVK--------S-AIRRLK---ELKDQ-----------------------------------------------------
>Xenopus_tropicalis@AAH77677
------------------------MAK-RTK-KVGIVGKYGTRYGAS-LRKMVKKIEISQ--HAKY-T---CSFCGKT-KMK---RKAVGIWHC--GS---CMKIVA-GGAWTYNTT--SA-VTVK--------S-AIRRLK---ELKDQ-----------------------------------------------------
>Ambystoma_mexicanum@AAH77677
------------------------MAK-RTK-KVGIVGKYGTRYGAS-LRKMVKKIEISQ--HAKY-T---CSFCGKT-KMK---RKAVGIWHC--GS---CMKIVA-GGAWTYNTT--SA-VTVK--------S-AIRRLK---ELKDQ-----------------------------------------------------
>Xenopus_tropicalis@CT01070718.H1.1
------------------------MAK-RTK-KVGIVGKYGTRYGAS-LRKMVKKIEINQ--HAKY-T---CSFCGKT-KMK---RKAIGIWHC--GS---CMKIVA-GGAWTYNTT--SA-VTVK--------S-AIRRLK---ELKDQ-----------------------------------------------------
>Monodelphis_domestica@XP_001367848
------------------------XAK-RTK-KVGIVGKYGTRYGAS-LRKMVKKIEISQ--HAKY-T---CSFCGKT-KMK---RRAVGIWHC--GS---CMKTVA-GGAWTYNTT--SA-VTVK--------S-AIRRLK---ELKDQ-----------------------------------------------------
>Pan_troglodytes@XP_516077
------------------------MAK-RTK-KVGIVGKYGIRYGAS-LRKMVKKIEISQ--HAKY-T---CSFCGKT-KMK---RRAVGIWHC--GS---CMKTVA-GGAWTYNTT--SA-VTVK--------S-AIRRLK---ELKDQ-----------------------------------------------------
>Homo_sapiens@AAA60280
------------------------MAK-RTK-KVGIVGKYGTRYGAS-LRKMVKKIEISQ--HAKY-T---CSFCGKT-KMK---RRAVGIWHC--GS---CMKTVA-GGAWTYNTT--SA-VTVK--------S-AIRRLK---ELKDQ-----------------------------------------------------
>Mus_musculus@AAH88285
------------------------MAK-RTK-KVGIVGKYGTRYGAS-LRKMVKKIEISQ--HAKY-T---CSFCGKT-KMK---RRAVGIWHC--GS---CMKTVA-GGAWTYNTT--SA-VTVK--------S-AIRRLK---ELKDQ-----------------------------------------------------
>Gallus_gallus@XP_422070
---------------------XXXMAK-RTK-KVGIVGKYGTRYGAS-LRKMVKKIEISQ--HAKY-T---CSFCGKT-KMK---RKAVGIWHC--GS---CMKTVA-GGAWTYNTT--SA-VTVK--------S-AIRRLK---ELKDQ-----------------------------------------------------
>Eucidaris_tribuloides@CT01120103.H1.1
------------------------MAK-RTR-KVGIVGKYGTRYGAS-LRKMVKKIEITQ--HGKF-T---CVFCGKD-TMK---RKVVGIWYC--KA---CRKTVA-GGAWVYSTT--AA-ATVR--------S-VVRRLR---EMQDV-----------------------------------------------------
>Lytechinus_variegatus@JI439005.H1.1
------------------------MAK-RTR-KVGITGKYGTRYGAS-LRKMVKKIEISQ--HSKC-T---CVFCGKD-TMK---RKVVGIWHC--KI---CRKTVA-GGAWVYSTT--AA-ATVR--------S-VVRRLR---EMQDI-----------------------------------------------------
>Sarcophilus_harrisii@XP_003766336
-----------------------------------------------------------------------XSFCGKT-KMK---RWAVVSWHC--GS---CMKTVA-GGTRTYNTT--SA-VSVK--------S-AIKRLK---ELKDQXXX--------------------------------------------------
>Columba_livia@EMC84193
------------------------QAK-RTK-KVGIVGKYGTRYGAS-LRKMVKKIEISQ--HAKY-T---CSFCGKT-KMK---RKAVGIWHC--GS---CMKTVA-GGAWTYNTT--SA-VTVK--------S-AIRRLK---ELKDQ-----------------------------------------------------
>Chelonia_mydas@EMP26686
----------------------XXXAK-RTK-KVGIVGKYGTRYGAS-LRKMVKKIEISQ--HAKY-T---CSFCGKX-----------------------------------------------------------------------------------------------------------------------------
>Doliolum_nationalis@Dnat1023.H1.1
------------------------MAK-RTK-KVGIVGKYGTRYGAS-LRKLIKKMEISQ--HKKY-T---GP-SGKD-DLK---RMAVGIWHC--KS---LNIKIA-GGAWVPETT--TA-TTVK--------Y-GIRRLR---EQKE------------------------------------------------------
>Salpa_fusiformis@Sfus33672.H1.1
------------------------MAK-RTK-KVGIVGKYGTRYGAS-LRKLIKKIEVSQ--HKKY-T---GP-SGKD-DLK---RVAAGIWKC--KS---LNMKIA-GGAYVPETS--GA-ASFK--------I-KVKSLR---EQKE------------------------------------------------------
>Ophionotus_victoriae@CT02130528.H1.1
------------------------VAK-RTK-KVGITGKYGTRYGAS-LRKMVKKIEVSQ--HGKF-T---CIFCGKE-NMR---RKCVGIWNC--KS---CHKIVA-GGAWVYNTT--AA-VTVR--------S-AIRRLR---EMKE------------------------------------------------------
>Parastichopus_parvimensis@SRA46951422.H1.1
--------------------------K-RTK-KVGIVGKYGTRYGAS-LRKQVKKIEISQ--HGK------------------------------------------------------------------------------------------------------------------------------------------
>Alligator_sinensis@XM_006028695.H1.1
----------------------------RTK-KVGIVGKYGTRYGAS-LRKMVKKIEISQ--HAKY-T---CSFCGKT-KMK---RKAVGIWHC--GS---CMKTVA-GGAWTYNTT--SA-VTVK--------S-AIRRLK---ELKDQ-----------------------------------------------------
>Chrysemys_picta_bellii@CT01131211.H1.1
------------------------MVK-HTK-KVGIVGKYGTRYGAS-LRKMVKKIEISQ--HAKY-T---CSFCGKT-KMK---RKAVGIWHC--GS---CMKTVA-GGAWTYNTT--SA-VTVK--------S-AIRRLK---ELKDQ-----------------------------------------------------
>Crocodylus_niloticus@CT01131211.H1.1
------------------------MAK-RTK-KVGIVGKYGTRYGAS-LRKMVKKIEISQ--HAKY-T---CSFCGKT-KMK---RKAVGIWNC--GS---CMKTVA-GGAWTYNTT--SA-VTVK--------S-AIRRLK---ELKDQ-----------------------------------------------------
>Crotalus_adamanteus@Cada9083.H1.1
------------------------LAK-RTK-KVGIVGKYGTRYGAS-LRKMVKKIEISQ--HAKY-T---CSFCGKT-KMK---RKAVGIWHC--GS---CMKTVA-GGAWTYNTT--SA-VTVK--------S-AIRRLK---ELKDQ-----------------------------------------------------
>Cyclorana_alboguttata@CT01131211.H1.1
-------------------------AK-RTK-KVGIVGKYGTRYGAS-LRKMVKKIEISQ--HAKY-T---CSFCGKT-KMK---RKAVGIWRC--GS---CMKIVA-GGAWTYNTT--SA-VTVK--------S-AIRRLK---ELKDQ-----------------------------------------------------
>Elaphe_guttata@toto21760.H1.1
--------------------------------------KXGTRYGAS-LRKMVKKIEISQ--HAKY-T---CSFCGKT-KMK---RKAVGIWHC--GS---CMKTVA-GGAWTYNTT--SA-VTVK--------S-AIR----------------------------------------------------------------
>Eublepharis_macularius@CT01131211.H1.1
------------------------MAK-RTK-KVGIXGKYXTRYGAS-LRKMVKKIEISQ--HAKY-T---CSFCGKT-KMK---RKAVGIWHC--GS---CMKTVA-GGAWTYNTT--SA-VTVK--------S-AIRRLK---ELKDQ-----------------------------------------------------
>Latimeria_chalumnae@CT01131211.H1.1
------------------------MAK-RTK-KVGIVGKYGTRYGAS-LRKMVKKIEISQ--HAKY-T---CSFCGKT-KMK---RRAVGIWHC--GS---CRKTVA-GGAWTYNTT--SA-VTVR--------S-AIRRLK---ELKDQ-----------------------------------------------------
>Latimeria_menadoensis@CT01131211.H1.1
------------------------MAK-RTK-KVGIVGKYGTRYGAS-LRKMVKKIEISQ--HAKY-T---CSFCGKT-KMK---RRAVGIWHC--GS---CRKTVA-GGAWTYNTT--SA-VTVR--------S-AIRRLK---ELKDQ-----------------------------------------------------
>Leucoraja_erinacea@toto53898.H1.1
---------------------------------------YGTRYGAS-LRKMVKKIEISQ--HAKY-T---CSFCGKT-R---------------------------------------------------------------------------------------------------------------------------
>Notophthalmus_viridescens@Nvir6988.H1.1
------------------------MAK-RTK-KXGIVGKYGTRYGAS-LRKXXKKIEISQ--HAKY-T---CSFCGKT-KMK---RKAVGIWHX--GX---XXKIVA-GGAWTYNTT--SA-VTVK--------S-AIRRLK---ELKDQ-----------------------------------------------------
>Pogona_vitticeps@CT01131211.H1.2
------------------------------K-KVGIVGKYGTRYGAS-LRKMVKKIEISQ--HAKY-T---CSFCGKT-K---------------------------------------------------------------------------------------------------------------------------
>Protopterus_annectens@Pann16848.H1.1
--------------------------------------------------------------HAKY-T---CSFCGKT-KMK---RLAVGIWHC--GS---CMKTVA-GGAWTYNTT--SA-VTVK--------S-AIRRLK---ELKDQ-----------------------------------------------------
>Python_regius@CT01131211.H1.2
------------------------MAK-RTK-KVGIVGKYGTRYGAS-LRKMVKKIEISQ--HAKY-T---CSFCGKT-KMK---RKAVGIWHC--GS---CMKTVA-GGAWTYNTT--SA-VTVK--------S-AIRRLK---ELKDQ-----------------------------------------------------
>Rana_chensinensis@Rche150159.H1.1
------------------------MAK-RTK-KVGIVGKYGTRYGAS-LRXMVKKIEISQ--HAKY-T---CSFCGKT-KMK---RKAVGIWHC--GS---CMKIVA-GGAWTYNTT--SA-VTVK--------S-AIRRLK---ELKDQ-----------------------------------------------------
