# Supplementary material for: A phylogenomic framework and timescale for comparative studies of tunicates
Source: BMC Biol. 2018 Apr 13;16:39. doi: 10.1186/s12915-018-0499-2 (PMC5899321; doi:10.1186/s12915-018-0499-2)
Supplement: Supplementary file 4 — Supporting data. Transcriptome assemblies, alignments, and trees. (ZIP 38502 kb) [file 12915_2018_499_MOESM4_ESM.zip › 12915_2018_499_MOESM4_ESM/12915_2018_499 (Delsuc) Files Updated 23-03-2018/rpl4B.fasta]

>Strongylocentrotus_purpuratus@XP_783473
--------------------------MA-VA----AARPLVTVY---N--E-K--N-------E-----V--T--G--T-------N-V-TL-PAVFK-A--P-IRPDIVNYAHTNMRKNSRQPYAVKRI-------AGHQTSA------E-SWG--TGRAVAR-IPR-VRG----G-----GTHRSGQ-----GAFG---NMCRGGRMFAPTKIWRKWHTRTNISQKRFAMCSALAASAVPALVMSK---------GH---MI-M----G--TP-EVPLVVS-D------------K-V---Q-D-FK---KTKEAVYFLKRFKAWEDIKKV-YK-S-RRMRAGKGK-------MR-NRRFVRRLGPLVVY------D-Q------DN---------G-----I----T-RAFRNIPGVTLLQVSRLNLLRLAPGGHVGRFCVWTESAFNKLD-GLY--G--T-W---K-K-AS--S--EKS----N----------------------------WNL--------PMPKMT----NTDLRRLLRSQEI-RRSL-R-K---V-N-TT-S-SK-----R----K---V---L-KK----NP---LKNARVMFKLNP-Y---AK--------------------AQ--K----R---N-----------A-----------K----LDE----E--------------------R--------------------------------------------------------------------------------------A-LA---K---R-------Q-----E----------------IL-------------------D-----------------K----K-R--------GV-----------K-K-A-----A---------------P---------A-A------------K-------------G-----K-----G--KA----K----A---A------K--G----K-----------G----K------K--------------------------------------------------------------------------------------------------------------------------------------------------------------------------------------------------------------------------------------------------
>Paracentrotus_lividus@CT01070710.H1.1
--------------------------MA-VA----AARPLVTVY---N--E-K--N-------E-----V--T--G--T-------N-V-TL-PAVFK-A--P-IRPDIVNYAHTNMRKNSRQPYAVKKI-------AGHQTSA------E-SWG--TGRAVAR-IPR-VRG----G-----GTHRSGQ-----GAFG---NMCRGGRMFAPTKIWRKWHTRTNISQKRYAMCSALAASAVPALVMSK---------GH---MI-M----G--TP-EVPLVVS-D------------K-V---Q-D-FK---KTKEAVYFLKRFKAWEDIKKV-YK-S-RRMRAGKGK-------MR-NRRFVRRLGPLVVY------D-Q------DN---------G-----I----T-RAFRNIPGVTLLQVSRLNLLRLAPGGHVGRFCVWTESAFNKLD-GLY--G--T-W---K-K-PS--S--EKS----N----------------------------WNL--------PMPKMT----NTDLRRLLRSQEI-RRSL-R-P---V-N-TT-S-SK-----R----K---V---L-KK----NP---LKNARVMFKLNP-Y---AK--------------------AQ--K----R---N-----------A-----------K----LGE----E--------------------R--------------------------------------------------------------------------------------A-IA---K---R-------Q-----E----------------IL-------------------D-----------------K----K-R--------GA-----------W-K-D-----L---------------Y---------A-E------------Q-------------G-----------------------------------------------------------------------------------------------------------------------------------------------------------------------------------------------------------------------------------------------------------------------------------------------------------------------
>Solaster_stimpsonii@CT01061031.H1.1
--------------------------MA-VA----AARPLITVY---T--E-K--N-------E-----A--S--G--T-------N-V-KL-PAIFK-A--P-IRPDIVNFVHTNMRKNSRQPYAVSKL-------AGHQTSA------E-SWG--TGRAVAR-IPR-VRG----G-----GTHRSGQ-----AAFG---NMCRGGRMFAPTKIWRKWHCRTNVNQKRYAMCSALAASAVPALVMSK---------GH---VI-D----R--IP-EVPLVVS-D------------A-I---Q-D-YK---RTKEAVLFLKKFKAWADIKKV-YK-S-KRIRAGKGK-------MR-NRRHVQRLGPLIIF------E-K------DN---------G-----I----T-RAFRNIPGIKLMNVTKMNLLRLAPGGHVGRFCIWTEAAFRRLD-SLY--G--T-W---K-K-PS--A--EKK----N----------------------------YNL--------PMPMMM----NSDLNRLLKSQEI-KRAL-R-P---K-K-LD-A-NK-----R----K---V---L-KK----NP---LKNIRIMFKLNP-Y---SK--------------------TQ--K----R---Q-----------A-----------M----LAE----E--------------------R--------------------------------------------------------------------------------------S-KA---Q---K-------Q-----A----------------YL-------------------D-----------------K----K-R--------GI-----------T-T-A-----D---------------P---------P-A------------K----------------------------------K----S---A------E--G----K--------------------------------------------------------------------------------------------------------------------------------------------------------------------------------------------------------------------------------------------------------------------------
>Patiria_miniata@CT02100729.H1.1
--------------------------MA-VA----AARPLITVY---T--E-K--N-------E-----A--S--G--T-------N-V-KL-PAIFK-A--P-IRPDIVNFVHTNMRKNSRQPYAVNKL-------AGHQTSA------E-SWG--TGRAVAR-IPR-VRG----G-----GTHRSGQ-----AAFG---NMCRGGRMFAPTKIWRKWHCRTNVNQKRYAMCSALAATAVPALVMSK---------GH---VI-D----R--IP-EVPLVVS-D------------A-V---Q-D-YK---RTKEAVLFLKKFKAWADIKKV-YK-S-KRIRAGKGK-------MR-NRRHVQRLGPLIIF------E-K------DN---------G-----I----T-RAFRNIPGIKLMNVTKMNLLRLAPGGHVGRFCIWTESAFRRLD-SLY--G--T-W---K-K-PS--A--EKK----N----------------------------YNL--------PMPMMM----NSDLNRLLKSQEI-RRAL-R-P---K-K-LD-A-NK-----R----K---V---L-KK----NP---LKNVRVMFKLNP-Y---SK--------------------TQ--K----R---Q-----------A-----------K----LAE----E--------------------R--------------------------------------------------------------------------------------S-KA---Q---K-------Q-----A----------------YL-------------------D-----------------K----K-R--------GIA------PADAK-K-P-----A---------------E---------A-T------------K-------------AT----K-----A--KAK---K----Q---P------K--G----K-----------G----K---------------------------------------------------------------------------------------------------------------------------------------------------------------------------------------------------------------------------------------------------------
>Holothuria_glaberrima@CT01070704.H2.1
--------------------------MA-SA----AARPLVTVY---T--D-E--N-------E-----P--S--G--A-------N-V-KL-PAVFR-A--E-IRTDIVNYVHTNMRNNTRQPYAVNKY-------AGHQTSA------E-SWG--TGRAVAR-IPR-VRG----G-----GTHRSGQ-----GAFG---NMCRGGRMFAPTRVWRRWHVQTNLNQRRYAMVSALAATAVPALVMSK---------GH---LI-Q----G--VP-EIPLVVS-D------------K-V---Q-E-YK---KTKEAVAFMRKIGALADIKKV-YK-S-KRHRAGRGK-------MR-NRRRVMR-GPXIIY------E-K------DQ---------G-----I----V-KAFRNIPGITLMNVSHLNLLRLAPGGHVGRFCIWTESAFRKLD-SIY--G--T-W---K-K-AS--T--EKA----K----------------------------YNL--------PMPKMT----VPDLKKLIQSAEV-KAQL-R-P---M-K-KG-M-NK-----R----K---T---V-KK----NP---LKNPVAMYRLNP-Y---NV--------------------VQ--K----R---A-----------A-----------K----SAQ----V--------------------R--------------------------------------------------------------------------------------A-KE---K---R-------D-----A----------------LL-------------------A-----------------E----K-R--------KV-----------------------------------------------P-A------------G----------------------------------K----G---A------K--D----K--------------------------------------------------------------------------------------------------------------------------------------------------------------------------------------------------------------------------------------------------------------------------
>Xenoturbella_bocki@CT01071002.H3.1
---------------------------T-VA----AARPLISVY---T--E-K--N-------E-----P--T--G--N-------N-V-AL-PAVFK-V--P-IRTDIVQFVHTNMRKNSRQPYAVSKL-------AGHQTSA------E-SWG--TGRAVAR-IPR-VRG----G-----GTHRSGQ-----GAFG---NMCRGGRMFAPTKTWRRWHRRINVNQKRYATVSAIAATALPALLMAR---------GH---AV-E----Q--IP-EVPLVVT-D------------K-V---Q-E-FK---KTKEAVTFLRKIKAWSDIQKV-YN-S-KRFRAGKGK-------MR-NRRRVQKLGPAIVY------E-K------DN---------G-----L----R-KAFRNIPGVTLMNVNHMNLLRLAPGGHVGRFCIWTEAAFRKLD-TVY--G--N-W---K-K-KS--E--TKK----D----------------------------YNL--------PMPKMM----CTDLRRILQNETI-RKQL-I-R---V-N-R--K-AN-----E----KY--R---M-KK----NP---LTNVRVMTKLNP---------------------------PL--R----R---H-----------E-----------E----TDD----V--------------------T-----------------------L-------------------------------------------------------------------------G-------R-----N----------------H--------------------R--------------------------------------------------A-----K---------------S---------T-P------------H-------------S-----P-----E--R-----S----K---I------S--W----W-----------RR---L------E--------A--------T-I---------A----AR-----------------Q---V-------------RQ----------T--------------------N----------------------------P----------------H--E-----KVR---Q--KKE---RQEK----------------------------------------------------------------
>Saccoglossus_kowalevskii@XP_002731171
--------------------------MA-LS----AARPLINVY---S--E-K--N-------E-----L--S--G--T-------T-I-TL-PAVFK-A--P-IRPDIVNFVHANLRKNSRQPYAVSKA-------AGHQTSA------E-SWG--TGRAVAR-IPR-VRG----G-----GTHRSGQ-----GAFG---NMCRGGRMFAPTKTYRRWHRRVNVNQKRYAMCSAIASTGIPALIMSK---------GH---RI-E----E--IP-EVPLVIA-D------------K-V---Q-E-FK---KTKEAVAFLRKFKAWSDIQKV-YK-S-KRMRAGKGK-------MR-NRRRIQRLGPCIIY------D-Q------DN---------G-----L----T-RAFRNIPGITLLNVSKLNLLRVAPGGHVGRFCIWTESAFRKLD-NLY--G--T-W---K-K-PS--K--EKN----N----------------------------YNL--------PMPKMT----YTDLGRLMKSDEI-RRQL-K-P---T-N-RK-A-VK-----R----H---V---L-KK----NP---LKNVRVMTRLNP-Y---AK--------------------TA--K----R---H-----------A-----------K----LFE----E--------------------R--------------------------------------------------------------------------------------R-QK---A---K-------D-----D----------------LL-------------------N-----------------K----K-R--------GIS------P---K-A-A-----K---------------K---------L-K------------R-------------N-----K-----G--K--------------A------K--G----K-----------G----KP---KPKGKDDGK-GKAKGKK------------------------------------------------------------------------------------------------------------------------------------------------------------------------------------------------------------------------------------
>Ptychodera_flava@CT01071219.H1.1
-----------------------------LS----AARPLVNVY---T--E-K--N-------E-----V--S--G--T-------T-V-TT-PAVFK-A--P-IRPDVVNFVHTNIRKNSRQPYAVSSA-------AGHQTSA------E-SWG--TGRAVAR-IPR-VRG----G-----GTHRSGQ-----GAFG---NMCRGGRMFAPTKTWRRWHRRVNVKQKRYAMCSAIAATGIPALVMSK---------GH---RI-E----E--TP-EVPLVVA-D------------K-V---Q-D-LK---RTKEAVTFLRKFKAWTDIQKV-YK-S-KRLRAGKGK-------MR-NRRRVQRLGPCIIY------D-Q------DN---------G-----L----T-KAFRNIPGVTLLNVSKLDLLRMAPGGHVGRFCIWTESAFRRLD-NLY--G--T-W---R-K-PS--K--EKT----N----------------------------SNL--------PMPKMT----YTDLNRLLKSDEV-QKQL-R-P---A-N-RR-A-NR-----R----K---V---L-KK----NP---LKNIRVMIRLNP-Y---AK--------------------TS--K----R---H-----------A-----------K----LTQ----E--------------------R--------------------------------------------------------------------------------------R-LK---A---K-------L-----E----------------IL-------------------N-----------------Q----K-R--------GIS------T---K-D-G-----K---------------------------------------------------------------------E--------------K------P--G----K-----------A----KA---KPKGK---K-GKAKKAK------------------------------------------------------------------------------------------------------------------------------------------------------------------------------------------------------------------------------------
>Balanoglossus_clavigerus@CT01101218.H1.1
-----------------------------LS----AARPLVNVY---N--E-K--N-------E-----I--S--G--T-------T-V-TT-PAVFK-A--P-IRPDVVNFVHTNIRKNSRQPYAVSRS-------AGHQTSA------E-SWG--TGRAVAR-IPR-VRG----G-----GTHRSGQ-----GAFS---NMCRGGRMFAPTRTWRRWHHRVNIKQRRYAICSAVAATGIPALVMSK---------GH---RI-E----E--TP-EVPLVVT-D------------K-I---Q-E-FK---RTKEAVGFLRKFKAWVDIQKV-YK-S-KRLRAGKGK-------MR-NRRRIHRLGPCII----------------------------------------------------------------------------------------------------------------------------------------------------------------------------------------------------------------------------------------------------------------------------------------------------------------------------------------------------------------------------------------------------------------------------------------------------------------------------------------------------------------------------------------------------------------------------------------------------------------------------------------------------------------------------------------------------------------------------------------------------------------------------------------------------------------------------------------------------------------------------------------------------------------------------------------------------
>Bos_taurus@AAI02522
-----------------------------MA----CARPLISVY---S--E-K--G-------E-----S--S--G--K-------N-V-TL-PAVFK-A--P-IRPDIVNFVHTNLRKNNRQPYAVSEL-------AGHQTSA------E-SWG--TGRAVAR-IPR-VRG----G-----GTHRSGQ-----GAFG---NMCRGGRMFAPTKTWRRWHRRVNTTQKRYAICSALAASALPALVMSK---------GH---RI-E----E--VP-ELPLVVE-D------------K-V---E-G-YK---KTKEAVLLLKKLKAWNDIKKV-YA-S-QRMRAGKGK-------MR-NRRRIQRRGPCIIY------N-E------DN---------G-----I----I-KAFRNIPGITLLNVSKLNILKLAPGGHVGRFCIWTESAFRKLD-ELY--G--T-W---R-K-AA--S--LKS----N----------------------------YNL--------PMHKML----NTDLSRILKSPEI-QRAL-R-A---P-R-K--K-IH-----R----R---V---L-KK----NP---LKNLRIMLKLNP-Y---AK--------------------TM--R----R---N-----------T-----------I----LRQ----A--------------------R-----------------------N-------H--------------K--IR-----M---D-----K-------------------A-AA---A---L-------E-----A----------------KS-------------------D-----------------Q----K----------GV-----------Q-G-K-----K---------------P---------V-V------------G-------------N-----K-----E--K-----K--------A------V--G----D-----------K----K------L--------K--------K-P---------V----VG-----------------K---KA---AGT------KK----------P--------------------A----------------------------A----------------E--K-----KPT---E--KKP---TSEE-K-----K--A----AA-----------------------------------------------
>Homo_sapiens@BAB79458
-----------------------------MA----CARPLISVY---S--E-K--G-------E-----S--S--G--K-------N-V-TL-PAVFK-A--P-IRPDIVNFVHTNLRKNNRQPYAVSEL-------AGHQTSA------E-SWG--TGRAVAR-IPR-VRG----G-----GTHRSGQ-----GAFG---NMCRGGRMFAPTKTWRRWHRRVNTTQKRYAICSALAASALPALVMSK---------GH---RI-E----E--VP-ELPLVVE-D------------K-V---E-G-YK---KTKEAVLLLKKLKAWNDIKKV-YA-S-QRMRAGKGK-------MR-NRRRIQRRGPCIIY------N-E------DN---------G-----I----I-KAFRNIPGITLLNVSKLNILKLAPGGHVGRFCIWTESAFRKLD-ELY--G--T-W---R-K-AA--S--LKS----N----------------------------YNL--------PMHKMI----NTDLSRILKSPEI-QRAL-R-A---P-R-K--K-IH-----R----R---V---L-KK----NP---LKNLRIMLKLNP-Y---AK--------------------TM--R----R---N-----------T-----------I----LRQ----A--------------------R-----------------------N-------H--------------K--LR-----V---D-----K---------------AA-AA-AA---A---L-------Q-----A----------------KS-------------------D-----------------E----K-A--------AV-----------A-G-K-----K---------------P---------V-V------------G-------------K-----K-----G--K-----K----A---A------V--G----V-----------K----K------Q--------K--------K-P---------L----VG-----------------K---KA---AAT------KK----------P--------------------A----------------------------P----------------E--K-----KPA---E--KKP---TTEE-K-----K--P----AA-----------------------------------------------
>Mus_musculus@EDL26056
-----------------------------MA----CARPLISVY---S--E-K--G-------E-----S--S--G--K-------N-V-TL-PAVFK-A--P-IRPDIVNFVHTNLRKNNRQPYAVSEL-------AGHQTSA------E-SWG--TGRAVAR-IPR-VRG----G-----GTHRSGQ-----GAFG---NMCRGGRMFAPTKTWRRWHRRVNTTQKRYAICSALAASALPALVMSK---------GH---RI-E----E--VP-ELPLVVE-D------------K-V---E-G-YK---KTKEAVQLLKKLKAWNDIKKV-YA-S-QRMRAGKGK-------MR-NRRRIQRRGPCIIY------N-E------DN---------G-----I----I-KAFRNIPGITLLNVSKLNILKLAPGGHVGRFCIWTESAFRKLD-ELY--G--T-W---R-K-AA--S--LKS----N----------------------------YNL--------PMHKMM----NTDLSRILKSPEI-QRAL-R-A---P-R-K--K-IH-----R----R---V---L-KK----NP---LKNLRIMLKLNP-Y---AK--------------------TM--R----R---N-----------T-----------I----LRQ----A--------------------R-----------------------N-------H--------------K--LR-----V---K-----K---------------LE-AA-AT---A---L-------A-----T----------------KS-------------------EKVVP-------------E----K----------GT-----------A-D-K-----K---------------P---------A-V------------G-------------K-----K-----G--K-----K---------------V--D----A-----------K----K------Q--------K----------P---------A----G-------------------------------------K----------K--------------------V----------------------------V----------------A--K-----KPA---E--KKP---TTEE-K-----K--P----AA-----------------------------------------------
>Monodelphis_domestica@XP_001376078
-----------------------------MA----CVRPLISVY---S--E-K--G-------D-----V--S--G--K-------N-V-TL-PAVFK-A--P-IRPDIVNFVHTNLRKNNRQPYAVSEL-------AGHQTSA------E-SWG--TGRAVAR-IPR-VRG----G-----GTHRSGQ-----GAFG---NMCRGGRMFAPTKTWRRWHRRVNTTQKRYAICSALAASALPALVMSK---------GH---RI-E----E--VP-ELPLVVE-D------------K-V---E-G-YK---KTKEAVLLLKKLKAWNDIKKV-YA-S-QRMRAGKGK-------MR-NRRRIQRRGPCIIY------N-E------DN---------G-----I----I-KAFRNIPGITLLNVSKLNLLRLAPGGHVGRFCIWTESAFRKLD-ELY--G--T-W---R-R-PA--T--LKS----H----------------------------YNL--------PMHKMT----NTDLTRILKSPEI-RRAL-R-A---P-R-K--K-IH-----R----R---V---L-KK----NP---LKNLRIMVKLNP-Y---AK--------------------TM--R----R---N-----------T-----------I----LRQ----A--------------------K-----------------------N-------R--------------R--IR-----E---N-----K-------------------R-AA---A---L-------K-----K----------------IM-------------------E-----------------A----K----------KAI------DE--K-K-K-----K---------------K---------L-G------------G-------------N-----KKLGG-A--K-----K--------V------T--G----Q-----------K----K------P--------A--------E-K---------K----IG-----------------E---KK---APA------AK----------K--------------------P----------------------------A----------------E--K-----KPA---V--EKK---APAQ-K-----K--P----AAEK----KPA--A-----------------------------------
>Xenopus_laevis@CAA28843
------------------------MAVS-MA----CARPLISVY---S--E-K--G-------E-----S--S--G--K-------N-V-TM-PAVFR-A--P-IRPDIVNFVHTNLRKNNRQPYAVSKL-------AGHQTSA------E-SWG--TGRAVAR-IPR-VRG----G-----GTHRSGQ-----GAFG---NMCRGGRMFAPTKTWRRWHRRVNTTQKRYAVCSALAASALPALIMSK---------GH---RI-E----E--IP-EVPLVVE-D------------K-V---E-S-YK---KTKEAVLLLKKLKAWNDIKKV-YA-S-QRMRAGKGK-------MR-NRRRIQRRGPCVIY------N-E------NN---------G-----L----V-KAFRNIPGITLLNVSKLNLLRLAPGGHVGRFCIWTESAFRKLD-DLY--G--T-W---R-K-SA--K--LKA----D----------------------------YNL--------PMHKMT----NTDLTRILKSQEI-QRAL-R-A---P-N-K--K-VK-----R----R---E---L-KK----NP---LKNLRIMMRLNP-Y---AK--------------------TA--R----R---H-----------A-----------I----LQQ----L--------------------E-----------------------N-------------------------------------------------------------------------I-------K-----A----------------K--------------------E--------------------------------------------------K-----K---------------P---------D-D------------G-------------K-----P-----K--A-----K----K---P------L--D----A-----------KT---K------M--------I--------K-L---------A----KA-----------------K---K-------------RQ----------A--------------------R----------------------------E----------------A--A-----KPA---E--TK------------------------------------------------------------------------
>Xenopus_laevis@AAH54956
------------------------MAVS-MA----CARPLISVY---S--E-K--G-------E-----T--S--G--K-------N-V-TM-PAVFK-A--P-IRPDIVNFVHTNLRKNNRQPYAVSKL-------AGHQTSA------E-SWG--TGRAVAR-IPR-VRG----G-----GTHRSGQ-----GAFG---NMCRGGRMFAPTKTWRRWHRRVNTTQKRYAVCSALAASALPALIMSK---------GH---RI-E----E--IP-EVPLVVE-D------------K-V---E-S-YK---KTKEAVLLLKKLKAWNDIKKV-YA-S-QRMRAGKGK-------MR-NRRRIQRRGPCVIY------N-E------NN---------G-----I----I-KAFRNIPGITLLNVSKLNLLRLAPGGHVGRFCIWTESAFRKLD-DLY--G--T-W---R-K-SA--K--LKA----D----------------------------YNL--------PMHKMT----NTDLTRILKSQEI-QRAL-R-A---P-N-K--K-VK-----R----R---E---L-KK----NP---LKNLRIMMRLNP-Y---AK--------------------TA--R----R---H-----------A-----------I----LQQ----L--------------------E-----------------------N-------------------------------------------------------------------------I-------K-----A----------------K--------------------E--------------------------------------------------K-----K---------------P---------D-D------------G-------------K-----P-----K--A-----K----K---P------L--D----A-----------KT---K------M--------I--------K-L---------A----KA-----------------K---K-------------RQ----------A--------------------R----------------------------A----------------E--A-----KTA---E--AKT---AESK----------------------------------------------------------------
>Xenopus_tropicalis@AAI68597
------------------------MAVS-MA----CARPLISVY---S--E-K--G-------E-----T--S--G--K-------N-V-TM-PAVFK-A--P-IRPDIVNFVHTNLRKNNRQPYAVSEL-------AGHQTSA------E-SWG--TGRAVAR-IPR-VRG----G-----GTHRSGQ-----GAFG---NMCRGGRMFAPTKTWRRWHRRVNTTQKRYAVCSALAASALPALVMSK---------GH---RI-E----E--IP-EVPLVVE-D------------K-V---E-S-YK---KTKEAVLLLKKLKAWNDIKKV-YA-S-QRMRAGKGK-------MR-NRRRIQRRGPCVVY------N-E------NN---------G-----I----V-KAFRNIPGITLLNVSKLNLLRLAPGGHVGRFCIWTESAFRKLD-DLY--G--T-W---R-K-SA--K--LKA----D----------------------------YNL--------PMHKMT----NTDLTRILKSQEI-QRAL-R-A---P-N-K--K-VK-----R----R---E---L-KK----NP---LKNLRIMMRLNP-Y---AK--------------------TA--R----R---H-----------A-----------I----LQQ----L--------------------E-----------------------N-------------------------------------------------------------------------I-------K-----A----------------K--------------------E--------------------------------------------------K-----K---------------P---------D-D------------G-------------K-----P-----K--A-----K----K---P------L--D----A-----------KT---K------M--------I--------K-L---------A----KA-----------------K---K-------------RQ----------A--------------------R----------------------------A----------------E--A-----KAA---E--SK------------------------------------------------------------------------
>Pelodiscus_sinensis@AAY64003
-----------------------------MA----CTRPLISVY---S--E-K--G-------E-----V--S--G--K-------N-V-TM-PAVFK-A--P-IRPDIVNFVHTNLRKNNRQPYAVSEL-------AGHQTSA------E-SWG--TGRAVAR-IPR-VRG----G-----GTHRSGQ-----GAFG---NMCRGGRMFAPTKTWRRWHRRVNTTQKRYAICSALAASALPALVMSK---------GH---RI-E----E--VP-ELPLVVE-D------------K-V---E-G-YK---KTKEAVLLLKKLKAWNDIKKV-YA-S-QRMRAGKGK-------MR-NRRRIQRRGPCIIY------N-E------DN---------G-----I----I-KAFRNIPGITLLNVNKLNLLRLAPGGHVGRFCIWTESAFRKLD-ELY--G--T-W---R-K-TA--T--LKS----D----------------------------YN------------------------------------------------K--K-IH-----R----R---V---L-KK----NP---LKNLRVMIKLNP-Y---AK--------------------TM--R----R---N-----------T-----------I----L-------------------------------------------------------------------------------------------------------------------------------------------------------------------------------------------------------------------------------------------------------------------------------------------------------------------------------------------------------------------------------------------------------------------------------------------------------------------------------------------------------------------------------------------------------------------------------------------------------------------------
>Ornithorhynchus_anatinus@XP_001519357
-----------------------------XA----CTRPLISVY---S--E-K--G-------E-----V--S--G--K-------N-V-TM-PAVFR-A--P-IRPDIVNFVHTNLRKNNRQPYAVSEL-------AGHQTSA------E-SWG--TGRAVAR-IPR-VRG----G-----GTHRSGQ-----GAFG---NMCRGGRMFAPTKTWRRWHRRVNTTQKRYAICSALAASALPALVMSK---------GH---RI-E----E--IP-ELPLVVE-D------------K-V---E-G-YK---KTKEAVLLLKKLKAWNDIKKV-YA-S-QRMRAGKGK-------MR-NRRRIQRRGPCIIY------N-E------DN---------G-----I----I-KAFRNIPGITLLNVTKLNLLRLAPGGHVGRFCIWTESAFRKLD-DLY--G--T-W---R-K-AA--T--LKS----N----------------------------Y--------------MT----NTDLGRILKSPEI-QKAL-R-A---P-R-K--K-IQ-----R----R---V---L-KK----NP---LKNLRVMLKLNP-Y---A-----------------------------------------------------------------------------------------------------------------------------------------------------------------------------------------------------------------------------------------------------------------------------------------------------------------------------------------------------------------------------------------------------------------------------------------------------------------------------------------------------------------------------------------------------------------------------------------------------------------------------------------------------------------------------------------
>Ambystoma_mexicanum@45807487.4
-----------------------------MA----CARPLISVY---S--E-K--G-------E-----V--S--G--K-------N-V-TL-PAVFK-A--P-IRPDIVNFVHTNLRKNNRQPYAVSKL-------AGHQTSA------E-SWG--TGRAVAR-IPR-VRG----G-----GTHRSGQ-----GAFG---NMCRGGRMFAPTKTWRRWHRRVNITQKRYAICSALAASALPALVMSK---------GH---RI-E----E--IP-EVPLVVE-D------------K-I---E-G-YK---KTKEAVLLLKKLKAWNDIKKV-YA-S-QRMRAGKGK-------MR-NRRHIQRRGPCIIY------N-E------DN---------G-----I----I-KAFRNIPGITLLSVNKLNLLRLAPGGHVGRFCIWTESAFRKLD-ELY--G--T-W---R-K-PA--T--LKS----S----------------------------YNL--------PMHKMT----NTDLGRILKSQEI-QKAL-R-A---P-N-K--K-IT-----R----R---V---L-KK----NP---LKNLRVMVKLNP-Y---AK--------------------TV--R----R---N-----------A-----------I----LRH----V----------------------------------------------------P--------------K--VT-----P---E-----K------------------------------I-------E-----K----------------PG-------------------E-----------------V----K-V--------AK-----------E-P-K-----K---------------P--------------------------------------K-----E-----A--K-----K----S---A------D--A----K-----------K----K------P--------K-----------------------------------------------------------------------------------------------------------------------------------------------------------------------------------------------------------------------------------------
>Gallus_gallus@CAG32462
-----------------------------MA----CARPLISVY---S--E-K--G-------E-----A--S--G--K-------N-V-TL-PAVFK-A--P-IRPDVVNFVHTNLRKNNRQPYAVSEL-------AGHQTSA------E-SWG--TGRAVAR-IPR-VRG----G-----GTHRSGQ-----GAFG---NMCRGGRMFAPTKTWRRWHRRVNVTQKRYAICSALAASALPALVMSK---------GH---RI-E----E--IP-ELPLVVE-D------------K-V---E-S-YK---KTKEAVLLLKKLKAWNDIKKV-YA-S-QRMRAGKGK-------MR-NRRRIQRRGPCIIY------N-E------DN---------G-----I----I-RAFRNIPGITLLDVNKLNLLRLAPGGHVGRFCIWTESAFRKLD-DLY--G--T-W---R-K-PA--T--LKS----D----------------------------YNL--------PMHKMT----NTDLGRILRSQEI-QKAL-R-A---P-K-K--K-IH-----R----R---V---L-KK----NP---LKNLRVMIKLNP-Y---AK--------------------TM--R----R---N-----------T-----------I----LRH----A--------------------Q-----------------------N-------Q--------------K--LK-----E---E-----K---------------KA-KA-KA---S---V-------T-----S----------------KA-------------------K-----------------L----S-A--------KA-----------Q-T-KA----K---------------P---------A-S------------K-------------T-----A-----G--K-----A----A---A------K--G----P-----------A----K------A--------P--------A-K---------A----PA-----------------K---SA---AKA------PA----------K--------------------S----------------------------P----------------A--K-----APA---K--GKA---EA------------------------------------------------------------------
>Taeniopygia_guttata@XP_002200110
-----------------------------MA----CARPLISVY---S--E-K--G-------E-----A--S--G--K-------N-V-TL-PAVFK-A--P-IRPDVVNFVHTNLRKNNRQPYAVSEL-------AGHQTSA------E-SWG--TGRAVAR-IPR-VRG----G-----GTHRSGQ-----GAFG---NMCRGGRMFAPTKTWRRWHRRVNIMQKRYAICSALAASALPALVMSK---------GH---RI-E----E--IP-ELPLVVE-D------------K-V---E-G-YK---KTKEAVLLLKKLKAWNDIKKV-YA-S-QRMRAGKGK-------MR-NRRRIQRRGPCIIY------N-E------DN---------G-----I----I-RAFRNIPGITLLNVNKLNLLRLAPGGHVGRFCIWTESAFRKLD-DLY--G--T-W---R-K-AA--T--LKS----D----------------------------YNL--------PMHKMT----NTDIGRIMRSQEI-QKAL-R-A---P-K-K--K-IH-----R----R---V---L-KK----NP---LKNLRIMIKLNP-Y---AK--------------------TM--R----R---N-----------T-----------I----LRH----A--------------------R-----------------------N-------H--------------K--LK-----E---E-----K---------------KA-KV-QA---K---L-------A-----A----------------KA-------------------P-----------------A----A-P--------KA-----------E-S-PA----K---------------N---------A--------------K-------------T-----A-----GC----------------------------------------------------------------------------------------------------------------------------------------------------------------------------------------------------------------------------------------------------------------------------------------------------------
>Squalus_acanthias@CT01070725.H1.1
-----------------------------MA----CARPLITVY---S--D-K--G-------E-----V--S--G--K-------N-V-VM-PAVFK-A--P-IRPDIVNFVHTNLRKNNRQPYAVSAD-------AGHQTSA------E-SWG--TGRAVAR-IPR-VRG----G-----GTHRSGQ-----GAFG---NMCRGGRMFAPTKTWRRWHRRVNVTQKRYAICSSLAASALPALVLSK---------GH---RI-E----E--IP-ELPLVVE-D------------K-I---E-S-YK---KTKEAVLMLKKLKAWNDIKKV-YA-S-QRMRAGKGK-------MR-NRRRVRRKGPCIIY------N-E------DN---------G-----V----A-RAFRNIPGITLLDVNKLNVLRLAPGGHVGRFCIWTESAFRKLD-ELY--G--T-W---R-K-PS--K--LKI----G----------------------------YNL--------PIHKMT----NTDLSRIMKSQEI-QKAL-R-P---P-N-K--T-VQ-----R----R---V---L-KK----NP---LKNLRIMTKLNP-Y---AK--------------------TA--R----R---R-----------A-----------I----LLQ----E--------------------K-----------------------N-------H--------------K--AK-----L---E-----K---------------KQ-KA-TA---------------------------------------------------------------------------------------------------------------------------------------------------------------------------------------------------------------------------------------------------------------------------------------------------------------------------------------------------------------------------------------------------------------------------------------------------------------------------------------------------
>Leucoraja_erinacea@CT01080729.H1.1
-----------------------------MA----CARPLITVY---S--D-K--G-------E-----K--S--G--K-------N-V-VM-PAIFK-A--P-IRPDIVNFVHTNLRKNNRQPYAVSAD-------AGHQTSA------E-SWG--TGRAVAR-IPR-VRG----G-----GTHRSGQ-----GAFG---NMCRGGRMFAPTKTWRRWHRRVNITQKRYAICSSLAASALPALVMSK---------GH---RI-E----E--IP-ELPLVVE-D------------K-I---E-S-YK---KTKEAVMMLKKLKAWNDIKKV-YA-S-QRMRAGKGK-------MR-NRRRIRRKGPCIIY------N-E------DN---------G-----V----V-RAFRNIPGITLLNVNKLNVLRLAPGGHVGRFCIWTESAFRKLD-ELY--G--T-W---R-K-PS--K--LKI----G----------------------------YNL--------PIHKMT----NTDLSRILKSQEI-QKAL-R-P---P-N-K--K-IQ-----R----R---V---L-KK----NP---LKNLRIMVKLNP-Y---AK--------------------TA--R----R---R-----------A-----------I----LLQ----E--------------------K-----------------------N-------R--------------N--VK-----L---E-----K---------------KQ-KA-AA---------------------------------------------------------------------------------------------------------------------------------------------------------------------------------------------------------------------------------------------------------------------------------------------------------------------------------------------------------------------------------------------------------------------------------------------------------------------------------------------------
>Danio_rerio@CAK04709
-----------------------------MA----CARPLISVY---S--E-K--G-------E-----T--S--G--K-------N-V-VM-PAVFR-A--P-IRPDIVNFVHTNMRKNKRQPYAVSEL-------AGHQTSA------E-SWG--TGRAVAR-IPR-VRG----G-----GTHRSGQ-----GAFG---NMCRGGRMFAPTKTWRRWHRRVNVNQKRYAMCSALAASALPSLVMAK---------GH---RI-E----E--IP-EVPLVVD-D------------K-V---E-G-YK---KTKEAVLLLKKLKAWNDIKKV-YA-S-QRMRAGKGK-------MR-NRRRIQRKGPCIIY------N-E------DN---------G-----V----T-RAFRNIPGITLQSVSRLDLLKLAPGGHIGRFCIWTEGAFRKLD-DLY--G--T-W---R-K-AS--T--LKV----D----------------------------YNL--------PMHKMS----ITDLNRIIKSEEV-QKAI-R-P---A-N-R--K-IN-----R----R---V---F-KK----NP---LKNLRVMMKLNP-Y---AK--------------------TA--R----R---R-----------A-----------I----MAH----N--------------------P-----------------------D-------V--------------K--AK-----M---L-----K---------------PK-KK-RV---V---K-------K-----T----------------KA-------------------KKAEA-------------T----P-A--------QA----------------------------------------------------------------------------------------------------------------------------------------------------------------------------------------------------------------------------------------------------------------------------------------------------------------------------------------------------------------------------------------------------
>Latimeria_chalumnae@AAS49558
------------------------------------------------------------------------------------------------FK-A--P-IRPDVVNFVRTNLRKNSRQPYAVSEL-------AGHQTSA------E-SWG--TGRAVAR-IPR-VRG----G-----GTHRSGQ-----GAFG---NMCRGGRMFAPTKTWRRWHRRVNITQKRYAICSALAASALPALVLSK---------GH---RI-E----E--IP-EVPLVVD-D------------K-V---E-G-YK---KTKEAVLLLKKLKAWNDVKKV-YA-S-QRMRAGKGK-------MR-NRRCIQRRGPCIIY------S-E------DN---------G-----I----T-KAFRNIPGITLLNVNKLNLLRLAPGGHVGRFCIWTESAFRRLD-ELY--G--T-W---R-K-PA--S--LKV----E----------------------------YNL--------PVRKMT----NTDLTRILKSEEI-QKAL-R-P---P-N-K--K-IQ-----R----R---V---L-KK--------------------------------------------------------------------------------------------------------------------------------------------------------------------------------------------------------------------------------------------------------------------------------------------------------------------------------------------------------------------------------------------------------------------------------------------------------------------------------------------------------------------------------------------------------------------------------------------------------------------------------------------------------------------------------------------------------------------
>Petromyzon_marinus@51788738.97
-----------------------------MA----CARPLISIY---S--E-K--G-------E-----S--S--G--K-------N-V-VM-PAVFR-A--P-IRPDIVNFVHTNLRKNSRQPYAVSVN-------AGHQTSA------E-SWG--TGRAVAR-IPR-VRG----G-----GTHRSGQ-----GAFG---NMCRGGRMFAPTKTWRRWHRRVNVTQKRYAICSALAATALPALVMSK---------GH---RI-E----E--IP-EVPLVVE-D------------K-V---E-G-YK---KTKEAVLLLKKLKAWNDVKKV-YA-S-KRLRAGKGK-------MR-NRRRIQRRGPCIIY------N-E------DN---------G-----L----T-RAFRNIPGITLLSVKKLNLLRLAPGGHVGRFCIWTESAFSKLD-DIY--G--T-W---R-K-PS--K--EKS----N----------------------------YNL--------PMNKMT----NSDLSRILKSEEI-HKVL-R-P---P-N-K--K-IV-----R----R---V---L-KK----NP---LKNLRVMIKLNP-Y---AK--------------------TA--R----R---N-----------A-----------L----LAE----E--------------------R-----------------------H--------------------------------------------------------------------------------------------------------KN-------------------K-----------------D----A-V--------AV-----------G-K-A-----A---------------A---------A-V------------S-------------K-----A-----A--K-----Q----A---K------A--D----A-----------K----K------D--------K--------K-P---------------------------------A---KE---PAV------KK----------P--------------------F----------------------------D----------------K--K-----AAA---K--KAA---AKKA-A-----K--T----TA-----------------------------------------------
>Lethenteron_japonicum@CT01080929.H1.1
------------------------------A----CARPLISIY---S--E-K--G-------E-----S--S--G--K-------S-V-VM-PAVFR-A--P-IRPDIVNFVHTNLRKNSRQPYAVSVN-------AGHQTSA------E-SWG--TGRAVAR-IPR-VRG----G-----GTHRSGQ-----GAFG---NMCRGGRMFAPTKTWRRWHRRVNVTQKRYAICSALAATALPALVMSK---------GH---RI-E----E--IP-EVPLVVE-D------------K-V---E-G-YK---KTKEAVLLLKKLKAWNDVKKV-YA-S-KRLRAGKGK-------MR-NRRRIQRRGPCIIY------N-E------DN---------G-----L----T-RAFRNIPGITLLSVKKLNLLRLAPGGHVGRFCIWTESAFGKLD-DIY--G--T-W---R-K-PS--K--EKS----N----------------------------YNL--------PMNKMT----NSDLSRILKSEEI-HKVL-R-P---P-N-K--K-IV-----R----R---V---L-KK----NP---LKNLRVMIKLNP-Y---AK--------------------TA--R----R---N-----------A-----------L----LTE----E--------------------R-----------------------H--------------------------------------------------------------------------------------------------------KN-------------------K-----------------D----T-V--------AV-------------K-K-----A---------------V---------K-Q------------A-------------K-----Q-----A--K-----Q----A---K------A--D----V-----------K----K------D--------Q--------K-P---------------------------------A---KE---PAV------RT----------P--------------------A----------------------------V----------------K--A-----AAK---K--KAA---AKKA-A-----K--I----AA-----------------------------------------------
>Eptatretus_burgeri@53867085.1
-----------------------------MA----CARPLVTVY---G--E-K--G-------D-----A--S--G--R-------L-V-VL-PAVFR-A--P-IRPDIVNFVHSNVRKNNRQPYAVSAK-------AGHQTSA------E-SWG--TGRAVAR-IPR-VRG----G-----GTHRSGQ-----GAFG---NMCRGGRMFAPTKTWRRWHRKVNLGQRRYAICSCLAASALPALVFSK---------GH---AI-Q----G--IS-EVPLVVE-D------------K-V---Q-S-YK---KTKEAVLLLKKLNAWSDIQKV-YA-S-RRMRAGKGK-------MR-NRRRVKRCGPCIIF------N-K------DE---------G-----L----S-RAFRNIPGISLLPVHKLNLLRLAPGGHVGRFLIWTESAFRRLD-SLY--G--N-W---T-K-AS--L--EKK----N----------------------------YNL--------PMNKMT----NTDLTRLLKCHEV-QRVL-R-A---P-K-K--T-IH-----R----R---V---L-KK----NP---LKNLRVMMKLNP-N---TQ--------------------VA--R----R---E-----------A-----------L----LLE----K--------------------K-----------------------N-------R--------------E--SR-------------------------------------------------------------------------------------------------------------------------R-L--------IK-----------E-G-K-----L---------------P---------P-K------------P-------------K-----K-----KI-R-----K----I---A------K--S----S-----------E----K------S--------K--------K-P---------G----KG-----------------K---VE---DGG------KK-------------------------------------------------------------------------------------------------------------------------------------------------------------------------
>Branchiostoma_floridae@EEN48416
-----------------------------MSYP--CARPLITVH---N--E-K--G-------E-----S--T--S--V-------T-V-TM-PAVMK-A--P-IRPDIVQSVHANVRKNSRQPYCVSKL-------AGHQTSA------E-SWG--TGRAVAR-IPR-VRG----G-----GTHRSGQ-----GAFG---NMCRGGRMFAPTKTWRRWHRRVNINQRRYAICCALSASALPALVMAK---------GH---RI-E----E--IP-EVPLVVG-D------------K-V---Q-E-MK---KTKEAVQLLRKLKAWNDIQKV-YN-S-KRIRAGKGK-------MR-NRRFVKKRGPCIIY------D-K------DN---------G-----I----V-RAFRNIPGITLLPVDKLNLLKIAPGGHLGRFLIWTESAIQKLD-ALY--G--T-W---R-K-PS--T--LKK----D----------------------------FNL--------PMPKML----NTDLMRLLKSEEI-QRAI-R-A---P-K-R--D-HK-----Q----RA--V---Q-KK----NP---LRNLRAMLKLNP-Y---AK--------------------TM--K----R---Q-----------A-----------L----LTE----E--------------------K-----------------------R-------R--------------A--AK-----E---E-----L---------------LN-KK-RG---I---V-------T-----E----------------KP-------------------A-----------------A----K-A--------KG-----------K-A-KG----K---------------A---------A-A------------K-------------T-----A-----G--K-----G----K---G------K--GKK-----------------------------------------------------------------------------------------------------------------------------------------------------------------------------------------------------------------------------------------------------------------------------
>Ciona_intestinalis@10110642.123_23
-----------------------------MA----CARPLVSVY---S--E-K--G-------V-----A--S--G--S---------I-TL-PAVFK-A--P-IRPDIVNFVHTNISKNHRQAYAVKSI-------AGEQTSA------E-SWG--TGRAVAR-IPR-VRG----G-----GTHRSGQ-----AAFG---NMCRGGRMYAPTKTWRRWHRRCNINQRRFAVCSALAASSLPALVMSK---------GH---KI-D----Q--TP-EIPLVVE-D------------K-V---Q-Q-FK---KTKDAVVLLKKLKAWDDIKKV-MK-S-RKIRAGKGK-------MR-NRRHTMKRGPCIIY------D-K------DE---------G-----I----S-KAFRNIPGITLISVDRLNLLKIAPGGHVGRFLIWTQSALKRLD-GIY--G--T-W---R-K-PA--V--EKS----A----------------------------YNL--------PMPKMT----CTDLSKILQSTEV-KSAL-R-A---P-K-K--G-IA-----R----R---S---Q-KK----NP---LKNIRAMLKLNP-A---AA--------------------SA--K----R---S-----------A-----------I----LLQ----E--------------------R-----------------------R-------V--------------R--EK-----A---E-----L---------------KA-KK-AK---A-----------------------------------------------------------------------------------------------------------------------------------------------------------------------------------------------------------------------------------------------------------------------------------------------------------------------------------------------------------------------------------------------------------------------------------------------------------------------------------------------
>Ciona_savignyi@51758344.66
-----------------------------MA----CARPLVSVY---S--D-K--G-------A-----A--S--G--N-------T-I-TL-PAVFK-A--P-IRPDIVNFVHTNISKNHRQPYAVNRF-------AGEQTSA------E-SWG--TGRAVAR-IPR-VRG----G-----GTHRSGQ-----AAFG---NMCRGGRMYAPTKTWRRWHRRCNINQRRFAVCSALAASALPALVMSK---------GH---KI-D----Q--TP-EIPLVVE-D------------K-V---Q-Q-FK---KTKEAVVLLKKLKAWDDIKKV-MK-S-RRIRAGKGK-------LR-NRRHTMKRGPCVIY------D-Q------DE---------G-----I----T-KAFRNIPGITLISVDRLNLLKIAPGGHVGRFLIWTESALKRLD-AIY--G--T-W---K-K-PS--S--EKT----G----------------------------YNL--------PMPKMT----CTDLSKILQSSEV-KSAL-R-A---P-K-R--G-IA-----R----S---S---Q-KK----NP---LKNIRAMLKLNP-A---AA--------------------SA--K----R---S-----------A-----------I----LTQ----Q--------------------R-----------------------R-------L--------------K--EK-----A---E-----K---------------RA-KK-AA---------------------------------------------------------------------------------------------------------------------------------------------------------------------------------------------------------------------------------------------------------------------------------------------------------------------------------------------------------------------------------------------------------------------------------------------------------------------------------------------------
>Clavelina_lepadiformis@CT01091002.H1.1
-----------------------------MA----CARPLVSIY---S--D-K--G-------V-----P--S--G--K-------A-V-VL-PTVFK-A--P-IRPDVVNFVHTNISKNHRQPYAVNRF-------AGEQTSA------E-SWG--TGRAVAR-IPR-VRG----G-----GTHRSGQ-----AAFG---NMCRGGRMYAPTKTWRRWHRRCNVNQRRFAVCSALAASALPALVMSK---------GH---KI-E----K--IP-EVPLVVE-D------------K-I---Q-S-FK---KTKEAVILLKKLNAWEDVQKV-IK-S-KRIRAGKGK-------MR-NRRHTSKRGPCIIY------D-K------DE---------G-----I----S-KAFRNIPGVTLISVDRINLLKIAPGGHVGRFLIWTESALKRLD-DLQ--G--T-W---K-K-MS--V--HKT----G----------------------------YNL--------PMPKMT----CTDLGKILQSDEV-KAAL-R-A---P-R-H--A-KS-----G----S---K---M-KK----NP---LRNIRVMLKLNP-A---AA--------------------AV--K----R---A-----------T-----------M----LQQ----E--------------------R-----------------------R-------L--------------K--EK-----M---Q-----H---------------RS-KL-A----------------------------------------------------------------------------------------------------------------------------------------------------------------------------------------------------------------------------------------------------------------------------------------------------------------------------------------------------------------------------------------------------------------------------------------------------------------------------------------------------
>Phallusia_mammilata@CT01091002.H1.2
-----------------------------MA----CARPLVSVY---T--E-K--G-------V-----P--S--E--T-------T-V-KL-PAVFK-A--P-IRPDVVNFVHTNISKNHRQPYAVNRF-------AGEQTSA------E-SWG--TGRAVAR-IPR-VRG----G-----GTHRSGQ-----AAFG---NMCRGGRMYAPTKTWRRWHRRCNIKQRRFAMCSALAASALPALVMSK---------GH---KI-D----G--IP-EVPLVVE-D------------K-V---Q-Q-YK---KTKEAVLLLKKLKAWEDIKKV-MK-S-RRIRAGKGK-------MR-NRRHTQKRGPCVIY------D-Q------DE---------G-----I----S-RAFRNIPGITLISVDRLNLLKIAPGGHVGRFIIWTESALRRLD-NIY--G--S-W---R-K-PS--V--EKS----N----------------------------FNL--------PMSKMT----CTDLSKILQSTEV-KSAL-R-A---P-K-R--G-LS-----R----R---S---A-KK----NP---LKNIRVMLKLNP-A---AA--------------------AV--K----R---A-----------A-----------M----LMQ----E--------------------K-----------------------R-------L--------------R--EK-----A------------------------------------------------------------------------------------------------------------------------------------------------------------------------------------------------------------------------------------------------------------------------------------------------------------------------------------------------------------------------------------------------------------------------------------------------------------------------------------------------------------------------------------
>Ascidia_gemmata@FS996998.H1.1
-----------------------------MA----CARPLVSVY---T--E-K--G-------V-----P--S--E--N-------T-V-KL-PAVFK-A--P-IRPDVVNFVHTNISKNHRQPYAVNRF-------AGEQTSA------E-SWG--TGRAVAR-IPR-VRG----G-----GTHRSGQ-----AAFG---NMCRGGRMYAPTKTWRRWHRRCNIKQRRLAMCSALAASALPALVMSK---------GH---KI-D----N--IP-EVPLVVE-D------------K-V---Q-Q-YK---K-------------------------------------------R-NRRHTQKRGPCVIY------D-Q------DE---------G-----I----S-RAFRNIPGITLISVDRLNLLKLCPGGHVGRFLIWTESALRRLD-SIY--G--T-W---R-K-PA--A--EKS----N----------------------------FNL--------PMAKMT----CTDLSKIMQSTEI-KAAL-R-A---P-K-H--G-IK-----R----R---S---A-KK----NP---LKNIRVMLKLNP-A---AA--------------------SV--K----R---A-----------A-----------M----ILQ----E--------------------K-----------------------Q-------L--------------H--EK-----A------------------------------------------------------------------------------------------------------------------------------------------------------------------------------------------------------------------------------------------------------------------------------------------------------------------------------------------------------------------------------------------------------------------------------------------------------------------------------------------------------------------------------------
>Halocynthia_roretzi@DB583124.H1.1
-----------------------------MA----CARPLVSVY---T--E-K--G-------V-----A--S--G--T-------T-V-TL-PAVFK-A--P-IRPDIVNFVHTNVGKNHRQPYAVNRR-------AGEQTSA------E-SWG--TGRAVAR-IPR-VRG----G-----GTHRSGQ-----AAFG---NMC------APTKTWRRWHPRCNIKQRRFAICSALAASALPSLVMSK---------GH---KI-E----Q--IP-EVPLVVE-D------------K-V---Q-R-GG---KTEEAVLLLKKLKAWGDIKKV-VD-S-KRIRAGKGK-------MR-NRRRTMRRGPCVIY------D-K------DE---------G-----I----S-RAFRNIPGITMISADRLNLLKIAPGGHVGRFLIWTESAFKRLD-GLY--G--T-W---R-K-PA--T--EKK----E----------------------------YNL--------PMPKMM----CTDLSKILRSDEI-QAAI-R-P---P-K-R--G-SL-----R----K---T---Q-KK----NP---LKNFRCMLKLNP-A---AA--------------------SF--K----R---A-----------A-----------I----LYD----M--------------------K-----------------------R-------R--------------R--EK-----E---E-----F---------------RA-KK-AQ---------------------------------------------------------------------------------------------------------------------------------------------------------------------------------------------------------------------------------------------------------------------------------------------------------------------------------------------------------------------------------------------------------------------------------------------------------------------------------------------------
>Polyandrocarpa_maxima@CT02091002.H1.1
-----------------------------MA----CARPLVSVY---S--E-K--G-------V-----P--S--G--Q-------T-Q-TL-PAVFK-A--P-IRPDIVNFVHTNISKNHRQPYAVKSI-------AGEQTSA------E-SWG--TGRAVAR-IPR-VRG----G-----GTHRSGQ-----AAFG---NMCRGGRMYAPTKTWRRWHRRCNINQRRFAMCSALAASALPALVMSK---------GH---KI-E----Q--TP-EFPLVVE-D------------K-V---E-Q-YK---KTKEAVLLLKKLKAWEDIKKV-KD-S-RRIRAGKGK-------MR-NRRRTMKKGPCVIY------S-R------DE---------G-----I----S-RAFRNIPGVTLIRVDQLDLLKIAPGGHLGRFLIWTESAFKRLD-SFY--G--T-W---R-K-ES--T--EKK----N----------------------------YNL--------PMPKMT----CTDLSKILRSDEL-RSAL-R-A---P-K-G--G-VT-----R----R---T---Q-KK----NP---LKNFRCMMKLNP-A---AA--------------------SF--K----R---A-----------A-----------I----LFE----Q--------------------K-----------------------R-------Q--------------R--EK-----A---Q-----H---------------RA-KR-A----------------------------------------------------------------------------------------------------------------------------------------------------------------------------------------------------------------------------------------------------------------------------------------------------------------------------------------------------------------------------------------------------------------------------------------------------------------------------------------------------
>Dendrodoa_grossularia@CT03091002.H1.1
-----------------------------MA----CARPLVTVY---N--E-K--G-------V-----P--S--G--T-------T-T-TL-PSVFK-A--P-IRPDIVNFVHTNVSKNHRQPYAVKGI-------AGEQTSA------E-SWG--TGRAVAR-IPR-VRG----G-----GTHRSGQ-----AAFG---NMCRGGRMYAPTKTWRRWHRKCNTNQRRFAMCSALAASALPSLVMSK---------GH---KI-E----Q--IP-EVPLVVE-D------------K-V---Q-Q-YK---KTKDAVLLLKKLKAWEDIKKV-KD-S-KRIRAGKGK-------MR-NRRRTMRRGPCMIY------D-K------DE---------G-----I----S-KAFRNIPGITLISVDRLDLLKIAPGGHVGRFLIWTESAFKKLD-SFY--G--T-W---R-K-QS--T--EKK----N----------------------------YNL--------PMPKMT----CTDLSKILRSDEL-RSAL-R-A---P-K-H--G-VT-----R----R---T---Q-KK----NP---LKNFRCMVKLNP-A---AA--------------------SF--K----R---A-----------A-----------L----LFE----Q--------------------R-----------------------R-------R--------------M--EK-----E---K-----H---------------RA-KK-AK---A-----------------------------------------------------------------------------------------------------------------------------------------------------------------------------------------------------------------------------------------------------------------------------------------------------------------------------------------------------------------------------------------------------------------------------------------------------------------------------------------------
>Styela_plicata@CT02091002.H1.1
-----------------------------MA----CARPLISVY---N--E-K--G-------V-----T--S--G--T-------T-V-TL-PAVFK-S--P-IRPDIVNFVHTNVSKNHRQPYAVKSI-------AGEQTSA------E-SWG--TGRAVAR-IPR-VRG----G-----GTHRSGQ-----AAFG---NMCRGGRMYAPTKIWRRWHRKCNTNQRRFAVCSALAASALPALVMSK---------GH---KI-E----Q--VP-EVPLVVE-D--------------------------------------------------D-S-KRIRAGKGK-------MR-NRRRTMRRGPCIIY------D-K------DE---------G-----I----S-KAFRNIPGITLISVDRLDLLKIAPGGHVGRFLIWTESAFKRLD-SFY--G--T-W---R-K-QS--T--EKK----N----------------------------YNL--------PMPKMT----CTDLGKILQSDEL-RTAL-R-A---P-K-R--G-VI-----R----K---T---Q-KK----NP---LKNFRCMMKLNP-A---AA--------------------SF--K----R---A-----------A-----------I----LFE----Q--------------------K-----------------------R-------H--------------R--QQ------------------------------------------------------------------------------------------------------------------------------------------------------------------------------------------------------------------------------------------------------------------------------------------------------------------------------------------------------------------------------------------------------------------------------------------------------------------------------------------------------------------------------------------
>Microcosmus_squamiger@CBN08633
-----------------------------MA----CARPLVSVY---S--E-K--G-------V-----A--S--G--T-------T-I-TL-PAVFK-A--P-IRPDIVNFVHTNVSKNHRQPYAVKSI-------AGEQTSA------E-SWG--TGRAVAR-IPR-VRG----G-----GTHRSGQ-----AAFG---NMCRGGRMYAPTKTWRRWHRKCNTNQRRYAMCSALAASALPALIMSK---------GH---KI-E----Q--IP-EVPLVVE-D------------K-V---Q-Q-YK---KTKEAVLLLKKLKAWEDIKKV-KD-S-KRIRAGKGK-------MR-NRRRTMRRGPCVIY------D-K------DE---------G-----I----S-KAFRNIPGITLISVDRLDLLKIAPGGHVGRFLIWTESAFKSLD-SYY--G--T-W---R-K-MS--E--MKK----N----------------------------YNL--------PMPKMS----CTDLSRILRSDEI-QAAV-R-A---P-K-K--G-SV-----R----R---S---V-KK----NP---LKNFRIMQKLNP-A---AA--------------------SF--K----R---A-----------A-----------I----LFE----Q--------------------K-----------------------R-------R--------------A--EK-----A---A-----R---------------KA-GD-KK---------------------------------------------------------------------------------------------------------------------------------------------------------------------------------------------------------------------------------------------------------------------------------------------------------------------------------------------------------------------------------------------------------------------------------------------------------------------------------------------------
>Molgula_tectiformis@68100700.63
-----------------------------MA----CSRPLVSVY---T--E-N--G-------T-----P--S--G--N-------T-V-TL-PAVFK-S--P-IRPDIVNFVHTNVAKNKRQPYAVSRI-------AGEQTSA------E-SWG--TGRAVAR-IPR-VRG----G-----GTHRSGQ-----AAFG---NMCRGGRMFNPTKTHRRWHRKCNVQQRRLALCSALAASALPSLIMAK---------GH---KI-E----Q--IP-EVPLVVE-D------------K-V---Q-E-LK---KTKEAVALLKKLKVWDDIKKV-MK-S-KGIRAGKGK-------MR-NRRRVMRRGPCVIY------A-Q------ND---------G-----I----V-RAFRNIPGISLMNVSKLNLLTVAPGGHVGRFLIWTESAAKQLD-KLY--G--T-W---R-K-PS--Q--LKT----N----------------------------FNL--------PMPKMT----CTDLSKIMKSDEL-RAVL-R-P---A-M-S--K-PK-----R----R---T---Q-KK----NP---LKNIRVMLRLNP-A---AA--------------------SF--K----R---A-----------A-----------L----LTE----A--------------------Q-----------------------H-------V--------------K--EK-----A---E-----G---------------KA---------------------------------------------------------------------------------------------------------------------------------------------------------------------------------------------------------------------------------------------------------------------------------------------------------------------------------------------------------------------------------------------------------------------------------------------------------------------------------------------------------
>Molgula_gulf@CT03091002.H1.1
-----------------------------MA----CSRPLVSIY---S--E-N--G-------T-----A--T--G--N-------S-I-TL-PAVFK-S--P-IRPDIVNFVHTNVSKNKRQPYAVSRI-------AGEQTSA------E-SWG--TGRAVAR-IPR-VRG----G-----GTHRSGQ-----AAFG---NMCRGGRMFNPTKTHRRWHRKVNVTQRRLAMCSALAASALPALVMAK---------GH---RI-E----Q--IP-EVPLIVE-D------------K-V---Q-E-YK---KTKEAVGLLKKLKVWDDIKKV-AK-S-KRLRAGRGK-------MR-NRRRIMRRGPMIIY------A-Q------ND---------G-----I----V-QAFRNIPGISLINVQRLNLLTVAPGGHVGRFLIWTESAVKELD-KLY--G--T-W---R-K-PS--E--LKT----N----------------------------FNL--------PMPKMT----CTDLTKIMKSDEL-RAVM-R-P---R-M-S--K-PM-----R----R---T---Q-KK----NP---LKNIRVMLRLNP-A---AV--------------------SF--K----R---A-----------A-----------L----LKE----A--------------------R-----------------------N-------A--------------K--MK-----A---D-----A---------------Q----------------------------------------------------------------------------------------------------------------------------------------------------------------------------------------------------------------------------------------------------------------------------------------------------------------------------------------------------------------------------------------------------------------------------------------------------------------------------------------------------------
>Molgula_occidentalis@CT01091002.H1.1
-----------------------------MA----CSRPLVSVY---S--D-N--G-------T-----P--S--G--N-------S-V-TL-PAVFK-S--P-IRPDIVNFVHTNVVKNKRQPYAVNRK-------AGEQTSA------E-SWG--TGRAVAR-IPR-VRG----G-----GTHRSGQ-----AAFG---NMCRGGRMFNPTKTHRRWHRKCNVQQRRLAMCSALAASALPSLIMAK---------GH---KI-E----Q--IP-EVPLVVE-D------------K-V---Q-E-YK---KTKEAVMLLKKLKVWDDIKKV-IK-S-KRMRAGRGK-------MR-NRRRTMRRGPCVIY------S-Q------DD---------G-----I----V-RAFRNIPGITLLNVQRLNLLNVAPGGHVGRFLIWTESAVKELD-KLY--G--T-W---R-R-PS--Q--LKK----N----------------------------FNL--------PMPKMT----CTDLTKIMKSDEL-RAVL-R-P---K-L-A--K-PR-----R----R---T---Q-KK----NP---LKNVRVMLRLNP-A---SV--------------------SF--R----R---A-----------A-----------L----LTE----A--------------------R-----------------------R-------A--------------K--EK-----A---Q-----K---------------KA---------------------------------------------------------------------------------------------------------------------------------------------------------------------------------------------------------------------------------------------------------------------------------------------------------------------------------------------------------------------------------------------------------------------------------------------------------------------------------------------------------
>Bostrichobranchus_pilularis@CT01091002.H1.1
------------------------------------ARPLVSIY---S--E-N--G-------A-----P--S--G--N-------S-V-KL-PAVFR-S--P-IRPDIVNFVHTNICKNSRQPYAVNRI-------AGEQTSA------E-SWG--TGRAVAR-IPR-VRG----G-----GTHRSGQ-----AAFG---NMCRGGRMFNPTKTHRRWHRRCNIQQKRLAVCSALAASSLPSLVMAK---------GH---KI-E----Q--VP-EIPLVVE-D------------K-V---Q-E-YR---KTKEAVTLLKKLKVWEDIKKV-AK-S-KRIRAGKGK-------LR-NRRRTMRKGPCVVY------S-Q------ND---------G-----I----V-RAFRNIPGITLLDVNKLNLLKVAPGGHVGRFIVWTESALKSLD-SLY--G--N-W---K-Q-SS--T--QKK----N----------------------------FNL--------PMPKMT----CTDLSKLMKSDEI-RAVL-R-T---R-Q-S--K-PK-----R----R---T---V-KK----NP---LKNIRVMLRLNP-A---AV--------------------SF--K----R---A-----------A-----------L----LKE----G--------------------K-----------------------N-------L--------------Q--EK-----A---E--------------------------------------------------------------------------------------------------------------------------------------------------------------------------------------------------------------------------------------------------------------------------------------------------------------------------------------------------------------------------------------------------------------------------------------------------------------------------------------------------------------------------------
>Cystodytes_dellechiajei@CT01091002.H1.1
-----------------------------MS----CARPLVSVY---T--E-Q--G-------E-----V--S--E--N-------T-V-SL-PAVFR-A--P-IRTDIVQFVHTNIRKNSRQPYAVNLV-------AGEQTSA------E-SWG--TGRAVSR-IPR-VRG----G-----GTHRSGQ-----GAFG---NMCRGGRMFAPTKIWRRWHRRCNINQKRYAICAALAGSALPALIMAK---------GH---KI-D----E--VP-EIPLVVE-D------------K-V---Q-Q-FK---KTKEAVALLRRLKAYNDIQKV-VK-S-KHLRAGKGK-------MR-NRRFKKKRGPCIIY------E-K------DE---------G-----I----T-RAFRNIPGITLLPVDRINLLKIAPGGHVGRFIIWTEGALKRLD-KIY--G--T-W---A-E-PS--K--EKN----S----------------------------YNL--------PMPKMK----CTDLGKLLSSDEI-RAAI-C-P---R-K-R--P-QR-----H----R---T---V-RK----NP---LKNILVMLKLNP-G---AA--------------------TL--K----R---A-----------A-----------V----LQS----E--------------------Q-----------------------R-------R--------------K--LN-----V---E-----R---------------RA-KK-AA---------------------------------------------------------------------------------------------------------------------------------------------------------------------------------------------------------------------------------------------------------------------------------------------------------------------------------------------------------------------------------------------------------------------------------------------------------------------------------------------------
>Oikopleura_dioica@CBY22774
-----------------------------MA----AARPVVSVY---G--A-D--G-------S-----A--T--A--E-------Q-I-NL-PAVFK-A--P-IRTDVVQFVHSNIAKNARQPYAVAGN-------AGEQTSA------E-SWG--TGRAVAR-IPR-VRG----G-----GTSRSGA-----AAFG---NMCRGGRMFNPNKTWRNWHRRVNVTQRRYATVSAIAATGIPSLAMAK---------GH---VV-N----N--VP-EFPLVID-S------------S-A---E-A-LK---KTKAAVSVLKKVGAIDDVNRV-KE-T-RRFRAGRGK-------MR-NRRRVQKRGPLVVY------K-N------DD---------G-----I----V-QAMRNIPGVTLLPVDQLNLLKLAPGGHVGRFTIYTSEAFKALD-NVY---------------SS--A--NKK----G----------------------------FSM--------PRPILA----NADLQRILQADEI-KAAL-K-P---R-R-S--A-TK-----R----S---T---V-KK----NP---LKNIKTMLKLNP-Y---AA--------------------VQ--K----R---A-----------A-----------F----NKA----A--------------------K-----------------------N-------A--------------A--EK-----A---A-----K----------------A-KK------------------------------------------------------------------------------------------------------------------------------------------------------------------------------------------------------------------------------------------------------------------------------------------------------------------------------------------------------------------------------------------------------------------------------------------------------------------------------------------------------
>Oikopleura_dioica@CBY20861
-----------------------------MA----AARPVVSVY---G--A-D--G-------S-----A--T--A--E-------Q-I-NL-PAVFK-A--P-IRTDVVQFVHSNIAKNARQPYAVAGN-------AGEQTSA------E-SWG--TGRAVAR-IPR-VRG----G-----GTSRSGA-----AAFG---NMCRGGRMFNPNKTWRNWHRRVNVTQRRYATVSAIAATGIPSLAMAK---------GH---VV-S----R--VP-EFPLVID-S------------G-A---E-A-IK---KTKAAVSVLKAVGAIDDVNRV-KE-T-RRQRAGRGK-------MR-NRRRVQKRGPLVVY------Q-N------DD---------G-----I----V-QAMRNIPGVTLLPVDQLNLLKLAPGGHVGRFTVYTANAFKALD-TVY---------------SS--A--NKK----G----------------------------FSM--------PRPILA----NADLQRILQADEI-KAAL-K-P---R-R-S--A-TK-----R----S---T---V-KK----NP---LKNIKTMLKLNP-Y---AA--------------------VQ--K----R---A-----------A-----------F----NKA----A--------------------K-----------------------N-------A--------------A--EK-----A---A-----K----------------A-K-------------------------------------------------------------------------------------------------------------------------------------------------------------------------------------------------------------------------------------------------------------------------------------------------------------------------------------------------------------------------------------------------------------------------------------------------------------------------------------------------------
>Apostichopus_japonicus@CT01110417.H1.1
--------------------------MA-SG----AARPLVTVY---T--D-T--N-------E-----P--S--G--A-------N-V-KL-PAVFK-A--E-IRTDIVNYVHTNMRQNSRQPYAVNKY-------AGHQTSA------E-SWG--TGRAVAR-IPR-VRG----G-----GTHRSGQ-----GAFG---NMCRGGRMFAPTRTWRKWHVKTNRNQRRYALVSALAATAVPSLVMSK---------GH---LI-Q----G--VP-EIPLVVS-D------------K-I---Q-E-YK---KTKEAVTFLRKIRAMIDIKKV-YK-S-RRTRAGRGK-------MR-NRRRVHRLGPCVIF------A-R------DQ---------G-----L----T-KAFRNIPGITLLNVNSLNLLKLAPGGHVGRFCIWTESAFRKLD-AIY--G--T-W---K-K-AS--E--RKL----H----------------------------YNL--------PMPKMA----VPDLTKLVTSAEI-SGQ-------------------------------------------------------------------------------------------------------------------------------------------------------------------------------------------------------------------------------------------------------------------------------------------------------------------------------------------------------------------------------------------------------------------------------------------------------------------------------------------------------------------------------------------------------------------------------------------------------------------------------------------------------------------------------------------------------------------------------------------------------------
>Anolis_carolinensis@XP_003227296
-----------------------------XA----CTRPLISVY---S--E-K--G-------E-----V--S--G--K-------N-V-TM-PAVFK-A--P-IRPDIVNFVHTNLRKNSRQPYAVSEL-------AGHQTSA------E-SWG--TGRAVAR-IPR-VRG----G-----GTHRSGQ-----GAFG---NMCRGGRMFAPTKTWRRWHRRVNITQKRYAICSALAASALPALVMSK---------GH---RI-E----E--IP-ELPLVVE-D------------K-V---E-G-YK---KTKEAVLLLKKLKAWNDIKKV-YA-S-QRMRAGKGK-------MR-NRRRIQRKGPCIIF------N-E------DN---------G-----I----I-KAFRNIPGITVLNVNKLNILRLAPGGHVGRFCIWTESAFRKLD-ELY--G--T-W---R-K-PA--T--LKS----N----------------------------YK-------------------------------------------------------------------------------------------------------------------------------------------------------------------------------------------------------------------------------------------------------------------------------------------------------------------------------------------------------------------------------------------------------------------------------------------------------------------------------------------------------------------------------------------------------------------------------------------------------------------------------------------------------------------------------------------------------------------------------------------------------------------------------------------------
>Meleagris_gallopavo@XP_003209621
-----------------------------XA----CARPLISVY---S--E-K--G-------E-----A--S--G--K-------N-V-TL-PAVFK-A--P-IRPDVVNFVHTNLRKNNRQPYAVSEL-------AGHQTSA------E-SWG--TGRAVAR-IPR-VRG----G-----GTHRSGQ-----GAFG---NMCRGGRMFAPTKTWRRWHRRVNVTQKRYAICSALAASALPALVMSK---------GH---RI-E----E--IP-ELPLVVE-D------------K-V---E-S-YK---KTKEAVLLLKKLKAWNDIKKV-YA-S-QRMRAGKGK-------MR-NRRRIQRRGPCIIY------N-E------DN---------G-----I----I-RAFRNIPGITLLDVNKLNLLRLAPGGHVGRFCIWTESAFRKLD-DLY--G--T-W---R-K-PA--T--LKS----D----------------------------YK-------------------------------------------------------------------------------------------------------------------------------------------------------------------------------------------------------------------------------------------------------------------------------------------------------------------------------------------------------------------------------------------------------------------------------------------------------------------------------------------------------------------------------------------------------------------------------------------------------------------------------------------------------------------------------------------------------------------------------------------------------------------------------------------------
>Amphiura_filiformis@JG391305.H1.1
--------------------------MS-IA----AARPLITVY---S--D-K--N-------E-----S--T--G--S-------H-V-KL-PAVLK-A--P-IRIDLVNFVHTNMRKNSRQPYAVNRY-------AGHQTSA------E-SWG--TGRPFTR-IPR-VRG----G-----GTHRSGQ-----GAFG---NMCRGGRMFAPTKVWRKWHRRTNVNQKRYAVCSAIAATAVPALVMSK---------GH---CI-M----G--TP-EVPLVVS-D------------G-I---Q-D-YK---KTKEAVRFLKCFKAWEDIKKV-YK-S-HRKRAGRGK-------MR-NRRFVKRLGPCIIY------E-K------GN---------G-----L----K-RAFRNIPGVTLMNVQKLNLLRLAPGGHV--------------------------------------------------------------------------------------------------------------------------------------------------------------------------------------------------------------------------------------------------------------------------------------------------------------------------------------------------------------------------------------------------------------------------------------------------------------------------------------------------------------------------------------------------------------------------------------------------------------------------------------------------------------------------------------------------------------------------------------------------------------------------------------------------------------------------------------------------------------------------------
>Eucidaris_tribuloides@CT01120103.H1.1
--------------------------MA-VA----AARPLITVY---S--E-K--N-------E-----T--T--G--N-------N-V-TL-PAVFK-A--P-IRPDVVNYVHTNIRKNRRQPYAVKKT-------AGHQTSA------E-SWG--TGRAVAR-IPR-VRG----G-----GTHRSGQ-----GAFG---NMCRGGRMFAPTKVWRRWHCRTNINQKRYALCSALAASAVPALVMSK---------GH---MI-M----G--TP-EVPLVVS-D------------K-V---Q-D-FK---KTKEAVYFLKRFKAWEDIKKV-YK-S-RRMRAGKGK-------MR-NRRYIRRLGPLVIY------D-Q------DN---------G-----I----T-RAFRNIPGITLLNVARLNLLRLAPGGHMGRFCIWTESAFRKLD-GLY--G--T-W---K-K-PS--T--QKT----N----------------------------YNL--------PMPKMT----NTDLRRLLRSKEI-RKHL-R-P---V-N-NT-A-NE-----R----K---M---I-KK----NP---LKNVRVMFKLNP-Y---AK--------------------TS--K----R---N-----------A-----------K----LAE----E--------------------R--------------------------------------------------------------------------------------A-KA---K---K-------Q-----E----------------LL-------------------D-----------------K----K-R--------GI-----------T-K-E-----A---------------P-----------A------------K-------------A-----K-----G--KA----K----GK--A------K--G----K-----------G----K------K--------------------------------------------------------------------------------------------------------------------------------------------------------------------------------------------------------------------------------------------------
>Lytechinus_variegatus@CT01120103.H1.1
--------------------------MA-VA----AARPLVTVY---N--E-K--N-------E-----V--T--G--T-------N-V-TL-PAVFK-A--P-IRPDVVNYAHTNMRKNSRQPYAVKKI-------AGHQTSA------E-SWG--TGRAVAR-IPR-VRG----G-----GTHRSGQ-----GAFG---NMCRGGRMFAPTKIWRRWHTRTNISQKRFAMCSALAASAVPALVMSK---------GH---MI-M----G--TP-EVPLVVS-D------------K-V---Q-D-FK---KTKEAVYFLKRFKAWEDIKKV-YK-S-RRMRAGKGK-------MR-NRRFVRRLGPLVVY------D-Q------DN---------G-----I----T-RAFRNIPGVTLLQVSRLNLLRLAPGGHVGRFCIWTESAFNKLD-GLY--G--T-W---K-K-PS--S--EKS----N----------------------------WNL--------PMPKMT----NTDLRRLLRSQEI-RRSL-R-P---V-N-TT-S-TK-----R----K---V---L-KK----NP---LKNVRVMFKLNP-Y---AK--------------------TQ--K----R---N-----------A-----------K----LDE----E--------------------R--------------------------------------------------------------------------------------A-KA---K---R-------Q-----E----------------IL-------------------D-----------------K----K-R--------GV-----------T-K-E-----A---------------P-----------A------------K-------------G-----K-----G--KA----K--------A------K--G----K-----------G----K------K--------------------------------------------------------------------------------------------------------------------------------------------------------------------------------------------------------------------------------------------------
>Oreochromis_niloticus@XP_003440495
-----------------------------MA----CARPLISVY---S--E-K--G-------E-----S--S--G--K-------N-V-VM-PAVFK-A--P-IRPDVVNFVHTNMRKNNRQPYAVSEL-------AGHQTSA------E-SWG--TGRAVAR-IPR-VRG----G-----GTHRSGQ-----GAFG---NMCRGGRMFAPTKTWRRWHRRINVPQKRYAICSALAASAIPALVMSK---------GH---RI-E----E--IP-EVPLVVE-D------------K-V---E-G-YK---KTKEAVLLLKKLKAWNDIKKV-YA-S-QRMRAGKGK-------MR-NRRRIQRRGPCIIY------N-Q------DA---------G-----L----T-KAFRNIPGITLLNVNKLNLLRLAPGGHVGRFCIWTESAFRKLD-DLY--G--T-W---R-K-AA--S--LKV----D----------------------------YNL--------PMHKMT----NTDLTRILKSEEI-QKAL-R-A---P-N-K--K-LN-----R----R---I---L-KK----NP---LKNLNIMLKLNP-Y---AK--------------------TA--R----R---H-----------A-----------I----LQH----D--------------------P-----------------------A-------I--------------K--AK-----M---L-----K---------------PK-KR-PG---K---KGV-----P-----A----------------KPKA---------------------------------------------------------------------------------------------------------------------------------------------------------------------------------------------------------------------------------------------------------------------------------------------------------------------------------------------------------------------------------------------------------------------------------------------------------
>Alligator_mississippiensis@AEK51829
------------------------------------------------------------------------------------------------------------------TNLRKNNRQPYAVSEL-------AGHQTSA------E-SWG--TGRAVAR-IPR-VRG----G-----GTHRSGQ-----GAFG---NMCRGGRMFAPTKTWRRWHRRVNTTQKRYAICSALAASALPALVLSK---------GX---RI-E----E--IP-ELPLVVX-D------------K-V---E-N---------------------------------------------------------------------------------------------------------------------------------------------------------------------------------------------------------------------------------------------------------------------------------------------------------------------------------------------------------------------------------------------------------------------------------------------------------------------------------------------------------------------------------------------------------------------------------------------------------------------------------------------------------------------------------------------------------------------------------------------------------------------------------------------------------------------------------------------------------------------------------------------------------------------------------------------------------------------------------------------------------------------
>Crotalus_adamanteus@AFJ51274
-----------------------------MA----CTRPLVSVY---S--E-K--G-------E-----V--S--G--K-------N-V-TM-PAVFK-A--P-IRPDIVNFVHTNLRKNSRQPYAVSEL-------AGHQTSA------E-SWG--TGRAVAR-IPR-VRG----G-----GTHRSGQ-----GAFG---NMCRGGRMFAPTKTWRRWHRRVNITQKRYAICSALAASALPALVMSK---------GH---RI-E----E--IP-ELPLVVE-D------------K-V---E-G-YK---KTKEAVLLLKKLKAWNDIKKV-YA-S-QRMRAGKGK-------MR-NRRRIQRKGPCIIY------N-E------DN---------G-----I----I-KAFRNIPGITLLNVNKLNLLRLAPGGHVGRFCIWTESAFRKLD-DLY--G--T-W---R-K-PA--T--LKS----S----------------------------YNL--------PMHKMT----NTDLGRILKSQEI-QKAL-R-P---P-K-K--K-IH-----R----R---V---L-KK----NP---LKNLRIMIKLNP-Y---AK--------------------TM--R----R---N-----------T-----------I----LRH----A--------------------K-----------------------N-------H--------------K--LR-----E---E-----K---------------AV-KG-KA---K---I------------------------------QV-------------------A-----------------G----A-A--------KS-----------E-S-TA-----------------------------------------------------------------------------------------------------------------------------------------------------------------------------------------------------------------------------------------------------------------------------------------------------------------------------------------------------------------------------------
>Sarcophilus_harrisii@XP_003755720
-----------------------------MA----CVRPLISVY---S--E-K--G-------E-----V--S--G--K-------N-V-TL-PAVFK-A--P-IRPDIVNFVHTNLRKNNRQPYAVSEL-------AGHQTSA------E-SWG--TGRAVAR-IPR-VRG----G-----GTHRSGQ-----GAFG---NMCRGGRMFAPTKTWRRWHRRVNTTQKRYAICSALAASALPALVMSK---------GH---RI-E----E--VP-ELPLVVE-D------------K-V---E-G-YK---KTKEAVLLLKKLKAWNDIKKV-YA-S-QRMRAGKGK-------MR-NRRRIQRRGPCIIY------N-E------DN---------G-----I----I-KAFRNIPGITLLNVSKLNLLRLAPGGHVGRFCIWTESAFRKLD-ELY--G--T-W---R-R-PA--T--LKS----H----------------------------YNL--------PMHKMT----NTDLTRILKSPEI-RRAL-R-A---P-R-K--K-IH-----R----R---V---L-KK----NP---LKNLRIMMKLNP-Y---AK--------------------TM--R----R---N-----------T-----------I----LRQ----A--------------------K-----------------------N-------R--------------K--IR-----E---D-----K-------------------R-AA---A---L-------K-----K----------------IM-------------------E-----------------A----K----------K-V------DE--K-K-K-----K---------------K---------L-A------------G-------------N-----KKLAG-A--K-----K--------V------P--G----Q-----------K----K------P--------A--------E-K---------K----LG-----------------E---KK---PAA------AK----------K--------------------PS---------------------------A----------------E--K-----KPA---T--PKK----PAE-K-----K--P----AA-----------------------------------------------
>Bos_grunniens_mutus@ELR58120
-----------------------------QA----CARPLISVY---S--E-K--G-------E-----S--S--G--K-------N-V-TL-PAVFK-A--P-IRPDIVNFVHTNLRKNNRQPYAVSEL-------AGHQTSA------E-SWG--TGRAVAR-IPR-VRG----G-----GTHRSGQ-----GAFG---NMCRGGRMFAPTKTWRRWHRRVNTTQKRYAICSALAASALPALVMSK---------GH---RI-E----E--VP-ELPLVVE-D------------K-V---E-G-YK---KTKEAVLLLKKLKAWNDIKKV-YA-S-QRMRAGKGK-------MR-NRRRIQRRGPCIIY------N-E------DN---------G-----I----I-KAFRNIPGITLLNVSKLNILKLAPGGHVGRFCIWTESAFRKLD-ELY--G--T-W---R-K-AA--S--LKS----N----------------------------YNL--------PMHKML----NTDLSRILKSPEI-QRAL-R-A---P-R-K--K-IH-----R----R---V---L-KK----NP---LKNLRIMLKLNP-Y---AK--------------------TM--R----R---N-----------T-----------I----LRQ----A--------------------R-----------------------N-------H--------------K--IR-----M---D-----K-------------------A-AA---A---L-------E-----A----------------KS-------------------D-----------------Q----K----------GV-----------Q-G-K-----K---------------P---------V-V------------G-------------N-----K-----E--K-----K--------A------V--G----D-----------K----K------L--------K--------K-P---------V----VG-----------------K---KA---AGT------KK----------P--------------------A----------------------------A----------------E--K-----KPT---E--KKP---TSEE-K-----K--A----AA-----------------------------------------------
>Gorilla_gorilla_gorilla@XP_004056433
---------------------------XXXA----CARPLISVY---S--E-K--G-------E-----S--S--G--K-------N-V-TL-PAVFK-A--P-IRPDIVNFVHTNLRKNNRQPYAVSEL-------AGHQTSA------E-SWG--TGRAVAR-IPR-VRG----G-----GTHRSGQ-----GAFG---NMCRGGRMFAPTKTWRRWHRRVNTTQKRYAICSALAASALPALVMSK---------GH---RI-E----E--VP-ELPLVVE-D------------K-V---E-G-YK---KTKEAVLLLKKLKAWNDIKKV-YA-S-QRMRAGKGK-------MR-NRRRIQRRGPCIIY------N-E------DN---------G-----I----I-KAFRNIPGITLLNVSKLNILKLAPGGHVGRFCIWTESAFRKLD-ELY--G--T-W---R-K-AA--S--LKS----N----------------------------YNL--------PMHKMI----NTDLSRILKSPEI-QRAL-R-A---P-R-K--K-IH-----R----R---V---L-KK----NP---LKNLRIMLKLNP-Y---AK--------------------TM--R----R---N-----------T-----------I----LRQ----A--------------------R-----------------------N-------H--------------K--LR-----V---D-----K---------------AA-AA-AA---A---L-------Q-----A----------------KS-------------------D-----------------E----K-A--------AV-----------A-G-K-----K---------------P---------V-V------------G-------------K-----K-----G--K-----K----T---A------V--G----V-----------K----K------Q-----------------K-P---------L----VG-----------------K---KA---AAT------KK----------P--------------------A----------------------------P----------------E--K-----KPA---E--KKP---TTEE-K-----K--P----AS-----------------------------------------------
>Callorhinchus_milii@AFM90675
-----------------------------MA----CARPLITVY---S--E-K--G-------E-----A--S--G--K-------N-V-VL-PAVFK-A--P-IRPDIVNFVHTNLRKNNRQPYAVSAD-------AGHQTSA------E-SWG--TGRAVAR-IPR-VRG----G-----GTHRSGQ-----GAFG---NMCRGGRMFAPTKTWRRWHRRVNVGQKRYAICSALAASALPALVMSK---------GH---RI-E----E--IP-ELPLVIE-D------------K-V---E-G-YK---KTKEAVLILKKLKAWNDIKKV-YA-S-QRMRAGKGK-------MR-NRRRIQRRGPCVIF------N-E------DN---------G-----I----T-KAFRNIPGITLLNVNKLNVLRLAPGGHVGRFCIWTESAFRKLD-PLY--G--T-W---R-K-PS--T--LKL----G----------------------------YNL--------PIHKMT----NTDLSRIMKSQEI-QKAL-R-A---P-N-K--K-VH-----R----R---V---L-KK----NP---LKNLRVMIKLNP-Y---AK--------------------TA--R----R---R-----------A-----------I----LLQ----A--------------------K-----------------------N-------H--------------Q--AK-----L---D-----KKPNPI----------KQ-KA-KADKKKRRQARYQHKKETEAKEAAAKEAAAKKTAA------------------------------------------------------------------------------------------------------------------------------------------------------------------------------------------------------------------------------------------------------------------------------------------------------------------------------------------------------------------------------------------------------------------------------------------------------------------
>Chelonia_mydas@EMP36020
-------------------------------------------------------------------------------------------M-PAVFK-A--P-IRPDIVNFVHTNLRKNNRQPYAVSEL-------AGHQTSA------E-SWG--TGRAVAR-IPR-VRG----G-----GTHRSGQ-----GAFG---NMCRGGRMFAPTKTWRRWHRRVNTTQKRYAICSALAASALPALVMSK---------GH---RI-E----E--VP-ELPLVVE-D------------K-V---E-G-YK---KTKEAVLLLKKLKAWNDIKKV-YA-S-QRMRAGKGK-------MR-NRRRIQRRGPCIIY------N-E------DN---------G-----I----I-KAFRNIPGITLLNVNKLNLLRLAPGGHVGRFCIWTESAFRKLD-ELY--G--T-W---R-K-PA--T--LKS----D----------------------------YNL--------PMHKMT----NTDLGRILKSQEI-QKAL-R-A---P-K--------------------------------------------------------------------------------------------------------------------------------------------------------------------------------------------------------------------------------------------------------------------------------------------------------------------------------------------------------------------------------------------------------------------------------------------------------------------------------------------------------------------------------------------------------------------------------------------------------------------------------------------------------------------------------------------------------------------------------------------------
>Columba_livia@EMC81316
------------------------------A----CARPLISVY---S--E-K--G-------E-----A--S--G--K-------N-V-TL-PAVFK-A--P-IRPDVVNFVHTNLRKNNRQPYAVSEL-------AGHQTSA------E-SWG--TGRAVAR-IPR-VRG----G-----GTHRSGQ-----GAFG---NMCRGGRMFAPTKTWRRWHRRVNTTQKRYAICSALAASALPALVMSK---------GH---RI-E----E--IP-EIPLVVE-D------------K-V---E-S-YK---KTKEAVLLLKKLKAWNDIKKV-YA-S-QRMRAGKGK-------MR-NRRRIQRRGPCIIY------N-E------DN---------G-----I----I-RAFRNIPGITLLDVNKLNLLRLAPGGHVGRFCIWTESAFRKLD-DLY--G--T-W---R-K-PA--T--LKS----D----------------------------YNL--------PMHKMT----NTDIGRIMRSQEI-QKAL-R-P---P-K-K--K-IR-----R----R---V---L-KK----NP---LKNLRIMIKLNP-Y---AK--------------------TM--R----R---N-----------T-----------I----LRH----A--------------------Q-----------------------N-------H--------------K--LK-----E---E-----K---------------KA-KA-KA---K---L------------------------------EA-------------------E-----------------K----A-A--------KG-----------A-A-KA----KAEA---------------------------------------------------------------------------------------------------------------------------------------------------------------------------------------------------------------------------------------------------------------------------------------------------------------------------------------------------------------------------
>Doliolum_nationalis@CT01130507.H1.1
-----------------------------MA----CARPLVSVY---D--A-K--G-------V-----A--S--G--S-------S-I-TL-PAVFK-A--P-IRPDVVNFVHDQIGKNHRQPYAVNRF-------AGEQTSA------E-SWG--TGRAVAR-IPR-VRG----G-----GTHRSGQ-----AAFG---NMCRGGRMYAPTKTWRRWHRRCNITQRRYAVCSALAASALPALVMAK---------GH---KI-E----N--VP-EIPLVVS-D------------D-V---Q-G-FK---KTKEAVGLLKRLKAYDDIKKV-MK-S-RRIRAGVGK-------RR-NRRHVQKRGPCIIY------D-K------DE---------G-----I----S-KAFRNIPGTTLISVDRLNLLKIAPGGHVGRFLIWTESAARRLD-SLY--G--T-W---R-K-KS--A--EKT----N----------------------------YNL--------PMPKMT----CTDLSKILQSEEI-KAAC-R-A---P-K-R--G-SV-----R----T---S---Q-KK----NP---LKNVRTMLKLNP-A---AV--------------------AV--K----R---A-----------A-----------L----LAE----A--------------------K-----------------------N-------K--------------A--AK-----A---K--------------------------------------------------------------------------------------------------------------------------------------------------------------------------------------------------------------------------------------------------------------------------------------------------------------------------------------------------------------------------------------------------------------------------------------------------------------------------------------------------------------------------------
>Salpa_fusiformis@Sfus33720.H1.1
------------------------------A----AARPLISVY---S--E-K--G-------Q-----A--S--G--T-------T-I-AC-PAVFK-A--P-VRPDMVTFVHDQVGKNHRQAYAVKGI-------AGEQTSA------E-SWG--TGRAVAR-IPR-VRG----G-----GTHRSGQ-----GAFG---NMCRGGRMYAPTKTYRRWHRRVNINQRRYAMCSALAASALPALVMAK---------GH---KV-D----D--VP-EIPLVVE-D------------S-V---Q-Q-MK---KTKQAVTLLKKLKCWDDILKV-KR-S-RAIRAGKGK-------MR-NRRHVQKRGPCVIY------D-K------DE---------G-----I----S-RAFRNIPGITLISVDRLNLLKIAPGGHLGRFLIWTESALKRLD-GLY--G--T-W---S-K-PS--T--EKT----G----------------------------YNL--------PMPKMT----CTDIGRIMQSDEV-KAAL-R-A---P-K-S--G-SK-----R----T---T---Q-KK----NP---LKNLRVMLKLNP-A---AV--------------------AV--K----R---A-----------S-----------I----IMQ----Q--------------------K-----------------------R-------V--------------R--EK-----A---E-----A---------------AA-KS-A----------------------------------------------------------------------------------------------------------------------------------------------------------------------------------------------------------------------------------------------------------------------------------------------------------------------------------------------------------------------------------------------------------------------------------------------------------------------------------------------------
>Ophionotus_victoriae@CT01130528.H1.1
--------------------------MS-IA----AARPLITVY---S--E-K--N-------E-----A--T--G--T-------H-V-KL-PAVLK-A--P-IRIDLVNFVHTNMRKNRRQPYAVNRY-------AGHQTSA------E-SWG--TGRAVAR-IPR-VRG----G-----GTHRSGQ-----GAFG---NMCRGGRMFAPTKVWRRWHRRTNVNQKRYAICSAIAATSIPALVMSK---------GH---CI-M----G--TP-EVPLVVG-D------------A-I---Q-D-YK---KTKEAVRFLKCFKAWEDIKKV-YK-S-HRKRAGKGK-------MR-NRRFVKRLGPCIIY------D-K------DN---------G-----L----K-RAFRNIPGVTLMNVAKLNLIRLAPGGHVGRFCIWTESAFRKLD-TIY--G--T-W---K-K-QS--T--EKK----N----------------------------YNL--------PMPTMI----NTDLNRLLRSQEI-TSQL-R-P---A-N-RK-A-PE-----K----K---A---L-KK----NP---LKNIRVMFKLNP-Y---AM--------------------TH--K----R---N-----------A-----------K----LDE----E--------------------K--------------------------------------------------------------------------------------N-KK---K---R-------Q-----D----------------FI-------------------N-----------------R----K-R--------GL-----------I-P-D-----E---------------P-----------K------------KPAAAAKGKKG---G-----K-----G--AA----K----GKAAA------K--G----K-----------G----K------K--------------------------------------------------------------------------------------------------------------------------------------------------------------------------------------------------------------------------------------------------
>Anas_platyrhynchos@EOB04325
----------------------------------------------------------------------------------------------------------------------------------------------------------------------------------------------------------MCRGGRMFAPTKTWRRWHRRVNITQKRYAICSALAASALPALVMSK---------GH---CI-E----E--IP-ELPLVVE-D------------K-V---E-S-YK---KTKEAVLLLKKLKAWNDIKKV-YA-S-QRMRAGKGK-------MR-NRRRIQRRGPCIIY------N-E------DN---------G-----I----I-KAFRNIPGITLLDVNKLNLLRLAPGGHVGRFCIWTESAFRKLD-DLY--G--T-W---R-K-PA--T--LKS----D----------------------------YNL--------PMHKMT----NTDLGRILKSQEI-QKAL-R-P---P-K-K--K-IH-----R----R---V---L-KK----NP---LKNLRVMIKLNP-Y---AK--------------------TM--R----R---N-----------T-----------I----LRH----A--------------------Q-----------------------N-------H--------------K--LK-----Q---E-----K---------------KA-KA-K--------V-------T-----A----------------KA-------------------Q-----------------V----S-V--------KA-----------Q-T-KG----K---------------A---------A-G------------K-------------A-----P-----A--K-----E----A---A------K--A----Q-----------A----E------A--------------------------------------------------------------------------------------------------------------------------------------------------------------------------------------------------------------------------------------------------
>Botryllus_schlosseri@CT01131025.H1.1
-----------------------------MA----CARPLVTIY---S--E-K--G-------V-----A--S--G--T-------T-H-TL-PAVFK-A--P-IRPDIVNFVHTNVGKNHRQPYAVKKI-------AGEQTSA------E-SWG--TGRAVAR-IPR-VRG----G-----GTHRSGQ-----AAFG---NMCRGGRMYAPTKTWRRWHRRCNINQRRFAMCSALAASALPALVMSK---------GH---KI-E----Q--TP-EFPLVVE-D------------K-V---Q-Q-FK---KTKEAVALLRNLKAWEDIKKV-KD-S-KRIRAGKGK-------MR-NRRRTMRRGPCVIY------D-K------DE---------G-----I----S-RAFRNIPGITLISVDRLDLLKIAPGGHVGRFLIWTESAFKRLD-SLY--G--T-W---R-K-PS--A--EKK----N----------------------------YNL--------PMPKMT----CTDLGKILQCDSI-RSAL-R-D---P-K-R--E-NR-----R----R---T---V-KK----NP---LKNFRAMLKLNP-A---AA--------------------SF--K----R---A-----------A-----------I----LFE----Q--------------------K-----------------------R-------R--------------S--EK-----V---K-----L---------------RA-QK-A----------------------------------------------------------------------------------------------------------------------------------------------------------------------------------------------------------------------------------------------------------------------------------------------------------------------------------------------------------------------------------------------------------------------------------------------------------------------------------------------------
>Alligator_sinensis@XM_006020116.H1.1
------------------------------A----CARPLISIY---S--E-K--G-------E-----T--S--G--K-------N-V-TM-PAVFK-A--P-IRPDIVNFVHTNLRKNNRQPYAVSEL-------AGHQTSA------E-SWG--TGRAVAR-IPR-VRG----G-----GTHRSGQ-----GAFG---NMCRGGRMFAPTKTWRRWHRRVNTTQKRYAICSALAASALPALVLSK---------GH---RI-E----E--IP-ELPLVVE-D------------K-V---E-N-YK---KTKEAVLLLKKLKAWNDIKKV-YA-S-QRMRAGKGK-------MR-NRRRIQRRGPCIIY------N-E------DN---------G-----I----I-KAFRNIPGITLLNVNKLNLLRLAPGGHVGRFCIWTESAFRKLD-DLY--G--T-W---R-K-PA--S--LKS----N----------------------------YNL--------PMHKMT----NTDLGRILKSQEI-QRAL-R-A---P-N-K--K-IH-----R----R---V---L-KK----NP---LKNLRVMIKLNP-Y---AK--------------------TL--R----R---N-----------T-----------M----LRH----A--------------------Q-----------------------N-------R--------------K--LK-----E---E-----K---------------KA-KV-NA---------------------------------------------------------------------------------------------------------------------------------------------------------------------------------------------------------------------------------------------------------------------------------------------------------------------------------------------------------------------------------------------------------------------------------------------------------------------------------------------------
>Caiman_crocodilus@CT01131211.H1.1
-----------------------------MA----CARPLISIY---S--E-K--G-------E-----T--S--G--K-------N-V-TM-PAVFK-A--P-IRPDIVNFVHTNLRKNNRQPYAVSEL-------AGHQTSA------E-SWG--TGRAVAR-IPR-VRG----G-----GTHRSGQ-----GAFG---NMCRGGRMFAPTKTWRRWHRRVNTTQKRYAICSALAASALPALVLSK---------GH---RI-E----E--IP-ELPLVVE-D------------K-V---E-N-YK---KTKEAVLLLKKLKAWNDIKKV-YA-S-QRMRAGKGK-------MR-NRRRIQRRGPCIIY------N-E------DN---------G-----I----I-KAFRNIPGITLLNVNKLNLLRLAPGGHVGRFCIWTESAFRKLD-DLY--G--T-W---R-K-PA--N--LKS----N----------------------------YNL--------PMHKMT----NTDLGRILKSQEI-QRAL-R-A---P-N-K--K-IH-----R----R---V---L-KK----NP---LKNLRVMIKLNP-Y---AK--------------------TL--R----R---N-----------T-----------M----LRH----A--------------------Q-----------------------N-------R--------------K--LK-----E---E-----K---------------KA-KV-NA---------------------------------------------------------------------------------------------------------------------------------------------------------------------------------------------------------------------------------------------------------------------------------------------------------------------------------------------------------------------------------------------------------------------------------------------------------------------------------------------------
>Caretta_caretta@CT01131211.H1.1
-----------------------------MA----CTRPLISVY---S--E-K--G-------E-----V--S--G--K-------N-V-TM-PAVFK-A--P-IRPDIVNFVHTNLRKNNRQPYAVSEL-------AGHQTSA------E-SWG--TGRAVAR-IPR-VRG----G-----GTHRSGQ-----GAFG---NMCRGGRMFAPTKTWRRWHRRVNTTQKRYAICSALAASTLPALVMSK---------GH---RI-E----E--VP-ELPLVVE-D------------K-V---E-G-YK---KTKEAVLLLKKLKAWNDIKKV-YA-S-QRMRAGKGK-------MR-NRRRIQRRGPCIIY------N-E------DN---------G-----I----I-KAFRNIPGITLLNVNKLNLLRLAPGGHVGRFCIWTESAFRKLD-ELY--G--T-W---R-K-PA--T--LKS----D----------------------------YNL--------PMHKMT----NTDLGRILKSQEI-QKAL-R-A---P-I-K--K-IH-----R----R---V---L-KK----NP---LKNLRVMIKLNP-Y---AK--------------------TM--R----R---N-----------T-----------I----LRH----A--------------------Q-----------------------N-------H--------------K--NK-----Q---E-----K---------------KS-KA-AA---------------------------------------------------------------------------------------------------------------------------------------------------------------------------------------------------------------------------------------------------------------------------------------------------------------------------------------------------------------------------------------------------------------------------------------------------------------------------------------------------
>Chelonoidis_nigra@CT01131211.H1.1
-----------------------------MA----CTRPLISVY---S--E-K--G-------E-----V--S--G--K-------N-V-TM-PAVFK-A--P-IRPDIVNFVHTNLRKNNRQPYAVSEL-------AGHQTSA------E-SWG--TGRAVAR-IPR-VRG----G-----GTHRSGQ-----GAFG---NMCRGGRMFAPTKTWRRWHRRVNTTQKRYAICSALAASALPALVMSK---------GH---RI-E----E--VP-ELPLVVE-D------------K-V---E-G-YK---KTKEAVLLLKKLKAWNDIKKV-YA-S-QRMRAGKGK-------MR-NRRRIQRRGPCIIY------N-E------DN---------G-----I----I-KAFRNIPGITLLNVNKLNLLRLAPGGHVGRFCIWTESAFRKLD-ELY--G--T-W---R-K-PA--T--LKS----D----------------------------YNL--------PMHKMT----NTDLGRILKSQEI-QKAL-R-A---P-N-K--K-IH-----R----R---V---L-KK----NP---LKNLRVMIKLNP-Y---AK--------------------TM--R----R---N-----------T-----------I----LRH----A--------------------Q-----------------------N-------H--------------K--SK-----Q---E-----K---------------KS-KA-AA---------------------------------------------------------------------------------------------------------------------------------------------------------------------------------------------------------------------------------------------------------------------------------------------------------------------------------------------------------------------------------------------------------------------------------------------------------------------------------------------------
>Chrysemys_picta_bellii@CT01131211.H1.1
------------------------------A----CTRPLISVY---S--E-K--G-------E-----V--S--G--K-------N-V-TM-PAVFK-A--P-IRPDIVNFVHTNLRKNNRQPYAVSEL-------AGHQTSA------E-SWG--TGRAVAR-IPR-VRG----G-----GTHRSGQ-----GAFG---NMCRGGRMFAPTKTWRRWHRRVNTTQKRYAICSALAASALPALVMSK---------GH---RI-E----E--VP-ELPLVVE-D------------K-V---E-G-YK---KTKEAVLLLKKLKAWNDIKKV-YA-S-QRMRAGKGK-------MR-NRRRIQRRGPCIIY------N-E------DN---------G-----I----I-KAFRNIPGITLLNVNKLNLLRLAPGGHVGRFCIWTESAFRKLD-ELY--G--T-W---R-K-PA--T--LKS----D----------------------------YNL--------PMHKMT----NTDLGRILKSQEI-QKAL-R-A---P-N-K--K-IH-----R----R---V---L-KK----NP---LKNLRVMIKLNP-Y---AK--------------------TM--R----R---N-----------T-----------I----LRH----A--------------------Q-----------------------N-------H--------------K--SK-----Q---E-----K---------------KS-KA-AA---------------------------------------------------------------------------------------------------------------------------------------------------------------------------------------------------------------------------------------------------------------------------------------------------------------------------------------------------------------------------------------------------------------------------------------------------------------------------------------------------
>Crocodylus_niloticus@CT01131211.H1.1
-----------------------------MA----CARPLISIY---S--E-K--G-------E-----T--S--G--K-------N-V-TM-PAVFK-A--P-IRPDIVNFVHTNLRKNNRQPYAVSEL-------AGHQTSA------E-SWG--TGRAVAR-IPR-VRG----G-----GTHRSGQ-----GAFG---NMCRGGRMFAPTKTWRRWHRRVNTTQKRYAICSALAASALPALVLSK---------GH---RI-E----E--IP-ELPLVVE-D------------K-V---E-N-YK---KTKEAVLLLKKLKAWNDIKKV-YA-S-QRMRAGKGK-------MR-NRRRIQRRGPCIIY------N-E------DN---------G-----I----I-KAFRNIPGITLLNVNKLNLLRLAPGGHVGRFCIWTESAFRKLD-DLY--G--T-W---R-K-PA--S--LKS----N----------------------------YNL--------PMHKMT----NTDLGRILKSQEI-QRAL-R-A---P-N-K--K-IH-----R----R---V---L-KK----NP---LKNLRVMIKLNP-Y---AK--------------------TL--R----R---N-----------T-----------M----LRH----A--------------------Q-----------------------N-------R--------------K--LK-----E---E-----K---------------KA-KV-NA---K---A-------A-----A----------------XA-------------------L-----------------T----S----------------------------------------------------------------------------------------------------------------------------------------------------------------------------------------------------------------------------------------------------------------------------------------------------------------------------------------------------------------------------------------------------------------
>Cyclorana_alboguttata@Calb7334.H1.1
-------------------------AVS-MA----CARPLITVY---S--E-K--G-------E-----S--L--G--K-------N-V-AM-PAVFK-A--P-IRPDIVNFVHTNLRKNSRQPYAVSEK-------AGHQTSA------E-SWG--TGRAVAR-IPR-VRG----G-----GTHRSGQ-----GAFG---NMCRGGRMFAPTKTWRRWHRRVNLTQKRYAICSALAASALPALVMSK---------GH---RI-E----E--IP-EVPLVVE-D------------K-V---E-S-YK---KTKEAVLLLKKLKAWNDIKKV-YA-S-QRLRAGKGK-------MR-NRRRIQRRGPCVIY------N-K------NN---------G-----I----V-KSFRNIPGITLLSVKKLNLLKLAPGGHSGRFCIWTESAFRKLD-DLY--G--T-W---R-K-AA--T--LKA----D----------------------------YNL--------PMHKMT----NTDLSRILKSQEI-QKAL-R-A---P-V-K--K-VK-----R----R---V---L-KK----NP---LKNLRIMMRLNP-Y---AK--------------------TA--K----R---K-----------A-----------I----LRQ----A--------------------E-----------------------N-------------------------------------------------------------------------H-------K-----A----------------R--------------------Q--------------------------------------------------K-----KREAPAAPEEAPAAKAP---------K-A------------E-------------A-----P-----A--A-----K----A---P------E--A----P-----------AS---K------A--------P--------K-A---------A----AP-----------------K---A-------------KA----------P--------------------K----------------------------A----------------A--A-----PKA---K--APK---AAAK----------------------------------------------------------------
>Cynops_pyrrhogaster@CT01131211.H1.1
-----------------------------MA----CARPLISVY---S--E-K--G-------E-----V--S--G--K-------N-V-TL-PAVFK-A--P-IRPDIVNFVHTNLRKNNRQPYAVSEL-------AGHQTSA------E-SWG--TGRAVAR-IPR-VRG----G-----GTHRSGQ-----GAFG---NMCRGGRMFAPTKTWRRWHRRVNITQKRYAICSALAASALPALVMSK---------GH---RI-E----E--IP-EVPLVVE-D------------K-I---E-G-YK---KTKEAVLLLKKLKAWNDIKKV-YA-S-QRMRAGKGK-------MR-NRRRVHRRGPCIIY------N-E------DN---------G-----I----I-KAFRNIPGITLLNVNKLNLLRLAPGGHVGRFCIWTESAFRKLD-ELY--G--T-W---R-K-PA--T--LKS----S----------------------------YNL--------PMHKMT----NTDLSRILKSQEI-QKAL-R-A---P-N-K--K-IK-----R----R---V---L-KK----NP---LKNLRMMVKLNP-Y---AK--------------------TV--R----R---N-----------A-----------I----LRH----L----------------------------------------------------P--------------K--PT-----P---D-----K------------------------------T-------E-----K----------------PE-------------------E-----------------V----K-V--------PK-----------E-D-K-----K---------------P--------------------------------------K-----E-----A--K-----K----P---T------D--P----K-----------K--------------------------------------------------------------------------------------------------------------------------------------------------------------------------------------------------------------------------------------------------------------
>Elaphe_guttata@CT01131211.H1.1
-----------------------------MA----CTRPLVSVY---S--E-K--G-------E-----V--S--G--K-------N-V-TM-PAVFK-A--P-IRPDIVNFVHTNLRKNSRQPYAVSEL-------AGHQTSA------E-SWG--TGRAVAR-IPR-VRG----G-----GTHRSGQ-----GAFG---NMCRGGRMFAPTKTWRRWHRRVNVTQKRYAICSALAASALPALVMSK---------GH---RI-E----E--IP-ELPLVVE-D------------K-V---E-G-YK---KTKEAVLLLKKLKAWNDIKKV-YA-S-QRMRAGKGK-------MR-NRRRIQRRGPCIIY------N-E------DN---------G-----V----I-KAFRNIPGITLLNVNKLNLLRLAPGGHVGRFCIWTESAFRKLD-DLY--G--T-W---R-K-PA--T--LKS----S----------------------------YNL--------PMHKMT----NTDLGRILKSQEI-QKAL-R-P---P-K-K--K-IR-----R----R---V---L-KK----NP---LKNLRIMVKLNP-Y---AK--------------------TM--R----R---N-----------T-----------I----LRH----A--------------------K-----------------------N-------H--------------K--LR-----E---E-----K---------------AA-KG-KA---K---I------------------------------QV-------------------A-----------------G----A-E--------KS-----------E-S-TA-----------------------------------------------------------------------------------------------------------------------------------------------------------------------------------------------------------------------------------------------------------------------------------------------------------------------------------------------------------------------------------
>Emys_orbicularis@CT01131211.H1.1
-----------------------------MA----CTRPLISVY---S--E-K--G-------E-----V--S--G--K-------N-V-TM-PAIFK-A--P-IRPDIVNFVHTNLRKNNRQPYAVSEL-------AGHQTSA------E-SWG--TGRAVAR-IPR-VRG----G-----GTHRSGQ-----GAFG---NMCRGGRMFAPTKTWRRWHRRVNTTQKRYAICSALAASALPALVMSK---------GH---RI-E----E--VP-ELPLVVE-D------------K-V---E-G-YK---KTKEAVLLLKKLKAWNDIKKV-YA-S-QRMRAGKGK-------MR-NRRRIQRRGPCIIY------N-E------DN---------G-----I----I-KAFRNIPGITLLNVNKLNLLRLAPGGHVGRFCIWTESAFRKLD-ELY--G--T-W---R-K-PA--T--LKS----D----------------------------YNL--------PMHKMT----NTDLGRILKSQEI-QKAL-R-A---P-N-K--K-IH-----R----R---V---L-KK----NP---LKNLRVMIKLNP-Y---AK--------------------TM--R----R---N-----------T-----------I----LRH----A--------------------Q-----------------------N-------Q--------------Q--KQ-----T---R-----R---------------RS---------------------------------------------------------------------------------------------------------------------------------------------------------------------------------------------------------------------------------------------------------------------------------------------------------------------------------------------------------------------------------------------------------------------------------------------------------------------------------------------------------
>Eublepharis_macularius@CT01131211.H1.1
-----------------------------MA----CTRPLVSVY---S--E-K--G-------E-----V--S--G--K-------N-V-XM-PAVFK-A--P-IRPDIVNFVHTNLRKNNRQPYAVSEL-------AGHQTSA------E-SWG--TGRAVAR-IPR-VRG----G-----GTHRSGQ-----GAFG---NMCRGGRMFAPTKTWRRWHRRVNITQKRYAICSALAASALPALVMSK---------GH---RI-E----E--IP-ELPLVVE-D------------K-V---E-S-YK---KTKEAVLLLKKLKAWNDIKKV-YA-S-QRMRAGKGK-------MR-NRRRIQRXGPCIIY------H-E------DH---------G-----I----I-KAFRNIPGITLLDVNKLNLLRLAPGGHVGRFCIWTESAFRKLD-DLY--G--T-W---R-K-PA--T--LKS----N----------------------------YNL--------PMHKMT----NTDLGRILKSQEI-QKAL-R-A---P-K-K--K-IH-----R----R---V---L-KN----NP---LKNLRVMLKLNP-Y---AK--------------------TM--R----R---N-----------T-----------I----LRH----A--------------------Q-----------------------N-------H--------------K--LR-----E---V-----K---------------AA-KG-KE---K---V------------------------------QA-------------------A-----------------A----A-A--------AA-----------A-A-RA-----------------------------------------------------------------------------------------------------------------------------------------------------------------------------------------------------------------------------------------------------------------------------------------------------------------------------------------------------------------------------------
>Lampropholis_coggeri@CT01131211.H1.1
-----------------------------MA----CTRPLVSVY---S--E-K--G-------E-----V--S--G--K-------N-V-TM-PAVFK-A--P-IRPDIVNFVHTNLRKNNRQPYAVSEL-------AGHQTSA------E-SWG--TGRAVAR-IPR-VRG----G-----GTHRSGQ-----GAFG---NMCRGGRMFAPTKTWRRWHRRVNTTQKRYAICSSLAASALPALVMSK---------GH---RI-E----E--IP-ELPLVVE-D------------K-V---E-G-YK---KTKEAVLLLKKLKAWNDIKKV-YA-S-QRMRAGKGK-------MR-NRRRIQRKGPCIIY------N-E------DN---------G-----I----X-KAFRNIPGITLLGVNKLNLLRLAPGGHVGRFCIWTESAFRKLD-DLY--G--T-W---R-K-KA--V--LKS----D----------------------------YNL--------PMHKMT----NTDLGRILKSQEI-QKAL-R-A---P-K-K--K-IH-----R----R---V---L-KK----NP---LKNLRVMIKLNP-Y---AK--------------------TQ--R----R---N-----------T-----------I----LAH----A--------------------R-----------------------N-------H--------------K--LR-----E---E-----K---------------VA-KR-KE---K-----------A-----Q----------------QA-------------------P-----------------A----S-A--------PA----------------------------------------------------------------------------------------------------------------------------------------------------------------------------------------------------------------------------------------------------------------------------------------------------------------------------------------------------------------------------------------------------
>Latimeria_chalumnae@CT01131211.H1.1
-----------------------------MA----CARPLISVY---S--E-K--G-------E-----T--S--G--K-------N-V-VM-PAVFK-A--P-IRPDVVNFVHTNLRKNSRQPYAVSEL-------AGHQTSA------E-SWG--TGRAVAR-IPR-VRG----G-----GTHRSGQ-----GAFG---NMCRGGRMFAPTKTWRRWHRRVNITQKRYAICSALAASALPALVLSK---------GH---RI-E----E--IP-EVPLVVD-D------------K-V---E-G-YK---KTKEAVLLLKKLKAWNDVKKV-YA-S-QRMRAGKGK-------MR-NRRCIQRRGPCIIY------S-E------DN---------G-----I----T-KAFRNIPGITLLNVNKLNLLRLAPGGHVGRFCIWTESAFRRLD-ELY--G--T-W---R-K-PA--S--LKV----E----------------------------YNL--------PVHKMT----NTDLTRILKSEEI-QKAL-R-P---P-N-K--K-IQ-----R----R---V---L-KK----NP---LKNLRVMIKLNP-Y---AK--------------------TA--R----R---N-----------K-----------I----LRQ----A--------------------R-----------------------N-------H--------------Q--AK-----L---E-----K---------------AQ-KK-AA---------------------------------------------------------------------------------------------------------------------------------------------------------------------------------------------------------------------------------------------------------------------------------------------------------------------------------------------------------------------------------------------------------------------------------------------------------------------------------------------------
>Latimeria_menadoensis@GAPS01033280.H1.1
-----------------------------MA----CARPLISVY---S--E-K--G-------E-----T--S--G--K-------N-V-VM-PAVFK-A--P-IRPDVVNFVHTNLRKNSRQPYAVSEL-------AGHQTSA------E-SWG--TGRAVAR-IPR-VRG----G-----GTHRSGQ-----GAFG---NMCRGGRMFAPTKTWRRWHRRVNITQKRYAICSALAASALPALVLSK---------GH---RI-E----E--IP-EVPLVVD-D------------K-V---E-G-YK---KTKEAVLLLKKLKAWNDVKKV-YA-S-QRMRAGKGK-------MR-NRRCIQRRGPCIIY------S-E------DN---------G-----I----T-KAFRNIPGITLLNVNKLNLLRLAPGGHVGRFCIWTESAFRRLD-ELY--G--T-W---R-K-PA--S--LKV----E----------------------------YNL--------PVHKMT----NTDLTRILKSEEI-QKAL-R-P---P-N-K--K-IQ-----R----R---V---L-KK----NP---LKNLRVMIKLNP-Y---AK--------------------TA--R----R---N-----------K-----------I----LRQ----A--------------------R-----------------------N-------H--------------Q--AK-----L---E-----K---------------AQ-KK-AA---------------------------------------------------------------------------------------------------------------------------------------------------------------------------------------------------------------------------------------------------------------------------------------------------------------------------------------------------------------------------------------------------------------------------------------------------------------------------------------------------
>Notophthalmus_viridescens@Nvir945.H1.1
-----------------------------MA----CARPXXSVY---S--E-K--G-------E-----V--S--G--K-------N-V-TL-PAVFK-A--P-IRPDIVNFVHTNLRKNNRQPYAVSEL-------AGHQTSA------E-SWG--TGRAVAR-IPR-VRG----G-----GTHRSGQ-----GAFG---NMCRGGRMFAPTKTWRRWHRRVNITQKRYAICSALAASALPALXMSK---------GH---RI-E----E--IP-EVPLVVE-D------------K-I---E-G-YK---KTKEAVLLLKKLKAWNDIKKV-YA-S-QRMRAGKGK-------XX-XRRRIQRRGPCIIY------N-E------DN---------G-----I----I-KAFRNIPGITLLNVNKLNLLRLAPGGHVGRFCIWTESAFRKLD-ELY--G--T-W---R-K-PA--T--LKS----X----------------------------YNL--------PXHKMT----NTXLSRXLKSQEI-XKAX-R-A---P-N-K--K-IK-----R----R---V---L-KK----NX---XKNLXXXXKXXX-X---XX--------------------XX--X----X---X-----------X-----------X----XXH----L----------------------------------------------------P--------------K--QX-----P---X-----K------------------------------T-------E-----X----------------PE-------------------X-----------------I----K-V--------XK-----------E-X-X-----K---------------P--------------------------------------K-----E-----D--K-----X----P---X------X--P----K-----------K--------------------------------------------------------------------------------------------------------------------------------------------------------------------------------------------------------------------------------------------------------------
>Phrynops_hilarii@Contig594.H1.1
-----------------------------MA----CTRPLISVY---S--E-K--G-------E-----V--S--G--K-------N-V-TM-PAIFK-A--P-IRPDIVNFVHTNLRKNNRQPYAVSEL-------AGHQTSA------E-SWG--TGRAVAR-IPR-VRG----G-----GTHRSGQ-----GAFG---NMCRGGRMFAPTKTWRRWHRRVNTTQKRYAICSALAASALPALVMSK---------GH---RI-E----E--VP-ELPLVVE-D------------K-V---E-G-YK---KTKEAVLLLKKLKAWNDIKKV-YA-S-QRMRAGKGK-------MR-NRRRIQRRGPCIIY------N-E------DN---------G-----I----I-KAFRNIPGITLLNVNKLNLLRLAPGGHVGRFCIWTESAFRKLD-ELY--G--T-W---R-K-PA--T--LKS----D----------------------------YNL--------PMHKMT----NTDLGRILKSQEI-QKAL-R-A---P-N-K--K-IH-----R----R---V---L-KK----NP---LKNLRVMIKLNP-Y---AK--------------------TM--R----R---N-----------T-----------I----LRH----A--------------------Q-----------------------N-------H--------------K--SK-----E---E-----K---------------KS-KA-AA---------------------------------------------------------------------------------------------------------------------------------------------------------------------------------------------------------------------------------------------------------------------------------------------------------------------------------------------------------------------------------------------------------------------------------------------------------------------------------------------------
>Podarcis_sp.@CT01131211.H1.1
-----------------------------MA----CTRPLVSVY---S--E-K--G-------E-----V--S--G--K-------N-V-TM-PAVFK-A--P-IRPDIVNFVHTNLRKNNRQPYAVSEL-------AGHQTSA------E-SWG--TGRAVAR-IPR-VRG----G-----GTHRSGQ-----GAFG---NMCRGGRMFAPTKTWRRWHRRVNVPQKRYAICSALAASSLPALVLSK---------GH---RI-E----E--IP-ELPLVVE-D------------K-V---E-G-YK---KTKEAVLLLKKLKAWNDIKKV-YA-S-QRMRAGKGK-------MR-NRRRIQRRGPCIIY------N-E------DN---------G-----I----I-KAFRNIPGITLLDVNKLNLLRLAPGGHVGRFCIWTESAFRKLD-DLY--G--T-W---R-K-PA--T--LKS----N----------------------------YNL--------PMHKMT----NTDLGRILKSPEI-QKAL-R-A---P-K-K--K-IH-----R----R---V---L-KK----NP---LKNLRVMIKLNP-Y---AK--------------------TM--R----R---N-----------T-----------I----LRH----A--------------------K-----------------------N-------H--------------K--LR-----E---E-----K---------------AA-KG-KA---K---V------------------------------EA-------------------A-----------------A----A-A--------KK-----------T-E-IA-----------------------------------------------------------------------------------------------------------------------------------------------------------------------------------------------------------------------------------------------------------------------------------------------------------------------------------------------------------------------------------
>Pogona_vitticeps@CT01131211.H1.2
-----------------------------MA----CTRPLVSVY---S--E-K--G-------E-----V--S--G--K-------N-V-TM-PAVFK-A--P-IRPDIVNFVHTNLRKNNRQPYAVSEL-------AGHQTSA------E-SWG--TGRAVAR-IPR-VRG----G-----GTHRSGQ-----GAFG---NMCRGGRMFAPTKTWRRWHRRVNVTQKRYAICSALAASALPALVMSK---------GH---RI-E----E--IP-ELPLVVE-D------------K-V---E-G-YK---KTKEAVLLLKKLKAWNDIKKV-YA-S-QRMRAGKGK-------MR-NRRRIQRRGPCIIY------N-E------DN---------G-----I----I-KAFRNIPGITLLDVNKLNLLRLAPGGHVGRFCIWTESAFRKLD-DLY--G--T-W---R-K-PA--T--LKS----D----------------------------YNL--------PMHKMT----NTDLGRILKSQEI-QKAL-R-P---P-K-K--K-IH-----R----R---V---L-KK----NP---LKNLRVMIKLNP-Y---AK--------------------TM--R----R---N-----------T-----------I----LRH----A--------------------K-----------------------N-------H--------------K--LR-----E---E-----K---------------AA-KG-KA---K---V------------------------------QA-------------------A---------------------------------------------------------------------------------------------------------------------------------------------------------------------------------------------------------------------------------------------------------------------------------------------------------------------------------------------------------------------------------------------------------------------------------------
>Protopterus_annectens@CT01131211.H1.1
-----------------------------MA----CARPLISVY---S--E-K--G-------E-----T--S--G--N-------N-V-VL-PAVFK-A--P-IRPDIVNFVHTNLRKNNRQPYAVSEL-------AGHQTSA------E-SWG--TGRAVAR-IPR-VRG----G-----GTHRSGQ-----GAFG---NMCRGGRMFAPTKTWRRWHRKVNTTQKRYAICSALAASALPALVLSK---------GH---RI-E----E--IP-EVPLVVE-D------------K-I---E-G-YK---KTKEAVLLLKKIKAWNDVKRV-YA-S-QRMRAGKGK-------MR-NRRHIQRRGPCVIY------S-E------DN---------G-----I----T-KAFRNIPGVTLLSVNKLNLLRLAPGGHVGRFCIWTESAFRRLD-DLY--G--T-W---R-K-PA--S--LKN----N----------------------------YNL--------PMHKMT----QTDLTRILKSEEI-QKAL-R-P---P-N-K--K-IH-----R----R---V---L-KK----NP---LKNLRVMLKLNP-Y---AK--------------------TV--R----R---R-----------A-----------I----LRR----I----------------------------------------------------P--------------K--PK-----A---E-------------------------------------------------------------------PK-------------------A-----------------E----K-A--------PK-----------A-E-P-----G---------------Q--------------------------------------K-----V-----Q--K-----K----T---R------K--A----A-----------K----K------P--------------------------------------------------------------------------------------------------------------------------------------------------------------------------------------------------------------------------------------------------
>Python_regius@CT01131211.H1.1
-----------------------------MA----CTRPLVSVY---S--E-K--G-------E-----V--S--G--K-------N-V-TM-PAVFK-A--P-IRPDIVNFVHTNLRKNSRQPYAVSEL-------AGHQTSA------E-SWG--TGRAVAR-IPR-VRG----G-----GTHRSGQ-----GAFG---NMCRGGRMFAPTKTWRRWHRRVNITQKRYAICSALAASALPALVMSK---------GH---RI-E----E--IP-ELPLVVE-D------------K-V---E-G-YK---KTKEAVLLLKKLKAWNDIKKV-YA-S-QRMRAGKGK-------MR-NRRRIQRRGPCIVY------N-E------DN---------G-----I----I-KAFRNIPGITLLNVNKLNLLRLAPGGHVGRFCIWTESAFRKLD-DLY--G--T-W---R-K-PA--T--LKS----S----------------------------YNL--------PMHKMT----NTDLGRILKSQEI-QKAL-R-P---P-K-K--K-IH-----R----R---V---L-KK----NP---LKNLRIMIKLNP-Y---AK--------------------TM--R----R---D-----------T-----------I----LRH----A--------------------K-----------------------N-------H--------------K--LR-----E---E-----K---------------AA-KG-KA---K---I------------------------------QA-------------------A-----------------V----A-A--------KS-----------E-S-TA-----------------------------------------------------------------------------------------------------------------------------------------------------------------------------------------------------------------------------------------------------------------------------------------------------------------------------------------------------------------------------------
>Rana_chensinensis@Rche45483.H1.1
-------------------------AVS-MA----CARPLITVY---S--E-K--G-------E-----V--S--G--K-------N-V-TM-PAVFK-A--P-IRPDIVNFVHXNLRKNSRQPXSVSKL-------AGHQTSA------E-SWG--TGRAVAR-IPR-VRG----G--------------------------------------WRRWHRRXNVXQKRYXVXSALAASALPALIMSK---------G-----------------------VE-D------------K-V---E-S-YK---XTXEXVLLLKKLKAWNEIKKV-YA-S-QRMRAGK--------------------------------------------------------------------------------------------------WTESAFRKLD-ALY--G--T-W---R-K-PA--T--LKA----N----------------------------YNL--------PMHKMT----NTDLSRILKSPEI-QKDM-R-A---P-I-K--K-VK-----R----R-------------------------------------------------------------------------------------------------------------------------------------------------------------------------------------------------------------------------------------------------------------------------------------------------------------------------------------------------------------------------------------------------------------------------------------------------------------------------------------------------------------------------------------------------------------------------------------------------------------------------------------------------------------------------------------------------------------------------------
>Trachemys_scripta@CT01131211.H2.1
-------------------------SAS-MA----CTRPLISVY---S--E-K--G-------E-----V--S--G--K-------N-V-TM-PAVFK-A--P-IRPDIVNFVHTNLRKNNRQPYAVSEL-------AGHQTSA------E-SWG--TGRAVAR-IPR-VRG----G-----GTHRSGQ-----GAFG---NMCRGGRMFAPTKTWRRWHRRVNTTQKRYAICSALAASALPALVISK---------GH---RI-E----E--VP-ELPLVVE-D------------K-V---E-G-YK---KTKEAVLLLKKLKAWNDIKKV-YA-S-QRMRAGKGK-------MR-NRRRIQRRGPCIIY------N-E------DN---------G-----I----I-KAFRNIPGITLLNVNKLNLLRLAPGGHVGRFCIWTESAFRKLD-ELY--G--T-W---R-K-PA--T--LKS----D----------------------------YNL--------PMHKMT----NTDLGRILKSQEI-QKAL-R-A---P-N-K--K-IH-----R----R---V---L-KK----NP---LKNLRVMIKLNP-Y---AK--------------------TM--R----R---N-----------T-----------I----LRH----A--------------------Q-----------------------N-------------------------------------------------------------------------H-------K-----S----------------K--------------------Q--------------------------------------------------E-----K------------------------------------------------------------------------------------------------------------------------------------------------------------------------------------------------------------------------------------------------------------------------------------------------------------------------------------------------------------------------------
