# Supplementary material for: A phylogenomic framework and timescale for comparative studies of tunicates
Source: BMC Biol. 2018 Apr 13;16:39. doi: 10.1186/s12915-018-0499-2 (PMC5899321; doi:10.1186/s12915-018-0499-2)
Supplement: Supplementary file 4 — Supporting data. Transcriptome assemblies, alignments, and trees. (ZIP 38502 kb) [file 12915_2018_499_MOESM4_ESM.zip › 12915_2018_499_MOESM4_ESM/12915_2018_499 (Delsuc) Files Updated 23-03-2018/rpl6.fasta]

>Strongylocentrotus_purpuratus@XP_788067
-----------------------------------------------------------------------------------------------M--------G----------------D---D-----K------------------V----------K----------------K-------G--------------------H------T---SRQK-W---M-T-G----G----I----P--RYS-----R-----S-----QMY-KRTA------------M-Y---------------K---K--K----K-T--------V----------V---K---------------K-----------E-----R----------K----------------R-----Q--------P-------AM--V-------------------E-------------------------K---Q-------I-----GG------------------E--K-N-GG----------K-R--L---V---------R----------------V-------------K-----R------L----------P---------R----Y-Y---PT----EDL----------S----R-----------K----L-NN-R----K---K----P---F---S---------------M------H--K----S-----------K-LR--PSI----------T-P---GTVLILL-AGR--YKGKRVVFV-KQ-L-D-SGLLLVTGPFDLNGVPLRRINQTYVIATQT-KL----D-I--SS-V--K------------------------------VP-E-----R--L-N--------D--------LY---F-K---R-----M----K-L-----------------------------------K---K---P---R--------G--Q---E-----G----E----MF------E---S-----E---K-K---------------------E-----Y-----T--------V-----S--EE-----R--K--EDQKSVDGQLLTLI-K-------G-V--DY--------MKGYLQMAFSLS-TKQFPHKMVF
>Patiria_pectinifera@93296134.1
-----------------------------------------------------------------------------------------------------------------------------------------------------------------K----------------K-------G------------K--R----H------T---SRQK-W---L-T-G----G----V----P--RYS-----R-----S-----QMY-ERAA------------R-Y---------------K---K--K----H-V--------A----------V---K---------------K-----------D-----R----------K----------------R-----P--------A-------AM--V-------------------E-------------------------K---D-------I-----GG------------------E--K-N-GG----------K-R--L---V---------R----------------A-------------R-----R------L----------P---------R----Y-Y---PT----EDL----------P----R-----------R----L-NS-R----K---K----P---F---S---------------Q------H--K----R-----------K-LR--DSL----------T-P---GTVVILL-RGP--YKGRRVIFL-KQ-L-G-SGLLLVNGPLKINGVPMRRINQIYVIATQT-KV----D-I--SG-V--K------------------------------IP-K-----R--V-N--------D--------EY---F-R---R-----K----K-L-----------------------------------K---K---P---R--------N--Q---E-----G----E----IF------D---T-----E---K-E---------------------K-----Y-----T--------V-----S--DE-----R--K--EDQKDVDGQLLPII-K-------N-E--AS--------LKGYLQMPFYLS-NKQYPHKLKF
>Patiria_miniata@CT01100728.H1.1
-----------------------------------------------------------------------------------------------------------------------------------------------------------------K----------------K-------G------------K--R----H------T---SRQK-W---L-T-G----G----V----P--RYS-----R-----S-----QMY-ERAA------------R-Y---------------K---K--K----H-V--------A----------V---K---------------K-----------D-----R----------K----------------R-----P--------A-------AM--V-------------------E-------------------------K---D-------I-----GG------------------E--K-N-GG----------K-R--L---V---------R----------------A-------------R-----R------L----------P---------R----Y-Y---PT----EDL----------P----R-----------R----L-NS-R----K---K----P---F---S---------------Q------H--K----R-----------K-LR--DSL----------T-P---GTVVILL-RGP--YKGKRVIFL-KQ-L-G-SGLLLVNGPLKINGVPMRRINQIYVIATQT-KV----D-I--SG-V--K------------------------------IP-K-----R--V-N--------D--------EY---F-R---R-----K----K-L-----------------------------------K---K---P---R--------N--Q---E-----G----E----IF------D---T-----E---K-E---------------------K-----Y-----T--------V-----S--DE-----R--K--EDQKDVDGQLLPII-K-------N-E--AS--------LKGYLQMPFYLS-NKQYPHKLKF
>Holothuria_glaberrima@CT01070711.H1.1
---------------------------------------------------------------------------------------------------------------------------------------------------------------------------------------------------------------------------------------------------------------------------------KKTA------------R-Y---------------M---K--K----K-T--------I----------I---K---------------K-----------E-----K----------K----------------P-----V--------E-------KF--V-------------------V-------------------------K---D-------I-----GG------------------E--K-N-GG----------T-R--K---V---------A----------------V-------------Q-----K------S----------P---------R----Y-Y---PT----QEG----------R----R-----------K----L-KN-H----R---K----P---F---K---------------L------H--K----R-----------K-LR--PSI----------T-P---GTVLILL-AGV--NRGRRVIFL-KQ-L-D-TGLLLITGPFQLTGVPIRRINQRYVIATKT-KV----D-I--SG-V--K------------------------------IP-E-----K--F-N--------D--------EF---F-K---R-----K----F-Q-----------------------------------R---T---G---K-----------K---T-----K----D----IF------D---N-----K---K-E---------------------K-----H-----Q--------L-----S--DE-----R--K--QDQKDLDAQIMPCI-K-------K-V--HL--------LDKYLKNPFSLR-SRQYPHKMVF
>Apostichopus_japonicus@CT01090526.H3.1
----------------------------------------------------------------------------------------------------------------------------------------------------------------------------------K-------R------------K--K----P------R---SRQR-W---L-T-G----G----I----P--MFS-----R-----S-----VMY-RRTA------------K-Y---------------L---K--K----K-P--------I----------V---K---------------K-----------E-----K----------K----------------A-----V--------E-------RF--V-------------------V-------------------------K---E-------V-----GG------------------E--K-N-GG----------T-R--K---V---------P----------------L-------------Q-----K------Q----------P---------R----Y-Y---PT----QEG----------R----R-----------K----L-KG-H----R---K----P---F---S---------------E------H--K----R-----------R-LR--PSI----------T-P---GTVLILL-AGV--NRGRRVIFL-KQ-L-G-TGLLLVTGPMKVNGIPMRRVNQRYVIATST-KL----D-I--SS-V--K------------------------------IP-G-----K--L-D--------D--------AY---F-K---R-----K----K-L-----------------------------------R---T---G---K-----------R---S-----K----N----IF------D---D-----K---K-E---------------------T-----Y-----E--------V-----S--DE-----R--R--ADQKSLDAQIIPLV-K-------K-E--HL--------LAKYLQNPFSLR-TRQYPHKMIF
>Ptychodera_flava@CT01071218.H1.1
-----------------------------------------------------------------------------------------------------------------------------------D------------------D----------K----------------K-------K------------R--S----H------C---CRNK-L---L-T-G----G----I----S--RYG-----R-----A-----AMY-ARTA------------T-Y---------------K---K--K----W-T--------V----------V---K---------------K-----------E-----K----------V----------------Q-----A--------P-------TF--I-------------------E-------------------------K---Q-------I-----GG------------------D--K-N-GG----------K-R--L---V---------R----------------V-------------K-----R------N----------P---------R----Y-Y---PT----EEL----------K----P-----------R----K-RS-R----K---K----P---F---S---------------Q------H--K----R-----------K-LR--ASI----------T-P---GTVLILI-AGR--YKGKKVIFL-KQ-M-A-SGLLLVTGPMKVNGVPMRRINQIYVIATST-KI----D-I--SG-V--K------------------------------LP-D-----R--L-T--------D--------EY---F-K---K-----K----P-L-----------------------------------R---K---P---K--------H--Q---E-----G----E----IF------D---E-----A---K-E---------------------E-----Y-----K--------V-----S--EE-----R--K--EDQLTVDRQLLPII-K-------A-V--PL--------LKGYLQSLFALQ-NKQYPHAMVF
>Saccoglossus_kowalevskii@XP_002731336
------------------------------------------------------------------------------------------------------------------------MA---N-----E------------------K----------K----------------R-------K------------R--P----H------S---SRNS-M---L-S-G----G----I----S--RYG-----R-----A-----AMY-ARTA------------T-Y---------------K---K--K----W-T--------V----------V---K---------------K-----------E-----K----------A----------------A-----S--------P-------KF--I-------------------E-------------------------K---Q-------I-----GG------------------D--K-N-GG----------K-R--Q---V---------R----------------V-------------K-----R------Q----------P---------R----Y-Y---PT----EEL----------A----K-----------R----K-RI-S----K---K----P---F---S---------------E------H--K----H-----------R-LR--ASI----------T-P---GTVLIMV-AGK--YKGNRVVFL-KQ-F-P-SGLLLVTGPMKINGVPLRRVNQIYCIATQT-KV----D-I--ST-V--K------------------------------LP-P-----R--L-T--------D--------AY---F-K---K-----K----K-L-----------------------------------K---K---P---R--------H--Q---E-----G----E----IF------D---E-----A---K-E---------------------E-----Y-----S--------V-----S--DE-----R--K--EDQKIVDKQLVPLV-K-------K-V--PH--------LQGYLRSKFALS-NKQYPHLMKF
>Balanoglossus_clavigerus@CT01101210.H1.1
-----------------------------------------------------------------------------------------------------------------------------------D------------------K----------K----------------K-------K------------K--G----H------S---CRNK-M---L-T-G----G----I----S--RYG-----R-----S-----AMY-ARTA------------T-Y---------------K---K--K----W-T--------V----------V---K---------------K-----------E-----K----------V----------------K-----E--------P-------TF--V-------------------E-------------------------K---Q-------I-----GG------------------D--K-N-GG----------T-R--Q---V---------R----------------V-------------K-----R------T----------P---------R----H-Y---PT----ESL----------P----P-----------R----K-KS-R----K---K----C---F---S---------------Q------H--K----H-----------K-LR--ASI----------T-P---GTILILV-AGR--YKGRRVVFL-KQ-L-A-SGMLLVTGPMKVNGVPLRRINQIYVIATST-KL----D-I--SS-V--K------------------------------IP-G-----R--L-N--------D--------AY---F-K---K-----K----R-L-----------------------------------R---K---P---K--------H--Q---E-----G----E----IF------D---E-----T---K-E---------------------E-----Y-----K--------V-----S--EQ-----R--K--EDQKTIDTKLWPII-K-------K-V--PL--------MRGYFEAPF--------------
>Xenoturbella_bocki@CT01061103.H1.1
-------------------------------------------------------------------MATAEGEKK-------------------------------------------------K-----K------------------A----------G----------------R----------------------------H------A---PRNH-V---L-A-N----G----I----M--RFS-----R-----A-----QMS-RKAG------------R-Y---------------L---K--K----K-CT-PK-VK-K----------T---R---------------R-----------L--------------------------------------------------------IY--A-------------------T-------------------------K---Q-------I-----GG------------------D--N-N-GK----------E-R--K---V---------R----------------K-------------V-----R------R----------P---------K----Y-Y---PT----EDV----------P----K-----------K----L-KS-N---KK---K----P---F---S---------------S------H--K----R-----------N-LR--KSI----------K-P---GTVLIIL-CGT--HKGKRVVFL-KQ-L-S-SGLLLVTGPYKVNRCPLRRLHQKYVIATST-RV----N-L--QN-V--S------------------------------VP-K-----N--L-T--------D--------DY---F-K---R-----K----R-L-----------------------------------R---K---P---K--------H--Q---E-----G----E----IF------D---T-----K---E-E---------------------K-----Y-----E--------V-----S--EQ-----R--K--ADQVTVDKQVIAAL-K-------K-Q--KQ--------MIDYLRRKFALQ-NKQYPHLMKF
>Branchiostoma_floridae@EEN67839
--------------------------------------------------------------------------------------------------------M----------------P---D-----K------------------K----------K----------------K-------A------------T--K----H------C---SRNA-T---L-I-K----G----V----G--RNS-----R-----S-----KMW-AKTF------------M-Y---------------E---R--I----K-KA-LK-KP-R----------A---K---------------T-----------E-----T----------K----------------K-----N--------T-------RF--V-------------------N-------------------------K---D-------I-----GG------------------D--K-N-GG----------T-R--K---V---------P----------------V-------------S-----R------T----------P---------K----Y-Y---PT----EDV----------P----R-----------K----L-RS-N----K---K----P---F---S---------------Q------H--K----K-----------K-LR--PSI----------T-P---GTVLILV-SGR--HKGKKVIFL-KQ-L-KMSGLLLVTGPFKLNAVPLRRVNQIYVIATKT-KI----D-I--SG-V--K------------------------------LP-S-----R--L-N--------D--------RY---F-K---R-----K----R-L-----------------------------------R---K---P---K--------H--Q---E-----G----E----IF------D---T-----E---E-E---------------------K-----Y-----S--------V-----S--QE-----R--K--EDQVKVDSQILPLL-T-------N-E--KH--------LKSYMRSTFSLK-NGQYPHEMVF
>Oikopleura_dioica@CBY23859
-----------------------------------------------------------------------------------------------------------------------------------------------------------------------------------------------------------------------------MARN--STV-N----G----V----A--KYS-----R-----S-----KMY-SRRA------------Q-H---------------K---R--A----K-PV----TK-V----------E---A---------------K-----------K-----A----------A----------------F-----V--------T-------------------------------T-------------------------K---K-------V-----GG------------------E--K-N-GG----------E-R--K---V---------V----------------A-------------R-----R------E----------P---------K----F-Y---PT----LSL----------R----K-----------K----L-VG-H---GQ---K----T---F---S---------------A------H--K----H-----------T-LR--SSI----------V-P---GSVLILL-TGA--ARGKRVVFL-KQ-L-E-SGLLLVTGPYKVNGVPIRRAIANQVIATSA-VV----D-I--SK-V--A------------------------------IP-E-----H--I-N--------D--------AY---F-K---R-----N----K-A-----------------------------------A---K-------K--------T--E---E-----G---------IF------E---K-----T---Q-E---------------------K-----Y-----T--------A-----S--EQ-----R--K--ADQKSIDAALLAPI-A-------A-T--PY--------MKGYLQAQFGLS-RGQYPHNIKF
>Ciona_intestinalis@XP_002129661
-----------------------------------------------------------------------------------------------------------------------------------------------------------------M----------------A-------K------------K--P----H------A---PRNK-P---L-R-K----G----V----N--RYS-----R-----S-----VMY-AKRY------------A-F---------------K---H--R----K-NV----TK-V----------E---K---------------K-----------M-----D----------V----------------T-----H--------K-------------------------------L-------------------------K---T-------I-----GG------------------D--K-N-GS----------T-R--F---V---------P----------------T-------------K-----K------M----------P---------R----Y-Y---PT----EDV----------P----R-----------K----L-RS-H---GK---K----P---F---S---------------E------H--K----R-----------K-LR--SSI----------T-P---GTVLILL-AGP--HRGKRVVFL-KQ-L-D-TGLLLVTGPHKLNGVPLRRINQVYVIATKT-KV----D-V--SG-V--T------------------------------IP-K-----R--V-N--------D--------AY---F-K---R-----K----E-L-----------------------------------S---K---P---K--------H--G---E-----G----E----IF------E---T-----D---E-Q---------------------K-----Y-----T--------V-----S--DE-----R--K--EDQTAVDKQVLAVL-G-------K-D--EY--------MKGYLTGKFSLQ-TGQYPHNMVF
>Ciona_savignyi@51696908.132
--------------------------------------------------------------------------------------------------------K----------------H---S-----K------------------M----------V----------------A-------K------------K--P----H------A---PRNK-E---L-R-R----G----V----N--RYS-----R-----S-----AMY-AKRY------------A-F---------------K---H--R----K-NV----TK-V----------E---K---------------K-----------Q-----D----------Q----------------T-----L--------K-------------------------------L-------------------------K---S-------I-----GG------------------D--K-N-GG----------K-R--L---V---------A----------------S-------------K-----K------M----------P---------R----Y-Y---PT----EDV----------P----R-----------K----L-RS-H---GK---K----P---F---S---------------Q------H--K----R-----------K-LR--SSI----------T-P---GTILILL-AGA--HRGKRVVFL-KQ-L-D-SGLLLVTGPHKLNGVPLRRANQVYVIATKT-KL----D-I--SG-V--K------------------------------IP-D-----R--V-N--------D--------AY---F-R---R-----K----E-L-----------------------------------A---K---P---K--------H--G---E-----G----E----IF------E---T-----N---E-E---------------------K-----Y-----T--------V-----S--EE-----R--K--EDQVNVDKQLLEVV-K-------K-E--EF--------MKGYLTGRFYLQ-TGQYPHKMAF
>Ciona_savignyi@CT01060802.H1.1
--------------------------------------------------------------------------------------------------------K----------------H---S-----K------------------M----------V----------------A-------K------------K--P----H------A---PRNK-E---L-R-R----G----V----N--RYS-----R-----S-----AMY-AKRY------------A-F---------------K---H--R----K-NV----TK-V----------E---K---------------K-----------Q-----D----------Q----------------T-----L--------K-------------------------------L-------------------------K---S-------I-----GG------------------D--K-N-GG----------K-R--L---V---------A----------------S-------------K-----K------M----------P---------R----Y-Y---PT----EDV----------P----R-----------K----L-RS-H---GK---K----P---F---S---------------Q------H--K----R-----------K-LR--SSI----------T-P---GTILILL-AGA--HRGKRVVFL-KQ-L-D-SGLLLVTGPHKLNGVPLRRANQVYVIATKT-KL----D-V--SG-V--K------------------------------IP-D-----R--V-N--------D--------AY---F-R---R-----K----E-L-----------------------------------A---K---P---K--------H--G---E-----G----E----IF------E---T-----N---E-E---------------------K-----Y-----T--------V-----S--EE-----R--K--EDQVNVDKQLLEVV-K-------K-E--EF--------MKGYLTGRFYLQ-TGQYPHKMAF
>Clavelina_lepadiformis@CT01091006.H1.1
-----------------------------------------------------------------------------------------------------------------------------------------------------------------V----------------A-------K------------T--PRK--H------S---SRNK-P---L-D-G----G----I----N--RYS-----R-----S-----VMY-AKRY------------A-F---------------K---K--R----K-NV----TK-I----------E---K---------------K-----------R-----E----------S----------------V-----M--------K-------------------------------E-------------------------K---Q-------I-----GG------------------D--K-N-GS----------T-R--L---V---------R----------------I-------------N-----K------L----------P---------R----Y-Y---PT----EDV----------P----R-----------K----L-RS-H---GK---K----P---F---S---------------Q------H--K----R-----------R-LR--ASI----------T-P---GTVLILL-AGP--HKGKRVVFL-KQ-L-D-TGLLLVTGPYKFNGVPLRRINQVYVIATQT-KI----D-I--SG-V--D------------------------------IP-E-----R--L-N--------D--------AY---F-R---R-----K----K-L-----------------------------------S---K---P---K--------H--G---E-----G----E----IF------D---T-----D---E-E---------------------K-----Y-----T--------V-----S--EE-----R--K--QDQAAVDSQIVPIV-K-------G-M--DY--------MQGYLASKFGLQ-TGQYPHTLVF
>Phallusia_mammilata@CT01091006.H1.1
------------------------------------------------------------------------------------------------------------------------------------------------------------------------------------------Q------------Q--P----H------A---PRNK-P---L-G-G----G----I----N--RYS-----R-----S-----VMY-AKRF------------A-F---------------K---K--R----K-NI----TM-I----------E---K---------------K-----------R-----A----------E----------------R-----M--------T-------------------------------E-------------------------K---P-------I-----GG------------------D--K-N-GG----------T-R--L---V---------R----------------V-------------K-----K------M----------P---------R----Y-Y---PT----EEL----------P----R-----------K----L-KS-H---GK---K----P---F---S---------------Q------H--K----R-----------K-LR--STI----------T-P---GTVLILL-AGP--YRGKRVVFL-KQ-L-D-TGLLLITGPFKINGVPMRRINQVYVLATKT-KI----D-I--SG-L--K------------------------------IP-E-----R--V-N--------D--------AY---F-R---R-----K----K-L-----------------------------------A---K---P---K--------H--G---K-----G----E----IF------E---T-----G---Q-E---------------------K-----Y-----T--------V-----S--DE-----R--I--EDQKVVDNQILPTI-K-------A-A--QF--------MEGYLASKFGLQ-TGEYPHKLVF
>Ascidia_gemmata@CT01100917.H1.1
-------------------------------------------------------------------------------------------------------------------------------------------------------------------------------------------------------K--P----H------S---SRNK-P---L-G-G----G----I----N--RFS-----R-----S-----VMY-AKRY------------A-F---------------K---I--R----K-NV----TK-I----------E---K---------------K-----------R-----D----------F----------------R-----M--------K-------------------------------E-------------------------K---Q-------I-----GG------------------E--K-N-GG----------T-R--M---V---------R----------------V-------------K-----K------M----------P---------R----Y-Y---PT----EDL----------P----R-----------K----L-RT-H---GK---K----P---F---S---------------Q------H--K----R-----------K-LR--STI----------T-P---GTVLIML-AGP--FRGRRVVFL-KQ-L-D-TGLLLITGPFKINGVPLRRINQVYVIATKT-KV----D-I--SG-L--N------------------------------IP-E-----R--V-N--------D--------AY---F-R---R-----K----K-I-----------------------------------V---K---P---K--------H--G---E-----G----E----IF------E---T-----G---Q-E---------------------K-----Y-----K--------V-----S--EE-----R--I--EDQKVVDGQILKTI-K-------S-T--PY--------MEGYLASKFGL------------
>Molgula_tectiformis@26020982.247
------------------------------------------------------------------------------------------------------------------------------------------------------M----------T----------------K-------G------------Q--P----H------A---PRNK-T---L-C-R----G----L----N--RYS-----R-----S-----TMF-AKKA------------L-Y---------------K---R--K----R-DV----TK-V----------E---K---------------K-----------A-----D----------P----------------K-----F--------K-------------------------------V-------------------------K---K-------I-----SG------------------E--K-N-GG----------S-R--K---V---------P----------------V-------------N-----R------M----------P---------K----Y-Y---PT----EDY----------P----R-----------K----I-QS-Y---GV---K----T---F---S---------------Q------H--V----R-----------R-LR--STI----------T-P---GTVLILL-AGI--HKGKRVVFL-KQ-L-E-SGLLLVTGPYRLNGVPLRRVCQKYVIATKT-KI----D-V--SG-A--K------------------------------IP-E-----R--V-N--------D--------KY---F-K---R-----H----V-L-----------------------------------K---K---Q---K--------H--G---E-----G----E----IF------D---T-----E---Q-E---------------------T-----Y-----K--------V-----S--DE-----R--K--EDQVIVDKYVYDSV-K-------K-T--QY--------LKDYLKLKFSLQ-PGQYPHKLVF
>Bostrichobranchus_pilularis@CT01091006.H1.1
------------------------------------------------------------------------------------------------------------------------------------------------------M----------A----------------K-------G------------N--P----H------A---PRNR-P---L-A-K----G----I----N--RYS-----K-----S-----AMF-AKRC------------L-Y---------------K---R--K----K-VV----TK-I----------E---K---------------K-----------R-----D----------P----------------I-----Y--------K-------------------------------T-------------------------K---K-------I-----TG------------------E--K-N-GG----------E-R--R---V---------L----------------I-------------K-----K------M----------P---------K----Y-Y---PT----EDY----------P----R-----------K----L-KS-H---GV---K----P---F---C---------------K------H--E----R-----------R-LR--SSI----------T-P---GTVLIML-AGL--HKGKRVVFL-KQ-L-S-SGLLLVTGPFKINGVPLRRVCQKYVIATKT-TV----D-I--SS-V--K------------------------------IP-E-----R--V-N--------D--------QY---F-K---R-----K----V-L-----------------------------------K---K---P---K--------H--G---E-----G----E----IF------D---T-----E---E-E---------------------E-----Y-----K--------V-----S--DE-----R--K--EDQVVVDKAVFAAV-K-------Q-V--KY--------LKEYMSSRFSLQ-PGQYPHKLVF
>Molgula_occidentalis@CT03091006.H1.1
------------------------------------------------------------------------------------------------------------------------------------------------------M----------T----------------K-------G------------K--P----R------A---QRNC-L---L-A-K----G----I----N--KYS-----R-----A-----TMY-ARRA------------I-Y---------------K---R--K----K-VV----TK-V----------E---K---------------K-----------I-----D----------P----------------V-----F--------K-------------------------------T-------------------------K---Q-------I-----TG------------------E--K-N-GS----------T-R--R---V---------P----------------V-------------K-----K------M----------P---------R----Y-Y---PT----EDY----------P----R-----------K----L-QS-H---GI---K----P---F---S---------------K------H--V----R-----------R-LR--STI----------T-P---GTVLILL-AGV--HKGKRVIFL-KQ-L-D-TGLLLVTGPFKINGVPLRRVCQKFVIATKT-KV----D-L--SK-V--K------------------------------IP-D-----R--V-N--------D--------KY---F-K---R-----Q----V-L-----------------------------------K---K---P---K--------H--G---E-----G----E----IF------D---T-----E---Q-E---------------------T-----Y-----K--------V-----S--DE-----R--K--EDQVTVDNALMPAI-K-------Q-V--KY--------LKEYLGTKFSLQ-PGQYPHKLIF
>Molgula_gulf@CT01091006.H1.1
------------------------------------------------------------------------------------------------------------------------------------------------------M----------T----------------K-------G------------Q--P----H------A---PRNK-K---L-A-K----G----I----N--RYG-----R-----S-----TMF-AKRA------------L-H---------------K---R--N----R-VT----TK-I----------E---K---------------K-----------K-----A----------E----------------F-----F--------K-------------------------------V-------------------------K---K-------I-----SG------------------E--K-N-GG----------T-R--K---V---------P----------------I-------------N-----R------L----------P---------R----Y-Y---PT----EDH----------P----R-----------K----L-KS-I---GV---K----P---F---H---------------K------H--E----R-----------K-LR--SSI----------T-P---GTVLILL-AGI--HKGKRVVFL-KQ-L-E-SGLLLVSGPLTYNGVPLRRACQKYVIATKT-KI----D-I--SG-V--K------------------------------IP-E-----R--V-N--------D--------AY---F-K---R-----Q----V-L-----------------------------------K---K---P---K--------H--G---E-----G----E----IF------D---T-----E---E-E---------------------K-----Y-----K--------V-----T--DE-----R--K--EDQVAVDKQLIGLV-K-------K-V--PY--------LKDYLKLKFSLL-PGQYPHKM--
>Dendrodoa_grossularia@CT01091006.H1.1
-----------------------------------------------------------------------------------------------------------------------------------------------------------------M----------------T-------K------------G--K----H------A---PRNK-V---L-A-G----G----V----N--RYS-----R-----S-----RMF-AKKA------------L-F---------------K---K--K----R-VV----SK-I----------E---K---------------K-----------R-----D----------F----------------V-----T--------V-------------------------------V-------------------------K---Q-------I-----GG------------------E--K-N-GG----------T-R--K---V---------R----------------V-------------K-----K------L----------P---------R----Y-Y---PT----EDR----------P----R-----------K----L-RS-H---GK---K----P---F---S---------------E------H--K----R-----------S-IR--ASI----------T-P---GTVLIPV-AGK--HKGKHVLFL-KQ-L-E-SGLLLCTGPYAINGFPLRRLHQKFVIATKT-KI----D-V--SG-V--D------------------------------IP-K-----R--V-N--------D--------AY---F-K---R-----Q----E-T-----------------------------------K---K---Q---K--------H--G---E-----G----E----IF------D---T-----K---E-E---------------------G-----Y-----K--------V-----T--DE-----R--K--EDQKVVDSQLLAIV-K-------Q-T--EY--------LKGYLCSKFTLQ-TGQYPHKMVF
>Dendrodoa_grossularia@CT03091006.H1.1
---------------------------------------------------------------------------------------------------------------------------------------------------------------------------------------------------------------------------------------------------------RYS-----R-----S-----RMF-AQKA------------L-F---------------T---K--K----R-VV----SK-I----------G---K---------------K-----------R-----D----------F----------------V-----T--------V-------------------------------I-------------------------K---T-------I-----GG------------------E--K-N-GG----------T-R--K---V---------R----------------V-------------K-----K------L----------P---------R----Y-Y---PT----EDR----------P----R-----------K----L-RS-H---GK---K----P---F---S---------------E------H--K----R-----------S-LR--DSI----------T-P---GTVLIPV-AGK--HKGKHVLFL-KQ-L-E-SGLLLCTGPYAINGFPLRRLHQKFIIATKT-KI----D-I--SG-V--E------------------------------IP-K-----R--V-N--------D--------AY---F-K---R-----Q----E-T-----------------------------------K---K---Q---K--------H--G---E-----G----E----IF------D---T-----K---E-E---------------------E-----Y-----T--------V-----S--EE-----R--K--EDQKAVDKQLLPII-K-------Q-T--DY--------LRG--------------------
>Polyandrocarpa_maxima@CT01091006.H1.1
----------------------------------------------------------------------------------------------------------------------------------------------------------------------------------------------------------------------------------------------------------------------------------KRP------------C-T---------------K---K--K----R-VV----TK-I----------E---K---------------K-----------R-----D----------F----------------V-----T--------V-------------------------------V-------------------------K---Q-------I-----GG------------------E--K-N-GG----------T-R--K---V---------R----------------V-------------K-----K------L----------P---------R----Y-Y---PT----EDR----------P----R-----------K----L-HS-H---GK---K----P---F---S---------------Q------H--K----R-----------N-LR--ASI----------T-P---GTVLIPV-AGT--HKGKHVIFL-KQ-L-D-SGLLLCTGPHNINGFPLRRLHQKFVIATKT-KL----D-I--SG-V--K------------------------------IP-K-----R--V-N--------D--------AY---F-K---R-----Q----S-K-----------------------------------K---T---Q---K--------H--G---E-----G----E----IF------D---T-----K---E-E---------------------E-----Y-----T--------V-----S--DE-----R--K--EDQKEVDSQLLPII-K-------Q-T--EF--------MKGYLASKFTLQ-TGQYPHKMVF
>Microcosmus_squamiger@CBN08635
------------------------------------------------------------------------------------------------------------------------------------------PEFPEWSVSKMAV----------E----------------G-------V------------K--P----H------A---PKNR-P---L-A-G----G----V----M--RYS-----K-----A-----RMF-ARRA------------L-Y---------------K---K--K----R-VV----TK-I----------E---K---------------K-----------R-----E----------F----------------M-----T--------V-------------------------------I-------------------------K---P-------I-----GG------------------E--K-N-GG----------T-R--K---V---------R----------------V-------------R-----K------L----------P---------R----Y-Y---PT----EDR----------P----R-----------R----L-RS-H---GK---K----P---F---S---------------A------H--V----R-----------R-LR--DSI----------T-P---GTVLIPV-SGK--HRGKRVVFL-KQ-L-D-SGLLLCTGPYKVNGFPLRRLHQKFVIATQT-KI----D-V--SG-V--K------------------------------LP-D-----R--L-T--------D--------KY---F-K---R-----Q----L-K-----------------------------------K---K---Q---K--------H--G---E-----G----E----IF------D---T-----E---E-E---------------------A-----Y-----S--------V-----S--AE-----R--K--EDQAAVDSQVASIV-K-------K-T--PY--------LKDYLASKFTLQ-TGQYPHKMVF
>Halocynthia_roretzi@CT01091213.H1.1
-------------------------------------------------------------------------------------------------------------------------------------------------------------------------------------------------------------------------------------------------V----S--RYS-----R-----S-----VMF-AKRA------------L-Y---------------K---K--K----R-VV----TK-I----------E---K---------------K-----------R-----A----------A----------------M-----T--------K-------------------------------I-------------------------K---K-------V-----GG------------------D--K-N-GG----------E-R--K---V---------R----------------V-------------A-----K------L----------P---------R----Y-Y---PT----EDY----------P----R-----------K----R-HS-H---GK---K----P---F---S---------------A------H--K----H-----------R-QR--SSI----------T-P---GTVLIPL-SGA--HKGKHVVFL-KQ-L-E-SGFLLCTGPYKINGFPLRRLHQRFVIATGT-KI----D-I--SE-V--K------------------------------LP-E-----R--L-T--------D--------KY---F-K---P-----Q----A-K-----------------------------------K---K---P---K--------H--G---E-----G----E----IP------E---T-----D---D-Q---------------------A-----Y-----S--------V-----T--DE-----R--K--EDQTAVDSQIMAIV-K-------K-T--PY--------MRGYLANKFSLQ-TGQYPHKMVF
>Styela_plicata@CT01091006.H1.1
-------------------------------------------------------------------------------------------------------------------------------------------------------------------------------------------------------------------------------------------------------------------------------------------------------------------------------------------------------------------------------------------------------------------------------------------------------------------------------------------------------------------------------------------------------------------------------------------------------------------------------------------------------------------------------------------------------------------------------------------------------------------------------I----------T-P---GTVLIPV-SGK--HKGKHVIFL-KQ-L-D-SGMLLCTGPHKINGFPLRRLHQKFVIATKT-KV----D-I--SG-V--K------------------------------LP-E-----R--L-N--------D--------KY---F-K---R-----Q----V-K-----------------------------------K---K---Q---K--------Q--T---E-----G----E----IF------D---T-----T---E-E---------------------E-----Y-----K--------V-----S--DE-----R--K--QDQKAVDSQILPIV-K-------G-T--EF--------LRSYLASKFSLQ-TGQYPHRWYF
>Cystodytes_dellechiajei@CT01091006.H1.1
-------------------------------------------------------------------------------------------------------------------------------------------------------------------------------------------------------K--G----H------T---PRNR-P---L-T-S----GH---V----M--RYS-----R-----S-----AMF-KRRC------------T-F---------------R---R--R----Q-NR----CK-L----------E---KERKKE----------K-----------K-----D----------E----------------K-----VEKPKR---E-------IF--K-------------------E-------------------------K---P-------I-----GG------------------E--K-N-GG----------V-R--K---V---------P----------------I-------------K-----R------K----------P---------K----Y-Y---PT----EAA----------P----R-----------K----L-R--R---TM---K----P---F---C---------------Q------H--K----R-----------K-LR--SSI----------T-P---GTVLIIL-AGP--YRGRRVVFL-KQ-L-G-SGFLLYTGPYAINGIPLRRISQKYVIATQT-KL----D-I--SG-V--K------------------------------VP-D-----Q--I-N--------D--------TF---F-R---K-----E----R-V-----------------------------------K---K---T---K--------G--S---E-----A----E----IF------D---T-----K---K-E---------------------K-------------------------------------------------------------------------------------------------------
>Petromyzon_marinus@51789583.196
------------------------RVA--M---S-D-T-K-----SPA-A-A-A-------------AGG--AAAA--------A--------G-T--------A----------------P---A-----T------------------G----------A----------------K-------P------------R--R----H------C---SRNP-E---L-A-R----G----I----G--RYS-----R-----S-----AMV-ARKA------------V-Y---------------K---R--K----M-HS-VK-TK-A----------E---K---------------KLSGERP-----P-----K----------K----------------R-----V--------A-------AV--V-------------------V-------------------------K---P-------I-----GG------------------D--K-N-GG----------T-R--K---V---------K----------------L-------------R-----K------M----------P---------R----F-Y---PT----EDV----------P----R-----------K----L-LS-H---GK---K----P---F---S---------------K------H--K----R-----------S-LR--SSI----------V-P---GTVLILL-TGR--HRGKRVVFL-KQ-L-A-SGLLLVTGPFRVNRVPLRRAHQKFVIATST-RV----D-L--SS-L--A------------------------------LP-R-----H--L-T--------D--------AY---F-K---K-----K----R-L-----------------------------------H---R---P---K--------H--Q---E-----G----E----IF------D---T-----K---K-E---------------------K-----Y-----E--------L-----S--EQ-----R--K--QDQKLVDGLLLPQL-K-------A-V--PQ--------LRGYLRARFSLG-SGVYPHKLVF
>Lethenteron_japonicum@CT01080929.H1.1
------------------------RVA--M---S-D-A-K-----SPA-A-A-T-------------GG-----AA--------A--------G-T--------A----------------P---G-----T------------------G----------T----------------K-------K------------R--R----H------C---SRNP-E---L-A-R----G----I----G--RYS-----R-----T-----AMA-ERKA------------L-Y---------------K---R--K----M-HS-VR-TK-A----------E---K---------------KLSSERP-----Q-----K----------K----------------R-----V--------E-------AV--V-------------------V-------------------------K---P-------I-----GG------------------D--K-N-GG----------T-R--K---V---------K----------------L-------------R-----K------M----------P---------R----F-Y---PT----EDV----------P----R-----------K----L-LS-H---GK---K----P---F---S---------------K------H--K----R-----------S-LR--SSI----------V-P---GTVLILL-TGR--HRGKRVVFL-KQ-L-A-SGLLLVTGPFRVNRVPLRRAHQKFVIATST-RV----D-L--SP-L--S------------------------------LP-R-----H--L-T--------D--------AY---F-K---K-----K----R-L-----------------------------------R---R---P---K--------H--Q---E-----G----E----IF------D---T-----K---K-E---------------------K-----Y-----E--------L-----S--EQ-----R--K--QDQKLVDGLLLPQL-K-------A-V--PQ--------LRGYLRSRFSLG-SG--------
>Eptatretus_burgeri@53863561.11
--------------------MSPKKAV--S---P-A-A-K-----APA-G-DGAK--S------E-TKSG--PAKK--------K--------A-A--------A----------------T---K-----R------------------R----------K----------------R-----------------------------------C---CRNP-E---L-M-P----G----I----R--KHP-----R-----A-----VMR-RRRE------------R-Y---------------I---K--R----T-RA-PV-TM-A----------E---K---------------K-----------L-----K----------N---------------------------------------RV--V-------------------R-------------------------K---Q-------I-----GG------------------D--K-N-GG----------F-R--L---V---------R----------------K-------------K-----K------M----------P---------R----F-Y---PT----EDV----------P----R-----------K----L-LS-H---GK---K----P---F---K---------------L------H--K----R-----------R-LR--PSI----------V-P---GTVLIVL-TGR--HRGKRVVFL-KQ-L-S-SGLLLITGPFTLNHVPLRRTHQKFVIATTT-RV----D-L--KR-V--S------------------------------VP-A-----H--L-D--------D--------VY---F-K---K-----K----K-F-----------------------------------R---R---P---R--------H--Q---E-----G----E----IF------D---T-----K---K-E---------------------K-----Y-----E--------V-----T--EK-----R--K--EDQKTVDHQVMKAI-C-------G-T--KF--------LRGYLRSKFFLG-NGVFPHKLVF
>Squalus_acanthias@CT01070725.H1.1
----------MAGEKK--EQTAGEK----K---------------------------E---P--VAEEKK--EQKK--------T--------R-R---------------------------------------------------------------------------------------------------------------H------A---SRNP-V---L-A-R----G----I----G--RYS-----R-----S-----VMY-ARRA------------L-Y---------------K---R--K----Y-KA-PE-TK-I----------E---K---------------K-----------L-----K----------E----------------K-----T--------P-------FS--I-------------------T-------------------------K---P-------V-----GG------------------D--K-N-GG----------S-R--V---V---------K----------------L-------------R-----K------M----------P---------R----Y-Y---PT----EDV----------P----H-----------K----K-SS-H---GN---K----P---F---S---------------E------H--K----R-----------R-LR--ASI----------T-P---GTVLILL-TGR--HRCKRVIFL-KQ-L-G-TGLLLVTGPLVLNRVPLRRVHQKFVISTST-KI----D-L--ST-V--K------------------------------IP-K-----H--L-T--------D--------SY---F-K---K-----K----K-L-----------------------------------R---R---P---K--------H--Q---E-----G----E----IF------D---T-----E---K-E-----------------------------------------------------------------------------------------------------------------------------
>Leucoraja_erinacea@CT01080729.H2.1
-----------------------------------------------------VE--A------K-EQAA--AEKK--------E--------P-M--------A----------------EEK-K-----E------------------A----------K----------------K-------G------------R--H----H------C---SRNP-V---L-A-R----G----I----G--RYS-----R-----S-----AMF-ARRA------------M-Y---------------K---R--K----Y-YA-PE-TK-I----------E---K---------------K-----------L-----K----------E----------------K-----K--------P-------FS--V-------------------T-------------------------K---P-------V-----GG------------------D--K-N-GG----------S-R--V---V---------K----------------I-------------R-----K------M----------P---------R----Y-Y---PT----EDV----------P----R-----------K----R-LS-H---GN---K----P---F---S---------------Q------H--K----R-----------R-LR--KTI----------T-P---GTILILL-TGR--HRCKRVVFL-KQ-L-D-SGLLLVSGPLVLNRVPLRRVHQKFVIATST-KI----D-L--ST-V--K------------------------------LP-K-----H--L-T--------D--------SY---F-K---R-----K----R-L-----------------------------------R---R---P---K--------H--Q---E-----G----E----IF------D---T-----E---K-E---------------------K-----Y-----Q--------L-----T--EQ-----R--K--KDQK---------------------------------------------------------
>Danio_rerio@AAI53420
-------------------------------------------------------------------------MAE--------G--------D-K--------K--------------------------------------------------------K----------------V-------A------------R--K----H------G---SRNP-E---L-V-R----G----I----G--RYS-----R-----S-----AMF-ARRA------------M-Y---------------K---R--K----T-KA-PV-TK-V----------E---K---------------K-----------I-----K----------E----------------KKVKQKS--------KNP-----TT--A-------------------I-------------------------K---T-------V-----GG------------------D--K-N-GG----------T-R--V---V---------K----------------L-------------R-----K------M----------P---------R----Y-Y---PT----EDV----------R----R-----------K----L-RS-H---GI---K----A---F---S---------------Q------H--R----R-----------K-LR--KTI----------T-P---GTVLIML-TGR--HRGKRVVFL-KQ-L-D-SGLLLVTGPLAINRVPLRRAHQKFCIATNT-KV----D-I--SG-M--K------------------------------IP-R-----T--L-T--------D--------SY---F-K---K-----K----K-L-----------------------------------R---K---P---K--------H--Q---E-----G----E----IF------D---T-----E---K-E---------------------K-----Y-----Q--------L-----T--EQ-----R--K--ADQKAVDSQLLPLI-K-------K-V--PQ--------LRGYLRSMFSLS-NGVYPHKLVF
>Xenopus_laevis@AAH75222
----------------------------------------------------------------------------------------MA---GEQ--------P----------------V---K-----K------------------A----------R----------------K-------H--------------------H------C---SRNP-V---L-A-R----G----I----G--KYS-----R-----S-----AMY-ARKA------------L-Y---------------K---R--K----F-KA-PK-TK-I----------E---K---------------K-----------K----------------D----------------I-----P--------K-------VT--V-------------------T-------------------------K---T-------V-----GG------------------D--K-N-GG----------T-R--V---V---------K----------------L-------------R-----K------M----------P---------R----Y-Y---PT----EDV----------P----R-----------K----L-LS-H---GK---K----P---F---S---------------Q------H--K----R-----------K-LR--SSI----------T-P---GTVLILL-NGR--HRGKRVVFL-KQ-L-P-TGLLLVTGPLAINRIPLRRAHQKFVIATST-KV----D-I--ST-V--K------------------------------IP-K-----H--L-T--------D--------SY---F-K---K-----K----K-L-----------------------------------R---K---P---K--------H--Q---E-----G----E----IF------D---T-----E---K-E---------------------K-----Y-----S--------V-----T--QQ-----R--K--ADQKFVDSQLLPLI-K-------K-E--PQ--------LRGYLRSAFFLS-NGMYPHKLVF
>Xenopus_tropicalis@50392328.209
--------------------------------------------------------------------GP--RAKM--------A--------G-E--------Q----------------Q---P-----V------------------K----------K----------------A-RK----H--------------------H------C---SRNP-V---L-A-R----G----I----G--KYS-----R-----S-----AMY-ARKA------------L-Y---------------K---R--K----F-KA-PQ-TK-I----------E---K---------------K-----------K----------------Q----------------K-----A--------L-------VT--V-------------------T-------------------------K---T-------V-----GG------------------D--K-N-GG----------T-R--V---V---------K----------------L-------------R-----K------M----------P---------R----Y-Y---PT----EDV----------P----R-----------K----L-LS-H---GK---K----P---F---S---------------Q------H--K----R-----------K-LR--SSI----------T-P---GTVLILL-NGR--HRGKRVVFL-KQ-L-Q-TGLLLVTGPLAINRVPLRRAHQKFAIATST-KI----D-I--SS-V--K------------------------------IP-K-----H--L-T--------D--------SY---F-K---K-----K----K-L-----------------------------------R---K---P---K--------H--Q---E-----G----E----IF------D---T-----E---K-E---------------------K-----Y-----A--------V-----T--QQ-----R--K--ADQKFVDSQLLPLL-K-------K-E--PQ--------LRGYLRSAFFLS-NGMYPHKLVF
>Ambystoma_mexicanum@45813672.12
--------------------------------------------------------------------------------------------------------K----------------A---K-----K------------------T----------K----------------K-------H--------------------H------A---SRNP-V---L-A-R----G----I----G--KYS-----R-----T-----AMY-ARKA------------L-Y---------------K---R--K----Y-TA-PE-TK-I----------E---K---------------K-----------A-----R----------A----------------P----------------------GT--V-------------------S-------------------------K---P-------V-----GG------------------D--K-N-GG----------T-R--M---V---------K----------------L-------------R-----K------M----------P---------R----Y-Y---PT----EDV----------P----R-----------K----L-LS-H---GK---K----P---F---S---------------Q------H--R----R-----------K-LR--STI----------T-P---GTVLILL-NGR--HRGRRVVFL-KQ-L-G-SGLLLVTGPLVINRIPLRRAHQKFVIATST-KL----D-I--ST-V--K------------------------------IP-K-----H--L-T--------D--------SY---F-K---K-----K----K-L-----------------------------------R---K---P---K--------H--Q---E-----G----E----IF------D---T-----E---K-E---------------------K-----Y-----E--------V-----T--SQ-----R--K--QDQKAVDSQLLPLI-K-------K-E--PQ--------FRGYLRAQFSLS-NGVFPHKLVF
>Ornithorhynchus_anatinus@XP_001507364
--------------------MAGEKAK-KK---P-G-P-K-----VKG-Q-V-KV--K---G--Q-VKVK--GQVK--------V-------------------K----------------V---K-----K------------------I----------K----------------K-------H--------------------H------C---SRNP-V---L-A-R----G----I----G--RYS-----R-----S-----AMF-SRKA------------L-Y---------------K---R--K----F-TA-PK-SK-I----------E---R---------------K-----------K-----K---------------------------------P--------R-------TT--I-------------------T-------------------------K---P-------V-----GG------------------D--K-N-GG----------T-R--V---V---------K----------------V-------------R-----K------M----------P---------R----Y-Y---PT----EDV----------P----R-----------K----L-LS-H---GK---K----P---F---C---------------Q------H--K----R-----------N-LR--SSI----------T-P---GTVLIIL-TGR--HRGKRVVFL-KQ-L-A-SGLLLVTGPLTLNRVPLRRTHQKFVIATST-KV----D-V--SG-V--K------------------------------LP-K-----H--L-T--------D--------AY---F-K---K-----K----R-L-----------------------------------R---K---P---K--------H--Q---E-----G----E----IF------D---T-----E---K-E---------------------K-----Y-----E--------I-----T--EQ-----R--K--ADQKTVDAQVLQRV-K-------K-V--PQ--------LQGYLRSMFSLS-NGVYPHKLVF
>Monodelphis_domestica@XP_001378905
---------------------MADKNT--Q---K-D-Q-K-----EKK-----VK--K------E-RKER--KNKK--------E--------D-V--------A----------------E---K-----V------------------V----------K----------------K-------P------------R--K----H------C---SRNP-V---L-A-R----G----I----G--RYS-----R-----S-----AMY-SRRA------------M-Y---------------K---R--K----Y-AA-PK-TR-I----------E---R---------------K-----------K-----K----------E----------------K-----V--------P-------AT--I-------------------S-------------------------K---P-------V-----GG------------------D--K-N-GG----------N-R--V---I---------K----------------I-------------R-----K------M----------P---------R----Y-Y---PT----EDV----------P----R-----------K----L-LS-H---GK---K----P---F---S---------------Q------H--V----R-----------R-LR--SSI----------T-P---GTVLIML-TGR--HRGKRVVFL-KQ-L-A-SGLLLVTGPLTINRVPLRRTHQKFVIATST-KV----N-L--SG-V--K------------------------------IP-N-----H--L-T--------D--------AY---F-K---K-----K----R-L-----------------------------------R---K---P---K--------H--Q---E-----G----E----IF------D---T-----E---K-E---------------------K-----Y-----E--------I-----T--EQ-----R--K--ADQKAVDSQILPKI-K-------K-I--PQ--------LRGYLRSVFSLS-NGVFPHKLVF
>Homo_sapiens@BAB17292
--------------------MAGEKVE--K---P-D-T-K-----EKK-P-E-AK--K------V-DAGG--KVKK--------G--------N-L--------K----------------A---K-----K------------------P----------K----------------K-------G------------K--P----H------C---SRNP-V---L-V-R----G----I----G--RYS-----R-----S-----AMY-SRKA------------M-Y---------------K---R--K----Y-SA-AK-SK-V----------E---K---------------K-----------K-----K----------E----------------K-----V--------L-------AT--V-------------------T-------------------------K---P-------V-----GG------------------D--K-N-GG----------T-R--V---V---------K----------------L-------------R-----K------M----------P---------R----Y-Y---PT----EDV----------P----R-----------K----L-LS-H---GK---K----P---F---S---------------Q------H--V----R-----------K-LR--ASI----------T-P---GTILIIL-TGR--HRGKRVVFL-KQ-L-A-SGLLLVTGPLVLNRVPLRRTHQKFVIATST-KI----D-I--SN-V--K------------------------------IP-K-----H--L-T--------D--------AY---F-K---K-----K----K-L-----------------------------------R---K---P---R--------H--Q---E-----G----E----IF------D---T-----E---K-E---------------------K-----Y-----E--------I-----T--EQ-----R--K--IDQKAVDSQILPKI-K-------A-I--PQ--------LQGYLRSVFALT-NGIYPHKLVF
>Pan_troglodytes@XP_001146484
--------------------MAGEKVE--K---P-D-T-K-----EKK-P-E-AK--K------V-DAGG--KVKK--------G--------N-L--------K----------------A---K-----K------------------P----------K----------------K-------G------------K--P----H------C---SRNP-V---L-V-R----G----I----G--RYS-----R-----S-----AMY-SRKA------------M-Y---------------K---R--K----Y-SA-AK-SK-V----------E---K---------------K-----------K-----K----------E----------------K-----V--------L-------AT--V-------------------T-------------------------K---P-------V-----GG------------------D--K-N-GG----------T-R--V---V---------K----------------L-------------R-----K------M----------P---------R----Y-Y---PT----EDV----------P----R-----------K----L-LS-H---GK---K----P---F---S---------------Q------H--V----R-----------K-LR--ASI----------T-P---GTILIIL-TGR--HRGKRVVFL-KQ-L-A-SGLLLVTGPLVLNRVPLRRTHQKFVIATST-KI----D-I--SN-V--K------------------------------IP-K-----H--L-T--------D--------AY---F-K---K-----K----K-L-----------------------------------R---K---P---R--------H--Q---E-----G----E----VF------D---T-----E---K-E---------------------K-----Y-----E--------I-----T--EQ-----R--K--IDQKAVDSQILPKI-K-------A-I--PQ--------LQGYLRSVFALT-NGIYPHKLVF
>Mus_musculus@XP_890389
--------------------MAGEKA-------P-D-T-K-----EKK-P-A-AK--K------A-GSDA--AASRP-R-AAKVAK--KV---H-P--------K----------------G---K-----K------------------P----------K----------------K-------A------------K--P----H------C---SRNP-V---L-V-R----G----I----G--RYS-----R-----S-----AMY-SRKA------------L-Y---------------K---R--K----Y-SA-AK-TK-V----------E---K---------------K-----------K-----K---K------E----------------K-----V--------L-------AT--V-------------------T-------------------------K---T-------V-----GG------------------D--K-N-GG----------T-R--V---V---------K----------------L-------------R-----K------M----------P---------R----Y-Y---PT----EDV----------P----R-----------K----L-LS-H---GK---K----P---F---S---------------Q------H--V----R-----------R-LR--SSI----------T-P---GTVLIIL-TGR--HRGKRVVFL-KQ-L-D-SGLLLVTGPLVINRVPLRRTHQKFVIATST-KV----D-I--SD-V--K------------------------------IP-K-----H--L-T--------D--------AY---F-K---K-----K----Q-L-----------------------------------R---K---P---R--------H--Q---E-----G----E----IF------D---T-----E---K-E---------------------K-----Y-----E--------I-----T--EQ-----R--K--ADQKAVDSQILPKI-K-------A-V--PQ--------LQGYLRSQFSLT-NGMYPHKLVF
>Bos_taurus@XP_588306
--------------------MAGEKAE--K---P-D-T-K-----EKK-P-E-AK--K------A-DAGN--KAKK--------V--------E----------K----------------V---K-----K------------------V----------K----------------K-------G------------K--P----H------C---SRNP-V---L-V-R----G----I----G--RYS-----R-----S-----AMY-SRKA------------L-Y---------------K---R--K----Y-SA-AK-SK-V----------E---K---------------K-----------K-----K----------V----------------R-----V--------L-------AT--V-------------------T-------------------------K---P-------V-----GG------------------D--K-N-GG----------T-R--V---V---------K----------------L-------------R-----K------M----------P---------R----Y-Y---PT----EDV----------P----R-----------K----L-LS-H---GK---K----P---F---S---------------K------H--V----R-----------K-LR--ASI----------T-P---GTILIIL-TGR--HRGKRVVFL-KQ-L-G-SGLLLVTGPLSLNRVPLRRTHQKFVIATST-KI----D-I--SG-V--K------------------------------IP-E-----H--L-T--------D--------TY---F-K---K-----K----K-L-----------------------------------R---K---P---R--------H--Q---E-----G----E----IF------D---T-----E---R-E---------------------K-----Y-----E--------I-----T--EQ-----R--K--VDQKAVDSQILRRI-K-------A-V--PQ--------LQGYLRSVFALT-NGIYPHKVVF
>Anolis_carolinensis@XP_003225150
----------------------------------------------ML-P-S-FS--A---P--S-PKMA--GEKK--------T----------------------------------------K-----R------------------V----------R----------------K-------V--------------------H------T---SRNP-V---L-A-R----G----I----G--KYS-----R-----S-----AMY-ARKA------------M-Y---------------K---R--K----Y-KA-PE-TK-I----------E---K---------------K-----------K-----R----------E----------------K-----E--------P-------AT--I-------------------T-------------------------K---P-------V-----GG------------------D--K-N-GG----------N-R--V---V---------K----------------L-------------R-----K------M----------P---------R----Y-Y---PT----EDV----------P----R-----------K----L-LS-H---GK---K----N---F---A---------------L------H--K----R-----------K-LR--SSI----------T-P---GTVLILL-TGR--HRGKRVVFL-KQ-L-G-SGLLLVTGPLAINRVPLRRAHQKFVIATST-KV----D-I--SS-V--K------------------------------LP-K-----H--L-N--------D--------VY---F-K---K-----K----K-L-----------------------------------R---K---P---K--------H--Q---E-----G----E----IF------D---T-----E---K-E---------------------K-----Y-----E--------V-----T--ER-----R--K--ADQKAVDSQLLPIV-K-------K-T--PQ--------LRGYLRSTFSLS-NGVYPHKLVF
>Gallus_gallus@AAK52090
----------MAGEKKAGEKKAGEK----K---P-A-Q-KKVG--EKK-P-A-DK--K---P--V-EKKA--GQKK--------V--------R-E--------K----------------I---K-----K------------------P----------K----------------K-------Y--------------------H------A---SRNP-V---L-A-R----G----I----G--KYS-----R-----S-----AMY-ARKA------------L-Y---------------K---R--K----Y-TA-PE-TK-I----------E---K---------------K-----------K-----K----------E----------------K-----P--------R-------AT--I-------------------I-------------------------K---P-------V-----GG------------------D--K-N-GG----------S-R--V---V---------K----------------V-------------R-----K------M----------P---------R----Y-Y---PT----EDV----------P----R-----------K----L-LS-H---GK---K----P---F---S---------------Q------H--K----R-----------R-LR--ASI----------T-P---GTVLILL-TGR--HRGKRVVFL-KQ-L-G-TGLLLVTGPLAVNRVPLRRAHQKFVIATST-KV----D-I--SG-V--K------------------------------IP-K-----H--L-T--------D--------AY---F-K---K-----K----K-L-----------------------------------R---K---P---K--------H--Q---E-----G----E----IF------D---T-----E---K-E---------------------K-----Y-----E--------I-----T--EQ-----R--K--TDQKAVDSQILARI-K-------K-V--PQ--------LRGYLRSTFSLS-NGVYPHKLVF
>Taeniopygia_guttata@XP_002196603
----------MAGEK-APEKKPGEK----K---S-A-K-KKAG--QKK-P-A-EQ--K---P--S-QKAA--GDKK-------------------------------------------------K-----R------------------V----------K----------------K-------Y--------------------H------A---SRNP-V---L-A-R----G----I----G--RYS-----R-----S-----AMY-ARKA------------L-Y---------------K---R--K----Y-TA-PE-TK-I----------E---K---------------K-----------K-----K----------E----------------M-----P--------R-------AT--I-------------------T-------------------------K---P-------V-----GG------------------D--K-N-GG----------S-R--V---V---------K----------------I-------------R-----K------M----------P---------R----Y-Y---PT----EDV----------P----R-----------K----L-LS-H---GK---K----P---F---C---------------E------H--K----R-----------R-LR--ASI----------T-P---GTVLILL-TGR--HRGKRVVFL-KQ-L-D-TGLLLVTGPLAVNRVPLRRAHQKFVIATST-KV----D-L--TG-V--K------------------------------IP-K-----H--L-T--------D--------SY---F-K---K-----K----R-L-----------------------------------R---K---P---K--------H--Q---E-----G----E----IF------D---T-----E---K-E---------------------K-----Y-----E--------L-----T--EQ-----R--K--TDQKAVDSQILARI-K-------K-V--PQ--------LRGYLRSTFSLS-NGVYPHKLVF
>Meleagris_gallopavo@XP_003211012
MAGEKKPGEKKAGEKKPGEKKAGEK----K---P-A-Q-KKVG--EKK-P-A-DK--K---P--V-EKKA--SQKK--------T--------N-E--------K----------------I---K-----K------------------P----------K----------------K-------Y--------------------H------A---SRNP-V---L-A-R----G----I----G--KYS-----R-----S-----AMY-ARKA------------L-Y---------------K---R--K----Y-TA-PE-TK-I----------E---K---------------K-----------K-----K----------E----------------K-----P--------R-------AT--V-------------------I-------------------------K---P-------V-----GG------------------D--K-N-GG----------S-R--V---V---------K----------------V-------------R-----K------M----------P---------R----Y-Y---PT----EDV----------P----R-----------K----L-LS-H---GK---K----P---F---S---------------Q------H--K----R-----------R-LR--ASI----------T-P---GTVLILL-TGR--HRGKRVVFL-KQ-L-G-TGLLLVTGPLVVNRVPLRRAHQKFVIATST-KV----D-I--SG-V--K------------------------------IP-K-----H--L-T--------D--------AY---F-K---K-----K----K-L-----------------------------------R---K---P---K--------H--Q---E-----G----E----IF------D---T-----E---K-E---------------------K-----Y-----E--------I-----T--EQ-----R--K--TDQKAVDSQILARI-K-------K-V--PQ--------LRGYLRSTFCLS-NGVYPHKLVF
>Eucidaris_tribuloides@CT01120103.H1.1
-------------------------------------------------------------------------------------------------------------------------D---E-----K------------------P----------K----------------K-------G--------------------H------S---SRQK-W---M-T-G----G----I----P--RYS-----R-----T-----QMY-KRTA------------Q-Y---------------K---K--K----K-V--------V----------I---K---------------K-----------E-----R----------K----------------R-----A--------P-------AM--V-------------------E-------------------------K---Q-------I-----GG------------------E--K-N-GG----------K-R--L---V---------R----------------V-------------R-----R------L----------P---------R----F-Y---PT----EDL----------P----R-----------R----L-NN-R----K---K----P---Y---S---------------E------H--K----R-----------K-LR--SSI----------T-P---GTVLILL-AGR--YKSKRVVFL-KQ-L-P-SGLLLVTGPFDINGVPLRRINQAYVIATKT-KV----D-I--SG-V--K------------------------------IP-S-----R--L-N--------D--------VY---F-K---R-----Q----K-L-----------------------------------K---K---P---R--------I--H---E-----G----E----MF------D---T-----E---K-Q---------------------V-----Y-----K--------V-----S--DE-----R--K--EDQKAVDGQLLPLI-K-------G-V--DY--------LKGYLQMAFYLS-NKQYPHKMVF
>Lytechinus_variegatus@CT01120103.H1.1
-----------------------------------------------------------------------------------------------M--------G----------------D---D-----K------------------P----------K----------------K-------G--------------------H------T---SRQK-W---M-T-G----G----I----P--RYS-----R-----S-----QMY-KRTA------------M-Y---------------K---K--K----K-T--------V----------V---K---------------K-----------E-----R----------K----------------R-----K--------P-------AM--V-------------------E-------------------------K---Q-------I-----GG------------------E--K-N-GG----------K-R--L---V---------R----------------V-------------N-----R------L----------P---------R----Y-Y---PT----EDL----------P----R-----------R----L-NN-R----K---K----P---F---S---------------Q------H--K----S-----------K-LR--PSI----------T-P---GTVLILL-AGR--YKGKRVVFL-KQ-L-A-SGLLLVTGPFDLNGVPLRRINQAYVIATQT-KV----D-I--SS-V--K------------------------------LP-E-----R--L-N--------D--------IY---F-K---R-----M----K-L-----------------------------------K---K---P---R--------G--Q---E-----G----E----MF------E---S-----E---K-K---------------------E-----Y-----T--------V-----S--DE-----R--K--EDQKAVDGQLMPLI-K-------G-V--DY--------LKGYLQMAFSLS-NKQFPHKMIF
>Oreochromis_niloticus@XP_003451082
---------------------------------------------------------------------------------------------MAE--------G----------------D---K-----A------------------A---------------------------K-------K------------K--K----H------G---SRNP-V---L-A-R----G----I----G--RYS-----R-----S-----AMY-ARRA------------M-Y---------------K---R--K----T-KT-TE-TK-V----------E---K---------------K-----------I-----K----------T----------------R-----P--------K-------AT--V-------------------V-------------------------K---T-------V-----GG------------------D--K-N-GG----------T-R--V---V---------K----------------L-------------R-----K------M----------P---------R----Y-Y---PT----EDV----------A----R-----------K----L-KS-H---GI---K----P---F---S---------------Q------H--K----R-----------N-LR--ASI----------T-P---GTVLILL-TGR--HRGKRVVFL-KQ-L-S-SGLLLVTGPLALNRVPLRRAHQKFVIATNT-KI----D-I--SG-M--K------------------------------IP-K-----T--V-N--------D--------AY---F-K---K-----K----K-L-----------------------------------R---R---P---R--------H--Q---E-----G----E----IF------D---T-----E---K-E---------------------K-----F-----Q--------L-----T--EQ-----R--K--EDQKAVDSQLLPLI-K-------K-V--PQ--------LQGYLRSSFFLS-NGVYPHKLVF
>Crotalus_adamanteus@AFJ51276
--------------------------------------------------------------------MA--GEKK--------T----------------------------------------R-----R------------------V----------R----------------K-------V--------------------H------A---SRNP-V---L-A-R----G----I----G--RYS-----R-----S-----AMY-ARKA------------M-Y---------------K---R--K----Y-NA-PE-TK-I----------E---K---------------K-----------K-----K----------E----------------K-----M--------A-------AT--V-------------------T-------------------------K---T-------V-----GG------------------D--K-N-GG----------T-R--V---V---------K----------------L-------------R-----K------M----------P---------R----Y-Y---PT----EDV----------P----R-----------K----L-LS-H---GK---K----N---F---A---------------L------H--K----R-----------R-LR--SSI----------T-P---GTVLVLL-TGR--HRGKRVVFL-KQ-L-G-SGLLLVTGPLAINRVPLRRAHQKFVIATST-KV----D-I--SG-V--K------------------------------VP-K-----H--L-S--------D--------VY---F-K---K-----K----K-L-----------------------------------R---K---P---K--------H--Q---E-----G----E----IF------D---T-----E---K-V---------------------K-----Y-----E--------I-----A--DQ-----R--K--ADQKTVDSQLLPII-K-------K-V--PQ--------LRGYLRSTFSLS-NGVYPHKLVF
>Sarcophilus_harrisii@XP_003761184
---------------------MADKKP--Q---K-V-P-K-----EKK-----IK--K------E-KKEK--KSKK--------E--------D-A--------A----------------E---K-----V------------------V----------K----------------K-------P------------R--K----H------C---SRNP-V---L-A-R----G----I----G--KYS-----R-----S-----AMY-SRRA------------M-Y---------------K---R--K----Y-AA-PK-TR-I----------E---R---------------K-----------K-----R----------E----------------R-----V--------P-------AT--I-------------------S-------------------------K---P-------V-----GG------------------D--K-N-GG----------T-R--V---V---------K----------------I-------------R-----K------M----------P---------R----Y-Y---PT----EDV----------P----R-----------K----L-LS-H---GK---K----P---F---S---------------Q------H--V----R-----------R-LR--SSI----------T-P---GTVLIML-TGR--HRGKRVVFL-KQ-L-A-SGLLLVTGPLTINRVPLRRTHQKFVIATST-RV----N-L--SG-V--K------------------------------IP-N-----H--L-T--------D--------TY---F-K---K-----K----R-L-----------------------------------R---K---P---R--------H--Q---E-----G----E----IF------D---T-----E---K-E---------------------K-----Y-----E--------I-----T--EQ-----R--K--ADQKAVDSQILPKI-K-------K-I--PQ--------LRGYLRSVFSLS-NGVYPHKLVF
>Callorhinchus_milii@AFK11450
------------------------------------------------------------------------------------------MAEEQK--------K----------------V---K-----K------------------P----------K----------------R----------------------------H------T---SRNP-W---L-A-R----G----I----G--KYS-----R-----S-----AMY-ARRA------------M-Y---------------K---R--K----Y-KA-PE-TK-I----------E---K---------------K-----------L-----K----------E----------------K-----A--------P-------AT--V-------------------S-------------------------K---P-------V-----GG------------------D--K-N-GG----------T-R--V---V---------K----------------L-------------R-----K------M----------P---------R----Y-Y---PT----EDL----------P----R-----------K----K-IS-H---GN---K----P---F---S---------------K------H--K----R-----------R-LR--TSI----------T-P---GTVLIML-TGR--HRCKRAVFL-QQ-L-G-TGLLLVSGPLTLNRVPLRRVHQKFVIATST-KI----D-I--SG-V--K------------------------------IP-K-----H--L-T--------D--------AY---F-K---K-----K----K-L-----------------------------------R---K---P---K--------H--Q---E-----G----E----IF------E---T-----E---K-E---------------------K-----Y-----Q--------L-----T--EE-----R--K--KDQKAVDSQLLPII-R-------K-T--PE--------LRGYLRSTFCLS-NGVFPHKLVF
>Chelonia_mydas@EMP37138
------------------------------------------------------------------------------------------------------------------------------------------------------------------------------------------------------------------------------------------------------------------------------MY-ARKA------------M-Y---------------K---R--K----Y-DA-PE-TK-I----------E---K---------------K-----------K-----R----------E----------------K-----A--------P-------AT--L-------------------T-------------------------K---P-------V-----GG------------------D--K-N-GG----------N-R--V---V---------K----------------V-------------R-----K------M----------P---------R----Y-Y---PT----EDV----------P----R-----------K----L-LS-H---GK---K----P---F---C---------------Q------H--K----R-----------K-LR--ASI----------T-P---GTVLIIL-TGR--HRGKRVVFL-KQ-L-A-SGLLLVTGPLAINRVPLRRTHQKFVIATST-KV----D-I--SG-V--K------------------------------LP-K-----H--L-T--------D--------AY---F-K---K-----K----R-L-----------------------------------R---K---P---K--------H--Q---E-----G----E----IF------D---T-----E---K-E---------------------K-----Y-----E--------I-----T--EQ-----R--K--ADQKTVDSQILPII-K-------K-V--PQ--------LRGYLRSVFSLS-NGVYPHKLVF
>Columba_livia@EMC86883
----------LAPQM-AGEKAAGEK----K---P---K-KKTG--EKA-P-A-AP--K---A--T-QKDA--GEKK-------------------------------------------------K-----K------------------V----------K----------------K-------H--------------------H------A---SRNP-V---L-A-R----G----I----G--RYS-----R-----S-----AMY-ARKA------------L-Y---------------K---R--K----Y-TA-PE-TK-I----------E---K---------------K-----------K-----K----------E----------------K-----P--------R-------AT--I-------------------T-------------------------K---P-------V-----GG------------------D--K-N-GG----------S-R--V---V---------K----------------I-------------R-----K------M----------P---------R----Y-Y---PT----EDV----------P----R-----------K----L-LS-H---GK---K----P---F---C---------------Q------H--K----R-----------R-LR--ASI----------T-P---GTVLILL-TGR--HRGKRVVFL-KQ-L-G-TGLLLVTGPLAVNRVPLRRAHQKFVIATST-KL----D-I--SG-V--K------------------------------IP-K-----H--L-T--------D--------AY---F-K---K-----K----R-L-----------------------------------R---K---P---K--------H--Q---E-----G----E----IF------D---T-----E---K-E---------------------K-----Y-----E--------I-----T--EQ-----R--K--TDQKAVDSQILARI-K-------K-V--PQ--------LRGYLRSTFSLS-NGVYPHKLVF
>Doliolum_nationalis@Dnat2268.H1.1
----------------------------------------------------------------------------------------------------------------------------------------------------------------------------------------------------------------------A---SKNE-E---L-C-R----G----V----N--RYS-----R-----S-----AMY-AKRF------------V-W---------------K---Y--K----KGST----TK-I----------E---K---------------K-----------H-----K----------P----------------S-----M--------K-------------------------------E-------------------------K---V-------I-----GG------------------D--K-N-GE----------K-R--M---V---------P----------------V-------------K-----R------F----------P---------K----Y-Y---PT----ESP----------R----R-----------K----L-TS-R---GK---K----P---F---S---------------A------H--T----R-----------K-LR--STI----------T-P---GTVLIPL-VGA--HKGKHVIFL-KQ-L-D-SGLLLVTGPHKINGCPLRRMNQVYVIATQT-KV----D-I--SS-V--N------------------------------VP-E-----K--L-N--------D--------AY---F-K---R-----K----K-L-----------------------------------N---K---P---K--------H--G---D-----G----E----IF------D---T-----E---E-E---------------------S-----Y-----T--------V-----S--AE-----R--K--EDQKAVDSQLLAVV-K-------G-T--EF--------MEGYLSSKFGLQ-NGQYPHNMVF
>Salpa_fusiformis@Sfus9780.H1.1
--------------------------------------------------------------------------------------------------------------------------------------------------------------------------------------------------------------------------SRNV-A---L-V-K----G----I----N--KLS-----R-----S-----AMF-SKRF------------T-F---------------V---Y--K----R-NV----TK-V----------E---K---------------K-----------M-----E----------S----------------A-----M--------K-------------------------------E-------------------------K---V-------V-----GG------------------E--K-N-GG----------K-R--L---V---------R----------------V-------------K-----K------M----------P---------R----Y-Y---PT----EDK----------P----R-----------K----L-RS-H---GK---K----C---F---K---------------D------H--K----R-----------R-LR--ASI----------T-P---GTVLILL-AGP--HKGKRVVFL-KQ-L-D-TGLLLVTGPYQCNGVPLRRMNQVYVIATQT-KI----D-I--SD-V--K------------------------------IP-E-----H--L-N--------D--------AY---F-K---R-----Q----S-L-----------------------------------T---K---P---K--------H--G---E-----G----E----IF------D---T-----A---V-E---------------------K-----Y-----S--------V-----S--DV-----R--K--EDQKAVDAQILTAM-K-------S-S--TY--------MKGYLRSKFTLQ-TGDYPHSMVF
>Ophionotus_victoriae@CT01130528.H1.1
-----------------------------------------------------------------------------------------------------------------------------------------------------------------K----------------K-------G------------K--K----H------A---SRQK-W---L-T-G----G----I----P--RFS-----K-----S-----QMN-KRAA------------K-Y---------------K---R--K----H-V--------V----------V---K---------------T-----------E-----K----------V----------------K-----Q--------A-------KF--I-------------------T-------------------------K---P-------I-----GG------------------E--K-N-GG----------T-R--E---V---------R----------------V-------------N-----K------G----------Q---------K----Y-Y---PT----EDR----------P----R-----------K----LFNR-K----K---K----P---F---S---------------E------H--K----H-----------K-LR--PSI----------T-P---GTVLIML-CGR--FKRKRVVFL-KQ-L-K-SGMLLVTGPLKVNGVPMRRMNPIYVIATST-KI----D-I--SG-V--K------------------------------IP-K-----H--V-D--------D--------TY---F-K---K-----P----K-D-----------------------------------K---K---G---K--------G--A---D-----A----E----IF------E---S-----DK--K-E---------------------K-----K-----E--------L-----P--EE-----R--K--NDQKQVDDQLIPII-D-------G-V--DS--------LKGYLKMPFSLR-THMYPHKIKF
>Anas_platyrhynchos@EOB06460
--------------------MAGEK----K---P---A-QKAG--EKK-P-G--------------QEKT--GNKM-------------------------------------------------K-----K------------------R----------K----------------K-------H---------------------------S---SRNP-V---L-A-R----G----I----G--KYS-----R-----S-----AMY-ARKA------------L-Y---------------K---R--K----Y-TA-PE-TK-I----------E---K---------------K-----------K-----K----------E----------------K-----P--------R-------AT--L-------------------S-------------------------K---P-------V-----GG------------------D--K-N-GG----------S-R--V---V---------K----------------V-------------R-----K------M----------P---------R----Y-Y---PT----EDV----------P----R-----------K----L-LS-H---GK---K----P---F---C---------------Q------H--K----R-----------K-LR--ASI----------T-P---GTVLILL-TGR--HRGKRVVFL-KQ-L-S-TGLLLVTGPLVINRVPLRRAHQKFVIATST-KV----D-I--SG-V--K------------------------------IP-K-----H--L-T--------D--------TY---F-K---K-----K----R-L-----------------------------------R---K---P---K--------H--Q---E-----G----E----IF------D---T-----E---K-E---------------------K-----Y-----E--------L-----T--EQ-----R--K--KDQKAVDSQILAQI-R-------K-V--PQ--------LRGYLRSTFSLS-NGVYPHKLVF
>Botryllus_schlosseri@CT01131025.H2.1
-----------------------------------------------------------------------------------------------------------------------------------------------------------------------------------------------------------------------------K-L---L-P-G----G----V----R--RFS-----R-----S-----RMF-AKKA------------L-Y---------------K---K--K----R-VV----SK-V----------E---K---------------K-----------R-----D----------F----------------M-----T--------K-------------------------------I-------------------------K---P-------I-----GG------------------E--K-N-GG----------T-R--K---V---------R----------------I-------------K-----K------L----------P---------R----Y-Y---PT----EDR----------P----R-----------K----L-KS-H---GK---K----P---F---S---------------Q------H--K----R-----------N-LR--DSI----------T-P---GTVLIIL-AGR--HKGKHVVFL-KQ-L-A-SGLLLCTGPLKVNGFPMRRLCQKFVIATKT-KI----D-I--SG-V--K------------------------------IP-R-----H--I-N--------D--------AY---F-K---R-----A----A-K-----------------------------------K---K---S---R--------H--G---E-----G----E----IF------D---T-----K---E-E---------------------E-----Y-----V--------V-----S--DQ-----R--K--EDQKTVDAMILPII-K-------K-T--EY--------LEGYLGSKFRLQ-TGQYPHTMVF
>Alligator_sinensis@XM_006015161.H1.1
-------------------------------------------------P-I-GX--M---A--G-EEAA--GEKK--------A----------------------------------------K-----K------------------P----------R----------------K-------H--------------------H------A---SRNP-A---L-A-R----G----I----G--KYS-----R-----S-----AMY-ARKA------------M-Y---------------K---R--K----Y-TA-PE-TK-I----------E---K---------------K-----------K-----K----------E----------------K-----A--------A-------AT--I-------------------T-------------------------K---P-------V-----GG------------------D--K-N-GG----------N-R--V---V---------K----------------V-------------R-----K------M----------P---------R----Y-Y---PT----EDV----------P----R-----------K----L-LS-H---GK---K----P---F---C---------------Q------H--K----R-----------K-LR--GSI----------N-P---GTVLILL-TGR--HRGKRVIFL-KQ-L-A-SGLLLVTGPLAINRVPLRRTHQKFVIATST-KV----D-I--TG-V--K------------------------------IP-K-----H--L-S--------D--------VY---F-K---K-----K----R-L-----------------------------------R---K---P---K--------H--Q---E-----G----E----IF------D---T-----E---K-E---------------------K-----Y-----E--------I-----T--EQ-----R--K--ADQKTVDSQLLPII-K-------K-V--PQ--------LRGYLRSTFSLS-NGVYPHKLVF
>Caiman_crocodilus@CT01131211.H1.1
----------------AGEKAAGEK----KAKKP---R-KMAG--EKA---------------------A--GEKK--------A----------------------------------------K-----K------------------P----------R----------------K-------H--------------------H------A---SRNP-V---L-A-R----G----I----G--KYS-----R-----S-----AMY-ARKA------------M-Y---------------K---R--K----Y-TA-PE-TK-I----------E---K---------------K-----------K-----K----------E----------------K-----A--------A-------AT--I-------------------T-------------------------K---P-------V-----GG------------------D--K-N-GG----------N-R--V---V---------K----------------V-------------R-----K------M----------P---------R----Y-Y---PT----EDV----------P----R-----------K----L-LS-H---GK---K----P---F---C---------------Q------H--K----R-----------K-LR--GSI----------N-P---GTVLILL-TGR--HRGKRVIFL-KQ-L-A-SGLLLVTGPLAINRVPLRRTHQKFVIATST-KV----D-I--TG-V--K------------------------------IP-K-----H--L-S--------D--------IY---F-K---K-----K----R-L-----------------------------------R---K---P---K--------H--Q---E-----G----E----IF------D---T-----E---K-E---------------------K-----Y-----E--------I-----T--EQ-----R--K--ADQKTVDSQLLPII-K-------K-V--PQ--------LRGYLRSTFSLS-NGVYPHKLVF
>Caretta_caretta@Contig2042.H1.1
---------------------------------------------------------M---A--G-EKKA--GEKK--------A----------------------------------------K-----K------------------P----------R----------------K-------H--------------------H------A---SRNP-V---L-A-R----G----I----G--KYS-----R-----S-----AMY-ARKA------------M-Y---------------K---R--K----Y-DA-PE-TK-I----------E---K---------------K----------------------------E----------------K-----A--------P-------AT--L-------------------T-------------------------K---P-------V-----GG------------------D--K-N-GG----------N-R--V---V---------K----------------I-------------R-----K------M----------P---------R----Y-Y---PT----EDV----------P----R-----------K----L-LS-H---GK---K----P---F---C---------------Q------H--K----R-----------K-LR--ASI----------T-P---GTVLIIL-TGR--HRGKRVVFL-KQ-L-A-SGLLLVTGPLAINRVPLRRTHQKFVIATST-KV----D-I--SG-V--K------------------------------LP-K-----H--L-T--------D--------AY---F-K---K-----K----R-L-----------------------------------R---K---P---K--------H--Q---E-----G----E----IF------D---T-----E---K-E---------------------K-----Y-----E--------I-----T--EQ-----R--K--ADQKTVDSQILPII-K-------K-V--PQ--------LRGYLRSVFSLS-NGVYPHKLVF
>Chelonoidis_nigra@Contig22145.H1.1
-------------------------------------------------P-S-PP--F---P--S-RKMA--DEKK--------A----------------------------------------K-----K------------------P----------K----------------K-------H--------------------H------A---SRNP-V---L-A-R----G----I----G--KYS-----R-----S-----AMY-ARKA------------M-Y---------------K---R--K----Y-EA-PE-TK-I----------E---K---------------K-----------K-----R----------E----------------K-----A--------P-------AT--L-------------------T-------------------------K---P-------V-----GG------------------D--K-N-GG----------N-R--V---V---------K----------------V-------------R-----K------M----------P---------R----Y-Y---PT----EDV----------P----R-----------K----L-LS-H---GK---K----P---F---C---------------Q------H--K----R-----------K-LR--ASI----------T-P---GTVLIIL-TGR--HRGKRVVFL-KQ-L-A-SGLLLVTGPLAINRVPLRRTHQKFVIATST-KV----D-I--SG-V--K------------------------------LP-K-----H--L-T--------D--------AY---F-K---K-----K----R-L-----------------------------------R---K---P---K--------H--Q---E-----G----E----IF------D---T-----E---K-E---------------------K-----Y-----E--------I-----T--EQ-----R--K--ADQKTVDSQILSRI-K-------K-V--PQ--------LRGYLRSVFSLS-NGVYPHKLVF
>Chrysemys_picta_bellii@CT01131211.H1.1
-------------------------------------------------------------A--G-EKKA--GEKK--------A----------------------------------------K-----K------------------P----------K----------------K-------H--------------------H------A---SRNP-V---L-A-R----G----I----G--KYS-----R-----S-----AMY-ARKA------------I-Y---------------K---R--K----Y-DA-PE-TK-I----------E---K---------------K-----------K-----R----------E----------------K-----A--------P-------AT--L-------------------T-------------------------K---P-------V-----GG------------------D--K-N-GG----------N-R--V---V---------K----------------V-------------R-----K------M----------P---------R----Y-Y---PT----EDV----------P----R-----------K----L-LS-H---GK---K----P---F---C---------------Q------H--K----R-----------K-LR--ASI----------T-P---GTVLIIL-TGR--HRGKRVVFL-KQ-L-A-SGLLLVTGPLAINRVPLRRTHQKFVIATST-KV----D-I--SG-V--K------------------------------LP-K-----H--L-T--------D--------AY---F-K---K-----K----R-L-----------------------------------R---K---P---K--------H--Q---E-----G----E----IF------D---T-----E---K-E---------------------K-----Y-----E--------I-----T--EQ-----R--K--ADQKTVDSQILPII-K-------K-V--PQ--------LRGYLRSVFSLS-NGVYPHKLVF
>Crocodylus_niloticus@CT02131211.H1.1
-------------------------------------------------------------A--D-EKAA--GEKK--------A----------------------------------------K-----K------------------P----------R----------------K-------H--------------------H------A---SRNP-V---L-A-R----G----I----G--KYS-----R-----S-----AMY-TRKA------------M-Y---------------K---R--K----Y-AA-PE-TK-I----------E---K---------------K-----------K-----K----------E----------------K-----A--------A-------AT--I-------------------T-------------------------K---P-------V-----GG------------------D--K-N-GG----------N-R--V---V---------K----------------V-------------R-----K------M----------P---------R----Y-Y---PT----EDV----------P----R-----------K----L-LS-H---GK---K----P---F---C---------------E------H--K----R-----------K-LR--GSI----------S-P---GTVLILL-TGR--HRGKRVIFL-KQ-L-A-SGLLLVTGPLAINRVPLRRTHQKFVIATST-KV----D-I--TG-V--K------------------------------IP-K-----D--L-S--------D--------KY---F-K---K-----K----R-L-----------------------------------R---K---P---K--------H--Q---E-----G----E----IF------D---T-----E---K-E---------------------K-----Y-----E--------I-----T--EQ-----R--K--ADQKTVDSQLLPII-K-------K-V--PQ--------LRGYLRSTFFLS-NGVYPHKLVF
>Cyclorana_alboguttata@CT01131211.H1.1
-------------------------------------------------------------------------AKM--------A--------G-E--------Q----------------A---------V------------------K----------K----------------V-RR----H--------------------H------A---SRNP-T---L-A-R----G----I----G--KYS-----R-----S-----AMF-ARKA------------L-Y---------------K---R--K----Y-KA-PE-TK-I----------EL--K---------------K-----------K-----R----------E----------------K-----A--------P-------AT--V-------------------T-------------------------K---T-------V-----GG------------------D--K-N-GG----------T-R--V---V---------K----------------L-------------R-----K------M----------P---------R----Y-Y---PT----EDV----------P----R-----------K----L-LS-H---GK---K----P---F---S---------------Q------H--K----R-----------N-LR--SSI----------T-P---GTVLILL-TGR--HRGKRVVFL-KQ-L-Q-TGLLLVTGPLALNRVPLRRAHQKFCIATST-KI----D-I--SS-V--K------------------------------VP-K-----H--L-T--------D--------AY---F-K---K-----K----K-L-----------------------------------R---K---P---K--------H--Q---E-----G----E----IF------D---T-----E---K-E---------------------K-----Y-----A--------V-----T--QQ-----R--K--VDQKFVDSQLLPLI-K-------K-E--PQ--------LRGYLRSQFCLS-NGMYPHKLVF
>Cynops_pyrrhogaster@CT01131211.H1.1
--------------------------------------------------------------------------------------------------------K----------------A---K-----K------------------T----------K----------------K-------H--------------------H------A---SRNP-V---L-A-R----G----I----G--KYS-----R-----S-----AMF-ARRA------------M-Y---------------K---R--K----Y-TA-TE-TK-I----------E---K---------------K-----------A-----R----------A----------------P----------------------GT--I-------------------S-------------------------K---P-------V-----GG------------------D--K-N-GG----------T-R--M---V---------K----------------L-------------R-----K------M----------P---------R----Y-Y---PT----EDV----------P----R-----------K----L-LS-H---GK---K----P---F---S---------------Q------H--K----R-----------K-LR--ASI----------S-P---GTVLILL-NGR--HRGKRVMFL-KQ-L-A-SGLLLVTGPLVINRIPLRRAHQKFVIATST-KI----D-I--SS-V--K------------------------------IP-K-----H--L-T--------D--------SY---F-K---K-----K----K-L-----------------------------------R---K---P---K--------H--Q---E-----G----E----IF------D---T-----E---K-E---------------------K-----Y-----E--------V-----T--EQ-----R--K--NDQKLVDSQLLSLI-K-------K-E--PQ--------LRGYLRSTFCLA-NGVYPHKLVF
>Elaphe_guttata@CT01131211.H1.1
--------------------------------------------------------------------MA--GEKK--------T----------------------------------------R-----R------------------V----------R----------------K-------V--------------------H------A---SRNP-V---L-A-R----G----I----G--RYS-----R-----S-----AMY-ARKA------------M-Y---------------K---R--K----Y-NA-PE-TK-I----------E---K---------------K-----------K-----K----------E----------------K-----E--------A-------AT--V-------------------T-------------------------K---P-------V-----GG------------------D--K-N-GG----------T-R--V---V---------K----------------L-------------R-----K------M----------P---------R----Y-Y---PT----EDV----------S----R-----------K----L-LS-H---GK---K----P---F---S---------------L------H--K----R-----------R-LR--ASI----------S-P---GTVVILL-TGR--HRGKRVVFL-KQ-L-G-SGLLLVTGPLAINRVPLRRAHQKFVIATST-KV----D-I--SG-V--K------------------------------VP-K-----H--L-S--------D--------VY---F-K---K-----K----K-L-----------------------------------R---K---P---K--------H--Q---E-----G----E----IF------D---T-----E---K-A---------------------K-----Y-----E--------I-----A--DQ-----R--K--ADQKTVDSQLLPVI-K-------K-V--PQ--------LRGYLRSTFSLS-NGVYPHKLVF
>Emys_orbicularis@Contig34648.H1.1
-------------------------------------------------P-S-RK--M---A--G-EKKA--GEKK--------A----------------------------------------K-----K------------------P----------K----------------K-------H--------------------H------A---SRNP-V---L-A-R----G----I----G--KYS-----R-----S-----AMY-ARKA------------I-Y---------------K---R--K----Y-DA-PE-TK-I----------E---K---------------K-----------K-----R----------E----------------K-----A--------P-------AT--L-------------------T-------------------------K---P-------V-----GG------------------D--K-N-GG----------N-R--V---V---------K----------------V-------------R-----K------M----------P---------R----Y-Y---PT----EDV----------P----R-----------K----L-LS-H---GK---K----P---F---C---------------Q------H--K----R-----------K-LR--ASI----------T-P---GTVLIIL-TGR--HRGKRVVFL-KQ-L-A-SGLLLVTGPLAINRVPLRRTHQKFVIATST-KV----D-I--SG-V--K------------------------------LP-K-----H--L-T--------D--------AY---F-K---K-----K----R-L-----------------------------------R---K---P---K--------H--Q---E-----G----E----IF------D---T-----E---K-E---------------------K-----Y-----E--------I-----T--EQ-----R--K--ADQKTVDSQILPII-K-------K-V--PQ--------LRGYLRSVFSLS-NGVYPHKLVF
>Eublepharis_macularius@Emac58588.H1.1
---------------------------------------------------------------------A--GEKK--------S----------------------------------------R-----R------------------V----------R----------------K-------V--------------------H------A---SRNP-V---L-A-R----G----I----G--RYS-----R-----S-----AMY-ARKA------------M-Y---------------K---R--K----Y-NA-PE-TK-I----------E---K---------------K-----------K-----K----------E----------------K-----E--------A-------AT--V-------------------T-------------------------K---T-------V-----GG------------------D--K-N-GG----------T-R--V---V---------K----------------L-------------R-----K------M----------P---------R----Y-Y---PT----EDV----------P----R-----------K----L-LS-H---GK---K----N---F---A---------------L------H--K----R-----------R-LR--TSI----------T-P---GTVLIL--TGR--HRGKRVVFL-KQ-L-G-SGLLLVTGPLAINRVPLRRAHQKFVIATST-KV----D-I--SG-V--K------------------------------VP-K-----H--L-S--------D--------VY---F-K---K-----K----K-L-----------------------------------R---K---P---K--------H--Q---E-----G----E----IF------D---T-----E---K-M---------------------K-----Y-----E--------I-----A--EQ-----R--K--ADQKTVDSQLLPVI-K-------K-V--P--------------------------------
>Lampropholis_coggeri@CT01131211.H2.1
-------------KM-ADDKAADEK----K---VTERE-KASG--DKK-A-A-DQ--K---ASGD-KKEA--GEKKK-------T----------------------------------------K-----R------------------V----------R----------------K-------S--------------------H------T---SRNP-V---L-A-R----G----I----G--RYS-----R-----S-----AMY-ARKA------------M-Y---------------K---R--K----Y-KA-PE-TK-I----------E---K---------------K-----------K-----K----------E----------------K-----E--------Q-------AT--I-------------------T-------------------------K---P-------V-----GG------------------D--K-N-GG----------T-R--V---V---------K----------------L-------------R-----K------M----------P---------R----Y-Y---PT----EDV----------P----R-----------K----L-LS-X---GK---K----N---F---A---------------L------H--K----R-----------N-LR--ASI----------T-P---GTVLILL-TGR--HRGKRVVFL-KQ-L-G-SGLLLVTGPLTVNRVPLRRAHQKFVIATST-KI----D-I--SG-V--K------------------------------LP-K-----H--L-S--------D--------IY---F-K---K-----K----K-L-----------------------------------R---R---P---K--------H--Q---E-----G----E----IF------D---T-----E---K-E---------------------K-----Y-----E--------L-----T--ER-----R--K--ADQKAVDSQVLPII-K-------K-V--PQ--------LRGYLRSTFSLT-NGVYPHKLVF
>Latimeria_chalumnae@CT01131211.H1.1
-------------------------------------------------------------------------EEK-------------------------------------------------K-----K------------------A----------K----------------R----------------------------H------C---SRNP-V---L-V-R----G----I----G--RYS-----R-----S-----AMY-ARKA------------L-Y---------------K---R--K----Y-KA-PE-TK-I----------E---K---------------K-----------L-----K----------E----------------K-----A--------P-------AT--I-------------------T-------------------------K---T-------V-----GG------------------D--K-N-GG----------T-R--V---V---------K----------------V-------------R-----K------M----------P---------R----Y-Y---PT----EDV----------P----R-----------K----L-LS-H---GK---K----P---F---S---------------Q------H--K----R-----------H-LR--PSI----------A-P---GTILILL-TGR--HRGKRVIFL-KQ-L-S-SGLLLVTGPLALNRVPLRRAHQKFVIATST-KI----D-I--SG-A--N------------------------------IP-K-----H--L-T--------D--------SY---F-K---K-----K----Q-L-----------------------------------R---R---P---K--------H--Q---E-----G----E----IF------D---T-----K---K-E---------------------K-----Y-----Q--------V-----T--EQ-----R--K--EDQKAVDSQLLPII-K-------K-V--PQ--------LQGYLRSTFFLS-NGVYPHKLVF
>Latimeria_menadoensis@GAPS01040397.H1.1
-------------------------------------------------------------------------EEK-------------------------------------------------K-----K------------------A----------K----------------R----------------------------H------C---SRNP-V---L-V-R----G----I----G--RYS-----R-----S-----AMY-ARKA------------L-Y---------------K---R--K----Y-KA-PE-TK-I----------E---K---------------K-----------L-----K----------E----------------K-----A--------P-------AT--I-------------------T-------------------------K---T-------V-----GG------------------D--K-N-GG----------T-R--V---V---------K----------------V-------------R-----K------M----------P---------R----Y-Y---PT----EDV----------P----R-----------K----L-LS-H---GK---K----P---F---S---------------Q------H--K----R-----------H-LR--PSI----------A-P---GTILILL-TGR--HRGKRVIFL-KQ-L-S-SGLLLVTGPLALNRVPLRRAHQKFVIATST-RI----D-I--SG-A--N------------------------------IP-K-----H--L-T--------D--------SY---F-K---K-----K----Q-L-----------------------------------R---R---P---K--------H--Q---E-----G----E----IF------D---T-----E---K-E---------------------K-----Y-----Q--------V-----T--EQ-----R--K--EDQKAVDSQLLPIV-K-------K-V--SQ--------LQGYLRSTFFLS-NGVYPHKLVF
>Notophthalmus_viridescens@Nvir7219.H1.1
--------------------------------------------------------------------------------------------------------K----------------A---K-----K------------------I----------K----------------K-------N--------------------H------A---SRNP-V---L-A-R----G----I----R--KYS-----R-----S-----AMF-ARKA------------M-Y---------------K---R--K----Y-TA-TE-TK-I----------E---K---------------K-----------A-----R----------X----------------P----------------------XX--I-------------------X-------------------------K---X-------V-----GG------------------X--K-N-XG----------X-R--M---X---------X----------------X-------------R-----X------X----------X---------R----X-Y---PT----EDV----------P----R-----------K----L-LS-H---GK---K----P---F---S---------------Q------H--K----R-----------K-LX--AXI----------T-P---GTVXILL-NGR--XRXKRVMFL-KQ-L-A-SGLLLVTGPLVINRIPLRRAHQKFVIATST-KI----D-I--SS-V--K------------------------------IP-K-----N--L-T--------D--------SY---F-K---K-----K----K-L-----------------------------------R---K---P---K--------H--Q---E-----G----E----XF------X---T-----X---K-E---------------------X-----X-----E--------V-----T--EQ-----R--K--NXQKXXDSQLLPLI-K-------K-E--PQ--------LRGYLRSTFCLA-XGVYXHKLVF
>Pelodiscus_sinensis@toto30676.H1.1
-------------------------------------------------P-G-S---M---A--G-EQKA--GVKK--------A----------------------------------------K-----K------------------P----------K----------------K-------H--------------------H------A---SRNP-V---L-A-R----G----I----G--KYS-----R-----S-----AMY-ARKA------------M-Y---------------K---R--K----Y-EA-PE-TK-I----------E---K---------------K-----------K-----R----------E----------------K-----A--------P-------AT--L-------------------T-------------------------K---P-------V-----GG------------------D--K-N-GG----------N-R--V---V---------K----------------V-------------R-----K------M----------P---------R----Y-Y---PT----EDV----------P----R-----------K----L-LS-H---GK---K----P---F---C---------------Q------H--K----R-----------K-LR--ASI----------T-P---GTVLIIL-TGR--HRGKRVVFL-KQ-L-A-SGLLLVTGPLVINRVPLRRTHQKFVIATST-KV----D-I--SG-V--K------------------------------LP-K-----H--L-T--------D--------AY---F-K---K-----K----R-L-----------------------------------R---K---P---K--------H--Q---E-----G----E----IF------D---T-----E---K-E---------------------K-----Y-----E--------I-----T--EQ-----R--K--ADQKTVDSQILPMI-K-------K-V--PQ--------LRGYLRSVFSLS-NGVYPHKLVF
>Phrynops_hilarii@Contig11403.H1.1
-------------------------------------------------P-S-RK--M---A--G-EQKA--GEKK--------A----------------------------------------K-----K------------------P----------R----------------K-------H--------------------H------A---SRNP-V---L-A-R----G----I----G--KYS-----R-----S-----AMY-ARKA------------M-Y---------------K---R--K----Y-DA-PE-TK-I----------E---K---------------K-----------K-----R----------E----------------K-----A--------P-------AT--L-------------------T-------------------------K---T-------V-----GG------------------D--K-N-GG----------N-R--V---V---------K----------------V-------------R-----K------M----------P---------R----Y-Y---PT----EDV----------P----R-----------K----L-LS-H---GK---K----P---F---C---------------Q------H--K----R-----------K-LR--DSI----------T-P---GTVLIIL-TGR--HRGKRVVFL-KQ-L-A-SGLLLVTGPLAINRVPLRRTHQKFVIATST-KV----D-I--SG-V--K------------------------------LP-K-----H--L-T--------D--------AY---F-K---K-----K----R-L-----------------------------------R---K---P---K--------H--Q---E-----G----E----IF------D---T-----E---K-E---------------------K-----Y-----E--------I-----T--EQ-----R--K--ADQKTVDSQILPVI-K-------K-V--PQ--------LRGYLRSVFSLS-NGVYPHKLVF
>Podarcis_sp.@CT01131211.H1.1
-------------------------------------------------------------P--S-PKMA--GEKK--------A----------------------------------------K-----R------------------V----------R----------------K-------V--------------------H------A---SRNP-V---L-A-R----G----I----G--KYS-----R-----S-----AMY-ARKA------------M-Y---------------K---R--K----Y-KA-PE-TK-I----------E---K---------------K-----------K-----R----------E----------------K-----E--------P-------AT--I-------------------T-------------------------K---P-------V-----GG------------------D--K-N-GG----------N-R--V---V---------K----------------L-------------R-----K------M----------P---------R----Y-Y---PT----EDV----------P----R-----------K----L-LS-H---GK---K----N---F---A---------------L------H--K----R-----------K-LR--ASI----------T-P---GTVVILL-TGR--HRGKRVVFL-KQ-L-G-SGLLLVTGPLTINRVPLRRAHQKFVIATST-KV----D-I--SS-V--K------------------------------LP-K-----H--L-S--------D--------LY---F-K---K-----K----R-L-----------------------------------R---K---P---K--------H--Q---E-----G----E----IF------D---T-----E---K-E---------------------K-----Y-----E--------I-----T--ER-----R--K--ADQKHVDSQLLPII-K-------K-V--PQ--------LRGYLRSTFSLS-NGVYPHKLVF
>Pogona_vitticeps@CT01131211.H1.1
-------------------------------------------------P-S-FP--L---PFPS-PKMA--GEKKK-------T----------------------------------------K-----R------------------V----------R----------------K-------V--------------------H------T---SRNP-V---L-A-R----G----I----G--KYS-----R-----S-----AMY-ARKA------------M-Y---------------K---R--K----Y-KA-PE-TK-I----------E---K---------------K-----------K-----R----------E----------------K-----E--------P-------AT--A-------------------T-------------------------K---P-------V-----GG------------------D--K-N-GG----------T-R--V---V---------K----------------L-------------R-----K------M----------P---------R----Y-Y---PT----EDV----------P----R-----------K----L-LS-H---GK---K----N---F---A---------------L------H--K----R-----------K-LR--ASI----------T-P---GTVVILL-TGR--HRGKRVVFL-KQ-L-G-SGLLLVTGPLVINRVPLRRAHQKFVIATST-KV----D-I--SG-V--K------------------------------LP-K-----H--L-T--------D--------LY---F-K---K-----K----R-L-----------------------------------R---K---P---K--------H--Q---E-----G----E----IF------D---T-----E---K-E---------------------K-----Y-----E--------I-----T--ER-----R--K--ADQKAVDSQLLPAI-K-------K-V--PQ--------LRGYLRSTFSLS-NGVYPHKLVF
>Protopterus_annectens@CT01131211.H1.1
---------------------------------------------------------------------------------------------MAE-------------------------D---K-----K------------------K---------------------------V-KK----R--------------------H------C---SRNP-V---L-A-R----G----I----G--KFS-----R-----S-----VMY-YRKA------------M-H---------------K---R--K----Y-KA-TE-TK-I----------E---K---------------K-----------L-----K----------E----------------K-----A--------P-------AT--I-------------------T-------------------------K---T-------V-----GG------------------D--K-N-GG----------T-R--L---V---------K----------------L-------------R-----K------M----------P---------R----Y-Y---PT----EDV----------P----R-----------K----L-LS-H---GK---K----P---F---S---------------Q------H--T----R-----------H-LR--PSI----------T-P---GTVLILL-TGR--HRGKRVIFL-KQ-L-S-SGLLLVTGPLALNRVPLRRAHQKFVIATST-KV----D-I--SG-V--K------------------------------VP-K-----H--L-T--------D--------SY---F-K---K-----K----K-L-----------------------------------R---K---P---K--------H--Q---E-----G----E----IF------D---T-----E---K-E---------------------T-----Y-----Q--------V-----T--EQ-----R--K--EDQKAVDSQVLPIV-K-------K-I--PQ--------LRGYMRSTFALS-SGVFPHKLVF
>Python_regius@CT01131211.H1.1
--------------------------------------------------------------------MA--GEKK--------T----------------------------------------R-----R------------------V----------R----------------K-------V--------------------H------A---SRNP-V---L-A-R----G----I----G--RYS-----R-----S-----AMY-ARKA------------M-Y---------------K---R--K----Y-NA-PE-TK-I----------E---K---------------K-----------K-----K----------E----------------K-----E--------A-------AT--V-------------------T-------------------------K---P-------V-----GG------------------D--K-N-GG----------N-R--V---V---------K----------------L-------------R-----K------M----------P---------R----Y-Y---PT----EDV----------P----R-----------K----L-LS-H---GK---K----N---F---A---------------L------H--K----R-----------R-LR--ASI----------T-P---GTVVILL-TGR--HRGKRVVFL-KQ-L-G-SGLLLVTGPLAINRVPLRRAHQKFVIATST-KV----D-L--SG-L--K------------------------------IP-K-----H--L-S--------D--------VY---F-K---K-----K----K-L-----------------------------------R---K---P---K--------H--Q---E-----G----E----IF------D---T-----E---K-V---------------------K-----Y-----E--------I-----A--DQ-----R--K--ADQKTVDSQLLPLI-K-------K-V--PQ--------LRGYLRSTFSLS-NGVYPHKLVF
>Rana_chensinensis@Rche378578.H1.1
-----------------------------------------------------------------------------------------------------------------------------------------------------------------------------------------------------------------------------------------------------------------------------------------------------------------------------------------------------------------------------------------------------------------------------------------------------------------------------------------------------------------------------------------------------------------------------------------------------------------------------------------------------------------------------------------------------------------------------------------------------------------------------------------------------------------------------------------------------------T-KV----D-I--ST-L--K------------------------------VP-K-----H--L-X--------D--------SY---F-K---K-----K----K-X-----------------------------------R---K---X---X--------H--Q---E-----X----E----IF------D---T-----E---K-E---------------------K-----Y-----A--------V-----T--QQ-----R--K--ADQKFVD------------------------------------------------------
>Sphenodon_punctatus@CT01131211.H1.1
-----------------------EK----K---P-A-E-KSAT--EKP-A-V-EK--K---A--G-EKPA--GEKK--------V----------------------------------------K-----K------------------A----------R----------------K-------H--------------------H------A---SRNP-V---L-A-R----G----I----G--RYS-----R-----S-----AMY-ARKA------------M-Y---------------K---R--K----Y-NA-PE-TK-I----------E---K---------------K-----------K-----K----------E----------------K-----P--------R-------AT--I-------------------T-------------------------K---P-------V-----GG------------------D--K-N-GG----------T-R--V---V---------K----------------I-------------R-----K------M----------P---------R----Y-Y---PT----EDV----------P----R-----------K----L-LS-H---GK---K----P---F---S---------------Q------H--T----R-----------K-LR--ASI----------T-P---GTILIIL-TGR--HRGKHVVFL-KQ-L-S-TGLLLVTGPLVINRVPLRRTHQKFVIATST-KV----D-I--SG-V--K------------------------------IP-K-----H--L-T--------D--------AY---F-K---K-----K----R-L-----------------------------------R---K---P---K--------H--Q---E-----G----E----IF------D---T-----E---K-E---------------------K-----Y-----E--------I-----T--EQ-----R--K--ADQKTVDSQILPLV-K-------K-M--PQ--------LRGYLRSAFCLS-NGVYPHKLVF
>Trachemys_scripta@CT01131211.H1.1
-------------------------------------------------P-S-RK--M---A--G-EKKA--GEKK--------A----------------------------------------K-----K------------------P----------K----------------K-------H--------------------H------A---SRNP-V---L-A-R----G----I----G--KYS-----R-----S-----AMY-ARKA------------I-Y---------------K---R--K----Y-DA-PE-TK-I----------E---K---------------K-----------K-----R----------E----------------K-----A--------P-------AT--L-------------------T-------------------------K---P-------V-----GG------------------D--K-N-GG----------N-R--V---V---------K----------------V-------------R-----K------M----------P---------R----Y-Y---PT----EDV----------P----R-----------K----L-LS-H---GK---K----P---F---C---------------Q--------------R-----------K-LR--ASI----------T-P---GTVLIIL-TGR--HRGKRVVFL-KQ-L-A-SGLLLVTGPLAINRVPLRRTHQKFVIATST-KV----D-I--SG-V--K------------------------------LP-K-----H--L-T--------D--------AY---F-K---K-----K----R-L-----------------------------------R---K---P---K--------H--Q---E-----G----E----IF------D---T-----E---K-E---------------------K-----Y-----E--------I-----T--EQ-----R--K--ADQKTVDSQILPII-K-------K-V--PQ--------LRGYLRSVFSLS-NGVYPHKLVF
