# Supplementary material for: A phylogenomic framework and timescale for comparative studies of tunicates
Source: BMC Biol. 2018 Apr 13;16:39. doi: 10.1186/s12915-018-0499-2 (PMC5899321; doi:10.1186/s12915-018-0499-2)
Supplement: Supplementary file 4 — Supporting data. Transcriptome assemblies, alignments, and trees. (ZIP 38502 kb) [file 12915_2018_499_MOESM4_ESM.zip › 12915_2018_499_MOESM4_ESM/12915_2018_499 (Delsuc) Files Updated 23-03-2018/rpl7-A.fasta]

>Diplosoma_listerianum@46826365.200
----------------------------------------------------------------------------------------------------------D-------------S--T--------S-------------K----K--------V---Q--R--V--P--ESLL--K---R---R---Q-----R--Y----QE-R--K-SK-A--VLD------K--R-IA-KT--V-----------AQ--------K-K-R----K--I--I------I-QRA-LQYEKEYKA---MASKI-IE--DKK------L-A-K-A----------NKN-FYVPA-E--A----KLAFVIRI-RG-------------INQVCP-K-VKKILQLFRLRQINNSVFVRL-NKATLTMLRLVEHKIAWGYPDLRSVRELIYKRGY---AK-I----N--G------DRIPISDNAMIE--KHL-G-Q---Y---GIICMEDLVHEIY-TVG---------PNFAK------AAR--FLWPFK-LSP--P-LG----G-Y-K-K--ITN-HF----------------------------------------
>Homo_sapiens@EAW87000
-----------------------------------------------------MR-Q---------LPLFPAG-----TM-E--G-------V-------------E-------------E--K--------K-------------K----E--------V---P--A--V--P--ETLK--K---K---R---R-----N--F----AE-L--K-IK-R--LRK------K--F-AQ-KM--L-----------RK--------A-R-R----K--L--I------Y-EKA-KHYHKEYRQ---MYRTE-IR--MAR------M-A-R-K----------AGN-FYVPA-E--P----KLAFVIRI-RG-------------INGVSP-K-VRKVLQLLRLRQIFNGTFVKL-NKASINMLRIVEPYIAWGYPNLKSVNELIYKRGY---GK-I----N--K------KRIALTDNALIA--RSL-G-K---Y---GIICMEDLIHEIY-TVG---------KRFKE------ANN--FLWPFK-LSS--P-RG----G-M-K-K--KTT-HFVE--GG---D--AGNREDQINRLIRRMN------------
>Mus_musculus@BAE26987
----------------MEAVPEKKKK-VATVP-----------GT----L--K-K-K---------V-----P------A-G--P-------K-------------T-------------L--K----------------------K----K--------V---P--A--V--P--ETLK--K---K---R---R-----N--F----AE-L--K-VK-R--LRK------K--F-AL-KT--L-----------RK--------A-R-R----K--L--I------Y-EKA-KHYHKEYRQ---MYRTE-IR--MAR------M-A-R-K----------AGN-FYVPA-E--P----KLAFVIRI-RG-------------INGVSP-K-VRKVLQLLRLRQIFNGTFVKL-NKASINMLRIVEPYIAWGYPNLKSVNELIYKRGY---GK-I----N--K------KRIALTDNSLIA--RSL-G-K---F---GIICMEDLIHEIY-TVG---------KRFKE------ANN--FLWPFK-LSS--P-RG----G-M-K-K--KTT-HFVE--GG---D--AGNREDQINRLIRRMN------------
>Bos_taurus@AAX46363
-------------------------------------------------------------------------------M-E--G-------A-------------E-------------E--K--------K-------------K----K--------V---P--A--V--P--ETLK--K---K---R---K-----N--F----AE-L--K-IK-R--LRK------K--F-AQ-KM--L-----------RK--------A-R-R----K--L--I------Y-EKA-KHYHKEYRQ---MYRTE-IR--MAR------M-A-R-K----------AGN-FYVPA-E--P----KLAFVIRI-RG-------------INGVSP-K-VRKVLQLLRLRQIFNGTFVKL-NKASINMLRIVEPYIAWGYPNLKSVNELIYKRGY---GK-I----N--K------KRIALTDNALIA--RSL-G-K---Y---GIICMEDLIHEIY-TVG---------KRFKE------ANN--FLWPFK-LSS--P-RG----G-M-K-K--KTT-HFVE--GG---D--AGNREDQINRLIRRMN------------
>Monodelphis_domestica@XP_001378363
-----------------------------------------------------MR-L---------LPLFPAG-----IM-A--G-------A-------------E-------------E--K--------K-------------K-------------L---P--S--V--P--ESLL--K---K---R---K-----A--F----AI-L--K-AK-R--LKK------K--M-AI-KK--L-----------RK--------I-R-R----K--V--I------Y-EKA-KAYHKEYRQ---MYRSE-IR--LAR------M-A-R-K----------AGN-YYVPA-E--P----KLAFVIRI-RG-------------INGVSP-K-VRKVLQLLRLRQIFNGTFVKL-NKASINMLRIVEPYIAWGYPNLKSVNDLIYKRGY---GK-I----K--K------QRIALTDNALIA--KSL-G-K---Y---GIICMEDLIHEIY-TVG---------KHFKA------ANN--FLWPFK-LSS--P-RG----G-M-K-K--KTT-HFVE--GG---D--AGNREDQINRLIRRMN------------
>Gallus_gallus@CAG32237
------------------------------------------------------------------------------------M-------A-------------D-------------K--E--------A-------------K----K--------V---P--S--V--P--ESLL--K---R---R---Q-----A--Y----AA-A--K-AK-R--LKR------L--L-AQ-KK--F-----------RK--------A-Q-R----K--I--I------Y-ERA-KAYHKEYRH---MYRQE-IR--MAR------M-A-R-K----------AGN-YYVPA-E--P----KLAFVIRI-RG-------------INGVSP-K-VRKVLQLLRLRQIFNGTFVKL-NKASINMLRIVEPYIAWGYPNLKSVHDLIYKRGY---GK-I----N--K------KRIALTDNSLIR--KRL-G-K---L---GIICMEDVIHEIY-TVG---------KNFKV------VNN--FLWPFK-LSS--P-RG----G-M-K-K--KTI-HFVE--GG---D--AGNREDQINRLIRRMN------------
>Taeniopygia_guttata@ACH46330
------------------------------------------------------------------------------------M-------A-------------D-------------K--E--------V-------------K----K--------V---P--S--V--P--ESLL--K---K---R---Q-----A--Y----AV-M--K-AK-R--QKK------I--L-AI-KK--Y-----------RK--------A-Q-R----K--L--I------Y-AKA-QAYHKEYRH---MYRQE-IR--MAR------M-A-R-K----------AGN-YYVPA-E--P----KLAFVIRI-RG-------------TNGVSP-K-VRKVLQLLRLRQIFNGTFVKL-NKASINMLRIVEPYIAWGYPNLKSVHELIYKRGY---GK-I----N--K------QRIALTDNRLIQ--KRL-G-K---L---GIICMEDVIHEIY-TVG---------KNFKV------VNN--FLWPFK-LSS--P-RG----G-M-K-K--KTI-HFVE--GG---D--AGNREDQINRLIRRMN------------
>Xenopus_tropicalis@AAH76695
-------------------------------------------------------------------------------M-A--G-------T-------------E-------------E-------------------------K----K--------V---P--S--V--P--ESLL--K---R---R---K-----Q--F----AA-A--K-LK-R--VKK------I--V-AE-KK--L-----------RK--------Q-K-R----K--I--I------F-KRA-EGYYKEYRQ---MYRKE-VR--LAR------M-A-R-K----------AGN-FYVPA-E--P----KLAFVIRI-RG-------------INGVSP-K-VRKVLQLLRLRQIFNGTFVRL-NKASINMLRLVEPYIAWGYPNLKSVRQLIYKRGY---LK-I----K--N------QRIPLTDNSLIE--KHL-G-K---K---GVMCVEDLIHEVY-TVG---------KNFKA------ANN--FLWPFK-LSS--P-RG----G-M-N-K--KTT-HFVE--GG---D--AGNREDQINRLIRRMN------------
>Xenopus_laevis@AAI06362
-------------------------------------------------------------------------------M-A--G-------T-------------E-------------E-------------------------K----K--------L---P--S--V--P--ESLL--K---R---R---K-----Q--F----AA-A--K-LK-R--VKK------I--L-AA-KK--L-----------RK--------T-K-R----K--V--I------F-KRA-ESYYKEYRQ---IYRKE-VR--LAR------I-A-R-K----------AGN-FYVPA-E--P----KLAFVIRI-RG-------------INGVSP-K-VRKVLQLLRLRQIFNGTFVKL-NKASINMLRLVEPYIAWGYPNLKSVRQLIYKRGY---LK-I----K--N------QRIPMTDNSLIE--KYL-G-K---K---GLMCVEDLIHEIY-TVG---------KNFKA------ANN--FLWPFK-LSS--P-RG----G-M-N-K--KTT-HFVE--GG---D--AGNREDQINRMIRRMN------------
>Rana_catesbeiana@ACO51903
-------------------------------------------------------------------------------M-A--G-------T-------------E-------------E-------------------------K----K--------L---P--S--V--P--ESLL--K---R---R---K-----A--F----AE-A--K-AK-R--IKK------I--L-AE-KK--A-----------RK--------E-K-R----K--I--I------Y-KRA-ESYYKEYRQ---LYRRE-VR--LAR------M-A-R-K----------AGN-YYVPA-E--P----KLAFVIRI-RG-------------INGVSP-K-VRKVLQLLRLRQIFNGTFVKL-NKASINMLRLVEPYIAWGYPNLKSVKQLIYKRGY---LK-I----K--K------QRIPLTDNSRIE--KYL-G-K---R---NIICVEDLIHEIY-TVG---------KNFKA------ANN--FLWPFK-LSS--P-RG----G-M-K-K--KTT-HFVE--GG---D--AGNREDQINRLIRKMN------------
>Ambystoma_mexicanum@45816698.20
-------------------------------------------------------------------------------M-A--G-------T-------------E-------------G-------------------------K----K--------L---P--S--V--P--ESLV--K---K---R---K-----S--F----AA-M--K-AS-R--IKK------T--L-AL-KK--L-----------RK--------S-K-R----K--L--I------Y-KRA-EYYHKEYRQ---MYRSE-IR--MNR------M-A-R-K----------AGN-YYVPA-Q--P----KLAFVIRI-RG-------------INGVSP-K-VRKVLQLLRLRQIFNGTFVKL-NKASINMLKIVEPYIAWGYPNLKSVRELIYKRGY---LK-I----K--K------QRIPMTDNSLIE--NQL-E-K---C---GIICVEDLIHEIY-TVG---------KNFKV------ANN--FLWPFK-LSS--P-RG----G-M-K-K--KTT-HFVE--GG---D--AGNREDQINRLIRRMN------------
>Latimeria_chalumnae@AAS49561
---------------------------------------------------------------------------------------------------------------------------------------------------------------------------------SLL--K---R---R---K-----A--F----AA-M--K-AK-R--IKR------V--I-AE-KR--D-----------RK--------Q-R-R----N--L--I------F-KRA-EHYHKEYRQ---MYRRE-IR--LAR------M-A-R-K----------AGN-YYVPA-E--P----KLAFVIRI-RG-------------INGVSP-K-VRKVLQLLRLRQIFNGTFVKL-NKASINMLRIAEPYIAWGYPNLKSVRELIYKRGF---AK-I----K--R------QRIALTDNSLVE--NSL-E-K---Y---GIICVEDLIHEIY-TVG---------KNFKF------ANN--FLWPFK-LSS--P-RG----G-M-K-K--KTT-HYVE--GG---D--AGNRE-----------------------
>Petromyzon_marinus@AAN73359
------------------------------------------------------------------------V------E-K--K-------K-------------K-------------K--D--------V-------------K----K--------V---P--Q--V--P--ESLL--K---R---R---K-----A--F----QA-M--R-TV-R--AKQ------R--V-RD-RL--T-----------RR--------V-T-R----R--L--I------Y-KRA-EAYVKEYHS---KERSE-IR--LAR------M-A-R-K----------AGN-FYVPA-E--P----KLAFVIRI-RG-------------INGVSP-K-VRKVLQLLRLRQIFNGVFVRI-NKASINMLRIAEPYIAWGYPNLKTVRELVYKRGF---GK-I----R--K------QRIPLTDNSLIE--KNL-G-K---T---GIICIEDLIHEIF-TVG---------KNFKL------ANN--FLWPFK-LSS--P-RG----G-M-R-K--KTT-HYVE--GG---D--AGNREDQINRLVRQMN------------
>Lethenteron_japonicum@CT01080930.H1.1
------------------------------------------------------------------------V------E-K--K-------K-------------K-------------K--D--------G-------------K----K--------V---P--Q--V--P--ESLL--K---R---R---K-----A--F----QA-M--R-TM-R--AKQ------R--V-RD-RL--N-----------RR--------V-T-R----H--L--I------Y-KRA-EAYVKEYHS---KERSE-IR--LAR------M-A-R-K----------AGN-FYVPA-E--P----KLAFVIRI-RG-------------INGVSP-K-VRKVLQLLRLRQIFNGVFVRI-NKASINMLRIAEPYIAWGYPNLKTVRELVYKRGF---GK-I----K--K------QRIPLTDNSLIE--KNL-G-K---T---GIICIEDLIHEIF-TVG---------KNFKL------ANN--FLWPFK-LSS--P-RG----G-M-R-K--KTT-HYVE--GG---D--AGNREDQINRLVRQMN------------
>Danio_rerio@AAS66968
--------------------------------------------------------------------------------------------M-------------A--G----------E--T--------K-------------K----K--------I---P--S--V--P--ESLL--K---R---R---Q-----R--F----AA-I--R-AV-R--LKK------A--K-AD-KK--A-----------SK--------V-T-R----K--L--I------F-KRA-EAYHKEYKQ---LYRRE-IR--MSR------M-A-R-K----------AGN-YYVPA-E--P----KLAFVIRI-RG-------------INGVSP-K-VRKVLQLLRLRQIFNGVFVKL-NKASINMLRIAEPYIAWGYPNLKSVRELIYKRGF---GK-I----K--K------QRIALTDNSLIE--KTL-G-Q---C---GIICIEDLIHEIY-TVG---------KNFKA------ANN--FLWPFK-LSS--P-RG----G-M-N-K--KTT-HFVE--GG---D--AGNREDQINRLVRRMN------------
>Scyliorhinus_canicula@AAN73360
------------------------------------------------------------------------------------------------------------------------------------------------------------------------------------------K---R---Q-----A--F----AL-M--K-AK-R--DKR------L--L-VE-KK--M-----------NR--------V-K-R----K--L--I------Y-KRA-ECYHKEYKQ---VYRRE-IR--LAR------M-A-R-K----------ANN-YYVPA-E--P----RLAFVIRI-GG-------------INGVSP-K-VRKVLQLLRLRQIFNGVFVKL-NKASINMLRIAEPYIAWGYPNLKSVRELIYKRGF---GK-I----K--H------QRIGPTENALIE--KQL-G-K---Y---GIICIEDLIHEIY-TVG---------KNFKM------ANN--FLWPFK-LSS--P-RG----G-M-N-K--KTT-HFVE--GG---D--AGNREDQ---------------------
>Protopterus_dolloi@AAS49562
---------------------------------------------------------------------------------------------------------------------------------------------------------------------------------SLL--K---R---R---K-----A--F----AE-L--K-AK-R--IKR------L--L-AE-KK--V-----------RK--------E-K-R----K--L--I------Y-KRA-EAYQKEYRQ---LYRRE-IR--MSR------M-A-R-K----------VGN-YYVPA-E--P----KLAFVIRI-RG-------------INGVSP-K-VRKVLQLLRLRQIFNGAFVKL-NKASINMLRIAEPYIAWGYPNLKSVRELVYKRGF---AK-N----N--K------QRIPLTDNSLIE--TQL-G-K---F---GIICMGDLIHEIY-TVC---------KNFKA------ANN--FLWPFK-LSS--P-RG----G-M-R-K--KTT-HFVE--GG---D--AGNRE-----------------------
>Dendrodoa_grossularia@CT01091006.H1.1
--------------------------------------------------------------------------------------------------------------------------------------------------K----A--------L---P--K--V--P--ESLL--K---K---R---K-----A--Y----QA-H--K-AK-A--AQN------A--I-LN-RK--K-----------NR--------E-K-R----K--L--M------F-KRA-EQYVKEYKF---KDREL-IT--LSR------Q-A-R-K----------YNN-YYVPA-Q--P----KLAFVIRI-RG-------------INQVAP-K-VKKVLQLLRLRQINNGIFIRL-NKASLTMLRLADPYITWGYPNLKTVRELLYKRGF---GK-V----D--K------RRIALSDNSIIE--NAL-G-K---E---GIICMEDLIHEIF-TTG---------ENFKK------ANN--FIWPFH-LSC--P-RG----G-F-R-K--VTN-HVVE--GG---D--FGNREDKINALVRRMN------------
>Dendrodoa_grossularia@CT02091006.H1.1
--------------------------------------------------------------------------------------------------------------------------------------------------------------------------------------K---N---G---K-----T--Y----QA-Q--K-AK-A--AQS------A--I-LS-RK--N-----------NR--------E-K-R----K--L--I------F-KRA-EQYVKEYKF---KEREL-IT--LSR------Q-A-R-K----------HDN-YYVPA-Q--P----KLAFVIRI-RG-------------INQVAP-K-VKKVLQLLRLRQINNGVFVRL-NKASLTMLRLADPYITWGYPNLKTVRELLYKRGF---GK-V----D--K------RRVALTDNSIIE--NAL-A-K---E---GIICMEDLIHEIL-TTG---------ENFKK------ANN--FLWPFK-LSC--P-KG----G-F-R-K--VTN-HVVE--GG---D--FGNREDKINMLVRRMN------------
>Styela_plicata@CT01091006.H1.1
--------------------------------------------------------------------------------------------------------------------------------------------------K----A--------L---P--K--V--P--ESLL--K---K---R---K-----A--Y----QA-Q--K-AK-A--AQN------A--I-LN-RK--R-----------GR--------E-K-R----K--L--M------F-KRA-EQYVKEYRF---KEREG-IR--LSR------Q-A-R-T----------HGN-FYVPE-Q--P----KLAFVIRI-RG-------------INQIAP-K-VRKVLQLLRLRQINNGVFIRL-NKATLTMLRLADPYITWGYPNLKTVRELLYKRGY---GK-V----D--K------ARIPLTDNAIIE--GVL-G-K---E---GLICMEDLIHEIF-TVG---------DNFKK------ANN--FLWPFK-LSC--P-KG----G-F-R-K--VTN-HVVE--GG---D--YGNREDKINALVRRMN------------
>Polyandrocarpa_maxima@CT03091006.H1.1
--------------------------------------------------------------------------------------------------------------------------------------------------K----A--------L---P--K--V--P--ESLL--K---R---R---K-----A--Y----QA-Q--K-AK-A--AQN------A--I-LN-KK--K-----------NR--------E-K-R----K--L--M------F-KRA-EQYVKEYKT---KEREL-IR--FSR------Q-A-R-K----------HDN-FYVPE-Q--P----KLAFVIRI-RG-------------INQVAP-K-VRKVLQLLRLRQINNGVFVKL-NKASLSMLRLADPYITWGYPNLKTVRELFYKRGF---GK-V----E--K------RRIPLTDNSIIE--GVL-G-N---E---GIICMEDLIHEIF-TVG---------DNFKK------ANN--FLWPFK-LSC--P-RG----G-F-R-K--VTN-HVVE--GG---D--FGNREDKINALVRRMN------------
>Microcosmus_squamiger@CBN08636
---------------------------------------------------------------------------------FPGCN--------------------M-------------V--S--------G-------------K----A--------L---P--K--V--P--ESLL--K---K---R---K-----A--Y----QA-Q--K-AK-A--AQN------A--L-LN-KK--R-----------NK--------E-K-R----K--L--M------F-KRA-EQYVREYRS---KEREL-IR--LSR------E-A-R-K----------HKN-YYVPD-Q--P----KLAFVIRI-RG-------------INQVAP-K-VRKVLQLLRLRQINNGVFVRL-NKASLTMLRIADPYITWGYPNLKTVRELMYKRGF---GK-V----N--K------SRIPLTDNSIIE--GSL-G-K---F---GMICVEDLIHEIF-TVG---------KSFKQ------ASN--FLWPFK-LSC--P-KG----G-F-R-K--ITN-HVVE--GG---D--FGNREDKINELVRRMN------------
>Halocynthia_roretzi@CT01091211.H1.1
--------------------------------------------------------------------------------------------------------------------------------------------------K----K--------L---P--K--V--P--ESLL--K---K---R---K-----A--Y----QA-Q--K-AK-Q--AQN------A--I-LN-RK--K-----------NK--------E-K-R----K--L--I------F-KRA-EQYVKEYKR---KERET-IR--LKR------M-A-R-K----------HDN-YYVPD-Q--P----KLAFVIRI-RG-------------INQVSP-K-VRKILQLLRLRQINNAVFVKL-NKASATMLRIAEPYITWGYPNLKTVRELVYKRGH---GK-V----D--K------RRIPLTDNTIVE--ETL-G-K---K---GIICVEDLIHEIF-TVG---------DNFKE------ANN--FLWPFK-LSC--P-RG----G-F-R-K--VTN-HVVE--GG---D--YGDREDKINVLVRRMN------------
>Ciona_intestinalis@XP_004225748
----------------------------------------------------------------------------------------------------------M-------------V--A--------S-------------K----K--------L---P--R--V--P--ESLL--K---K---R---K-----E--Y----QA-Q--K-AK-Q--AQA------A--I-LN-KK--K-----------NK--------E-K-R----K--I--I------F-KRA-EQYVKEYRI---KERDG-IR--LAR------Q-A-R-T----------HNN-YYVPD-E--P----KLAFVIRI-RG-------------INQVSP-K-VKKVLQLFRLRQIHNGVFIKL-NKPTLQMLRIAEPYIAWGYPNLKTVRELIYKRGH---GK-V----N--K------SRIPITDNNIIE--DSL-G-K---K---GIICVEDLIHEIF-TVG---------PNFKA------AAA--FLWPFK-LSS--P-RG----G-F-Q-K--VTN-HFVE--GG---D--CGNREDKINALVRQMN------------
>Ciona_savignyi@51760784.174
---------------------------------------------------------------------------------E--G-------N-------------M-------------V--T--------S-------------K----K--------L---P--R--V--P--ESLL--K---K---R---K-----E--Y----QA-Q--K-AK-Q--AQA------A--I-LS-KK--K-----------NR--------E-K-R----K--L--I------F-KRA-EQYVKEYRM---KERDG-IR--LAR------Q-A-R-T----------HNN-YYVPD-E--P----TLAFVIRI-RG-------------INQVSP-K-VRKVLQLLRLRQIHNGVFIKL-NKATLQMLRIAEPYIAWGYPNLKTVRELVYKRGH---GR-V----N--K------SRIPITDNNIIE--NTL-G-K---H---GIICVEDLIHEIF-TVG---------PHFRA------AAA--FLWPFK-LSS--P-RG----G-F-L-K--VTN-HYVE--GG---D--CGNREDKINNLVRQMN------------
>Clavelina_lepadiformis@CT01091006.H1.1
--------------------------------------------------------------------------------------------------------------------------------------------------K----S--------L---P--R--V--P--ESLL--K---R---R---K-----E--Y----QA-L--K-AN-Q--AKA------A--L-LN-KK--R-----------NT--------E-K-R----K--L--I------F-KRA-EQYIREYRQ---KERDG-IR--LAR------Q-A-R-K----------HDN-YYVPE-E--P----KLAFVIRI-RG-------------INQVSP-K-VKKVLQLLRLRQIHNGVFIKL-NKATLQMLRIAEPYIAWGYPNLKTVKDLIYKRGH---GR-V----N--K------RRIAITDNNIIE--ESL-G-K---S---GIICVEDLIHEIF-TVG---------PNFRE------AAA--FLWPFK-LSS--P-RG----G-F-Q-K--VTN-HFVE--GG---D--HGNREDKINALVRQMN------------
>Phallusia_mammilata@CT01091006.H1.1
----------------------------------------------------------------------------------------------------------M-------------V--E--------S-------------K----K--------L---P--R--V--P--ESLL--K---R---R---K-----E--Y----QA-L--K-AK-Q--AQA------A--I-LN-KK--R-----------QQ--------E-K-R----K--L--Y------F-KRA-EQYIKEYRL---KERDG-IR--LAR------Q-A-R-K----------HKN-YYVPD-Q--P----TLAFVIRI-RG-------------INQVSP-K-VKKILQLLRLRQIHNGVFVKL-TKATLQMLRIAEPYIAWGYPNLKTVRELVYKRGH---GK-I----N--K------NRIPITDNSSIE--DNL-G-K---S---GIICVEDLIHEIF-TVG---------PNFKE------ASN--FLWPFK-LSS--P-RG----G-F-Q-K--VTN-HFVE--GG---D--YGNREDKINNLVRKMN------------
>Molgula_tectiformis@68096472.36
----------------------------------------------------------------------------------------------------------E-------------C--K--------G-------------K----K--------L---P--R--V--P--ESLL--K---R---R---K-----A--Y----QA-I--K-AK-Q--AQD------S--L-LR-KK--R-----------NK--------E-K-R----K--L--I------F-KRA-EQYAKEYRQ---KERSD-IH--LSR------M-A-R-K----------HNN-YFVKD-E--P----RLALVIRI-RG-------------INQVSP-K-PRKVMQLLRLRQINNAVFVRL-NKATLAMLRIAEPFIAWGYPNLKTVREMIYKRGY---GK-V----D--K------QRIPLDDNAVIE--KVL-G-K---Q---GIICTEDLIHEIF-TVG---------ENFKQ------ASN--FLWPFH-LSC--PNKG----G-F-R-K--ITN-HFVE--GG---D--FGNREDKINALVRKMN------------
>Molgula_gulf@CT01091006.H1.1
---------------------------------------------------------------------------------------------------------------------------E--------S-------------K----A--------L---P--R--V--P--ESLL--K---R---R---K-----A--F----QA-I--K-AK-K--AQD------A--L-LQ-KK--R-----------NK--------E-K-R----R--I--I------F-KRA-EQYAKEYRQ---KERSD-IT--LSR------V-A-R-K----------NGN-YFVPD-E--P----RLALVIRI-RG-------------INQVSP-K-PRKVLQLLRLRQINNAVFVRL-NKASLAMLRIAEPFIAWGYPNLKTVRELIYKRGY---GK-V----D--K------KRIPLDDNAVIE--NAL-G-K---D---GIICVEDLIHEIF-TVG---------DAFKK------ASN--FLWPFH-LSC--P-KG----G-F-R-K--VTN-HFIE--GG---D--FGNREDKINALVRKMN------------
>Molgula_occidentalis@CT01091006.H1.1
------------------------------------------------------------------------------------------------------------------------------------G-------------K----K--------V---P--R--V--P--ESLL--K---R---R---K-----A--F----QA-Q--K-AK-A--AQE------A--L-LN-KK--K-----------NK--------E-K-R----K--I--I------F-KRA-EQYAKEYRQ---KERSD-IH--LSR------M-A-R-K----------NNN-YFVPD-E--A----RLALVIRI-RG-------------INQVSP-K-PRKALQLMRLRQINNAVFVKL-NKASLAMLRIAEPFIAWGYPNLKTVRELIYKRGY---GK-S----D--K------SRIPLDDNAVIE--KAL-G-K---Y---GIICVEDLIHEIF-TVG---------DNFKQ------ASN--FLWPFK-LSC--PNGG----G-F-R-K--VTN-HFVE--GG---D--FGNRENKINALVRKMN------------
>Bostrichobranchus_pilularis@CT01091006.H1.1
---------------------------------------------------------------------------------------------------------------------------E--------S-------------K----K--------L---Q--R--V--P--ESLL--K---R---R---K-----A--F----QA-V--K-AK-Q--AQE------A--L-LN-KK--K-----------NK--------E-K-R----K--I--I------F-KRA-EQYAKEYKS---KERSD-IH--LSR------V-A-R-K----------HNN-FFVPD-E--A----KVAFVIRI-RG-------------INQVSP-K-PRKVLQLLRLRQINNGVFIKL-NKATLAMLRIAEPFIAWGYPNLKTVRELIYKRGF---GK-V----E--K------RRIPLDDNSVIE--GEL-G-K---H---GIICVEDLIHEIF-TAG---------ENFKE------ASN--FLWPFK-LSC--P-NG----G-F-R-K--VTN-HYVE--GG---D--FGNRENKINALVRRMN------------
>Cystodytes_dellechiajei@CT01091006.H1.1
----------------------------------------------------------------------------------------------------------E-------------K--K--------K-------------S----T--------F---P--R--V--P--ESLL--K---R---R---K-----K--Y----QL-M--K-AN-E--QQK------K--L-LY-KR--L-----------NR--------A-K-R----K--V--M------V-RRA-VLYDKQYKN---MERRE-IE--KRR------E-A-A-K----------NNN-YYVPA-E--P----RLAFVIRI-RG-------------IRQVPP-K-PRKVLKLFRLLQINNGVFIRL-NKASLQMLRIAEPYIAWGYPNLKSVRELIYKRGF---AK-F----R--G------RRLPIDSNNVIE--RTL-G-K---Y---GVLCMEDIINQIF-TVG---------KHFKE------VNH--YLWPFK-LSA--P-HG----G-Y-S-K--VTN-HFIE--GG---D--FGNREDMINALLRKM-------------
>Eptatretus_burgeri@53872810.3
----------------------------------------------------------------------------------------------------------E-------------A--T--------S-------------K----K--------L---P--K--V--P--ESLQ--K---R---R---K-----A--Y----QK-A--Q-ER-R--LRE------K--L-QM-EK--Q-----------RR--------A-K-L----M--V--M------R-HRA-QRYMKEYQQ---KERAE-IR--MSR------N-A-R-R----------VGN-FYVPA-E--P----RLAFVIRI-RG-------------INQVAP-K-PRKVLQLLRLRQIFNGVFVRL-NKASINMLRIAEPFIAWGYPNLKSVRELIYKRGY---GK-L----R--K------QRIALTENMLIE--RRL-G-R---F---GIICMEDLIHEIF-TTG---------KNFKA------ANN--FLWPFK-LSA--P-HG----G-M-R-K--KTT-HFVE--GG---D--AGNREHLINKLILQMN------------
>Strongylocentrotus_purpuratus@57943218.17
--------------------------------------------------------------------------------------------------------MAD-------------S--A--------S-------------K----K--------L---P--T--A--P--ESLL--K---K---R---K-----N--R----QT-E--K-AK-R--AQA------R--L-LA-KK--E-----------NA--------K-K-R----R--V--I------F-KRA-EDYIREYKK---RERDT-VR--LHR------Q-A-R-K----------HGN-FYVED-E--P----RLAFVIRI-RG-------------INGVSP-R-VRKVLQLLRLRQIHNGVFVRL-NKATLQMLRLVEPYIAWGYPNLKSVRELIYKRGF---AK-I----K-NG------SRIPMTDNAIIE--GAL-G-K---F---GIICVEDLIHEIF-TTG---------ENFKQ------ASN--FLWPFK-LSS--P-RN----G-Y-R-K--KGN-HFVE--GG---D--YGNREKFINDFIRRMN------------
>Holothuria_glaberrima@CT01070706.H1.1
------------------------------------------------------------------------------------G-------T-------------S-------------D--N--------K-------------D----R--------K---P--V--V--P--ETIL--K---R---R---K-----Q--R----EL-R--K-AR-E--LQK------K--I-KA-KK--D-----------KY--------K-K-R----K--E--I------F-YRA-EKYALQYKK---QEEDK-VR--LAR------E-A-R-R----------YGN-YYVPD-E--P----RLALVVRI-RG-------------INGVSP-R-VRKILQLLRLRQIQNAVFVRL-NKATLNMLHLVEPYIAWGYPSLKTVRELIYKRGY---GK-V----Q--G------SRLPLSDNAMIE--KAL-G-K---R---NIICIEDLIHEIF-TVG---------DNFKQ------ANN--FLWPFK-LNP--P-RG----G-Y-R-K--KGI-HWVE--GG---D--FGNRETYINRLMRQM-------------
>Apostichopus_japonicus@CT01090526.H1.1
----------------------------------------------------------------------------------------------------------N-------------D--K--------A-------------D----R--------K---P--V--V--P--ETVL--K---R---R---K-----Q--R----HA-R--D-AK-E--LQK------K--I-TA-KK--N-----------RV--------K-K-R----R--E--I------F-HRA-EKYALTYKK---QEQDK-IR--LSR------E-A-R-K----------HGN-YYVPD-E--P----KLAFVIRI-RG-------------INGVSP-K-VRKILQLFRLRQIQNGVFIRL-NKATLNMLRLVEPYVAWGYPNLKSVRELIYKRGY---GK-I----R--G------SRIPLTDNAIIE--KEL-G-R---K---NIICIEDIIHEMY-TVG---------PDFKR------VSN--FLWPFK-LNP--P-RG----G-Y-R-K--KGN-HWVE--GG---D--YGNRENYINQLIRRM-------------
>Patiria_pectinifera@93296131.1
-------------------------------------------------------------------------------------------------------------------------------------------------------K--------L---P--T--Q--P--ETLL--K---K---R---K-----K--A----QT-E--K-AR-R--AQV------R--L-LK-KK--R-----------NA--------T-K-R----K--T--I------F-KRA-EQYVMDYKR---KERDI-IR--LKR------V-A-R-K----------HNN-FYVPD-E--P----KLGFIIRI-RG-------------INGVSP-R-VRKILQLLRLRQIHNGSFIRL-NKATIQMLRLVEPYIAWGYPNLKSVRELIYKRGF---GK-V----Q--I------RRVPITSNEIIE--QSL-G-K---Y---GIICIEDLIHEIF-TVG---------PNFKQ------ANN--FLWPFK-LSS--P-RG----G-Y-K-K--KGN-HFVE--GG---D--YGNREDKINEFIRKMN------------
>Patiria_miniata@CT11100918.H1.1
-------------------------------------------------------------------------------------------------------------------------------------------------------K--------L---P--T--Q--P--ETLL--K---K---R---K-----K--A----QT-E--K-AR-R--AQV------R--L-LK-KK--R-----------NA--------T-K-R----K--T--I------F-KRA-EQYVMDYKR---KERDI-IR--LKR------V-A-R-K----------HNN-FYVPD-E--P----KLGFIIRI-RG-------------INGVSP-R-VRKILQLLRLRQIHNGSFIRL-NKATIQMLRLVEPYIAWGYPNLKSVRELIYKRGF---GK-V----Q--I------RRVPITSNEIIE--QSL-G-K---Y---GIICIEDLIHEIF-TVG---------PNFKQ------ANN--FLWPFK-LSS--P-RG----G-Y-K-K--KGN-HFVE--GG---D--YGNREDKINEFIRKMN------------
>Solaster_stimpsonii@CT01061102.H1.1
-------------------------------------------------------------------------------------------------------------------------------------------------------K--------L---P--T--Q--P--ETLL--K---K---R---R-----K--A----HT-E--K-AR-R--VQV------R--L-LK-KK--R-----------NA--------T-K-R----K--T--I------F-KRA-EQYVKEYKR---KERDI-IR--LKR------V-A-R-K----------HNN-FYVPD-E--P----KLGFIIRI-RG-------------INGVSP-R-VRKILQLLRLRQIHNGSFIRL-NNATIQMLRLVEPYLAWGYPNLKSVRELVYKRGY---GK-I----Q--M------RRVPITSNDIIE--QSL-G-K---F---GIICMEDLIHEIF-TVG---------PHFKQ------ANN--FLWPFK-LSS--P-RG----G-Y-K-K--KGN-HFVE--GG---D--YGNREDKINEFIRKMN------------
>Ptychodera_flava@CT01071220.H1.1
--------------------------------------------------------------------------------------------M-------------A-------------D--S--------E-------------K----K--------L---P--K--V--P--ETIL--K---R---R---K-----Q--Y----AE-L--K-AR-R--AKS------R--L-LH-KK--A-----------YK--------D-K-R----K--L--I------Y-KRA-EEYVKEYRR---KERDI-IR--LKR------V-A-R-K----------NDN-YYVED-E--P----KLAFVVRI-RG-------------INGVSP-R-VRKILQLLRLRQIFNGVFIRL-NKASLNMLRLVEPYIAWGYPNLKTVRELIYKRGY---GK-I----D--S------RRIPLTDNSFIE--KVL-G-K---F---NIICMEDLIHEIF-TVG---------PRFKQ------ANN--FLWPFK-LSA--P-KG----G-L-R-K--KGN-HFVE--GG---D--FGNREKFINRLVRKMN------------
>Balanoglossus_clavigerus@FN987433.H1.1
--------------------------------------------------------------------------------------------M-------------A-------------D--S--------E-------------K----KQ-------L---P--K--V--P--ETLL--K---R---W---K-----Q--Y----EE-L--R-AR-R--TKS------R--L-LR-KK--A-----------GR--------D-K-R----K--E--I------Y-KRA-EQYVKEYRK---KGRDI-IR--LKR------I-A-K-N----------QKN-YYVEE-E--P----KLAFVIRI-RG-------------INGVSP-R-VRKILQLLRLRQIFNGVFIRL-NKATVNMLRLVEPYIAWGYPNLKTVRELIYKRGH---GK-I----N--G------RRIALTDNIFVE--RSL-S-K---F---NIICVEDLIHEIF-TVG---------SRFKQ------ANN--FLWPXQ-LSA--P-KG----G-L-R-K--KGN-H-----------------------------------------
>Saccoglossus_kowalevskii@XP_002735960
------------------------------------------------------------------------------------M-------A-------------D-------------G--E--------A-------------K----K--------L---P--E--V--P--ETIL--K---K---R---K-----Q--Y----AE-L--K-AK-K--ARA------R--L-LQ-KK--S-----------SK--------S-K-K----A--K--I------Y-KRA-EQYVKEYRK---QERDV-IR--LKR------I-A-R-K----------HNN-FYVPD-E--P----KLAFVIRI-RG-------------INGVSP-R-VRKILQLLRLRQIFNGVFIRL-NKATLNMLRLVEPYIAWGYPNLKTVRELIYKRGF---GK-I----N--S------SRIPLTDNYLIE--KVL-G-R---S---DIICIEDLIHEIF-TVG---------PHFKQ------ASN--FLWPFK-LSS--P-RG----G-L-R-K--KGN-HFVE--GG---D--YGNRENFINRLVRRMN------------
>Xenoturbella_bocki@001.H2.1
--------------------------------------------------------------------------------------------I-------------S-------------A--K--------A-------------A----K--------S---P-----V--P--ETIL--K---K---R---K-----Q--R----LV-T--R-RF-A--DKR------R--T-RV-KK--R-----------RH--------E-K-L----K--L--I------F-KRA-ESYVKEYKL---KDREE-IR--IRR------E-A-K-K----------NNN-IWVPD-Q--P----RLGFVIRI-RG-------------INGVPP-R-VRKILQLLRLRQIHNGVFVRL-QKATLNMLRLVEPYIAWGYPNLKSIRELIYKRGF---GK-M----E--G------KRIPLTDNYLIE--KKL-G-R---Y---GIICMEDLIHEVY-TVG---------PNFKQ------ANT--FLWPFK-LTS--P-RG----G-L-R-K--KTT-HYIE--GG---D--CGNRENKINKLVRKMN------------
>Branchiostoma_floridae@EEN43996
------------------------------------------------------------------------------------M-------A-------------D----------------A--------E-------------A----K--------L---P--K--V--P--ESLL--K---K---R---K-----R--F----EQ-L--K-AQ-R--AKA------A--I-LQ-KK--K-----------SK--------E-K-R----K--I--I------F-KRA-ESYVREYRR---KERDE-IR--LKR------E-A-K-K----------HGN-FYVPP-E--A----KLAFVVRI-RG-------------INGVSP-K-VRKVLQLLRLRQIFNGTFVKL-NKASLNMLKIAEPYIAWGYPNLKTVRELIYKRGY---GK-I----Q--K------RRIALTDNALIE--EQL-G-K---S---GIICIEDLIHEIF-SVG---------PNFRA------ANN--FLWPFK-LSS--P-RG----G-M-R-K--KGN-HFVE--GG---D--FGNREDKINCFIRQMN------------
>Oikopleura_dioica@CT01100401.H1.1
--------------------------------------------------------------------------------------------------------------------------------------------------------------------P--S--V--P--EALK--K---K---R---Q-----A--Y----QA-S--L-AK-R--ALA------Q--Q-NA-KK--A-----------NT--------L-K-R----R--A--I------I-KRA-ASYAAEYAA---QEKLN-IA--RER------Q-A-K-K----------NGN-VYVQA-E--P----KLAFVVRI-RG-------------INQISP-R-VKKILQLLRLRQIGNSTFIKM-NKATIMMLNIAQPYITWGYPNLKTVKEVIYKRGH---GK-V----N--G------QRIPLKENSVVE--GAL-G-D---V---GIQSVEDLIHEIF-TVG---------PNFKR------ANN--FLWPFK-LST--P-KG----G-Y-R-R--VNN-HFVE--GG---D--FGNREVKINGLVRKMN------------
>Pan_troglodytes@XP_519807
-----------------------------------------------------MR-Q---------LPLFPAG-----TM-E--G-------V-------------E-------------E--K--------K-------------K----E--------V---P--A--V--P--ETLK--K---K---R---R-----N--F----AE-L--K-IK-R--LRK------K--F-AQ-KM--L-----------RK--------A-R-R----K--L--I------Y-EKA-KHYHREYRQ---MYRTE-IR--MAR------M-A-R-K----------AGN-FYVPA-E--P----KLAFVIRI-RG-------------INGVSP-K-VRKVLQLLRLRQIFNGTFVKL-NKASINMLRIVEPYIAWGYPNLKSVNELIYKRGY---GK-I----N--K------KRIALTDNALIA--RSL-G-K---Y---GIICMEDLIHEIY-TVG---------KRFKE------ANN--FLWPFK-LSS--P-RG----G-M-K-K--KTT-HFVE--GG---D--AGNREDQINRLIRRMN------------
>Anolis_carolinensis@XP_003219624
------------------------------------------------------------------------------------M-------T-------------C-------------R--A--------K-------------K----K--------L---P--S--V--P--ESLL--K---K---R---K-----A--F----AE-L--K-AK-R--LKR------M--L-AQ-KK--L-----------RK--------E-E-R----K--L--I------Y-KRA-QAYHKEYRQ---MYRRE-IR--MSR------M-A-R-K----------AGN-YYVPA-E--P----KLAFVIRI-RG-------------INGVSP-K-VRKVLQLLRLRQIFNGTFVKL-NKASINMLRIVEPYIAWGYPNLKSVHELIYKRGY---GK-I----H--K------QRIALTDNALIK--KSL-K-K---C---GIICMEDLVHEIY-TVG---------KNFKA------ANN--FLWPFK-LSS--P-RG----G-M-K-K--KTI-HFVE--GG---D--AGNREDQINRLIRRMN------------
>Eucidaris_tribuloides@CT01120103.H1.1
--------------------------------------------------------------------------------------------------------------------------------------------------K----K--------L---P--T--A--P--ESLL--K---K---R---K-----N--R----QT-E--K-AK-R--AQA------R--L-LA-KK--E-----------NA--------K-K-R----R--V--I------F-KRA-EEYVREYKK---RERDN-IR--LHR------Q-A-R-K----------HGN-FFVED-E--P----RLAFVIRI-RG-------------INGVSP-R-VRKILQLLRLRQIHNGVFVRI-NKATLQMLRLVEPYIAWGYPNLKSVRELIYKRGF---AK-S----K-IG------SRIPITDNAIIE--NAL-G-N---Y---GIICIEDLIHEIF-TVG---------EHFKQ------ASN--FLWPFK-LSS--P-TK----G-Y-R-K--KGN-HWVE--GG---D--YGNREKFINDFIRRMN------------
>Lytechinus_variegatus@CT01120103.H1.1
----------------------------------------------------------------------------------------------------------D-------------S--A--------P-------------K----K--------L---P--T--A--P--ESLL--K---K---R---K-----N--R----QT-E--K-AK-R--AQA------R--L-LA-KK--E-----------NA--------K-K-R----R--V--I------F-KRA-EDYIREYKK---RERDA-VR--LHR------Q-A-R-K----------HGN-YYVED-E--P----RLAFVIRI-RG-------------INGVSP-R-VRKVLQLLRLRQIHNGVFVRL-NKATLQMLRLVEPYIAWGYPNLKSVRELIYKRGF---AK-V----Q-NG------SRIPITENAIIE--GAL-G-K---L---GIICVEDLIHEIF-TVG---------PNFKQ------ASN--FLWPFK-LSS--P-RN----G-Y-R-K--KGN-HWVE--GG---D--YGNREKFINDFIRRMN------------
>Oreochromis_niloticus@XP_003443517
--------------------------------------------------------------------------------------------M-------------A-------------D--A--------E-------------K----K--------V---P--A--V--P--ESLL--K---R---R---K-----A--Y----AA-M--K-AM-R--VKK------L--L-AE-KK--V-----------RK--------V-T-R----K--L--I------Y-KRA-EKYHKEYRQ---MYRRE-IR--MGR------M-A-R-K----------VGN-FYVPA-E--P----KLAFVIRI-RG-------------INGVSP-K-VRKVLQLLRLRQIFNGVFVKL-NKASINMLRIAEPYIAWGYPNLKSVRELVYKRGF---GK-I----R--K------QRIALTDNALVE--KSL-G-K---Y---GIICVEDLIHEIY-TVG---------KNFKP------ANN--FLWPFK-LSS--P-RG----G-M-N-K--KTT-HFVE--GG---D--AGNREDQINRLIRRMN------------
>Crotalus_adamanteus@AFJ51278
-------------------------------------------------------------------------------M----A-------A-------------E-------------E--G--------K-------------K----K--------L---P--S--V--P--ESLL--K---K---R---K-----A--F----AD-L--K-VR-R--LKR------L--L-VQ-KK--L-----------RK--------E-E-R----K--L--I------Y-KRA-QTYHKEYRQ---MYRRE-IR--MGR------M-A-R-K----------VGN-YYVPA-E--P----KLAFVIRI-RG-------------INGVSP-K-VRKVLQLLRLRQIFNGTFVKL-NKASINMLRIVEPYIAWGYPNLKSVHELIYKRGY---GK-I----N--K------QRIALTDNSLIK--KCL-K-K---Y---GIICMEDLIHEIY-TVG---------KNFKA------ANN--FLWPFK-LSS--P-RG----G-M-K-K--KTT-HFVE--GG---D--AGNREDQINRMIRRMN------------
>Sarcophilus_harrisii@XP_003759751
-------------------------------------------------------------------------------M-A--G-------A-------------E-------------E--K--------K-------------K-------------L---P--S--V--P--ESLL--K---K---R---K-----A--F----AI-L--K-AK-R--LKK------K--M-AI-KK--L-----------RK--------I-R-R----K--V--I------Y-EKA-KAYHKEYRQ---MYRSE-IR--LAR------M-A-R-K----------AGN-YYVPA-E--P----KLAFVIRI-RG-------------INGVSP-K-VRKVLQLLRLRQIFNGTFVKL-NKASIDMLRIVEPYIAWGYPNLKSVNDLIYKRGY---GK-I----K--K------QRIALTDNALIA--KSL-G-K---Y---GIICMEDLIHEIY-TVG---------KHFKV------ANN--FLWPFK-LSS--P-RG----G-M-K-K--KTT-HFVE--GG---D--AGNREDQINRLIRRMN------------
>Bos_grunniens_mutus@ELR47778
-----------------------------------------------------------------------AG-----TM-E--G-------A-------------E-------------E--K--------K-------------K----K--------V---P--A--V--P--ETLK--K---K---R---K-----N--F----AE-L--K-IK-R--LRK------K--F-AQ-KM--L-----------RK--------A-R-R----K--L--I------Y-EKA-KHYHKEYRQ---MYRTE-IR--MAR------M-A-R-K----------AGN-FYVPA-E--P----KLAFVIRI-RG-------------INGVSP-K-VRKVLQLLRLRQIFNGTFVKL-NKASINMLRIVEPYIAWGYPNLKSVNELIYKRGY---GK-I----N--K------KRIALTDNALIA--RSL-G-K---Y---GIICMEDLIHEIY-TVG---------KRFKE------ANN--FLWPFK-LSS--P-RG----G-M-K-K--KTT-HFVE--GG---D--AGNREDQINRLIRRMN------------
>Callorhinchus_milii@AFM90651
-------------------------------------------------------------------------------M-A--DD------K-------------T-------------Q-------------------------K----K--------V---P--S--V--P--ESLL--K---R---R---K-----A--F----AL-M--K-AK-R--IKR------L--L-AA-KK--L-----------NR--------E-K-R----K--L--I------Y-KRA-ESYHKEYTQ---MYKRE-IR--FSR------M-A-R-K----------VNN-FYVPA-E--P----RLAFVIRI-RG-------------INGVGP-K-VRKVLQLLRLRQIFNGVFVKL-NKASINMLRIAEPYIAWGYPNLKSTRELIYKRGF---GK-I----K--H------QRIALTDNALIE--KQL-K-K---Y---GIICVEDLIHEIY-TVG---------KNFKA------ANN--FLWPFK-LSS--P-RG----G-M-N-K--KTT-HFVE--GG---D--AGNREDQINRMIRKMN------------
>Chelonia_mydas@EMP32282
--------------------------------------------------------------------------------------------------------------------------------------------------K----K--------V---P--S--V--P--ESLL--K---K---R---K-----A--F----AD-I--K-AK-R--LKR------L--V-VQ-KK--L-----------RK--------A-Q-R----K--L--I------Y-TRA-QAYHKEYRQ---MYRRE-IR--MAR------M-A-R-K----------AGN-YYVPA-E--P----KLAFVIRI-RG-------------INGVSP-K-VRKVLQLLRLRQIFNGTFVKL-NKASINMLRIVEPYIAWGYPNLKSVHELIYKRGY---GK-I----N--R------QRIALTDNSLIQ--RCL-E-K---Y---GIICMEDVVHEIY-TVG---------KNFKV------VNN--FLWPFK-LSS--P-RG----G-M-N-K--KTI-HFVE--GG---D--AGNREDQINRLIRRMN------------
>Columba_livia@EMC82125
--------------------------------------------------------------------------------------------------------------------------------------------------K----K--------V---P--S--V--P--ESLL--K---K---R---Q-----A--Y----AA-M--K-AK-R--QKK------I--L-AI-KK--A-----------RK--------A-Q-R----K--L--I------Y-ARA-QAYHKEYRH---MYRQE-IR--MAR------M-A-R-K----------AGN-YYVPA-E--P----KLAFVIRI-RG-------------TNGVSP-K-VRKVLQLLRLRQIFNGTFVKL-NKASINMLRIVEPYIAWGYPNLKSVHELIYKRGY---GK-I----N--K------QRIALTDNSLIQ--KRL-G-K---L---GIICMEDVIHEIY-TVG---------KNFKV------VNN--FLWPFK-LSS--P-RG----G-M-K-K--KTI-HFVE--GG---D--AGNREDQINRLIRRMN------------
>Doliolum_nationalis@Dnat2279.H1.1
----------------------------------------------------------------------------------------------------------I-------------M--T--------S-------------K----A--------L---P--R--V--P--ETLL--K---K---R---K-----E--F----QA-N--K-AK-Q--AQA------A--I-VQ-RK--A-----------NK--------E-K-R----K--L--I------F-KRA-EQYIKEYRQ---KERDG-IR--LNR------M-A-K-K----------HGN-YHVPD-Q--P----RLALVIRI-RG-------------INQVSP-K-VRKVLQLFRLRQINNAVFVRL-NKATLQMLRMAEPMITWGYPNLKTVKELIYKRGH---GK-V----Q--N------RRTPLSDNAIIE--NAL-G-K---Q---GIICMEDLIHEIF-TVG---------PNFKQ------ASN--FLWPLK-LSA--P-KG----G-F-E-K--ITN-HFVE--GG---D--HGNREDKINALVRKMN------------
>Salpa_fusiformis@Sfus33707.H1.1
----------------------------------------------------------------------------------------------------------M-------------V--A--------S-------------K----QT-------L---P--R--V--P--ESLL--K---R---R---K-----E--Y----QA-I--K-AK-Q--AQS------A--L-LQ-KK--K-----------NK--------A-K-G----K--L--I------F-KKA-EQYIAEYRR---KEKDV-IR--LNR------M-A-K-K----------AGN-YYVPE-Q--P----KLAFVIRI-RG-------------INQICP-Q-ARKVLQLLRLRQINNGIFIKL-NKATLQMLRIAEPYIAWGEPNLKTVRELIYKRGH---GK-V----Q--K------RRIPLSDNAVIE--EVL-G-K---K---DIICMEDLIHEIF-TVG---------PNFKA------ASN--FLWPFK-LSP--P-KG----G-F-Q-K--VTN-HFIE--GG---D--YGNREDQINALVRKMN------------
>Ophionotus_victoriae@CT01130528.H1.1
--------------------------------------------------------------------------------------------------------MAD-------------S--E--------T-------------K----K--------L---P--T--T--P--ETLL--K---R---R---K-----K--Q----QR-D--R-AK-D--AQA------K--L-LA-KK--K-----------RV--------A-K-R----R--D--I------F-KRA-EKYVREYRN---KERDE-IR--LGR------I-A-R-K----------AGN-FYVPA-E--A----RLGLVIRI-RG-------------IMGVSP-K-VKKILRLLRLRQIHNATFIRL-NKSTINMLRLVEPYVAWGYPNLKSVRELIYKRGF---AK-V----A--G------CRKALADNAIIE--RAL-G-K---H---NIICMEDLIHEVF-TCG---------PNFKQ------CNN--FLWPFK-LSS--P-RG----G-Y-R-K--KGN-HFVE--GG---D--FGNREDLLNKLISKMN------------
>Anas_platyrhynchos@EOB00090
---------------------------------------------------------------------------------------------------------------------------------------------------------------------------------------------------------------------------------------------------X-----------RK--------A-Q-R----K--V--I------Y-EKA-KAYHKEYRH---MYRQE-IR--MAR------M-A-R-K----------AGN-YYVPA-E--P----KLAFVIRI-RG-------------INGVSP-K-VRKVLQLLRLRQIFNGTFVKL-NKASINMLRIVEPYIAWGYPNLKSVHELIYKRGY---GK-I----N--K------KRIALTDNSLIR--KCL-G-K---L---GIICMEDVVHEIY-TVG---------KNFKV------VNN--FLWPFK-LSS--P-RG----G-M-K-K--KTI-HFVE--GG---D--AGNREDQINRLIRRMN------------
>Botryllus_schlosseri@CT02131025.H1.1
--------------------------------------------------------------------------------------------------------------------------------------------------K----A--------L---P--K--V--P--EALL--K---K---R---K-----A--F----QA-Q--K-AR-A--AQN------A--I-LN-RK--K-----------NR--------Q-K-R----A--L--M------F-KRA-EEYVREYKR---RERET-IR--LSR------E-A-R-K----------HSN-YYVPP-Q--P----KLAFVIRI-RG-------------INQVAP-K-VKKVLQLLRLRQINNGVFVKL-NKASLTMLNLADPYITWGYPNLKTVRELMYKRGF---GK-V----D--K------RRIPLTDNSIIE--GEL-G-K---K---GIICMEDLIHEIF-TVG---------DNFKR------ANN--FLWPFK-LSC--P-RG----G-F-R-K--VTN-HVVE--GG---D--YGNREDTINAL-----------------
>Botryllus_schlosseri@CT01131025.H1.1
--------------------------------------------------------------------------------------------------------------------------------------------------K----A--------V---P--K--V--P--EALL--K---K---R---K-----A--F----QN-Q--K-AR-A--AQN------A--I-LN-RK--K-----------NR--------Q-K-R----T--L--M------F-KRA-EEYVREYKR---RERET-IR--LSR------E-A-R-K----------YSN-YYVPP-Q--P----KLAFVIRI-RG-------------INQVAP-K-VKKVLQLLRLRQINNGVFVKL-NKASLTMLNLADPYITWGYPNLKTVRELMYKRGF---GK-V----D--K------RRIPLTDNSIIE--GEL-G-K---R---GIICMEDLIHEIF-TVG---------DNFKR------ANN--FLWPFK-LSC--P-RG----G-F-R-K--VTN-HVVE--GG---D--YGNREDTINAL-----------------
>Alligator_sinensis@XM_006015300.H1.1
--------------------------------------------------------------------------------------------------------------------------------------------------K----N--------V---P--S--V--P--ESLL--K---K---R---K-----A--F----AD-I--K-AK-R--LKR------L--L-VQ-KK--L-----------RK--------A-Q-R----E--L--I------Y-GRA-QAYHKEYRK---MYRQE-IR--MAR------M-A-R-K----------AGN-YYVPA-E--X----XXAFVIRI-RG-------------INGVSP-K-VRKVLQLLRLRQIFNGTFVKL-NKASINMLRIVEPYIAWGYPNLKSVHELIYKRGY---GK-I----N--K------QRVALTDNSLIE--KCL-G-K---F---GIICMEDVIHEIY-TVG---------KNFKV------VNN--FLWPFK-LSS--P-RG----G-M-K-K--KTI-HFVE--GG---D--AGNREDQINRLIRRMN------------
>Caiman_crocodilus@CT01131211.H1.1
--------------------------------------------------------------------------------------------------------------------------------------------------K----K--------V---P--S--I--P--ESLL--K---K---R---K-----A--F----AD-I--K-AK-R--LKR------L--L-VQ-KK--L-----------RK--------A-Q-R----E--L--I------Y-GRA-QAYHKEYRK---MYRQE-IR--MAR------M-A-R-K----------AGN-YYVPA-E--P----KLAFVIRI-RG-------------INGVSP-K-VRKVLQLLRLRQIFNGTFVKL-NKASINMLRIVEPYIAWGYPNLKSVHELIYKRGY---GK-I----N--K------QRVALTDNSLIE--KCL-G-K---F---GIICMEDVIHEIY-TVG---------KNFKA------VNN--FLWPFK-LSS--P-RG----G-M-K-K--KTI-HFVE--GG---D--AGNREDQINRLIRRMN------------
>Caretta_caretta@CT01131211.H1.1
--------------------------------------------------------------------------------------------------------------------------------------------------K----K--------V---P--S--V--P--ESLL--K---K---R---K-----A--F----AD-I--K-AK-R--LKR------L--V-VQ-KK--L-----------RK--------A-Q-R----K--L--I------Y-TRA-QAYHKEYRQ---MYRRE-IR--MAR------M-A-R-K----------AGN-YYVPA-E--P----KLAFVIRI-RG-------------INGVSP-K-VRKVLQLLRLRQIFNGTFVKL-NKASINMLRIVEPYIAWGYPNLKSVHELIYKRGY---GK-I----N--R------QRIALTDNSLIQ--RCL-E-K---Y---GIICMEDVVHEIY-TVG---------KNFKV------VNN--FLWPFK-LSS--P-RG----G-M-K-K--KTI-HFVE--GG---D--AGNREDQINRLIRRMN------------
>Chelonoidis_nigra@Contig13924.H1.1
--------------------------------------------------------------------------------------------------------------------------------------------------K----K--------V---P--S--V--P--ESLL--K---K---R---K-----A--F----AD-I--K-AK-R--LKR------L--V-IQ-KK--L-----------RK--------A-Q-R----K--L--I------Y-ARA-QAYHKEYRQ---MYRRE-IR--MAR------M-A-R-K----------AGN-YYVPA-E--P----KLAFVIRI-RG-------------INGVSP-K-VRKVLQLLRLRQIFNGTFVKL-NKASINMLRIVEPYIAWGYPNLKSVHELIYKRGY---GK-I----N--R------QRIALTDNSLIQ--RCL-E-K---Y---GIICMEDVIHEIY-TVG---------KNFKV------VNN--FLWPFK-LSS--P-RG----G-M-K-K--KTI-HFVE--GG---D--AGNREDQINRLIRRMN------------
>Chrysemys_picta_bellii@CT01131211.H1.1
--------------------------------------------------------------------------------------------------------------------------------------------------K----K--------V---P--S--V--P--ESLL--K---K---R---K-----A--F----AD-I--K-AK-R--LKR------L--V-VQ-KK--L-----------RK--------A-Q-R----K--L--I------Y-ARA-QAYHKEYRQ---MYRRE-IR--MAR------M-A-R-K----------AGN-YYVPA-E--P----KLAFVIRI-RG-------------INGVSP-K-VRKVLQLLRLRQIFNGTFVKL-NKASINMLRIVEPYIAWGYPNLKSVHELIYKRGY---GK-I----N--R------QRIALTDNSLIQ--RCL-E-K---Y---GIICMEDVVHEIY-TVG---------KNFKV------VNN--FLWPFK-LSS--P-RG----G-M-K-K--KTI-HFVE--GG---D--AGNREDQINRLIRRMN------------
>Crocodylus_niloticus@CT02131211.H1.1
--------------------------------------------------------------------------------------------------------------------------------------------------K----K--------V---P--S--V--P--ESLL--K---K---R---K-----V--F----AD-I--K-AK-R--LKR------L--L-VQ-KK--L-----------RK--------A-Q-R----E--L--I------Y-ARA-QTYHKEYRK---MYRQE-IR--MSR------M-A-R-K----------AGN-YYVPA-E--P----KLAFVIRI-RG-------------INGVSP-K-VRKVLQLLRLRQIFNGTFVKL-NKASINMLRIVEPYIAWGYPNLKSVHELIYKRGY---GK-I----N--K------QRVALTDNSLIE--KCL-G-K---F---GVICMEDVIHEIY-TVG---------KNFKA------VNN--FLWPFK-LSS--P-RG----G-M-K-K--KTI-HFVE--GG---D--AGNREDQINRLIRRM-------------
>Cyclorana_alboguttata@Calb8120.H1.1
-------------------------------------------------------------------------------M-A--G-------T-------------Q-------------A-------------------------K----K--------L---P--T--I--P--ESLL--K---R---R---K-----A--F----AA-X--K-LK-R--LKX------L--K-KA-KQ--V-----------RR--------E-K-R----K--I--M------Y-KRA-EGYYKEYRQ---MYRRE-IR--MSR------M-A-R-K----------AGN-FYVPA-E--P----KLAFVIRI-RG-------------INGVSP-K-VRKVLQLLRLRQIFNGTFVKL-NKTSINMLRLVEPYIAWGYPNLKSVKQLIYKRGY---LK-I----K--K------QRIPLTENSLIE--QSL-G-K---H---GIICVEDLIHEIY-TVG---------KNFKA------ANN--FLWPFK-LSS--P-RG----G-M-K-K--KTT-HFVE--GG---D--AGNREDQINRMIKKM-------------
>Cynops_pyrrhogaster@CT01131211.H1.1
--------------------------------------------------------------------------------------------------------------------------------------------------K----K--------L---P--S--V--P--ESLL--K---K---R---K-----D--Y----AA-M--K-AR-Q--IKK------T--V-AL-KK--L-----------RK--------S-Q-R----K--L--I------Y-KRA-EVYHKEYRQ---MYRRE-IR--MNR------M-A-R-K----------AGN-YYVPA-Q--P----KLAFVIRI-RG-------------INGVSP-K-VRKVLQLLRLRQIFNGTFVKL-NKASINMLKIVEPYVAWGYPNLKSVRELIYKRGY---LK-I----K--K------QRIPLTDNSLIE--NQL-G-T---C---GIICVEDLIHEIY-TVG---------KNFKM------ANN--FLWPFK-LSS--P-RG----G-M-K-K--KTT-HFVE--GG---D--AGNREDQINRLIRRMN------------
>Elaphe_guttata@CT01131211.H1.1
-------------------------------------------------------------------------------M----A-------A-------------E-------------E--G--------K-------------K----K--------L---P--S--V--P--ESLL--K---K---R---K-----A--F----AD-L--K-AK-R--MKR------L--L-VQ-KK--M-----------RK--------E-E-R----K--V--I------Y-KRA-QTYHKEYRQ---MYRRE-IR--MAR------M-A-R-K----------AGN-YYVPA-E--P----KLAFVIRI-RG-------------INGVSP-K-VRKVLQLLRLRQIFNGTFVKL-NKASINMLRIVEPYIAWGYPNLKSVHELIYKRGY---GK-I----N--K------QRIALTDNSLIK--KSL-K-K---Y---GIICMEDLIHEIY-TVG---------KNFKA------ANN--FLWPFK-LSS--P-RG----G-M-K-K--KTT-HFVE--GG---D--AGNREDQINRMIRRMN------------
>Emys_orbicularis@Contig1256.H1.1
--------------------------------------------------------------------------------------------------------------------------------------------------K----K--------V---P--S--V--P--ESLL--K---K---R---K-----A--F----AD-I--K-AK-R--LKR------L--V-VQ-KK--L-----------RK--------A-Q-R----K--L--I------Y-ARA-QAYHKEYRQ---MYRRE-IR--MAR------M-A-R-K----------AGN-YYVPA-E--P----KLAFVIRI-RG-------------INGVSP-K-VRKVLQLLRLRQIFNGTFVKL-NKASINMLRIVEPYIAWGYPNLKSVHELIYKRGY---GK-I----N--R------QRIALTDNSLIQ--RCL-E-K---Y---GIICMEDVVHEIY-TVG---------KNFKV------VNN--FLWPFK-LSS--P-RG----G-M-K-K--K---------------------------------------------
>Eublepharis_macularius@CT01131211.H1.1
-------------------------------------------------------------------------------M----A-------G-------------E-------------E--A--------K-------------K----K--------L---P--S--V--P--ESLL--K---K---R---K-----A--F----AD-L--K-AK-R--LKR------L--L-VQ-KK--L-----------RK--------E-E-R----K--V--I------Y-KRA-QAYHKEYRQ---MYRRE-IR--MAR------M-A-R-K----------AGN-YYVPA-E--P----KLAFVIRI-RG-------------INGVSP-K-VRKVLQLLRLRQIFNGTFVKL-NKASINMLRIVEPYIAWGYPNLKSVHELIYKRGY---GK-I----N--K------QRVALTDNSLIK--RCL-K-K---H---GIICMEDLIHEIY-TVG---------KNFKA------ANN--FLWPFK-LSS--P-RG----G-M-K-K--KTT-HFVE--GG---D--AGNREDQINRLIRRMN------------
>Lampropholis_coggeri@CT01131211.H1.1
-------------------------------------------------------------------------------M----A-------G-------------E-------------E--A--------E-------------K----T--------V---P--S--V--P--ETLL--K---K---R---K-----A--F----AD-I--K-AK-R--LKR------L--L-VR-KK--L-----------RK--------E-E-R----K--R--I------Y-KRA-QAYHKEYRQ---MYRRE-IR--MAR------M-A-R-K----------AGN-YYVPS-E--P----KLAFVIRI-RG-------------INGVSP-K-VRKVLQLLRLRQIFNGTFVKL-NKASINMLRIVEPYIAWGYPNLKSVHELIYKRGY---GK-I----N--K------QRVALTDNALIK--RCL-R-K---H---SIICMEDLVHEIY-TVG---------KHFKA------ANN--FLWPFK-LSS--P-RG----G-M-K-K--KTT-HFVE--GG---D--AGNREDQINRLIRRMN------------
>Latimeria_menadoensis@GAPS01000207.H2.1
-------------------------------------------------------------------------------M-A--G-------E-------------E-------------G-------------------------K----K--------L---P--P--V--P--ESLL--K---R---R---K-----A--F----AA-M--K-AK-R--IKR------V--I-AE-KR--D-----------RK--------Q-R-R----N--L--I------F-KRA-EHYHKEYRQ---MYRRE-IR--LAR------M-A-R-K----------AGN-YYVPA-E--P----KLAFVIRI-RG-------------INGVSP-K-VRKVLQLLRLRQIFNGTFVKL-NKASINMLRIAEPYIAWGYPNLKSVRELIYKRGF---AK-I----K--R------QRIALTDNSLVE--NSL-E-K---Y---GIICVEDLIHEIY-TVG---------KNFKF------ANN--FLWPFK-LSS--P-RG----G-M-K-K--KTT-HYVE--GG---D--AGNREDQINRLIRRMN------------
>Notophthalmus_viridescens@Nvir3189.H1.1
-------------------------------------------------------------------------------M-A--G-------T-------------E-------------E-------------------------K----K--------L---P--S--V--P--ESLL--K---K---R---K-----D--Y----AA-M--K-AX-Q--IKK------T--V-AL-KK--L-----------RK--------S-Q-R----K--L--I------Y-KRA-EAYHKEYRQ---MYRRE-IR--MNR------M-A-X-X----------AXX-XYXPA-Q--P----XLAFVIRX-RG-------------INXVSP-K-VRKVLQLLRLRQIFNGTFVKL-NKASINMLKIVEXYVAWGXPNLKXVRXXIYKXXY---LX-X----X--K------QRIPLTDNSLIE--NQL-G-N---C---GIICVEDLIHEIY-TVG---------KXFKV------ANN--FLWPFK-LSS--P-RG----G-M-K-K--KTT-HFVE--GG---D--AGNREDQINRLIRRMN------------
>Phrynops_hilarii@Contig11399.H1.1
--------------------------------------------------------------------------------------------------------------------------------------------------K----K--------V---P--S--V--P--ESLL--K---K---R---K-----A--F----AD-I--K-AK-R--LKR------L--V-VQ-KK--L-----------RK--------E-Q-R----K--L--I------Y-ARA-LAYHKEYRQ---MYRRE-IR--MAR------M-A-R-K----------AGN-YYVPA-E--P----KLAFVIRI-RG-------------INGVSP-K-VRKVLQLLRLRQIFNGTFVKL-NKASINMLRIVEPYIAWGYPNLKSVNDLIYKRGY---GK-I----N--K------QRVALTDNSLIQ--RCL-E-K---Y---GIICMEDVIHEIY-TVG---------KNFKV------VNN--FLWPFK-LSS--P-RG----G-M-K-K--K---------------------------------------------
>Podarcis_sp.@CT01131211.H1.1
-------------------------------------------------------------------------------M----A-------G-------------E-------------E--A--------K-------------K----K--------L---P--S--V--P--ESLL--K---K---R---K-----A--F----AD-M--K-AK-R--LKK------L--L-VQ-KK--L-----------RI--------A-E-R----K--L--I------Y-KRA-ELYHKEYRQ---MYRRE-IR--MAR------M-A-R-K----------AGN-YYVPA-E--P----KLAFVIRI-RG-------------INGVSP-K-VRKVLQLLRLRQIFNGTFVKL-NKASINMLRIVEPYIAWGYPNLKSVHELIYKRGY---GK-I----N--K------QRIALTDNSLIK--RCL-E-K---H---GIICMEDLIHEIY-TVG---------KNFKA------ANN--FLWPFK-LSS--P-RG----G-M-K-K--KTI-HFVE--GG---D--AGNREDQINRLIRRMN------------
>Pogona_vitticeps@CT01131211.H1.2
-------------------------------------------------------------------------------M----A-------G-------------E-------------E--A--------K-------------K----K--------V---P--S--I--P--ESLL--K---K---R---K-----A--F----AD-L--K-AK-R--LKR------L--L-VQ-KK--M-----------RK--------E-E-R----K--L--I------Y-KRA-QTYHKEYRQ---MYRRE-IR--MAR------M-A-R-K----------AGN-YYVPA-E--P----KLAFVIRI-RG-------------INGVSP-K-VRKVLQLLRLRQIFNGTFVKL-NKASINMLRIVEPYIAWGYPNLKSVHELIYKRGY---GK-I----N--K------QRIALTDNSLIK--KCL-K-K---Y---GIICMEDLIHEIY-TVG---------KNFKA------ANN--FLWPFK-LSS--P-RG----G-M-K-K--KTT-HFVE--GG---D--AGNREDQINRLIRRMN------------
>Protopterus_annectens@CT01131211.H1.1
-------------------------------------------------------------------------------M-A--E-------K-------------E-------------G-------------------------K----K--------L---P--S--V--P--ESLL--K---R---R---K-----A--F----AE-L--K-AK-R--IKR------L--L-AE-KK--V-----------RK--------E-K-R----K--L--I------Y-KRA-EAYQKEYRQ---LYRRE-IR--MSR------M-A-R-K----------VGN-YYVPA-E--P----KLAFVIRI-RG-------------INGVSP-K-VRKVLQLLRLRQIFNGTFVKL-NKASINMLRIAEPYIAWGYPNLKSVRELIYKRGF---AK-I----N--K------QRIPLTDNSLIE--KQL-G-K---F---GIICMEDLIHEIY-TVG---------KNFKP------ANN--FIWPFK-LSS--P-RG----G-M-R-K--KTT-HFVE--GG---D--AGNREDLINRLIRRMN------------
>Python_regius@CT01131211.H1.1
-------------------------------------------------------------------------------M----A-------G-------------E-------------E--G--------K-------------K----K--------L---P--S--V--P--ESLL--K---K---R---K-----A--F----AD-L--K-AK-R--LKR------L--L-IQ-KK--L-----------RK--------E-E-R----K--L--I------Y-KRA-QTYHKEYRQ---MYRRE-IR--MAR------M-A-R-K----------AGN-YYVPA-E--P----KLAFVIRI-RG-------------INGVSP-K-VRKVLQLLRLRQIFNGTFVKL-NKASINMLRIVEPYIAWGYPNLKSVHELIYKRGY---GK-I----N--K------QRIALTDNSLIK--KCL-K-K---Y---GIICMEDLIHEIY-TVG---------KNFKA------ANN--FLWPFK-LSS--P-RG----G-M-K-K--KTT-HFVE--GG---D--AGNREDQINRLIRRMN------------
>Rana_chensinensis@Rche386102.H1.1
---------------------------------------------------------------------------------------------------------------------------------------------------------------------------------------------------------------------------------------------------------------------------------------------------------KEYRQ---LYRRE-VR--LAR------M-A-R-K----------AGN-YYXPA-E--P----KLAFVISI-RG-------------INGVSP-K-------------------------------------------------------------------------------------------------------------------------------------------------------------------------------------------------------------------------------
>Trachemys_scripta@CT01131211.H1.1
--------------------------------------------------------------------------------------------------------------------------------------------------K----K--------V---P--S--V--P--ESLL--K---K---R---K-----A--F----AD-I--K-AK-R--LKR------L--V-VQ-KK--L-----------RK--------A-Q-R----K--L--I------Y-ARA-QAYHKEYRQ---MYRRE-IR--MAR------M-A-R-K----------AGN-YYVPA-E--P----KLAFVIRI-RG-------------INGVSP-K-VRKVLQLLRLRQIFNGTFVKL-NKASINMLRIVEPYIAWGYPNLKSVHELIYKRGY---GK-I----N--R------QRIALTDNSLIQ--RCL-E-K---Y---GIICMEDVVHEIY-TVG---------KNFKV------VNN--FLWPFK-LSS--P-RG----G-M-K-K--KTI-HFVE--GG---D--AGNREDQINRLIRRMN------------
