# Supplementary material for: A phylogenomic framework and timescale for comparative studies of tunicates
Source: BMC Biol. 2018 Apr 13;16:39. doi: 10.1186/s12915-018-0499-2 (PMC5899321; doi:10.1186/s12915-018-0499-2)
Supplement: Supplementary file 4 — Supporting data. Transcriptome assemblies, alignments, and trees. (ZIP 38502 kb) [file 12915_2018_499_MOESM4_ESM.zip › 12915_2018_499_MOESM4_ESM/12915_2018_499 (Delsuc) Files Updated 23-03-2018/rpl9.fasta]

>Holothuria_glaberrima@CT01070704.H1.1
---------------------MKVIHSSRTV-RIP--M--G-V-TV-D--V-K-----CRIVTV-KG------TRGTLKKSFKHL-A--VD-I----R-K-------V---------N-------------K-------C--------K-----VEVTKWFG-TRK----QLASVRTVCSHIENMIK-GVTVGFLYKMRSAYAHFPINCNV--------K-ED-----GSL--LEIRNFLGEKIVRNVKMN---S-G-VKV-S-I--S--T---K-QK-DELILEGNDIERVSSSAALI-QQ-STTV--KNKDIRK----------FLDGIYVSEKTTVVT--------
>Apostichopus_japonicus@CT01091017.H1.1
---------------------MKVIHSDRTV-KIP--K--D-V-DI-H--V-R-----SRIVTV-TG------TRGVLKKNFKHL-A--VD-I----Q-M-------V---------G-------------K-------K--------Q-----VLVTKWFG-TKK----QLASVRTVCSHIENMIK-GVTLGFLYKMRSAYAHFPINCNV--------K-EE-----GTM--LEVRNFLGEKLIRHVRMN---P-G-VLV-S-L--S--P---K-QK-DELIIQGNDVELVSSSAALI-QQ-STTV--KNKDIRK----------FLDGIYVSEKTTVI---------
>Strongylocentrotus_purpuratus@XP_796514
---------------------MKTILASRNV-EIP--E--G-V-EV-S--V-K-----ARTVTV-KG------PRGTLVRTFKHL-K--VE-I----R-C-------L---------S-------------K-------T--------K-----LQVIKWFG-SRK----ELACVRTLCSHIENMIK-GVTMGYRYKMRSVYAHFPINVNI--------K-NE-----GTQ--VEIRNFLGEKFIRKVDMK---E-G-VTC-T-T--S--T---K-QK-DEIILDGNDVELVSQCAALI-QQ-STTV--KNKDIRK----------FLDGVYVSEKTTIQTVDA-----
>Paracentrotus_lividus@CT01070710.H1.1
---------------------MKTILASRNV-DIP--E--G-V-EV-S--V-K-----ARRVTV-KG------PRGTLSRAFKHL-A--VE-I----R-V-------L---------S-------------K-------T--------K-----LQVMKWFG-TRK----ELACVRTLCSHIENMIK-GVTLGYRYKMRSVYAHFPININI--------Q-NE-----GSL--VEIRNFLGEKFIRRVDMK---D-G-VTC-M-S--T--T---K-QK-DEIILEGNDIELVSQSAALI-QQ-STTV--KNKDIRK----------FLDGVYVSEKTTVVVPEA-----
>Patiria_pectinifera@93343481.1
---------------------MRTILSSRYI-QIP--D--N-V-EV-T--I-K-----ARVVTV-KG------PRGTLTRAFKHL-N--VE-I----L-R-------I---------S-------------K-------K--------K-----IRVNKWFG-TRK----ELSCVRTVCTHIENMIK-GTTMGFKYKMRCVYAHFPINCAI--------Q-DE-----NKL--LEIRNFLGEKFVRRVHMK---D-G-VTV-T-Q--S--T---K-VK-DELVLEGNNIELVSQSAALV-QQ-STTV--KNKDIRK----------FLDGIYVSEKTVIEE--------
>Patiria_miniata@CT05100729.H1.1
---------------------MRTILSSRYI-QIP--D--N-V-EV-T--I-K-----ARVITV-KG------PRGTLTRAFKHL-N--VE-I----L-R-------I---------S-------------K-------K--------K-----IRVNKWFG-SRK----ELSCVRTVCTHIENMIK-GTTLGFKYKMRCVYAHFPINCAI--------Q-EE-----NKL--LEIRNFLGEKFVRRVHMK---D-G-VTV-T-Q--S--T---K-VK-DELVLEGNNIELVSQSAALV-QQ-STTV--KNKDIRK----------FLDGIYVSEKTVIEE--------
>Solaster_stimpsonii@CT01061031.H1.1
-------------------------------------------------------------------------------------------------------------------------------------------------------------------SRK----ELSCVRTVCTHIENMIK-GTTLGFKYKMRCVYAHFPINCAI--------Q-EN-----NKL--LEIRNFLGEKFVRRVNMK---D-G-VTV-T-A--S--A---K-VK-DELILEGNNIELVSQSAALV-QQ-STTV--KNKDIRK----------FLDGIYVSEKTTIE---------
>Eucidaris_tribuloides@CT02120103.H1.1
---------------------MKTILASRNV-DIP--P--G-V-EV-S--V-K-----ARKVTV-KG------HRGTLVRSFKHL-N--VE-I----R-M-------L---------S-------------K-------T--------K-----LQVVKWFG-SRK----ELACVRTLCSHIENMIK-GVTLGFRYKMRSVYAHFPINVIV--------Q-EN-----GSL--VEIRNFLGEKFIRRVEMR---E-G-VTC-A-T--S--T---K-VK-DEIILEGNNIELVSQSAALI-QQ-STMV--KNKDIRK----------FLDGIYVSEKTTVEEPE------
>Lytechinus_variegatus@JI442204.H1.1
---------------------MKTILASRNV-EIP--E--G-V-EV-K--V-K-----ARTVTV-KG------PRGSLSRTFKHL-K--VE-I----R-V-------L---------S-------------K-------T--------K-----LQVIKWFG-SRK----ELACVRTLCSHIENMIK-GVTLGYRYKMRSVYAHFPINVNV--------Q-NE-----GTL--VEIRNFLGEKVIRKVDMR---E-G-VTC-S-N--S--T---K-QK-DEIILEGNDIELVSQSAALI-QQ-STTV--KNKDIRK----------FLDGIYVSEKTTVETVD------
>Saccoglossus_kowalevskii@ti.10
---------------------MKTIQASRVV-VFP--A--N-V-SA-K--L-K-----CREVIV-TG------PRGTLRKNFNHL-N--IE-L----T-M-------L---------G-------------K-------K--------K-----VQVQKWFG-NRK----ELACVRTVCSHIENMIK-GVTLGYRYKMRSVYAHFPINCNI--------Q-EK-----NTL--IEIRNFLGEKVIRHVRMR---P-G-VTV-E-M--S--T---K-MK-DEIILEGNDIELVSNSAALI-QQ-STTV--KNKDIRK----------FLDGIYVSEKTTVEEETQ-----
>Ptychodera_flava@CT01071219.H1.1
---------------------MKTIQSSRTV-TIP--E--G-V-DI-S--V-K-----CRTVTV-TG------PRGTLVRNFNHL-H--IE-L----K-K-------V---------G-------------K-------K--------R-----VRVDKWFG-NRK----ELACVRTVCSHIENMIK-GVTVGFLYKMRSVYAHFPINCNV--------Q-EN-----NTL--IEIRNFLGEKVIRHVRMR---E-G-VKV-S-M--S--T---K-QK-DEIILEGNDVEQVSNSAALI-HQ-SVKV--KNKDIRK----------FLDGIYVSEKTTV----------
>Balanoglossus_clavigerus@CT01101218.H1.1
---------------------MKTIQSNRFV-VIP--A--G-V-DI-G--V-K-----CRTVTV-KG------PRGTLVRNFNHL-R--VE-L----K-K-------I---------S-------------N-------K--------K-----IRVDKWFG-NRK----ELACVRTVCSHIENMIK-GVTVGFIYKMRSVYAHFPINCNV--------Q-DN-----NTM--IEIRNFLGEKVIRRVSMR---D-G-VKV-T-L--S--T---K-MK-DEIILEGNDVEKVSNSAALI-QQ-SVKV--KNKDIRK----------FLDGIYVSEKTSV----------
>Xenoturbella_bocki@CT01071002.H2.1
---------------------MKTILSQQSV-KVP--K--G-V-EV-R--V-H-----RRIIHV-KG------PRGSLTKNLRHI-R--LD-I----E-K-------V---------G-------------K-------N--------E-----IVVKKWFG-SRK----ELACVRTVCSHIQNMIK-GVQLGFRYKMRSVYAHFPINVNT--------Q-SN-----NTV--LEIRNFLGEKYIRHVKMA---R-G-VTC-S-L--S--A---K-MK-DELILEGNDIERVSQSAALI-QQ-SVKV--KNKDIRK----------FLDGIYVSEKTTV----------
>Branchiostoma_floridae@30914336.55
---------------------MRTIKSSEEV-KIP--D--G-I-TV-S--V-N-----ARVVTV-KG------KRGTLKKSFKHL-N--VE-M----K-M-------L---------G-------------K-------K--------K-----LQVKKWFG-NRK----ELACVRTVCSHVNNMIK-GVTLGYRYKMRSVYAHFPINCTV--------S-EG-----NSV--LDIRNFLGEKVIRRVRMS---E-G-IKV-T-L--S--T---A-MK-DELYLEGNDLEQVSRSAALV-QQ-STTV--KNKDIRK----------FLDGIYVSERTTIEEAED-----
>Ciona_savignyi@51727974.28
---------------------MKIIHSSQVV-TLP--D--E-V-KV-W--V-K-----GRVVTV-RG------PRGVLKKNFNHL-K--VE-L----T-K-------V---------G-------------A-------N--------S-----VKVDKWFG-NRK----DLACVRTICSHINNMAT-GVTKGYRYKMRTVYAHFPINCNI--------T-DE-----GKK--IEIRNFLGEKFVRRVDMR---A-G-VTV-V-S--S--S---K-QK-DELILDGNDIELVSLSAALI-QQ-STTV--KNKDIRK----------FLDGVYVSQKTTISQ--------
>Ciona_intestinalis@XP_002128735
---------------------MKIIHSSQVV-TLP--D--E-V-KV-S--V-K-----GRVVTV-RG------PRGVLKKNFNHL-K--VE-L----T-K-------V---------G-------------T-------N--------S-----VKVDKWFG-NRK----DLACVRTICSHINNMAT-GVTKGYRYKMRSVYAHFPINCNI--------T-EE-----GKK--IEIRNFLGEKFVRRVDMR---A-G-VKV-V-S--S--A---K-QK-DELILDGNDIELVSLSAALI-QQ-STTV--KNKDIRK----------FLDGIYVSQKTTIVEDEAL----
>Clavelina_lepadiformis@CT01091002.H1.1
---------------------MKTIHSDQVV-TLP--D--D-V-NV-W--V-K-----GRIVTV-RG------PRGALKKNFGHL-K--IE-L----S-K-------V---------G-------------P-------N--------S-----LKVEKWFG-SRK----DLACVRTVCSHITNMAT-GVTKGYRYKMRSVYAHFPINCNI--------T-DE-----GRK--IEIRNFLGEKFVRKVDMR---G-G-VTV-T-A--S--P---K-QK-DELIIDGNDIELVSLSAALI-QQ-STTV--KNKDIRK----------FLDGIYVSQKTTIVQ--------
>Phallusia_mammilata@CT01091002.H1.1
---------------------MKNIHSNEVV-TLP--D--N-V-SV-W--V-K-----GRIVTV-RG------PRGRLVKNFGHL-K--VE-L----T-K-------V---------G-------------K-------N--------S-----VRVDKWFG-TRK----DLSCVRTICSHIKNMAT-GVTKGYKYKMRSVYAHFPINCNI--------T-DE-----GTK--IEIRNFLGEKFVRRVNMK---E-G-VVV-S-A--S--P---K-QK-DELILQGNDIEQVSLSAALI-QQ-STTV--KNKDIRK----------FLDGIYVSQKTIVEE--------
>Cystodytes_dellechiajei@CT01091002.H1.1
---------------------MKTIHSTQTV-TLP--K--E-V-EV-W--V-K-----NRKVTV-KG------PRGTLTKNFNHQ-K--IE-M----Q-K-------V---------G-------------R-------S--------K-----IRVDKWFG-TRK----ELACIRTVCSHITNMAT-GVTKGYRYKMRSVYAHFPINCSI--------Q-DE-----GKK--IEIRNFLGEKFVRRVSMH---E-G-VTV-V-A--S--K---K-QK-DELILDGNDIERVSLSAALI-QQ-STSV--KNKDIRK----------FLDGIYVSLKTTI----------
>Molgula_tectiformis@68106153.15
---------------------MKTIESSQEV-TVP--K--G-V-KI-S--V-K-----GRSVTI-RG------DRGVLKKNFNHL-R--IE-L----T-Q-------T---------G-------------K-------N--------R-----VKVTKWFG-NRK----DLACVRTVCSHITNMAT-GVTKGYRYKMRSVYAHFPINCNI--------T-DG-----GTR--VDIRNFLGEKFTRKVNMR---E-G-VTI-M-A--S--T---K-QK-DELILEGNDIEKVSQSAALV-QQ-STTV--KNKDIRK----------FLDGIYVSQK-------------
>Bostrichobranchus_pilularis@CT01091002.H1.1
---------------------MKVIQSSQEV-TVP--D--N-V-NI-W--V-K-----GRTVTV-RG------ERGVLKKNFNHL-K--ME-L----T-K-------S---------G-------------K-------N--------R-----IKVTKWYG-NRK----DLACVRTVCSHINNMVT-GVTKGYRYKMRSVYAHFPINCNV--------V-DD-----GSR--IEIRNFLGEKFTRKVDMR---T-G-VNV-S-M--S--Q---S-QK-DELILDGNDIEMVSQSAALI-QQ-STTV--KNKDIRK----------FLDGIYVSQKTNI----------
>Molgula_occidentalis@CT01091002.H1.1
---------------------MRVIESSQEV-TVP--D--N-V-KI-W--V-K-----GRVVTI-RG------ERGTLKKNFGHL-K--IE-L----L-K-------T---------G-------------P-------N--------R-----VKVVKWFG-SRK----DLACVRTVCSHINNMVT-GVTKGYRYKMRSVYAHFPINCNV--------L-ND-----GTS--IEIRNFLGEKYTRKVSMR---E-G-VKI-A-A--S--T---K-QK-DELILDGNDIEMVSQSAALV-QQ-STTV--KNKDIRK----------FLDGIYVSMKTTIVDDSA-----
>Molgula_gulf@CT01091002.H1.2
---------------------MKTIKSSQEV-VVP--E--N-V-KI-W--V-K-----GRTVTV-RG------ERGTLKRNFNHL-R--IE-L----L-K-------T---------G-------------K-------N--------R-----VTVTKWFG-NRK----DIACVRTVCSHINNMVT-GVTKGYRYKMRSVYAHFPINCNI--------T-QD-----GTF--IEIRNFLGEKYTRKVAMR---E-G-VKI-Y-A--S--Q---K-QK-DELILEGNDIENVSGSAALV-QQ-STTV--KNKDIRK----------FLDGIYVSHK-------------
>Halocynthia_roretzi@DB629496.H1.1
------------------------INSSQDV-TVP--A--G-V-KI-W--V-K-----GRLVTV-RG------ERGVLKRNFNHL-K--IE-L----K-K-------I---------S-------------P-------D--------T-----VRVEKWFG-NRK----DLACVRTICSHITNMAV-GVTKGYRYKMRSVYAHFPINCNV--------A-EG-----GQA--IDIRNFLGEKFTRTVNMR---S-G-VSV-R-M--S--Q---K-QK-DELIVEGNDIELVSQSAALI-QQ-STTV--RNKDIRK----------FLDGIYVSKK-------------
>Polyandrocarpa_maxima@CT01091002.H1.1
---------------------MKTLHSSQDV-TVP--E--G-V-KI-W--V-K-----GRTVTV-RG------ERGMLKRNFNHL-K--VE-L----S-K-------V---------G-------------P-------R--------T-----IRVDKWFG-NRK----DLACVRTICSHITNMAT-GVTKGYRYKMRSVYAHFPINCNV--------I-DG-----GSS--IEIRNFLGEKFVRRVAMK---E-G-VKI-S-L--S--A---K-QK-DELILEGNDIEMVSQCAALV-QQ-STTV--KNKDIRK----------FLDGIYVSKKTTVAEDDA-----
>Dendrodoa_grossularia@CT01091002.H1.1
---------------------MKIIHSSQDV-TVP--E--G-V-KV-W--V-K-----GRTVTV-RG------DRGTLKRNFNHL-K--VE-L----S-K-------T---------G-------------P-------G--------T-----VRVDKWFG-NRK----DLACVRTICSHIGNMAT-GVTKGYRYKMRSVYAHFPINCNV--------I-DD-----GSC--IEIRNFLGEKFVRRVPMK---E-G-VKI-C-M--S--A---K-QK-DELILDGNDIEVVSQCAARV-QQ-STTV--KNKDIRK----------FLDGVYVSKKTTIADDEA-----
>Styela_plicata@CT01091002.H1.1
---------------------MKTIHSSQDV-TVP--E--G-V-KL-W--V-N-----GRTVTV-RG------DRGTLKRNFNHL-K--VE-L----S-K-------V---------G-------------P-------R--------T-----IRVDKWFG-NRK----DLACVRTICSHITNMAT-GVTKGYKYKMRSVYAHFPINCHI--------V-ND-----GTT--VEIRNFLGEKFIRKVSMR---D-G-VKI-S-A--S--P---K-QK-DELILEGNDIELVSQSAALV-QQ-STMV--KNKDIRK----------FLDGIYVSQKTHVVVDE------
>Botryllus_schlosseri@CT01110107.H1.1
---------------------MKTIHSSQTV-TVP--E--G-V-NV-W--V-K-----GRKVTV-KG------TRGTLVRNFNHL-K--VE-M----T-K-------V---------G-------------T-------R--------S-----VRVDKWFG-NRK----DLACVRTICSHITNMAT-GVTKGYRYKMRSVYAHFPINCNI--------V-EA-----GSL--VEIRNFLGEKFVRKVAMR---E-G-VTI-C-T--S--T---K-QK-DELILDGNDIELVSQSAALV-QQ-STTV--KNKDIRK----------FLDGIYVSQKTTIEEDSA-----
>Oikopleura_dioica@CBY23715
---------------------MKYLHHSQEV-TVD--A--A-C-TV-E--V-K-----TRVVTV-TG------PRGTLVKNFKHL-K--VE-M----K-Q-------T---------G-------------P-------R--------S-----ILVEKWMG-SSK----DRAAVRTVCSHISNMSK-GVTLGFRYKLRSAYAHFPINCAV--------I-QG-----GNV--LEVRNFLGEKFLRVVPMP---E-G-VTV-E-I--S--T---A-MK-DELYVSGNDIEAVSKSAARI-QQ-CTTV--KNKDIRK----------FLDGIYVSEKTTIDKPAEK----
>Oikopleura_dioica@Odic131234.H1.1
---------------------MKYLHHSQEV-TVN--A--A-C-TV-D--V-K-----TRIVTV-TG------PRGTLVKNFKHL-K--VE-M----K-Q-------T---------G-------------P-------R--------S-----ILVEKWMG-SSK----DRAAVRTVCSHISNMSK-GVTLGFRYKLRSAYAHFPINCAV--------I-QG-----GDV--LEVRNFLGEKFLRVVPMA---E-G-VTV-E-I--S--K---A-MK-DELYVSGNDIEAVSKSAARI-QQ-CTTV--KNKDIRK----------FLDGIYVSEKTTIDKPAE-----
>Petromyzon_marinus@51793508.62
---------------------MKTIQSNQIV-DIP--D--N-V-TV-M--L-K-----GRKVTV-KG------PRGVLKREFNHI-N--LE-L----S-L-------L---------G-------------K-------NK-----K-K-----LRVEKWWG-NRK----ELATVRTICSHVMNMMK-GVTLGFRYKMRSVYAHFPINVVV--------Q-DT-----GKL--VEIRNFLGEKYTRRVQMR---P-G-VTC-A-L--S--T---N-QK-DELILEGNDIELVSNSAALI-QQ-ATTV--KNKDIRK----------FLDGIYVSEKTTVQE--------
>Lethenteron_japonicum@CT01080929.H1.1
---------------------MKTIQSNQIV-DIP--E--N-V-TV-M--L-K-----GRKVTV-KG------PRGVLKREFNHI-N--LE-L----S-L-------L---------G-------------K-------NK-----K-K-----LRVEKWWG-NRK----ELATVRTICSHVMNMMK-GVTLGFRYKMRSVYAHFPINVVV--------Q-DT-----GKL--VEIRNFLGEKYTRRVQMR---P-G-VTC-A-L--S--T---N-QK-DELILEGNDIELVSNSAALI-QQ-ATTV--KNKDIRK----------FLDGIYVSEKTTVLE--------
>Myxine_glutinosa@AAN73364
------------------------------------------------------------IVTV-KG------PRGVLTRRFNHC-N--LE-M----T-L-------M-----------------------K-------K--------K-----LRVDKWWG-TRK----ELATVRTICSHVQNMIK-GVTLGFRYKMRSVYAHFPINVVS--------K-DD-----GQL--VEIRNFLGEKFIRRAQMR---P-G-VTC-A-V--S--T---A-LK-DELILEGNDIELVSNSAALI-QQ-SITV--KKKGIRK----------FLDGIYVTEKGT-----------
>Eptatretus_burgeri@53880557.2
---------------------MKTIRSSQTV-MIP--S--N-V-DV-R--L-R-----GRIVKV-KG------PRGELTRRFHHC-N--LE-M----T-L-------V---------K-------------N-------K--------R-----LRVDKWWG-TRK----ELATVRTICSHVQNMIK-GVTLGFRYKMRSVYAHFPINVVS--------K-DE-----GQL--VEIRNFLGEKYIRRVQMR---P-G-VTC-T-V--S--T---A-QK-DELILEGNDIELVSNSAALI-QQ-STTV--KKKDIRK----------FLDGIYVSEKATIEQA-------
>Leucoraja_erinacea@CT01081213.H1.1
---------------------MKTILSSQIV-DIP--E--N-V-TV-T--L-K-----GRTVIV-KG------PRGTLRREFNHI-N--LE-L----S-L-------L---------G-------------T-------KK-----K-K-----LRVDKWWG-NRK----ELATVRTICSHVQNMIK-GVTVGFRYKMRSVYAHFPINVVV--------Q-ET-----GSL--VEIRNFLGEKFIRRVRMK---S-G-VSC-I-V--S--Q---A-QK-DELVLEGNDIELVSNSAALI-QQ-ATTV--KKKDIRK----------FLDGIYVSDKGTV----------
>Danio_rerio@AAI15140
---------------------MKTILSNQTV-DIP--D--N-V-TV-S--L-K-----GRTVTV-KG------PRGVLRREFNHI-N--LE-L----S-L-------L---------G-------------K-------KQ-----K-K-----LRVDKWWG-NRK----ELATVRTICSHVQNMIK-GVTLGFRYKMRSVYAHFPINVVI--------Q-ES-----GSL--VEIRNFLGEKYIRRVRMR---Q-G-VAC-A-V--S--A---A-QK-DELVLEGNDIELVSNSAALI-QQ-ATTV--KNKDIRK----------FLDGIYVSEKGTVVEAES-----
>Oreochromis_niloticus@XP_004564358
---------------------MKTILSSQTV-DLP--D--N-V-EV-R--L-K-----GRTVTV-KG------PRGKLTREFNHI-N--LE-L----S-L-------L---------G-------------K-------KQ-----K-K-----LRVDKWWG-NRK----ELATVRTICSHVQNMIK-GVTLGFRYKMRSVYAHFPINVVI--------Q-ES-----GTL--VEIRNFLGEKYIRRVRMR---G-G-VLC-S-V--S--A---A-QK-DELVLEGNDIELVSNSAALI-QQ-ATTV--KNKDIRK----------FLDGIYVSEKGTVLEPEQ-----
>Xenopus_laevis@AAH46581
---------------------MKTILSNQIV-DIP--Q--N-V-DI-S--L-K-----GRTVTV-KG------PRGVLRKNFNHI-N--VE-L----C-L-------M---------G-------------K-------KK-----R-R-----LRVDKWWG-NRK----ELATVRTICSHVQNMVK-GVTLGFRYKMRSVYAHFPINVVI--------Q-ES-----GSL--VEIRNFLGEKYIRRVRMR---S-G-VAC-T-V--S--Q---A-QK-DELILEGNDIELVSNSAALI-QQ-ATTV--KNKDIRK----------FLDGIYVSEKGTVQQLEE-----
>Xenopus_tropicalis@XP_004910977
---------------------MKTILSNQIV-DIP--E--N-V-DI-S--L-K-----GRTVTV-KG------PRGVLRKNFNHI-N--VE-L----C-L-------L---------G-------------K-------KK-----R-R-----LRVDKWWG-NRK----ELATVRTICSHVQNMVK-GVTLGFRYKMRSVYAHFPINVVI--------Q-EN-----GSL--VEIRNFLGEKYIRRVRMR---S-G-VAC-A-L--S--Q---A-QK-DELILEGNDIELVSNSAALI-QQ-ATTV--KNKDIRK----------FLDGIYVSEKGTVQQVEE-----
>Ambystoma_mexicanum@45806086.1
---------------------MKTILNNQTV-DIP--D--N-V-DI-K--L-K-----GRTVIV-KG------PRGSLRRDFNHI-N--VE-L----C-L-------M---------G-------------K-------KH-----R-K-----LRVDKWWG-NRK----ELATVRTICSHVQNMIK-GVTLGFRYKMRSVYAHFPINVVI--------Q-ET-----GTL--VEIRNFLGEKYIRRVRMR---Q-G-VNC-A-V--S--Q---A-QK-DELILEGNDIELVSNSAALI-QQ-ATTV--KNKDIRK----------FLDGIYVSEKGTVQQLEE-----
>Ornithorhynchus_anatinus@XP_001511826
---------------------MKTILSNQTV-DIP--P--K-V-DI-V--L-K-----GRTVIV-KG------PRGSLRRDFNHI-N--VE-L----S-L-------L---------G-------------K-------KR-----K-K-----LRVDKWWG-NRK----ELATVRTICSHVQNMIK-GVTLGFRYKMRSVYAHFPINVVI--------Q-EN-----GSL--VEIRNFLGEKYIRRVRMR---A-G-VAC-S-V--S--Q---A-QK-DELILEGNDIELVSNSAALI-QQ-ATTV--KNKDIRK----------FLDGIYVSEKGTVQQADE-----
>Monodelphis_domestica@XP_001365799
---------------------MKTILSNQTV-DIP--E--N-V-DI-S--L-K-----GRTVIV-KG------PRGILRRDFNHI-N--VE-L----S-L-------L---------G-------------K-------KK-----K-R-----LRVDKWWG-NRK----ELATVRTICSHVQNMIK-GVTLGFRYKMRSVYAHFPINVVI--------Q-EN-----GSL--VEIRNFLGEKYIRRVRMR---P-G-VAC-A-V--S--Q---A-QK-DELILEGNDIELVSNSAALI-QQ-ATTV--KNKDIRK----------FLDGIYVSEKGTVQQADE-----
>Sarcophilus_harrisii@XP_003773360
---------------------MKTILSNQTV-DIP--E--N-V-DV-S--L-K-----GRTVIV-KG------PRGVLRRDFNHI-N--VE-L----S-L-------L---------G-------------K-------KK-----K-R-----LRVDKWWG-NRK----ELATVRTICSHVQNMIK-GVTLGFRYKMRSVYAHFPINVVI--------Q-EN-----GSL--VEIRNFLGEKYIRRVRMR---P-G-VAC-A-V--S--Q---A-QK-DELILEGNDIELVSNSAALI-QQ-ATTV--KNKDIRK----------FLDGIYVSEKGTVQQADE-----
>Pan_troglodytes@XP_003951311
---------------------MKTILSNQTV-DIP--E--N-V-DI-T--L-K-----GRTVIV-KG------PRGTLRRDFNHI-N--VE-L----S-L-------L---------G-------------K-------KK-----K-R-----LRVDKWWG-NRK----ELATVRTICSHVQNMIK-GVTLGFRYKMRSVYAHFPINVVI--------Q-EN-----GSL--VEIRNFLGEKYIRRVRMR---P-D-VAC-S-V--S--Q---A-QK-DELILEGNDIELVSNSAALI-QQ-ATTV--KNKDIRK----------FLDGIYVSEKGTVQQADE-----
>Homo_sapiens@XP_003121076
---------------------MKTILSNQTV-DIP--E--N-V-DI-T--L-K-----GRTVIV-KG------PRGTLRRDFNHI-N--VE-L----S-L-------L---------G-------------K-------KK-----K-R-----LRVDKWWG-NRK----ELATVRTICSHVQNMIK-GVTLGFRYKMRSVYAHFPINVVI--------Q-EN-----GSL--VEIRNFLGEKYIRRVRMR---P-G-VAC-S-V--S--Q---A-QK-DELILEGNDIELVSNSAALI-QQ-A---------------------------------------------
>Mus_musculus@XP_004658717
---------------------MKTILSNQTV-DIP--E--N-V-DI-T--L-K-----GRTVIV-KG------PRGTLRRDFNHI-N--VE-L----S-L-------L---------G-------------K-------KK-----K-R-----LRVDKWWG-NRK----ELATVRTICSHVQNMIK-GVTLGFRYKMRSVYAHFPINVVI--------Q-EN-----GSL--VEIRNFLGEKYIRRVRMR---T-G-VAC-S-V--S--Q---A-QK-DELILEGNDIELVSNSAALI-QQ-ATTV--KNKDIRK----------FLDGIYVSEKGTVQQADE-----
>Mus_musculus@BAE35531
---------------------MKTILSNQTV-DIP--E--N-V-EI-T--L-K-----GRTVIV-KG------PRGTLRRDFNHI-N--VE-L----S-L-------L---------G-------------K-------KK-----K-R-----LRVDKWWG-NRK----ELATVRTICSHVQNMIK-GVTLGFRYKMRSVYAHFPINVVI--------Q-EN-----GSL--VEIRNFLGEKYIRRVRMR---T-G-VAC-S-V--S--Q---A-QK-DELILEGNDIELVSNSAALI-QQ-ATTV--KNKDIRK----------FLDGIYVSEKGTVQQADE-----
>Bos_taurus@Q3SYR7
---------------------MKTILSNQTV-DIP--E--N-V-DI-N--L-K-----GRTVIV-KG------PRGTLRRDFNHI-N--VE-L----S-L-------L---------G-------------K-------KK-----K-R-----LRVDKWWG-NRK----ELATVRTICSHVQNMIK-GVTLGFRYKMRSVYAHFPINVVI--------Q-EN-----GSL--VEIRNFLGEKYIRRVRMR---P-G-VAC-S-V--S--Q---A-QK-DELILEGNDIELVSNSAALI-QQ-ATTV--KNKDIRK----------FLDGIYVSEKGTVQQADE-----
>Anolis_carolinensis@XP_003221516
---------------------MKTILSNQTV-DIP--E--K-V-DI-A--L-K-----GRTVIV-KG------PRGTLRRDFNHI-N--VE-L----S-L-------L---------G-------------K-------KR-----R-K-----LRVDKWWG-NRK----ELATVRTICSHVQNMIK-GVTLGFRYKMRSVYAHFPINVVI--------Q-ES-----GSL--VEIRNFLGEKFIRRVRMR---P-G-VNC-I-V--S--Q---A-QK-DELILEGNDIELVSNSAALI-QQ-ATTV--KNKDIRK----------FLDGIYVSEKGTVQQVDE-----
>Crotalus_adamanteus@AFJ51281
---------------------MKTILSNQTV-DIP--E--K-V-DI-I--L-K-----GRTVTV-KG------PRGTLKRDFNHI-N--VE-L----S-L-------L---------G-------------K-------KR-----K-K-----LRVDKWWG-NRK----ELATVRTICSHVQNMIK-GVTLGFRYKMRSVYAHFPINVVI--------Q-ES-----GSL--VEIRNFLGEKYIRRVRMR---A-G-VNC-A-V--S--Q---A-QK-DELILEGNDIELVSNSAALI-QQ-ATTV--KNKDIRK----------FLDGIYVSEKGTVQQADE-----
>Gallus_gallus@NP_001244262
---------------------MKTILSNQTV-DIP--E--Q-V-SV-S--L-K-----GRTVIV-KG------PRGTLRRDFNHI-N--VE-L----S-L-------L---------G-------------K-------KR-----R-K-----LRVDKWWG-NRK----ELATVRTICSHVQNMIK-GVTLGFRYKMRSVYAHFPINVVI--------Q-DN-----GSL--VEIRNFLGEKYIRRVRMR---P-G-VSC-A-V--S--Q---A-QK-DELILEGNDIELVSNSAALI-QQ-ATTV--KNKDIRK----------FLDGIYVSEKGTVQQADE-----
>Taeniopygia_guttata@ACH44173
---------------------MKTILSNQTV-DIP--E--Q-V-GV-S--L-K-----GRTVIV-KG------PRGTLRRDFNHI-N--VE-L----S-L-------L---------G-------------K-------KH-----K-K-----LRVDKWWG-NRK----ELATVRTICSHVQNMIK-GVTLGFRYKMRSVYAHFPINVVI--------Q-DN-----GSL--VEIRNFLGEKYIRRVRMR---P-G-VTC-A-V--S--Q---A-QK-DELILEGNDIELVSNSAALI-QQ-ATTV--KNKDIRK----------FLDGIYVSEKGTVQQADE-----
>Taeniopygia_guttata@ACH44170
---------------------MKTILSNQTV-DIP--E--Q-V-GV-S--L-K-----GRTVIV-KG------PRGTLRRDFNHI-N--VE-L----S-L-------L---------G-------------K-------KR-----K-K-----LRVDKWWG-NRK----ELATVRTICSHVQNMIK-GVTLGFRYKMRSVYAHFPINVVI--------Q-DN-----GSL--VEIRNFLGEKYIRRVRMR---P-G-VTC-A-V--S--Q---A-QK-DELILEGNDIELVSNSAALI-QQ-ATTV--KNKDIRK----------FLDGIYVSEKGTVQQADE-----
>Meleagris_gallopavo@XP_003205908
---------------------MKTILSNQTV-DIP--D--Q-V-TV-S--L-K-----GRTVIV-KG------PRGTLRRDFNHI-N--VE-L----S-L-------L---------G-------------K-------KR-----R-K-----LRVDKWWG-NRK----ELATVRTICSHVQNMIK-GVTLGFRYKMRSVYAHFPINVVI--------Q-DN-----GSL--VEIRNFLGEKYIRRVRMR---P-G-VSC-A-V--S--Q---A-QK-DELILEGNDIELVSNSAALI-QQ-ATTV--KNKDIRK----------FLDGIYVSEKGTVQQADE-----
>Bos_grunniens_mutus@Q3SYR7
---------------------MKTILSNQTV-DIP--E--N-V-DI-N--L-K-----GRTVIV-KG------PRGTLRRDFNHI-N--VE-L----S-L-------L---------G-------------K-------KK-----K-R-----LRVDKWWG-NRK----ELATVRTICSHVQNMIK-GVTLGFRYKMRSVYAHFPINVVI--------Q-EN-----GSL--VEIRNFLGEKYIRRVRMR---P-G-VAC-S-V--S--Q---A-QK-DELILEGNDIELVSNSAALI-QQ-ATTV--KNKDIRK----------FLDGIYVSEKGTVQQADE-----
>Callorhinchus_milii@AFM90858
---------------------MKTILSNQIV-DIP--D--N-V-EV-A--L-K-----GRRVVV-KG------PRGTLRREFNHI-N--LE-L----S-L-------L---------G-------------I-------KK-----K-K-----LRVDKWWG-NRK----ELATVRTICSHVQNMIK-GVTLGFKYKMRSVYAHFPINVIV--------Q-EA-----GSL--VEIRNFLGEKYIRRVRMK---P-G-VSC-A-V--S--Q---A-LK-DELILEGNDVELVSNSAALI-QQ-ATTV--KNKDIRK----------FLDGIYVSEKGTVVEPTS-----
>Callorhinchus_milii@AFM89564
---------------------MKTILSNQIV-DIP--D--N-V-EV-A--L-K-----GRRVVV-KG------PRGTLRREFNHI-N--LE-L----S-L-------L---------G-------------I-------KK-----K-K-----LRVDKWWG-NRK----ELATVRTICSHVQNMIK-GVTLGFKYKMRSVYAHFPINVIV--------Q-EA-----GSL--VEIRNFLGEKYIRRVRMK---P-G-VSC-A-V--S--Q---A-LK-DELILEGNDVELVSNSAALI-QQ-ATTV--RKKDIRK----------FLDGIYVSEKGTVVALQTD----
>Chelonia_mydas@EMP29567
---------------------MKTILSNQTV-DIP--E--K-V-DI-S--L-K-----GRAVIV-KG------PRGTLRRDFNHI-N--VE-L----S-L-------L---------G-------------K-------KH-----K-K-----LRVDKWWG-NRK----ELATVRTICSHVQNMIK-GVTLGFRYKMRSVYAHFPINVVI--------Q-EN-----GSL--VEIRNFLGEKYIRRVRMR---P-G-VAC-A-V--S--Q---A-QK-DELILEGNDIELVSNSAALI-QQ-ATTV--KNKDIRK----------FLDGIYVSEKGTVQQADE-----
>Columba_livia@EMC82962
---------------------MKTILSNQTV-DIP--E--Q-V-SV-S--L-K-----GRTVIV-KG------PRGTLRRDFNHI-N--VE-L----S-L-------L---------G-------------K-------KH-----K-K-----LRVDKWWG-NRK----ELATVRTICSHVQNMIK-GVTLGFRYKMRSVYAHFPINVVI--------Q-DN-----GSL--VEIRNFLGEKYIRRVRMR---P-G-VSC-A-V--S--Q---A-QK-DELILEGNDIELVSNSAALI-QQ-ATTV--KNKDIRK----------FLDGIYVSEKGTVQQADE-----
>Doliolum_nationalis@CT01130507.H1.1
---------------------MKIIHSAQTV-TVP--D--D-V-SV-H--V-N-----GRKVTV-KG------PRGTLLKDFGHL-K--IE-L----K-K-------T---------G-------------A-------H--------S-----VKVDKWFG-TRR----DLACVRTVCSHITNMAT-GVTKGYRYKMRSVYAHFPINCNI--------T-NE-----GAD--IEIRNFLGEKFVRRVAMK---D-G-VKV-T-A--S--A---K-QK-DELILDGNDIENVSLSAALI-QQ-STTV--KNKDIRK----------FLDGIYVSQKTTIYDD-------
>Salpa_fusiformis@Sfus33690.H1.1
---------------------MKVVKSNQEV-TLP--E--G-V-KV-W--V-K-----GRVVTV-RG------PRGMLRKDFGHL-K--IE-L----T-K-------K---------G-------------P-------S--------T-----IQVQKWFG-TRK----DISCVRTVCSHINNMAI-GVTKGYRYKMRSVYAHFPINCNI--------T-GE-----GAN--IEIRNFLGEKFVRRVAMR---E-G-VTV-A-A--S--P---K-QK-DELILEGNDIEQVSLSAALI-QQ-STTV--KNKDIRK----------FLDGIYVSQKTTIQ---------
>Ophionotus_victoriae@CT01130528.H1.1
---------------------MKTILSSSSV-AIP--E--G-V-EI-K--V-V-----ARVVTV-TG------PRGKLIRNFRHM-S--IV-I----K-K-------D---------G-------------K-------H--------S-----IKVDKWFG-SRK----ELAAVRTVCSHIQNMIK-GVTLGFLYKMRAVYAHFPINVNI--------S-DA-----DQL--VEIRNFLGEKYIRKVKML---P-G-VTC-A-P--S--G---K-QK-DEFIIQGNSIEKVSQSAALI-QQ-SVKV--KNKDIRK----------FLDGIYVSEKTTI----------
>Anas_platyrhynchos@EOA93375
---------------------MKTILSNQTV-DIP--D--Q-V-SV-S--L-K-----GRTVIV-KG------PRGTLRRDFNHI-N--VE-L----S-L-------L---------G-------------K-------KR-----K-K-----LRVDKWWG-NRK----ELATVRTICSHVQNMIK-GVTLGFRYKMRSVYAHFPINVVI--------Q-DN-----GSL--VEIRNFLGEKYIRRVRMR---P-G-VTC-A-V--S--Q---A-QK-DELILEGNDIELVSNSAALI-QQ-ATTV--KNKDIRK----------FLDGIYVSEKGTVQQADE-----
>Alligator_sinensis@XM_006029224.H1.1
---------------------MKTILSNQAV-DIP--E--K-V-DV-S--L-K-----GRTVIV-KG------PRGSLRRDFNHI-N--VE-L----S-L-------L---------G-------------K-------KR-----K-K-----LRVDKWWG-NRK----ELATVRTICSHVQNMIK-GVTLGFRYKMRSVYAHFPINVVI--------Q-EN-----GSL--VEIRNFLGEKYIRRVRMR---P-G-VSC-A-V--S--Q---A-QK-DELILEGNDIELVSNSAALI-QQ-ATTV--KNKDIRK----------FLDGIYVSEKGTVQQPDE-----
>Caiman_crocodilus@CT01131211.H1.1
---------------------MKTILSNQAV-DIP--E--K-V-DV-S--L-K-----GRTVIV-KG------PRGSLRRDFNHI-N--VE-L----S-L-------L---------G-------------K-------KR-----K-K-----LRVDKWWG-NRK----ELATVRTICSHVQNMIK-GVTLGFRYKMRSVYAHFPINVVI--------Q-EN-----GSL--VEIRNFLGEKYIRRVRMR---P-G-VSC-A-V--S--Q---A-QK-DELILEGNDIELVSNSAALI-QQ-ATTV--KNKDIRK----------FLDGIYVSEKGTVQQPDE-----
>Caretta_caretta@Contig127.H1.1
---------------------MKTILSNQTV-DIP--E--K-V-DI-S--L-K-----GRAVIV-KG------PRGTLRRDFNHI-N--VE-L----S-L-------L---------G-------------K-------KH-----K-K-----LRVDKWWG-NRK----ELATVRTICSHVQNMIK-GVTLGFRYKMRSVYAHFPINVVI--------Q-EN-----GSL--VEIRNFLGEKYIRRVRMR---P-G-VAC-A-V--S--Q---A-QK-DELILEGNDIELVSNSAALI-QQ-ATTV--KNKDIRK----------FLDGIYVSEKGTVQQADE-----
>Chelonoidis_nigra@CT01131211.H1.1
---------------------MKTILSNQTV-DIP--E--K-V-DI-S--L-K-----GRAVIV-KG------PRGTLRRDFNHI-N--VE-L----S-L-------L---------G-------------K-------KH-----K-K-----LRVDKWWG-NRK----ELATVRTICSHVQNMIK-GVTLGFRYKMRSVYAHFPINVVI--------Q-DN-----GSL--VEIRNFLGEKYIRRVRMR---P-G-VAC-A-V--S--Q---A-QK-DELILEGNDIELVSNSAALI-QQ-ATTV--KNKDIRK----------FLDGIYVSEKGTVQQADE-----
>Chrysemys_picta_bellii@CT01131211.H1.1
---------------------MKTILSNQTV-DIP--E--K-V-DI-S--L-K-----GRAVIV-KG------PRGTLRRDFNHI-N--VE-L----S-L-------L---------G-------------K-------KH-----K-K-----LRVDKWWG-NRK----ELATVRTICSHVQNMIK-GVTLGFRYKMRSVYAHFPINVVI--------Q-EN-----GSL--VEIRNFLGEKYIRRVRMR---P-G-VAC-A-V--S--Q---A-QK-DELILEGNDIELVSNSAALI-QQ-ATTV--KNKDIRK----------FLDGIYVSEKGTVQQADE-----
>Crocodylus_niloticus@CT01131211.H1.1
---------------------MKTILSNQAV-DIP--E--K-V-DV-S--L-K-----GRTVIV-KG------PRGSLRRDFNHI-N--VE-L----S-L-------L---------G-------------K-------KR-----K-K-----LRVDKWWG-NRK----ELATVRTICSHVQNMIK-GVTLGFRYKMRSVYAHFPINVVI--------Q-EN-----GSL--VEIRNFLGEKYIRRVRMR---P-G-VSC-A-V--S--Q---A-QK-DELILEGNDIELVSNSAALI-QQ-ATTV--KNKDIRK----------FLDGIYVSEKGTVQQPDE-----
>Cyclorana_alboguttata@Calb9708.H1.1
---------------------MKTILSNQTV-DIP--D--K-V-DI-S--L-R-----GRTVTV-KG------PRGILRRNFNHI-N--VE-L----C-L-------L---------G-------------K-------AK-----K-K-----LRVDKWWG-NRK----ELATVRTICSHVQNMIK-GVTLGFRYKMRSVYAHFPINVVI--------Q-ES-----GSL--VEIRNFLGEKYIRRVRMR---P-G-VVC-S-L--S--Q---A-QK-DELILEGNDVELVSNSAALI-QQ-ATTV--KNKDIRK----------FLDGIYVSEKGTVQQSEE-----
>Cynops_pyrrhogaster@CT01131211.H1.1
--------------------------NNQTV-DIP--D--K-V-DI-T--L-K-----GRTVIV-KG------PRGSLRRDFNHI-N--VE-L----C-L-------I---------G-------------K-------KH-----R-K-----LRVDKWWG-NRK----ELATVRTICSHVQNMIK-GVTLGFRYKMRSVYAHFPINVVI--------Q-ET-----GSL--VEIRNFLGEKYIRRVRMR---Q-G-VNC-A-L--S--Q---A-QK-DELILEGNDIELVSNSAALI-QQ-ATTV--KNKDIRK----------FLDGIYVSEKGTVQQLEE-----
>Elaphe_guttata@CT01131211.H1.1
---------------------MKTILSNQTV-DIP--E--K-V-DI-I--L-K-----GRTVTV-KG------PRGILKRDFNHI-N--VE-L----S-L-------L---------G-------------K-------KR-----K-K-----LRVDKWWG-NRK----ELATVRTICSHVQNMIK-GVTLGFRYKMRSVYAHFPINVVI--------Q-ES-----GSL--VEIRNFLGEKYIRRVRMR---Q-G-VNC-A-V--S--Q---A-QK-DELILEGNDIELVSNSAALI-QQ-ATTV--KNKDIRK----------FLDGIYVSEKGTVQQADE-----
>Emys_orbicularis@Contig19913.H1.1
---------------------MKTILSNQTV-DIP--E--K-V-DI-S--L-K-----GRAVIV-KG------PRGTLRRDFNHI-N--VE-L----S-L-------L---------G-------------K-------KH-----K-K-----LRVDKWWG-NRK----ELATVRTICSHVQNMIK-GVTLGFRYKMRSVYAHFPINVVI--------Q-EN-----GSL--VEIRNFLGEKYIRRVRMR---P-G-VAC-A-V--S--Q---A-QK-DELILEGNDIELVSNSAALI-QQ-ATTV--KNKDIRK----------FLDGIYVSEKGTVQQADE-----
>Eublepharis_macularius@CT01131211.H1.1
---------------------MKTILSNQTV-DIP--D--K-V-DI-R--L-K-----GRTVIV-KG------PRGRLRRDFNHI-N--VE-L----S-L-------L---------G-------------K-------KR-----K-K-----LRVDKWWG-NRK----ELATVRTICSHVQNMIK-GVTLGFRYKMRSVYAHFPINVVI--------Q-EN-----GSL--VEIRNFLGEKYIRRVRMR---P-G-VNC-T-V--S--Q---A-QK-DELILEGNDIELVSNSAALI-QQ-ATTV--KNKDIRK----------FLDGIYVSEKGTVQQADE-----
>Lampropholis_coggeri@Lcog184771.H1.1
---------------------MKTILSNQTV-DIP--D--K-V-DI-N--L-K-----GRTVIV-KG------PRGTLKRDFNHI-N--VE-L----S-L-------L---------G-------------K-------KR-----K-K-----LRVDKWWG-NRK----ELATVRTICSHVQNMIK-GVTLGFRYKMRSVYAHFPINVVI--------Q-ET-----GSL--VEIRNFLGEKYIRRVRMR---P-G-VNC-I-V--S--Q---A-QK-DELILEGNDIELVSNSAALI-QQ-ATTV--KNKDIRK----------FLDGIYVSEKGTVQQADE-----
>Latimeria_chalumnae@CT01131211.H1.1
---------------------MKTILSNQTV-DIP--D--T-V-EV-A--L-K-----GRTVIV-KG------PRGTLRREFNHI-N--LE-L----S-L-------L---------G-------------K-------KR-----K-K-----LRVDKWWG-NRK----ELATVRTICSHVQNMIK-GVTLGFRYKMRSVYAHFPINVVI--------Q-DN-----GSL--VEIRNFLGEKYIRRVRMR---Q-G-VAC-A-L--S--Q---A-QK-DELVLEGNDIELVSNSAALI-QQ-ATTV--KKKDIRK----------FLDGIYVSEKGTV----------
>Latimeria_menadoensis@CT01131211.H1.1
-------------------------LSNQTV-DIP--D--T-V-EV-A--L-K-----GRTVIV-KG------PRGTLRREFNHI-N--LE-L----S-L-------L---------G-------------K-------KR-----K-K-----LRVDKWWG-NRK----ELATVRTICSHVQNMIK-GVTLGFRYKMRSVYAHFPINVVI--------Q-DN-----GSL--VEIRNFLGEKYIRRVRMR---Q-G-VAC-A-L--S--Q---A-QK-DELVLEGNDIELVSNSAALI-QQ-ATTV--KKKDIRK----------FLDGIYVSEKGTV----------
>Notophthalmus_viridescens@CT01131211.H1.1
---------------------MKTILNNQTV-DIP--D--K-V-DI-T--L-K-----GRTVIV-KG------PRGSLRRDFNHI-N--VE-L----C-L-------I---------G-------------K-------KH-----R-K-----LRVDKWWG-NRK----ELATVRTICSHVQNMIK-GVTLGFRYKMRSVYAHFPINVVI--------Q-ET-----GSL--VEIRNFLGEKYIRRVRMR---Q-G-VNC-A-L--S--Q---A-QK-DELILEGNDIELVSNSAALI-QQ-ATTV--KNKDIRK----------FLDGIYVSEKGTVQQLEE-----
>Phrynops_hilarii@Contig25561.H1.1
---------------------MKTILSNQTV-DIP--E--K-V-DV-S--L-K-----GRTVIV-KG------PRGTLRRDFNHI-N--VE-L----S-L-------L---------G-------------K-------KR-----K-K-----LRVDKWWG-NRK----ELATVRTICSHVQNMIK-GVTLGFRYKMRSVYAHFPINVVI--------Q-EN-----GSL--VEIRNFLGEKYIRRVRMR---T-G-VAC-A-V--S--Q---A-QK-DELILEGNDIELVSNSAALI-QQ-ATTV--KNKDIRK----------FLDGIYVSEKGTVQQADE-----
>Podarcis_sp.@CT01131211.H1.1
---------------------MKTILSNQTV-DIP--E--K-V-EV-R--L-K-----GRTVIV-KG------PRGTLQRDFNHI-N--VE-L----S-L-------L---------G-------------K-------KR-----K-K-----LRVDKWWG-NRK----ELATVRTICSHVQNMIK-GVTLGFRYKMRSVYAHFPINVVI--------Q-ES-----GSL--VEIRNFLGEKYIRRVRMR---P-G-VNC-A-V--S--Q---A-QK-DELILEGNDIELVSNSAALI-QQ-ATTV--KNKDIRK----------FLDGIYVSEKGTVQQADE-----
>Pogona_vitticeps@CT01131211.H1.1
---------------------MKTILSNQTV-DIP--E--K-V-DI-A--L-K-----GRTVIV-KG------PRGSLRRDFNHI-N--VE-L----S-L-------L---------G-------------K-------KR-----K-K-----LRVDKWWG-NRK----ELATVRTICSHVQNMIK-GVTLGFRYKMRSVYAHFPINVVI--------Q-ES-----GSL--VEIRNFLGEKYIRRVRMR---P-G-VTC-A-L--S--Q---A-QK-DELILEGNNIELVSNSAALI-QQ-ATTV--KNKDIRK----------FLDGIYVSEKGTVQQPDE-----
>Protopterus_annectens@CT01131211.H1.1
---------------------MKTILSSQTV-DIP--S--D-V-TL-S--L-N-----GRTINV-KG------PRGELKRQFNHI-N--LE-L----C-L-------I---------G-------------K-------KQ-----R-K-----LRVDKWWG-NRK----ELATVRTICSHVQNMIK-GVTLGFRYKMRSVYAHFPINVVI--------Q-ET-----GSL--VEIRNFLGEKYIRRVRMR---Q-G-VSC-Q-L--S--A---S-QK-DELILEGNDIELVSNSAALI-QQ-ATTV--KHKDIRK----------FLDGIYVSEKGTVVQQE------
>Python_regius@CT01131211.H1.1
---------------------MKTILSNQTV-DIP--E--K-V-NV-I--L-K-----GRTVTV-KG------PRGTLRRDFNHI-N--VE-L----S-L-------L---------G-------------K-------KR-----K-K-----LRVDKWWG-NRK----ELATVRTICSHVQNMIK-GVTLGFRYKMRSVYAHFPINVVI--------Q-EN-----GSL--VEIRNFLGEKYIRRVRMR---P-G-VNC-A-V--S--Q---A-QK-DELILEGNDIELVSNSAALI-QQ-ATTV--KNKDIRK----------FLDGIYVSEKGTVQQADE-----
>Rana_chensinensis@Rche7694.H1.1
---------------------MKTILSNQTV-DIP--D--K-V-AI-S--L-K-----GRTVTX-KG------PRGTLRKNFNHI-N--VE-L----C-L-------L---------G-------------R-------KK-----K-R-----LLVDKWWG-NRK----ELATVRTICSHVQNMIK-GVTLGFRY---------------------------------------------------------------------------------------------------------------------------------------------------------
>Sphenodon_punctatus@CT01131211.H1.1
---------------------MKTILSNQTV-DIP--D--K-V-DI-T--L-K-----GRTVIV-KG------PRGTLRRDFNHI-N--VE-L----S-L-------L---------G-------------K-------RR-----K-K-----LRVDKWWG-NRK----ELATVRTICSHVQNMIK-GVTLGFRYKMRSVYAHFPINVVI--------Q-ET-----GSL--VEIRNFLGEKYIRRVRMR---P-G-VFC-A-V--S--Q---A-QK-DELILEGNDIELVSNSAALI-QQ-ATTV--KNKDIRK----------FLDGIYVSEKGTVQQPDE-----
>Trachemys_scripta@CT01131211.H1.1
---------------------MKTILSNQTV-DIP--E--K-V-DI-S--L-K-----GRAVIV-KG------PRGTLRRDFNHI-N--VE-L----S-L-------L---------G-------------K-------KH-----K-K-----LRVDKWWG-NRK----ELATVRTICSHVQNMIK-GVTLGFRYKMRSVYAHFPINVVI--------Q-EN-----GSL--VEIRNFLGEKYIRRVRMR---P-G-VAC-A-V--S--Q---A-QK-DELILEGNDIELVSNSAALI-QQ-ATTV--KNKDIRK----------FLDGIYVSEKGTVQQADE-----
