# Supplementary material for: A phylogenomic framework and timescale for comparative studies of tunicates
Source: BMC Biol. 2018 Apr 13;16:39. doi: 10.1186/s12915-018-0499-2 (PMC5899321; doi:10.1186/s12915-018-0499-2)
Supplement: Supplementary file 4 — Supporting data. Transcriptome assemblies, alignments, and trees. (ZIP 38502 kb) [file 12915_2018_499_MOESM4_ESM.zip › 12915_2018_499_MOESM4_ESM/12915_2018_499 (Delsuc) Files Updated 23-03-2018/rpp0.fasta]

>Strongylocentrotus_purpuratus@14155926.
--------------------M----VRED--------KATWKSNYFVRLIEN---LNEYPK-CFIVGVDN-VGSKQMQAIRSSL---R---G--H-----G-VVLMGKNTMIRKAIR---G--HM-----E-N---D-------P---G----------------------LE----K-----LLP-----HMKG-NVGFVF-T--K-----G-E--L--LEVREKILANKVAAPAKAGALAPIDVFIDSVNTGLGPE-K--TSFFQALSIATKIARGTIEILNKVHLIKLGEKVGASEATLLQMLKIYP-FSYGLQIR-QVYEAG--S--V-----FHPSILDITDEDIHVKFIEGVAN-----VAALCLQI----------------------------GYP-TP--ASVPHSIVNGFK-NILAI-A-VA-T--E-IT-FAQ--AEQAKA---FL-AD------P----SAF-------------------------------L-----A---A--A-----------------------------------------------------------------A---------A-------------S-----A-----------P------V--A--------D-----K----K-------------E--E--G----------------A-----A------K---K----E-------E--------------S----E--E---E--S---D--D------D-MG-F-G--LFD-----------------
>Paracentrotus_lividus@CT01070710.H1.1
--------------------M----VRED--------KTTWKSNYFVKIIEY---LNEYPK-CFIVGVDN-VGSKQMQAIRASL---R---G--H-----A-TVLMGKNTMIRKAIR---G--HL-----E-N---D-------P---G----------------------LE----K-----LLP-----HMKG-NVGFVF-T--K-----G-D--L--LEVRDKILENKVAAPAKAGAIAPCDVFVDAHNTGLGPE-K--TSFFQALSIATKIARGTIEILNKVHLIKLDEKVGASEATLLQMLKIFP-FSYGLQIR-QVYDSG--S--V-----FHPSILDITDEDICNKFLAGVAN-----VAAVCLQI----------------------------GYP-TP--ASVPHSIVNGFK-NVLAI-A-CA-T--E-I----------------------------------------------------------------------------------------------------------------------------------------------------------------------------------------------------------------------------------------------------------------------------------------------------------------------------------------------------------------------
>Holothuria_glaberrima@CT01070704.H1.1
--------------------M----PKED--------RGKWKADYIVKMVSL---LEEYPK-CFIVRADN-VGSKQMQQIRMSL---R---G--H-----G-IVLMGKNTIMRKAIR---G--HM-----E-H---N-------P---N----------------------LE----T-----LLP-----HLKG-NVGLVF-C--K-----G-D--L--ADVRALLLENKVAAPAKAGALAPIDVTVPAQNTGLGPE-K--TSFFQALSIATKIARGTIEILSDVHLIKVNEKVGASEATLLNMLKIFP-FSYGLIIE-QVYDNG--S--V-----FHPSILDITDEELQKRFLEGVRN-----VASVSLQI----------------------------GYP-TL--ASVPHSLVNGFK-NLLAL-A-CA-T--D-IE-FKE--AEQAKA---FI-AD------P----TAF-------------------------------I-----A---A--A-----------------------------------------------------------------P---------A--------A----APA---E-----------E------A--P--------K-----E------------------E--K--E----------E-----K-----K---------------E-------E--------------S----E--E---E--S---D--D------D-MG-F-G--LFD-----------------
>Patiria_pectinifera@CT01060721.H1.1
--------------------M----PRED--------RATWKANYFLKLVQL---FDEYPK-CFIVGVDN-VGSKQMQQIRSSL---R---G--S-----A-VVLMGKNTMMRKAIR---G--HL-----E-S---N-------P---D----------------------LE----K-----LLP-----HIKG-NVGFVF-T--K-----G-D--L--SEVRETILKNKVAAPAKAGALAPIEVFVDAHNTGLGPE-K--TSFFQALSIQTKISRGTIEILSKVHLIKVDEKVGASEAALLNMLKIYP-FSYGLKIL-QVCEGG--S--V-----FHPSILDITPEDILAKFVEGVRR-----VASVCLQI----------------------------GYP-TQ--ASVPHSIINGFK-RLLAI-A-CA-T--E-IE-FKE--AEQMKA---FL-AD------P----SAF-------------------------------V-----V---A--A-----------------------------------------------------------------P---------V--------A----AEG---K-----------D------D--K--------A-----E------------------E--K--A----------A-----E-----P-----------------------E--------------E----E--E---E--S---D--D------D-MG-F-G--LFD-----------------
>Patiria_miniata@CT01100729.H1.1
--------------------M----PRED--------RATWKANYFLKLVQL---FDEYPK-CFIVGVDN-VGSKQMQQIRSSL---R---G--S-----A-VVLMGKNTMMRKAIR---G--HL-----E-S---N-------P---D----------------------LE----K-----LLP-----HIKG-NVGFVF-T--K-----G-D--L--SEVRETILKNKVAAPAKAGAIAPIDVFVEAHNTGLGPE-K--TSFFQALSIQTKISRGTIEILSKVHLIKVDEKVGASEAALLNMLKIYP-FSYGLKIL-QVCEGG--S--V-----FHPSILDITPEDILAKFFEGVRR-----VASVCLQI----------------------------GYP-TQ--ASVPHSIINGFK-RLLAI-A-CA-T--E-IE-FKE--AEQMKA---FL-AD------P----SAF-------------------------------A-----V---A--A-----------------------------------------------------------------P---------V--------A----AEG---K-----------D------D--K--------A-----E------------------E--K--A----------A-----E-----P-----------------------E--------------E----E--E---E--S---D--D------D-MG-F-G--LFD-----------------
>Solaster_stimpsonii@CT01061031.H1.1
----------------------------------------------------------YPK-CFIVGVDN-VGSKQMQQIRSSL---R---G--T-----A-VVLMGKNTMMRKAIR---G--HL-----E-S---N-------P---D----------------------LE----K-----LIP-----HIKG-NVGFVF-T--K-----G-E--L--SDVRAKIIENKVAAPAKAGAIAPVNVFVEDHNTGLGPE-K--TSFFQALSIQTKISRGTIEILSKVHLIKADEKVGASEAALLNMLKIYP-FSYGLKIK-QVCEGS--S--V-----FHPSILDITAEDILAKFAEGVRR-----VASVCLQI----------------------------GYP-TQ--ASVPHSIINGFK-RLLAI-A-CA-T--E-IE-FKE--AQQMKA---FL-AD------P----SAF-------------------------------V-----V---A--A-----------------------------------------------------------------P---------E--------A----SRG---K-----------D------V--K--------A-----E------------------E--K--A----------A-----E-----P-----------------------E--------------E----E--E---E--S---D--D------D-MG-F-G--LFD-----------------
>Apostichopus_japonicus@CT02110417.H1.1
--------------------M----PKED--------RSKWKADYIIRMVNL---LDEYPK-CFIVRADN-VGSKQMQQIRISL---R---G--Q-----G-IVLMGKNTIMRKAIR---G--HL-----E-H---N-------P---N----------------------LE----S-----LLP-----HLKG-NVGLVF-C--K-----G-D--L--ADVRTLLLQNKVAAPAKAGAIAPVDVMVPAQNTGLGPE-K--TSFFQALSIATKISRGSIEILNTVHLIKVDEKVGASEATLLSMLKIFP-FSYGLVIE-NVYDNG--S--V-----FQPNILDITDAQLHERFLAGVRN-----VASVSLQI----------------------------GYP-TL--ASVPHSVVNGFK-NVLAL-A-CA-T--D-IE-FKE--AEQAKA---FI-AD------P----SAF-------------------------------V-----A---A--A-----------------------------------------------------------------P---------A--------Q----A-----A-----------E------E--A--------P-----K------------------E--A--A----------K-----E-----E------K---K----E-------E--------------S----D--S---E--S---D--D------D-MG-F-G--LFD-----------------
>Eucidaris_tribuloides@CT01120103.H1.1
--------------------M----PRED--------KATWKSNYFLKLIEL---LDEYPK-CFLVGVDN-VGSKQMQTIRASL---R---G--H-----A-VVLMGKNTMIRKAIR---G--HL-----E-N---N-------P---D----------------------LE----K-----LLP-----HLKG-NVGFVF-T--K-----E-D--L--LDIRDKILANKVAAPAKAGALAPIDVFIEAQNTGLGPE-K--TSFFQALSIATKISRGTIEILNKVHLIKKDEKVGASEATLLGMLKIFP-FSYGLDIK-QVYEAG--S--V-----FHPSILDITDSDIFEKFTSGVTN-----VAAVSLQI----------------------------GYP-TA--ASAPHSIVNGFK-NLLAV-A-VA-T--E-ID-FKQ--AEQAKA---FL-AD------P----SAF-------------------------------L-----A---A--T-----------------------------------------------------------------A---------A-------------A-----A-----------P------A--Q--------E-----E----Q-------------K--E--E----------------E-----T------K---K----E-------E--------------S----E--E---E--S---D--D------D-MG-F-G--LFD-----------------
>Lytechinus_variegatus@CT01120103.H1.1
--------------------M----VRED--------KATWKSNYFVKLIEN---LNEFPK-CFIVGVDN-VGSKQMQAIRASL---R---G--H-----G-VVLMGKNTMIRKAIR---G--HL-----E-K---D-------P---G----------------------LE----K-----LLP-----HMKG-NVGFVF-T--K-----G-D--L--LEVRELILSNKVAAPAKAGALAPIDVFIDGHNTGLGPE-K--TSFFQALSIATKIARGTIEILNRVHLIKKDEKVGASEATLLQMLKIYP-FSYGLQIR-QVYQDG--S--V-----FHPSILDITDADIHAKFIAGVAN-----VAALCLQI----------------------------GYP-TL--ASVPHSIVNGFK-NVLAI-A-VA-T--E-IT-FPQ--AEQAKA---FL-AD------P----SAF-------------------------------L-----A---A--A-----------------------------------------------------------------A---------A-------------A-----A-----------P------A--A--------A-----E----E-------------T--K--G----------E-----E-----P------K---K----E-------E--------------S----E--E---E--S---D--D------D-MG-F-G--LFD-----------------
>Saccoglossus_kowalevskii@XP_002733838
--------------------M----VRED--------KATWKSNYFLKIIQL---LDEYPK-CFLVGADN-VGSKQMQTIRMSL---R---G--D-----A-VVLMGKNTMMRKAIR---G--HL-----E-N---N-------P---D----------------------LE----K-----LIP-----HIKG-NVGFVF-T--T-----Q-D--L--IQIRDKILDNKVAAPARAGALAPCDVRLGAQNTGLGPE-K--TSFFQALSIPTKISRGTIEILNDVHLIKEGDKVGASEATLLNMLKISP-FTYGLKVF-QVYDSG--S--V-----FAPSVLDITDDDIANTFIEGIAQ-----IASVCLEI----------------------------GYP-TV--ASVPHSIVNGFK-NLLAL-A-AE-T--D-IE-FKE--AEQMKA---YL-AD------P----SAF-------------------------------V-----V---E--V-----------------------------------------------------------------A---------P-------------A-----A---------------------E--------E-----K----S-------------E--A--K----------------E-----E------K---K----E-------E--------------S----E--E---E--S---D--D------D-MG-F-G--LFD-----------------
>Ptychodera_flava@CT01071219.H1.1
--------------------M----VRED--------KATWKANYFMKIVQL---LDEYPK-CFLVGADN-VGSKQMQQIRISL---R---G--E-----G-VILMGKNTMMRKAIR---G--HL-----E-N---N-------P---D----------------------LE----K-----LLP-----HLKG-NVGFVF-T--K-----S-D--L--IHVRDKILENKVAAPARAGAIAPVDVRLPAQNTGLGPE-K--TSFFQALSIPTKIARGTIEILNDVHLIKIGEKVGASEATLLNMLKISP-FSYGLKVF-QVYDSG--S--V-----FEPSVLDITDDDIAKRFAEGIAN-----IASVSLQI----------------------------GYP-TV--ASVPHSMVNGFK-NLLAI-A-AE-T--D-IE-FKE--ADQMKA---YL-AD------P----SAF-------------------------------A-----V------A-----------------------------------------------------------------A---------P-------------A-----A---------------------E--------ET----K----G-------------R--S--Q----------------G-----R------E---E----E-------E--------------S----E--E---E--S---D--D------D-MG-F-G--LFD-----------------
>Balanoglossus_clavigerus@CT01101218.H1.1
--------------------M----VRED--------RTTWKANYFLKIVQL---LDEYPK-CFVVGADN-VGSKQMQQIRISL---R---G--E-----G-VVLMGKNTMMRKAIR---G--HL-----D-Q---N-------P---D----------------------LE----K-----LLP-----HLKG-NVGFVF-T--K-----G-D--L--IHVRDIILDNKVAAPARAGAIAPVDVRLPAQNTGLGPE-K--TSFFQALSIPTKIARGTIEILSNVHLIKEGDKVGASEATLLNMLKISP-FSYGLKVL-SVYDSG--S--V-----FEPSLLNITDDDICKMFAEGIAN-----IASVSL------------------------------------------------------------------------------------------------------------------------------------------------------------------------------------------------------------------------------------------------------------------------------------------------------------------------------------------------------------------------------------------------------------------------------------------
>Xenoturbella_bocki@CT01071002.H1.1
--------------------M----VRED--------KAAWKANYFVKIKSF---LDEYPK-AFIVGVDN-VSSKQMQTIRMSL---R---G--S-----A-EVLMGKNTMIRKAIR---T--HL-----E-Q---N-------P---G----------------------LE----K-----LMP-----HIKG-NVGFVF-T--K-----E-D--L--IETRDKIMANRVAAPARAGAWAPCDVYVPAQNTGLGPE-K--TSFFQALQIPTKISRGSIEILNDVHLITKDAKVGASEATLLQMLKIYP-FSYGLEIS-QVYDSG--T--V-----FHPNILDITNEDIRVKFLDGVMN-----VSSVCLQI----------------------------GYP-TV--VSVPHSIVNGMK-NLMAV-A-AE-T--E-IT-FKE--AEQMKA---YL-AD------P----SAF-------------------------------A-----V---V--A-----------------------------------------------------------------A---------A-------------P-----T---------------------D--------A-----P----A-------------A--A--K----------------E-----E------A---K----V-------E----E---------E----E--E---E--S---D--D------D-LG-F-G--LFD-----------------
>Branchiostoma_floridae@30922508.78
--------------------M----VRED--------KATWKSNYFLKIVRL---LDEYPK-CFIVGADN-VGSNQMQRIRMSL---R---G--T-----G-EILMGKNTMMRKAIR---G--HM-----E-N---N-------P---A----------------------LE----K-----LLP-----HISG-NVGFVF-T--K-----G-D--L--KEVRDKILENKVEAPAKAGAIAPVDVYLDPLNTGLGPE-K--TSFFQALSIPTKISRGTIEILNKVYLIKKDEKVGASEATLLNMLKIFP-FTYGLGIQ-YVYDSG--S--V-----FHPSILDITDDDILAKFMQGVQN-----VASVCLSI----------------------------GYP-TA--ASVPHSLANGFK-NLLAI-A-AE-T--E-IT-FSQ--AEQMKA---FL-AD------P----SAF-------Q---A-------------------A-----A---A--T---S------------------------------------------------A------A-----P---------A--------A----E-----A-----------A-------------------------------------------K--E--E----------A-----K-----V------E---E----E-------E-------------------E--E---E--S---D--D------D-MG-F-G--LFD-----------------
>Branchiostoma_floridae@EEN53905
--------------------M----VRED--------KATWKSNYFLKIVRL---LDEYPK-CFIVGADN-VGSNQMQRIRMSL---R---G--T-----G-EILMGKNTMMRKAIR---G--HM-----E-N---N-------P---A----------------------LE----K-----ILP-----HISG-NVGFVF-T--K-----G-D--L--KEVRDKILENKVEAPAKAGAIAPVDVYLDPLNTGLGPE-K--TSFFQALSIPTKISRGTIEILNKVYLIKKDEKVGASEATLLNMLKIFP-FTYGLGIQ-YVYDSG--S--V-----FHPSILDITDDDILAKFMQGVQN-----VASVCLSI----------------------------GYP-TA--ASVPHSLANGFK-NLLAI-A-AE-T--E-IT-FSQ--AEQMKA---FL-AD------P----SAF-------Q---S-------------------A-----A---A--T---S------------------------------------------------A------A-----P---------A--------A----E-----A-----------A-------------------------------------------K--E--E----------A-----K-----V------E---E----E-------E-------------------E--E---E--S---D--D------D-MG-F-G--LFD-----------------
>Ciona_intestinalis@10111051.101_01
--------------------M----PRED--------RKTWKANYFVKLINL---LDEYPK-CFIVGADN-VSSKQMQQIRTSL---R---E--K-----A-VVLMGKNTMMRKAIK---G--HL-----N-N---N-------P---D----------------------LE----R-----LLP-----HIRG-NVGLVF-T--K-----E-D--L--IETRDLLLANKVAAPARAGAVAPNDVIVPAQNTGLGPE-K--TSFFQALAIPTKISRGTIEIISDVHLIKPGDKVGASDATLLSMLKIFP-FTYGLEIE-QVYDSG--S--V-----FSPEVLDITDDDIRRKFTNAVRN-----VASVCLAI----------------------------GYP-TV--ASAPHSIINGFK-NILAV-A-AE-T--E-IT-FPE--AEKMKA---YL-AD------P----TAF-------------------------------A-----V---A--A-----------------------------------------------------------------A---------P-------------A-----A-----------S------D--E--------K-----K----E-------------E--A--K----------P----------------------A----E-------E--------------S----E--E---E--S---D--D------D-MG-F-G--LFD-----------------
>Ciona_savignyi@51841810.76
--------------------M----PRED--------RKTWKAKYFIKIIEL---LDEYPK-CFIVGADN-VSSKQMQQIRASL---R---D--R-----A-IILMGKNTMMRKAIK---G--HI-----N-N---N-------P---D----------------------LE----K-----LLP-----HIKG-NVGLVF-T--K-----D-E--L--TDIRDLLLANKVAAPARAGAIAPNDVIIPAQNTGLGPE-K--TSFFQALAIPTKISRGTIEIISNVHLIKPGDKVGASDATLLNMLKISP-FTYGLEIE-QVYDSG--S--V-----FSPEVLDITEDDIRARFISSVRN-----VAAVCLAI----------------------------GYP-TV--ASVPHSIINGFK-NLLAV-A-AE-T--D-IT-FPE--AEKMKA---YL-AD------P----TAF-------------------------------A-----V---A--A-----------------------------------------------------------------P---------V-------------------A-----------T------E--E--------------K----E-------------E--A--K----------P----------------------A----E-------E--------------S----E--E---E--S---E--D------D-MV-F-G--LFD-----------------
>Diplosoma_listerianum@46827144.54
--------------------M----PRED--------RKAWKARYFEKLLVL---LQEYQK-CLVVGADN-VSSTQFQQIRASM---R---N--Q-----A-VIIMGKNTMMRKVIN---G--YT-----S-T---D-------P---G----------------------VG----K-----LLP-----YVKG-NIGLVF-T--N-----E-D--P--IEVRDNLLNNKVAAPARAGAIAPNDVIIPAQNTGLGPE-K--TSFFQALSIPTKISRGSIEIISNVHILKPGDKVGASDATLLNMLKISP-FTYGLELL-QVYDQG--S--C-----FSPSILDITDDDIRQKFMEGVRR-----IASVSLSI----------------------------GYP-TV--ASAPHSIINGFK-NLLAV-A-AE-T--E-IT-FPE--AGKMKE---YL-AD------P----SAF-------------------------------A-----S---A--A-----------------------------------------------------------------P---------V--------E----A-----A-----------K------E--E--------S-----K----E-------------E--A--K----------P----------------------A----E-------E--------------S----E--E---E--S---D--D------D-MG-F-G--LFD-----------------
>Cystodytes_dellechiajei@CT01091002.H1.1
--------------------M----PRED--------RKAWKNRYFGKLENL---LTEYTK-CLIVGADN-VSSKQFQQIRSSM---R---G--K-----A-VVLMGKNTMMRKVIK---G--HI-----S-T---N-------P---D----------------------VE----R-----LLP-----HIKE-NIGLVF-T--A-----E-D--L--VEVRDMVLSNKVAAPARANAIAPNDVVIPAQNTGLGPE-K--TSFFQALSIPTKISRGTIEIINNVHLLKPGDKVGASDATLLNMLKISP-FTYGLELR-QVYDQG--T--C-----FSPAILDITDDDMRRKFVDGVRN-----VAAVSLAI----------------------------GYP-TV--ASVPHSIVNGFK-NLLAI-A-AE-T--D-IT-FPE--AEKMKA---YL-AD------P----SAF-------------------------------A-----A---A--A-----------------------------------------------------------------P---------V--------A----A-----A-----------E------S--A--------E-----K----K-------------E--E--K----------P----------------------Q----E-------E--------------S----E--E---E--S---D--D------D-VG-M-G----------------------
>Clavelina_lepadiformis@CT03091002.H1.1
--------------------M----PRED--------RKTWKANYFMKMIAL---LDEYPK-CLIVGADN-VSSKQFHQIRASL---R---D--K-----A-VILMGKNTMMRKAIR---G--HM-----S-N---N-------P---D----------------------LE----R-----LLP-----HIRG-NVGLVF-T--K-----E-D--L--TEIRDLLLANKVAAPARANAIAPNDVIVPSQNTGLGPE-K--TSFFQALAIPTKISRGTIEITSNVHLLKPGDKVGASDAHLLNMLKISP-FTYGLELL-QVYESG--T--C-----FSPDVLDITDDDMRKKFMDGVRN-----IAAICLNI----------------------------GYP-TV--ASVPHSLINGFK-NLLAV-A-AE-T--D-IT-FKE--AEKMKE---YL-AD------P----TAF-------------------------------A-----V---A--A-----------------------------------------------------------------P---------V-------------------AEVAQ-------E------Q--T--------------K----E-------------D--E--K----------P----------------------A----E-------E--------------S----E--E---D--S---D--D------D-IG-M-G--LF------------------
>Ascidia_gemmata@CT01101017.H1.1
--------------------M----PRED--------RKTWKAQYFIRIVQL---LDEYPK-CLIVGADN-VSSKQMQQIRASM---R---D--K-----A-VILMGKNTMMRKAIR---G--HM-----V-N---N-------P---D----------------------LE----K-----ILP-----HIKG-NVGLVF-T--K-----E-D--L--IEIRDLLLANKVAAPARANAIAPNDVIVPAQNTGLGPE-K--TSFFQALAIPTKISRGTIEIISNVHLLKPGDKVGASDATLLNMLKISP-FTYGLELE-QVYDAG--T--V-----FSPDILDITDDDIRRKFLDGVRN-----VASVCLSI----------------------------GYP-TI--ASVPHSIINGFK-NILAV-A-AE-T--D-IT-FPE--AEKMKA---YL-AD------P----SAF-------------------------------A-----S---A--A-----------------------------------------------------------------P---------A-------------A-----A-----------AS-----E--E--------K-----K----E-------------E--E--K----------P----------------------K----E-------E--------------S----E--E---E--S---D--D------D-MG-F-G--LFD-----------------
>Phallusia_mammilata@CT01091002.H1.1
--------------------M----PRED--------RKTWKAQYFIKIVEL---LDEYPK-CLIVGADN-VSSKQMQQIRASM---R---D--K-----A-VILMGKNTMMRKAIK---G--HL-----N-N---N-------P---D----------------------LE----K-----LLP-----HIKG-NIGLVF-T--K-----E-D--L--IEVRDLLLANKVAAPAKANAIAPNDVIVPAQNTGLGPE-K--TSFFQALAIPTKISRGTIEIISNVHLIKPGDKVGASDATLLNMLKIYP-FSYGLELE-QVYDSG--T--C-----FSPEILDITDDDIRKKFLDGVRN-----VASVCLSI----------------------------GYP-TV--ASVPHSIINGFK-NLLAV-A-AE-T--E-IT-FPE--AEKMKA---YL-AD------P----SAF-------------------------------A-----S---A--A-----------------------------------------------------------------P---------V-------------A-----A-----------A------E--E--------T-----K----E-------------E--E--K----------P----------------------K----E-------E--------------S----E--E---E--S---D--D------D-MG-F-G--LFD-----------------
>Halocynthia_roretzi@6128914.128_8
--------------------M----PRED--------KATWKSNYFLKMIQL---LEQYPK-CFVVSANN-VSSKQMQKIRSSL---R---N--R-----A-IVLMGKNTMMRKAIR---G--HL-----P-N---N-------P---D----------------------LE----K-----LLP-----HIRG-NVGLVF-T--E-----E-D--L--SEIRDLILENKVAAPARAGAISPLHVVIPAQNTGLGPE-K--TSFFQALAIQTKIARGSIEIINNVNILKPGDKVGASEATLLNMLKISP-FTYGLVVN-QVYDSG--T--C-----FSPEILDITTDDIRRRFIEGARN-----VAAVSLQI----------------------------GYP-TV--VSVPHSIINGFK-NLLAI-A-AE-T--E-IT-FTQ--AEKMKA---YL-AD------P----SAF-------------------------------A-----V---A--------------------------------------------------------------------A---------P-------------A-----N---------------------K--------D-----A----V-------------E--E--K----------V-----E-----A------K---K----E-------E--------------P----E--E---E--S---D--E------D-MG-F-D--LF------------------
>Microcosmus_squamiger@CBN08637
--------------------M----PRED--------RATWKSNYFLKMVQL---LEQYPK-CFVVGADN-VSSRQMQKIRASL---R---D--Q-----A-TVLMGKNTMMRKAIK---G--HL-----Q-N---N-------P---D----------------------LE----R-----LLP-----HIKG-NVGLVF-T--D-----S-D--L--TEVRDLLLENKVAAPARAGAISPVDVVIPAQNTGLGPE-K--TSFFQALAIQTKISRGTIEIISNVHILKPGDKVGASEATLLNMLKISP-FTYGLEIE-QVYDDG--T--C-----FSPAVLDITPEDIRKRFMEGVCN-----VAAVSLQI----------------------------GYP-TV--ASVPHSIINGFK-NLLAV-A-AE-T--E-IT-FPE--AEKMKA---YL-AD------P----SAF-------------------------------A-----V---A--A-----------------------------------------------------------------A---------P-------------A-----A---------------------E--------E-----K----K-------------E--E--E----------A-----A-----P------A---Q----E-------E-------------------E--E---S--S---D--D------D-MG-F-D--LFG-----------------
>Styela_plicata@CT01091002.H1.1
--------------------M----PRED--------KATWKSNYFLKMIQL---LDQYPK-CFVVGADN-VSSKQMQKIRASI---R---E--Q-----A-TVLMGKNTMMRKAIK---G--HL-----Q-N---I-------P---D----------------------LE----R-----LLP-----HIKG-NVGLVF-T--D-----G-D--L--VEVRDLLLKNKVEAPARAGAIAPVDVIIPAQNTGLGPE-K--TSFFQALAIQTKISRGTIEIISNVHILKPGDKVGASEATLLNMLKISP-FTYGLEVQ-QVYDDG--T--C-----FSPTILDITPEDIRKRFMEGVCN-----VASVSLQI----------------------------GYP-TV--ASAPHSIINGFK-NLLAV-A-AE-T--E-IT-FPQ--AEQMKA---YL-AD------P----SAF-------------------------------A-----V---A--------------------------------------------------------------------A---------P-------------V-----A---------------------E--------E-----K----K-------------E--E--E----------T-----A-----A------A---A----D-------E-------------------D--S---E--S---D--D------D-MG-F-D--LF------------------
>Polyandrocarpa_maxima@CT05091002.H1.1
--------------------M----PRED--------KATWKSNYFLKMIQL---LDEYPK-CFVVGADN-VSSKQMQQIRASM---R---E--H-----A-TVLMGKNTMMRKAIR---G--HL-----Q-N---N-------P---D----------------------LE----K-----LLP-----HIKG-NVGLVF-T--D-----G-D--L--VEIRDLLLANKVAAPARAGAIAPVDVVIPAQNTGLGPE-K--TSFFQALAIQTKIARGTIEIINNVHILKPGDKVGASEATLLNMLNISP-FTYGLEVE-QVYDSG--S--C-----FSPAILDITPEDLRKRFMEGVRN-----VAAVSLQI----------------------------GYP-TV--ASVPHSIINGFK-NLLAI-A-AE-T--E-IT-FPQ--AEQMKA---YL-AD------P----TAF-------------------------------A-----A---A--------------------------------------------------------------------A---------A-------------P-----A---------------------E--------E-----E----K-------------K--D--D----------A-----P-----A------A---Q----E-------E--------------E----E--E---E--S---D--D------D-MG-F-D--LF------------------
>Polyandrocarpa_maxima@CT02091002.H1.1
--------------------M----PRED--------KATWKSNYFLKMIQL---LDEYPK-CFVVGADN-VSSKQMQQIRASM---R---E--H-----A-TVLMGKNTMMRKAIR---G--HL-----Q-N---N-------P---D----------------------LE----K-----LLP-----HIKG-NVGLVF-T--D-----G-D--L--VEIRDLLLANKVAAPARAGAIAPVDVVIPAQNTGLGPE-K--TSFFQALAIQTKIARGTIEIINNVHILKPGDKVGASEATLLNMLNISP-FTYGLEVE-QVYDSG--S--C-----FSPAILDITPEDLRKRFMEGVRN-----VAAVSLQI----------------------------GYP-TV--ASAPHSIINGFK-NLLAI-A-AE-T--E-IT-FPQ--AEQMKA---YL-AD------P----TAF-------------------------------A-----A---A--------------------------------------------------------------------A---------A-------------P-----A---------------------A--------E-----E----K-------------K--E--D----------A-----P-----A------A---Q----E-------E--------------E----E--E---E--S---D--D------D-MG-F-D--LF------------------
>Dendrodoa_grossularia@CT02091002.H1.1
--------------------M----PRED--------KATWKSNYFVKLVQL---LDQYPK-CFIVGADN-VSSRQMQKIRGSI---R---Q--H-----A-TVLMGKNTMMRKAIK---G--HL-----Q-N---N-------P---D----------------------LE----K-----LLT-----HIKG-NVGLVF-T--D-----G-D--L--SEIRDMLLENKVAAPAKAGATSPVNVIIPAQNTGLGPE-K--TSFFQALSIQTKIARGTIEIINNVHILKPGDKVGLSEATLLNMLKISP-FTYGLEIQ-QVYDSG--S--C-----FSPDILDITTEDLRKRFMEGVRN-----VAAVSLQI----------------------------GYP-TV--ASVPHSIINGFK-NLLAV-A-AE-T--E-IT-FPE--AEPMKA---YL-AD------P----SAF-------------------------------A-----V---A--------------------------------------------------------------------A---------P-------------AAEE--K---------------------K--------M-----M----L-------------R--L--R----------L-----K-----R------K---K----R-------S--------------P----------------------------------------------------------
>Molgula_tectiformis@68093503.63
--------------------M----PKED--------RSSWKANYFVKMNQL---LVDYQK-CFIVSADN-VTSKQMQQIRISL---R---G--K-----A-IVLMGKNTMMRKAIR---G--LM-----S-E---N-------P---D----------------------LE----R-----LLP-----HIKG-NIGMVF-T--N-----E-D--L--TEVRDIIDQNKIEAPARAGSIAMVDVVIPAQNTGLGPE-K--TSFFQALSIPTKIARGTIEITNNIPILKIGDKVGMSESTLLTMLKIFP-FSYGLIIT-QVYDNG--S--C-----FEPSILDMTDDDLRSKFMEGVRN-----VAAVCLQI----------------------------GYP-TV--ASVPHSIINGFK-NLLAI-A-AE-T--D-VT-FKE--AEQMKA---YL-AD------P----SAF-------------------------------A-----V---A--------------------------------------------------------------------A---------P-------------A-----E---------------------E--------K-----K----E-------------E--A--K----------------E-----E------K---K----E-------E--------------S----E--S---E--S---D--E------D-MG-F-D--MF------------------
>Molgula_occidentalis@CT02091002.H1.1
--------------------M----PKED--------KSTWKANYFVRMNEL---LDEYQK-CFIVSADN-VTSKQMQQIRISL---R---G--K-----A-VVLMGKNTMMRKAIR---G--KM-----G-E---N-------P---D----------------------LE----K-----LLP-----HIKG-NVGMVF-T--N-----D-D--L--TDIRDLILDNRVEAPARAGAISPVDVIIPAQNTGLGPE-K--TSFFQALSIQTKISRGTIEIINNIPILKVGDKVGLSESTLLTMLKIYP-FSYGLIIT-QVYDAG--S--C-----FDADILDITDDDLRCKFMEGVRN-----IASICLQI----------------------------GYP-TV--ASVPHSIVNGFK-NLLAI-A-AE-T--E-IT-FAE--AEKMKA---YL-AD------P----SAF-------------------------------A-----V---A--------------------------------------------------------------------A---------P-------------V-----V---------------------E--------E-----K------------------E--V--V----------------E-----E------K---K----E-------E--------------S----E--E---E--S---D--E------D-MG-F-D--MF------------------
>Molgula_gulf@CT03091002.H1.1
--------------------M----PKED--------KATWKANYFLKVNQL---LTDYTK-CFTVTADN-VTSKQMQQIRLSL---R---G--K-----A-VLLMGKNTMIRKAIR---G--LL-----S-E---N-------P---D----------------------LE----K-----LLP-----HIKG-NVGLVF-T--N-----E-D--L--SEIRNVINDNKVEAPARAGAISMVDVTVPPQNTGLGPE-K--TSFFQALSIPTKISRGTIEIISPVPILKVGDKVGMSESTLLTMLKIFP-FSYGLIIE-QVYDSG--S--C-----FSPSILDMTADDLRAKFMDGVRN-----VAAVSLQI----------------------------GYP-TV--ASVPHSIVNGFK-NLLAI-A-AE-T--E-IT-FKE--AEQMKA---YL-AD------P----SAF-------------------------------Q-----T---V--------------------------------------------------------------------A---------P-------------V-----V---------------------E--------T-----K----Q-------------EEKK--K----------------E-----E------V---K----E-------E--------------S----E------E--S---S--D------D-MG-F-D--MF------------------
>Bostrichobranchus_pilularis@CT01091002.H1.1
--------------------M----PKED--------KSTWKANYFVKMNDF---LDSFQK-CFIVGADN-VSSKQMQQIRMSL---R---G--K-----A-EILMGKNTMMRKAIR---G--KM-----L-E---N-------P---D----------------------LE----K-----LLP-----HIKG-NIGLVF-T--N-----D-D--L--SEVRDVIDANKVGAPARAGAIAPVDVKIPPQNTGLGPE-K--TSFFQALSIPTKIARGSIEITNEVPLLKIGDKVGQSEATLLTMLKIYP-FHYGLEIE-QVYDSG--T--C-----FDPNILDITDDDIRSTFMRGVMN-----VASVSLEI----------------------------GYP-TI--ASVPHSIINGFK-NLLAV-A-AE-T--D-IT-FPE--AEQMKA---YL-AD------P----SAF-------------------------------A-----V---A--------------------------------------------------------------------A---------P-------------AAV---E---------------------E--------K-----V----E-------------E--K--K----------------E-----E------S---E----E-------E--------------------------E--S---D--D------D-MG-F-D--LF------------------
>Oikopleura_dioica@AAQ54657
--------------------M----VRXD--------KATWKSNYFLKVVQL---LTTYDK-CFIVGADN-VGSKQMQQIRVGL---R---G--Q-----G-EILMGKNTMMKRAMR---G--LF-----D-E---R-------P---E----------------------LE----K-----LMN-----LIKL-NVGLVC-F--N-----G-D--M--KEVRDLVMTFKVPAAARTGSVAPVDVVVPPQICALGPE-K--TSFFQALSVPTKITRGNIEITAPVSLISVGERVGESAAALLNMLKIMP-FTYGLDVI-NCYDAG--S--V-----YSPEILDITEDDIKARFMGAVSN-----VASVSLAI----------------------------GYP-TA--ASAPHSIANAFK-NIQAV-A-AA-T--D-IT-FKE--VEKLKE---YL-AN------P----EAF-------------------------------A-----V---A--A-----------------------------------------------------------------P---------S--------A----A-----A-----------T------E---------------------------------------A--A----------P-----A-----A------V---E----E---------------------------S--E---S--S---D--E------D-MG-M-D--LF------------------
>Oikopleura_dioica@CBY15263
-------------------MV----LGRV--------RKEWKAEYFQKVERI---LTTYDK-VLICDADN-VTSKQFQQIRVGL---R---G--Q-----G-EILMGKNTMMKRAMR---G--LF-----D-E---R-------P---E----------------------LE----K-----LMN-----LIKL-NVGLVC-F--N-----G-D--M--KEVRDLVMTFKVPAAARTGSVAPVDVVVPPQICALGPE-K--TSFFQALSVPTKITRGNIEITAPVSLISVGERVGESAAALLNMLKIMP-FTYGLDVI-NCYDAG--S--V-----YSPEILDITEDDIKARFMGAVSN-----VASVSLAI----------------------------GYP-TA--ASAPHSIANAFK-NIQAV-A-AA-T--D-IT-FKE--VEKLKE---YL-AN------P----EAF-------------------------------A-----V---A--A-----------------------------------------------------------------PAA-------S--------A----A-----A-----------T------E---------------------------------------A--A----------P-----A-----A------V---E----E---------------------------S--E---S--S---D--E------D-MG-M-D--LFG-----------------
>Petromyzon_marinus@51799017.158
--------------------M----PRED--------KSTWKSNYFLKIIQL---LEDFPK-CFIVGADN-VGSKQMQQIRMSL---R---G--K-----A-VVLMGKNTMMRKAIR---G--HL-----E-K---N-------P---A----------------------LE----R-----VLP-----YIRG-NVGFVF-T--K-----E-D--L--AEIRDMLLANKVPASARAGGLAPCDVMVPAQNTGLGPE-K--TSFFQALGITTKISRGTIEILSDVQLIKAGDKVGASEATLLNMLNISP-FTFGLHIL-QVYDNG--S--I-----YSPDVLDITEDDLRKRFLEGVRN-----VASVCLQI----------------------------GYP-TV--ASIPHSIVNGYK-RVLAI-A-VE-T--N-YS-FPL--ADKVKA---FL-AD------P----SAF-------------------------------V-----T---A--A-----------------------------------------------------------------P---------V--------A----A-----A-----------A------A--P--------A-----A------------------A--A--K----------E-----E-----K------K---Q----E-------S--------------E----E--E---E--E---D--D------D-MG-F-G--LFD-----------------
>Lethenteron_japonicum@CT01080929.H1.1
--------------------M----PRED--------KSTWKSNYFLKIIQL---LEDFPK-CFIVGADN-VGSKQMQQIRMSL---R---G--K-----A-VVLMGKNTMMRKAIR---G--HL-----E-K---N-------P---A----------------------LE----R-----VLP-----YIRG-NVGFVF-T--K-----E-D--L--AEIRDMLLANKVPASARAGGLAPCDVMVPAQNTGLGPE-K--TSFFQALGITTKISRGTIEILSDVQLIKAGDKVGASEATLLNMLNISP-FTFGLHIL-QVYDNG--S--I-----YSPDVLDITEDDLRKRFLEGVRN-----VASVCLQI----------------------------GYP-TV--ASIPHSIVNGYK-RVLAI-A-VE-T--E-YS-FPL--ADKVKA---FL-AD------P----SAF-------------------------------V-----A---A--A-----------------------------------------------------------------P---------V--------A----A-----A-----------A------A--P--------A-----A------------------A--A--K----------E-----E-----K------K---Q----E-------S--------------E----E--E---E--E---D--D------D-MG-F-G--LFD-----------------
>Eptatretus_burgeri@53865389.3
--------------------M----PKED--------KATWKANYFSKIIKL---LDEYPR-CFIVGADN-VGSKQMQQIRMSL---R---G--K-----A-VVLMGKNTMMRKAIR---G--HL-----E-S---I-------P---T----------------------LE----K-----LLS-----HIKG-NVGFVF-T--K-----E-D--L--AEIRDLLLKNKVPAAARAGAIAPCDVMVPAQNTGLGPE-K--TSFFQALGITTKISRGTIEILSNVQLIKMSERVGASEATLLNMLNISP-FTFGLLIQ-QVYDSG--S--I-----YSPEVLDITEADLHARFLEGVRN-----IASVCLEI----------------------------GYP-TV--ASISHSIINGYK-RVLAV-A-LE-T--D-YT-FPL--AEKVKE---ML-AN------P----SAF-------------------------------V-----V---D--K-----------------------------------------------------------------P---------A--------V----V-----A-----------V------A--A--------P-----T------------------------E----------A-----P-----P------A---K----V-------E------------E-E----S--E---E--S---D--D------D-MG-F-G--LFD-----------------
>Scyliorhinus_canicula@AAS49599
------------------------------------------SSYFLKIIQL---LDDYPK-CFIVGADN-VGSKQMQHIRISL---R---G--K-----A-VVLMGKNTMMRKAIR---G--HL-----E-N---N-------P---A----------------------LE----K-----LMP-----HIRG-NVGFVF-T--K-----E-D--L--CEIRDLLLSNKVPAAARAGAIAPCEVTVAGQNTGLGPE-K--TSFFQALGITAKISRGTIEILSDVQLIKIGDKVGASEATLLNMLNTSP-FSYGLVIK-QVYDNG--S--V-----YNPEVLDITEETLQKCFLEGVRN-----VASVCLQI----------------------------GYP-TI--ASIPHSIINGYK-RVLAI-A-VE-T--D-YS-FPL--AEKAK----------------------------------------------------------------------------------------------------------------------------------------------------------------------------------------------------------------------------------------------------------------------------------------------------------------------------------------------------------
>Squalus_acanthias@CT01070725.H1.1
--------------------M----PRED--------RATWKSNYFMKIIQL---LDDYPK-CFIVGADN-VGSKQMQQIRISL---R---G--K-----A-VVLMGKNTMMRKAIR---G--HL-----E-N---N-------S---A----------------------LE----K-----LLP-----HIRG-NVGFVF-T--K-----E-D--L--CEVRDMLLSNKVPAAARAGAIAPCEVTVPGQNTGLGPE-K--TSFFQALGITTKISRGTIEILSDVQLIKIGDKVGASEATLLNMLNISP-FSYGLVIR-QVYDNG--S--V-----YNPEVLDITERTLQK---------------------------------------------------------------------------------T--D-YC-FPL--ADKVKA---FL-AD------P----SAF-----------------------------------------V--A-----------------------------------------------------------------P---------V--------V----E------------------------A--A--------P-----A------------------A--A--K----------------E-----E------V---K----E-------V----K---K---E-E----S--E---E--S---D--D------D-MG-F-G--LFD-----------------
>Leucoraja_erinacea@CT01080729.H1.1
--------------------M----PRED--------RAAWKSNYFIKIIQL---LDDYPK-CFIVGADN-VGSKQMQQIRISL---R---G--K-----A-VVLMGKNTMMRKAIR---G--HL-----E-N---N-------P---A----------------------LE----K-----LLP-----HIRG-NVGFVF-T--K-----E-D--L--CEVRDMLLSNKVPAAARAGAIAPCEVTVFGQNTGLGPE-K--TSFFQALGITTKISRGTIEILNDVYLIKIGDKVGASEATLLNMLNISP-FSYGLVIR-QVYDNG--S--V-----YEPEVLDITEETLQKCFLEGVRN-----VASVCLQI----------------------------GYP-TI--ASIPHSIINGYK-RVLAI-A-VE-T--D-YS-FPL--ADKV-----------------------------------------------------------------------------------------------------------------------------------------------------------------------------------------------------------------------------------------------------------------------------------------------------------------------------------------------------------
>Danio_rerio@AF134852_AAD54776.1
--------------------M----PRED--------RATWKSNYFLKIIQL---LDDYPK-CFIVGADN-VGSKQMQTIRLSL---R---G--K-----A-VVLMGKNTMMRKAIR---G--HL-----E-N---N-------P---A----------------------LE----R-----LLP-----HIRG-NVGFVF-T--K-----E-D--L--TEVRDLLLANKVPAAARAGAIAPCEVTVPAQNTGLGPE-K--TSFFQALGITTKISRGTIEILSDVQLIKPGDKVGASEATLLNMLNISP-FSYGLIIQ-QVYDNG--S--V-----YSPEVLDITEDALHKRFLEGVRN-----IASVCLQI----------------------------GYP-TL--ASIPHTIINGYK-RVLAV-T-VE-T--D-YT-FPL--AEKVKA---YL-AD------P----TAF-------------------------------A-----V---A--A-----------------------------------------------------------------P---------V--------A----A-----A-----------T------E--Q--------K-----S---------------------A--A----------P-----A-----A------K---E----E-------A----P---K---E-E----S--E---E--S---D--E------D-MG-F-G--LFD-----------------
>Oreochromis_niloticus@XP_003441603
--------------------M----PRED--------RATWKSNYFLKIIQL---LDDYPK-CFIVGADN-VGSKQMQTIRLSL---R---G--K-----A-VVLMGKNTMMRKAIR---G--HL-----E-N---N-------P---A----------------------LE----K-----LLP-----HIKG-NVGFVF-T--K-----E-D--L--TEIRDLLLANKVPAAARAGAIAPCDVTVPAQNTGLGPE-K--TSFFQALGITTKISRGTIEILSDVGLIKTGDKVGASEATLLNMLNISP-FSYGLIIQ-QVYDNG--S--V-----YSPEVLDITEASLHARFLEGVRN-----IASVCLEI----------------------------GYP-TL--ASVPHSVINGYK-RVLAV-A-VE-T--D-YS-FPL--ADKVKA---FL-AD------P----SAF-------------------------------A-----V---A--A-----------------------------------------------------------------P---------A--------A----A-----A-----------E------T--A---------------------------------A--A--P----------A-----A-----A------A---K----E-------E----A---K---E-E----S--E---E--S---D--G------D-MG-F-G--LFD-----------------
>Latimeria_chalumnae@AAS49563
------------------------------------------SNYFLKIIQL---LDDYPK-CFIVGADN-VGSKQMQQIRMCL---R---G--K-----A-VVLMGKNTMMRKAIR---G--HL-----E-N---N-------P---A----------------------LE----K-----LLP-----HIRG-NVGFVF-T--K-----E-D--S--TEVRDMLLANKVPAAARAGAIAPCDVTVPAQNTGLGPE-K--TSFFQALGITTKISRGTIEILSNVQLIKTGDKVGASEATLLNMLNISP-FSYGLIIL-QVYDNG--S--V-----YSPEVLDITEDTLHKRFLEGVRN-----IASVCLQI----------------------------GYP-TV--ASVPHSVINGYK-RVLAV-C-VE-T--D-YS-FPL--ADKVK----------------------------------------------------------------------------------------------------------------------------------------------------------------------------------------------------------------------------------------------------------------------------------------------------------------------------------------------------------
>Protopterus_dolloi@AAS49564
---------------------------------------------FMKIIQL---LDVYPK-CFIVGADN-VGSKQMQQIRMSL---R---G--K-----A-VVLMGKNTMMRKAIR---G--HL-----E-N---N-------P---A----------------------LE----K-----LLS-----HIRG-NVGFVF-T--K-----E-D--L--TEIRDLLLANKVPAAARAGGIAPCDVTVPAQNTGLGPE-K--TSFFQALGITTKISRGTIEILSDVQLIHAGVKVGASEATLLNMLNISP-FSFGLLIR-QVYDNG--S--I-----YSPEVLDITEESLHGRFLEGVRH-----VASVCLEI----------------------------GYP-TI--ASVPHSIINGYR-RVLAV-S-LE-T--D-YS-FPL--AEKVK----------------------------------------------------------------------------------------------------------------------------------------------------------------------------------------------------------------------------------------------------------------------------------------------------------------------------------------------------------
>Ambystoma_mexicanum@45804647.1
--------------------M----PRED--------RATWKANYFTKIIQL---LDDFPK-CFIVGADN-VGSKQMQQIRMSL---R---G--K-----A-VVLMGKNTMMRKAIR---G--HL-----E-N---N-------P---A----------------------LE----K-----LLN-----HIRG-NVGFVF-T--K-----E-D--L--TEIRDMLLANKVPASARAGATAPCEVTVPAQNTGLGPE-K--TSFFQALGITTKISRGTIEILSDVQLIKTGDKVGASEATLLNMLNISP-FSFGLIIQ-QVYDNG--S--I-----YNPEVLDITEEALHVRFLEGVRN-----VASICLQI----------------------------GYP-TI--ASVPHSVINGYK-RVLAV-A-VE-T--N-YS-FPL--ADKVKA---FL-AD------P----SAF-------------------------------V-----V---A--A-----------------------------------------------------------------P---------V--------A----A-----V-----------A------A--A--------P-----A------------------A--A--V---------------------------------K----E-------E----K---KV--E-E----S--E---E--S---D--D------D-MG-F-G--LFD-----------------
>Xenopus_laevis@AAH42268
--------------------M----PRED--------RATWKSNYFLKIIQL---LDDYPK-CFIVGADN-VGSKQMQQIRMSL---R---G--K-----A-VVLMGKNTMMRKAIR---G--HL-----E-N---N-------P---A----------------------LE----K-----LLS-----HIKG-NVGFVF-T--K-----E-D--L--TEVRDMLLANKVPASARAGAIAPCEVTVPAQNTGLGPE-K--TSFFQALGITTKISRGTIEILSDVQLIKTGDKVGASEATLLNMLNISP-FSYGLIIQ-QVYDNG--S--I-----YSPEVLDITEEALHVRFLEGVRN-----VASVCLQI----------------------------GYP-TV--ASVPHSVINGYK-RVLAI-A-VE-T--D-YS-FPL--ADKVKA---FL-AD------P----SAF-------------------------------V-----V---A--A-----------------------------------------------------------------P---------A--------A----V-----A-----------A------A--A--------A-----P------------------------A----------A-----E-----A------A---K----D-------E----K---Q---E-E----S--E---E--S---D--D------D-MG-F-G--LFD-----------------
>Xenopus_tropicalis@AAH61299
--------------------M----PRED--------RATWKSNYFLKIIQL---LDDYPK-CFIVGADN-VGSKQMQQIRMSL---R---G--K-----A-VVLMGKNTMMRKAIR---G--HL-----E-N---N-------P---A----------------------LE----K-----LLS-----HIKG-NVGFVF-T--K-----E-D--L--TEVRDMLLANKVPACARAGAIAPCGVVVPAQNTGLGPE-K--TSFFQALGITTKISRGTIEILSDVQLIKTGDKVGASEATLLNMLNISP-FSYGLIIQ-QVYDNG--S--I-----YSPEVLDITEEALHVRFLEGVRN-----VASVCLQI----------------------------GYP-TV--ASVPHSVINGYK-RVLAI-A-VE-T--D-YS-FPL--ADKVKA---FL-AD------P----SAF-------------------------------V-----V---A--A-----------------------------------------------------------------P---------A--------A----------D-----------V------A--A--------A-----P------------------------A----------A-----A-----P------A---K----E-------E----K---Q---E-E----S--E---E--S---D--D------D-MG-F-G--LFD-----------------
>Ornithorhynchus_anatinus@XP_001515492
--------------------M----PRED--------RATWKSNYFLKIIQL---LDDYPK-CFIVGADN-VGSKQMQQIRMSL---R---G--K-----A-VVLMGKNTMMRKAIR---G--HL-----E-N---N-------P---A----------------------LE----K-----LLN-----HIRG-NVGFVF-T--K-----E-D--L--TEVRDMLLANKVPAAARAGAIAPCDVTVPAQNTGLGPE-K--TSFFQALGITTKISRGTIEILSDVQLIKTGDKVGASEATLLNMLNISP-FSFGLIIQ-QVFDSG--S--L-----YNPEVLDITEDTLHTRFLEGVRN-----VASVCLQI----------------------------GYP-TV--ASVPHSIINGYK-RVLAV-S-VE-T--D-YT-FPL--AEK------------------------------------------------------------------------------------------------------------------------------------------------------------------------------------------------------------------------------------------------------------------------------------------------------------------------------------------------------------
>Monodelphis_domestica@XP_001363537
--------------------M----PRED--------RATWKSNYFLKIIQL---LDDYPK-CFIVGADN-VGSKQMQQIRMSL---R---G--K-----A-VVLMGKNTMMRKAIR---G--HL-----E-N---N-------P---A----------------------LE----K-----LLP-----HIRG-NVGFVF-T--K-----E-D--L--TEIRDMLLANKVPAAARAGAIAPCDVTVPAQNTGLGPE-K--TSFFQALGITTKISRGTIEILSDVQLIKTGDKVGASEATLLNMLNISP-FSFGLIIQ-QVFDNG--S--I-----YNPEVLDITEETLHLRFLEGVRN-----VASVCLQI----------------------------GYP-TV--ASVPHSIINGYK-RVLAV-A-VE-T--D-YT-FPL--AEKVKA---FL-AD------P----SAF-------------------------------A-----V---A--A-----------------------------------------------------------------P---------A--------A----A-----A-----------P------A--A--------A-----A------------------P--A--A----------A-----A-----P------A---K----V-------E----A---K---E-E----S--E---E--S---D--E------D-MG-F-G--LFD-----------------
>Sarcophilus_harrisii@XP_003763170
--------------------M----PRED--------RATWKSNYFLKIIQL---LDDYPK-CFIVGADN-VGSKQMQQIRMSL---R---G--K-----A-VVLMGKNTMMRKAIR---G--HL-----E-N---N-------P---A----------------------LE----K-----LLP-----HIRG-NVGFVF-T--K-----E-D--L--TEIRDMLLANKVPAAARAGAIAPCDVTVPAQNTGLGPE-K--TSFFQALGITTKISRGTIEILSDVQLIKTGDKVGASEATLLNMLNISP-FSFGLIIQ-QVFDNG--S--I-----YNPEVLDITEETLHLRFLEGVRN-----VASVCLQI----------------------------GYP-TV--ASVPHSIINGYK-RVLAV-A-VE-T--E-YT-FPL--AEKVKA---FL-AD------P----SAF-------------------------------A-----V---A--A-----------------------------------------------------------------P---------A--------A----A-----A-----------P------A--A--------A-----A------------------P--A--A----------A-----A-----P------A---K----V-------E----A---K---E-E----S--E---E--S---D--E------D-MG-F-G--LFD-----------------
>Homo_sapiens@AAA36470
--------------------M----PRED--------RATWKSNYFLKIIQL---LDDYPK-CFIVGADN-VGSKQMQQIRMSL---R---G--K-----A-VVLMGKNTMMRKAIR---G--HL-----E-N---N-------P---A----------------------LE----K-----LLP-----HIRG-NVGFVF-T--K-----E-D--L--TEIRDMLLANKVPAAARAGAIAPCEVTVPAQNTGLGPE-K--TSFFQALGITTKISRGTIEILSDVQLIKTGDKVGASEATLLNMLNISP-FSFGLVIQ-QVFDNG--S--I-----YNPEVLDITEETLHSRFLEGVRN-----VASVCLQI----------------------------GYP-TV--ASVPHSIINGYK-RVLAL-S-VE-T--D-YT-FPL--AEKVKA---FL-AD------P----SAF-------------------------------V-----A---A--A-----------------------------------------------------------------P---------V--------A----A-----A-----------T------T--A--------A-----P------------------A--A--A----------A-----A-----P------A---K----V-------E----A---K---E-E----S--E---E--S---D--E------D-MG-F-G--LFD-----------------
>Mus_musculus@EDL19853
--------------------M----PRED--------RATWKSNYFLKIIQL---LDDYPK-CFIVGADN-VGSKQMQQIRMSL---R---G--K-----A-VVLMGKNTMMRKAIR---G--HL-----E-N---N-------P---A----------------------LE----K-----LLP-----HIRG-NVGFVF-T--K-----E-D--L--TEIRDMLLANKVPAAARAGAIAPCEVTVPAQNTGLGPE-K--TSFFQALGITTKISRGTIEILSDVQLIKTGDKVGASEATLLNMLNISP-FSFGLIIQ-QVFDNG--S--I-----YNPEVLDITEQALHSRFLEGVRN-----VASVCLQI----------------------------GYP-TV--ASVPHSIINGYK-RVLAL-S-VE-T--E-YT-FPL--AEKVKA---FL-AD------P----SAF-------------------------------A-----A---A--A-----------------------------------------------------------------P---------A--------A----A-----A-----------T------T--A--------A-----P------------------A--A--A----------A-----A-----P------A---K----A-------E----A---K---E-E----S--E---E--S---D--E------D-MG-F-G--LFD-----------------
>Anolis_carolinensis@XP_003226041
--------------------M----PRED--------RATWKSNYFLKIIQL---LDDYPK-CFIVGADN-VGSKQMQQIRMSL---R---G--K-----A-VVLMGKNTMMRKAIR---G--HL-----E-N---N-------P---A----------------------LE----K-----LLP-----HIRG-NVGFVF-T--K-----E-D--L--TEIRDMLLANKVPAAARAGAIAPCDVTVPAQNTGLGPE-K--TSFFQALGITTKISRGTIEILSDVQLIKTGDKVGASEATLLNMLNISP-FSFGLIIQ-QVFDNG--S--I-----YNPEVLDITEETLRGRFLEGVRN-----VASVCLQI----------------------------GYP-TV--ASVPHSIINGYK-RVLAV-A-VE-T--D-YS-FPL--AEKVKA---FL-AD------P----SAF-------------------------------V-----A---A--A-----------------------------------------------------------------P---------V--------A----V-----E------------------T--V--------A-----P---------------------V--A----------A-----A-----P------A---K----V-------E----A---K---E-E----S--E---E--S---D--E------D-MG-F-G--LFD-----------------
>Crotalus_adamanteus@AFJ51282
--------------------M----PRED--------RATWKSNYFLKIIQL---LDDYPK-CFIVGADN-VGSKQMQQIRMSL---R---G--K-----A-VVLMGKNTMMRKAIR---G--HL-----E-N---N-------P---A----------------------LE----K-----LLP-----HIRG-NVGFVF-T--K-----E-D--L--TEIRDMLLANKVPAAARAGAIAPCDVIVPAQNTGLGPE-K--TSFFQALGITTKISRGTIEILSDVQLIKTGDKVGASEATLLNMLNISP-FSFGLIIQ-QVFDNG--S--I-----YNPEVLDITEETLHKRFLEGVRN-----VASVCLQI----------------------------GYP-TV--ASIPHSIINGYK-RVLAV-A-VE-T--N-YS-FPL--AEKVKA---FL-AD------P----SAF-------------------------------A-----A---A--V-----------------------------------------------------------------P---------A--------V----T-----E------------------A--A--------V-----P---------------------A--S----------A-----A-----P------V---K----E-------E----V---K---E-E----S--E---E--S---D--E------D-MG-F-G--LFD-----------------
>Gallus_gallus@AAC38020
--------------------M----PRED--------RATWKSNYFMKIIQL---LDDYPK-CFVVGADN-VGSKQMQQIRMSL---R---G--K-----A-VVLMGKNTMMRKAIR---G--HL-----E-N---N-------P---A----------------------LE----K-----LLP-----HIRG-NVGFVF-T--K-----E-D--L--TEIRDMLLANKVPAAARAGAIAPCDVTVPAQNTGLGPE-K--TSFFQALGITTKISRGTIEILSDVQLIKTGDKVGASEATLLNMLNISP-FSFGLVIQ-QVFDNG--S--I-----YNPEVLDITEETLHKRFLEGVRN-----VASVCLQI----------------------------GYP-TI--ASVPHSIVNGYK-RVLAV-A-VE-T--D-YT-FPL--AEKVKA---FL-AD------P----SAF-------------------------------V-----A---A--A-----------------------------------------------------------------P---------V--------V----V-----E------------------T--A--------A-----P------------------A--A--A----------A-----A-----P------A---K----E-------A----P---K---E-E----S--E---E--S---D--E------D-MG-F-G--LFD-----------------
>Taeniopygia_guttata@XP_002199561
--------------------M----PRED--------RATWKSNYFMKIIQL---LDDYPK-CFIVGADN-VGSKQMQQIRMSL---R---G--K-----A-VVLMGKNTMMRKAIR---G--HL-----E-N---N-------P---A----------------------LE----K-----LLP-----HIRG-NVGFVF-T--K-----E-D--L--TEIRDMLLANKVPAAARAGAIAPCDVTVPAQNTGLGPE-K--TSFFQALGITTKISRGTIEILSDVQLIKTGDKVGASEATLLNMLNISP-FSFGLVIQ-QVFDNG--S--I-----YNPEVLDITEETLHKRFLEGVRN-----VASICLQI----------------------------GYP-TI--ASVPHSIINGYK-RVLAV-A-VE-T--D-YT-FPL--AEKVKA---FL-AD------P----SAF-------------------------------V-----A---A--M-----------------------------------------------------------------P---------V--------V----A-----E------------------A--A--------A-----P----AA------------A--A--A----------A-----A-----P------A---K----E-------A----A---K---E-E----S--E---E--S---D--E------D-MG-F-G--LFD-----------------
>Meleagris_gallopavo@XP_003211127
---------------------------------------------------------------------------------MSL---R---G--K-----A-VVLMGKNTMMRKAIR---G--HL-----E-N---N-------P---A----------------------LE----K-----LLP-----HIRG-NVGFVF-T--K-----E-D--L--TEIRDMLLANKVPAAARAGAIAPCDVTVPAQNTGLGPE-K--TSFFQALGITTKISRGTIEILSDVQLIKTGDKVGASEATLLNMLNISP-FSFGLVIQ-QVFDNG--S--I-----YNPEVLDITEETLHKRFLEGVRN-----VASVCLQI----------------------------GYP-TI--ASVPHSIVNGYK-RVLAV-A-VE-T--D-YT-FPL--AEKVKA---FL-AD------P----SAF-------------------------------V-----A---A--A-----------------------------------------------------------------P---------V--------V----T-----E------------------T--A--------A-----P----A-------------A--A--A----------A-----A-----P------A---K----E-------A----P---K---E-E----S--E---E--S---D--E------D-MG-F-G--LFD-----------------
>Chelonia_mydas@EMP24441
--------------------M----PRED--------RATWKSNYFLKIIQL---LDDYPK-CFIVGADN-VGSKQMQQIRMSL---R---G--K-----A-VVLMGKNTMMRKAIR---G--HL-----E-N---N-------P---A----------------------LE----K-----LLP-----HIRG-NVGFVF-T--K-----E-D--L--TEIRDMLLANKVPAAARAGAIAPCDVTVPAQNTGLGPE-K--TSFFQALGITTKISRGTIEILSDVQLIKTGDKVGASEATLLNMLNISP-FSFGLIIQ-QVFDNG--S--I-----YNPEVLDITEETLHRRFLEGVRN-----VASICLQI----------------------------GYP-TV--ASVPHSIINGYK-RVLAV-A-VE-T--E-YT-FPL--AEKVK-------SA------P----SAF-------------------------------R-----A---A--A-----------------------------------------------------------------P---------V--------A----A-----E------------------A--A--------A-----P---------------------A--A----------A-----A-----P------A---K----E-------E----V---K---E-E----S--E---E--S---D--E------D-MG-F-G--LFD-----------------
>Callorhinchus_milii@AFM90763
--------------------M----PRED--------RATWKSNYFLKIIQL---LDEFPK-CFIVGADN-VGSKQMQHIRISL---R---S--K-----A-VVLMGKNTMMRKAIR---G--HI-----E-N---N-------P---A----------------------LE----K-----LLP-----HIRG-NVGFVF-T--K-----E-D--L--CEIRDMLLSNKVPACARAGALAPCDVTVPAQNTGLGPE-K--TSFFQALGITTKISRGTIEILSDVPLIKVGDKVGASEATLLNMLNISP-FSYGLMIM-QVYDNG--S--V-----YNPEVLDITEEALQQRFLEGVRN-----VASVCLQI----------------------------GYP-TI--ASIPHSVINGYR-RVLAV-A-VE-T--D-YV-FPL--AEKVKA---FL-AD------P----SAF-----------------------------------------A--A-----------------------------------------------------------------P---------V--------A----D-----A-----------A------P--A--------A-----A------------------------K----------V-----E-----E------K---K----E-------E----K---K---E-E----S--E---E--S---D--D------D-MG-F-G--LFD-----------------
>Doliolum_nationalis@Dnat2058.H1.1
--------------------M----PRED--------RKTWKANYFMKMIAL---LDEYPK-CFLVQADN-VSSKQMQQIRASM---R---G--T-----A-VILMGKNTMMRKAIR---G--HL-----N-N---N-------P---D----------------------LE----R-----LLP-----HIKG-NVGMVF-T--S-----N-D--L--IEVRDKLLENKVAAPARAGAIAPVDVIVPAQNTGLGPE-K--TSFFQALAIPTKISRGTIEIINDVKLLKPGDKVGASESALLNMLKISP-FTYGLEIE-QVYDQG--T--V-----FSPEILDITDDDIRAKFMQGISN-----VASVCLQI----------------------------GYP-TV--ASVPHSIVNGFK-NLLAV-A-AE-T--D-IT-FPE--AESMKA---YL-AD------P----SAF-------------------------------A-----V---A--A-----------------------------------------------------------------P---------A-------------A-----A-----------AE-----E--A--------P-----A----A-------------K--E--E----------V----------------------K----E-------E--------------S----E--E---E--S---D--D------D-MG-F-G--LFD-----------------
>Salpa_fusiformis@Sfus5078.H1.1
--------------------M----PRED--------KKQWKANYFTKVVDL---LDEYPK-VFVVGADN-VSSNQMQQIRISM---R---D--R-----A-VVLMGKNTMMRRAMT---G--HL-----E-N---N-------P---N----------------------LE----K-----LLP-----HIKG-NVGMVL-T--N-----E-D--L--LEIRDLILSNKVAAPARANAIAPNDVIVPAQNTGLGPE-K--TSFFQALSIPTKISRGTIEIVNDVHLLKPGDKVGASDATLLNMLKISP-FTYGLEVL-QVYDNG--T--T-----FSPAVLDITDEDLRSRFMDGLRD-----VAAVSLQI----------------------------GYP-TV--ASAPHSIINGFK-NLLAI-A-AE-T--D-IT-FPE--AEQMKA---YL-AD------P----SAF-------------------------------A-----S---A--A-----------------------------------------------------------------P---------A-------------A-----A-----------VA-----D--A--------P-----A----A-------------A--A--A----------A----------------------E----P-------E--------------E----E--E---E--SE--D--D------D-MG-F-G--LFD-----------------
>Ophionotus_victoriae@CT01130528.H1.1
--------------------M----PRED--------KATWKSNYFLKIIQL---IDEFPK-CFIVNVDN-VGSKQMQSIRIGL---R---G--H-----G-TLLMGKNTMMRKAIR---G--HL-----E-N---N-------P---H----------------------LE----K-----LLP-----HIKG-NVGFVF-T--K-----D-D--L--TEVRDMILTNRVAAPAKAGAIAPVDVYIEAQNTGLGPE-K--TSFFQALSIQTKIARGTIEILNKVHLIKLDEKVGASEATLLNMLKISP-FSYGLKIL-QVYDQG--S--V-----FEPSILDITDADLIKSVMEGVRN-----IASVSLQI----------------------------GYP-TS--ASVPHSLINGFK-NILAL-A-CA-T--E-IE-FKE--AEQAKA---FL-AD------P----EAF-------------------------------A-----A---A--A-----------------------------------------------------------------A---------A-------------S-----A-----------P------A--E--------E-----K----K-------------E--E--E----------------K-----P------K---K----E-------E--------------SE---E--E---E--S---D--D------D-MG-F-G--LFD-----------------
>Anas_platyrhynchos@EOA92736
--------------------------------------------------QL---LDDYPK-CFVVGADN-VGSKQMQQIRMSL---R---G--K-----A-VVLMGKNTMMRKAIR---G--HL-----E-N---N-------P---A----------------------LE----K-----LLP-----HIRG-NVGFVF-T--K-----E-D--L--AEIRDMLLANKVPAAARAGAIAPCDVTVPAQNTGLGPE-K--TSFFQALGITTKISRGTIEILSDVQLIKTGDKVGASEATLLNMLNISP-FSFGLVIQ-QVFDNG--S--I-----YNPEVLDITEDTLHKRFLEGVRN-----VASVCLQI----------------------------GYP-TI--ASVPHSIINGYK-RVLAV-A-VE-T--D-YT-FPL--AEKVKA---FL-AD------P----SAF-------------------------------V-----V---A--A--------------------------------------------------------------------------------------------------------------------------------------------------------------------------------------------------------------------------------------------------------------------------------------
>Botryllus_schlosseri@CT01131025.H1.1
--------------------M----PRED--------RATWKSNYFMKMIQL---LDEFQK-CFIVGADN-VSSKQMQQIRVSL---R---G--K-----A-TVLMGKNTMMRKAIK---G--HL-----Q-S---N-------P---D----------------------LE----R-----LLP-----HIKG-NVGLVF-T--D-----Q-D--L--TEIRDLLLENKVAAPARAGAISPNDVTIPAQNTGLGPE-K--TSFFQALSIQTKISRGSIEIINNVHILKPGDKVGASEATLLNMLKISP-FSYGLEVQ-QVYDSG--S--C-----FSPDILDITPEDIRKRFMDGVRN-----VAAVSLEI----------------------------GYP-TV--ASVPHSIINGFK-NLLAV-A-AE-T--E-IT-FPE--AEKMKA---YL-AD------P----SAF-------------------------------A-----V---A--A-----------------------------------------------------------------P---------A-------------G-----G---------------------E--------E-----K----K-------------E--EA-A----------A-----A-----P------A---E----E-------E-------------------E--D---S--S---D--E------D-MG-F-D--LFG-----------------
>Alligator_sinensis@XM_006019830.H1.1
--------------------M----PRED--------RATWKSNYFLKIIQL---LDDYPK-CFIVGADN-VGSKQMQQIRMSL---R---G--K-----A-VVLMGKNTMMRKAIR---G--HL-----E-N---N-------P---A----------------------LE----K-----LLP-----HIRG-NVGFVF-T--K-----E-D--L--TEIRDMLLANKVPAAARAGAIAPCDVTVPAQNTGLGPE-K--TSFFQALGITTKISRGTIEILSDVQLIKTGDKVGASEATLLNMLNISP-FSFGLVIQ-QVFDNG--S--I-----YNPEVLDITEETLHNRFLEGVRN-----VASVCLQI----------------------------GYP-TI--ASVPHSIINGYK-RVLAV-A-VE-T--D-YT-FPL--AEKVKA---FL-AD------P----SAF-------------------------------V-----A---A--A-----------------------------------------------------------------P---------V--------A----A-----E------------------V--A--------A-----P------------------------A----------A-----A-----P------A---K----E-------E----V---K---E-E----S--E---E--S---D--E------D-MG-F-G--LFD-----------------
>Caiman_crocodilus@CT01131211.H1.1
--------------------M----PRED--------RATWKSNYFLKIIQL---LDDYPK-CFIVGADN-VGSKQMQQIRMSL---R---G--K-----A-VVLMGKNTMMRKAIR---G--HL-----E-N---N-------P---A----------------------LE----K-----LLP-----HIRG-NVGFVF-T--K-----E-D--L--TEIRDMLLANKVPAAARAGAIAPCDVTVPAQNTGLGPE-K--TSFFQALGITTKISRGTIEILSDVQLIKTGDKVGASEATLLNMLNISP-FSFGLVIQ-QVFDNG--S--I-----YNPEVLDITEETLHNRFLEGVRN-----VASVCLQI----------------------------GYP-TI--ASVPHSIINGYK-RVLAV-A-VE-T--D-YT-FPL--AEKVKA---FL-AD------P----SAF-------------------------------V-----A---A--A-----------------------------------------------------------------P---------V--------A----A-----E------------------V--A--------A-----P------------------------A----------A-----A-----P------A---K----E-------E----V---K---E-E----S--E---E--S---D--E------D-MG-F-G--LFD-----------------
>Caretta_caretta@Contig32849.H1.1
------------------------------------------------------------------------------------------------------------------------------------------------------------------------------------------------------------------------------------ANKVPAAARAGAIAPCDVTVPAQNTGLGPE-K--TSFFQALGITTKISRGTIEILSDVQLIKTGDKVGASEATLLNMLNISP-FSFGLIIQ-QVFDNG--S--I-----YNPEVLDITEETLHRRFLEGVRN-----VASICLQI----------------------------GYP-TI--ASVPHSIINGYK-RVLAV-A-VE-T--E-YT-FPL--AEKVKA---FL-AD------P----SAF-------------------------------L-----A---A--A-----------------------------------------------------------------P---------V--------A----A-----E------------------A--A--------A-----A---------------------A--P----------A-----A-----P------V---K----E-------E----V---K---E-E----S--E---E--S---D--E------D-MG-F-G--LFD-----------------
>Chelonoidis_nigra@CT01131211.H1.1
--------------------M----PRED--------RATWKSNYFLKIIQL---LDDYPK-CFIVGADN-VGSKQMQQIRMSL---R---G--K-----A-VVLMGKNTMMRKAIR---G--HL-----E-N---N-------P---A----------------------LE----K-----LLP-----HIRG-NVGFVF-T--K-----E-D--L--TEIRDMLLANKVPAAARAGAIAPCDVPVPAQNTGLGPE-K--TSFFQALGITTKISRGTIEILSDVQLIKTGDKVGASEATLLNMLNISP-FSFGLIIQ-QVFDNG--S--I-----YNPEVLDITEETLHRRFLEGVRN-----VASVCLQI----------------------------GYP-TI--ASVPHSIINGYK-RVLAV-A-VE-T--E-YT-FPL--AEKVKA---FL-AD------P----SAF-------------------------------V-----A---A--A-----------------------------------------------------------------P---------V--------A-----------------------------A--A--------A-----P----AA------------A--A--A----------A-----A-----P------A---K----E-------E----V---K---E-E----S--E---E--A---D--E------D-MG-F-G--LFD-----------------
>Chrysemys_picta_bellii@CT01131211.H1.1
--------------------M----PRED--------RATWKSNYFLKIIQL---LDDYPK-CFIVGADN-VGSKQMQQIRMSL---R---G--K-----A-VVLMGKNTMMRKAIR---G--HL-----E-N---N-------P---A----------------------LE----K-----LLP-----HIRG-NVGFVF-T--K-----E-D--L--TEIRDMLLANKVPAAARAGAIAPCDVTVPAQNTGLGPE-K--TSFFQALGITTKISRGTIEILSDVQLIKTGDKVGASEATLLNMLNISP-FSFGLIIQ-QVFDNG--S--I-----YNPEVLDITEETLHRRFLEGVRN-----VASVCLQI----------------------------GYP-TI--ASVPHSIINGYK-RVLAV-A-VE-T--E-YT-FPL--AEKVKA---FL-AD------P----SAF-------------------------------V-----A---A--A-----------------------------------------------------------------P---------V--------A----A-----E------------------A--A--------A-----P------------------------A----------A-----A-----P------A---K----E-------E----V---K---E-E----S--E---E--S---D--E------D-MG-F-G--LFD-----------------
>Crocodylus_niloticus@CT01131211.H1.1
--------------------M----PRED--------RATWKSNYFLKIIQL---LDDYPK-CFIVGADN-VGSKQMQQIRMSL---R---G--K-----A-VVLMGKNTMMRKAIR---G--HL-----E-N---N-------P---A----------------------LE----K-----LLP-----HIRG-NVGFVF-T--K-----E-D--L--TEIRDMLLANKVPAAARAGAIAPCDVTVPAQNTGLGPE-K--TSFFQALGITTKISRGTIEILSDVQLIKTGDKVGASEATLLNMLNISP-FSFGLVIQ-QVFDNG--S--I-----YNPEVLDITEETLHNRFLEGVRN-----VASVCLQI----------------------------GYP-TI--ASVPHSIINGYK-RVLAV-A-VE-T--D-YT-FPL--AEKVKA---FL-AD------P----SAF-------------------------------V-----A---A--A-----------------------------------------------------------------P---------V--------A----A-----E------------------V--A--------A-----P------------------------A----------A-----A-----P------A---K----E-------E----V---K---E-E----S--E---E--S---D--E------D-MG-F-G--LFD-----------------
>Cyclorana_alboguttata@CT01131211.H1.1
--------------------M----PRED--------XATWKSNYFMKIIQL---LDDYPK-CFIVGADN-VGSKQMQQIRMSL---R---G--K-----A-VVLMGKNTMMSKSIR---G--XL-----E-N---N-------S---X----------------------LE----K-----LLN-----HIKG-NVGFVF-T--K-----E-D--L--TEVRDMLLANKVPASARAGAIAPCDVTVPAQNTGLGPE-K--TSFFQALGITTKISRGTIEILSDVQLIRTGDKVGASEATLLNMLNISP-FSFGLIIQ-QVYDNG--S--I-----YSPEVLDITEDALRTRFLEGVRN-----VASVCLQI----------------------------GYP-TV--ASIPHSIINGYK-RVLAV-A-VE-T--D-YS-FPL--ADKVKA---FL-AD------P----SAF-------------------------------A-----V---A--A-----------------------------------------------------------------P---------V--------V----E-----A------------------A--A--------A-----P------------------A--A-------------A-----A-----P------A---K----E-------E--------K---E-E----S--E---E--S---D--D------D-MG-F-G--LFD-----------------
>Cynops_pyrrhogaster@CT01131211.H1.1
--------------------M----PRED--------RATWKANYFTKIIQL---LDDYPK-CFIVGADN-VGSKQMQQIRMSL---R---G--K-----A-VVLMGKNTMMRKAIR---G--HL-----E-N---N-------P---A----------------------LE----K-----LLN-----HIRG-NVGFVF-T--K-----E-D--L--TEIRDMLLANKVPASARAGATAPCDVTVPAQNTGLGPE-K--TSFFQALGITTKISRGTIEILSDVQLIKTGDKVGASEATLLNMLNISP-FSFGLIIQ-QVYDNG--S--I-----YNPEVLDITEEALHVRFLEGVRN-----VASVCLQI----------------------------GYP-TI--ASVPHSIINGYK-RVLAV-A-VE-T--D-YS-FPL--ADKVKA---FL-AD------P----SAF-------------------------------V-----V---A--A-----------------------------------------------------------------P---------V--------A----AAP---A-----------A------A--A--------A-----A------------------A--A--P---------------------------------K----E-------E----K---K---E-E----S--E---E--S---D--D------D-MG-F-G--LFD-----------------
>Elaphe_guttata@CT01131211.H1.1
--------------------M----PRED--------RATWKSNYFLKIIQL---LDDYPK-CFIVGADN-VGSKQMQQIRMSL---R---G--K-----A-VVLMGKNTMMRKAIR---G--HL-----E-N---N-------P---A----------------------LE----K-----LLP-----HIRG-NVGFVF-T--K-----E-D--L--TEIRDMLLANKVPAAARAGAIAPCDVLVPAQNTGLGPE-K--TSFFQALGITTKISRGTIEILSDVQLIKTGDKVGASEATLLNMLNISP-FSFGLIIQ-QVFDNG--S--I-----YNPEVLDITEETLHKRFLEGVRN-----VASVCLQI----------------------------GYP-TV--ASLPHSIINGYK-RVLAV-A-VE-T--N-YS-FPL--AEKVKA---FL-AD------P----SAF-------------------------------A-----A---A--A-----------------------------------------------------------------P---------A--------V----T-----E------------------A--A--------A-----P---------------------A--A----------A-----A-----P------A---K----E-------E----V---K---E-E----S--E---E--S---D--E------D-MG-F-G--LFD-----------------
>Emys_orbicularis@Contig32352.H1.1
--------------------M----PRED--------RATWKSNYFLKIIQL---LDDYPK-CFIVGADN-VGSKQMQQIRMSL---R---G--K-----A-VVLMGKNTMMRKAIR---G--HL-----E-N---N-------P---A----------------------LE----K-----LLP-----HIRG-NVGFVF-T--K-----E-D--L--TEIRDMLLANKVPAAARAGAIAPCDVTVPAQNTGLGPE-K--TSFFQALGITTKISRGTIEILSDVQLIKTGDKVGASEATLLNMLNISP-FSFGLIIQ-QVFDNG--S--I-----YNPEVLDITEETLHRRFLEGVRN-----VASVCLQI----------------------------GYP-TI--ASVPHSIINGYK-RVLAV-A-VE-T--E-YT-FPL--AEKVKA---FL-AD------P----SAF-------------------------------V-----A---A--A-----------------------------------------------------------------P---------V--------A----A-----E------------------A--A--------A-----P---------------------A--A----------A-----A-----P------A---K----E-------E----V---K---E-E----S--E---E--S---D--E------D-MG-F-G--LFD-----------------
>Eublepharis_macularius@CT01131211.H1.1
------------------------------------------------------------------GADN-VGSKQMQQIRMSL---R---G--K-----A-VVLMGKNTMMRKAIR---G--HL-----E-N---N-------P---A----------------------LE----K-----LLP-----HIRG-NVGFVF-T--K-----E-D--L--TEIRDMLLANKVPAAARAGAIAPCDVTVPAQNTGLGPE-K--TSFFQALGITTKISRGTIEILSDVQLIKTGDKVGASEATLLNMLNISP-FSFGLIIQ-QVFDNG--S--I-----YNPEVLDITEEALHKRFLEGVRN-----VASVCLQI----------------------------GYP-TV--ASVPHSIINGYK-RVLAV-A-VE-T--D-YS-FPL--AEKVKA---FL-AD------P----SAF-------------------------------V-----A---A--A-----------------------------------------------------------------P---------V--------A----A-----E------------------A--A--------A-----P---------------------A--A----------A-----A-----P------A---K----E-------E----A---K---E-E----S--E---E--S---D--E------D-MG-F-G--LFD-----------------
>Lampropholis_coggeri@CT01131211.H1.1
--------------------M----PRED--------RATWKSNYFLKIIQL---LDDYPK-CFIVGADN-VGSKQMQQIRMSL---R---G--K-----A-VVLMGKNTMMRKAIR---G--HL-----E-N---N-------P---A----------------------LE----K-----LLP-----HIRG-NVGFVF-T--K-----E-D--L--TEIRDMLLANKVPAAARAGAIAPCDVTVPAQNTGLGPE-K--TSFFQALGITTKISRGTIEILSDVQLIKTGDKVGASEATLLNMXNISP-FSFGLIIQ-QVFDNG--S--V-----YNPEVLDITEETLRGRFLEGVRN-----VASVCLQI----------------------------GYP-TV--ASVPHSIINGYK-RVLAV-A-VE-T--D-YS-FPL--AEKVKA---FL-AD------P----SAF-------------------------------A-----V---A--A-----------------------------------------------------------------P---------V--------A----A-----A------------------P--S--------A-----P----A----------------A--A----------A-----A-----P------A---K----V-------E----A---K---E-E----S--E---E--S---D--E------D-MG-F-G--LFD-----------------
>Latimeria_chalumnae@CT01131211.H1.1
--------------------M----PRED--------RATWKSNYFLKIIQL---LDDYPK-CFIVGADN-VGSKQMQQIRMCL---R---G--K-----A-VVLMGKNTMMRKAIR---G--HL-----E-N---N-------P---A----------------------LE----K-----LLP-----HIRG-NVGFVF-T--K-----E-D--L--TEVRDMLLANKVPAAARAGAIAPCDVTVPAQNTGLGPE-K--TSFFQALGITTKISRGTIEILSNVQLIKTGDKVGASEATLLNMLNISP-FSYGLIIM-QVYDNG--S--V-----YSPEVLDITEDTLHKRFLEGVRN-----IASVCLQI----------------------------GYP-TV--ASVPHSVINGYK-RVLAV-C-VE-T--D-YS-FPL--ADKVKA---FL-AD------P----SSF-------------------------------V-----V---A--A-----------------------------------------------------------------P---------V--------A----E-----T-----------E------A--A--------A-----P------------------------A----------A-----------A------K---E----E-------E----K---K---E-E----S--E---E--S---D--E------D-MG-F-G----------------------
>Latimeria_menadoensis@GAPS01003045.H1.1
--------------------M----PRED--------RATWKSNYFLKIIQL---LDDYPK-CFIVGADN-VGSKQMQQIRMCL---R---G--K-----A-VVLMGKNTMMRKAIR---G--HL-----E-N---N-------P---A----------------------LE----K-----LLP-----HIRG-NVGFVF-T--K-----E-D--L--TEVRDMLLANKVPAAARAGAIAPCDVTVPAQNTGLGPE-K--TSFFQALGITTKISRGTIEILSNVQLIKTGDKVGASEATLLNMLNISP-FSYGLIIM-QVYDNG--S--V-----YSPEVLDITEDTLHKRFLEGVRN-----IASVCLQI----------------------------GYP-TV--ASVPHSVINGYK-RVLAV-C-VE-T--D-YS-FPL--ADKVKA---FL-AD------P----SSF-------------------------------V-----V---A--A-----------------------------------------------------------------P---------V--------A----E-----T-----------E------A--A--------A-----P------------------------A----------A-----------A------K---E----E-------E----K---K---E-E----S--E---E--S---D--E------D-MG-F-G--LFD-----------------
>Notophthalmus_viridescens@Nvir9605.H1.1
--------------------M----PRED--------RATWKANYFTKIIQL---LDDYPK-CFIVGADN-VGSKQMQQIRMSL---R---G--K-----A-VVLMGKNTMMRKAIR---G--HL-----E-N---N-------P---A----------------------LE----K-----LLX-----HIRG-XXXFVX-T--K-----E-D--L--TEIRDMLLANKVPASARAGATAPCDVTVPAQNTGLGPE-K--TSFFQALGITTKISRGTIEILSXVQLXKXGDKVGASEATLLNMLNISP-FSFGLIIQ-QVYDNG--S--I-----YNPEVLDITEEALHVRFLEGVRN-----VASVCLQI----------------------------GYP-TI--ASVPHSIINGYK-RVLAV-A-VE-T--D-YS-FPL--ADKVKA---FL-AD------P----TAF-------------------------------V-----V---A--A-----------------------------------------------------------------P---------V--------A----A-----A-----------P------A--A--------A-----A------------------A--A--A-----------------------------P---K----E-------E----K---K---E-E----S--E---E--S---D--D------D-MG-F-G--LFD-----------------
>Pelodiscus_sinensis@toto26056.H1.1
----------------------------------------------IKIEQL---LDDYPK-CFIVGADN-VGSKQMQQIRMSL---R---G--K-----A-VVLMGKNTMMRKAIR---G--HL-----E-N---N-------P---A----------------------LE----K-----LLP-----HIRG-NVGFVF-T--K-----E-D--L--TEIRDMLLANKVPAAARAGAIAPCDVTVPAQNTGLGPE-K--TSFFQALGITTKISRGTIEILSDVQLIKTGDKVGASEATLLNMLNISP-FSFGLIIQ-QVFDNG--S--I-----YNPEVLDITEETLHRRFLEGVRN-----VASVCLQI----------------------------GYP-TI--ASVPHSIINGYK-RVLAV-A-VE-T--D-YT-FPL--AEKVKA---FL-AD------P----SAF-------------------------------V-----A---A--A-----------------------------------------------------------------P---------V--------P----A-----E------------------A--A--------A-----P---------------------A--A----------A-----A-----P------A---K----E-------E----V---K---E-E----S--E---E--S---D--E------D-MG-F-G--LFD-----------------
>Phrynops_hilarii@Contig1956.H1.1
--------------------M----PRED--------RATWKSNYFLKIIQL---LDDYPK-CFIVGADN-VGSKQMQQIRMSL---R---G--K-----A-VVLMGKNTMMRKAIR---G--HL-----E-N---N-------P---A----------------------LE----K-----LLP-----HIRG-NVGFVF-T--K-----E-D--L--TEIRDMLLANKVPAAARAGAIAPCDVTVPAQNTGLGPE-K--TSFFQALGITTKISRGTIEILSDVQLIKTGDKVGASEATLLNMLNISP-FSFGLIIQ-QVFDNG--S--I-----YNPEVLDITEETLHRRFLEGVRN-----VASVCLQI----------------------------GYP-TI--ASVPHSIINGYK-RVLAV-A-VE-T--D-YT-FPL--AEKVKA---FL-AD------P----SAF-------------------------------V-----A---V--A-----------------------------------------------------------------P---------V--------A----A-----E------------------A--V--------A-----P---------------------A--A----------A-----A-----P------A---K----E-------E----V---K---E-E----S--E---E--S---D--E------D-MG-F-G--LFD-----------------
>Podarcis_sp.@CT01131211.H1.1
--------------------M----PRED--------RATWKSNYFLKIIQL---LDDYPK-CFIVGADN-VGSKQMQQIRMSL---R---G--K-----A-VVLMGKNTMMRKAIR---G--HL-----E-N---N-------P---A----------------------LE----K-----LLP-----HIRG-NVGFVF-T--K-----E-D--L--TEIRDMLLANKVPAAARAGAIAPCEVTVPAQNTGLGPE-K--TSFFQALGITTKISRGTIEILSDVQLIKTGDKVGASEATLLNMLNISP-FSFGLVIQ-QVFDNG--S--I-----YSPEVLDITEETLHGRFLEGVRN-----VASVCLQI----------------------------GYP-TV--ASVPHSIINGYK-RVLAV-A-VE-T--D-YS-FPL--ADKVKA---FL-AD------P----SAF-------------------------------V-----T---A--A-----------------------------------------------------------------P---------V--------A----A-----E------------------V--A--------A-----P---------------------A--A----------A-----A-----P------A---K----V-------E----A---K---E-E----S--E---E--S---D--E------D-MG-F-G--LFD-----------------
>Pogona_vitticeps@CT01131211.H1.1
--------------------M----PRED--------RATWKSNYFLKIIQL---LDDYPK-CFIVGADN-VGSKQMQQIRMSL---R---G--K-----A-VVLMGKNTMMRKAIR---G--HL-----E-N---N-------P---A----------------------LE----K-----LLP-----HIRG-NVGFVF-T--K-----E-D--L--TEIRDMLLANKVPAAARAGAIAPCDVTVPAQNTGLGPE-K--TSFFQALGITTKISRGTIEILSDVQLIKTGDKVGASEATLLNMLNISP-FSFGLVIQ-QVFDNG--S--I-----YNPEVLDITEETLHGRFLEGVRN-----VASVCLQI----------------------------GYP-TV--ASVPHSIINGYK-RVLAV-A-VE-T--D-YS-FPL--AEKVKA---FL-AD------P----SAF-------------------------------V-----A---A--A-----------------------------------------------------------------P---------V--------A----V-----E------------------A--A--------A-----P---------------------A--A----------A-----A-----P------A---K----E-------E----A---K---E-E----S--E---E--S---D--E------D-MG-F-G--LFD-----------------
>Protopterus_annectens@CT01131211.H1.1
--------------------M----PRED--------RATWKSNYFMKIIQL---LDDYPK-CFIVGADN-VGSKQMQQIRMSL---R---G--K-----A-VVLMGKNTMMRKAIR---G--HL-----E-N---N-------P---S----------------------LE----K-----LLP-----HIRG-NVGFVF-T--K-----E-D--L--TEIRDLLLANKVPAAARAGGIAPCDVTVPAQNTGLGPE-K--TSFFQALGITTKISRGTIEILSDVQLIHAGIKVGASEATLLNMLNISP-FSFGLLIR-QVYDNG--S--I-----YSPEVLDITEESLHARFLEGVRY-----VASVCLEI----------------------------GYP-TI--ASVPHSIINGYR-RVLAV-S-LE-T--D-YS-FPL--AEKVKD---FL-AD------P----SAF-------------------------------V-----A---A--A-----------------------------------------------------------------P-----------------------A-----A-----------A------S--A--------V-----P------------------A--A--S----------A-----P-----P------P---K----E-------E----V---K---E-E----S--E---E--S---D--E------D-MG-F-G--LFD-----------------
>Python_regius@CT02131211.H1.1
------------------------------------------------IIQL---LDDYPK-CFIVGADN-VGSKQMQQIRMSL---R---G--K-----A-VVLMGKNTMMRKAIR---G--HL-----E-N---N-------P---A----------------------LE----K-----LLP-----HIRG-NVGFVF-T--K-----E-D--L--TEIRDMLLANKVPAAARAGAIAPCDVIVPAQNTGLGPE-K--TSFFQALGITTKISRGTIEILSDVQLIKTGDKVGASEATLLNMLNISP-FSFGLIIQ-QVFDNG--S--I-----YNPEVLDITEETLHKRFLEGVRN-----VASVCLQI----------------------------GYP-TV--ASVPHSIINGYK-RVLAV-A-VE-T--D-YS-FPL--AEKVKA---FL-AD------P----SAF-------------------------------V-----A---A--A-----------------------------------------------------------------P---------A--------V----T-----E------------------A--A--------A-----P---------------------A--A----------A-----A-----P------A---K----E-------E----V---K---E-E----S--E---E--S---D--E------D-MG-F-G--LFD-----------------
>Rana_chensinensis@Rche65171.H1.1
--------------------M----PRED--------RATWKSNYFLKIIQL---LDDFPK-CFIVGADN-VGSKQMQQIRMSL---R---G--K-----A-VVLMGKNTMMRKAIR---G--HL-----E-N---N-------S---A----------------------LE----K-----LLP-----HIKG-NVGFVF---------------------------------------------------------------------TTKISRGTIEILSDVQLIKTGDKVGASEATLLNMLNISP-XSF---------------------------------------------------------------------------------------------------------------------------------------------------------------------------------------------------------------------------------------------------------------------------------------------------------------------------------------------------------------------------------------------------------------------------------------------------------------------------------------------------
>Trachemys_scripta@CT01131211.H1.1
--------------------M----PRED--------RATWKSNYFLKIIQL---LDDYPK-CFIVGADN-VGSKQMQQIRMSL---R---G--K---------------MMRKAIR---G--HL-----E-N---N-------P---A----------------------LE----K-----LLP-----HIRG-NVGFVF-T--K-----E-D--L--TEIRDMLLANKVPAAARAGAIAPCDVTVPAQNTGLGPE-K--TSFFQALGITTKISRGTIEILSDVQLIKTGDKVGASEATLLNMLNISP-FSFGLIIQ-QVFDNG--S--I-----YNPEVLDITEETLHRRFLEGVRN-----VASVCLQI----------------------------GYP-TI--ASVPHSIINGYK-RVLAV-A-VE-T--E-YT-FPL--AEKVKA---FL-AD------P----SAF-------------------------------V-----A---A--A-----------------------------------------------------------------P---------V--------A----A-----E------------------A--A--------A-----P------------------------A----------A-----A-----P------A---K----E-------E----V---K---E-E----S--E---E--S---D--E------D-MG-F-G--LFD-----------------
