# Supplementary material for: A phylogenomic framework and timescale for comparative studies of tunicates
Source: BMC Biol. 2018 Apr 13;16:39. doi: 10.1186/s12915-018-0499-2 (PMC5899321; doi:10.1186/s12915-018-0499-2)
Supplement: Supplementary file 4 — Supporting data. Transcriptome assemblies, alignments, and trees. (ZIP 38502 kb) [file 12915_2018_499_MOESM4_ESM.zip › 12915_2018_499_MOESM4_ESM/12915_2018_499 (Delsuc) Files Updated 23-03-2018/rps1.fasta]

>Danio_rerio@AAH78649
-----------MAVGK-N-K-----R-LT-K-G-G--K-K-G-AK---KK-I--V--DPFSK-K--DWYDV-KAPA-MF----N---I--RN---LGKTLVTRTQGTRIASDGLKGRVFEVSLA-DL---Q----N--------D----E----V--A-F---RKFKLVTE-------D-VQ---------G----K--N--CLTNFHGMDLTRDKMCSMVKKWQTMIEAHVDVKTTDGYL-LRLFCVG--FT-KKR-T---N-Q--I-----R---K-TSYAQHQQVRQIRKKMMEIMTR-EVQTNDLKEVV--NKL-------I--P-------DSVG---KDIEKACQSIYPLHDVYVRKVKML-K--------KP-----K---F----EL-G-K---------L----M-EL--H---------G--------E-----G------G--S--T-S--------AA-------A----K---------------P--A----------E-------G-------D-------T-G-------A----K--------V-E-------R--A----D----G--YE----P-P-I--QE-S---V-----------
>Xenopus_tropicalis@CAJ83216
-----------MAVGK-N-K-----R-LT-K-G-G--K-K-G-AK---KK-I--V--DPFSK-K--DWYDV-KAPA-MF----N---I--RN---LGKTLVTRTQGTKIASDGLKGRVFEVSLA-DL---Q----N--------D----E----V--A-F---RKFKLITE-------D-VQ---------G----K--N--CLTNFHGMDLTRDKMCSMVKKWQTMIEAHVDVKTTDGYL-LRLFCVG--FT-KKR-N---N-Q--I-----R---K-TSYAQHQQVRQIRKKMMEIMTR-EVQTNDLKEVV--NKL-------I--P-------DSIG---KDIEKACQSIYPLHDVYVRKVKML-K--------KP-----K---F----EL-G-K---------L----M-EL--H---------G--------E-----G------------G-G--------A--------G----K---------------P--A----------G-------D-------E-------T-G-------A----K--------V-E-------R--A----D----G--YE----P-P-V--QE-S---V-----------
>Xenopus_laevis@AAI53787
-----------MAVGK-N-K-----R-LT-K-G-G--K-K-G-AK---KK-I--V--DPFSK-K--DWYDV-KAPA-MF----N---I--RN---LGKTLVTRTQGTKIASDGLKGRVFEVSLA-DL---Q----N--------D----E----V--A-F---RKFKLITE-------D-VQ---------G----K--N--CLTNFHGMDLTRDKMCSMVKKWQTMIEAHVDVKTTDGYL-LRLFCVG--FT-KKR-N---N-Q--I-----R---K-TSYAQHQQVRQIRKKMMEIMSR-EVQTNDLKEVV--NKL-------I--P-------DSIG---KDIEKACQSIYPLHDVYARKVKML-K--------KP-----K---F----EL-G-K---------L----M-EL--H---------G--------E-----G------------G-G--------S--------G----K---------------P--A----------A-------D-------E-------T-G-------A----K--------V-E-------R--A----D----G--YE----P-P-V--QE-S---V-----------
>Homo_sapiens@AAA58487
-----------MAVGK-N-K-----R-LT-K-G-G--K-K-G-AK---KK-V--V--DPFSK-K--DWYDV-KAPA-MF----N---I--RN---IGKTLVTRTQGTKIASDGLKGRVFEVSLA-DL---Q----N--------D----E----V--A-F---RKFKLITE-------D-VQ---------G----K--N--CLTNFHGMDLTRDKMCSMVKKWQTMIEAHVDVKTTDGYL-LRLFCVG--FT-KKR-N---N-Q--I-----R---K-TSYAQHQQVRQIRKKMMEIMTR-EVQTNDLKEVV--NKL-------I--P-------DSIG---KDIEKACQSIYPLHDVFVRKVKML-K--------KP-----K---F----EL-G-K---------L----M-EL--H---------G--------E-----G------------S-S--------S--------G----K---------------A--T----------G-------D-------E-------T-G-------A----K--------V-E-------R--A----D----G--YE----P-P-V--QE-S---V-----------
>Bos_taurus@AAH71916
-----------MAVGK-N-K-----R-LT-K-G-G--K-K-G-AK---KK-V--V--DPFSK-K--DWYDV-KAPA-MF----N---I--RN---IGKTLVTRTQGTKIASDGLKGRVFEVSLA-DL---Q----N--------D----E----V--A-F---RKFKLITE-------D-VQ---------G----K--N--CLTNFHGMDLTRDKMCSMVKKWQTMIEAHVDVKTTDGYL-LRLFCVG--FT-KKR-N---N-Q--I-----R---K-TSYAQHQQVRQIRKKMMEIMTR-EVQTNDLKEVV--NKL-------I--P-------DSIG---KDIEKACQSIYPLHDVFVRKVKML-K--------KP-----K---F----EL-G-K---------L----M-EL--H---------G--------E-----G------------S-S--------S--------G----K---------------A--T----------G-------D-------E-------T-G-------A----K--------V-E-------R--A----D----G--YE----P-P-V--QE-S---V-----------
>Mus_musculus@EDL15384
-----------MAVGK-N-K-----R-LT-K-G-G--K-K-G-AK---KK-V--V--DPFSK-K--DWYDV-KAPA-MF----N---I--RN---IGKTLVTRTQGTKIASDGLKGRVFEVSLA-DL---Q----N--------D----E----V--A-F---RKFKLITE-------D-VQ---------G----K--N--CLTNFHGMDLTRDKMCSMVKKWQTMIEAHVDVKTTDGYL-LRLFCVG--FT-KKR-N---N-Q--I-----R---K-TSYAQHQQVRQIRKKMMEIMTR-EVQTNDLKEVV--NKL-------I--P-------DSIG---KDIEKACQSIYPLHDVFVRKVKML-K--------KP-----K---F----EL-G-K---------L----M-EL--H---------G--------E-----G------------G-S--------S--------G----K---------------A--A----------G-------D-------E-------T-G-------A----K--------V-E-------R--A----D----G--YE----P-P-V--QE-S---V-----------
>Ornithorhynchus_anatinus@XP_001514859
-----------MAVGK-N-K-----R-LT-K-G-G--K-K-G-AK---KK-V--V--DPFSK-K--DWYDV-KAPA-MF----N---I--RN---IGKTLVTRTQGTKIASDGLKGRVFEVSLA-DL---Q----N--------D----E----V--A-F---RKFKLITE-------D-VQ---------G----K--N--CLTNFHGMDLTRDKMCSMVKKWQTMIEAHVDIKTTDGYL-LRLFCVG--FT-KKR-N---N-Q--I-----R---K-TSYAQHQQVRQIRKKMTEIMTR-EVQTNDLKEVV--NKL-------I--P-------DSIG---KDIEKACQSIYPLHDVFVRKVKML-K--------KP-----K---F----EL-G-K---------L----M-EL--H---------G--------E-----G------------S-G--------S--------S----K---------------P--S----------G-------D-------E-------T-G-------A----K--------V-E-------R--A----D----G--YE----P-P-V--QE-S---V-----------
>Monodelphis_domestica@XP_001366653
-----------MAVGK-N-K-----R-LT-K-G-G--K-K-G-AK---KK-V--V--DPFSK-K--DWYDV-KAPA-MF----N---I--RN---IGKTLVTRTQGTKIASDGLKGRVFEVSLA-DL---Q----N--------D----E----V--A-F---RKFKLITE-------D-VQ---------G----K--N--CLTNFHGMDLTRDKMCSMVKKWQTMIEAHVDVKTTDGYL-LRLFCVG--FT-KKR-N---N-Q--I-----R---K-TSYAQHQQVRQIRKKMMEIMTR-EVQTNDLKEVV--NKL-------I--P-------DSIG---KDIEKACQSIYPLHDVFVRKVKML-K--------KP-----K---F----EL-G-K---------L----M-EL--H---------G--------E-----G------------G-G--------S--------G----K---------------P--S----------G-------D-------E-------T-G-------T----K--------V-E-------R--A----D----G--YE----P-P-V--QE-S---V-----------
>Taeniopygia_guttata@ACH44539
-----------MAVGK-N-K-----R-LT-K-G-G--K-K-G-AK---KK-V--V--DPFSK-K--DWYDV-KAPA-MF----N---I--RN---IGKTLVTRTQGTKIASDGLKGRVFEVSLA-DL---Q----N--------D----E----V--A-F---RK--------------------------------------------------------------------------------------------------------------------------------KMMEIMTR-EVQTNDLKEVV--NKL-------I--P-------DSIG---KDIEKACQSIYPLHDVYVRKVKML-K--------KP-----K---F----EL-G-K---------L----M-EL--H---------G--------E-----G------------G-G--------A--------G----K---------------P--S----------G-------D-------E-------A-G-------T----K--------V-E-------R--A----D----G--YE----P-P-V--QE-S---V-----------
>Gallus_gallus@XP_420443
--------XXXMAVGK-N-K-----R-LT-K-G-G--K-K-G-AK---KK-V--V--DPFSK-K--DWYDV-KAPA-MF----N---I--RN---IGKTLVTRTQGTKIASDGLKGRVFEVSLA-DL---Q----N--------D----E----V--A-F---RKFKLITE-------D-VQ---------G----K--N--CLTNFHGMDLTRDKMCSMVKKWQTMIEAHVDVKTTDGYL-LRLFCVG--FT-KKR-N---N-Q--I-----R---K-TSYAQHQQVRQIRKKMMEIMTR-EVQTNDLKEVV--NKL-------I--P-------DSIG---KDIEKACQSIYPLHDVYVRKVKML-K--------KP-----K---F----E--------------------------------------------------------------------------------------------------------------------------------------------------------------------------------------------------------------------------------
>Xenopus_laevis@AAH47260
-----------MAVGK-N-K-----R-LT-K-G-G--K-K-G-AK---KK-I--V--DPFSK-K--DWYDV-KAPA-MF----N---I--RN---LGKTLVTRTQGTKIASDGLKGRVFEVSLA-DL---Q----N--------D----E----V--A-F---RKFKLITE-------D-VQ---------G----K--N--CLTNFHGMDLTRDKMCSMVKKWQTMIEAHVDVKTTDGYL-LRLFCVG--FT-KKR-N---N-Q--I-----R---K-TSYAQHQQVRQIRKKMFEIMTR-EVQTNDLKEVV--NKL-------I--P-------DSIG---KDIEKACQSIYPLHDVYVRKVKML-K--------KP-----K---F----EL-G-K---------L----M-EL--H---------G--------E-----G------------G-G--------T--------G----K---------------P--A----------G-------D-------E-------T-G-------A----K--------V-E-------R--A----D----G--YE----P-P-V--QE-S---V-----------
>Leucoraja_erinacea@CT02080729.H1.1
-----------MAVGK-N-K-----R-LT-K-G-G--K-K-G-AK---KK-I--V--DPFSK-K--DWYDV-KAPA-MF----N---I--RN---LGKTLVTRTQGTKIASEGLKGRVFEVSLA-DL---Q----N--------D----E----V--A-F---RKFKLIVE-------D-VQ---------G----K--N--CLTNFHGMDLTRDKMCSMVKKWQTMIEAHIDVKTTDGYL-LRLFCVG--FT-KKR-N---N-Q--I-----R---K-TSYAQHQQVRTIRKKMVEIMTR-EVQTNDLKEIV--NKL-------I--P-------DSIG---KDIEKACQSIYPLHDVYVRKVKML-K--------KP-----K---F----EL-G-K---------L----M-EL--H---------G--------E-----G---------G--S-S--------T--------S----K---------------P-----------------------------------------------------------------------------------------------------------------------
>Petromyzon_marinus@51795050.98
-----------MAVGK-N-K-----R-LT-K-G-G--K-K-G-AK---KK-I--V--DPFSK-K--DWYDV-KAPA-MF----N---I--RN---MGKTLVTRSQGTRIASDGLKGRVFEASLA-DL---Q----N--------D----E----V--A-F---RKFKLIVE-------D-VQ---------G----K--S--CLTNFHGMDLTRDKLCSMVKKWQTMIEAHVDVKTTDGYL-LRLFCIG--FT-KKR-S---N-Q--I-----R---K-TAYAQRQQVRAIRRKMVEIMTR-EVQSNDLKELV--NKL-------I--P-------DSIG---KDIEKACQSTFPLHDVYICKVKTL-K--------KP-----K---L----EL-G-K---------L----M-EL--H---------G--------E-----GA-----A--S--T-A--------AK-PASGAAG----D---------------A--E----------G-------T-------A-------S-S-------T----K--------V-E-------R--G----D----G--YE----P-P-V--QE-T---V-----------
>Lethenteron_japonicum@CT01080929.H1.1
-----------MAVXX-N-K-----R-LT-K-G-G--K-K-G-AK---KK-I--V--DPFSK-K--DWYDV-KAPA-MF----N---I--RN---MGKTLVTRSQGTRIASDGLKGRVFEASLA-DL---Q----N--------D----E----V--A-F---RKFKLIVE-------D-VQ---------G----K--S--CLTNFHGMDLXRDKLCSMVKKWQTMIEAHVDVKTTDGYL-LRLFCIG--FT-KKR-S---N-Q--I-----R---K-TAYAQRQQVRAIRRKMVEIMTR-EVQSNDLKELV--NKL-------I--P-------DSIG---KDIEKACQSTFPLHDVYICKVKTL-K--------KP-----K---L----DL-G-K---------L----M-EL--H---------G--------E-----GA-----A--S--T-A--------AK-PASGAAG----D---------------A--E----------G-------T-------A-------S-S-------T----K--------V-D-------R--G----D----G--YE----P-P-V--QD-T---V-----------
>Eptatretus_burgeri@53861582.5
-----------MAVGK-N-K-----R-LS-K-G-G--K-K-G-AK---KK-I--V--DPFSK-K--DWYDV-KAPS-MF----N---N--RQ---IGKTLVTRSQGTRIASDSLKGRVFEVSLA-DL---Q----N--------D----E----L--T-F---RKFRLIVE-------D-VQ---------G----K--N--CLTNFHGMDLTRDKLCSMVKKWQTLIEAHVDVKTTDGYL-LRLFSIG--FT-KKR-P---N-Q--I-----R---K-TCYAQHQQVRSIRRRMVDIMTR-EVQTNDLKEVV--NKL-------I--P-------DSIG---KDIEKACQSIFPLHDVYVRKVKML-K--------KP-----K---L----DL-S-K---------L----M-EL--H---------S--------E-----G------------N-G--------Q--------T----T---------------K--T------------------D-------G-------T-G-------A----K--------V-E-------R--A----E----G--YE----P-P-V--QE-S---V-----------
>Oikopleura_dioica@CBY23124
-----------MAVGK-N-K-----R-LT-K-G----R-K-G-NK---KK-I--V--DPFTK-K--EWYKV-KAPA-VF----K---N--RT---VGQTLVTRSAGTKLAADGLRGRVYEVNQA-DL---H----G--------D----E----S--T-Y---KKFRLICE-------E-VQ---------G----D--N--CLTNFHGMELTRDKQCSMIKKWQTKIEAHVDVTSTDGTK-LRLFAVG--FT-KKR-Q---N-Q--V-----K---K-TTYAQSNQVRTIRKKMMTIMRR-EVSTSDMKNIV--AKL-------L--P-------DSIG---QEILKAAASTYPLHDVYIRKVKVL-K--------KP-----R---F----DM-S-K---------L----L-DM--H---------G--------E-----S------------G-K--------V--------V----K---------------G-------------G-------A-------N-------D-G-------A----V--------V-----------------D----S--YE----P-P-V--LD-S---V-----------
>Holothuria_glaberrima@CT01070704.H1.1
-----------MAVGK-N-K-----R-LS-K-G-G--K-K-G-SK---KK-I--V--DPFTK-K--EWYDV-KAPA-MF----N---V--RN---VGKTLVTRTIGTKIAADGLRGRVFEVSQA-DL---Q----N--------D----E----G--A-F---RKFSLVVE-------D-VR---------G----K--N--CLTNFHGMTLTRDKYCSMVKKWQTLIDANVDLKTTDGYT-LRIFCIG--FT-KKR-Q---N-Q--I-----K---K-TSYAQTQQVRRIRARMIDIITK-ECQNNDLKEVV--NKL-------L--P-------DSIA---HDIEKACHSIYPLHDVHIRKVKVL-R--------KP-----K---F----DI-G-R---------L----L-EL--H---------G--------E-----G------------A-T----------------------KT--------------S--G----------E-------G-------E-------E-S-------T----T--------V-D-------R--P----E----G--YE----P-P-I--QE-S---V-----------
>Apostichopus_japonicus@CT01090526.H1.1
-----------MAVGK-N-K-----R-LS-K-G-G--K-K-G-SK---KK-V--I--DPFTR-K--EWYDV-KAPA-MF----N---V--RN---VGKTLVTRTIGTKMAADGLKGRVFEVSQA-DL---Q----N--------D----E----G--A-F---RKFSLIVE-------D-VR---------G----K--N--CLTNFHGMTLTRDKYCSMVKKWQTLIDASVDLKTSDGYF-LRIFCIG--FT-KKR-Q---N-Q--I-----K---K-TSYAQTQQVRRIRDRMINIITK-ECQNNDLKEVV--NKL-------L--P-------DSIA---HDIEKACHSIYPLHDVYIRKVKVL-R--------KP-----K---F----DI-G-R---------L----L-EL--H---------G--------E-----G------------A-T----------------------KT--------------T--GT---------E-------G-------E-------E-G-------A----A--------V-E-------R--P----E----G--YE----P-P-I--QD-S---V-----------
>Strongylocentrotus_purpuratus@XP_780038
-----------MAVGK-N-K-----R-LS-K-G-G--K-K-G-SK---KK-I--L--DPFTK-K--EWYDV-KAPA-MF----N---I--RN---IGKTLVTRTQGTKIASDGLKGRVFEVSLA-DL---Q----N--------D----E----V--A-F---RKFRLMVE-------D-VR---------G----K--N--CLTNFHGMNLTRDKYCSMVKKWQTLIDANIDVRTTDGYL-LRLFCIG--FT-KRR-Q---N-Q--I-----K---K-TSYAQSTQVRAIRRKMIEIMAR-ECAANDLKEVV--NKL-------I--P-------DSIA---RDIEKACHRIYPLHDVHIRKVKVL-R--------KP-----K---F----DV-S-R---------L----M-EL--H---------G--------E-----G------------S-S--------T--------G----KT--------------T--T----------T-------D-------D-------T-G-------A----Q--------V-D-------R--P----D----G--YE----P-P-V--QE-S---V-----------
>Patiria_pectinifera@93335646.5
-----------MAVGK-N-K-----R-LT-K-G-G--K-K-G-AK---KK-V--V--DPFTK-K--EWYDV-KAPA-MF----N---V--RN---IGKTLCTRTQGTKIASDALKGRVFEVSLA-DL---Q----N--------D----E----V--A-F---RKFRLMVE-------E-VQ---------G----K--N--CLTNFHGMNLTRDKYCSMVKKWQTMINANIDVRTTDGYL-LRLFCVG--FT-KRR-Q---H-Q--I-----K---K-TAYAQSTQVRAIRRKMVEIMQR-ECGTSDLKDVV--NKL-------I--P-------DSIS---KEIEKYCQGIYPLHEVHVRKVKVL-K--------KP-----K---F----DI-S-R---------L----M-EL--H---------G--------E-----G------------K-N--------A--------A----A---------------P--A----------A-------P-------K-------P-G-------A----EGAT-----V-E-------R--P----D----G--YE----P-P-V--VE-S---V-----------
>Patiria_miniata@CT02100729.H1.1
-----------MAVGK-N-K-----R-LT-K-G-G--K-K-G-TK---KK-V--V--DPFTK-K--EWYDV-KAPA-MF----N---V--RN---IGKTLCTRTQGTKIASDALKGRVFEVSLA-DL---Q----N--------D----E----V--A-F---RKFRLMVE-------E-VQ---------G----K--N--CLTNFHGMNLTRDKYCSMVKKWQTMINANIDVRTTDGYL-LRLFCVG--FT-KRR-Q---H-Q--I-----K---K-TAYAQSTQVRAIRRKMVEIMQR-ECGTSDLKDVV--NKL-------I--P-------DSIS---KEIEKYCQGIYPLHEVHVRKVKVL-K--------KP-----K---F----DI-S-R---------L----M-EL--H---------G--------E-----G------------K-N--------A--------A----A---------------P--A----------A-------P-------K-------P-G-------A----DGAT-----V-E-------R--P----D----G--YE----P-P-V--VE-S---V-----------
>Solaster_stimpsonii@CT01061031.H1.1
----------------------------------G--K-K-G-TK---KK-V--V--DPFTK-K--EWYDV-KAPA-MF----N---V--RN---IGKTLCTRTQGTKIASDALKGRVFEVSLA-DL---Q----N--------D----E----V--A-F---RKFRLMVE-------E-VQ---------G----K--N--CLTNFHGMNLTRDKYCSMVKKWQTMINANIDVRTTDGYL-LRLFCVG--FT-KRR-Q---H-Q--I-----K---K-TAYAQSTQVRAIRKKMVEIMQR-ECATSDLKDVV--NKL-------I--P-------DSIS---KEIEKYCQGIYPLHEVHVRKVKVL-K--------KP-----K---F----DI-S-R---------L----M-EL--H---------G--------E-----G------------K-N--------A--------A----A---------------P--A----------A-------P-------K-------P-G-------A----DGAT-----V-E-------R--P----D----G--YE----P-P-V--VE-S---V-----------
>Ciona_intestinalis@10113631.53_3
-----------MAVGK-N-K-----R-LT-K-G-G--K-K-G-GK---KK-I--V--DPFSK-K--DWYDV-KAPA-VF----K---N--RQ---IGKTLVSRTVGTKIAADGLKGRVFECNQA-DL---H----G--------D----E----S--T-Y---RKMKLIVE-------D-VQ---------G----K--H--CLTNFHGMSLTRDKLCSMVKKWQTLIEASCDVSTTDGYK-VRMFCIG--FT-HRR-S---N-Q--I-----K---K-TSYAQHMQVINIRAKMIEIMTR-EVNLGNLRELV--NKL-------I--P-------DSIA---KDIEKACQGIYPLHDVHIRKVKVL-K--------KP-----K---L----DL-G-R---------L----M-EM--H---------G--------E-----G------------S-A--------K--------T----G---------------Q--S----------K-------S-------D-------T-G-------S----K--------V-E-------R--S-GG-D----S--YE----P-P-V--QD-S---V-----------
>Ciona_savignyi@51841522.83
-----------MAVGK-N-K-----R-LT-K-G-G--K-K-G-GK---KK-I--V--DPFSK-K--DWYDV-KAPA-VF----K---N--RQ---IGKTLVSRTVGTKIAADGLKGRVFECNQA-DL---H----G--------D----E----S--T-Y---RKMKLIVE-------D-IQ---------G----K--H--CLTNFHGMSLTRDKLCSMVKKWQTLIEASCDVATTDGYK-VRMFCIG--FT-HRR-S---N-Q--I-----K---K-TSYAQHQQVINIRAKMIEIMTR-EVTLGDLRELV--NKL-------I--P-------DSIA---KDIEKACQGIYPLHDVHIRKVKVL-K--------KP-----K---L----DL-G-R---------L----M-EM--H---------G--------E-----G------------S-A--------K--------S----S---------------S--T----------K-------A-------D-------T-G-------S----K--------V-E-------R--T-G--D----S--YE----P-P-V--QD-S---V-----------
>Clavelina_lepadiformis@CT01091002.H1.1
-----------MAVGK-N-K-----R-LT-K-G-G--K-K-G-GK---KK-I--V--DPFSK-K--DWYDV-KAPA-VF----K---H--RQ---IGKTLVSRTVGTKIASDGLKGRVFECNQA-DL---H----G--------D----E----S--T-Y---RKMRLIVE-------D-VQ---------G----K--H--CLTNFHGMELTRDKLCSMIKKWQTLIEASVDVATTDGYK-VRMFCIG--FT-HRR-S---N-Q--I-----K---K-TSYAQHMQVYNIRAKMVEIMQR-EVSMGDLRMLV--NKL-------I--P-------DSIA---KDIEKACQGIYPLHDVHIRKVKLL-K--------KP-----K---L----DI-G-R---------L----M-EM--H---------G--------E-----S------------S-S--------S--------G----A---------------Q--S----------K-G-----G-------D-------T-G-------A----K--------V-E-------R--T-G--D----N--YE----P-P-V--QE-S---V-----------
>Phallusia_mammilata@CT01091002.H1.1
-----------MAVGK-N-K-----R-LT-K-G-G--K-K-G-GK---KK-I--V--DPFSK-K--DWYDV-KAPA-MF----K---H--RQ---IGKTLVSRTVGTKIAADGLKGRVFECNQA-DL---H----G--------D----E----S--T-Y---RKMRLIVE-------D-IQ---------G----K--H--CLTNFHGMLLTRDKLCSMIKKWQTLIEASVDVATTDGYK-MRMFCIG--FT-HKR-N---N-Q--I-----K---K-TSYAQHAQVMNIRAKMVEIMTR-EVSMGDLRDLV--NKL-------I--P-------DSIA---KDIEKACQGIYPLHDVHIRKVKIL-K--------KP-----K---L----DI-G-R---------L----M-EM--H---------G--------E-----G------------S-G--------K--------S----A---------------P--T----------K-SG----D-------D-------T-G-------S----K--------V-D-------R--TVG--D----S--YE----P-P-I--QA-S---V-----------
>Ascidia_gemmata@FS996557.H1.1
---------------K-N-K-----R-LT-K-G-G--K-K-G-GK---KK-I--V--DPFSK-K--DWYDV-KAPA-MF----K---H--RQ---IGKTLVSRTVGTKIASDGLKGRVFECNQA-DL---H----G--------D----E----S--T-Y---RKMKLIVE-------D-VQ---------G----K--H--CLTNFHGMLLTRDKLCSMIKKWQTLIEASVDVVTTDGYK-IRMFCIG--FT-HKR-N---N-Q--I-----K---K-TSYAQHAQVMNIRAKMVEIMTR-EVTMGDLRDLV--NK-------------------------------------------------------------------------------------------------------------------------------------------------------------------------------------------------------------------------------------------------------------------------------------------------------------
>Diplosoma_listerianum@46827238.119
-----------MAVGK-S-K-----R-IT-K-S-G--K-K-G-GK---KK-I--T--DPFSK-K--DWYDV-KAPS-LF----K---N--RQ---VGKTVVSRTVGTKLAADGLKGRVFECNQA-DL---H----G--------D----E----S--S-Y---RKMKLIVE-------D-IQ---------G----K--Q--CLTNFHGMSLTRDKLCSMVKKWQTLIEAFVDVSTTDGYR-VRLFCIG--FT-HKR-S---N-Q--L-----K---K-SAYAQHSQVRTIRAKMVQIMTR-EVSSGDLRTLV--NKL-------I--P-------DSIA---KDIEKACQGIYPLHDVHIRKVKVL-K--------KP-----K---L----DI-G-R---------L----M-EM--H---------G--------E-----G------------G-G--------K--------K----K---------------------------------------------D-------S-G-------A----K--------V-D-------R-----------------------------------------------
>Cystodytes_dellechiajei@CT01091002.H1.1
-----------MAVGK-N-K-----R-VT-K-G-G--K-K-G-GK---KK-V--I--DPFSK-K--DWYDV-KAPS-IF----K---N--RQ---IGKTLVSRTVGTKLASDGLKGRVFECNQA-DL---H----G--------D----E----S--S-Y---RKMRLIVE-------D-VQ---------G----K--N--CLTNFHGMSLTRDKLCSMVKKWQTLIEASVDVSTTDGYR-VRLFCIG--FT-HKR-N---N-Q--V-----R---K-TSYAQHTQVYNIRAKMVSIITR-EVSSGDIRTLV--NKL-------I--P-------DSIA---KDIEKACQGIYPLHDVHIRKVKVL-K--------KP-----K---L----DL-G-R---------L----M-EL--H---------G--------S-----G------------S-G-----------------------------------------G----------K-------K-------E-------S-G-------T----K--------V-E-------R--A-GD-D----H--YE----P-P-I--QK-S---V-----------
>Dendrodoa_grossularia@CT02091002.H1.1
-----------MAVGK-N-K-----R-LT-K-S-G--K-K-G-GK---KK-I--V--DPFSK-K--DWYDV-KAPA-MF----K---Q--RQ---IGKTLVSRTIGTKIASDGLKGRVFECNQA-DL---H----G--------D----E----S--T-Y---RKMRLIVE-------D-VQ---------G----K--H--CLTNFHGMVLTRDKLCSMVKKWQTLIEANLDLSTTDGYK-VRVFCIG--FT-HKR-N---N-Q--I-----K---K-TSYAQHQQIRNIRRKMIEIMTR-EISTADLREFV--NKL-------I--P-------DSIA---KDIEKACQGIYPLHDVHIRKVKIL-K--------KP-----K---F----DL-G-R---------L----M-EL--H---------G--------E-----G---------K--S-A--------K--------A----A---------------A--T----------K-ED----G-------D-------S-G-------T----K--------V-T-------R--V-G--D----G--FE----P-P-V--QE-S---V-----------
>Halocynthia_roretzi@EY457731.H1.1
------------AVGK-N-K-----R-LT-Q-S-G--K-K-G-SK---KK-I--V--DPFSK-K--DWYDV-KAPA-MF----K---Q--RQ---IGKTLVSRTVGTKIASDGLKGRVFECNQA-DL---H----G--------D----E----S--T-Y---RKMRLIVE-------E-VQ---------G----K--H--CLTNFHGMCLTRDKLCSMVKKWQTLIEANIDLMTTDGYK-VRLFCIG--FT-HKR-N---N-Q--I------------SYAQHQQIRNIRRKMVEIMTR-EVSTADLRELV--NKL-------I--P-------DSIA---KDIEKACQGIYPLHDVHIRKVKVL-K--------KP-----K---L----DL-G-R---------L----M-EM--H---------G--------E-----G------------S-A--------K--------T----G---------------Q--S--------------------------------------------------------------------------------------------------------------------
>Polyandrocarpa_maxima@CT02091002.H1.1
-----------MAVGK-N-K-----R-LT-K-G-G--K-K-G-GK---KK-I--V--DPFTK-K--DWYDV-KAPA-MF----K---Q--RQ---IGKTLVSRTVGTKIASDGLKGRVFECNQA-DL---H----G--------D----E----S--T-Y---RKMRLIVE-------D-VQ---------G----K--H--CLTNFHGMVLTRDKLCSMVKKWQTLIEANIDLSTTDGYK-VRLFCIG--FT-HKR-N---N-Q--I-----K---K-TSYAQHQQIRNIRRKMVEIMTR-EVSTSDLRELV--NKL-------I--P-------DSIA---KDIEKACQGIYPLHDVHIRKVKIL-K--------KP-----K---F----DL-G-R---------L----M-EL--H---------G--------E-----G------------K-G--------A--------K----A---------------A--TTE--------E-------G-------D-------S-G-------T----K--------V-A-------R--V-G--D----G--FE----P-P-V--QE-S---V-----------
>Microcosmus_squamiger@CBN08642
-----------MAVGK-N-K-----R-LT-K-G-G--K-K-G-GK---KK-I--I--DPFSK-K--DWYDV-KAPA-MF----K---Q--RQ---IGKTLVSRTVGTKIASDGLKGRVFECNQA-DL---H----G--------D----E----S--T-Y---RKMRLIVE-------E-VQ---------G----K--H--CLTNFHGMSLTRDKLCSMVKKWQTLIEASADLSTTDGYK-VRLFCIG--FT-HKR-N---N-Q--I-----K---K-TSYAQHQQIRNIRRKMIEIMTR-EVSTSDLREFV--NKL-------I--P-------DSIA---KDIEKACQGIYPLHDVHIRKVKIL-K--------KP-----K---F----DI-G-R---------L----M-EL--H---------G--------E-----G------------K-A--------A--------K----S---------------A--AATDG------S-------G-------D-------T-G-------A----K--------V-S-------R--V-G--D----G--FE----P-P-V--QE-S---V-----------
>Styela_plicata@CT01091002.H1.1
-----------MAVGK-N-K-----R-LT-K-G-G--K-K-G-GK---KK-I--V--DPFSK-K--DWYDV-KAPA-MF----K---Q--RQ---IGKTLVSRTVGTKIASDGLKGRVFECNQA-DL---H----G--------D----E----S--T-Y---RKMRLIVE-------E-VQ---------G----K--H--CLTNFHGMSLTRDKLCSMVKKWQTLIEANVDLTTTDGYK-VRLFCIG--FT-HKR-N---N-Q--I-----K---K-TSYAQHQQIRNIRRKMLEIMTR-EVSTSDLREFV--NKL-------I--P-------DSIA---KDIEKACQGIYPLHDVHIRKVKIL-K--------KP-----K---F----DI-G-R---------L----M-EL--H---------G--------E-----G-----------------------------------------------------------------------------------------------------------------------------------------------------------------------------
>Molgula_tectiformis@68114149.37
-----------MAVGK-N-K-----R-LT-K-G-G--K-K-G-GK---KK-I--V--DPFTK-K--DWYDV-KAPA-IF----K---Q--RQ---IGKTLVTRTIGTKIAADGLRGRVFECNQA-DL---H----G--------D----E----S--T-Y---RKMRLIVE-------E-VQ---------G----K--H--CLTNFHGMSLTRDKLCSMVKKWQTLIEANVDLSTTDGYK-LRLFCIG--FT-MKR-A---L-Q--V-----K---K-TAYAQHAQVRAIRRKMVEIMTR-ETINSDLREFV--NKL-------I--P-------DSIA---KDIEKACQGIYPLHDVHIRKVKVL-K--------KP-----K---L----DI-Q-R---------L----L-DM--H---------G--------E-----G------------S-K--------TT-------T----T---------------T--T----------T-------D-------D-------T-G-------A----K--------V-E-------R--V-VARE----G--FE----P-P-V--QE-S---V-----------
>Molgula_gulf@CT01091002.H1.1
-----------MAVGK-N-K-----R-LT-K-G-G--K-K-G-GK---KK-I--V--DPFTK-K--DWYDV-KAPA-IF----K---Q--RQ---IGKTLVTRTIGTKIAADGLRGRVFECNQA-DL---H----G--------D----E----S--T-Y---RKMRLIVE-------E-VQ---------G----K--H--CLTNFHGMSLTRDKLCSMVKKWQTLIECNIDLTTTDGYK-LRLFCIG--FT-QKH-Q---L-Q--V-----K---K-TAYAQHAQVRAIRRKMVEIMTR-ETVNSDLREFV--NKL-------I--P-------DSIA---KDIEKACQGIYPLHDVHIRKVKVL-K--------KP-----K---L----DV-G-R---------L----L-EM--H---------G--------E-----G------------K-T--------TT-------T----T---------------T--V----------T-------D-------E-------T-G-------A----K--------V-E-------R--V-VVKD----Q--FE----P-P-V--QE-S---V-----------
>Molgula_occidentalis@CT02091002.H1.1
-----------MAVGK-N-K-----R-LT-K-G-G--K-K-G-GK---KK-I--V--DPFTK-K--DWYDV-KAPA-IF----K---Q--RQ---IGKTLVTRTIGTKIAADGLRGRVFECNQA-DL---H----G--------D----E----S--T-Y---RKMRLIVE-------E-VQ---------G----K--H--CLTNFHGMSLTRDKLCSMVKKWQTLIESNIDLSTTDGYK-LRLFCIG--FT-HRR-S---N-Q--V-----K---K-TSYAQHAQVRAIRRKMVEIMTR-EVQNSDLREFV--NKL-------I--P-------DSIA---KDIEKACQGIYPLHDVHIRKVKVL-K--------KP-----K---L----DI-G-R---------L----L-EM--H---------G--------E-----G--------------K--------TT-------T----T---------------T--T----------T-------D-------E-------T-G-------A----K--------V-E-------R--V-VTKD----G--FE----P-P-V--QE-S---V-----------
>Bostrichobranchus_pilularis@CT01091002.H1.1
-----------MAVGK-N-K-----R-LT-K-G-G--K-K-G-SK---KK-I--V--DPFTK-K--DWYDV-KAPA-IF----K---Q--RQ---IGKTLVTRTIGTKIAADGLRGRVFECNQA-DL---H----G--------D----E----S--T-Y---RKMRLIVE-------E-VQ---------G----K--H--CLTNFHGMTLTRDKLCSMVKKWQTLIECNIDLSTTDGYK-VRLFCIG--FT-HRR-A---N-Q--I-----R---K-TSYAQHAQIRAIRRKMVEIMTR-EVTTSDLREFV--NKL-------I--P-------DSIA---KDIEKACQGIYPLHDVHIRKVKVL-K--------KP-----K---L----DI-G-R---------L----L-EM--H---------G--------E-----G------------K-----------T-------T----T---------------T--T----------T-------D-------D-------T-G-------A----K--------V-Q-------R--V-A--D----Q--FE----P-P-V--LE-S---V-----------
>Saccoglossus_kowalevskii@XP_002738859
-----------MAVGK-N-K-----R-LT-K-G-G--K-K-G-AK---KK-V--V--DPFSK-K--DWYDV-KAPS-MF----N---I--RN---IGKTLVTRTQGTRIASDGLKGRVFEVSLA-DL---Q----N--------D----E----V--A-F---RKFRLMVE-------E-VQ---------G----K--N--CLTNFHGMNLTRDKLCSMVKKWQTLIEANIDVKTSDGYL-LRLFCIG--FT-KRR-Q---N-Q--I-----K---K-TTYAYHTQVKSIRRKMVEIMVR-ECQNVELKEIV--NKL-------I--P-------DSIG---KDIEKACQGIFPLHDVHIRKVKVL-K--------KP-----K---L----DV-G-K---------L----L-EL--H---------G--------E-----G------------S-A--------SK-GG----G----G---------------E--T----------T-------D-------E-------S-G-------E----K--------V-S-------R--P----D----N--YE----P-P-V--LD-A---V-----------
>Ptychodera_flava@CT01071219.H1.1
-----------MAVGK-N-K-----R-LT-K-G-G--K-K-G-AK---KK-V--V--DPFSK-K--DWYDV-KAPS-MF----N---I--RN---IGKTLVTRTQGTRIASDGLKGRVFEVSLA-DL---Q----N--------D----E----V--A-F---RKFRLMVE-------E-VQ---------G----K--N--CLTNFHGMNLTRDKLCSMVKKWQTLIEANVDVKTSDGYL-LRLFCIG--FT-KKR-Q---N-Q--I-----K---K-TTYAYHTQVRAIRKKMVEIMVR-ECQNVELKEIV--NKL-------I--P-------DSIG---KDIEKACQGIFPLHDVHVRKVKVL-K--------KP-----K---L----DV-G-K---------L----L-EL--H---------G--------D-----G------------G-S--------TK-AA----R----T---------------TG-T----------T-------D-------E-------S-G-------A----K--------V-E-------R--P----D----N--YE----P-P-V--LE-S---V-----------
>Balanoglossus_clavigerus@CT01101218.H1.1
-----------MAVGK-N-K-----R-LT-K-G-G--K-K-G-AK---KK-V--V--DPFSK-K--DWYDV-KAPS-MF----N---I--RN---IGKTLVTRSQGTRIASDGLKGRVFEVSLA-DL---Q----N--------D----E----V--A-F---RKFRLMVE-------E-VQ---------G----K--N--CLTNFHGMNLTRDKLCSMVKKWQTLIEANVDVKTSDGYL-LRLFCIG--FT-KKR-Q---N-Q--I-----K---K-TTYAYHTQVRAIRKKMTEIMVR-ECQHVELKEIV--NKL-------I--P-------DSIG---KDIEKACQGIFPLHDVHIRKVKVL-K--------KP-----K---L----DV-G-K---------L----L-EL--H---------G--------D-----G------------G-T--------TKAAA----R----P---------------AG-S----------T-------E-------E-------A-G-------A----K--------V-E-------R--P----D----N--YE----P-P-V--LE-S---V-----------
>Branchiostoma_floridae@EEN54378
-----------MAVGK-N-K-----R-LT-K-G-G--K-K-G-AK---KK-I--V--DPFTK-K--DWYDV-KAPA-MF----N---I--RQ---IGKTLVTKTTGTKIASEGLKNRVFEVSLA-DL---Q----N--------D----E----V--A-F---RKFKLIVE-------E-VQ---------G----R--N--CLTNFHGMNLTTDKLRSMVKKWQTLIEANVDVRTTDGYL-LRLFCIG--FT-KKR-Q---N-Q--I-----K---K-TAYAQHTQIRAIRKKMVEIMTR-EVSSNDLKEVV--NKL-------I--P-------DSVG---KDIEKACQGIYPLHDVYIRKVKVL-K--------KP-----K---F----DV-G-K---------L----M-EL--H---------G--------E-----G------S--G--A-V--------S--------K----P---------------V--A----------T-------T-------E-------T-G-------E----K--------V-D-------R--P----E----G--YE----P-P-I--QE-A---V-----------
>Xenoturbella_bocki@CT01071002.H1.1
-----------MAVGK-N-K-----R-L------G--K-K-G-SK---KK-V--V--DPFTK-K--EWYDV-KAPS-MF----A---N--RQ---VGKTLVTKTQGTKIASEGLKHRVYEVSLA-DL---Q----N--------D----E----V--A-F---RKFRLVAE-------D-VR---------G----K--D--VLTNFHGMSLTRDKLCSMVKKWQTLIEANIDVKTTDGYL-LRVFCIG--FT-NKR-Q---N-Q--V-----K---K-TSYAQHAQIKAIRKKMVEIMIR-EIQPCDIRESV--NKL-------I--P-------DSIG---KDIEKACQSIYPLHDVNIRKVKVL-K--------KP-----K---I----DL-S-K---------L----M-EL--H---------G--------E-----TKKSAAVA--A--A-A--------S--------G----A---------------G--A----------T-------E-------E-------T-G-------K----K--------L-D-------R--P----D----K--YE----P-P-I--QS-S---V-----------
>Anolis_carolinensis@XP_003221796
-----------MAVGK-N-K-----R-LT-K-G-G--K-K-G-AK---KK-V--V--DPFSK-K--DWYDV-KAPA-MF----N---I--RN---IGKTLVTRTQGTKIASDGLKGRVFEVSLA-DL---Q----N--------D----E----V--A-F---RKFKLITE-------D-VQ---------G----K--N--CLTNFHGMDLTRDKMCSMVKKWQTMIEAHVDVKTTDGYL-LRLFCVG--FT-KKR-T---N-Q--I-----R---K-TSYAQHQQVRQIRKKMVEIMTR-EVQTNDLKEVV--NKL-------I--P-------DSIG---KDIEKACQSIYPLHDVYVRKVKML-K--------KP-----K---F----EL-G-K---------L----M-EL--H---------G--------E-----G------------G-G--------A--------G----K---------------P--S----------S-------D-------E-------A-G-------A----K--------V-E-------R--A----D----G--YE----P-P-V--QE-S---V-----------
>Eucidaris_tribuloides@SRA1829550.H1.1
-----------MAVGK-N-K-----R-LS-K-G-G--K-K-G-SK---KK-I--T--DPFTK-K--EWYDV-KAPA-MF----N---I--RN---IGKTLVTRTQGTKIASDGLKGRVFEVSLA-DL---Q----N--------D----E----V--A-F---RKFRLMVE-------D-VR---------G----R--N--CLTNFHGMNLTRDKYCSMVKKWQTLIDANVDVRTTDGYL-LRLFCIG--FT-KRR-Q---N-Q--I-----K---K-TSYAQSTQVRAIRRKMVEIMTR-ECQSNDLKEVV--NKL-------I--P-------DSIA---RDIEKACHRIYPLHDVHIRKVKVL-R--------KP-----K---F----DV-S-R---------L----M-EL--H---------G--------E-----G------------S-G--------G--------G----KT--------------V--A----------E-------G-------E-------T-G-------T----A--------V-E-------R--P----D----G--YE----P-P-I--QD-S---V-----------
>Lytechinus_variegatus@CT01120103.H1.1
-----------MAVGK-N-K-----R-LS-K-G-G--K-K-G-SK---KK-V--L--DPFTK-K--EWYDV-KAPA-MF----N---I--RN---IGKTLVTRTQGTKIASDGLKGRVFEVSLA-DL---Q----N--------D----E----V--A-F---RKFRLMVE-------D-VR---------G----R--N--CLTNFHGMNLTRDKYCSMVKKWQTLIDANVDVRTTDGYL-LRLFCIG--FT-KRR-Q---N-Q--I-----K---K-TSYAQSTQVRAIRRKMVEIMAR-ECAANDLKEVV--NKL-------I--P-------DSIA---RDIEKACHRIYPLHDVHIRKVKVL-R--------KP-----K---F----DV-S-R---------L----M-EL--H---------G--------E-----G------------S-G--------T--------G----KT--------------T--T----------T-------D-------D-------T-G-------A----Q--------V-D-------R--P----D----G--YE----P-P-V--QE-S---V-----------
>Oreochromis_niloticus@XP_004549365
-----------MAVGK-N-K-----R-LT-K-G-G--K-K-G-AK---KK-I--V--DPFSK-K--DWYDV-KAPA-MF----N---I--RN---LGKTLVTRTQGTRIASDGLKGRVFEVSLA-DL---Q----N--------D----E----V--A-F---RKFKLITE-------D-VQ---------G----K--N--CLTNFHGMDLTRDKMCSMVKKWQTMIEAHVDVKTTDGYL-LRLFCVG--FT-KKR-A---N-Q--I-----R---K-TSYAQHQQVRQIRKKMMEIMTR-EVQTNDLKEVV--NKL-------I--P-------DSVG---KDIEKACQSIYPLHDVYVRKVKML-K--------KP-----K---F----EL-G-K---------L----M-EL--H---------G--------E-----G------G--A--A-G--------A--------A----K---------------A--S----------G-------D-------D-------T-G-------A----K--------V-E-------R--A----D----G--YE----P-P-I--QE-T---V-----------
>Crotalus_adamanteus@AFJ51309
-----------MAVGK-N-K-----R-LT-K-G-G--K-K-G-AK---KK-V--V--DPFSK-K--DWYDV-KAPA-MF----N---I--RN---IGKTLVTRTQGTKIASDGLKGRVFEVSLA-DL---Q----N--------D----E----V--A-F---RKFKLITE-------D-VQ---------G----K--N--CLTNFHGMDLTRDKMCSMVKKWQTMIEAHIDVKTTDGYL-LRLFCVG--FT-KKR-T---N-Q--I-----R---K-TSYAQHQQVRQIRKKMVEIMTR-EVQTNDLKEVV--NKL-------I--P-------DSVG---KDIEKACQSIYPLHDVYVRKVKML-K--------KP-----K---F----EL-G-K---------L----M-EL--H---------G--------E-----G------------G-G--------A--------G----K---------------P--S----------G-------D-------E-------T-G-------A----K--------V-E-------R--A----D----G--YE----P-P-V--QE-S---V-----------
>Sarcophilus_harrisii@XP_003773191
---------------------------------------------------X--V--DPFSK-K--DWYDV-KAPA-MF----N---I--RN---IGKTLVTRTQGTKIASDGLKGRVFEVSLA-DL---Q----N--------D----E----V--A-F---RKFKLITE-------D-VQ---------G----K--N--CLTNFHGMDLTRDKMCSMVKKWQTMIEAHVDVKTTDGYL-LRLFCVG--FT-KKR-N---N-Q--I-----R---K-TSYAQHQQVRQIRKKMMEIMTR-EVQTNDLKEVV--NKL-------I--P-------DSIG---KDIEKACQSIYPLHDVFVRKVKML-K--------KP-----K---F----EL-G-K---------L----M-EL--H---------G--------E-----G------------G-G--------S--------G----K---------------P--S----------G-------D-------E-------T-G-------T----K--------V-E-------R--A----D----G--YE----P-P-V--QE-S---V-----------
>Callorhinchus_milii@AFM90855
-----------MAVGK-N-K-----R-LT-K-G-G--K-K-G-AK---KK-I--V--DPFSK-K--DWYDV-KAPA-MF----N---I--RN---LGKTLVTRTQGTKIASEGLKGRVFEVSLA-DL---Q----N--------D----E----V--A-F---RKFKLIVE-------D-VQ---------G----K--N--CLTNFHGMDLTRDKMCSMVKKWQTMIEAHIDVKTTDGYL-LRLFCVG--FT-KKR-N---N-Q--I-----R---K-TSYAQHQQVCTIRKKMMEIMMR-EVQTNDLKEVV--NKL-------I--P-------DSIG---KDIEKACQSIYPLHDVYVRKVKML-K--------KP-----K---F----EL-G-K---------L----M-EL--H---------G--------E-----G------------G-SI-------T--------S----K---------------P--S----------G-------E-------E-------T-G-------A----K--------V-D-------R--A----D----G--YE----P-P-V--QE-T---V-----------
>Chelonia_mydas@EMP41323
-----------------------------------------------------------------------------------------------------------------------------------------------------------------------------------------------------------------MDLTHDKICSMVKKWQTVIEAHLDVKTTNGYL-C-LFCVG--FT-KKR-N---N-Q--I-----C---K-TSYAQHQQVRQIRKKMMEIMTR-EVQTNDLKEVV--NKL-------I--P-------DSIG---KDIEKACQSIYPLHDVYVLKVTML-K--------KP-----K---F----EL-G-K---------L----M-EL--H---------G--------E-----G------------G-G--------T--------G----K---------------P--S----------G-------D-------E-------T-G-------A----K--------V-E-------R--A----D----G--YE----P-P-V--QE-S---V-----------
>Doliolum_nationalis@Dnat2060.H1.1
-----------MAVGK-N-K-----R-LT-K-G-G--K-K-G-GK---KK-I--V--DPFSK-K--DWYDV-KAPA-MF----K---V--RQ---IGKTLVSRTVGTKIASDGLKGRVFECNQA-DL---H----G--------D----E----S--S-Y---RKMKLIVE-------D-VQ---------G----K--H--CLTNFHGMSLTRDKLCSMVKKWQTLIEASIDVATTDGYK-VRMFCIG--FT-HKR-T---N-Q--I-----K---K-TSYAQHAQVVNIRAKMVEIMTR-EVSGGDLRELV--NKL-------L--P-------DSIA---KDIEKSCQGIYPLHDVHIRKIKVL-K--------KP-----K---F----DI-N-K---------L----M-EL--H---------G--------E-----G------------K-S--------S--------G-----------------------G----------K-G-----G-------D-------K-G-------Q----K--------V-E-------R--G-A--D----N--YE----P-P-V--LD-S---V-----------
>Salpa_fusiformis@Sfus33677.H1.1
-----------MAVGK-N-K-----R-LA-K---G--K-K-G-GK---KK-I--V--DPFSK-K--DWYDV-KAPA-MF----N---R--RQ---IGKTLVSRTVGTKIASVGLMGRVFECNQA-DL---H----G--------D----E----T--T-Y---RKMRLIVE-------D-VQ---------G----K--N--CLTNFHGMSLTRDKICSMVKKWQTLIEASVDVSTTDGYK-FRLFCIG--FT-QKR-P---N-Q--L-----K---K-ASYAQHAQACAIRAKMVEIMTR-EVSTVDCRGLV--NKL-------L--P-------DSIA---KDIEKSCTSIYPLHDVHIRKCKLL-K--------KP-----K---I----DI-T-R---------L----M-DM--H---------G--------E-----G------------G-G--------R--------A----Q---------------A--K----------A-GS----G-------E-------A-G-------T----K--------V-P-------S----G--G----A--YE----P-P-V--LE-S---V-----------
>Ophionotus_victoriae@CT01130529.H1.1
-----------MAVGK-N-K-----R-LT-K-G-G--K-K-G-AK---KK-I--I--DPFTK-K--EWYDV-KAPA-MF----N---I--RN---IGKTLCTRTQGTKIASDALKGRVFEVSLA-DL---Q----N--------D----E----V--A-F---RKFKLVVE-------D-VQ---------G----K--N--CLTNFHGMNLTRDKYCSMVKKWQTLIDANIDVRTSDGYL-LRIFCIG--FT-KRR-Q---N-Q--I-----K---K-TSYAQSQQVRQIRKRMVDIIQR-ECGTNDLKEVV--NKL-------I--P-------DSIG---RDIEKACQSIYPLHDVHVRKVKVL-R--------KP-----K---F----DV-G-K---------L----M-EI--H---------G--------E-----G------------T-S--------K--------G----TV--------------V--K----------E-------G-------E-------E-G-------E----T--------V-D-------R--P----D----G--YE----P-P-V--LE-T---V-----------
>Parastichopus_parvimensis@CT01130529.H1.1
--------------------------------------------------------------------YDV-KAPA-MF----N---V--RN---VGKTLVTRTIGTKMA----------------------------------------------------------------------------------------------------------------------------------------------------------------------------------------------------------------------------------------------------------------------------------------------------------------------------------------------------------------------------------------------------------------------------------------------------------------------------------------------------------------------------
>Anas_platyrhynchos@EOB04964
------------------------------------------------------V--DPFSK-K--DWYDV-KAPA-MF----N---I--RN---IGKTLVTRTQGTKIASDGLKGRVFEVSLA-DL---Q----N--------D----E----V--A-F---RKFKLITE-------D-VQ---------G----K--N--CLTNFHGMDLTRDKMCSMVKKWQTMIEAHVDVKTTDGYL-LRLFCVG--FT-KKR-N---N-Q--I-----R---K-TSYAQHQQVRQIRKKMMEIMTR-EVQTNDLKEVV--NKL-------I--P-------DSIG---KDIEKACQSIYPLHDVYVRKVKML-K--------KP-----K---F----EL-G-K---------L----M-EL--H---------G--------E-----G------------G-G--------A--------G----K---------------P--S----------G-------D-------E-------A-G-------A----K--------V-E-------R--A----D----G--YE----P-P-V--QE-S---V-----------
>Columba_livia@EMC77645
------------------------------------------------------V--DPFSK-K--DWYDV-KAPA-MF----N---I--RN---IGKTLVTRTQGTKIASDGLKGRVFEVSLA-DL---Q----N--------D----E----V--A-F---RKFKLVTE-------D-VQ---------G----K--N--CLTNFHGMDLTRDKMCSMVKKWQTMIEAHVDVKTTDGYL-LRLFCVG--FT-KKR-N---N-Q--I-----R---K-TSYAQHQQVRQIRRKMMEIMNR-EVQTNDLKEVV--NKL-------I--P-------DSIG---KDIEKACQSIYPLHDVYVRKVKML-K--------KP-----K---F----EL-G-K---------L----M-EL--H---------G--------E-----G------------G-G--------A--------G----K---------------P--S----------G-------D-------E-------A-G-------T----K--------V-E-------R--A----D----G--YE----P-P-V--QE-S---V-----------
>Botryllus_schlosseri@CT01131025.H1.1
-------------------K-----R-LT-K-G-G--K-K-G-NK---KK-I--V--DPFSK-K--DWYDV-KAPA-MF----K---Q--RQ---IGKTLVSRTVGTKIASDGLKGRVFECNQA-DL---H----G--------D----E----S--T-Y---RKMRLIVE-------E-VQ---------G----K--H--CLTNFHGMSLTRDKLCSMVKKWQTLIESNVDLMTTDGYK-VRLFCIG--FT-HRR-N---N-Q--I-----K---K-TSYAQHQQIRNIRRKMVEIMTR-EVTSSDLREFV--NKL-------I--P-------DSIA---KDIEKACQGIYPLHDVYIRKVKIL-K--------KP-----K---F----DV-G-R---------L----M-EI--H---------G--------E-----G------------K-G--------A--------K----T---------------A--ATE--------E-------G-------D-------T-G-------T----K--------V-S-------R--A----D----G--FE----P-P-V--QD-T---V-----------
>Alligator_sinensis@XM_006019166.H1.1
-----------MAVGK-N-K-----R-LT-K-G-G--K-K-G-AK---KK-V--V--DPFSK-K--DWYDV-KAPA-MF----N---I--RN---IGKTLVTRTQGTKIASDGLKGRVFEVSLA-DL---Q----N--------D----E----V--A-F---RKFKLITE-------D-VQ---------G----K--N--CLTNFHGMDLTRDKMCSMVKKWQTMIEAHVDVKTTDGYL-LRLFCVG--FT-KKR-N---N-Q--I-----R---K-TSYAQHQQVRQIRKKMMEIMTR-EVQTNDLKEVV--NKL-------I--P-------DSIG---KDIEKACQSIYPLHDVYVRKVKML-K--------KP-----K---F----EL-G-K---------L----M-EL--H---------G--------E-----G------------G-G--------A--------G----K---------------P--S----------G-------D-------E-------A-G-------A----K--------V-E-------R--A----D----G--YE----P-P-V--QE-S---V-----------
>Ambystoma_mexicanum@CT01131211.H1.1
-----------MAVGK-N-K-----R-LT-K-G-G--K-K-G-AK---KK-I--V--DPFSK-K--DWYDV-KAPA-MF----N---I--RN---IGKTLVTRTQGTKIASDGLKGRVFEVSLA-DL---Q----N--------D----E----V--A-F---RKFKLITE-------D-VQ---------G----K--N--CLTNFHGMDLTRDKMCSMVKKWQTMIEAHIDVKTTDGYL-LRLFCVG--FT-KKR-N---N-Q--I-----R---K-TSYAQHQQVRQIRKKMMEIMTR-EVQTNDLKEVV--NKL-------I--P-------DSVG---KDIEKACQSIYPLHDVYVRKVKML-K--------KP-----K---F----EL-G-K---------L----M-EL--H---------G--------E-----G------------G-T--------T--------G----K---------------P--A----------G-------D-------E-------T-G-------A----K--------V-E-------R--A----D----G--YE----P-P-V--QE-S---V-----------
>Caiman_crocodilus@CT01131211.H1.1
-----------MAVGK-N-K-----R-LT-K-G-G--K-K-G-AK---KK-V--V--DPFSK-K--DWYDV-KAPA-MF----N---I--RN---IGKTLVTRTQGTKIASDGLKGRVFEVSLA-DL---Q----N--------D----E----V--A-F---RKFKLITE-------D-VQ---------G----K--N--CLTNFHGMDLTRDKMCSMVKKWQTMIEAHVDVKTTDGYL-LRLFCVG--FT-KKR-N---N-Q--I-----R---K-TSYAQHQQVRQIRKKMMEIMTR-EVQTNDLKEVV--NKL-------I--P-------DSIG---KDIEKACQSIYPLHDVYVRKVKML-K--------KP-----K---F----EL-G-K---------L----M-EL--H---------G--------E-----G------------G-G--------A--------G----K---------------P--S----------G-------D-------E-------A-G-------T----K--------V-E-------R--A----D----G--YE----P-P-V--QE-S---V-----------
>Caretta_caretta@CT01131211.H1.1
-----------MAVGK-N-K-----R-LT-K-G-G--K-K-G-AK---KK-V--V--DPFSK-K--DWYDV-KAPA-MF----N---I--RN---IGKTLVTRTQGTKIASDGLKGRVFEVSLA-DL---Q----N--------D----E----V--A-F---RKFKLITE-------D-VQ---------G----K--N--CLTNFHGMDLTRDKMCSMVKKWQTMIEAHVDVKTTDGYL-LRLFCVG--FT-KKR-N---N-Q--I-----R---K-TSYAQHQQVRQIRKKMMEIMTR-EVQTNDLKEVV--NKL-------I--P-------DSIG---KDIEKACQSIYPLHDVYVRKVKML-K--------KP-----K---F----EL-G-K---------L----M-EL--H---------G--------E-----G------------G-G--------T--------G----K---------------P--S----------G-------D-------E-------T-G-------A----K--------V-E-------R--A----D----G--YE----P-P-V--QE-S---V-----------
>Chelonoidis_nigra@Contig4888.H1.1
-----------------------------------------------------------------------------MF----N---I--RN---IGKTLVTRTQGTKIASDGLKGRVFEVSLA-DL---Q----N--------D----E----V--A-F---RKFKLITE-------D-VQ---------G----K--N--CLTNFHGMDLTRDKMCSMVKKWQTMIEAHVDVKTTDGYL-LRLFCVG--FT-KKR-N---N-Q--I-----R---K-TSYAQHQQVRQIRKKMMEIMTR-EVQTNDLKEVV--NKL-------I--P-------DSIG---KDIEKACQSIYPLHDVYVRKVKML-K--------KP-----K---F----EL-G-K---------L----M-EL--H---------G--------E-----G------------G-G--------T--------G----K---------------P--S----------G-------D-------E-------T-G-------A----K--------V-E-------R--A----D----G--YE----P-P-V--QE-S---V-----------
>Chrysemys_picta_bellii@CT01131211.H1.1
-----------MAVGK-N-K-----R-LT-K-G-G--K-K-G-AK---KK-V--V--DPFSK-K--DWYDV-KAPA-MF----N---I--RN---IGKTLVTRTQGTKIASDGLKGRVFEVSLA-DL---Q----N--------D----E----V--A-F---RKFKLITE-------D-VQ---------G----K--N--CLTNFHGMDLTRDKMCSMVKKWQTMIEAHVDVKTTDGYL-LRLFCVG--FT-KKR-N---N-Q--I-----R---K-TSYAQHQQVRQIRKKMMEIMTR-EVQTNDLKEVV--NKL-------I--P-------DSIG---KDIEKACQSIYPLHDVYVRKVKML-K--------KP-----K---F----EL-G-K---------L----M-EL--H---------G--------E-----G------------G-G--------T--------G----K---------------P--S----------G-------D-------E-------T-G-------A----K--------V-E-------R--A----D----G--YE----P-P-V--QE-S---V-----------
>Crocodylus_niloticus@toto31920.H1.1
-----------MAVGK-N-K-----R-LT-K-G-G--K-K-G-AK---KK-V--V--DPFSK-K--DWYDV-KAPA-MF----N---I--RN---IGKTLVTRTQGTKIASDGLKGRVFEVSLA-DL---Q----N--------D----E----V--A-F---RKFKLITE-------D-VQ---------G----K--N--CLTNFHGMDLTRDKMCSMVKKWQTMIEAHVDVKTTDGYL-LRLFCVG--FT-KKR-N---N-Q--I-----R---K-TSYAQHQQVRQIRKKMMEIMTR-EVQTNDLKEVV--NKL-------I--P-------DSIG---KDIEKACQSIYPLHDVYVRKVKML-K--------KP-----K---F----EL-G-K---------L----M-EL--H---------G--------E-----G------------G-G--------A--------G----K---------------P--A----------G-------D-------E-------A-G-------T----K--------V-E-------R--A----D----G--YE----P-P-V--QE-S---V-----------
>Cyclorana_alboguttata@CT01131211.H1.1
-----------MAVGK-N-K-----R-LT-K-G-G--K-K-G-AK---KK-I--V--DPFSK-K--DWYDV-KAPA-MF----N---I--RN---LGKTLVTRTQGTKIASDGLKGRVFEVSLA-DL---Q----N--------D----E----V--A-F---RKFKLVTE-------D-VQ---------G----K--N--CLTNFHGMDLTRDKMCSMVKKWQTMIEAHVDVKTTDGYL-LRLFCVG--FT-KKR-N---N-Q--I-----R---K-TSYAQHQQVRQIRKKMMDIMTR-EVQTNDLKEVV--NKL-------I--P-------DSIG---KDIEKACQSIYPLHDVYVRKVKML-K--------KP-----K---F----EL-G-K---------L----M-EL--H---------G--------E-----G------------T-G--------S--------G----K---------------P--S----------G-------D-------E-------T-G-------T----K--------I-E-------R--A----D----G--YE----P-P-V--QE-S---V-----------
>Cynops_pyrrhogaster@CT01131211.H1.1
-------------VGK-N-K-----R-LT-K-G-G--K-K-G-AK---KK-I--V--DPFSK-K--DWYDV-KAPA-MF----N---I--RN---IGKTLVTRTQGTKIASDGLKGRVFEVSLA-DL---Q----N--------D----E----V--A-F---RKFKLITE-------D-VQ---------G----K--N--CLTNFHGMDLTRDKMCSMVKKWQTMIEAHIDVKTTDGYL-LRLFCVG--FT-KKR-N---N-Q--I-----R---K-TSYAQHQQVRQIRKKMMEIMTR-EVQTNDLKEVV--NKL-------I--P-------DSVG---KDIEKACQSIYPLHDVYVRKVKML-K--------KP-----K---F----EL-G-K---------L----M-EL--H---------G--------E-----G------------G-A--------T--------G----K---------------P--A----------G-------D-------E-------T-G-------A----K--------V-E-------R--A----D----G--YE----P-P-V--QE-S---V-----------
>Elaphe_guttata@CT01131211.H1.1
-----------MAVGK-N-K-----R-LT-K-G-G--K-K-G-AK---KK-V--V--DPFSK-K--DWYDV-KAPA-MF----N---I--RN---IGKTLVTRTQGTKIASDGLKGRVFEVSLA-DL---Q----N--------D----E----V--A-F---RKFKLITE-------D-VQ---------G----K--N--CLTNFHGMDLTRDKMCSMVKKWQTMIEAHIDVKTTDGYL-LRLFCVG--FT-KKR-T---N-Q--I-----R---K-TSYAQHQQVRQIRKKMVEIMTR-EVQTNDLKEVV--NKL-------I--P-------DSIG---KDIEKACQSIYPLHDVYVRKVKXL-K--------KP-----K---F----EL-G-K---------L----M-EL--H---------G--------E-----G------------G-G--------A--------G----K---------------P--S----------G-------D-------E-------T-G-------A----K--------V-E-------R--A----D----G--YE----P-P-V--QE-S---V-----------
>Emys_orbicularis@Contig36112.H1.1
------------------------------------------------KK-X--V--DPFSK-K--DWYDV-KAPA--F----N---I--RN---IGKTLVTRTQGTKIASDGLKGRVFEVSLA-DL---Q----N--------D----E----V--A-F---RKFKLITE-------D-VQ---------G----K--N--CLTNFHGMDLTRDKMCSMVKKWQTMIEAHVDVKTTDGYL-LRLFCVG--FT-KKR-N---N-Q--I-----R---K-TSYAQHQQVRQIRKKMMEIMTR-EVQTNDLKEVV--NKL-------I--P-------DSIG---KDIEKACQSIYPLHDVYVRKVKML-K--------KP-----K---F----EL-G-K---------L----M-EL--H---------G--------E-----G------------G-G--------T--------G----K---------------P--S----------G-------D-------E-------T-G-------A----K--------V-E-------R--A----D----G--YE----P-P-V--QE-S---V-----------
>Eublepharis_macularius@CT01131211.H1.1
-----------MAVGK-N-K-----R-LT-K-G-G--K-K-G-AK---KK-V--V--DPFSK-K--DWYDV-KAPA-MX----N---I--RN---IGKTLVTXTQGTKIASDGLKGRVFEVSLA-DL---Q----N--------D----E----V--A-F---RKFKLITE-------D-VQ---------G----K--N--CLTNFHGMDLTRDKMCSMVKKWQTMIEAHVDVKTTDGYL-LRLFCVG--FT-KKR-T---N-Q--I-----R---K-TSYAQHQQVRQIRKKMVEIMTR-EVQTNDLKEVV--NKL-------I--P-------DSIG---KDIEKACQSIYPLHDVYVRKVKML-K--------KP-----K---F----EL-G-K---------L----M-EL--H---------G--------E-----G------------G-G--------A--------G----K---------------P--S----------G-------D-------E-------T-G-------A----K--------V-E-------R--A----D----G--YE----P-P-V--QE-S---V-----------
>Lampropholis_coggeri@CT01131211.H1.1
-----------MAVGK-N-K-----R-LT-K-G-G--K-K-G-AK---KK-V--V--DPFSK-K--DWYDV-KAPA-MF----N---I--RN---IGKTLVTRTQGTKIASDGLKGRVFEVSLA-DL---Q----N--------D----E----V--A-F---RKFKLITE-------D-VQ---------G----K--N--CLTNFHGMDLTRDKMCSMVKKWQTMIEAHVDVKTTDGYL-LRLFCVG--FT-KKR-T---N-Q--I-----R---K-TSYAQHQQVRQIRKKMVEIMTR-EVQTNDLKEVV--NKL-------I--P-------DSIG---KDIEKACQSIYPLHDVYVRKVKML-K--------KP-----K---F----EL-G-K---------L----M-EL--H---------G--------E-----G------------G-G--------A--------G----K---------------P--S----------G-------D-------E-------A-G-------A----K--------V-E-------R--A----D----G--YE----P-P-V---------------------
>Latimeria_chalumnae@CT01131211.H1.1
-----------MAVGK-N-K-----R-LT-K-G-G--K-K-G-AK---KK-V--V--DPFSK-K--DWYDV-KAPA-MF----N---I--RN---IGKTLVTRTQGTRIASDGLKGRVYEVSLA-DL---Q----N--------D----E----V--A-F---RKFKLITE-------D-VQ---------G----K--N--CLTNFHGMDLTRDKMCSMVKKWQTMIEAHVDVKTTDGYL-LRLFCVG--FT-KKR-N---N-Q--V-----R---K-TSYAQHQQVRQIRKKMMEIMTR-EVQTNDLKEVV--NKL-------I--P-------DSIG---KDIEKACQSIYPLHDVYVRKVKML-K--------KP-----K---F----EL-G-K---------L----M-EL--H---------G--------E-----G------------G-G--------G--------A----K---------------A--S----------G-------D-------E-------T-G-------A----K--------V-E-------R--A----D----G--YE----P-P-V--QE-S---V-----------
>Latimeria_menadoensis@GAPS01037049.H1.1
-----------MAVGK-N-K-----R-LT-K-G-G--K-K-G-AK---KK-V--V--DPFSK-K--DWYDV-KAPA-MF----N---I--RN---IGKTLVTRTQGTRIASDGLKGRVYEVSLA-DL---Q----N--------D----E----V--A-F---RKFKLITE-------D-VQ---------G----K--N--CLTNFHGMDLTRDKMCSMVKKWQTMIEAHVDVKTTDGYL-LRLFCVG--FT-KKR-N---N-Q--V-----R---K-TSYAQHQQVRQIRKKMMEIMTR-EVQTNDLKEVV--NKL-------I--P-------DSIG---KDIEKACQSIYPLHDVYVRKVKML-K--------KP-----K---F----EL-G-K---------L----M-EL--H---------G--------E-----G------------G-G--------G--------A----K---------------A--S----------G-------D-------E-------T-G-------A----K--------V-E-------R--A----D----G--YE----P-P-V--QE-S---V-----------
>Notophthalmus_viridescens@Nvir6951.H1.1
-----------MAVGK-N-K-----R-LT-X-X-G--K-X-G-XK---KK-I--V--DPXSK-K--DWYDV-KAPA-MX----N---X--XN---IXKTXVTRTQGTKIASDGLKGRVXEXSXA-DL---Q----N--------D----E----V--A-F---RKFKLXXE-------D-VQ---------X----X--X--XLXXFHGMDLTRDKMCSMXKXXQXXIEAXIDVKTTDGYL-LRXFCVG--FX-KKR-N---N-Q--I-----R---K-TSYAQHQQVXQIRKKMXEIMTR-EVXXNDLKEVV--NKL-------I--P-------DSVG---KDIEKACQSIYPLHDVYVRKVKML-K--------XP-----K---X----EX-G-K---------L----M-EL--H---------G--------E-----G------------G-A--------T--------G----K---------------P--A----------G-------D-------E-------T-G-------A----K--------V-E-------R--A----D----G--YE----P-P-V--QE-S---V-----------
>Pelodiscus_sinensis@toto30446.H1.1
------------------------------------------------------V--DPFSK-K--DWYDV-KAPA-MF----N---I--RN---IGKTLVTRTQGTKIASDGLKGRVFEVSLA-DL---Q----N--------D----E----V--A-F---RKFKLITE-------D-VQ---------G----K--N--CLTNFHGMDLTRDKMCSMVKKWQTMIEAHVDVKTTDGYL-LRLFCVG--FT-KKR-N---N-Q--I-----R---K-TSYAQHQQVRQIRKKMMEIMTR-EVQTNDLKEVV--NKL-------I--P-------DSIG---KDIEKACQSIYPLHDVYVRKVKML-K--------KP-----K---F----EL-G-K---------L----M-EL--H---------G--------E-----G------------G-G--------T--------G----K---------------P--S----------G-------D-------E-------T-G-------A----K--------V-E-------R--A----D----G--YE----P-P-V--QE-S---V-----------
>Phrynops_hilarii@Contig3191.H1.1
-----------MAVGK-N-K-----R-LT-K-G-G--K-K-G-AK---KK-V--V--DPFSK-K--DWYDV-KAPA-MF----N---I--RN---IGKTLVTRTQGTKIASDGLKGRVFEVSLA-DL---Q----N--------D----E----V--A-F---RKFKLITE-------D-VQ---------G----K--N--CLTNFHGMDLTRDKMCSMVKKWQTMIEAHVDVKTTDGYL-LRLFCVG--FT-KKR-N---N-Q--I-----R---K-TSYAQHQQVRQIRKKMMEIMTR-EVQTNDLKEVV--NKL-------I--P-------DSIG---KDIEKACQSIYPLHDVYVRKVKML-K--------KP-----K---F----EL-G-K---------L----M-EL--H---------G--------E-----G------------G-G--------T--------G----K---------------P--S----------G-------D-------E-------T-G-------A----K--------V-E-------R--A----D----G--YE----P-P-V--QE-S---V-----------
>Podarcis_sp.@CT01131211.H1.1
-----------MAVGK-N-K-----R-LT-K-G-G--K-K-G-AK---KK-V--V--DPFSK-K--DWYDV-KAPA-MF----N---I--RN---IGKTLVTRTQGTKIASDGLKGRVFEVSLA-DL---Q----N--------D----E----V--A-F---RKFKLITE-------D-VQ---------G----K--N--CLTNFHGMDLTRDKMCSMVKKWQTMIEAHVDVKTTDGYL-LRLFCVG--FT-KKR-T---N-Q--I-----R---K-TSYAQHQQVRQIRKKMVEIMTR-EVQTNDLKEVV--NKL-------I--P-------DSIG---KDIEKACQSIYPLHDVYVRKVKML-K--------KP-----K---F----EL-G-K---------L----M-EL--H---------G--------E-----G------------G-G--------A--------G----K---------------P--S----------G-------D-------E-------T-G-------A----K--------V-E-------R--A----D----G--YE----P-P-V--QE-S---V-----------
>Pogona_vitticeps@CT01131211.H1.1
-----------MAVGK-N-K-----R-LT-K-G-G--K-K-G-AK---KK-V--V--DPFSK-K--DWYDV-KAPA-MF----N---I--RN---IGKTLVTRTQGTKIASDGLKGRVFEVSLA-DL---Q----N--------D----E----V--A-F---RKFKLITE-------D-VQ---------G----K--N--CLTNFHGMDLTRDKMCSMVKKWQTMIEAHVDVKTTDGYL-LRLFCVG--FT-KKR-T---N-Q--I-----R---K-TSYAQHQQVRQIRKKMVEIMTR-EVQTNDLKEVV--NKL-------I--P-------DSIG---KDIEKACQSIYPLHDVYVRKVKML-K--------KP-----K---F----EL-G-K---------L----M-EL--H---------G--------E-----G------------G-G--------A--------G----K---------------P--S----------G-------D-------E-------T-G-------A----K--------V-E-------R--A----D----G--YE----P-P-V--QE-S---V-----------
>Protopterus_annectens@CT01131211.H1.1
-----------MAVGK-N-K-----R-LT-K-G-G--K-K-G-AK---KK-V--V--DPFSK-K--DWYDV-KAPA-MF----N---I--RN---LGKTLVTRTQGTKIASDGLKGRVFEVSLA-DL---Q----N--------D----E----V--A-F---RKFKLITE-------D-VQ---------G----K--N--CLTNFHGMDLTRDKMCSMVKKWQTMIEAHVDVKTTDGYL-LRLFCVG--FT-KKR-N---N-Q--V-----R---K-TSYAQHQQVRQIRKKMVEIMTR-EVQTNDLKEVV--NKL-------I--P-------DSIG---KDIEKACQSIYPLHDVFVRKVKML-K--------KP-----K---F----EL-G-K---------L----M-EL--H---------G--------E-----G------------G-G--------S--------G----K---------------P--V----------G-------D-------E-------T-G-------A----K--------V-E-------R--A----D----G--YE----P-P-V--QE-S---V-----------
>Python_regius@CT01131211.H1.1
-----------MAVGK-N-K-----R-LT-K-G-G--K-K-G-AK---KK-V--V--DPFSK-K--DWYDV-KAPA-MF----N---I--RN---IGKTLVTRTQGTKIASDGLKGRVFEVSLA-DL---Q----N--------D----E----V--A-F---RKFKLITE-------D-VQ---------G----K--N--CLTNFHGMDLTRDKMCSMVKKWQTMIEAHVDVKTTDGYL-LRLFCVG--FT-KKR-T---N-Q--I-----R---K-TSYAQHQQVRQIRKKMVEIMTR-EVQTNDLKEVV--NKL-------I--P-------DSIG---KDIEKACQSIYPLHDVYVRKVKML-K--------KP-----K---F----EL-G-K---------L----M-EL--H---------G--------E-----G------------G-G--------A--------G----K---------------P--S----------G-------D-------E-------T-G-------A----K--------V-E-------R--A----D----G--YE----P-P-V--QE-S---V-----------
>Rana_chensinensis@Rche180400.H1.1
---------------------------------------------------------------------------------------------------------------------------------------------------------------------------------------------------------------------------------------------------------------KR-N---N-Q--I-----R---K-TSXAQHQQVRQIRKKMMEIMTR-EVQTN-----------------------------------------------------------------------------------------------------------------------------------------------------------------------------------------------------------------------------------------------------------------------------------------------------------------------
>Sphenodon_punctatus@toto32257.H1.1
-----------MAVGK-N-K-----R-LT-K-G-G--K-K-G-AK---KK-V--V--DPFSK-K--DWYDV-KAPA-MF----N---I--RN---IGKTLVTRTQGTKIASDGLKGRVFEVSLA-DL---Q----N--------D----E----V--A-F---RKFKLITE-------D-VQ---------G----K--N--CLTNFHGMDLTRDKMCSMVKKWQTMIEAHVDVKTTDGYL-LRLFCVG--FT-KKR-N---N-Q--I-----R---K-TSYAQHQQVRQIRKKMMEIMTR-EVQTNDLKEVV--NKL-------I--P-------DSIG---KDIEKACQSIYPLHDVYVRKVKML-K--------KP-----K---F----EL-G-K---------L----M-EL--H---------G--------E-----G------------G-G--------T--------G----K---------------P--S----------G-------D-------E-------T-G-------A----K--------V-E-------R--A----D----G--YE----P-P-V--QE-S---V-----------
>Trachemys_scripta@CT01131211.H1.1
------------------------------------------------KK-V--V--DPFSK-K--DWYDV-KAPA-MF----N---I--RN---IGKTLVTRTQGTKIASDGLKGRVFEVSLA-DL---Q----N--------D----E----V--A-F---RKFKLITE-------D-VQ---------G----K--N--CLTNFHGMDLTRDKMCSMVKKWQTMIEAHVDVKTTDGYL-LRLFCVG--FT-KKR-N---N-Q--I-----R---K-TSYAQHQQVRQIRKKMMEIMTR-EVQTNDLKEVV--NKL-------I--P-------DSIG---KDIEKACQSIYPLHDVYVRKVKML-K--------KP-----K---F----EL-G-K---------L----M-EL--H---------G--------E-----G------------G-G--------T--------G----K---------------P--S----------G-------D-------E-------T-G-------A----K--------V-E-------R--A----D----G--YE----P-P-V--QE-S---V-----------
