# Supplementary material for: A phylogenomic framework and timescale for comparative studies of tunicates
Source: BMC Biol. 2018 Apr 13;16:39. doi: 10.1186/s12915-018-0499-2 (PMC5899321; doi:10.1186/s12915-018-0499-2)
Supplement: Supplementary file 4 — Supporting data. Transcriptome assemblies, alignments, and trees. (ZIP 38502 kb) [file 12915_2018_499_MOESM4_ESM.zip › 12915_2018_499_MOESM4_ESM/12915_2018_499 (Delsuc) Files Updated 23-03-2018/rps10.fasta]

>Holothuria_glaberrima@CT01070711.H1.1
----------------------AIYENLFK--EGVMVAKK---D------FNLP-------K--H--P--E--V--------------D--VP-NLHVIKALQSMRSRGYVKEQFAWRHYYWSLTNEGIQYLRETLNLPPE-IVPTT--------LK-R----Q--A---------R-----------------P-----E-------A---T-------------------------R-----------------------P---R-----------------P-------K---------G--M------------DRG-P-------Q----G----P------------------------V--D------------------S-------Q----R--------------------------------D------------------------------------SY--R---R-------G--P--P--------------G-----------G--P-----D----K-------------K------G--E---------A----------G----------A-G--S----T---E-S-FE--------F----K---------G--------------G----Y----GR----G-----R----------------------------------------------------------------------------------------------------------------
>Apostichopus_japonicus@CT01090403.H1.1
-------------MLMPKKNRILIYENLFK--EGVMVAKK---D------TNLA-------K--H--P--E--V--------------D--VP-NLHVMKALQSLKSRGYVKEQFAWRHYYWYLTNEGIQYLRETLNLPPE-IVPTT--------LK-R----Q--A---------R-----------------P-----E-------T---T-------------------------R-----------------------P---R-----------------P-------K-GQ------G--M------------DRG-P-------S----G----P------------------------V--D------------------S-------Q----R--------------------------------D------------------------------------SY--R---R-------G--T--P--------------G-----------G--P-----D----K-------------K------G--E---------A----------G----------A-G--S----T---D-N-FE--------F----K---------G--------------G----F-Y--GR----G-----R----------------------------------------------------------------------------------------------------------------
>Strongylocentrotus_purpuratus@XP_785610
-------------MLMPKVNRVAIYENLFK--EGVIVAKK---D------FYSP-------K--H--P--E--L----------E---S--VP-NLHVIKACQSLKSRGYVKEQFAWRHYYWYLTNEGIQYLRDYLHLPPE-IVPAT--------LK-R----Q--P---------R-----------------T-----E-------T---A-------------------------R-----------------------P---K-----------------P-------R---------V--I------------E---G-------R-G--G----P---E-------------RG--G--P--P------------------S-------D----G--------------------------------Q----------R-------------------Q-----EY--R---R-------G----------------P---G-----------G--P-----D----K-------------K------G--D---------A----------G----------A-G--A----T---Q-D-FQ--------F----K---------G--------------G----F----GR----G-----R-------------S-----Q------------P---P-Q-------------------------------------------------------------------------
>Paracentrotus_lividus@AM523527.H1.1
-------------MLMPKANRIAIYENLFK--EGVIVAKK---D------FHNP-------K--H--P--E--I----------E---T--VP-NLHVIKACQSLKSRGYVKEQFAWRHYYYYLTNEGIQYLRDFLHLPPE-IVPAT--------LK-R----Q--P---------R-----------------A-----E-------T---A-------------------------R-----------------------P---K-----------------P-------R------------M------------E---G-------R---------P---E-------------RG--G--P--P------------------S-------D----G--------------------------------Q----------R-------------------Q-----EY--R---R-------G----------------P---G-----------G--PP----D----K-------------K------G--D---------A----------G----------A-G--A----T---Q-D-FQ--------F----K---------G--------------G----F----GR----G-----R-------------S-----Q------------P---P---------------------------------------------------------------------------
>Patiria_pectinifera@93350302.1
-------------MLMPKRNRVAIYENLFK--EGVLVAKK---D------WYAP-------K--H--G--E--L--------------E--VP-NLQVIMAMKSLRSRNYVREQFSWRHYYWYLTNEGIQYLREYLHLPPE-IVPAT--------LK-R----Q--A---------R-----------------A-----E-------T---A-------------------------R-----------------------P---R-----------------P--------------------T------------K---D-------M----A----P---R-------------G---P--S--G------------------G-------D----A--------------------------------Q----------R-------------------D-----AY--R---R-------G----------------P---P-----------G--AGGP--D----K-------------K------S--D---------V----------G----------A-G--H----S---P-Q-FE--------F----R---------G--------------G----F----GR----G-------------------N-----P------------P---P-Q-------------------------------------------------------------------------
>Solaster_stimpsonii@CT01061103.H1.1
-------------MLMPKRNRVAIYENLFK--EGVLVAKK---D------WYAP-------K--H--Q--E--L--------------E--VP-NLQVIMAMKSLRSRNYVREQFSWRHYYWYLTNEGIQYLREYLHLPPE-IVPAT--------LK-R----Q--A---------R-----------------A-----E-------T---A-------------------------R-----------------------P---R-----------------P--------------------T------------K---D-------M----P----P---R-------------G---P--S--A------------------G-------D----A--------------------------------H----------R-------------------E-----AY--R---R-------G----------------P---P-----------G--AGAP--D----K-------------K------G--D---------V----------G----------A-G--A----S---P-Q-FE--------F----R---------G--------------G----F----GR----G-------------------S-----Q------------P---P---------------------------------------------------------------------------
>Patiria_miniata@CT01100728.H1.1
-------------MLMPKRNRVAIYENLFK--EGVLVAKK---D------WYAP-------K--H--G--E--L--------------E--VP-NLQVIMAMKSLRSRNYVREQFSWRHYYWYLTNEGIQYLREYLHLPPE-IVPAT--------LK-R----Q--A---------R-----------------A-----E-------T---A-------------------------R-----------------------P---R-----------------P--------------------T------------K---D-------M----A----P---R-------------G---P--A--A------------------G-------D----T--------------------------------Q----------R-------------------D-----AY--R---R-------G----------------P---P-----------G--AGGQ--D----K-------------K------G--D---------V----------G----------A-G--P----S---P-Q-FE--------F----R---------G--------------G----F----GR----G-------------------N-----P------------P---P-Q-------------------------------------------------------------------------
>Ptychodera_flava@CT01071218.H1.1B
-------------MLMPKKNRVAIYEHLFK--EGVMVAKK---D------FHLP-------K--H--Q--E--V--------------D--VP-NLHVVKAMISLKSRGYVKEQFAWRHYYWYLTNEGIQYLRDFLHLPPE-IVPAT--------LR-R----Q--T---------R-----------------P-----E-------A---A-------------------------R-----------------------P---R-----------------P-------K---------G--F------------E---P-S-----K----G----P------------------------S--T------------------P-------A----E--------------------------------D----------R-------------------Q-----AY--R---R-------G--P--P----------G---A-----------G--P-----D----K-------------K------G--D---------A----------G----------P-G--P----N---P-S-FE--------F----R---------G--------------G----F----GR----G-----R----------------------------------------------------------------------------------------------------------------
>Balanoglossus_clavigerus@CT01101210.H1.1
-------------MLMPKKNRIAIYEHLFK--EGVMVAKK---D------FHLP-------K--H--P--E--V----------E---T--VP-NLHVIKAMTSLKSRGYVKEQFAWRHFYWYLTNEGIQYLRDFLHLPPE-IVPAT--------LR-R----Q--T---------R-----------------P-----E-------S---A-------------------------R-----------------------P---R-----------------P-------K---------G--F------------E---P-S-----K----G----P------------------------A--T------------------P-------A----E--------------------------------D----------R-------------------Q-----AY--R---R-------G--P--P----------G---A-----------G--P-----D----K-------------K------G--D---------A----------G----------P-G--P----N---P-S-FE--------F----R---------G--------------G----F----GR----G-----R----------------------------------------------------------------------------------------------------------------
>Saccoglossus_kowalevskii@XP_002738940
-------------MLMPKKNRIAIYEYLFK--EGVMVAKK---D------FHLP-------K--H--P--E--V--------------D--VP-NLHVIKGMTSLKSRGYVKEQFAWRHYYWYLTNEGIQYLRDFLHLPPE-IVPAT--------LR-R----Q--T---------R-----------------P-----E-------A---S-------------------------R-------------P---------P---R-----------------P-------K---------G--F------------E---P-------R----G----P------------------------S--D------------------G-------D----R--------------------------------D----------R-------------------E-----QY--R---R-------G--P--P----------G---G-----------G--P-----D----K-------------K------G--E---------A----------G----------A-G--A----S---P-Q-FE--------F----R---------G--------------G----F----GR----G-----R-------------A-----S------------S---N-A--P--Q-------------------------------------------------------------------
>Xenoturbella_bocki@CT01071002.H1.1
------------KMLMPKKNRVAIYEYLFK--EGVMVAKK---D------THLP-------K--H--A--D--V--------------D--VP-NLHVLKALQSLKSRGYVKEQFAWRHYYWYLTNEGIQYLRDYLNLPAE-IVPAT--------LR-RA---P--T---------R-----------------P-----E-------A---S-------------------------R-------------P---------R---G-----------------K-------M---------D--E------------G---G-------R----R----P------------------------G--G------------------M-------D----S--------------------------------Q----------R-------------------D-----AY--R---R-------G--P-----------------------------G--V-----D----K-------------A------G--E---------A----------G----------A-G--A----T---Q-A-FE--------F----R---------G--------------G----F----GR----G-----R----------------------------------------------------------------------------------------------------------------
>Branchiostoma_floridae@40541222.41
-------------MLMPKKNRVAIYELLFK--EGVMVAKK---D------YHLP-------K--H--P--E--L--------------D--VP-NLHVIKALTSLKSRGYVKEQFAWRHFYWYLTNEGIQYLRDFLHLPPE-IVPST--------LK-R----Q--T---------R-----------------P-----E-------T---A-------------------------R-----------------------P---R-----------------P---------------------------------------------T----R----G---P-------------A---M--P--G------------------G---PK--D----G--------------------------------E----------R-------------------G-----EY--R---R-------A--G--P----------G---G-----------L--G-----D----K-------------K------T--D---------V----------G----------A-P--P----S---Q-Q-FE--------F----R---------G--------------G----F----GR----G-----R-------------G-----A------------P---P-Q-------------------------------------------------------------------------
>Oikopleura_dioica@CBY22801
--------XX--XMFMDRKVRDKIYTTLFQ--DGVMVAEKICKR------NAGR-------M--H--N--D--V----------K---D--VP-NLNVIKACQSLTSRGYLKQQFAWRHFYWVLTNEGVEYLREYLNLPAE-IVPQT--------MK-K----A--P---------K-----------------I-----V-------N---D-------------------------R-----------------------P---RGG---------------G-------R------------V------------G---L-------P----T----Q---A-------------Y---S--QD------------------------------------------------------------------N----------R-------------------D-----AY--R---R-------------------------------------------------E----K-------------D------A--N---------V----------G----------A-G--E----G-----N-FS--------F----R---------G--------------A---------GR----G-----KQ---------------------------------------------------------------------------------------------------------------
>Ciona_intestinalis@10117568.20_0
-------------MLMPKKHRVLIYEHLFK--EGVLVAIK---D------PFLD-------K--H--P--E--L----------E---S--VP-NLHVMKACQSLKSRGYVRENFTWRHYYWILTNEGIQYLRDFLHLPPE-IVPST--------LK-R----Q--P---------R-----------------P-----T-------D---T-------------------------R-----------------------MQ--R-----------------Q-------K------------V------------E-----------S----R----P---A-------------Y------------------------------------Q----S--------------------------------D----------R-------------------E-----SY--R---H-------A----------------P---Q-----------G--AG----D----K-------------K------A--E---------A----------G----------A-G--T----G-----G-FD--------F----R---------G---A----------G----Y----GR----G-----R-------------G-----A--A---------P---P-Q-------------------------------------------------------------------------
>Ciona_savignyi@51698286.55
-------------MLMPKKNRVLIYEHLFR--EGVLVAVK---D------PFLA-------Q--H--P--E--L----------N---S--VP-NLHVMKACESLKSRGFVRENFTWRHYYWILTNEGIQYLRDFLHLPPE-IVPAT--------LK-R----Q--Q---------R-----------------P-----V-------D---V-------------------------R-----------------------AT--R-----------------Q-------K------------V------------E-----------S----R----P---A-------------Y---Q--S----------------------------------S--------------------------------D----------R-------------------D-----AY--R---H-------A----------------P---Q-----------G--AG----D----K-------------K------A--E---------A----------G----------A-G--T----G-----G-FD--------F----R---------G--------------G----Y----GR----G-----R-------------G-----A------------P---P-Q-------------------------------------------------------------------------
>Phallusia_mammilata@CT01091006.H1.1
-------------MLMPKKNRTLIYEHLFK--EGVIVAKK---D------PYLA-------Q--H--P--D--I----------E---S--VP-NLHVMKACQSLKSRGYVRENFTWRHYYWILTNEGIQYLRDCLHLPPE-IVPAT--------LK-R----Q--A---------R-----------------P-----S-------E---A-------------------------R-----------------------QS--R-----------------P-------K------------V------------D---E-------P----R----R---P-------------Y------------------------------------Q----S--------------------------------D----------R-------------------D-----SY--R--------------------------------Q-----------G--GP----D-------------------------------------------------------------------------------------------------------------------------------------------------------------------------------------------------------------------------------------------------------------
>Halocynthia_roretzi@CT01061112.H1.1
-------------MLMPKKHRVLIFEYLFK--EGVLVVKK---D------PFLA-------K--H--P--E--I--------------E--IP-NLHVMKACQSLKSCGFVRENFVWRHYYYILTNEGIQHLRDFLHLPPE-IVPAT--------LK-R----Q--S---------R-----------------P-----T-------D---V-------------------------R-----------------------A---R-----------------P-------K------------V------------E---E-------P----R----R---A-------------Y---A--A-----------------------------A----G--------------------------------D----------R-------------------E-----SY--R---R-------G--G--P----------P---G-----------G--P-----D----K-------------K------A--D---------V----------G----------A-G--T----A-----T-FE--------F----K---------G--------------G----F----GR----G-----R-------------G-----A--------------------------------------------------------------------------------------------
>Dendrodoa_grossularia@CT01091006.H1.1
-------------MLMPKKNRVLIFEYLFK--EGVLVVKK---D------TFLA-------K--H--P--E--I--------------P--VP-NLHVMKACQSLKSLGHVRENYTWQHFYYILTNEGIQHLRDCLHLPPE-IVPAT--------LK-R----Q--A---------R-----------------P-----M-------D---V-------------------------R-----------------------A---T-----------------P-------K------------V------------D---E-------P----R----R---A-------------Y---S--A-----------------------------A----G--------------------------------D----------R-------------------D-----TY--R---R-------G--G--Q----------A---GG--DR------G--T-----D----K-------------K------A--D---------A----------G----------A-G--T----A-----T-FE--------F----R---------G--------------G----F----GR----G-----R-------------G-----A--------------------------------------------------------------------------------------------
>Dendrodoa_grossularia@CT01091006.H1.2
-------------MLMPKKNRVLIFEYLFK--EGVLVVKK---D------TFLA-------K--H--P--E--I--------------N--VP-NLHVMKACQSLKSLGHVRENYTWQHFYYIVTNEGIQFLRDYLHLPPE-IVPAT--------LK-R----Q--A---------R-----------------P-----M-------D---V-------------------------R-----------------------E---R-----------------P-------K------------V------------D---E-------P----R----R---A-------------Y---S--A-----------------------------A----G--------------------------------D----------R-------------------E-----TY--R---R-------G--G--Q----------A---GG--DR------G--P-----D----K-------------K------A--D---------A----------G----------A-G--T----A-----T-FE--------F----R---------G--------------G----F----GR----G-----R-------------G-----A--------------------------------------------------------------------------------------------
>Polyandrocarpa_maxima@CT02091006.H1.1
-------------MLMPKKNRVLIFEYLFK--EGVLVVKN---D------KYLK-------K--H--P--E--I--------------P--VP-NLHVMKACQSLKSCGLVRENYTWQHYYYILTNEGIQHLRDVLHLPPE-IVPAT--------LK-R----Q--T---------R-----------------P-----M-------E---S-------------------------R-----------------------P---R-----------------P-------K------------V------------D---E-------P----R----R---A-------------Y---T--S-----------------------------A----G--------------------------------D----------R-------------------D-----AY--R---R-------T--G--G----------P---GG--DR------G--P-----D----K-------------K------A--D---------A----------G----------A-G--T----A-----T-FE--------F----R---------G--------------G----F----GR----G-----R-------------G-----A--------------------------------------------------------------------------------------------
>Styela_plicata@CT01091006.H1.2
------------------------FEYLFK--EGVLVVKK---D------PYLP-------K--H--P--E--I--------------A--VP-NLHVMKACQSLKSSGHVRENYTWQHYYYILTNEGIQYLRDYLHLPPE-IVPAT--------LK-R----Q--T---------R-----------------P-----M-------D---V-------------------------R-----------------------A---R-----------------P-------K---------------------------------------------------------------------------------------------------------------------------------------------------------------------------------------------------------------------------------------------------------------------------------------------------------------------------------------------------------------------------------------------------------------------------------------------------------------------------------------------------------
>Microcosmus_squamiger@CBN08638
-------------MLMPKKHRVLIFEYLFK--EGVLVVKK---D------AFKP-------K--H--P--E--I--------------A--VP-NLHVMKACQSLKSCGYVRENFTWQHYYYILTNEGIQYLRDYLHLPPE-IVPAT--------LK-R----Q--T---------R-----------------P-----M-------D---V-------------------------R-----------------------A---R-----------------P-------K------------V------------D---E-------P----R----R---A-------------Y---T--T-----------------------------P----G--------------------------------D----------R-------------------D-----AY--R---R-------------G----------A---GG--DR------G--P-----D----K-------------K------A--D---------A----------G----------A-G--M----A-----T-FE--------F----R---------G--------------G----F----GR----G-----R-------------G-----A--P---------Q-------------------------------------------------------------------------------
>Botryllus_schlosseri@CT01110107.H2.1
-------------MLIPKKERVKVFEYLFK--EGVLVAEK---N------FTLD-------K--H--P--E--I--------------D--VS-NLKVVKACQSLRSCGYVRESFIWRHYYYTLTNEGIQYLRERLNLPPE-IVPAT--------LK-R----Q--N---------R-----------------T-----M-------E---S-------------------------R-----------------------A---R-----------------P-------K------------V------------D---E-------P----R----R---A-------------Y---S--G-----------------------------A----G--------------------------------D----------R-------------------E-----SY--R---RA------G--G--Q----------A---GG--DR------G--P-----D----K-------------K------A--D---------A----------G----------A-G--T----A-----T-FE--------F----R---------G--------------G----F----GR----G-----R-------------G-----A--------------------------------------------------------------------------------------------
>Diplosoma_listerianum@51451962.74
-------------MLMPKKHRILIYEHLFR--EGVMCALK---N------PFVV-------K--H--G--E--L----------K---S--IP-NLQVVTACKSLKSRGYVKETFCWRHYYWVLTNDGIQYLRDFLHLPPE-IVPAT--------LK-R----Q--T---------R-----------------P-----S-------D---T-------------------------R-----------------------P---R-----------------P-------K------------V------------D---E-------P----R----R---A-------------Y------------------------------------Q----S--------------------------------D----------R-------------------D-----TY--R----------------------------P---G-----------G--V-----D----K-------------K------A--E---------V----------G----------P-G--A----G-----S-FE--------F----R---------G--------------G----F----GR----G-----R-------------G-----A------------P-------------------------------------------------------------------------------
>Clavelina_lepadiformis@CT01091006.H1.1
-------------MLMPKKHRVLIYELLFR--EGVLLAEK---N------RFNP-------K--H--K--E--L----------E---P--IL-NVEVISVCKSLKSRGYVEENYTWRHYYWKLTNEGIQYLRDFLHLPPE-IVPAT--------LK-R----Q--T---------R-----------------T-----A-------D---V-------------------------R-----------------------PQ--R-----------------P-------K------------V------------D---E-------P----R----R---A-------------Y------------------------------------Q----N--------------------------------D----------R-------------------D-----AY--R---QG-----------------------P---G-----------G--P-----D----K-------------K------A--E---------A----------G----------A-G--V----G-----G-FE--------F----R---------G--------------G----F----GR----G-----R-------------G-----A------------P-------------------------------------------------------------------------------
>Cystodytes_dellechiajei@CT01091006.H1.1
-------------MLMPKKHRVLIYENLFK--EGVLVARK---D------NYLP-------E--H--P--E--V----------R---N--VS-NLHVMNACKSLKSRGYVRENFTWSHYYWILTNEGIQYLRDFLHLPPE-IVPAT--------LK-R----Q--T---------R-----------------P-----A-------D---Q-------------------------R-----------------------P---R-----------------P-------K------------V------------D---E-------P----R----R---A-------------Y------------------------------------Q----S--------------------------------D----------R-------------------D-----AY--R---QG------G----------------P---P-----------G--VP----D----K-------------K------A--E---------A----------G----------A-G--V----G-----S-FD--------F----R------------------------G----Y----GK----G-----R-------------G-----A--P---------P---P-Q-------------------------------------------------------------------------
>Molgula_tectiformis@68100717.124
-------------MLMPKKNRVLIYEHLFK--EGVLVAKK---D------PFRN-------K--H--A--D--F----------E---S--VP-NLQVINACKSLKSRGYVRENFTWRHYYWILTNEGIQYLRDFLHLPAE-IVPST--------LK-R----Q--T---------R-----------------P-----T-------E---T-------------------------R-----------------------A---R-----------------P-------K------------V------------D---E-------P----R----R---A-------------Y---G--G-----------------------------A----G--------------------------------D----------R-------------------E-----GY--R---R-------T--G--A----------P---G-----------G--V-----D----K-------------K------A--D---------V----------G----------A-G--T----A-----Q-FD--------F----K---------G--------------S----Y----GR----G-----R-------------G-----A--G-------A-P---P-Q-------------------------------------------------------------------------
>Molgula_gulf@CT01091006.H1.1
-------------MLMPKKNRVLIYEHLFK--EGVLVAKK---D------PFQK-------K--H--G--D--F----------E---N--VP-NLQVVNACKSLKSRGYVRENFTWRHYYWILTNEGIQYLREYLHLPAE-IVPAT--------LK-R----Q--T---------R-----------------S-----T-------E---T-------------------------R-----------------------A---R-----------------P-------K------------V------------D---E-------P----R----R---A-------------Y---G--G-----------------------------A----G--------------------------------D----------R-------------------D-----AY--R---R-------A--G--P----------P---G-----------G--V-----D----K-------------K------A--D---------V----------G----------A-G--N----S-----K-FD--------F----R---------G--------------S----Y----GR----G-----R----------------------G-------A-P---P-Q-------------------------------------------------------------------------
>Bostrichobranchus_pilularis@CT01091006.H1.1
-------------MLMPKKHRVLIYEHLFK--EGVLVAKK---D------PFLK-------K--H--S--D--F----------E---N--VP-NLHVVNACKSLKSRGYVRENFTWRHYYWVLTNEGIQYLRDFLHLPAE-IVPAT--------LK-R----Q--T---------R-----------------P-----T-------E---T-------------------------R-----------------------A---R-----------------P-------K------------V------------D---G-------P----R----R---A-------------Y---G--GD----------------------------A----G--------------------------------D----------R-------------------N-----VY--R---R-------------A----------D---G-----------A--G-----D----K-------------K------A--D---------V----------G----------S-G--T----G-----N-FE--------F----R---------G--------------S----F----GR----G-----K------------------------------A-P---P-Q-------------------------------------------------------------------------
>Molgula_occidentalis@CT01091006.H1.1
-------------MLMPKKHRVLIYEHLFK--EGVLVAKK---D------PFQK-------K--H--G--D--F----------E---T--VP-NLHVINACKSLKSRGYVRENFTWRHYYWILTNEGIQYLRDFLHLPAE-IVPAT--------LK-R----Q--T---------R-----------------P-----T-------D---T-------------------------R-----------------------A---R-----------------P-------K------------V------------D---E-------P----R----R---A-------------Y---G--G-----------------------------A----G--------------------------------D----------R-------------------D-----AY--R---R-------A--G--P----------P---G-----------G--A-----D----K-------------K------A--D---------A----------G----------A-G--T----A--------------------------------------------------------------------------------------------------------------------------------------------------------------------------------------
>Petromyzon_marinus@51799576.126
-------------MLMPKKDRVAIYELLFK--EGVMVAKK---D------VHLA-------K--H--P--E--L--------AEK---N--VP-NLHVMKAMQSLKSRGFVKEQFAWRHFYWYLTNEGIQYLRDFLHLPPE-IVPAT--------LR-R----Q--I---------R-----------------P-----E-------T---A-------------------------R-----------------------P---R-----------------P-------K---------G--L------------G---E-------D----R----P---A-------------R---L--G--R------------------G-------E----G--------------------------------D----------R-------------------D-----TY--R---R----------A--G----------P---P-----------G--A-----D----K-------------K------A--E---------A----------G----------A-G--A----N---S-D-FQ--------F----R---------G--------------G----F----GR----G-----R-------------G-----G------------Q---Q-Q-------------------------------------------------------------------------
>Lethenteron_japonicum@CT01080929.H1.1
------------------------------------------------------------------------------------------------HVMKAMQSLKSRGFVKEQFAWRHFYWYLTNEGIQYLRDFLHLPPE-IVPAT--------LR-R----Q--I---------R-----------------P-----E-------T---A-------------------------R-----------------------P---R-----------------P-------K---------G--L------------G---D-------D----R----P---A-------------R---L--G--R------------------G-------E----G--------------------------------D----------R-------------------D-----TY--R---R----------A--G----------P---P-----------G--A-----D----K-------------K------A--E---------A----------G----------A-G--A----N---S-D-FQ--------F----R---------G--------------G----F----GR----G-----R-------------G-----G--------------------------------------------------------------------------------------------
>Eptatretus_burgeri@53873587.1
-------------MLMPKKDRVAIYELLFK--EGVMVARK---D------VRLP-------K--H--P--E--L--------ADR---N--VP-NLHVMKAMQSLKSRGFVKEQFAWRHYYWYLTNEGIQYLRDFLHLPPE-IVPAT--------LR-R----Q--I---------R-----------------P-----E-------T---A-------------------------R-----------------------P---R-----------------P-------K---------G--F------------G---E-------D----R----P---S-------------R---L--G--R------------------G-------D----S--------------------------------D----------R-------------------D-----AY--R---R----------M--T----------G---P-----------G--A-----D----K-------------K------A--D---------A----------G----------A-G--A----T---S-D-FQ--------F----R---------G--------------G----F----GR----G-----R----------------------------------------------------------------------------------------------------------------
>Callorhinchus_milii@CT03070718.H1.1
-------------MLMPKKDRIAIYELLFK--EGVMVAKK---D------VHMP-------K--H--P--E--L--------ADK---N--VP-NLHVMKAMQSLKSRGYVKEQFAWRHFYWYLTNEGIQYLRDYLHLPPE-IVPAT--------LR-R----Q--T---------R-----------------P-----E-------T---A-------------------------R-----------------------P---R-----------------P-------K---------G-----------------------------------------------------------------------------------------------------------------------------------------------------------------------------------------------------------------------------------------------------------------------------------------------------------------------------------------------------------------------------------------------------------------------------------------------------------------------------------------------
>Squalus_acanthias@CT01070725.H1.1
-------------MLMPKKNRIAIYELLFK--EGVMVAKK---D------VHMP-------K--H--P--E--L--------ADK---N--VP-NLHVMKAMQSLKSRGFVKEQFAWRHFYWYLTNEGIQYLRDYLHLPPE-IVPAT--------LR-R----Q--T---------R-----------------P-----E-------T---A-------------------------R-----------------------P---R-----------------P-------K---------G--L------------G---E-------D----R----P---A-------------R---L-----R------------------G-------E----T--------------------------------D----------R-------------------D-----SY--R---R----------T--A----------P---L-----------G--S-----D----K-------------K------A--E---------A----------G----------A-G--A----A---T-E-FQ--------F----R---------G--------------G----F----GR----G-----R-------------G-----K------------P---Q-K-------------------------------------------------------------------------
>Leucoraja_erinacea@EE987866.H1.1
-------------MLMPKKNRIAIYELLFK--EGVMVAKK---D------VHMP-------K--H--P--E--L--------ADK---N--VP-NLHVMKAMQSLKSRGYVKEQFAWRHFYWYLTNEGIQYLRDYLHLPPE-IVPAT--------LR-R----Q--T---------R-----------------P-----E-------T---A-------------------------R-----------------------P---R-----------------P-------K---------G--P------------M---E-------D----R----P-----------------R---L-----R--------------------------E----S--------------------------------D----------R-------------------D-----SY--R---R----------A--T----------P---L-----------G--S-----D----K-------------K------A--E---------A----------G----------A-G--A----A---T-E-FQ--------F----R---------G--------------G----F----GR----G-----R-------------G-----Q------------P---Q---------------------------------------------------------------------------
>Danio_rerio@AAH67658
-------------MLMPKKNRIAIYELLFK--EGVMVAKK---D------VHLA-------K--H--P--E--L--------ADK---N--VP-NLHVMKAMQSLKSCGYVKEQFAWRHFYWYLTNEGIQYLRDFLHLPPE-IVPAT--------LR-R----Q--T---------R-----------------P-----E-------T---A-------------------------R-----------------------P---R-----------------P-------K---------G--L------------E---G-------E----R----P---A-------------R---L--A--R------------------G-------E----G--------------------------------D----------R-------------------D-----AY--R---R-------S--A--A----------Q---P-----------G--A-----D----K-------------K------A--E---------A----------G----------A-G--A----A---T-E-FQ--------F----R---------G--------------G----F----GR----G-----R-------------G-----Q------------Q---P-Q-------------------------------------------------------------------------
>Xenopus_laevis@AAI69445
-------------MLMPKKDRIAIYELLFK--EGVMVAKK---D------VHMP-------K--H--P--E--L--------ADK---N--VP-NLHVMKAMQSLKSRGYVKEQFAWRHFYWYLTNEGIQYLRDFLHLPPE-IVPAT--------LR-R----S------------R-----------------P-----E-------T---G-------------------------R-----------------------P---R-----------------P-------K---------G--L------------E---G-------E----R----P---P-------------R---L--P--R------------------G-------E----T--------------------------------D----------R-------------------D-----TY--R---R-------S--A--V----------P---S-----------G--A-----D----K-------------K------A--E---------A----------G----------A-G--A----A---T-E-FQ--------F----R---------G--------------G----F----GR----G-----R-------------G-----Q------------A---P-Q-------------------------------------------------------------------------
>Xenopus_laevis@AAH55985
-------------MLMPKKDRIAIYELLFK--EGVMVAKK---D------VHMP-------K--H--P--E--L--------VDK---N--VP-NLHVMKAMQSLKSRGYVKEQFAWRHFYWYLTNEGIQYLRDFLHLPPE-IVPAT--------LR-R----S------------R-----------------P-----E-------T---G-------------------------R-----------------------P---R-----------------P-------K---------G--L------------E---G-------E----R----P---A-------------R---L--S--R------------------G-------E----T--------------------------------D----------R-------------------D-----TY--R---R-------S--A--V----------P---P-----------G--A-----D----K-------------K------A--E---------A----------G----------A-G--A----A---T-E-FQ--------F----R---------G--------------G----F----GR----G-----R-------------G-----Q------------P---P-Q-------------------------------------------------------------------------
>Xenopus_tropicalis@CAJ82640
-------------MLMPKKDRIAIYELLFK--EGVMVAKK---D------VHMP-------K--H--P--E--L--------ADK---N--VP-NLHVMKAMQSLKSRGYVKEQFAWRHFYWYLTNEGIQYLRDFLHLPPE-IVPAT--------LR-R----S------------R-----------------P-----E-------T---G-------------------------R-----------------------P---R-----------------P-------K---------G--L------------E---G-------E----R----P---A-------------R---L--S--R------------------G-------E----T--------------------------------D----------R-------------------D-----TY--R---R-------S--A--V----------P---P-----------G--A-----D----K-------------K------A--E---------A----------G----------A-G--A----A---T-E-FQ--------F----R---------G--------------G----F----GR----G-----R-------------G-----Q------------P---P-Q-------------------------------------------------------------------------
>Rana_catesbeiana@ACO51598
-------------MLMPKKNRIAIYELLFK--EGVMVAKK---D------VHMP-------K--H--P--E--L--------ADK---N--VP-NLHVMKAMQSLKSRGYVKEQFAWRHFYWYLTNEGIQYLRDFLHLPPE-IVPAT--------LR-R----S------------R-----------------P-----E-------T---G-------------------------R-----------------------P---R-----------------P-------K---------G--L------------E---G-------E----R----P---A-------------R---L--S--R------------------G-------E----T--------------------------------D----------R-------------------D-----TY--R---R-------S--A--A----------P---P-----------G--S-----D----K-------------K------A--E---------A----------G----------A-G--A----A---T-E-FQ--------F----R---------G--------------G----F----GR----G-----R-------------G-----Q------------Q---PPQ-------------------------------------------------------------------------
>Ambystoma_mexicanum@45814274.4
-------------MLMPKKNRISIYELLFK--EGVMVAKK---D------VHMP-------K--H--P--E--L--------ADK---N--VP-NLHVMKAMQSLKSRGYVKEQFAWRHFYWYLTNEGIQYLRDFLHLPPE-IVPAT--------LR-R----S------------R-----------------P-----E-------T---G-------------------------R-----------------------P---R-----------------P-------K---------G--L------------E---G-------E----R----P---A-------------R---L--N--R------------------G-------E----A--------------------------------D----------R-------------------D-----TY--R---R-------T--T--A----------P---P-----------G--A-----D----K-------------K------A--E---------A----------G----------A-G--A----A---T-E-FQ--------F----R---------G--------------G----F----GR----G-----R-------------G-----Q------------P---P-Q-------------------------------------------------------------------------
>Ornithorhynchus_anatinus@XP_001509726
-------------MLMPKKNRIAIYELLFK--EGVMVAKK---D------VHMP-------K--H--P--E--L--------ADK---N--VP-NLHVMKAMQSLKSRGYVKEQFAWRHFYWYLTNEGIQYLRDYLHLPPE-IVPAT--------LR-R----S------------R-----------------P-----E-------T---G-------------------------R-----------------------P---R-----------------P-------K---------G--L------------E---G-------E----R----P---A-------------R---L--T--R------------------G-------E----A--------------------------------D----------R-------------------D-----TY--R---R-------N--A--A----------P---P-----------G--A-----D----K-------------K------A--E---------A----------G----------A-G--A----A---T-E-FQ--------F----R---------G--------------G----F----GR----G-----R-------------G-----Q------------P---P-Q-------------------------------------------------------------------------
>Monodelphis_domestica@AFJ51285
-------------MLMPKKNRIAIYELLFK--EGVMVAKK---D------VHMP-------K--H--P--E--L--------ADK---N--VP-NLHVMKAMQSLKSRGYVKEQFAWRHFYWYLTNEGIQYLRDYLHLPPE-IVPAT--------LR-R----S------------R-----------------P-----E-------T---G-------------------------R-----------------------P---R-----------------P-------K---------G--L------------E---G-------E----R----P---A-------------R---L--T--R------------------G-------E----A--------------------------------D----------R-------------------D-----TY--R---R-------S--A--A----------P---P-----------G--A-----D----K-------------K------A--E---------A----------G----------A-G--S----A---T-E-FQ--------F----R---------G--------------G----F----GR----G-----R-------------G-----Q------------P---P-Q-------------------------------------------------------------------------
>Pan_troglodytes@XP_001163579
-------------MLMPKKNRIAIYELLFK--EGVMVAKK---D------VHMP-------K--H--P--E--L--------ADK---N--VP-NLHVMKAMQSLKSRGYVKEQFAWRHFYWYLTNEGIQYLHDYLHLPPE-IVPAT--------LR-R----S------------R-----------------P-----E-------T---G-------------------------R-----------------------P---R-----------------P-------K---------G--L------------E---G-------E----R----P---A-------------R---L--T--R------------------G-------E----A--------------------------------D----------R-------------------D-----TY--R---R-------S--A--V----------P---P-----------G--A-----D----K-------------K------A--E---------A----------G----------A-G--S----A---T-E-FQ--------F----R---------G--------------G----F----GR----G-----R-------------G-----Q------------P---P-Q-------------------------------------------------------------------------
>Homo_sapiens@BAD92402
------------XMLMPKKNRIAIYELLFK--EGVMVAKK---D------VHMP-------K--H--P--E--L--------ADK---N--VP-NLHVMKAMQSLKSRGYVKEQFAWRHFYWYLTNEGIQYLRDYLHLPPE-IVPAT--------LR-R----S------------R-----------------P-----E-------T---G-------------------------R-----------------------P---R-----------------P-------K---------G--L------------E---G-------E----R----P---A-------------R---L--T--R------------------G-------E----A--------------------------------D----------R-------------------D-----TY--R---R-------S--A--V----------P---P-----------G--A-----D----K-------------K------A--E---------A----------G----------A-G--S----A---T-E-FQ--------F----R---------G--------------G----F----GR----G-----R-------------G-----Q------------P---P-Q-------------------------------------------------------------------------
>Mus_musculus@EDL96894
-------------MLMPKKNRIAIYELLFK--EGVMVAKK---D------VHMP-------K--H--P--E--L--------ADK---N--VP-NLHVMKAMQSLKSRGYVKEQFAWRHFYWYLTNEGIQYLRDYLHLPPE-IVPAT--------LR-R----S------------R-----------------P-----E-------T---G-------------------------R-----------------------P---R-----------------P-------K---------G--P------------E---G-------E----R----P---A-------------R---F--T--R------------------G-------E----A--------------------------------D----------R-------------------D-----TY--R---R-------S--A--V----------P---P-----------G--A-----D----K-------------K------A--E---------A----------G----------A-G--S----A---T-E-FQ--------F----R---------G--------------G----F----GR----G-----R-------------G-----Q------------P---P-Q-------------------------------------------------------------------------
>Bos_taurus@XP_613893
------------XMLMPKKNRIAIYELLFK--EGVMVAKK---D------VHMP-------K--H--P--E--L--------ADK---N--VP-NLHVMKAMQSLKSRGYVKEQFAWRHFYWYLTNEGIQYLRDYLHLPPE-IVPAT--------LR-R----S------------R-----------------P-----E-------T---G-------------------------R-----------------------P---R-----------------P-------K---------G--L------------E---G-------E----R----P---A-------------R---L--T--R------------------G-------E----A--------------------------------D----------R-------------------D-----TY--R---R-------S--A--V----------P---P-----------G--A-----D----K-------------K------A--E---------A----------G----------A-G--S----A---T-E-FQ--------F----R---------G--------------G----F----GR----G-----R-------------G-----Q------------P---P-Q-------------------------------------------------------------------------
>Anolis_carolinensis@XP_003220437
-------------MLMPKKNRIAIYELLFK--EGVMVAKK---D------VHMP-------K--H--P--E--L--------ADK---N--VP-NLHVMKAMQSLKSRGYVKEQFAWRHFYWYLTNEGIQYLRDYLHLPPE-IVPAT--------LR-R----S------------R-----------------P-----E-------T---G-------------------------R-----------------------P---R-----------------P-------K---------A------------------------------------------------------------------------------------------------------------------------------------------------------------------------------------------------------------------------G--A-----D----K-------------K------A--E---------A----------G----------A-G--A----A---T-E-FQ--------F----X---------------------------------------------------------------------------------------------------------------------------------------------------------------
>Gallus_gallus@XP_418029
-------------MLMPKKNRIAIYELLFK--EGVMVAKK---D------VHMP-------K--H--P--E--L--------VDK---N--VP-NLHVMKAMQSLKSRGYVKEQFAWRHFYWYLTNEGIQYLRDYLHLPPE-IVPAT--------LR-R----S------------R-----------------P-----E-------T---G-------------------------R-----------------------P---R-----------------P-------K---------G--L------------E---G-------E----R----P---A-------------R---L--T--R------------------G-------E----A--------------------------------D----------R-------------------D-----TY--R---R-------S--A--V----------P---P-----------G--A-----D----K-------------K------A--E---------A----------G----------A-G--A----A---T-E-FQ--------F----R---------G--------------G----F----GH----G-----R-------------G-----Q------------P---P-Q-------------------------------------------------------------------------
>Taeniopygia_guttata@XP_002199234
-------------MLMPKKNRIAIYELLFK--EGVMVAKK---D------VHMA-------K--H--P--E--L--------VDK---N--VP-NLHVMKAMQSLKSRGYVKEQFAWRHFYWYLTNEGIQYLRDYLHLPPE-IVPAT--------LR-R----S------------R-----------------P-----E-------T---G-------------------------R-----------------------P---R-----------------P-------K---------G--L------------E---G-------E----R----P---A-------------R---L--T--R------------------G-------E----A--------------------------------D----------R-------------------D-----TY--R---R-------S--A--V----------P---P-----------G--A-----D----K-------------K------A--E---------A----------G----------A-G--A----A---T-E-FQ--------F----R---------G--------------G----F----GR----G-----R-------------G-----Q------------P---P-Q-------------------------------------------------------------------------
>Meleagris_gallopavo@XP_003213863
-------------MLMPKKNRIAIYELLFK--EGVMVAKK---D------VHMP-------K--H--P--E--L--------VDK---N--VP-NLHVMKAMQSLKSRGYVKEQFAWRHFYWYLTNEGIQYLRDYLHLPPE-IVPAT--------LR-R----S------------R-----------------P-----E-------T---G-------------------------R-----------------------P---R-----------------P-------K---------G--L------------E---G-------E----R----P---A-------------R---L--T--R------------------G-------E----A--------------------------------D----------R-------------------D-----TY--R---R-------S--A--V----------P---P-----------G--A-----D----K-------------K------A--E---------A----------G----------A-G--A----A---T-E-FQ--------F----X---------------------------------------------------------------------------------------------------------------------------------------------------------------
>Eucidaris_tribuloides@CT01120103.H1.1
-------------MLMPKRNRVAIFENLFK--EGVIVAKK---D------FYAP-------K--H--P--E--L----------E---N--VP-NLHVIKACQSLKSRGYVKEQFAWRHYYWYLTNEGIQYLRDFLHLPPE-IVPST--------LK-R----Q--A---------R-----------------L-----E-------T---A-------------------------R-----------------------P---K-----------------P-------R---------S--M------------D---S-------R----G----P------------------G--G--P--P------------------T-------D----S--------------------------------Q----------R-------------------G-----EY--R---R-------G----------------PGG-G-----------G--P-----D----K-------------K------G--D---------A----------G----------A-G--A----T---Q-D-FQ--------F----K---------G--------------G----F----GR----G-----R-------------S-----A------------P---P---------------------------------------------------------------------------
>Lytechinus_variegatus@CT01120103.H1.1
-------------MLMPKTSRVAIYENLFK--EGVVVAKK---D------FYAP-------K--H--H--E--L----------E---N--VP-NLHVIKACQSLKSRGYVKEQFAWRHYYWYLTNEGIQYLRDYLHLPPE-IVPAT--------LK-R----Q--P---------R-----------------T-----E-------T---A-------------------------R-----------------------P---K-----------------P-------R---------A--M------------E---G-------R---------P---E-------------RG--G--P--P------------------S-------D----G--------------------------------Q----------R-------------------Q-----EY--R---R-------G----------------P---G-----------G--P-----D----K-------------K------G--D---------A----------G----------A-G--A----T---Q-D-FQ--------F----K---------G--------------G----F----GR----G-----R-------------S-----Q------------Q---P-Q-------------------------------------------------------------------------
>Oreochromis_niloticus@XP_003453741
--------XX--XMLMPKKNRIAIYELLFK--EGVMVAKK---D------VHLA-------K--H--P--E--L--------ADK---N--VP-NLHVMKAMQSLKSCGYVKEQFAWRHFYWYLTNEGIQYLRDFLHLPPE-IVPAT--------LR-R----Q--T---------R-----------------P-----E-------T---A-------------------------R-----------------------P---R-----------------P-------K---------G--V------------E---G-------E----R----P---A-------------R---L--N--R------------------G-------E----A--------------------------------D----------R-------------------D-----AY--R---R-------S--A--A----------P---P-----------G--A-----D----K-------------K------A--E---------A----------G----------A-G--A----A---T-E-FQ--------F----R---------G--------------G----F----GR----G-----R-------------G-----Q------------Q---P-Q-------------------------------------------------------------------------
>Sarcophilus_harrisii@XP_003770768
--------XX--XMLMPKKNRIAIYELLFK--EGVMVAKK---D------VHMP-------K--H--P--E--L--------ADK---N--VP-NLHVMKAMQSLKSRGYVKEQFAWRHFYWYLTNEGIQYLRDYLHLPPE-IVPAT--------LR-R----S------------R-----------------P-----E-------T---G-------------------------R-----------------------P---R-----------------P-------K---------G--L------------E---G-------E----R----P---A-------------R---L--T--R------------------G-------E----A--------------------------------D----------R-------------------D-----TY--R---R-------S--A--A----------P---P-----------G--A-----D----K-------------K------A--E---------A----------G----------A-G--S----A---T-E-FQ--------F----R---------G--------------G----F----GR----G-----R-------------G-----Q------------P---P-Q-------------------------------------------------------------------------
>Gorilla_gorilla_gorilla@XP_004042114
-------------MLMPKKNRIAIYELLFK--EGVMVAKK---D------VHMP-------K--H--P--E--L--------ADK---N--VP-NLHVMKAMQSLKSRGYVKEQFAWRHFYWYLTNEGIQYLRDYLHLPPE-IVPAT--------LR-R----S------------R-----------------P-----E-------T---G-------------------------R-----------------------P---R-----------------P-------K---------G--L------------E---G-------E----R----P---A-------------R---L--T--R------------------G-------E----A--------------------------------D----------R-------------------D-----TY--R---R-------S--A--V----------P---P-----------G--A-----D----K-------------K------A--E---------A----------G----------A-G--S----A---T-E-FQ--------F----R---------G--------------G----F----GR----G-----R-------------G-----Q------------P---P-Q-------------------------------------------------------------------------
>Chelonia_mydas@EMP32342
--------XX--XMLMPKKNRIAIYELLFK--EGVMVAKK---D------VHMP-------K--H--P--E--L--------ADK---N--VP-NLHVMKAMQSLKSRGYVKEQFAWRHFYWYLTNEGIQYLRDYLHLPPE-IVPAT--------LR-R----S------------R-----------------P-----E-------T---G-------------------------R-----------------------P---R-----------------P-------K---------D--L------------E---G-------E----R----P---A-------------R---L--T--R------------------E-------E----A--------------------------------D----------R-------------------D-----TY--R---R-------S--T--V----------P---L-----------G--A-----D-------------------------------------------------------------------------------------------------------------------------------------------------------------------------------------------------------------------------------------------------------------
>Doliolum_nationalis@Dnat1004.H1.1
-------------MLMPKRDRVLIYEHLFR--EGVLVAKK---D------VFLP-------C--H--P--E--F----------D---N--VK-NLHVMKACKSLKSRGLVKENYTWSHYYYSLTNDGIEFLREFLHLPSE-IVPAT--------LK-R----S--T---------R-----------------P-----S-------E---A-------------------------R-----------------------P---R-----------------P-------K------------V------------D---E-------P----R----R---A-------------Y------------------------------------QG---G--------------------------------D----------R-------------------E-----AY--R---QG------G------------------------------------V----D----K-------------K------A--D---------A----------G----------A-G--M----G-----Q-FD--------F----R---------G--------------G----Y----GR----G-----RGSG----------G-----A--P---------P-------------------------------------------------------------------------------
>Salpa_fusiformis@Sfus33697.H1.1
-------------MLMPKKNRVLIYENLFR--EGVLVCKK---D------PFAP-------K--H--G--E--I----------K---D--VP-NLHVMKACQSLKSRGYVKENFTWRYSYFTLTNEGIQFLRDFLHLPPE-IVPAT--------LK-R----Q--P---------K-----------------P-----D-------N-----------------------------R-----------------------P---R-----------------P-------K------------V------------D---A-------P----R----S---A-------------Y---Q--P----------------------------------S--------------------------------D----------R-------------------D-----AY--R------------------------------------------------G----D----K-------------K------A--D---------A----------G----------A-G--G----G-----S-FE--------F----R---------G--------------G----F----GR----G-----R-------------G-----A------------P---P-Q-------------------------------------------------------------------------
>Ophionotus_victoriae@CT01130528.H1.1
-------------MLMPKKNRIAIYENLFK--EGVMVAKK---D------FNLP-------K--H--P--E--L----------E---S--VP-NLHVIKACTSLKSRGYVKEQFAWRHYYWYLTNEGIQYLRDFLHLPPE-IVPAT--------LR-R----Q--A---------R-----------------P-----E-------T---A-------------------------K-----------------------P---R-----------------P-------K---------A--M------------DG--Q-------R----G----P------------------A--G-----P------------------V-------D----S--------------------------------Q----------R-------------------D-----SY--R---R-------GP---------------PGA-G-----------G--P-----D----K-------------K------G--D---------V----------G----------A-G--A----N---Q-Q-FE--------F----K---------G--------------G----F----GR----G-----R----------------------------------------------------------------------------------------------------------------
>Alligator_sinensis@XM_006025098.H1.1
-------------MLMPKKNRIAIYELLFK--EGVMVAKK---D------VHMP-------K--H--P--E--L--------ADK---N--VP-NLHVMKAMQSLKSRGYVKEQFAWRHFYWYLTNEGIQYLRDYLHLPPE-IVPAT--------LR-R----S------------R-----------------P-----E-------T---G-------------------------R-----------------------P---R-----------------P-------K---------G--L------------E---G-------E----R----P---A-------------R---L--T--R------------------G-------E----A--------------------------------D----------R-------------------D-----TY--R---R-------S--A--A----------P---L-----------G--S-----D----K-------------K------A--E---------A----------G----------A-G--A----A---T-E-FQ--------F----R---------G--------------G----F----GR----G-----R-------------G-----Q------------P---P-Q-------------------------------------------------------------------------
>Caiman_crocodilus@CT01131211.H1.1
-----------------KKNRIAIYELLFK--EGVMVAKK---D------VHMP-------K--H--P--E--L--------ADK---N--VP-NLHVMKAMQSLKSRGYVKEQFAWRHFYWYLTNEGIQYLRDYLHLPPE-IVPAT--------LR-R----S------------R-----------------P-----E-------T---G-------------------------R-----------------------P---R-----------------P-------K---------G--L------------E---G-------E----R----P---A-------------R---L--T--R------------------G-------E----A--------------------------------D----------R-------------------D-----TY--R---R-------S--A--A----------P---L-----------G--S-----D----K-------------K------A--E---------A----------G----------A-G--A----A---T-E-FQ--------F----R---------G--------------G----F----GR----G-----R-------------G-----Q------------P---P-Q-------------------------------------------------------------------------
>Caretta_caretta@Contig92.H1.1
-------------MLMPKKNRIAIYELLFK--EGVMVAKK---D------VHMP-------K--H--P--E--L--------ADK---N--VP-NLHVMKAMQSLKSRGYVKEQFAWRHFYWYLTNEGIQYLRDYLHLPPE-IVPAT--------LR-R----S------------R-----------------P-----E-------T---G-------------------------R-----------------------P---R-----------------P-------K---------G--L------------E---G-------E----R----P---A-------------R---L--T--R------------------G-------E----A--------------------------------D----------R-------------------D-----TY--R---R-------S--T--A----------P---L-----------G--A-----D----K-------------K------A--E---------A----------G----------A-G--A----A---T-E-FQ--------F----R---------G--------------G----F----GR----G-----R-------------G-----Q------------P---P-Q-------------------------------------------------------------------------
>Chelonoidis_nigra@CT01131211.H1.1
-------------MLMPKKNRIAIYELLFK--EGVMVAKK---D------VHMS-------K--H--P--E--L--------ADK---N--VP-NLHVMKAMQSLKSRGYVKEQFAWRHFYWYLTNEGIQYLRDYLHLPPE-IVPAT--------LR-R----S------------R-----------------P-----E-------T---G-------------------------R-----------------------P---R-----------------P-------K---------G--L------------E---G-------E----R----P---A-------------R---L--T--R------------------G-------E----A--------------------------------D----------R-------------------D-----TY--R---R-------S--T--A----------P---L-----------G--A-----D----K-------------K------A--E---------A----------G----------A-G--A----A---T-E-FQ--------F----R---------G--------------G----F----GR----G-----R-------------G-----Q------------P---P-Q-------------------------------------------------------------------------
>Chrysemys_picta_bellii@CT01131211.H1.1
-------------ILMPKKNRIAIYELLFK--EGVMVAKK---D------VHMP-------N--H--P--E--L--------ADK---N--VP-NLHVMKAMQSLKSRGYVKEQFAWRHFYXYLTNEGIQYLHDYLHLPPE-IVPAT--------LP-R----S------------R-----------------P-----E-------T---G-------------------------R-----------------------L---R-----------------P-------K---------D--L------------E---G-------E----R----P---A-------------R---L--T--R------------------G-------E----A--------------------------------D----------R-------------------D-----TY--R---R-------S--T--A----------P---L-----------G--A-----D----K-------------R------A--E---------A----------G----------A-G--G----A---T-E-FQ--------F----R---------G--------------G----F----GR----G-----S-------------G-----Q------------P---P-Q-------------------------------------------------------------------------
>Crocodylus_niloticus@CT01131211.H1.2
-------------MLMPKKNRIAIYELLFK--EGVMVAKK---D------VHMP-------K--H--P--E--L--------ADK---N--VP-NLHVMKAMQSLKSRGYVKEQFAWRHFYWYLTNEGIQYLRDYLHLPPE-IVPAT--------LR-R----S------------R-----------------P-----E-------T---G-------------------------R-----------------------P---R-----------------P-------K---------G--L------------E---G-------E----R----P---A-------------R---L--T--R------------------G-------E----A--------------------------------D----------R-------------------D-----TY--R---R-------S--A--A----------P---L-----------G--S-----D----K-------------K------A--E---------A----------G----------A-G--A----A---T-E-FQ--------F----R---------G--------------G----F----GR----G-----R-------------G-----Q------------P---P-Q-------------------------------------------------------------------------
>Crotalus_adamanteus@CT01131211.H1.1
-------------MLMPKKNRIAIYELLFK--EGVMVAKK---D------VHMP-------K--H--P--E--L--------ADK---N--VP-NLHVMKAMQSLKSRGYVKEQFAWRHFYWYLTNEGIQYLRDYLPLPPE-IVPAT--------LR-R----S------------R-----------------P-----E-------T---G-------------------------R-----------------------P---R-----------------P-------K---------G--L------------E---G-------E----R----P---A-------------R---L--T--R------------------G-------E----A--------------------------------D----------R-------------------D-----TY--R---R-------S--A--A----------P--------------------------------------------------------------------------------------------------------------------------------------------------------------------------------------------------------------------------------------------------------------------------------------
>Cyclorana_alboguttata@CT01131211.H1.1
-------------MLMPKKDRIAIYELLFK--EGVMVAKK---D------VHMP-------K--H--P--E--L--------SDK---N--VP-NLHVMKAMQSLKSRGYVKEQFAWRHFYWYLTNEGIQYLRDFLHLPPE-IVPAT--------LR-R----S------------R-----------------P-----E-------T---G-------------------------R-----------------------P---R-----------------P-------K---------G--L------------E---G-------E----R----P---A-------------R---L--S--R------------------G-------E----T--------------------------------D----------R-------------------D-----TY--R---R-------S--A--A----------P---P-----------G--S-----D----K-------------K------A--E---------A----------G----------A-G--A----A---T-E-FQ--------F----R---------G--------------G----F----GR----G-----R-------------G-----Q------------Q---PPQ-------------------------------------------------------------------------
>Cynops_pyrrhogaster@CT01131211.H1.1
--------------------RISIYELLFK--EGVMVAKK---D------VHMA-------K--H--P--E--L--------ADK---N--VP-NLHVMKAMQSLKSRGYVKEQFAWRHFYWYLTNEGIQYLRDFLHLPPE-IVPAT--------LR-R----S------------R-----------------P-----E-------T---G-------------------------R-----------------------P---R-----------------P-------K---------G--L------------E---G-------E----R----P---A-------------R---L--N--R------------------G-------E----A--------------------------------D----------R-------------------D-----TY--R---R-------T--T--A----------P---P-----------G--A-----D----K-------------K------A--E---------A----------G----------A-G--A----A---T-E-FQ--------F----R---------G--------------G----F----GR----G-----R-------------G-----Q------------P---P-Q-------------------------------------------------------------------------
>Elaphe_guttata@CT01131211.H1.1
-----------------KKIRIAIYELLFK--EGVMVAKK---D------VHMP-------K--H--P--E--L--------ADK---N--VP-NLHVMKAMQSLKSRGYVKEQFAWRHFYWYLTNEGIQYLRDYLHLPPE-IVPAT--------LR-R----S------------R-----------------P-----E-------T---G-------------------------R-----------------------P---R-----------------P-------K---------G--L------------E---G-------E----R----P---A-------------R---L--T--R------------------G-------E----A--------------------------------D----------R-------------------D-----TY--R---R-------S--A--A----------P---P-----------G--A-----D----K-------------K------A--E---------A----------G----------A-G--S----A---T-E-FQ--------F----R---------G--------------G----F----GR----G-----R-------------G-----Q------------P---P-Q-------------------------------------------------------------------------
>Emys_orbicularis@Contig24304.H1.1
-----------------KKNRIAIYELLFK--EGVMVAKK---D------VHMP-------K--H--P--E--L--------ADK---N--VP-NLHVMKAMQSLKSRGYVKEQFAWRHFYWYLTNEGIQYLRDYLHLPPE-IVPAT--------LR-R----S------------R-----------------P-----E-------T---G-------------------------R-----------------------P---R-----------------P-------K---------G--L------------E---G-------E----R----P---A-------------R---L--T--R------------------G-------E----A--------------------------------D----------R-------------------D-----TY--R---R-------S--T--A----------P---L-----------G--A-----D----K-------------K------A--E---------A----------G----------A-G--A----A---T-E-FQ--------F----R---------G--------------G----F----GR----G-----R-------------G-----Q------------P---P-Q-------------------------------------------------------------------------
>Eublepharis_macularius@Emac28496.H1.1
-------------MLMPKKNRIAIYELLFK--EGVMVAKK---D------VHMP-------K--H--P--E--L--------ADK---N--VP-NLHVMKAMQSLKSRGYVKEQFAWRHFYWYLTNEGIQYLRDYLHLPPE-IVPAT--------LR-R----S------------R-----------------P-----E-------T---G-------------------------R-----------------------P---R-----------------P-------K---------G--L------------E---G-------E----R----P---A-------------R---L--T--R------------------G-------E----A--------------------------------D----------R-------------------D-----TY--R---R-------S--A--A----------P---P-----------G--A-----D----K-------------K------A--E---------A----------G----------A-G--S----A---T-E-FQ--------F----R---------G--------------G----F----GR----G-----R-------------G-----Q------------P---P-Q-------------------------------------------------------------------------
>Lampropholis_coggeri@CT01131211.H1.1
----------------------------------VMVAKK---D------VHMP-------K--H--P--E--L--------ADK---N--VP-NLHVMKAMQSLKSRGYVKEQFAWRHFYWYLTNEGIQYLRDYLHLPPE-IVPAT--------LR-R----S------------R-----------------P-----E-------T---G-------------------------R-----------------------P---R-----------------P-------K---------G--L------------E---G-------E----R----P---A-------------R---L--T--R------------------G-------E----A--------------------------------D----------R-------------------D-----TY--R---R-------S--A--A----------P---L-----------G--A-----D----K-------------K------A--E---------A----------G----------A-G--A----A---T-E-FQ--------F----R---------G--------------G----F----GR----G-----R-------------G-----Q------------P---P-Q-------------------------------------------------------------------------
>Latimeria_chalumnae@CT01131211.H1.1
-------------MLMPKKNRIAIYELLFK--EGVMVAKK---D------VHMP-------K--H--P--E--L--------ADR---N--VP-NLHVMKAMQSLKSRGYVKEQFAWRHFYWYLTNEGIQYLRDFLHLPPE-IVPAT--------LR-R----Q--T---------R-----------------P-----E-------T---A-------------------------R-----------------------P---R-----------------P-------K---------G--L------------E---G-------E----R----P---A-------------R---L--A--R------------------G-------E----T--------------------------------D----------R-------------------D-----TY--R---R-------S--A--A----------P---P-----------G--A-----D----K-------------K------A--E---------A----------G----------A-G--A----A---T-E-FQ--------F----R---------G--------------G----F----GR----G-----R-------------G-----Q------------P---P-Q-------------------------------------------------------------------------
>Latimeria_menadoensis@GAPS01061639.H1.1
-------------MLMPKKNRIAIYELLFK--EGVMVAKK---D------VHMP-------K--H--P--E--L--------ADR---N--VP-NLHVMKAMQSLKSRGYVKEQFAWRHFYWYLTNEGIQYLRDFLHLPPE-IVPAT--------LR-R----Q--T---------R-----------------P-----E-------T---A-------------------------R-----------------------P---R-----------------P-------K---------G--L------------E---G-------E----R----P---A-------------R---L--A--R------------------G-------E----T--------------------------------D----------R-------------------D-----TY--R---R-------S--A--A----------P---P-----------G--A-----D----K-------------K------A--E---------A----------G----------A-G--A----A---T-E-FQ--------F----R---------G--------------G----F----GR----G-----R-------------G-----Q------------P---P-Q-------------------------------------------------------------------------
>Notophthalmus_viridescens@Nvir4331.H1.1
-------------MLMPKKNRISIYELLFK--EGVMVAKK---D------VHXA-------K--H--X--E--L--------ADK---N--VP-NLHVMKAMQSLKSRGYVKEQFAWRHFYXYLXNEGIXXLRXFLHLPXE-IVPAT--------LR-R----S------------R-----------------P-----E-------T---G-------------------------R-----------------------P---R-----------------P-------K---------G--L------------E---G-------E----R----P---A-------------R---L--N--R------------------G-------E----A--------------------------------D----------R-------------------D-----TY--R---R-------S--A--A----------P---P-----------G--A-----D----K-------------K------A--E---------A----------G----------A-G--A----A---T-E-FQ--------F----R---------G--------------G----F----GR----G-----R-------------G-----Q------------P---P-Q-------------------------------------------------------------------------
>Pelodiscus_sinensis@toto11548.H1.1
-------------MLMPKKNRIAIYELLFK--EGVMVAKK---D------VHMP-------K--H--P--E--L--------ADK---N--VP-NLHVMKAMQ-------------------------------------------------------------------------------------------------------------------------------------------------------------------------------------------------------------------------------------------------------------------------------------------------------------------------------------------------------------------------------------------------------------------------------------------------------------------------------------------------------------------------------------------------------------------------------------------------------------------------------------------------------------------------------------------------------
>Phrynops_hilarii@Contig6903.H1.1
-------------MLMPKKNRIAIYELLFK--EGVMVAKK---D------VHMP-------K--H--P--E--L--------ADK---N--VP-NLHVMKAMQSLKSRGYVKEQFAWRHFYWYLTNEGIQYLRDYLHLPPE-IVPAT--------LR-R----S------------R-----------------P-----E-------T---G-------------------------R-----------------------P---R-----------------P-------K---------G--L------------E---G-------E----R----P---A-------------R---L--T--R------------------G-------E----A--------------------------------D----------R-------------------D-----TY--R---R-------S--T--V----------P---P-----------G--A-----D----K-------------K------A--E---------A----------G----------A-G--A----A---T-E-FQ--------F----R---------G--------------G----F----GR----G-----R-------------G-----Q------------P---P-Q-------------------------------------------------------------------------
>Podarcis_sp.@Contig605.H1.1
------------------KNRIAIYELLFK--EGVMVAKK---D------VHMP-------K--H--P--E--L--------ADK---N--VP-NLHVMKAMQSLKSRGYVKEQFAWRHFYWYLTNEGIQYLRDYLHLPPE-IVPAT--------LR-R----S------------R-----------------P-----E-------T---G-------------------------R-----------------------P---R-----------------P-------K---------G--L------------E---G-------E----R----P---A-------------R---L--T--R------------------G-------E----A--------------------------------D----------R-------------------D-----TY--R---R-------S--A--A----------P---P-----------G--A-----D----K-------------K------A--E---------A----------G----------A-G--S----A---T-E-FQ--------F----R---------G--------------G----F----GR----G-----R-------------G-----Q------------P---P-Q-------------------------------------------------------------------------
>Pogona_vitticeps@CT01131211.H1.1
-------------MLMPKKNRIAIYELLFK--EGVMVAKK---D------VHMP-------K--H--P--E--L--------ADK---N--VP-NLHVMKAMQSLKSRGYVKEQFAWRHFYWYLTNEGIQYLRDYLHLPPE-IVPAT--------LR-R----S------------R-----------------P-----E-------T---G-------------------------R-----------------------P---R-----------------P-------K---------G--L------------E---G-------E----R----P---A-------------R---L--T--R------------------G-------E----A--------------------------------D----------R-------------------D-----TY--R---R-------S--A--A----------P---P-----------G--A-----D----K-------------K------A--E---------A----------G----------A-G--A----A---T-E-FQ--------F----R---------G--------------G----F----GR----G-----R-------------G-----Q------------P---P-Q-------------------------------------------------------------------------
>Protopterus_annectens@CT01131211.H1.1
-------------MLMPKKNRIAIYELLFK--EGVMVAKK---D------VHMP-------K--H--P--E--L--------ADK---N--VP-NLHVMKAMQSLKSRGYVKEQFAWRHFYWYLTNEGIQYLRDFLHLPPE-IVPAT--------LR-R----S------------R-----------------P-----E-------T---G-------------------------R-----------------------P---R-----------------P-------K---------G--L------------E---G-------E----R----P---A-------------R---F--A--R------------------G-------E----A--------------------------------D----------R-------------------D-----TY--R---R-------S--A--A----------P---P-----------G--A-----D----K-------------K------A--E---------A----------G----------A-G--A----A---T-E-FQ--------F----R---------G--------------G----F----GR----G-----R-------------G-----Q------------P---P-Q-------------------------------------------------------------------------
>Python_regius@CT01131211.H1.1
-------------MLMPKKNRIAIYELLFK--EGVMVAKK---D------VHMP-------K--H--P--E--L--------ADK---N--VP-NLHVMKAMQSLKSRGYVKEQFAWRHFYWYLTNEGIQYLRDYLHLPPE-IVPAT--------LR-R----S------------R-----------------P-----E-------T---G-------------------------R-----------------------P---R-----------------P-------K---------G--L------------E---G-------E----R----P---A-------------R---L--T--R------------------G-------E----A--------------------------------D----------R-------------------D-----TY--R---R-------S--A--A----------P---P-----------G--A-----D----K-------------K------A--E---------A----------G----------A-G--S----A---T-E-FQ--------F----R---------G--------------G----F----GR----G-----R-------------G-----Q------------P---P-Q-------------------------------------------------------------------------
>Rana_chensinensis@Rche141995.H1.1
-------------MLMPKKNRIAIYELLFK--EGVMVAKK---D------VHMP-------K--H--P--E--L--------ADK---N--XP-XLHVMKXMQSLKSRGYVKEQ----------------------------------------------------------------------------------------------------------------------------------------------------------------------------------------------------------------------------------P---A-------------R---L--S--R------------------G-------E----T--------------------------------D----------R-------------------D-----TY--R---R-------R--A--A----------P---P-----------G--S-----D----K-------------K------A--E---------A----------G----------A-G--X----A---X---FQ--------F----R---------G--------------G----F----GR----G----------------------------------------------------------------------------------------------------------------------
>Scyliorhinus_canicula@toto72385.H1.1
----------------------------------VMVAKK---D------VHMP-------K--H--P--E--L--------ADK---N--VP-NLHVMKA---------------------------------------------------------------------------------------------------------------------------------------------------------------------------------------------------------------------------------------------------------------------------------------------------------------------------------------------------------------------------------------------------------------------------------------------------------------------------------------------------------------------------------------------------------------------------------------------------------------------------------------------------------------------------------------------------------
>Trachemys_scripta@CT01131211.H1.1
-------------MLMPKKNRIAIYELLFK--EGVMVAKK---D------VHMP-------K--H--P--E--L--------ADK---N--VP-NLHVMKAMQSLKSRGYVKEQFAWRHFYWYLTNEGIQYLRDYLHLPPE-IVPAT--------LR-R----S------------R-----------------P-----E-------T---G-------------------------R-----------------------P---R-----------------P-------K---------G--L------------E---G-------E----R----P---A-------------R---L--T--R------------------G-------E----A--------------------------------D----------R-------------------D-----TY--R---R-------S--T--A----------P---L-----------G--A-----D----K-------------K------A--E---------A----------G----------A-G--A----A---T-E-FQ--------F----R---------G--------------G----F----GR----G-----R-------------G-----Q------------P---P-Q-------------------------------------------------------------------------
