# Supplementary material for: A phylogenomic framework and timescale for comparative studies of tunicates
Source: BMC Biol. 2018 Apr 13;16:39. doi: 10.1186/s12915-018-0499-2 (PMC5899321; doi:10.1186/s12915-018-0499-2)
Supplement: Supplementary file 4 — Supporting data. Transcriptome assemblies, alignments, and trees. (ZIP 38502 kb) [file 12915_2018_499_MOESM4_ESM.zip › 12915_2018_499_MOESM4_ESM/12915_2018_499 (Delsuc) Files Updated 23-03-2018/rps11.fasta]

>Ciona_intestinalis@16890766.18
-------------------------------------------M--AD---TAQ--TERAYQKQP-TV-----------------FLN--K-KR--V--L-------------------T----S--------------S----K---K-K-L----R--H---VRSIGL---G-FK-TPREAFEGN-YIDKK-----CPFTG-NVLIRGRILTAVVTKL-KMQRTCVVRRDYLHYVRKYNRFEKRHQNMSVHISPCF--RD-VQ-P-GDIATIGECRPISKTVRFN-VVKI---------N-K--AK-----G----A-S-K--KQ--FSKF---------------------------
>Ciona_savignyi@51729537.12
-------------------------------------------M--AD---AAQ--TERAYQKQP-TV-----------------FLN--K-KR--V--L-------------------T----S--------------S----K---K-K-L----R--H---VRSVGL---G-FK-TPREAIEGS-YIDKK-----CPFTG-NVLIRGRILTGVIMKL-KMQRTAVIRRDYLHYVKKYNRFEKRHQNMSVHISPCF--RD-AM-V-GDIATVGECRPISKTVSFN-VLKI---------N-K--AR-----G----A-N-K--KQ--FAKF---------------------------
>Clavelina_lepadiformis@CT01091002.H1.2
-------------------------------------------M--AD---SAQ--TERAYQKQP-TV-----------------FVN--R-KR--V--L------------------------A--------------T----S---K-K-Q----R--H---VKNIGL---G-FK-TPREAVEGH-YIDKK-----CPFTG-NVLIRGRILTGVVIKQ-KMQRTIVIRRDFLHYIRKYNRYEKRHRNMSVHLSPCF--RD-VQ-V-GDIATVGECRPLSKTVKFN-VVKV---------T-K--AK-----G------A-K--KQ--FAKF---------------------------
>Phallusia_mammilata@CT01091002.H1.1
-------------------------------------------M--AD---SAQ--TERAFQRQP-TV-----------------FVN--R-KR--V--L-------------------T----G--------------D----K---K-K-L----R--H---VKSIGL---G-FK-TPRYAVEGN-YIDKK-----CPFTG-NVLIRGRILTGAVIKL-KMQRTIVIRRDFLHYIPKYNRFEKRHKNMSVHLSPCF--RD-VQ-L-GDLATVGECRPLSK------------------------------------------------------------------------------
>Cystodytes_dellechiajei@CT01091002.H1.1
-------------------------------------------M--AE---FAQ--TERAFQKQP-TV-----------------FLN--S-KR--I--L------------------------S--------------S----R---K-K-L----R--H---VKNIGL---G-FR-TPREAVEGN-YIDKK-----CPFTG-SVLIRGRILTGVVVKM-KMQRTIVIRRDYLHYIRKYKRFEKRHKNMSVHLSPCF--RD-VQ-L-GDVVTIGECRPLSKTVRFN-VIKV---------T-K--AK-----G------S-K--KQ--FSKF---------------------------
>Dendrodoa_grossularia@CT01091002.H1.2
-----------------------------------------------------Q--TERAYQKQP-TV-----------------FLN--K-KR--A--L----------G-----V--A----S--------------S----K---K-R-L----R--H---VKSVGL---G-FK-TPREAVEGN-YIDKK-----CPW---------------------------IRRDYLHYIKKYNRYEKRHRNMSVHLSPCF--RD-VN-P-GDIVTVGECRPLSKTVRYN-VLKV---------T-K--AT-----G----A-A-R--KQ--FQKF---------------------------
>Polyandrocarpa_maxima@CT01091002.H1.1
-------------------------------------------M--AD---TAQ--TERAYQKQP-TV-----------------FQN--K-KR--A--L----------G-----V--S----V--------------S----K---K-K-L----R--H---VRSVGL---G-FK-TPREAIDGN-YIDKK-----CPWTG-NVKIRGRILTGIVRKM-KMQRTIVVRRDFLHYIKKYNRYEKRHRNMSVHLSPCF--RD-VT-T-GDIVTVGECRPLSKTVRFN-VLKV---------T-K--AA-----G------A-K-------------------------------------
>Styela_plicata@Spli69895.H1.1
-------------------------------------------------------------KKQP-TV-----------------FQN--K-KR--A--L----------G-----V--V----V--------------S----K---K-K-L----R--H---VRSVGL---G-FK-TPREAYEGN-YIDKK-----CPFTG-NVKIRGRILTGIVRKM-KMQRTIVIRRDYLHY----------------------------------------------------------------------------------------------------------------------------
>Molgula_tectiformis@68109883.21
-----------------------------------------------------Q--VERAFQKQP-TV-----------------FLN--R-KR--V--L-------------------G----T--------------K----A---K-K-A----R--H---VKSVGL---G-FK-TPREAVEGN-YIDKK-----CPWTG-NVTIRGRILTGVVVKL-KMTRTIVIRRDFLHYIKKYNRYEKRHKNMSVHLSPAF--RD-VN-V-GDIVTIGECRPLSKTVRYN-VVKV---------S-K--AP-----G------S-K--KQ--FKMF---------------------------
>Molgula_occidentalis@CT01091002.H1.1
-----------------------------------------------------Q--VERAYQKQP-TV-----------------FVN--Q-KR--V--L-------------------A----S--------------K--------K-N-L----R--H---VKSVGL---G-FK-TPREATDGN-YIDKK-----CPFTG-NVTIRGRILTGVVVKM-KMTRTIVVRRDYLHYIKKYNRYEKRHKNMSVHLSPAF--RD-VT-I-GDIVTIGECRPLSKTVRFN-VVKV---------S-K--AP-----G------A-K--KQ--FQLF---------------------------
>Bostrichobranchus_pilularis@CT01091002.H1.1
-----------------------------------------------------Q--TERAYQKQP-TV-----------------FLN--R-KR--V--L-------------------G----V--------------T----S---K-K-PN---R--L---VKSVGL---G-FK-TPREAIDGT-YIDKK-----CPFTG-NVTIRGRILTGVVMKM-KMTRTIVVRRDYLHYIKKYNRYEKRHKNISAHLSPCF--RD-VR-A-GDIVTMGECRPLSKTVRFN-VIKV---------S-R--AP-----G------A-K--KQ--FQMF---------------------------
>Molgula_gulf@CT01091002.H1.1
-------------------------------------------------------------------------------------FLN--K-KR--V--V-------------------G----S--------------K----A---K-N-L----R--H---VKSVGL---G-FK-TPREAIDGN-YIDKK-----CPFTG-NVTIRGRILTGVVVKQ-KMTRTIVIRRDYLHYIKKYNRYEKRHKNMSVHLSPAF--RD-VN-V-GDIVTVGECRPLSKTVRFN-VVKV---------S-K--AP-----G------A-K--K----------------------------------
>Oikopleura_dioica@CBY09801
----------------------------------------------MD---VQQ--VEKAYQKQS-AV-----------------VYN--A-K-------------------------------K--------------G----S---K-A-KK---R--Y---VKSVGL---G-FK-TPREASEGA-YIDKK-----CPFTG-NVTIRGRVFTGVVRKM-KMQRTIIIRRDYLHFVKKYGRFERRHTNMAVHLSPCF--RD-VE-A-GDIVTVGECRPLSKTVRFN-VVKH---------T-K--PP-----G----A-A-K--KQ--FDKF---------------------------
>Strongylocentrotus_purpuratus@XP_784254
----------------------------------------------MA---D-Q--SERAFQKQP-TV-----------------FQN--N-KR--L--L-------------------A----S--------------N----K---K-A-N----R--L---VRNVGL---G-FK-TPAEARDGH-YIDKK-----CPFTG-NVHIRGRILTGVITKM-KMQRTIVIRRDYLHYIKKYNRFEKRHKTMSVHLSPCF--RD-TK-T-GDIVTVGECRPLSKTVRFN-VLKV---------T-Q--AP-----G----S-A-K--KQ--FAKF---------------------------
>Branchiostoma_floridae@EEN64412
-------------------------------------------M--AE---AAQ--TERAFQKQP-TI-----------------FLN--K-KR--V--L----------G-----S--K----I--------------K----K---K-D-M----R--Y---VRNVGL---G-FK-TPREAIDGT-YIDKK-----CPFTG-NVSIRGRILTGIVVKL-KMQRTCVIRRDFLHYVKKYNRFEKRHKNVSVHLSPAF--RD-VA-L-GDVVTVGECRPLSKTVRFN-VLKV---------T-K--RQ-----G------S-Q--KS--FAKF---------------------------
>Pelodiscus_sinensis@AAY64013
----------------------------------------------MA---DIH--TERAYQKQP-TI-----------------FQN--K-KR--V--L--L-------G-----E--G----G--------------K----E---K-L-P----R--Y---YKNIGL---G-FK-TPKEAIEGT-YIDKK-----CPFTG-NVSIRGRILSGVVTKM-KMQRTIVIRRDYLHYIRKYNRFEKRHKNMCVHLSPCF--RD-VQ-I-GDIVTVGECRPLSKTVRFN-VLKV---------T-K--AA-----G------T-K--KQ--FQKF---------------------------
>Bos_taurus@AAW82130
----------------------------------------------MA---DIQ--TERAYQKQP-TI-----------------FQN--K-KR--V--L--L-------G-----E--T----G--------------K----E---K-L-P----R--Y---YKNIGL---G-FK-TPKEAIEGT-YIDKK-----CPFTG-NVSIRGRILSGVVTKV-KMQRTIVIRRDYLHYIRKYNRFEKRHKNMSVHLSPCF--RD-VQ-I-GDIVTVGECRPLSKTVRFN-VLKV---------T-K--AA-----G------T-K--KQ--FQKF---------------------------
>Gallus_gallus@BAB40319
----------------------------------------------MA---DTQ--TERAYQKQP-TI-----------------FQN--K-KR--A--L--L-------G-----E--G----G--------------K----E---K-L-P----R--Y---YKNIGL---G-FK-TPKEAIEGT-YIDKK-----CPFTG-NVSIRGRILSGVVTKM-KMQRTIVIRRDYLHYIRKYNRFEKRHKNMSVHLSPCF--RD-VQ-I-GDIVTVGECRPLSKTVRFN-VLKV---------T-K--AA-----G------T-K--KQ--FQKF---------------------------
>Taeniopygia_guttata@XP_002190798
----------------------------------------------MA---DTQ--TERAYQKQP-TI-----------------FQN--K-KR--V--L--L-------G-----E--G----G--------------K----E---K-L-P----R--Y---YRNVGL---G-FK-TPKEAIEGT-YIDKK-----CPFTG-NVSIRGRILSGVVTKM-KMQRTIVIRRDYLHYIRKYNRFEKRHKNMSVHLSPCF--RD-VQ-I-GDIVTVGECRPLSKTVRFN-VLKV---------T-K--AA-----G------T-K--KQ--FQKF---------------------------
>Mus_musculus@XP_193290
----------------------------------------------MA---DIQ--TERAYQKQP-TI-----------------FQN--K-KR--V--L--L-------G-----E--T----G--------------K----E---K-L-P----R--Y---YKNIGL---G-FK-TPKEAIEGT-YIDKK-----CPFTG-NVSIRGPILSGVVTKM-KMQRTIVIRRDYLHYIRKYNRFEKRHKNMSVHLSPCF--RD-VQ-I-GDIVTVGECRPLSKTVRFN-VLKV---------T-K--AA-----G------T-K--KQ--FQKF---------------------------
>Monodelphis_domestica@XP_001363138
----------------------------------------------MA---DIQ--TERAYQKQP-TI-----------------FQN--K-KR--V--L--L-------G-----D--T----A--------------K----E---K-L-P----R--Y---YKNIGL---G-FK-TPKEAIEGT-YIDKK-----CPFTG-NVSIRGRILSGVVTKM-KMQRTIVIRRDYLHYIRKYNRFEKRHKNMSVHLSPCF--RD-VQ-I-GDIVTVGECRPLSKTVRFN-VLKV---------T-K--AA-----G------T-K--KQ--FQKF---------------------------
>Ambystoma_mexicanum@45821991.2
----------------------------------------------MA---DIQ--TERAYQKQP-TI-----------------FQN--K-KR--V--L--L-------G-----E--G----A--------------K----E---K-L-P----R--Y---YKNIGL---G-FK-TPREAIDGT-YIDKK-----CPFTG-NVSIRGRILSGVVTKM-KMQRTIVIRRDYLHYIRKYNRFEKRHKNMSVHLSPAF--RD-VQ-V-GDIVTVGECRPLSKTVRFN-VLKV---------T-K--AA-----G------T-K--KQ--FQKF---------------------------
>Ornithorhynchus_anatinus@XP_001507045
----------------------------------------------MA---DIQ--TERAYQKQP-TI-----------------FQN--K-KR--V--L--L-------G-----E--G----A--------------K----E---K-L-P----R--Y---YKNIGL---G-FK-TPREAIEGT-YIDKK-----CPFTG-NVSIRGRILSGVVTKM-KMQRTIVIRRDYLHYIRKYNRFEKRHKNMSVHLSPCF--R---------------------------------------------------------------------------------------------------
>Xenopus_laevis@CAA55387
----------------------------------------------MA---DIQ--TERAYQKQP-TI-----------------FQN--K-KR--V--L--E-------G-----E--T----G--------------K----E---K-L-P----R--Y---YRSVGL---G-FK-TPREAIDGT-YIDKK-----CPFTG-NVSIRGRILSGVVTKM-KMQRTIVIRRDYLHYIRKYNRFEKRHKNMSVHLSPCF--RD-VQ-V-GDTVTVGECRPLSKTVRFN-VLKV---------T-K--AA-----G------T-K--KQ--FQKF---------------------------
>Eptatretus_burgeri@53877872.1
----------------------------------------------MG---DIQ--TERSYQKQP-TI-----------------FQN--R-KS--T--I--I-------A-----G--S----G--------------K----E---K-L-R----R--Y---YRNVGL---G-FK-TPREAIDGT-YIDKK-----CPFTG-NVSIRGRILTGVVMKM-KMQRTIVIRRDYLHYIRKYNRFEKRHKNLSVHLSPCF--RD-VQ-A-GDTVTVGECRPLSKTVRFN-VLKV---------T-K--AS-----G------S-K--KQ--FSKF---------------------------
>Xenopus_tropicalis@CAJ82415
----------------------------------------------MA---DIQ--TERAYQKQP-TI-----------------FQN--K-KR--V--L--Q-------G-----E--T----G--------------K----E---K-L-P----R--Y---YRNVGL---G-FK-TPREAIDGT-YIDKK-----CPFTG-NVSIRGRILSGVVTKM-KMQRTIVIRRDYLHYIRKYNRFEKRHKNMSVHLSPCF--RD-VQ-I-GDIVTVGECRPLSKTVRFN-VLKV---------T-K--AA-----G------T-K--KQ--FQKF---------------------------
>Squalus_acanthias@CT01070725.H1.1
----------------------------------------------MA---HTQ--TERAYQKQP-TI-----------------FQN--K-KR--A--L--V-------G-----E--G----S--------------K----E---K-L-P----R--Y---DRNVGL---G-FK-TPREAIDGT-YIDKK-----CPFTG-NVSIRGRILSGDVTKR-KMQRTIVIRRDYLHYIRKYNRFEKRHKNMSVHLSPCF--RD-VQ-N-GD------------------------------------------------------------------------------------------
>Danio_rerio@AAI60802
----------------------------------------------MA---DTQ--NERAYQKQP-TI-----------------FQN--K-KR--V--L--A-------V-----E--G----S----G---------K----E---K-L-P----R--Y---HRNVGL---G-FK-TPREAIDGT-YIDKK-----CPFTG-NVSIRGRILSGVVTKM-KMQRTIVIRRDYLHYIRKYNRFEKRHKNMSVHLSPCF--RD-VT-V-GDIVTVGECRPLSKTVRFN-VLKV---------T-K--AA-----G------A-K--KQ--FQKF---------------------------
>Callorhinchus_milii@AFM90744
----------------------------------------------MA---DNQ--TERAYQKQP-TI-----------------FQN--K-KR--A--L--L-------G-----E--G----G--------------K----E---K-L-P----R--Y---YRNVGL---G-FK-TPREAIDGT-YIDKK-----CPFTG-NVSIRGRILTGVVTKM-KMQRTIVIRRDYLHYIRKYNRFEKRHKNMSVHLSPCF--RD-VQ-S-GDSVTVGECRPLSKTVRFN-VLKV---------T-K--AA-----G------A-K--KQ--FQKF---------------------------
>Leucoraja_erinacea@CT01080729.H1.1
----------------------------------------------MA---DNQ--TERAFQKQP-TV-----------------FQN--K-KR--V--L--A-------A-----E--G----S--------------K----E---K-V-P----R--Y---HRNVGL---G-FK-TPREAIDGS-YIDKK-----CPFTG-NVSIRGRILTGVVTKM-KMQRTIVIRRDYLHYIRKYNRFEKRHKNMSVHLSPCF--RD-VQ-N-GDSVTVGECRPLSKTVRFN-VLKV---------T-K--AA-----G------A-K--KQ--FQKF---------------------------
>Petromyzon_marinus@51789286.23
----------------------------------------------MA---DIQ--TERAYQKQP-TV-----------------FQN--R-KV--L--V--S-------G-----S--A----K--------------Q----K---K-V-Q----R--Y---YKSVGL---G-FK-TPREAIEGT-YIDKK-----CPFTG-NVSIRGRILTGVVTKM-KMQRTIVIRRDYLHYIRKYNRFEKRHKNMSVHLSPAF--RD-VQ-V-GDIVTVGECRPLSKTVRFN-VLKV---------T-K--AA-----S------N-K--KQ--FQKF---------------------------
>Saccoglossus_kowalevskii@XP_002731417
----------------------------------------------MA---D-Q--TERAFQKQP-TV-----------------FQN--K-KR--V--L----------------G--S----G--------------K----K---K-N-L----R--L---VRNIGL---G-FK-TPREASQGT-YIDKK-----CPFTG-NVHIRGRILNGVVTKM-KMQRTIVVRRDYLHYIKKYNRFEKRHKNISVHLSPCF--RD-LT-V-GDVVTIGECRPLSKTVRFN-VLKV---------S-K--AP-----G----S-MKK--KA--FQKF---------------------------
>Balanoglossus_clavigerus@FN988388.H1.1
---------------------------------------------------------------------------------------------------------------------------------------------------------------------------------------VVGT-YIDKK-----CPFTG-NVHIRGRILTGIVTKM-KMQRTIVVGRDYLHYITKYNRFEKRHKNISVHLSPCF--RD-VT-L-GDVVTIGECRPLSKTVRFN-VLKV---------S-K--AP-----G----S-EKK--KK--FQKF---------------------------
>Ptychodera_flava@CT01071220.H1.1
----------------------------------------------MA---D-Q--TERAYQKQP-TV-----------------FQN--K-KR--V--L----------------G--S----G--------------K----K---K-D-L----R--L---VRNIGL---G-FK-TPREAVEGA-YIDKK-----CPFTG-NVHIRGRILTGIVTKM-KMQRTIVVRRDYLHYITKYNRFEKRHKNMSVHLSPCF--RD-VT-L-GDVVTVGECRPLSKTVRFN-VLKV---------S-K--AP-----G----S-EKK--KK--FQKF---------------------------
>Patiria_pectinifera@93300884.1
----------------------------------------------MA---D-Q--TERAYQKQP-TV-----------------FQN--K-KR--L--L-------------------G----S--------------G----K---K-A-A----R--L---VRNVGL---G-FK-TPSEAKTGQ-YVDKK-----CPFTG-NVHIRGRILSGVVTKM-KMQRTIVIRRDYLHYITKYKRFEKRHKTMSVHLSPCF--RD-VQ-L-GDSVTVGECRPLSKTVRFN-VLKV---------N-K--AP-----G----S-E-K--KQ--FAKF---------------------------
>Patiria_miniata@CT01100729.H1.1
-----------------------------------------------A---D-Q--TERAYQKQP-TV-----------------FQN--K-KR--L--L-------------------G----S--------------G----K---K-A-A----R--L---VRNVGL---G-FK-TPSEAKNGQ-YVDKK-----CPFTG-NVHIRGRILSGVVTKM-KMQRTIVIRRDYLHYITKYKRFEKRHKTMSVHLSPCF--RD-VQ-L-GDSVTVGECRPLSKTVRFN-VLKV---------N-K--AP-----G----S-E-K--KQ--FAKF---------------------------
>Holothuria_glaberrima@CT01070704.H1.1
---------------------------------------------------E-Q--TERAYQKQP-TV-----------------FQN--K-KR--V--L--L----------------G----T--------------G----KV--K-S-Q----R--L---VRNIGL---G-FK-TPREAKHGT-YIDKK-----CPFTG-NVHIRGRILNGVVVRM-KMQRSIVIRRDYLHYIPKYKRFEKRHKNMSVHISPCF--RD-VN-L-GDSVTVGECRPLSKTIRFN-VLKV---------N-K--AP-----G----S-D-K--KQ--FSKF---------------------------
>Apostichopus_japonicus@GO270625.H1.1
---------------------------------------------------E-Q--NERAYQKQP-TV-----------------FQN--K-KR--I--L--L----------------G----T--------------G----KV--R-D-Q----R--L---VRNIGL---G-FK-TPKEAKLGT-YIDKK-----CPFTG-NVHIRGRILNGIVVRM-KMQRSIVIRRDYLHYIPKYKRFEKRHKNMSVHISPCF--RD-VN-L-GDSVTVGECRPLSKTIRFN-VLKV---------N-K--AP-----G----S-E-K--KQ--FQKF---------------------------
>Xenoturbella_bocki@001.H1.1
-----------------------------------------------A---Q-Q--NERAFQKQP-TV-----------------FQN--R-KK----------------G-----T--G----S-------------------K---K-K-L----R--L---VRNIGL---G-FK-TPREAFEGN-YIDKK-----CPFTG-NIRIRGRILTGIVTKL-KMQRTLVIRRDYLHYITKYNRFEKRHKTLSAHLSPCF--RD-VK-V-GDIVTAGECRPLSKTVRFN-VIKV---------V-K--GQ-----S------N-K--KQ--FEKF---------------------------
>Diplosoma_listerianum@51452451.21
------------------------------------------------------------FQKQP-TV-----------------FLN--S-KR--V--L----------------P--K----K--------------K----R---K-S-L----R--Y---VKEIGL---G-IK-TPTEATNGT-YVDKK-----CPFTS-NVTIRGRIMTGIVIKM-KMERTLVIRRDYLHYIRKYNRFEKRHRNMSVHVSPCF--RD-VA-V-GDLVTVGECRPLCKTVRFN-VIKV---------A-K--GK-----K------S-K--KQ--FAKF---------------------------
>Anolis_carolinensis@XP_003228716
-----------------------------------------------------X--TERAYQKQP-TI-----------------FQN--K-KR--V--L--L-------G-----D--T----G--------------K----E---K-L-P----R--Y---YKNIGL---G-FK-TPKEAIEGT-YIDKK-----CPFTG-NVSIRGRILSGVVTKM-KMQRTIVIRRDYLHYIRKYNRFEKRHKNMSVHLSPCF--RD-VQ-I-GDIVTVGECRPLSKTVRFN-VLKV---------T-K--AA-----G------T-K--KQ--FQKF---------------------------
>Eucidaris_tribuloides@CT01120103.H1.1
-----------------------------------------------------Q--TERAYQKQP-TV-----------------FQN--N-KR--L--L-------------------A----S--------------N----K---K-A-Q----R--L---VRSVGL---G-FK-TPSEARDGH-YIDKK-----CPFTG-NVHIRGRILTGIITKM-KMQRTIVIRRDYLHYIKKYNRFEKRHKNMSVHLSPCF--RD-AH-I-GDIVTVGECRPLSKTVRFN-VLKV---------T-Q--AP-----G----S-E-K--KQ--FQKF---------------------------
>Halocynthia_roretzi@CT01120103.H2.1
-----------------------------------------------------Q--TERAFQKQP-IV-----------------FLN--K-KR--V--L----------G-----V--T----G--------------K----Q---K-R-L----R--H---VRSVGL---G-FK-TPREAAEGN-YIDKK-----CPFTG-NVKIRGRILTGVVRKL-KMQRTIVIRRDYLHYIKKYNRYEKRHKNISVHLSPCF--RD-VQ-P-GDIATVGECRPLSKTVRFN-VLKV---------T-K--AS-----G------S-K--KQ--FQKF---------------------------
>Lytechinus_variegatus@CT01120103.H1.1
--------------------------------------------------------TERAFQKQP-TV-----------------FQN--N-KR--L--L-------------------A----T--------------N----K---K-A-N----R--L---VRNVGL---G-FK-TPSEARDGH-YIDKK-----CPFTG-NVHIRGRILTGVITKM-KMQRTIVIRRDYLHYIKKYNRFEKRHKTMSVHLSPCF--RD-AK-I-GDIVTVGECRPLSKTVRFN-VLKV---------T-Q--AP-----G----S-A-K--KQ--FAKF---------------------------
>Oreochromis_niloticus@XP_003442099
----------------------------------------------MA---DAQ--TERSYQKQP-TI-----------------FQN--K-KR--V--L--I-------A-----D--G----GK-E-T---------K----E---K-L-P----R--Y---HKSVGL---G-FK-TPREAIEGT-YIDKK-----CPFTG-NVSIRGRILSGVVTKM-KMQRTIVIRRDYLHYIRKYNRFEKRHKNLSVHLSPCF--RD-VT-V-GDIVTVGECRPLSKTVRFN-VLKV---------T-K--AA-----G------A-K--KQ--FQKF---------------------------
>Crotalus_adamanteus@AFJ51286
----------------------------------------------MA---DTQ--TERAYQKQP-TI-----------------FQN--K-KR--V--L--L-------G-----D--A----G--------------K----E---K-L-P----R--Y---YKNIGL---G-FK-TPKEAIEGT-YIDKK-----CPFTG-NVSIRGRILSGVVTKM-KMQRTIVIRRDYLHYIRKYNRFEKRHKNMSVHLSPCF--RD-VQ-I-GDIVTVGECRPLSKTVRFN-VLKV---------T-K--AA-----G------T-K--KQ--FQKF---------------------------
>Sarcophilus_harrisii@XP_003765361
-----------------------------------------------------X--TERAYQKQP-TI-----------------FQN--K-KR--V--L--L-------G-----D--T----A--------------K----E---K-L-P----R--Y---YKNIGL---G-FK-TPKEAIEGT-YIDKK-----CPFTG-NVSIRGRILSGVVTKM-KMQRTIVIRRDYLHYIRKYNRFEKRHKNMSVHLSPCF--RD-VQ-I-GDIVTVGECRPLSKTVRFN-VLKV---------T-K--AA-----G------T-K--KQ--FQKF---------------------------
>Bos_grunniens_mutus@ELR49212
----------------------------------------------MA---DIQ--TERAYQKQP-TI-----------------FQN--K-KR--V--L--L-------G-----E--T----G--------------K----E---K-L-P----R--Y---YKNIGL---G-FK-TPKEAIEGT-YIDKK-----CPFTG-NVSIRGRILSGVVTKM-KMQRTIVIRRDYLHYIRKYNRFEKCHKNMSVHLSPCF--RD-VQ-I-GDIVTVGECRPLSKTVRFN-VLKV---------T-K--AA-----G------T-K--KQ--FQKF---------------------------
>Doliolum_nationalis@Dnat1577.H1.1
----------------------------------------------AE---AAQ--TERAFQKQP-TV-----------------FLN--K-KR--V--L-------------------T----G--------------S----K---K-R-L----R--H---VKSVGL---G-FK-TPREAIDGS-YIDKK-----CPFTG-NVSIRGRILTGTIVKM-KMQRTIVIRRDYLHFVKKYNRYEKRHRNMSVHLSPAF--RD-VT-P-GDLATVGECRPLSKTVRFN-VLKV---------S-K--GK-----A------S-K--KQ--FAKF---------------------------
>Salpa_fusiformis@Sfus21028.H1.1
-------------------------------------------M--AE---NAQ--TERAYQRQP-IV-----------------FVN--H-KR--Q--L-------------------T----A--------------S----K---K-K-L----R--H---VKSVGL---G-FK-TPREAFEGS-YIDKK-----CPFTG-NVSIRGRILTGVITKM-KMQRTIVVRRDYLHYIRKYNRYEKRHKNISVHLSPCF--RD-VQ-V-GDIATVGECRPLSKTVRFN-VLKV---------N-K--AK-----G----A-SAK--KQ--FVKF---------------------------
>Ophionotus_victoriae@CT01130528.H1.1
----------------------------------------------MA---D-Q--NERAFQKQP-TV-----------------FQN--K-KR--L--L-------------------A----S--------------T----K---R-A-P----R--L---VRNVGL---G-FK-TPLEAKDGN-YIDKK-----CPFTG-NVHIRGRILTGVITRN-KMQRTIVMRRDYLHYIKKYNRFEKRHKNISVHISPCF--RD-VS-L-GDIVTAGGCRPLSKTVKFN-VLKV---------T-K--AP-----G----S-E-K--KQ--FAKF---------------------------
>Anas_platyrhynchos@EOA94397
-----------------------------------------------------Q--TERAYQKQP-TI-----------------FQN--K-KR--V--L--L-------G-----E--G----G--------------K----E---K-L-P----R--Y---YKNIGL---G-FK-TPKE--------------------------------GVVTKM-KMQRTIVIRRDYLHYIRKYNRFEKRHKNMSVHLSPCF--RD-VQ-I-GDIVTVGECRPLSKTVRFN-VLKV---------T-K--AA-----G------T-K--KQ--FQKF---------------------------
>Botryllus_schlosseri@CT01131025.H1.1
-------------------------------------------M--AD---TAQ--TERAYQKQP-TV-----------------FQN--K-KR--A--L----------G-----V--A----A--------------P----K---K-Q-L----R--H---VRSIGL---G-FK-TPREAIDGN-YIDKK-----CPWTG-NVKIRGRILTGIVRKM-KMQRTIVIRRDYLHYIKKYNRYEKRHKNMSVHLSPCF--RD-VN-P-GDIVTVGECRPLSKTVRFN-VIKV---------T-K--AA-----G----A-S-K--KQ--FGRF---------------------------
>Alligator_sinensis@XM_006036704.H1.1
----------------------------------------------MA---DTQ--TERAYQKQP-TI-----------------FQN--K-KR--V--L--L-------G-----------------------------------------------------------------------AIEGT-YIDKK-----CPFTG-NVSIRGRILSGVVTKM-KMQRTIVIRRDYLHYIRKYNRFEKRHKNMSVHLSPCF--RD-VQ-I-GDIVTVGECRPLSKTVRFN-VLKV---------T-K--AA-----G------T-K--KQ--FQKF---------------------------
>Caiman_crocodilus@CT01131211.H1.1
----------------------------------------------MA---DTQ--TERAYQKQP-TI-----------------FQN--K-KR--V--L--L-------G-----E--G----G--------------K----E---K-L-P----R--Y---YRNIGL---G-FK-TPKEAIEGT-YIDKK-----CPFTG-NVSIRGRILSGVVTKM-KMQRTIVVRRDYLHYIRRYNRFEKRHENMSVHLSPCF--RD-VQ-I-GDIVTVGECRPLSKTVRFN-VLKV---------T-K--AA-----G------T-K--KQ--FQKF---------------------------
>Caretta_caretta@CT01131211.H1.1
-------------------------------------------------------------------------------------------------------------------------------------------------------------------------------------------------------------------ILSGVVTKM-KMQRTIVIRRDYLHYIRKYNRFEKRHKNMSVHLSPCF--RX-AQ-----------------------------------------------------------------------------------------------
>Chelonoidis_nigra@Contig31796.H1.1
----------------------------------------------MA---DVQ--TERAYQKQP-TI-----------------FQN--K-KR--V--L--L-------G-----E--G----G--------------K----E---K-L-A----R--Y---YKNIGL---G-FK-TPKEAIEGT-YIDKK-----CPFTG-NVSIRGRILSGVVTKM-KMQRTIVIRRDYLHYIRKYNRFEKRHKNMSVHLSPCF--RD-VQ-I-GDIVTVGECRPLSKTVRFN-VLKV---------T-K--AA-----G------T-K--KQ--FQKF---------------------------
>Chrysemys_picta_bellii@CT01131211.H1.1
-----------------------------------------------------Q--TERAYQKQP-TI-----------------FQN--K-KR--V--L--L-------R-----E--G----G--------------K----E---K-L-P----R--Y---YKNIGL---G-FK-IPKEAIEGT-YIDKK-----CPFTG-NGSIRGRILSGVVTKM-KMQRTIIIRRDNLHYIRKYNRFEKHHKNMSVHLSPCF--RD-IQ-I-GDIVTVGECRPLSKTVQFN-VLKV---------T-K--AA-----G------T-K--KQ--FQKF---------------------------
>Crocodylus_niloticus@CT01131211.H1.1
----------------------------------------------MA---DTQ--TERAYQKQP-TI-----------------FQN--K-KR--V--L--L-------G-----E--G----G--------------K----E---K-L-P----R--Y---YRNIGL---G-FK-TPKEAIEGT-YIDKK-----CPFTG-NVSIRGRILSGVVTKM-KMQRTIVIRRDYLHYIRKYNRFEKRHKNMSVHLSPCF--RD-VQ-I-GDIVTVGECRPLSKTVRFN-VLKV---------T-K--AA-----G------T-K--KQ--FQKF---------------------------
>Cyclorana_alboguttata@CT01131211.H1.1
----------------------------------------------MA---DIQ--TERSYQKQP-TI-----------------FQN--R-KR--V--L--L-------G-----E--T----T--------------K----E---K-L-R----R--Y---YKNVGL---G-FK-TPREAIEGT-YIDKK-----CPFTG-NVSIRGRILSGVVTKM-KMQRTIVIRRDYLHYIRKYNRFEKRHKNMSVHLSPCF--RD-VN-I-GDIVTVGECRPLSKTVRFN-VLKV---------T-K--AA-----G------T-K--KQ--FQKF---------------------------
>Cynops_pyrrhogaster@CT01131211.H1.1
---------------------------------------------------------ERAYQKQP-TI-----------------FQN--K-KR--V--L--L-------G-----E--G----A--------------K----E---K-L-P----R--Y---YKNIGL---G-FK-TPREAIDGT-YIDKK-----CPFTG-NVSIRGRILSGVVTKM-KMQRTIVIRRDYLHYIRKYNRFEKRHKNMSVHLSPAF--RD-VQ-V-GDIVTVGECRPLSKTVRFN-VLKV---------T-K--AA-----G------T-K--KQ--FQKF---------------------------
>Elaphe_guttata@CT01131211.H1.1
----------------------------------------------MA---DTQ--TERAYQKQP-TI-----------------FQN--K-KR--V--L--L-------G-----D--A----G--------------K----E---K-L-P----R--Y---YKNIGL---G-FK-TPKEAIEGS-YIDKK-----CPFTG-NVSIRGRILSGVVTKM-KMQRTIVIRRDYLHYIRKYNRFEKRHKNMSVHLSPCF--RD-VQ-I-GDIVTVGECRPLSKTVRFN-VLKV---------T-K--AA-----G------T-K--KQ--FQKF---------------------------
>Emys_orbicularis@Contig10886.H1.1
----------------------------------------------MA---DTQ--TERAYQKQP-TI-----------------FQN--K-KR--V--L--L-------G-----E--G----G--------------K----E---K-L-P----R--Y---YKNIGL---G-FK-TPKEAIEGT-YIDKK-----CPFTG-NVSIRGRILSGVVTKM-KMQRTIVIRRDYLHYIRKYNRFEKRHKNMSVHLSPCF--RD-VQ-I-GDIVTVGECRPLSKTVRFN-VLKV---------T-K--AA-----G------T-K--KQ--FQKF---------------------------
>Eublepharis_macularius@CT01131211.H1.1
----------------------------------------------MA---DTQ--TERAYQKQP-TI-----------------FQN--K-KR--V--L--L-------G-----E--A----G--------------K----E---K-L-P----R--Y---YKNIGL---G-FK-TPKEAIEGT-YIDKK-----CPFTG-NVSIRGRILSGVVTKM-KMQRTIVIRRDYLHYIRKYNRFEKRHKNMSVHLSPCF--RD-VQ-I-GDIVTVGECRPLSKTVRFN-VLKV---------T-K--AA-----G------T-K--KQ--FQXF---------------------------
>Lampropholis_coggeri@CT01131211.H1.1
----------------------------------------------MA---DTQ--TERAYQKQP-TI-----------------FQN--K-KR--V--L--L-------G-----E--T----G--------------K----E---K-L-P----R--Y---YKNIGL---G-FK-TPKEAIEGT-YIDRK-----CPXTG-NVSIRGRILSGVVTKM-KMQRTIVIRRDYLHYIRKYNRFEKRHKNMSVHLSPCF--RD-VQ-I-GDIVTVGECRPLSKTVRFN-VLKV---------T-K--AA-----G------T-K--KQ--FQKF---------------------------
>Latimeria_chalumnae@CT01131211.H1.1
----------------------------------------------MA---DIQ--TERAFQKQP-TI-----------------FQN--K-KR--A--L--L-------G-----E--V----S--------------K----E---K-L-P----R--Y---YKNVGL---G-FK-TPREAIEGS-YIDKK-----CPFTG-NVSIRGRILTGVVTKM-KMQRTIVIRRDYLHYIRKYNRFEKRHKNMSVHLSPCF--RD-VQ-I-GDIVTVGECRPLSKTVRFN-VLKV---------T-K--AA-----G------T-K--KQ--FQKF---------------------------
>Notophthalmus_viridescens@CT01131211.H1.1
----------------------------------------------MA---DIQ--TERAYQKQP-TI-----------------XQN--K-KR--V--L--L-------G-----X--G----A--------------K----E---K-L-P----R--Y---YKNIGL---G-FK-TPREAIDGT-YXDKK-----CPFTG-NVSIRGRILSGVVTKM-KMQRTIVIRRXXXHXXRXXNRFEKRHKXMSVHLSPAF--RD-VS-V-GDIVTVGECRPLSKTVRFN-VLKV---------T-K--AA-----G------T-K--KQ--FQKF---------------------------
>Phrynops_hilarii@Contig33223.H1.1
----------------------------------------------MA---DTQ--TERAYQKQP-TI-----------------FQN--K-KR--V--L--L-------G-----E--G----G--------------K----E---K-L-P----R--Y---YKNIGL---G-FK-TPKEAIEGS-YIDKK-----CPFTG-NVSIRGRILSGVVTKM-KMQRTIVIRRDYLHYIRKYNRFEKRHKNMSVHLSPCF--RD-VQ-I-GDIVTVGECRPLSKTVRFN-VLKV---------T-K--AA-----G------T-K--KQ--FQKF---------------------------
>Podarcis_sp.@CT01131211.H1.1
----------------------------------------------MA---DTQ--TERAYQKQP-TI-----------------FQN--K-KR--V--L--L-------G-----E--T----G--------------K----E---K-L-P----R--Y---YKNIGL---G-FK-TPKEAIEGT-YIDKK-----CPFTG-NVSIRGRILSGVVTKM-KMQRTIVIRRDYLHYIRKYNRFEKRHKNMSVHLSPCF--RD-VQ-I-GDIVTVGECRPLSKTVRFN-VLKV---------T-K--AA-----G------T-K--KQ--FQKF---------------------------
>Pogona_vitticeps@CT01131211.H1.1
----------------------------------------------MA---DTQ--TERAYQKQP-TI-----------------FQN--K-KR--V--L--L-------G-----D--T----G--------------K----E---K-L-P----R--Y---YKNIGL---G-FK-TPKEAIEGT-YIDKK-----CPFTG-NVSIRGRILSGVVTKM-KMQRTIVIRRDYLHYIRKYNRFEKRHKNMSVHLSPCF--RD-VQ-I-GDIVTVGECRPLSKTVRFN-VLKV---------T-K--AA-----G------T-K--KQ--FQKF---------------------------
>Protopterus_annectens@CT01131211.H1.1
----------------------------------------------MA---DIQ--TERSYQKQP-TI-----------------FQN--K-KR--V--L--Q-------A-----E--G----G--------------K----E---K-L-P----R--Y---YKNIGL---G-FK-TPREAIDGT-YIDKK-----CPFTG-NVSIRGRILSGVVTKM-KMQRTIVIRRDYLHYIRKYNRFEKRHKNMSVHLSPCF--RD-VQ-I-GDIVTVGECRPLSKTVRFN-VLKV---------T-K--AA-----G------T-K--KQ--FQKF---------------------------
>Python_regius@CT01131211.H1.1
----------------------------------------------MA---DTQ--TERAYQKQP-TI-----------------FQN--K-KR--V--L--L-------G-----D--T----G--------------K----E---K-L-P----R--Y---YKNIGL---G-FK-TPKEAIEGT-YIDKK-----CPFTG-NVSIRGRILSGVVTKM-KMQRTIVIRRDYLHYIRKYNRFEKRHKNMSVHLSPCF--RD-VQ-I-GDIVTVGECRPLSKTVRFN-VLKV---------T-K--AA-----G------T-K--KQ--FQKF---------------------------
>Trachemys_scripta@CT01131211.H1.1
----------------------------------------------MA---DTQ--TERAYQKQP-TI-----------------FQN--K-KR--V--L--L-------G-----E--G----G--------------K----E---K-L-P----R--Y---YKNIGL---G-FK-TPKEAIEGT-YIDKK-----CPFTG-NVSIRGRILSGVVTKM-KMQRTIVIRRDYLHYIRKYNRFEKRHKNMSVHLSPCF--RD-VQ-I-GDIVTVGECRPLSKTVRFS-------------------------------------------------------------------------
