# Supplementary material for: A phylogenomic framework and timescale for comparative studies of tunicates
Source: BMC Biol. 2018 Apr 13;16:39. doi: 10.1186/s12915-018-0499-2 (PMC5899321; doi:10.1186/s12915-018-0499-2)
Supplement: Supplementary file 4 — Supporting data. Transcriptome assemblies, alignments, and trees. (ZIP 38502 kb) [file 12915_2018_499_MOESM4_ESM.zip › 12915_2018_499_MOESM4_ESM/12915_2018_499 (Delsuc) Files Updated 23-03-2018/rps13a.fasta]

>Oikopleura_dioica@CBY16201
--------------------MGRMHAPGK--G--ISGSALPY----R-R--SVPSWQ-K--T--SAEEVKD----IIAKLAKKG-YKPSLIGVHLRDT--HG--VGKSHYLT----G-------SKILRV-LKSMGAAPELPEDLYFMIRKAVGMRKHL-ER----------------NRKDKDGKFRLILIESRIHRLARYYREKCVVPPNFKYESATASALVA----------------------------------------
>Branchiostoma_floridae@AAN52387
--------------------MGRMHAPGK--G--ISSSALPY----R-R--SVPTWL-K--L--SADDVKD----QIYKLAKKG-LTPSQIGVILRDS--HG--VAQVRFVT----G-------NKILRI-LKSKGLAPDLPEDLYFLIKKAVSIRKHL-ER----------------NRKDKDAKFRLILVESRIHRLARYYKTKLVLPPNWKYESSTASALVA----------------------------------------
>Danio_rerio@AAI63978
--------------------MGRMHAPGK--G--LSQSALPY----R-R--SVPTWL-K--L--TSDDVKE----QIFKLAKKG-LTPSQIGVILRDS--HG--VAQVRFVT----G-------NKILRI-LKSKGLAPDLPEDLYHLIKKAVAVRKHL-ER----------------NRKDKDAKFRLILVESRIHRLARYYKTRRVLAPNWKYESSTASALVA----------------------------------------
>Petromyzon_marinus@51798085.39
--------------------MGRMHAPGK--G--LSQSALPY----R-R--SVPTWL-K--L--TSDDVKE----QIFKLAKKG-LTPSQIGVILRDS--HG--VAQVRFVT----G-------NKILRI-LKSKGLAPDLPEDLYHLIKKAVAVRKHL-ER----------------SRKDKDGKFRLILIESRIHRLARYYKTKRVLPPNWKYESSTASALVA----------------------------------------
>Lethenteron_japonicum@CT01080929.H1.1
--------------------MGRMHAPGK--G--LSQSALPY----R-R--SVPTWL-K--L--TSDDVKE----QIFKLAKKG-LTPSQIGVILRDS--HG--VAQVRFVT----G-------NKILRI-LKSKGLAPDLPEDLYHLIKKAVAVRKHL-ER----------------SRKDKDGKFRLILIESRIHRLARYYKTKRVLPPNWKYESSTASALVA----------------------------------------
>Ambystoma_mexicanum@45815866.1
--------------------MGRMHAPGK--G--LSQSALPY----R-R--SVPTWL-K--L--TSDDVKE----QIFKLAKKG-LTPSQIGVILRDS--HG--VAQVRFVT----G-------NKILRI-LKSKGLAPDLPEDLYHLIKKAVAVRKHL-ER----------------NRKDKDAKFRLILIESRIHRLARYYKTRRVLPPNWKYESSTASALVA----------------------------------------
>Xenopus_laevis@AAI18691
--------------------MGRMHAPGK--G--LSQSALPY----R-R--SVPTWL-K--L--TSDDVKE----QIYKLAKKG-LTPSQIGVILRDS--HG--VAQVRFVT----G-------NKILRI-LKSKGLAPDLPEDLYHLIKKAVAVRKHL-ER----------------NRKDKDAKFRLILIESRIHRLARYYKTRRVLPPNWKYESSTASALVA----------------------------------------
>Xenopus_tropicalis@AAI18691
--------------------MGRMHAPGK--G--LSQSALPY----R-R--SVPTWL-K--L--TSDDVKE----QIYKLAKKG-LTPSQIGVILRDS--HG--VAQVRFVT----G-------NKILRI-LKSKGLAPDLPEDLYHLIKKAVAVRKHL-ER----------------NRKDKDAKFRLILIESRIHRLARYYKTRRVLPPNWKYESSTASALVA----------------------------------------
>Bos_taurus@XP_584604
--------------------MGRMHAPGK--G--LSQSALPY----R-R--SVPTWL-K--L--TSDDVKE----QIYKLAKKG-LTPSQIGVILRDS--HG--VAQVRFVT----G-------NKILRI-LKSKGLAPDLPEDLYHLIKKAVAVRKHL-ER----------------NRKDKDAKFRLILIESRIHRLARYYKTKRVLPPNWKYESSTASALVV----------------------------------------
>Gallus_gallus@XP_424367
------------------------------------------------------XWL-K--L--TSDDVKE----QIYKLAKKG-LTPSQIGVILRDS--HG--VAQVRFVT----G-------NKILRI-LKSKGLAPDLPEDLYHLIKKAVAVRKHL-ER----------------NRKDKDAKFRLILIESRIHRLARYYKTKRVLPPNWKYESSTASALVA----------------------------------------
>Callorhinchus_milii@AFM89420
--------------------MGRMHAPGK--G--LSQSALPY----R-R--SVPTWL-K--L--TSDDVKE----QIYKLAKKG-LTPSQIGVILRDS--HG--VAQVRFVT----G-------NKILRI-LKSKGLAPDLPEDLYHLIKTAVAVRKHL-ER----------------NRKDKDAKFRLILIESRIHRLARYYKTKRVLPPNWKYESSTASALVA----------------------------------------
>Leucoraja_erinacea@CV222095.H1.1
--------------------LGRMHAPGK--G--LSQSALPY----R-R--SVPTWL-K--L--TSDDVKE----QIYKLAKKG-LTPSQIGVILRDS--HG--VAQVRFVT----G-------NKILRI-LKSKGLAPDLPEDLYHLIKTAVAVRKHL-ER----------------NRKDKDAKFRLILIESRIHRLARYYKSKRVLPPNWKYESSTASALVA----------------------------------------
>Monodelphis_domestica@XP_001366868
--------------------MGRMHAPGK--G--LSQSALPY----R-R--SVPTWL-K--L--TSDDVKE----QIYKLAKKG-LTPSQIGVILRDS--HG--VAQVRFVT----G-------NKILRI-LKSKGLAPDLPEDLYHLIKKAVAVRKHL-ER----------------NRKDKDSKFRLILNESRIHRLARYYKTKRVLPPNWKYESSTASALVA----------------------------------------
>Ornithorhynchus_anatinus@XP_001510702
--------------------MGRMHAPGK--G--LSQSALPY----R-R--SVPTWL-K--L--TSDDVKE----QIYKLAKKG-LTPSQIGVILRDS--HG--VAQVRFVT----G-------NKILRI-LKSKGLAPDLPEDLYHLIKKAVAVRKHL-ER----------------NRKDKDAKFRLILNESRIHRLARYYKTKRVLPPNWKYESSTASALVA----------------------------------------
>Mus_musculus@XP_003086697
--------------------MGRMHAPGK--G--LSQSALPY----R-R--SVPTWL-K--L--TSDHVKE----QIYKLPKKG-LTPSQIGVILRDS--HG--VAQVHFVT----G-------NKILRI-LKSKGLAPDLPEDLYHLIKKAVAVRKHL-ER----------------NRKDKDAKFRLILIESKIHRLARYYKTKRVLPPNWKYESSTASALVA----------------------------------------
>Eptatretus_burgeri@53877701.1
--------------------MGRMHAPGK--G--LSQSALPY----R-R--SVPTWL-K--L--SADDVKE----QIYKLAKKG-LTPSQIGVILRDS--HG--VAQVRFVS----G-------NKILRI-LKAKGLAPDLPEDLYHLIKKAVAVRKHL-ER----------------NRKDKDGKFRLILIESRIHRLARYYKTTQVLPPNWKYESSTASALVA----------------------------------------
>Holothuria_glaberrima@CT01070710.H2.1
-----------------------------------------------------PNWL-K--L--SAEDVKE----QIYKLSKKG-LTPSQIGVILRDS--HG--VAQVRFVT----G-------NKILRI-LKSKGLAPSLPEDLYCLIKKAVSVRKHL-ER----------------NRKDKDAKFRLILIESRIHRLARYYKTKRVLPPNWKYESSTASALVA----------------------------------------
>Apostichopus_japonicus@CT01090403.H1.1
--------------------MGRMHAPGK--G--LSQSALPY----R-R--SVPNWL-K--L--SAEDVKE----QIYKLSKKG-LTPSQIGVILRDS--HG--VAQVRFVT----G-------NKILRI-LKSKGLAPTLPEDLYCLIKKAVSVRKHL-ER----------------NRKDKDAKFRLILVESRIHRLARYYKTRRVLAPNWKYESSTASALVA----------------------------------------
>Xenoturbella_bocki@CT01071002.H1.1
--------------------MGRMHSFGK--G--LSQSALPY----R-R--SVPNWL-K--L--TSEDVKE----QIYKLSKKG-LTPSQIGVILRDS--HG--VAQVRFVS----G-------NKILRI-LKAKGLAPNLPEDLYHLIKKAVAVRKHL-EK----------------NRKDKDGKFRLILIESRIYRLARYYKTKRVLPPNWKYESSTASALVA----------------------------------------
>Saccoglossus_kowalevskii@XP_002734163
--------------------MGRMHAPGK--G--ISASALPY----R-R--SVPTWL-K--L--TSEDVKE----QIFKLAKKG-LTPSQIGVILRDS--HG--VAQVRFVT----G-------NKILRI-LKAKGLAPDLPEDLYHLIKKAVAVRKHL-ER----------------NRKDRDAKFRLILIESKIHRLARYYKRKQVLPPNWKYESSTASALVA----------------------------------------
>Ptychodera_flava@CT01071220.H1.1
--------------------MGRMHAPGK--G--ISRSALPY----R-R--SVPTWL-K--L--TSDDVKE----QIFKLAKKG-LTPSQIGVILRDS--HG--VAQVRFVT----G-------NKILRI-LKAKGLAPDLPEDLYHLIKKAVAVRKHL-ER----------------NRKDKDAKFRLILIESRIHRLARYYKSKQVLPPNWKYESSTASALVA----------------------------------------
>Strongylocentrotus_purpuratus@56593289.
--------------------MGRMHAPGK--G--ISASALPY----R-R--SVPTWL-K--L--SSDDVKE----HIQKMAKKG-LTPSQIGVMLRDS--YG--VAQVRFVT----G-------NKILRI-LKAKGLAPSLPEDLYSLIKKAVAVRKHL-ER----------------NRKDRDSKFRLILIESRIHRLARYYKTKRILPPNWKYESSTASALLA----------------------------------------
>Patiria_pectinifera@93305307.1
--------------------MGRMHAPGK--G--ISSSALPY----R-R--SVPTWL-K--L--SSDDVKE----QIFKLSKKG-LSPSQIGVILRDS--HG--VAQVRFVT----G-------NKILRI-LKAKGLAPSLPEDLYCLIKKAVAVRRHL-ER----------------NRKDKDSKFRLILIESRIHRLARYYKIKRVLSPNWKYESSTASALVA----------------------------------------
>Patiria_miniata@CT13100729.H1.1
--------------------MGRMHAPGK--G--ISSSALPY----R-R--SVPTWL-K--L--SSDDVKE----QIFKLSKKG-LSPSQIGVILRDS--HG--VAQVRFVT----G-------NKILRI-LKAKGLAPSLPEDLYCLIKKAVAVRRHL-ER----------------NRKDKDSKFRLILIESRIHRLARYYKIKRVLSPNWKYESSTASALVA----------------------------------------
>Ciona_intestinalis@2950002.24
--------------------MGRMHAPGK--G--LSSSALPY----R-R--SVPTWL-K--L--SSEDVKE----QIYKLAKKG-LRPSQIGVILRDS--HG--VAQVRFVT----G-------NQILRV-LKAKGLAPDLPEDIYHLIKKAVAMRKHL-ER----------------NRKDTDSKFRLILVESRIHRLGRYYKTKGVLPPNWKYESSTASALVA----------------------------------------
>Ciona_savignyi@51727299.11
--------------------MGRMHAPGK--G--LSASALPY----R-R--SVPTWL-K--L--GADDVRE----QIYKLAKKG-LRPSQIGVILRDS--HG--VAQVRFVT----G-------NQVLRV-LKAKGLAPDLPEDIYHLIKKAVAMRKHL-ER----------------NRKDTDSKFRLILVESRIHRLGRYYKLKGVLPPNWKYESATASALVA----------------------------------------
>Clavelina_lepadiformis@CT01091002.H1.1
--------------------MGRMHAPGK--G--LSSSALPY----R-R--SVPTWL-K--L--TSDDVKE----QIYKLAKKG-LRPSQIGVRLRDS--QG--VAQVRFVT----G-------NQILRI-LKAKGLAPDLPEDLYHLIKKAVAMRKHL-ER----------------NRKDTDSKFRLILVESRIHRLARYYKTKGVLPPNWKYESATASALVA----------------------------------------
>Molgula_tectiformis@26022942.35
--------------------MGRMHAPGK--G--ISASALPY----R-R--SVPTWL-K--L--SSDDVKE----QIFKLAKKG-LRPSQIGVILRDS--HG--VAQVRFVT----G-------NQILRI-LKAEGLAPDLPEDLYHLIKKAVAMRKHL-ER----------------NRKDRDSKFRLILVESRIHRLARYYKKKAVLPPNWKYESATASALVA----------------------------------------
>Molgula_gulf@CT01091002.H1.1
--------------------MGRMHAPGK--G--ISASALPY----R-R--SVPTWL-K--L--SSDDVKE----QIFKLARKG-LRPSQIGVILRDS--HG--VAQVRFVT----G-------NQILRI-LKAEGLAPDLPEDLYHLIKKAVAMRKHL-ER----------------NRKDTDSKFRLILVESRIHRLARYYKKKS----------------------------------------------------------
>Bostrichobranchus_pilularis@CT01091002.H1.1
--------------------MGRMHAPGK--G--ISASALPY----R-R--SVPTWL-K--L--SSDDVKE----QIFKLAKKG-LRPSQIGVILRDS--HG--VAQVRFVT----G-------NQILRI-LKAEGLAPDLPEDLYHLIKKAVAMRKHL-ER----------------NRKDTDSKFRLILVESRIHRLARYYKSKAVLPPNWKYESATASALVA----------------------------------------
>Molgula_occidentalis@CT01091002.H1.1
--------------------MGRMHAPGK--G--ISSSALPY----R-R--SVPTWL-K--L--SSDDVKE----QIYKLAKKG-LRPSQIGVILRDS--HG--VAQVRFVT----G-------NQILRI-LKAEGLAPDLPEDLYHLIKKAVAMRKHL-ER----------------NRKDTDSKFRLILVESRIHRLARYYKSKAVLPPNWKYESATASALVA----------------------------------------
>Phallusia_mammilata@CT01091002.H1.1
--------------------MGRMHAPGK--G--LSASALPY----R-R--SVPTWL-K--L--SSDDVKE----QIFKLAKKG-LRPSQIGVILRDS--HG-------------------------------------DLPEDLYHLIKKAVAMRKHL-ER----------------NRKDTDSKFRLILVESRIHRLARYYKSKAVLPPTWKYESSTASALVA----------------------------------------
>Botryllus_schlosseri@CT01110107.H1.1
--------------------MGRMHAPGK--G--ISASALPY----R-R--SVPTWL-K--L--SSDDVKE----QIYKLAKKG-LRPSQIGVILRDS--HG--VAQVRFVT----G-------NQILRI-LKAKGLAPDLPEDLYHLIKKAVAMRKHL-ER----------------NRKDTDSKFRLILVESRIHRLARYYKSKAVLPPTWKYESSTASALVA----------------------------------------
>Styela_plicata@Spli97149.H1.1
--------------------MGRMHAPGK--G--ISASALPY----R-R--SVPTWL-K--L--SSDDVKE----QIYKLAKKG-LRPSQIGVILRDS--HG----------------------NQILRI-LKAKGLAPDLPEDLY-----------------------------------------------------------------------------------------------------------------------
>Dendrodoa_grossularia@CT01091002.H1.2
--------------------MGRMHAPGK--G--ISASALPY----R-R--SVPTWL-K--L--SSEDVKE----QIYKLAKKG-LRPSQIGVILRDS--HG--VAQVRFVT----G-------SQILRI-LKAKGLSPDLPEDLYHLIKKAVAMRKHL-ER----------------NRKDTDSKFRLILVESRIHRLARYYKSKAVLPPNWKYESSTASALVA----------------------------------------
>Halocynthia_roretzi@EY457187.H1.1
--------------------MGRMHAPGT--G--ISSSALPY----R-R--SVPTWL-K--L--SSEDVKE----QIFKLAKKG-LRPSQIGVILRDA--HG--VAQVRFVT----G-------NQILRI-LKAKGLSPDLPEDLYHLIKKAVAMRKHL-ER----------------NRKDTDSKFRLILVESRIHRLARYYKKKAVLPPNWKYESSTAS--------------------------------------------
>Microcosmus_squamiger@CT01091002.H1.1
--------------------------------------------------------L-K--L--SSEDVKE----QIYKLAKKG-LRPSQIGVILRDS--HG--VAQVRFVT----G-------NQILRI-LKAKGLAPDLPEDLYHLIKKAVAMRKHL-ER----------------NRKDTDSKFRLILVESRIHRLARYYKSRAVLPPNWKYESSTASALVA----------------------------------------
>Polyandrocarpa_maxima@CT01091002.H1.1
--------------------MGRMHAPGK--G--ISSSALPY----R-R--SVPTWL-K--L--SSEDVKE----QIYKLAKKG-LRPSQIGVILRDS--HG--VAQVRFVT----G-------NQILRI-LKAKGLAPDLPEDLYHLIKKAVAMRKHL-ER----------------NRKDTDSKFRLILVESRIHRLARYYKSRAVLPPNWKYESSTASALVA----------------------------------------
>Diplosoma_listerianum@46826499.49
--------------------MGRMHAPGK--G--KSASSLPY----R-K--SVPTWL-K--L--SAEDVKE----QIYKLAKKG-LRPSQIGVRLRDS--QG--VAQVRLVT----G-------SQILRI-LKAKGLAPDLPEDLYHLIKKAVSMRKHL-ER----------------NRKDKDSKFRLILVESRIHRLARYYKSRSVLPPNWKYESSTASALVA----------------------------------------
>Cystodytes_dellechiajei@CT01091002.H1.1
--------------------MGRMHAPGK--G--KSSSSLPY----R-R--SVPTWL-K--L--SAEDVKE----QIFKLAKKG-LRPSQIGVRLRDS--QG--VAQVRFVT----G-------SQILRI-LKAKGLAPDLPEDLYHLIKKAVAMRRHL-ER----------------NRKDKDSKFRLILVESRIHRLARYYKSKSVLPPNWKYESATASALVA----------------------------------------
>Meleagris_gallopavo@XP_003206294
------------------------------------------------------XWL-K--L--TSDDVKE----QIYKLAKKG-LTPSQIGVILRDS--HG--VAQVRFVT----G-------NKILRI-LKSKGLAPDLPEDLYHLIKKAVAVRKHL-ER----------------NRKDKDAKFRLILIESRIHRLARYYKTKRVLPPNWKYESSTASALVA----------------------------------------
>Amphiura_filiformis@JK669694.H1.1
------------------------------------------------------------------------------------------------------------------------------------------------------------------------------------------FRLILIESRIHRLARYYKSKRVLPPNXKYESATASALVA----------------------------------------
>Eucidaris_tribuloides@CT02120103.H1.1
----------------------RMHAPGK--G--ISQSALPY----R-R--SVPTWL-K--L--SSDDVKE----HIYKMAKKG-LTPSQIGVMLRDS--YG--VAQVRFVT----G-------NKILRI-LKAKGLAPSLPEDLYSLIKKAVAVRKHL-ER----------------NRKDKDSKFRLILVESRIHRLARYYKTKRVLPPNWKYESSTASALLA----------------------------------------
>Lytechinus_variegatus@JH438765.H1.1
--------------------MGRMHAPRK--G--ISASALPH---------SVPTWL-K--L--SSDDVKE----HIQKMAKKG-LTPSQIGVMLRDS--YE--VAQVRFVT----G-------NKILRI-LKAKGLAPSLPEDLYSLIKKAVAVYKHL-ER----------------NRKDKDSKFGLILIKSRIHRLARYYKTKRILPPNWKYESSKASALLA----------------------------------------
>Sarcophilus_harrisii@XP_003773613
-----------------XXXMGRMHAPGK--G--LSQSALPY----R-R--SVPTWL-K--L--TSDDVKE----QIYKLAKKG-PQASQIGVILRDS--HG--VAQVRFVT----G-------NKILRI-LKSKGLAPDLPEDLYHLIKKAVAVRKHL-ER----------------NRKDKDSKFRLILNESRIHRLARYYKTKRVLPPNWKYESSTASALVA----------------------------------------
>Columba_livia@EMC88077
----------------------------K--G--LSQSALPY----R-R--SVPTWL-K--L--TSDDVKE----QIYKLAKKG-LTPSQIGX----------------------------------------------------------------------------------------------------------------------------------------------------------------------------
>Doliolum_nationalis@Dnat1812.H1.1
--------------------MGRMHAPGK--G--LSSSALPY----R-R--SVPTWL-K--L--SSDDVKE----QIYKLAKKG-LRPSQIGVILRDS--HG--VAQVRFVT----G-------NQILRI-LKAKGLAPDLPEDLYHLIKKAVAMRKHL-ER----------------NRKDTDSKFRLILVESRIHRLARYYKSKSVLPPNWKYESATA---------------------------------------------
>Salpa_fusiformis@Sfus6789.H1.1
--------------------MGRMHAPGK--G--LSASALPY----R-R--SVPTWL-K--L--SASDVAE----QIFKLAKKG-LKPSQIGVILRDS--HG--VAQVRHVT----G-------NQILRI-LKAKGLAPELPEDLYHLIKKAVAMRKHM-DR----------------NRKDRDSKFRLILVESRIHRLARYYKSKAVLPPNWKYESATASALVA----------------------------------------
>Ophionotus_victoriae@CT01130528.H1.1
--------------------MGRMHAPGK--G--ISASALPY----R-R--SVPTWL-K--L--SSDDVKE----QIFKLAKKG-LTPSQIGVILRDS--HG--VAQVRFVT----G-------NKILRI-LKAKGLAPDLPEDLYHLIKKAVSVRKHL-ER----------------NRKDRDSKFRLILIESRIHRLARYYKTKRVLPPNWKYESATASALVA----------------------------------------
>Parastichopus_parvimensis@CT01130528.H1.1
---------------------------------------------------------------------------------------------------------------------------------------------------LIKKAVSVRKHL-ER----------------NRKDKDAKFRLILVESRIHRLARYYKTRRVLAPNWK---------------------------------------------------
>Caretta_caretta@CT01131211.H1.1
--------------------MGRMHAPGK--G--LSQSALPY----R-R--SVPTWL-K--L--TSDDVKE----QIYKLAKKG-LTPSQIGVILRDS--HG--VAQVRFVT----G-------NKILRI-LKSKGLAPDLPEDLYHLIKKAVAVRKHL-ER----------------NRKDKDAKFRLILIESRIHRLARYYKTKRVLPPNWKYESSTASALVA----------------------------------------
>Crocodylus_niloticus@toto4119.H1.1
----------------------------------------------------------------------------------------------------------------------------------------------------------------------------------------AKFRLILIESRIHRLARYYKTKRVLPPNWKYESSTASALVA----------------------------------------
>Crotalus_adamanteus@Cada24257.H1.1
---------------------------------------LPY----R-R--SVPTWL-K--L--TSDDVKE----QIYKLAKKG------------------------------------------------------------------------------------------------KDKDAKFRLILIESRIHRLARYYKTKRGLPPNWKYESSTASALVA----------------------------------------
>Cyclorana_alboguttata@CT01131211.H1.1
--------------------MGRMHAPGK--G--LSQSALPY----R-R--SVPTWL-K--L--TSDDVKE----QIYKLAKKG-LTPSQIGVILRDS--HG--VAQVRFVT----G-------NKILRI-LKSKGLAPDLPEDLYHLIKKAVAVRKHL-ER----------------NRKDKDAKFRLILIESRIHRLARYYKTRRVLPPTWKYESSTASALVA----------------------------------------
>Cynops_pyrrhogaster@CT01131211.H1.1
--------------------MGRMHAPGK--G--LSQSALPY----R-R--SVPTWL-K--L--TSDDVKE----QIFKLAKKG-LTPSQIGVILRDS--HG--VAQVRFVT----G-------NKILRI-LKSKGLAPDLPEDLYHLIKKAVAVRKHL-ER----------------NRKDKDAKFRLILIESRIHRLARYYKTRRVLPPNWKYESSTASALVA----------------------------------------
>Eublepharis_macularius@Emac4254.H1.1
--------------------------PGK--G--LSQSALPY----R-R--SVPTWL-K--L--TSXDVKE----QIYXLAKKG-LTPSXIGVILRDS--HG--VAQVRFVT----G-------NKILRI-LKSKGLAPDLPEDLYHLIKKAVAVRKHL-ER----------------NRKDKDAKFRLILIESRIHRLARYYKTKRVLPPNWKYESSTASALVA----------------------------------------
>Lampropholis_coggeri@CT02131211.H1.1
--------------------------------------------------------------------------------------------------------------------------------------------------------------------------------------KDTKFRLILIESRIHRLARYYKTKRVLPPNWKYESSTASALVA----------------------------------------
>Latimeria_chalumnae@CT01131211.H1.1
--------------------MGRMHAPGK--G--LSQSALPY----R-R--SVPTWL-K--L--TSDDVKE----QIFKLAKKG-LTPSQIGVILRDS--HG--VAQVRFVT----G-------NKILRI-LKSKGLAPDLPEDLYHLIKKAVAVRKHL-ER----------------NRKDKDAKFRLILIESRIHRLARYYKTKRVLPPNWKYESSTASALVA----------------------------------------
>Latimeria_menadoensis@GAPS01016552.H1.1
----------------------------K--G--LSQSALPY----R-R--SVPTWL-K--L--TSDDVKE----QIFKLAKKG-LTPSQIGVILRDS--HG--VAQVRFVT----G-------NKILRI-LKSKGLAPDLPEDLYHLIKKAVAVRKHL-ER----------------NRKDKDAKFRLILIESRIHRLARYYKTKRVLPPNWKYESSTASALVA----------------------------------------
>Notophthalmus_viridescens@Nvir7284.H1.1
----------------------RMHAPGK--G--LSQSALPY----R-R--SVPTWL-K--L--TSDDVKE----QIFKLAKKG-LTPSQIGVIXRDX--HG--VAQXRXVX----G-------NKILRI-LKSKGLAPDLXEDLYHLIKXAVAVRKXL-ER----------------NRXDKDXXFRXILIESRIHRLARYYKTRRVLPPNWKYESSTASALVA----------------------------------------
>Pelodiscus_sinensis@toto32614.H1.1
-------------------------------------------------------WL-K--L--TSDDVKE----QIYKLAKKG-LTPSQIGVILRDS--HG--VAQVRFVT----G-------NKILRI-LKSKGLAPDLPEDLYHLIKKAVAVRKHL-ER----------------NRKDKDAKFRLILIESRIHRLARYYKTKRVLPPNWKYD-------------------------------------------------
>Pogona_vitticeps@toto46470.H1.1
-----------------------------------------------------------------------------------------------------------------------------------LKSKGLAPDLPEDLYHLIKKAVAVRKHL-ER----------------NR-----------------------KTKRVLPPNWKYESSTASALVA----------------------------------------
>Protopterus_annectens@CT01131211.H1.1
--------------------MGRMHAPGK--G--LSQSALPY----R-R--SVPTWL-K--L--TSEDVKE----QIYKLAKKG-LTPSQIGVILRDS--HG--VAQVRFVT----G-------NKILRI-LKSKGLAPDLPEDLYHLIKKAVAVRKHL-ER----------------NRKDKDAKFRLILVESRIHRLARYYKTRRVLPPNWKYESSTASALVA----------------------------------------
>Python_regius@Preg50427.H1.1
-----------------------------------------------------------------SDDVKE----QIYKLAKKG-LTPSQIGVILRDS--HG--VAQVRFVT----G-------NKILRI-LKSKGLAPDLPEDLYHLIKKAVAVRKHL-ER----------------NRKDKDAKFRLILIESRIHRLARYYKTKRVLPPNWKYESSTASALVA----------------------------------------
>Scyliorhinus_canicula@toto87433.H1.1
----------------------------------------------------------------------------------------------------HG--VAQVRFVT----G-------NKILRI-LKSKGLAPDLPEDLYHLIKTAVAVRKH----------------------------------------LARYYKSKRVLP-------------------------------------------------------
