# Supplementary material for: A phylogenomic framework and timescale for comparative studies of tunicates
Source: BMC Biol. 2018 Apr 13;16:39. doi: 10.1186/s12915-018-0499-2 (PMC5899321; doi:10.1186/s12915-018-0499-2)
Supplement: Supplementary file 4 — Supporting data. Transcriptome assemblies, alignments, and trees. (ZIP 38502 kb) [file 12915_2018_499_MOESM4_ESM.zip › 12915_2018_499_MOESM4_ESM/12915_2018_499 (Delsuc) Files Updated 23-03-2018/rps14.fasta]

>Strongylocentrotus_purpuratus@XP_780390
--------------MAP-R-K-G-K--V---Q---K--P-E------V--Q--V-N---L--GP-Q---V-P-E----G----------------E--------NVFGVAHIFASFNDTFVHVTDLSGRETIARVTGGMKVKADRDEASPYAAMLAAQDVAIKCKDLGITALHIKLRATGGN-K-TKTPGPGAQSALRALAR-SGMKIGRIEDVTPIPSDSTRRKGGRRGRRL---
>Paracentrotus_lividus@CT01070710.H1.1
--------------MAP-R-K-G-K--V---Q---K--Q-E------V--Q--V-N---L--GP-Q---V-P-E----G----------------E--------NVFGVAHIFASFNDTFVHVTDLSGRETIARVTGGMKVKADRDEASPYAAMLAAQDVAVKCKDIGITALHIKLRATGGN-K-TKTPGPGAQSALRALAR-SGMKIGRIEDVTPIPSDSTRRKGGRRGRRL---
>Patiria_pectinifera@93335969.2
--------------MAP-R-K-G-K--V---Q---K--E-E------V--Q--V-H---L--GP-Q---V-P-E----G----------------E--------NVFGVAHIFASFNDTFVHVTDLSGRETISRVTGGMKVKADRDEASPYAAMLAAQDVAARCKELGITALHIKLRATGGN-K-TKTPGPGAQSALRALAR-SGMKIGRIEDVTPIPSDSTRRKGGRRGRRL---
>Patiria_miniata@CT01100729.H1.1
--------------MAP-R-K-G-K--V---Q---K--E-E------V--Q--V-H---L--GP-Q---V-P-E----G----------------E--------NVFGVAHIFASFNDTFVHVTDLSGRETISRVTGGMKVKADRDEASPYAAMLAAQDVAARCKELGITALHIKLRATGGN-K-TKTPGPGAQSALRALAR-SGMKIGRIEDVTPIPSDSTRRKGGRRGRRL---
>Danio_rerio@AAH59561
--------------MAP-R-K-G-K--E---K---K--E-E------Q--V--I-S---L--GP-Q---V-A-E----G----------------E--------NVFGVCHIFASFNDTFVHVTDLSGKETICRVTGGMKVKADRDESSPYAAMLAAQDVAQKCKELGITALHIKLRATGGN-R-TKTPGPGAQSALRALAR-SGMKIGRIEDVTPIPSDSTRRKGGRRGRRL---
>Gallus_gallus@XP_414593
-----------XXXMAP-R-K-G-K--E---K---K--E-E------Q--V--I-S---L--GP-Q---V-A-E----G----------------E--------NVFGVCHIFASFNDTFVHVTDLSGKETICRVTGGMKVKADRDESSPYAAMLAAQDVAQRCKELGITALHIKLRATGGN-R-TKTPGPGAQSALRALAR-SGMKIGRIEDVTPIPSDSTRRKGGRRGRRL---
>Mus_musculus@CAA69615
--------------MAP-R-K-G-K--E---K---K--E-E------Q--V--I-S---L--GP-Q---V-A-E----G----------------E--------NVFGVCHIFASFNDTFVHVTDLSGKETICRVTGGMKVKADRDESSPYAAMLAAQDVAQRCKELGITALHIKLRATGGN-R-TKTPGPGAQSALRALAR-SGMKIGRIEDVTPIPSDSTRRKGGRRGRRL---
>Bos_taurus@BAC56579
-----------XXXMAP-R-K-G-K--E---K---K--E-E------Q--V--I-S---L--GP-Q---V-A-E----G----------------E--------NVFGVCHIFASFNDTFVHVTDLSGKETICRVTGGMKVKADRDESSPYAAMLAAQDVAQRCKELGITALHIKLRATGGN-R-TKTPGPGAQSALRALAR-SGMKIGRIEDVTPIPSDS---------------
>Xenopus_tropicalis@45906979.35
--------------MAP-R-K-G-K--E---K---K--E-E------Q--V--I-S---L--GP-Q---V-A-E----G----------------E--------NVFGVCHIFASFNDTFVHVTDLSGKETICRVTGGMKVKADRDESSPYAAMLAAQDVAQRCKELGITALHIKLRATGGN-R-TKTPGPGVQSALRALAR-SGMKIGRIEDVTPIPSDSTRRKGGRRGRRL---
>Leucoraja_erinacea@CT02080729.H1.1
--------------MAP-R-K-G-K--E---K---K--E-E------Q--V--I-S---L--GP-Q---V-A-E----G----------------E--------NVFGVCHIFASFNDTFVHVTDLSGKETICRVTGGMKVKADRDESSPYAAMLAAQDVSQRCKELGITALHIKLRATGGN-R-TKTPGPGAQSALRALAR-SGMKIGRIEDVTPIPSDSTRRKGGRRGRRL---
>Taeniopygia_guttata@ACH45621
--------------MAP-R-K-G-K--E---K---K--E-E------Q--V--I-S---L--GP-Q---V-A-E----G----------------E--------NVFGVCHIFASFNDTFVHVTDLSGKETICRVTGGMKVKADRDESSPYAAMLAAQDVAQRCKELGITALHIKLRATGGN-R-TKTPGPGAQSALRALAR-SGM---RIEDVTPIPSDSTRRKGGRRGRRL---
>Petromyzon_marinus@51796545.32
--------------MAP-R-K-G-K--E---K---K--E-E------Q--V--I-S---L--GP-Q---V-A-E----G----------------E--------NVFGVAHIFASFNDTFVHVTDLSGKETICRVTGGMKVKADRDESSPYAAMLAAQDVASRCKELGITALHIKLRATGGN-R-TKTPGPGAQSALRALAR-SGMKIGRIEDVTPIPSDSTRRKGGRRGRRL---
>Lethenteron_japonicum@CT01080929.H1.1
---------------------------------------------------------------------------------------------------------VFGVAHIFASFNDTFVHVTDLSGKETICRVTGGMKVKADRDESSPYAAMLAAQDVASRCKELGITALHIKLRATGGN-R-TKTPGPGAQ------------------------------------------
>Eptatretus_burgeri@53861836.1
--------------MAP-R-K-G-K--E---K---K--E-E------Q--M--I-S---L--GP-Q---V-T-E----G----------------E--------NVFGVAHIFASFNDTFVHVTDLSGKETICRVTGGMKVKADRDESSPYAAMLAAQDVAARCKELGITALHVRLRATGGN-R-TKTPGPGAQSALRALAR-SGMKIGRIEDVTPIPTDSTRRKGGRRGRRL---
>Saccoglossus_kowalevskii@XP_002732383
--------------MAP-R-K-G-K--E---K---K--E-E------Q--Q--I-A---L--GP-Q---A-V-E----G----------------E--------NVFGVAHIFASFNDTFVHVTDLSGKETIARVTGGMKVKADRDEASPYAAMLAAQDVATKCKEIGITALHIKLRATGGN-K-TKTPGPGAQSALRALAR-SGMKIGRIEDVTPIPSDSTRRKGGRRGRRL---
>Ptychodera_flava@CT01071220.H1.1
--------------MAP-R-K-G-K--E---K---K--E-E------Q--Q--I-S---L--GP-Q---V-P-E----G----------------E--------NCFGVAHIFASFNDTFVHVTDLSGKETICRVTGGMKVKADRDEASPYAAMLAAQDVATKCKEIGITALHIKLRATGGN-K-TKTPGPGAQSALRALAR-SGMKIGRIEDVTPIPSDSTRRKGGRRGRRL---
>Balanoglossus_clavigerus@FN986834.H1.1
--------------MAP-R-K-G-K--E---K---K--E-E------Q--Q--I-I---L--GP-Q---V-P-E----G----------------E--------NCFGVAHIFASFNDTFVHVTDLSGKETICRITGGMKVKADRDEASPYAAMLAAQDVAAKCKEIGITALHIKLRATGGN-K-TKTPGPGAQSALRAL------------------------------------
>Holothuria_glaberrima@CT01070704.H1.1
--------------MAP-R-K-G-K--A---V---K--E-Q------A--Q--V-S---L--GP-Q---V-P-E----G----------------E--------NVFGVAHIFASFNDTFVHVTDLSGKETICRVTGGMKVKADRDEASPYAAMLAAQDVAAKCKEIGITALHIKLRATGGN-K-TKTPGPGAQSALRALAR-SGMKIGRIEDVTPIPSDSTRRKCGRRGRRL---
>Apostichopus_japonicus@GO270427.H1.1
--------------MAP-R-K-G-K--A---V---K--E-Q------A--Q--V-S---L--GP-Q---V-P-E----G----------------E--------NVFGVAHIFASFNDTFVHVTDLSGKETICRVTGGMKVKADRDEASPYAAMLAAQDVAVKCKEIGITALHIKLRATGGN-K-TKTPGPGAQSALRALAR-SGMKIGRIEDVTPIPSDSTRRKCGRRGRRL---
>Branchiostoma_floridae@EEN52241
--------------MAP-R-K-G-K--K---E---K--E-E------Q--V--I-S---L--GP-Q---V-A-E----G----------------E--------NVFGVAHIFASFNDTFCHVTDLSGRETIVLVTGGMKVKADRDEASPYAAMLAAQDVAARCKEIGITALHIKLRATGGN-K-TKTPGPGAQSALRALAR-SGMKIGRIEDVTPIPSDSTRRSGGRRGRRL---
>Xenoturbella_bocki@CT01071002.H1.1
--------------MAP-R-K-G-R--V---Q---K--E-E------Q--Q--I-S---L--GP-Q---V-K-E----G----------------E--------EVFGVCHIYASFNDTFVHITDLSGRETIVRVTGGMKVKADRDEASPYAAMLAAQDVAARCKELGFTALHIKLRATGGT-K-TKTPGPGAQSALRALAR-SGMKIGRIEDVTPIPSDCTRRKGGRRGRRL---
>Ciona_intestinalis@16884417.8
--------------MAP-R-K-A-K--V---E---K--T-E------E--V--V-Q---L--GP-Q---V-A-E----G----------------E--------NVFGVAHIYASFNDTFVHVTDLSGKETIVRITGGMKVKADRDEASPYAAMLAAQDVAARCKEIGINALHIKLRATGGT-R-TKTPGPGAQSALRALAR-SGMKIGRIEDVTPIPSDHTRRKGGRRGRRL---
>Ciona_savignyi@51844183.9
--------------MAP-R-K-A-K--T---E---K--T-E------E--V--V-Q---L--GP-Q---V-A-E----G----------------E--------NVFGVAHIYASFNDTFVHVTDLSGKETIVRITGGMKVKADRDEASPYAAMLAAQDVAARCKEIGINALHIKLRATGGT-R-TKTPGPGAQSALRALAR-SGMKIGRIEDVTPIPSDSTRRKGGRRGRRL---
>Molgula_gulf@CT01091002.H1.1
------------------------------------------------------------------------------G----------------E--------NVFGVAHIYASFNDTFVHVTDLSGKETIVRITGGMKVKADRDEASPYAAMLAAQDVAARCKEIGITALHIKLRATGGT-K-TKTPGPGAQSALRALAR-AGMKIGRIEDVTPIPSDSTRRKGG---------
>Molgula_tectiformis@68100287.26
--------------MAP-R-K-A-R--E---Q---K--V-E------E--V--T-Q---L--GP-Q---V-A-E----G----------------E--------NVFGVAHIYASFNDTFVHVTDLSGKETIVRVTGGMKVKADRDEASPYAAMLAAQDVAVRCKEIGITALHVKLRATGGT-K-TKTPGPGAQSALRALAR-AGMKIGRIEDVTPIPSDSTRRKGGRRGRRL---
>Halocynthia_roretzi@CT01091210.H1.1
--------------MAP-R-K-A-R--E---T---K--V-E------E--V--V-I---L--GP-Q---V-A-E----G----------------E--------NVFGVAHIYASFNDTFVHVTDLSGKETMVRVTGGMKVKADKDEASPYAAMLAAQDVAVRCKELGITALHVKLRATGGT-K-TKTPGPGAQSALRALAR-AGMKIGRIEDVTPIPSDSTRRKGGRRGRRL---
>Dendrodoa_grossularia@CT02091002.H1.1
--------------MAP-R-K-K-E--A---K---K--Q-E------E--V--V-N---L--GP-Q---V-A-E----G----------------E--------NVFGVAHIYASFNDTFVHVTDLSGKETIVRITGGMKVKADRDEASPYAAMMAAQDVAARCKELGITAIHVKLRATGGT-K-TKTPGPGAQSALRALAR-AGMKIGRIEDVTPIPSDSTRRKGGRRGRRL---
>Botryllus_schlosseri@CT01110107.H1.1
--------------MAP-R-K-Q-R--E---K---K--E-E------E--V--V-N---L--GP-Q---V-A-E----G----------------E--------NVFGVAHIYASFNDTFVHITDLSGKETIVRITGGMKVKADRDEASPYAAMMAAQDVAARCKELGITALHVKLRATGGT-K-TKTPGPGAQSALRALAR-AGMKIGRIEDVTPIPSDSTRRKGGRRGRRL---
>Polyandrocarpa_maxima@CT01091002.H1.1
--------------MAP-R-K-T-R--E---N---K--Q-E------E--V--V-N---L--GP-Q---V-A-D----G----------------E--------NVFGVAHIYASFNDTFVHVTDLSGKETIVRITGGMKVKADRDEASPYAAMLAAQDVAVRCKELGITALHVKLRATGGT-K-TKTPGPGAQSALRALAR-AGMKIGRIEDVTPIPSDSTRRKGGRRGRRL---
>Bostrichobranchus_pilularis@CT01091002.H1.1
--------------MAP-R-K-N-R--E---N---A--Q-E------E--V--V-Q---L--GP-Q---V-A-E----G----------------E--------NVFGVAHIYASFNDTFVHVTDLSGKETIVRITGGMKVKADRDESSPYAAMLAAQDVAVRCKELGITALHIKLRATGGT-K-TKTPGPGAQSALRALAR-SGMKIGRIEDVTPIPSDSTRRKGGRRGRRL---
>Molgula_occidentalis@CT01091002.H1.1
--------------MAP-R-K-Q-K--E---Q---K--Q-E------E--V--V-Q---L--GP-Q---V-A-E----G----------------E--------NVFGVAHIYASFNDTFVHVTDLSGKETIVRVTGGMKVKADRDEASPYAAMLAAQDVAARCKELGITALHIKLRATGGT-K-TKTPGPGAQSALRALAR-SGMKIGRIEDVTPIPSDSTRRKGGRRGRRL---
>Styela_plicata@Spli68379.H1.1
--------------MAP-R-K-Q-R--E---T---K--T-E------E--V--V-N---L--GP-Q---V-A-E----G----------------E--------NVFGVAHIYASFNDTFVHVTDLSGKETIVRVTGGMKVKADRDEASPYAAMLAAQDVAARCKELGITALHIKLRATGGT-K-NXT------------------------------------------------
>Phallusia_mammilata@Pmam81047.H1.1
------------------R-K-A-K--T---E---K--V-E------E--V--V-Q---L--GP-Q---V-A-E----G----------------E--------NVFGVAHIYASFNDTFVHVTDLSGKETIVRVTGGMKVKADRDEASPYAAMLAAQDVAARCK----------------------TPGPGAQSALRALAR-SGMKIGRIEDVTPIPSDSTRRKGGRRGRRL---
>Oikopleura_dioica@ti.4
--------------MPP-R-K-G-K--V---E---K--V-E------E--V--V-T---F--GP-K---V-A-D----G----------------E--------NVFGVAHIYASFNDTFIHITDLSGKETMVRVTGGMKVKADRDESSPYAAMLASQDVAVRAKELGITALHIKLRAMGGT-R-TKSPGPGAQQALRALAR-AGMKIGRIEDCTPVPSDSTRRKG----------
>Clavelina_lepadiformis@CT01091002.H1.1
--------------MPA-R-K-G-K--T---E---K--V-E------E--V--V-Q---L--GP-Q---V-A-E----G----------------E--------NVFGVAHIFASFNDTFVHVTDLSGKETIVRITGGMKVKADRDEASPYAAMLAAQDVAARCKEIGINALHIKLRATGGT-R-TKTPGPGAQSALRALAR-SGMKIGRIEDVTPVPSDSTRRKGGRRGRRL---
>Cystodytes_dellechiajei@CT01091002.H1.1
--------------MPA-R-K-G-K--S---E---R--V-E------E--V--V-H---L--GP-Q---V-E-E----G----------------E--------IVFGVAHIYASFNDTFVHVTDLSGKETIVRVTGGMKVKADRDEASPYAAMLAAQDVAARCKELGINALHVKLRATGGT-K-TKTPGPGAQSALRALAR-SGMKIGRIEDVTPIPSDSTRRKGGRRGRRL---
>Eucidaris_tribuloides@CT03120103.H1.1
--------------MAP-R-K-G-K--V---Q---K--Q-E------V--Q--V-N---L--GP-Q---V-P-E----G----------------E--------NVFGVAHIFASFNDTFVHVTDLSGRETIARVTGGMKVKADRDEASPYAAMLAAQDVATKCKEIGITALHIKLRATGGN-K-TKTPGPGAQSALRALAR-SGMKIGRIEDVTPIPSDSTRRKGGRRGRRL---
>Lytechinus_variegatus@JI440296.H1.1
--------------MAP-R-R-G-K--V---Q---K--Q-E------V--Q--V-N---L--GP-Q---V-P-E----G----------------E--------NVFGVAHIFASFNDTFVHVTDLSGRETIARVTGGMKVKADRDEASPYAAMLAAQDVAVRCKDLGITALHIKLRATGGN-K-TKTPGPGAQSALRALAR-SGMKIGRIEDVTPIPSDSTRRKGGRRGRRL---
>Callorhinchus_milii@AFM86260
--------------MAP-R-K-G-K--E---K---K--E-E------Q--V--I-S---L--GP-Q---V-A-E----G----------------E--------NVFGVCHIFASFNDTFVHVTDLSGKETICRVTGGMKVKADRDESSPYAAMLAAQDVSQGCKELGITALHIKLRATGGN-R-TKTPGPGAQSALRALAR-SGMKIGRIEDVTPIPSDSTRRKGGRRGRRL---
>Pelodiscus_sinensis@AFQ91035
-----------------------------------------------Q--V--I-S---L--GX-Q---V-A-E----G----------------E--------NVFGVCHXFASFNDTFVHVTDLSGKETICRVTGGMKVKADRDESSPYAAMLAAQDVAQRCKELGITALHIKLRATGXN-R-TKTPGPGAQSALRALAR-SG-------------------------------
>Alligator_mississippiensis@AEK51842
-----------------------------------------------Q--V--I-X---L--GP-Q---V-A-E----G----------------E--------NXFXVXHIFASFNDTFVHXTDLSXKESICRVTGGMKVKADRDEXSPYAAMLAAQDVAQRCKEXGITALHIKLRAXXXN-R-TXXPGPGAQSALRA-------------------------------------
>Columba_livia@EMC78109
--------------MAP-R-K-G-K--E---K---K--E-E------Q--V--I-S---L--GP-Q---V-A-E----G----------------E--------NVFGVCHIFASFNDTFVHVTDLSGK--------GMKVKADRDESSPYAAMLAAQDVAQRCKELGITALHIKLRATGGN-R-TKTPGPGAQSALRALAR-SGMKIGRIEDVTPIPSDSTRRKGGRRGRRL---
>Chelonia_mydas@EMP31544
--------------MAP-H-K-G-K--E---K---K--E-E------Q--V--I-S---L--GP-Q---V-A-E----G----------------E--------NVFGIYHIFTSFNDTCVPVANLSGKEPICRVIGGMKVKADRDESSPYAAMLAAQDVAQRCKELGITALHIKLRATGGN-R-TKTPGPGAQSALRALAR-SGMKIGRIEDVTPIPSDSTRRKGGRRGRRL---
>Doliolum_nationalis@Dnat1546.H1.1
--------------MAP-R-K-A-K--A---E---K--T-E------E--V--V-Q---L--GP-Q---V-A-E----G----------------E--------NVFGVAHIYASFNDTFVHVTDLSGKETIVRITGGMKVKADRDEASPYAAMLAAQDVAVRCKELGINALHIKLRATGGT-R-TKTPGPGAQSALRALAR-SGMKIGRIEDVTPIPSDSTRRKGGRRGRRL---
>Salpa_fusiformis@Sfus10098.H1.1
--------------MAP-R-K-G-K--S---E---K--V-E------E--V--V-Q---L--GP-Q---V-A-E----G----------------E--------EVFCVAHIYASFNDTFVHVTDLSGKETIVRITGGMKVKADRDEASPYAAMLAAQDAAARCKEVGVTAVHVKLRATGGT-R-TKTPGPGAQSALRGLAR-AGLKIGRIEDVTPVPSDSTRRKGGRRGRRL---
>Ophionotus_victoriae@CT01130528.H1.1
--------------MAP-R-K-G-R--V---V---K--E-E------V--Q--V-Q---L--GP-Q---V-V-E----G----------------E--------NVFGVAHIFASFNDTFVHVTDLSGRETICRVTGGMKVKADRDEASPYAAMLAAQDVAAKCKELGITALHIKLRATGGN-K-TKTPGPGAQSALRALAR-SGMQIGRIEDVTPIPSDSTRRKGGRRGRRL---
>Parastichopus_parvimensis@CT01130528.H1.1
------------------------------------------------------------------------------------------------------------------SFNDTFVHVTDLSGKETI----------------SPYAAMLAAQDVAAKCKEIGITA-----------------------------------------------------------------
>Anas_platyrhynchos@EOA92699
--------------------------------------------------------------------------------------------------------------------------------RETICRVTGGMKVKADRDESSPYAAMLAAQDVAQRCKELGITALHIKLRATGGN-R-TKTPGPGAQSALRALAR-SGMKIGRIGE-----------------------
>Ambystoma_mexicanum@Amex155004.H1.1
-------------------------------------------------------------------------------------------------------------------------------------------------------------------------TALHIKLRATGGN-R-TKTPGPGAQSALRALAR-SGMKIGRIEDVTPIPSDSTRRKGGRRGRRL---
>Cyclorana_alboguttata@Calb10099.H1.2
--------------------K-G-K--E---K---K--E-E------Q--V--I-S---L--GP-Q---V-A-E----G----------------E--------NVFGVCHIFA--------------------------------------------------------------------------------------------------------------------------
>Elaphe_guttata@CT01131211.H1.1
--------------MAP-R-K-G-K--E---K---K--E-E------Q--V--I-S---L--GP-Q---V-A-E----G----------------E--------NVFGVCHIFASFNDTFVHVTDLSGKETICRVTGGMKVKADRDESSPYAAMLAAQDVAQRCKELGITALHIKLRATGGN-R-TKTPGPGAQSALRALAR-SGMKIGRIEDVTPIPSDSTRRKGGRRGRRL---
>Eublepharis_macularius@CT01131211.H1.1
--------------MAP-X-K-G-K--E---K---K--E-E------Q--V--I-S---L--GP-Q---V-A-E----G----------------E--------NVFGVCHIFASFNDTFVHVTDLSGKETICRVTGGMKVKADRDESSPYAAMLAAQDVAQRCKELGITALHIKLRATGGN-R-TKTPGPGAQSALRALAR-SGMKIGRIEDVTPIPSDSTRRKGGRRGRRL---
>Notophthalmus_viridescens@Nvir3990.H1.1
--------------MAP-R-X-X-X--E---K---K--E-X------Q--V--X-S---L--GP-Q---V-A-E----G----------------E--------NVFGVCXIFASFNXTFXHVTDLSGKETXCRVTGGMKVKADRDXSSPYAAMLAAQDVAQRCKELGITALHIKXRATGGN-R-TKTPGPGAQSALRALAR-SGMKIGRIEDVTPIPSDSTRRKGGRRGRRL---
>Python_regius@Preg127929.H1.1
--------------MAP-R-K-G-K--E---K---K--E-E------Q--V--I-S---L--GP-Q---V-A-E----G----------------E--------NVFGVCHIFASFNDTFVHVTDLSGKETICRVTGGMKVKADRDESSPYAAMLAAQDVAQRCKELGITALHIKLRATGGN-R-TKTPGPGAQSALRALAR-SGMKIGRIEDVTPIPSDSTRRKGGRRGRRL---
>Rana_chensinensis@Rche357830.H1.1
----------------------------------------------------------------------------------------------------------------------------------------------------------------AQRCKELGITALHXKLRATGGN-R-TKTPGPXXQSXLRALAR-SGMKIGR--------------------------
>Scyliorhinus_canicula@toto89804.H1.1
----------------------------------------------------------------------------------------------------------------------------DLSGKETICRVTGGMKVKADRDESSPYAAMLAA-------------------------------------------------------------------------------
>Trachemys_scripta@CT02131211.H1.1
--------------------------------------------------------------------------------------------------------NVFGVCHIFASFNDTFVHVTDLSGKETICRVTGGMKVKADRDESSPYAAMLAAQDVAQRCKELGITALHIKLRATGGN-R-TKTPGPGAQSALRALAR-SGMKIGRIEDVTPIPSDSTRRKGGRRGRRL---
