# Supplementary material for: A phylogenomic framework and timescale for comparative studies of tunicates
Source: BMC Biol. 2018 Apr 13;16:39. doi: 10.1186/s12915-018-0499-2 (PMC5899321; doi:10.1186/s12915-018-0499-2)
Supplement: Supplementary file 4 — Supporting data. Transcriptome assemblies, alignments, and trees. (ZIP 38502 kb) [file 12915_2018_499_MOESM4_ESM.zip › 12915_2018_499_MOESM4_ESM/12915_2018_499 (Delsuc) Files Updated 23-03-2018/rps15.fasta]

>Strongylocentrotus_purpuratus@XP_001196674
-----MTRATNAHHSF-F-SCLVIAN------MA-E--V-----EV-K-K-K--R-T----FR-KYTFRGVDLDQLLDMS---------NEVLSELLHSRA-RRRF-K-R----G--L--K-R----KP---LA--LLKKLRKAKK---E---------CP-A-L----EKPEVVKTHLRNVIIVPEMVGCMVGVYNGKVFNQVEIKPDMIGHYLGEFSITYKPVKHG---RPGIG-ATH--SSRFIPLK---
>Molgula_tectiformis@67805383.13
--------------------------------------------QP-K-K-R--R-T----FR-KYTYRGVDLDQLLDMS---------RAQLIDLYCSRQ-RRSI-K-R----G--I--K-R----KH---NA--LLKRLRKAKK---E---------AP-P-M----EKPDVVKTHLRTMIIEPEMVGSMVGVYNGKTFNQVEIKPEMIGHFLGEFSITYKPVKHG---RPGIG-ATH--SSRFIPLK---
>Molgula_gulf@CT01091002.H1.1
--------------------------------------------QP-K-K-R--R-T----FR-KYTYRGVDLDQLLDMS---------REQLVEMYCSRQ-RRAI-S-R----G--I--K-R----KN---NA--LLKRLRKAKK---E---------AP-P-M----EKPEVVKTHLRTMIIEPEMVGSMVGVYNGKTFNQVEIKPEMIGHYLGEFSITYKPVKHG---RPGIG-ATH--SSRFIPLK---
>Molgula_occidentalis@CT01091002.H1.1
--------------------------------------------QP-K-K-R--R-T----FR-KYTYRGVDLDQLLDMS---------REQLVDLYCCRQ-RRSI-S-R----G--V--K-R----KH---NA--LLKRLRKAKK---E---------AA-P-M----EKPDVVKTHLRNMIVEPEMVGSMVGVYNGKTFNLVEIKPEMIGHVLGEFSITYKPVKHG---RPGIG-ATH--SSRFIPLK---
>Bostrichobranchus_pilularis@CT01091002.H1.1
--------------------------------------------QV-K-K-R--R-T----FR-KYTYRGVDLDQLLDMS---------REQLVVMYPSRQ-RRSL-N-R----G--V--K-R----KQ---NA--LLKRLRKAKK---E---------AP-P-M----EKPEVVKTHLRNMVIEPEMVGSMVGVYNGKTFNQVEVKPEMIGHYLGEFSITYKPVKHG---RPGIG-ATH--SSRFIPLK---
>Dendrodoa_grossularia@CT01091002.H1.1
--------------FS-R-R--AST-T-M---AE-Q--------EV-K-K-R--R-T----FR-RYTYRGVDLDQLLDMS---------REQLMELYTCRI-RRSF-S-R----G--V--K-R----KH---NA--LLKRLRKAKK---E---------AP-P-M----EKPEVVKTHLRNMVIEPEMVGSVVGVYNGKTFNQVEIKPEMIGHYLGEFSITYKPVKHG---RPGIG-ATH--SSRFIPLK---
>Polyandrocarpa_maxima@CT01091002.H1.1
--------------------------------------------EQ-K-K-R--R-T----FR-KYTYRGVDLDQLLDMS---------REQLMELYTCRI-RRSF-S-R----G--V--K-R----KH---NA--LQKRLRKAKK---E---------AP-P-L----EKPEVVKTHLRNMVIEPEMVGSIVGVYNGKTFNQVEIKPEMIGHYLGEFSITYKPVKHG---RPGIG-ATH--SSRFIPLK---
>Halocynthia_roretzi@CT01091210.H1.1
--------------------------T-R---AD-Q--E-----QV-K-K-R--R-T----FR-KYTYRGVDLDQLLDMS---------REQLMELYPCRI-RRSF-S-R----G--V--K-R----KH---NA--LLKRLRKAKK---E---------AA-P-L----EKPDVVKTHLRNMVIEPEMVGSVVGVYNGKTFNQVEIKPEMIGHYLGEFSITYKPVKHG---RPGIG-ATH--SSRFIPLK---
>Styela_plicata@CT01091002.H1.1
---------------------------------------------V-K-K-R--R-T----FR-KYTYRGVDLDQLLDMS---------REQLMEMYTCRI-RRAF-N-R----G--V--K-R----KH---NA--LLKRLRKAKK---E---------AP-P-L----EKPEVVKTHLRNMVVEPEMVGSVVGVYNGKTFNQVEIKPEMIGHYLGEFSITYKPVKHG---RPGIG-ATH--SSRFI------
>Ciona_intestinalis@XP_002127310
--------------------------------MA-D--------SV-P-K-K--R-T----FR-KYTYRGVDLDRLLDMS---------REQLMDMYCARQ-RRSF-N-R----G--V--K-R----KH---NA--LLKRLRKAKK---N---------TP-A-L----EKPEVIKTHLRNMVIEPEMVGSMVGVYNGKVFNQVEIKPEMIGRYLGEFSITYKPVKHG---RPGIG-ATH--SSRFIPLK---
>Ciona_savignyi@51681300.7
-------------------------------------------------K-K--R-T----FR-KYTYRGVDLDQLLDMS---------REQMMDLYCARP-RRSF-N-R----G--V--K-R----KH---NA--LLKRLRKAKK---N---------TP-A-L----EKPEVVKTHLRNMVIEPEMVGSMIGVYNGKTFNQVEVKPEMIGRFLGEFSITYKPVKHG---RPGIG-ATH--SSRFIPLK---
>Cystodytes_dellechiajei@CT01091002.H1.1
--------------------------------MA-DQ-T-----TV-P-K-R--R-T----FR-KFTYRGVDLDQLLDMT---------REQLMDLYCARQ-RRTF-N-R----G--I--K-R----KH---NA--LLKRLRKAKK---N---------AA-P-M----EKPDVVKTHLRNMIIEPEMVGSMVGVYNGKTFNQVEIKPEMIGRYLGEFSITYKPVKHG---RPGIG-ATH--SSRFIPLK---
>Phallusia_mammilata@CT01091002.H1.1
-------------------------------------------------K-R--R-T----FR-KFSYRGVDLDQLLDMS---------REQLMELYCARP-RRSF-T-R----G--V--K-R----KH---NA--LLKRLRKAKK---N---------AP-P-M----EKPEVVKTHLRNMIIEPEMVGSMVGVYNGKTFNQVEIKPEMIGRYLGEFSITYKPVKHG---RPGIG-ATH--SSRFIPLK---
>Ascidia_gemmata@FS997036.H1.1
-------------------------------------------------K-K--R-T----FR-KFSYRGVDLDQLLDMS---------REQLMELYCARP-RRSF-T-R----G--V--K-R----KH---NA--LLKRLRKAKK---N---------AP-P-M----EKPEVVKTHLRNMIIEPEMVGSMVGVYNGKTFNQVEIKPEMIGRYLGEFSITYKPVKHG---RPGIG-ATH--SSRFIPLK---
>Clavelina_lepadiformis@CT01091002.H1.1
---------------------------------------------I-P-K-K--R-T----FR-KFTYRGVDLDQLLDMS---------REQLMDLYCARQ-RRAF-S-R----G--V--K-R----KH---NA--LLKRLHKAKK---N---------AP-P-M----EKPEVVKTHLRNMIIEPEMVGSMVGVYNGKTFNQVEIKPEMIGHYLGEFSITYKPVKHG---RPGIG-ATH--SSRFIPLK---
>Diplosoma_listerianum@46826393.35
-------------------------------------------------R-K--R-T----FR-KFTYRGIDLDKLLDMS---------REEMLDHYCCRQ-RRAM-K-K----G--L--R-R----KH---KS--LLVRLRKAKK---N---------AP-P-M----EKPEVVKTHLRNMIVEPEMVGSMVGVYNGKTFNQVEIKPEMIGHYLGEFSITYKPVKHG---RPGIG-ATH--SSRFIPLK---
>Eptatretus_burgeri@53874979.1
-----------------------------------D--T-----EQ-K-K-K--R-T----FR-KFTYRGVDLDQLLDMS---------SEQLMQLLPARQ-RRRM-N-R----G--L--R-R----KQ---TT--LLKRLRKAKK---E---------AP-P-L----EKPEVVKTHLRNMIVLPEMVGSMVGVYNGKTFNQVEIKPEMIGHYLGEFSITYKPVKHG---RPGIG-ATH--SSRFIPLK---
>Danio_rerio@AAH81516
--------------------------------MA-D--T-----EQ-K-K-K--R-T----FR-KFTYRGVDLDQLLDMS---------YEQLMQLYSARQ-RRRL-N-R----G--L--R-R----KQ---QS--LLKRLRKAKK---E---------AP-P-M----EKPEVVKTHLRDMVILPEMVGSMVGVYNGKTFNQVEIKPEMIGHYLGEFSITYKPVKHG---RPGIG-ATH--SSRFIPLK---
>Squalus_acanthias@CT01070725.H1.1
--------------------------------MA-DQ-V-----EQ-K-K-K--R-T----FR-KFTYRGVDLDQLLDMS---------YEQLMQLYCARQ-RRRV-N-R----G--L--R-R----KQ---QS--LLKRLRKAKK---E---------AP-P-M----EKPEVVKTHLRDMVILPEMVGSMVGVYNGKTFNQVEIKPEMIGHYLGEFSITYKPVKHG---RPGIG-ATH--SSRFIPLK---
>Xenopus_laevis@AAH81261
--------------------------------MA-E--V-----EQ-K-K-K--R-T----FK-KFTYRGVDLDQLLDMS---------YEQVMQLYCARQ-RRRL-N-R----G--L--R-R----KQ---NS--LLKRLRKAKK---E---------AP-P-M----EKPEVIKTHLRDMIILPEMVGSMVGVYNGKAFNQVEIKPEMIGHYLGEFSITYKPVKHG---RPGIG-ATH--SSRFIPLK---
>Xenopus_tropicalis@CAJ83278
--------------------------------MA-E--V-----EQ-K-K-K--R-T----FK-KFTYRGVDLDQLLDMS---------YEQIMQLYCARQ-RRRL-N-R----G--L--R-R----KQ---NS--LLKRLRKAKK---E---------AP-P-M----EKPEVIKTHLRDMIILPEMVGSMVGVYNGKSFNQVEIKPEMIGHYLGEFSITYKPVKHG---RPGIG-ATH--SSRFIPLK---
>Mus_musculus@XP_003086515
--------------------------------MA-E--V-----EQ-K-K-K--R-T----FR-KFTYRGVDLDQLLDMS---------YEQLMQLYSARQ-RRRL-N-R----G--L--R-R----KQ---HS--LLKRLRKAKK---E---------AP-P-M----EKPEVVKTHLRDMIILPEMVGSMVGMYNGKTFNQVEIKPEMIGHYLGEFSITYKPVKHG---RPGIG-ATH--SSRFIPLK---
>Taeniopygia_guttata@ACH43888
--------------------------------MA-E--V-----EQ-K-K-K--R-T----FR-KFTYRGVDLDQLLDMS---------YEQLMQLYSARQ-RRRL-N-R----G--L--R-R----KQ---HS--LLKRLRKAKK---E---------AP-P-M----EKPEVVKTHLRDMIILPEMVGSMVGVYNGKTFNQVEIKPEMIGHHLGEFSITYKPVKHG---RPGIG-ATH--SSRFIPLK---
>Pan_troglodytes@XP_003949965
--------------------------------MA-E--V-----EQ-K-K-K--R-T----FR-KFTHRGVDLDQLLDMS---------YEQLMQLYSARQ-RRRL-N-R----G--L--Q-R----KQ---HS--LLKRLRKAKK---E---------AP-P-M----EKPEVVKTHLRDMIILPEMVGSMVGVYNGKTFNQVEIKPEMIGHYLGEFSITYKPVKHG---RPGIG-ATH--SSRFVPLK---
>Ornithorhynchus_anatinus@XP_001513459
--------------------------------MA-E--V-----EQ-K-K-K--R-T----FR-KFTYRGVDLDQLLDMS---------YEQLMQLYSARQ-RRRL-N-R----G--L--R-R----KQ---HS--LLKRLRKAKK---E---------AP-P-M----EKPEVVKTHLRDMIILPEMVGSMVGVYNGKTFNQVEIKPEMIGHYLGEFSITYKPVKHG---RPGIG-ATH--SSRFIPLKXXX
>Monodelphis_domestica@XP_001373175
-------------------------------XMA-E--V-----EQ-K-K-K--R-T----FR-KFTYRGVDLDQLLDMS---------YEQLMQLYSARQ-RRRL-N-R----G--L--R-R----KQ---HS--LLKRLRKAKK---E---------AP-P-M----EKPEVVKTHLRDMIILPEMVGSMVGVYNGKTFNQVEIKPEMIGHYLGEFSITYKPVKHG---RPGIG-ATH--SSRFIPLK---
>Bos_taurus@AAI02069
--------------------------------MA-E--V-----EQ-K-K-K--R-T----FR-KFTYRGVDLDQLLDMS---------YEQLMQLYSARQ-RRRL-N-R----G--L--R-R----KQ---HS--LLKRLRKAKK---D---------AP-P-M----EKPEVVKTHLRDMIILPEMVGSMVGVYNGKTFNQVEIKPEMIGHYLGEFSITYKPVKHG---RPGIG-ATH--SSRFIPLK---
>Petromyzon_marinus@51788607.23
--------------------------------------------DQ-K-K-K--R-T----FR-KYTYRGVDLDQLLDMS---------NEQLMQMFSARQ-RRRY-N-R----G--L--R-R----KQ---LS--LLKRLRKAKK---D---------AP-P-L----EKPEVVKTHLRDMVIIPEMVGSMVGVYNGKTFNQVEVKPEMIGHYLGEFSITYKPVKHG---RPGIG-ATH--SSRFIPLK---
>Lethenteron_japonicum@CT01080929.H1.1
--------------------------------------------DQ-K-K-K--R-T----FR-KYTYRGVDLDQLLDMS---------NEQLMQMFSARQ-RRRY-N-R----G--L--R-R----KQ---LS--LLKRLRKAKK---D---------AP-P-L----EKPEVVKTHLRDMVIIPEMVGSMVGVYNGKTFNQVEVKPEMIGHYLGEFSITYKPVKHG---RPGIG-ATH--SSRFIPLK---
>Saccoglossus_kowalevskii@XP_002735558
--------------------------------MA-D--E-----QP-K-K-K--R-T----FR-KYTYRGVDLDQLLDMS---------NEQLMELFPARA-RRKL-T-R----G--L--K-R----KS---YA--LIKKLRKAKK---E---------AP-E-L----EKPEVVKTHLRNMIILPEMVGSMVGVYNGKTFNQVEVKPEMIGHYLGEFSITYKPVKHG---RPGIG-ATH--SSRFIPLK---
>Ptychodera_flava@CT01071220.H1.1
--------------------------------------E-----AP-K-K-K--R-T----FR-KYLYRGVDLDQLLDMS---------NEQLMEMFPARI-RRKL-S-R----G--L--K-R----KP---LA--LMKKLRKAKK---E---------CA-Y-L----EKPEVVKTHLRNMIILPEMVGSMVGVYNGKTFNQVEVKPEMIGHYLGEFSITYKPVKHG---RPGIG-ATH--SSRFIPLK---
>Balanoglossus_clavigerus@CT01101218.H1.1
--------------------------------------E-----AP-K-K-R--R-T----FR-KYLYRGVDLDQLLDMS---------NEQLMELLPARI-RRKL-S-R----G--L--K-R----KP---LA--LIKKLRKAKK---E---------CP-Y-L----EKPEVVKTHLRNMVILPEMVGSMVGVYNGKTFNQVEIKPEMIGHYLGEFSITYKPVKHG---RPGIG-ATH--SSRFIPLK---
>Patiria_pectinifera@93313260.1
---------------------------------A-Q--G-----EV-K-K-K--R-T----FR-KYTYRGVDLEQLLDMN---------NEQLMELFCCRA-RRKY-N-R----G--L--K-R----KP---MA--LIKKLRKAKK---E---------AP-P-M----EKPEVVKTHLRNMIIVPEMVGSIVGVYQGKTFNQVEVKPDMIGHYLGEFSITYKPVKHG---RPGIG-ATH--SSRFIPLK---
>Patiria_miniata@CT01100729.H1.1
---------------------------------A-Q--G-----EV-K-K-K--R-T----FR-KYTYRGVDLEQLLDMN---------NEQLMELFCCRA-RRKY-N-R----G--L--K-R----KP---MA--LIKKLRKAKK---E---------AP-P-M----EKPEVVKTHLRNMIIVPEMVGSIVGVYQGKTFNQVEVKPDMIGHYLGEFSITYKPVKHG---RPGIG-ATH--SSRFIPLK---
>Holothuria_glaberrima@CT01070704.H1.1
-----------------------------------Q--V-----EV-K-K-K--R-T----FK-KYTYRGVDLDQLLDMS---------NEQLMELFCARQ-RRRY-T-R----G--L--K-R----KP---MA--LMKKLRKAKK---E---------AP-P-M----EKPEVVKTHLRDMIIAPDMVGCIIGVYNGKTFNQVEVKPDMIGHYLGEFSITYKPVKHG---RPGIG-ATH--SSRFIPLK---
>Apostichopus_japonicus@CT01090403.H1.1
-----------------------------------Q--V-----EV-K-K-K--R-T----FK-KYTYRGVDLDQLLDMS---------NEQLMELFCARQ-RRRY-T-R----G--L--K-R----KP---MA--LMKKLRKAKK---E---------AP-P-M----EKPEVVKTHLRDMIIAPDMVGCIIGVYNGKTFNQVEVKPDMIGHYLGEFSITYKPVKHG---RPGIG-ATH--SSRFIPLK---
>Oikopleura_dioica@CBY35371
--------------------------------MA-E--V-----QI-K-K-K--R-T----FK-KYTFRGVDLDQLLNLK---------TENLVELLGCRQ-RRHY-A-R----G--I--K-R----RE---EN--LLKRLRASKRAVDP---------NE-P-G----AKPACVKTHLRSVIIIPEMVGAVVGIYNGKVFNQVEIKPEMIGYYLAEFSMSYKPVRHG---RPGIG-ATH--SSRFVPLK---
>Branchiostoma_floridae@AAT39881
--------------------------M-A---DE-Q--A-----AL-K-K-K--R-T----FR-KYTYRGVDLDQLLDMS---------SEQLMEMMKARP-RRRF-S-R----G--L--K-R----KH---LA--LIKKLRKAKK---E---------CP-A-L----EKPEVVKTHLRNTVIVPEMIGSIVAVYNGKTFNQVEVKPEMIGHYLGEFSITYKPVKHG---RPGIG-ATH--SSRFIPLK---
>Branchiostoma_floridae@EEN51032
------------------------MAD-A---AE-Q--A-----AL-K-K-K--R-T----FR-KYTYRGVDLDQLLDMS---------SEQLMEMMKARP-RRRF-S-R----G--L--K-R----KH---LA--LIKKLRKAKK---E---------CP-A-L----EKPEVVKTHLRNTVIVPEMIGSIVAVYNGKTFNQVEVKPEMIGHYLGEFSITYKPVKHG---RPGIG-ATH--SSRFIPLK---
>Xenoturbella_bocki@CT01071002.H1.1
----------------------------T---VE-D--L-----EK-K-K-K--R-T----FR-KYAYRGVDLEQLLDMT---------NDQLIEMLPARP-RRRF-N-R----G--L--K-R----KP---MA--LLRKLRKAKK---E---------CQ-P-L----EKPEVVKTHLRNMIIVPEMIGSVVGVYNGKTFNQVEVKPEMIGHYLGEFSITYKPVKHG---RPGIG-ATH--SSRFIPLK---
>Meleagris_gallopavo@XP_003213311
--------------------------------XA-E--V-----EQ-K-K-K--R-T----FR-KFTYRGVDLDQLLDMS---------YEQLMQLYSARQ-RRRL-N-R----G--L--R-R----KQ---HS--LLKRLRKAKK---E---------AP-P-M----EKPEVVKTHLRDMIILPEMVGSMVGVYNGKTFNQVEIKPEMIGHYLGEFSITYKPVKHG---RPGIG-ATH--SSRFIPLK---
>Eucidaris_tribuloides@CT01120103.H1.2
-------------------------N------MA-DA-T-----EV-K-K-K--R-T----FR-KYTYRGVDLDQLLDMS---------NDQLSELLHCRP-RRRF-K-R----G--L--K-R----KP---LA--LLKKLRKAKK---E---------CP-A-L----EKPEVVKTHLRNVIIIPEMVGCMVGVYNGKVFNQVEIKPDMIGHYLGEFSITYKPVKHG---RPGIG-ATH--SSRFIPLK---
>Lytechinus_variegatus@JI442314.H1.1
-----------------------VVT------MA-E--V-----EV-K-K-K--R-T----FR-KYTFRGVDLDQLLDMS---------NEQLSELLHCRA-RRRF-K-R----G--L--K-R----KP---LA--LLKKLRKAKK---E---------CP-A-L----EKPEVVKTHLRNVIIVPEMVGCMVGVYNGKVFNQVEIKPDMIGHYLGEFSITYKPVKHG---RPGIG-ATH--SSRFIPLK---
>Oreochromis_niloticus@XP_003437814
--------------------------------MA-D--T-----EI-K-K-K--R-T----FR-KFTYRGVDLDQLLDMS---------YEQLMQLYCARQ-RRRL-N-R----G--L--R-R----KQ---QT--LLKRLRKAKK---E---------AP-P-M----EKPEVVKTHLRDMIILPEMVGSMVGVYNGKTFNQVEIKPEMCGHYLGEFSITYKPVKHG---RPGIG-ATH--SSRFIPLK---
>Sarcophilus_harrisii@XP_003760863
--------------------------------MA-E--V-----EQ-K-K-K--R-T----FR-KFTYRGVDLDQLLDMS---------YEQLMQLYSARQ-RRRL-N-R----G--L--R-R----KQ---HS--LLKRLRKAKK---E---------AP-P-M----EKPEVVKTHLGDMIILPEMVGSMVGVYNGKTFNQVEIKPEMIGHYLGEFSITYKPVKHG---RPGIG-ATH--SSRFIPLK---
>Pan_troglodytes@JAA15371
--------------------------------MA-E--V-----EQ-K-K-K--R-T----FR-KFTYRGVDLDQLLDMS---------YEQLMQLYSARQ-RRRL-N-R----G--L--R-R----KQ---HS--LLKRLRKAKK---E---------AP-P-M----EKPEVVKTHLRDMIILPEMVGSMVGVYNGKTFNQVEIKPEMIGHYLGEFSITYKPVKHG---RPGIG-GTH--SSRFIPLK---
>Callorhinchus_milii@AFM87589
--------------------------------MA-DQ-V-----EL-K-K-K--R-T----FR-KFTYRGVDLDQLLDMS---------HEQLMQLYCARQ-RRRV-N-R----G--L--R-R----KQ---QS--LLKRLRKAKK---E---------AP-P-M----EKPEVVKTHLRDMIILPEMVGSMVGVYNGKTFNQVEIKPEMIGHYLGEFSITYKPVKHG---RPGIG-ATH--SSRFIPLK---
>Chelonia_mydas@EMP25086
--------------------------------MA-E--V-----EQ-K-K-K--Q-T----FR-KFTYRGVDLDQLLDMS---------YEQLMQLYSARQ-RRRL-N-R----G--L--R-R----KQ---HS--LLKRLRKAKK---E---------AP-P-M----EKPEVVKTHLRDMIILPEMVGSMVGVYNGKTFNQVEIKPEMIGHYLGEFSITYKPVKHG---RPGIG-ATH--SSRFIPLK---
>Columba_livia@EMC82658
--------------------------------------------EQ-K-K-K--R-T----FR-KFTYRGVDLDQLLDMS---------YEQLMQLYSARQ-RRRL-N-R----G--L--R-R----KQ---HS--LLKRLRKAKK---E---------AP-P-M----EKPEVVKTHLRDMIILPEMVGSMVGVYNGKTFNQVEIK----GHYLGEFSITYKPVKHG---RPGIG-ATH--SSRFIPLK---
>Doliolum_nationalis@Dnat1634.H1.1
---------------------------------------------V-P-K-R--R-T----FR-KYSYRGVDLDQLLDYS---------REQMMEMYNARQ-RRAF-L-R----G--T--K-R----KH---NA--LLKRLRKAKK---A---------AP-P-L----EKPEVIKTHLRNMVIEPEMIGSMVGVYNGKTFNQVEIKPEMIGHYLGEFSITYKPVKHG---RPGIG-ATH--SSRFIPLK---
>Salpa_fusiformis@Sfus33704.H1.1
---------------------------------------------V-P-K-R--R-T----FR-KFTYRGVDLEKLLDMS---------REEMSTLYCARP-RRAF-A-R----G--V--K-R----KH---EA--VLKRLRKAKK---N---------CQ-P-L----EKPECVKTHCRNMVIEPEMTGSVIGVYNGKTFTTVEIKPEMIGHYLGEFAMTYRPVKHG---RPGIG-ATH--SSRFIPLK---
>Ophionotus_victoriae@CT01130528.H1.1
------------------------VK------MA-D--V-----EV-K-K-K--R-T----FR-KYSYRGVDLDQLLDMS---------NEQLMELFPCRP-RRRF-S-R----G--L--K-R----KP---MA--LIKKLRKAKK---E---------CP-A-L----EKPECVKTHLRNMIVVPEMVGSVVGVYNGKVFNQVEVKPDMIGHYLGEFSITYKPVKHG---RPGIG-ATH--SSRFIPLK---
>Alligator_sinensis@XM_006017432.H1.1
--------------------------------MA-E--V-----EQ-K-K-K--R-T----FR-KFTYRGVDLDQLLDMS---------YEQLMQLYSARQ-RRRL-N-R----G--L--R-R----KQ---HS--LLKRLRKAKK---E---------AP-P-M----EKPEVVKTHLRDMIVLPEMVGSMVGVYNGKTFNQVEIKPEMIGHYLGEFSITYKPVKHG---RPGIG-ATH--SSRFIPLK---
>Ambystoma_mexicanum@CT01131211.H1.1
--------------------------------MA-E--V-----EQ-K-K-K--R-T----FR-KFTYRGVDLDQLLDMS---------HEQIMQLYCARQ-RRRL-N-R----G--L--R-R----KQ---HS--LLKRLRKAKK---E---------AP-P-M----EKPEVVKTHLRDMIILPEMVGSMVGVYNGKTFNQVEIKPEMIGHYLGEFSITYKPVKHG---RPGIG-ATH--SSRFIPLK---
>Caiman_crocodilus@CT01131211.H1.1
--------------------------------MA-E--V-----EQ-K-K-K--R-T----FR-KFTYRGVDLDQLLDMS---------YEQLMQLYSARQ-RRRL-N-R----G--L--R-R----KQ---HS--LLKRLRKAKK---E---------AP-P-M----EKPEVVKTHLRDMIVLPEMVGSMVGVYNGKTFNQVEIKPEMIGHYLGEFS----------------------------------
>Chelonoidis_nigra@Contig1895.H1.1
-----------------------------------E--V-----EQ-K-K-K--R-T----FR-KFTYRGVDLDQLLDMS---------YEQLMQLYSARQ-RRRL-N-R----G--L--R-R----KQ---HS--LLKRLRKAKK---E---------AP-P-M----EKPEVVKTHLRDMIILPEMVGSMVGVYNGKTFNQVEIKPEMIGHYLGEFSITYKPVKHG---RPGIG-ATH--SSRFIPLK---
>Chrysemys_picta_bellii@CT01131211.H1.1
--------------------------------MA-E--V-----EQ-K-K-K--P-T----FR-KFTYRGVDLDQLLDMS---------YEQLMQLYSARQ-HRRL-N-R----G--L--H-R----KQ---HS--LLKRLRKAKK---E---------AP-P-M----EKPEVVKTHLRDMIILPEMVGSMVGVYNGKTFNQVEIKPEMIGHYLGEFSITYKPVKHG---RPGIG-ATH--SSRFIPLK---
>Crocodylus_niloticus@CT01131211.H1.1
--------------------------------MA-E--V-----EQ-K-K-K--R-T----FR-KFTYRGVDLDQLLDMS---------YEQLMQLYSARQ-RRRL-N-R----G--L--R-R----KQ---HS--LLKRLRKAKK---E---------AP-P-M----EKPEVVKTHLRDMIVLPEMVGSMVGVYNGKTFNQVEIKPEMIGHYLGEFSITYKPVKHG---RPGIG-ATH--SSRFIPLK---
>Crotalus_adamanteus@Cada24929.H1.1
---------------------------------A-E--V-----EQ-K-K-K--R-T----FR-KFTYRGVDLDQLLDMS---------YEQLMQLYSARQ-RRRL-N-R----G--L--R-R----KQ---HS--LLKRLRKAKK---D---------AP-P-M----EKPEVVKTHLRDMIILPEMVGSMVGVYNGKTFNQVEIKPEMIGHYLGEFSITYKPVKHG---RPGIG-ATH--SSRFIPLK---
>Cyclorana_alboguttata@Calb10735.H1.1
--------------------------------MA-D--A-----DQ-K-K-K--R-T----FR-KFTYRGVDLDQLLDMS---------YEQIMQLYCARQ-RRRL-N-R----G--L--R-R----KQ---NS--LLKRLRKAKK---E---------AP-P-M----EKPEVIKTHLRDMIILPEMVGSMVGVYNGKAFNQVEIKPEMIGHYLGEFSITYKPVKHG---RPGIG-ATH--SSRFIPLK---
>Cynops_pyrrhogaster@CT01131211.H1.1
---------------------------------------------------K--R-T----FR-KFTYRGVDLDQLLDMS---------YEQIMQLYCARQ-RRRL-N-R----G--L--R-R----KQ---HS--LLKRLRKAKK---E---------AP-P-M----EKPEVVKTHLRDMIILPEMVGSMVGVYNGKTFNQVEIKPEMIGHYLGEFSITYKPVKHG---RPGIG-ATH--SSRFIPLK---
>Lampropholis_coggeri@CT01131211.H1.1
--------------------------------MA-E--V-----EQ-K-K-K--R-T----FR-KFTYRGVDLDQLLDMS---------YEQLMQLYSARQ-RRRL-N-R----G--L--R-R----KQ---HS--LLKRLRKAKK---E---------AP-P-M----EKPEVVKTHLRDMIXLPEMVGSMVGVYNGKTFNQVEIKPEMIGHYLGEFSITYKPVKHG---RPGIG-ATH--SSRFIPLK---
>Latimeria_chalumnae@CT01131211.H1.1
--------------------------------MA-E--V-----EQ-K-K-K--R-T----FR-KFTYRGVDLDQLLDMS---------YEQLMQLYCARQ-RRRL-N-R----G--L--R-R----KQ---QS--LLKRLRKAKK---E---------AP-P-M----EKPEVVKTHLRDMVILPEMVGSMVGVYNGKTFNQVEIKPEMIGHYLGEFSITYKPVKHG---RPGIG-ATH--SSRFIPLK---
>Latimeria_menadoensis@GAPS01050619.H1.1
--------------------------------MA-E--V-----EQ-K-K-K--R-T----FR-KFTYRGVDLDQLLDMS---------YEQLMQLYCARQ-RRRL-N-R----G--L--R-R----KQ---QS--LLKRLRKAKK---E---------AP-P-M----EKPEVVKTHLRDMVILPEMVGSMVGVYNGKTFNQVEIKPEMIGHYLGEFSITYKPVKHG---RPGIG-ATH--SSRFIPLK---
>Notophthalmus_viridescens@Nvir9445.H1.1
--------------------------------MA-E--V-----EQ-K-K-K--R-T----FR-KFTYRGVDLDQLLDMS---------YEQIMQLYCARQ-RRRL-N-R----G--L--R-R----XQ---HS--LLKRLRKXKK---E---------AP-P-M----EKPEXXKTHLRDMIILPEMVGSMVGVYNGKTFNQVEIKPEMIGHYLGEFSIXYKPVKHG---RPGIG-ATH--SSRFIPLK---
>Pelodiscus_sinensis@toto26269.H1.1
---------------------------------A-E--V-----EQ-K-K-K--R-T----FR-KFTYRGVDLDQLLDMS---------YEQLMQLYSARQ-RRRL-N-R----G--L--R-R----KQ---HS--LLKRLRKAKK---E---------AP-P-M----EKPEVVKTHLRDMIILPEMVGSMVGVYNGKTFNQVEIKPEMIGHYLGEFSITYKPVKHG---RPGIG-ATH--SSRFIPLK---
>Podarcis_sp.@CT01131211.H1.1
--------------------------------MA-E--V-----EQ-K-K-K--R-T----FR-KFTYRGVDLDQLLDMS---------YEQLMQLYSARQ-RRRL-N-R----G--L--R-R----KQ---HS--LLKRLRKAKK---E---------AL-P-M----EKPEVVKTHLRDMIILPEMVGSMVGVYNGKTFNQVEIKPEMIGHYLGEFSITYKPV----------------------------
>Pogona_vitticeps@CT01131211.H1.1
--------------------------------MA-E--V-----EQ-K-K-K--R-T----FR-KFTYRGVDLDQLLDMS---------YEQLMQLYSARQ-RRRL-N-R----G--L--R-R----KQ---HS--LLKRLRKAKK---D---------AP-P-M----EKPEVVKTHLRDMIILPEMWGGMVGVYNGKTFNQVEIKPEMIGHYLGEFSITYKPVKHG---RPGIG-ATH--SSRFIPLK---
>Protopterus_annectens@CT01131211.H1.1
--------------------------------MA-E--A-----EQ-K-K-K--R-T----FR-KFTYRGVDLDQLLDMS---------NEQLMQLYGARQ-RRRL-N-R----G--L--R-R----KQ---QS--LLKRLRKAKK---E---------AP-P-M----EKPEVVKTHLRDMIILPEMVGSMVGVYNGKAFNQVEIKPEMIGHYLGEFSITYKPVKHG---RPGIG-ATH--SSRFIPLK---
>Python_regius@Preg126953.H1.1
----------------------------------------------------------------------------------------------------------------------------------------LLKRLRKAKK---E---------AP-P-M----EKPEVVKPHLRDMIILPEMVGSMVGVYNGKTFNQVEIKPEMIGHYLGEFSITYKPVKHG---RPGIG-ATH--SSRFIPLK---
>Rana_chensinensis@Rche388750.H1.1
-------------------------------------------------------------------YRGXDLDQLLXMS---------YEQIXQLXCAXX-RRRX-X-X----X--X--X-X----XX---XX--XXXXXXXXXX---E---------XX-P-X----EXPEVIKTHLRDMIILPEMVGSMVGVYNGKAFNQVEIKPEMIXXXLGEFSXTYKPVK---------------------------
>Sphenodon_punctatus@toto28174.H1.1
--------------------------------MA-E--V-----EQ-K-K-K--R-T----FR-KFTYRGVDLDQLLDMS---------HEQLMQLYSARQ-RRRL-N-R----G--L--R-R----KQ---HS--LLKRLRKAKK---E---------AP-P-M----EKPEVVKTHLRDMIILPEMVGSMVGVYNGKTFNQVEIKPEMIGHYLGEFSITYKPVKHG---RPGIG-ATH--SSRFIPLK---
