# Supplementary material for: A phylogenomic framework and timescale for comparative studies of tunicates
Source: BMC Biol. 2018 Apr 13;16:39. doi: 10.1186/s12915-018-0499-2 (PMC5899321; doi:10.1186/s12915-018-0499-2)
Supplement: Supplementary file 4 — Supporting data. Transcriptome assemblies, alignments, and trees. (ZIP 38502 kb) [file 12915_2018_499_MOESM4_ESM.zip › 12915_2018_499_MOESM4_ESM/12915_2018_499 (Delsuc) Files Updated 23-03-2018/rps16.fasta]

>Oikopleura_dioica@CBY42259
----------------------------MSAP-------R--A-DA-QCVQVYGRKKTAIAVA---HCK-----------A--GQ-----GLIKVNGKPLDLIEP-KALQFKLQEPT---LII------G-KE-----RF----AG---IDIRVRV-KG----------GGRVAQVYAIRQAVSRAVVAYYQKYVDEQS--------KQEIKDLLISYDRSLLVSDPRRKESKK--FGGPGARARYQKSYR---
>Branchiostoma_floridae@AAN52388
------------------MM--------PAK--------G--P-T--QSVQVFGRKKTATAVA---HCK-----------R--GN-----GLLKINGHPLQLWEP-AMLKYKLEEPI---RLL------G-KD-----RF----AG---VDIRVRV-KG----------GGHAAQIYAIRQSISKALVAYYQKFVDEAS--------KKEIKDILISYDRTLLVADPRRREPKK--FGGPGARARYQKSYR---
>Xenopus_tropicalis@AAI28924
-------------------M--------PAK--------G--P-L--QSVQVFGRKKTATAVA---HCK-----------R--GN-----GLIKVNGRPLEMIEP-ATLQYKLLEPV---LLL------G-KE-----RF----AG---VDIRVRV-KG----------GGHVAQVYAIRQAISKSLVAYYQKYVDEAS--------KKEIKDILIQYDRTLLVADPRRCESKK--FGGPGARARYQKSYR---
>Danio_rerio@AAI64282
-------------------M--------PAK--------G--P-L--QSVQVFGRKKTATAVA---HCK-----------R--GN-----GLIKVNGRPLEMIEP-VTLQYKLLEPL---LLL------G-KE-----RF----AG---VDIRVRV-KG----------GGHVAQVYAIRQAISKALVAYYQKYVDEAS--------KKEIKDILIQYDRTLLVADPRRCESKK--FGGPGARARYQKSYR---
>Rana_catesbeiana@ACO51844
-------------------M--------PAK--------G--P-L--QSVQVFGRKKTATAVA---HCK-----------R--GN-----GLIKVNGRPLEIIEP-ATLQYKLLEPV---LLL------G-KE-----RF----AG---VDIRVRV-KG----------GGHVAQVYAIRQAISKSLVAYYQKYVDEAS--------KKEIKDILIQYDRTLLVADPRRCESKK--FGGPGARARYQKSYR---
>Ambystoma_mexicanum@45814521.1
-------------------M--------PAK--------G--P-L--QSVQVFGRKKTATAVA---HCK-----------R--GN-----GLIKVNGRPLEMIEP-RTLQYKLLEPV---LLL------G-KE-----RF----AG---VDIRVRV-KG----------GGHVAQVYAIRQSISKALVAYYQKYVDEAS--------KKEIKDILIQYDRTLLVADPRRCESKK--FGGPGARARYQKSYR---
>Homo_sapiens@AAH71674
-------------------M--------PSK--------G--P-L--QSVQVFGRKKTATAVA---HCK-----------R--GN-----GLIKVNGRPLEMIEP-RTLQYKLLEPV---LLL------G-KE-----RF----AG---VDIRVRV-KG----------GGHVAQIYAIRQSTSKALVAYYQKYVDEAS--------KKEIKDILIQYDRTLLVADPRRCKSKK--FGGPGARACYQKSYR---
>Mus_musculus@AAA03646
-------------------M--------PSK--------G--P-L--QSVQVFGRKKTATAVA---HCK-----------R--GN-----GLIKVNGRPLEMIEP-RALQYKLLEPV---LLL------G-KE-----RF----AG---VDIRVRV-KG----------GGHVAQIYAIRQSISKALVAYYQKYVDEAS--------KKEIKDILIQYDRTLLVADPRRCESKK--FGGPGARARYQKSYR---
>Bos_taurus@XP_590657
----------------XXXM--------PSK--------G--P-L--QSVQVFGHKKTATAVA---HCK-----------R--GN-----GLIKVNGRPLEMIEP-RTLQYKLLEPV---LLL------G-KE-----RF----A----VDIRVRV-KG----------GGHVAQIYAIRQSISKALVAYYQKYVDEAS--------KKEIKDIIIQYDRTLLVADPRRCESKK--FGGPGARARYQKSYR---
>Monodelphis_domestica@XP_001366223
-------------------M--------PSK--------G--P-L--QSVQVFGRKKTAVAVA---HCK-----------R--GN-----GLIKVNGRPLEMIEP-RTLQYKLLEPV---LLL------G-KE-----CF----AG---VDIRVRV-KG----------GGHVAQIYAIRQSISKALVAYYQKYVDEAS--------KKEIKDILIQYDRTLLVADPRRCESKK--FGGPGARARYQKSYR---
>Ornithorhynchus_anatinus@XP_001515602
------------------------------------------------------XKKTATAVA---HCK-----------R--GN-----GLIKVNGRPLEMIEP-RTLQYKLLEPV---LLL------G-KE-----RF----AG---VDIRVRV-KG----------GGHVAQIYAIRQSISKALVAYYQK-------------------------------------------------------------
>Squalus_acanthias@CT01070725.H1.1
-------------------M--------PAK--------G--P-L--QSVQVFGRKKTATAVA---HCK-----------R--GN-----GLIKVNGRPLEQIEP-RTLQYKLLEPV---LLL------G-KE-----RF----AG---VDIRVRV-KG----------GGHVAQIYAIRQSISKALVAYYQKYVDEAS--------KKEIKDILIQYDRTLLVADPRRCEAKK--FGGPGARARYQKSYR---
>Leucoraja_erinacea@CO051411.H1.1
-------------------M--------PAK--------G--P-L--QSVQVFGRKKTATAVA---HCK-----------R--GN-----GLIKVNGRPLEQIEP-RTLQYKLLEPV---LLL------G-KE-----RF----AG---VDIRVRV-KG----------GGHVAQIYAIRQSISKALVAYYQKYVDEAS--------KKEIRDILIQYDRTLLVADPRRCEAKK--FGGPGARARYQKSYR---
>Gallus_gallus@ACH43820
-------------------M--------PAK--------G--P-L--QSVQVFGRKKTATAVA---HCK-----------R--GN-----GLIKVNGRPLEMIEP-RTLQYKLLEPV---LLL------G-KE-----RF----AG---VDIRVRV-KG----------GGHVAQIYAIRQAISKALVAYYQKYVDEAS--------KKEIKDILIQYDRTLLVADPRRCESKK--FGGPGARARYQKSYR---
>Taeniopygia_guttata@XP_002191585
------------------------------X--------G--P-L--QSVQVFGRKKTATAVA---HCK-----------R--GN-----GLIKVNGRPLEMIEP-RTLQYKLLEPV---LLL------G-KE-----RF----AG---VDIRVRV-KG----------GGHVAQIYAIRQAISKALVAYYQKYVDEAS--------KKEIKDILIQYDRTLLVADPRRCESKK--FGGPGARARYQKSYR---
>Eptatretus_burgeri@53874498.1
-------------------M--------PPK--------G--P-P--QSVQVFGRKKTATAVA---HCK-----------R--GN-----GLIKVNGRPLEMIEP-STLQYKLLEPI---LLL------G-KD-----RF----SA---VDIRVRV-KG----------GGQVSQVYAIRQAVSKALVAYYQKYVDEAS--------KKEVKDILIQYDRTLLVADPRRCEPKK--FGGPGARARYQKSYR---
>Petromyzon_marinus@51795567.29
-------------------M--------PPK--------G--P-P--QSVQVFGRKKSATAVA---HCK-----------R--GN-----GLIKVNGRPLEMVEP-ATLQYKLLEPI---LLL------G-KE-----RF----SA---VDIRVRV-KG----------GGHVAQIYAIRQSISKALVAYYQKYVDEAS--------KKEIKDILTQYDRTLLVADPRRCEPKK--FGGPGARARYQKSYR---
>Lethenteron_japonicum@DC612743.H1.1
-------------------M--------PPK--------G--P-P--QSVQVFGRKKSATAVA---HCK-----------R--GN-----GLIKVNGRPLEMVEP-ATLQYKLLEPI---LLL------G-KE-----RF----SA---VDIRVRV-KG----------GGHVAQIYAIRQSISKALVAYYQKYVDEAS--------KKEIKDILTQYDRTLLVADPRRCEPKK--FGGPGARARYQKSYR---
>Holothuria_glaberrima@CT01070704.H1.1
------------------------------------------P-P--QSVQVFGRKKTATAVA---HCK-----------R--GN-----GLVKVNGKPLHLIEP-RGLQYKLQEPF---LLL------G-KD-----RF----CG---VDIRVRV-KG----------GGRISQIYAIRQAISKSLVAYYQKYVDEVS--------KKEIKDILVQFDKSLLVADPRRCEPKK--FGGPSARARYQKSYR---
>Apostichopus_japonicus@CT01090403.H1.1
------------------------------------------P-P--QSVQVFGRKKTATAVA---HCK-----------R--GN-----GLVKVNGKPIHLVEP-RGLQYKLQEPF---LLL------G-KD-----RF----CG---VDIRVRV-KG----------GGRISQIYAIRQAISKALVAYYQKYVDEVS--------KKEIKDILVQFDKSLLVADPRRCEPKK--FGGPSARSRYQKSYR---
>Ciona_intestinalis@XP_002126231
----------------------------MTS--------L--K-T--QSVQVYGRKKTATAVA---HCK-----------R--GK-----GLIKVNGRPIELVEP-ETLRYKMEEPI---LLL------G-KT-----RF----EG---VDIRIRV-KG----------GGRVAQVYAIRQALAKSLVAYYQKFVDEAS--------KKEIKDTLIQYDRTLLVSDPRRKESKK--FGGAGARARYQKSYR---
>Ciona_savignyi@51844384.11
-----------------------------SS--------A--K-T--NSVQVYGRKKTATAVA---HCK-----------R--GK-----GLIKVNGRPIDILEP-ETLRFKIEEPI---LLL------G-KA-----RF----EG---VDIRIRV-KG----------GGRVAQVYAIRQALAKSLVAYYQKFVDEAS--------KKEIKDTLIQYDRTLLVSDPRRKESKK--FGGAGARARYQKSYR---
>Clavelina_lepadiformis@CT01091002.H1.1
----------------------------MAS--------I--K-T--PSVQVYGRKKTATAVA---HCK-----------R--GK-----GLIKVNGKPIEILEP-ETLRYKIEEPV---LLL------G-KP-----RF----EG---VDIRIRV-KG----------GGRVAQVYAIRQALAKSLVAYYQKYVDEAS--------KKEIKDTLIQYDRSLLVSDPRRKEAKK--FGGPGARARYQKSYR---
>Phallusia_mammilata@CT01091002.H1.1
----------------------------MAS--------V--K-T--PSVQVYGRKKTATAVA---HCK-----------R--GN-----GLIKVNGRPIEVVEP-ETLRYKIQEPV---LLL------G-KP-----RF----EG---VDIRIRV-KG----------GGRVAQVYAIRQALAKSLVAYYQKFVDEAS--------KKEIKDTLIQYDRTLLVADPRRKESKK--FGGPGARA----------
>Styela_plicata@CT01091002.H1.1
-----------------------------------------------QSVQVYGRKKTATAVA---HCK-----------R--GN-----GLVKINGKPIDVLQP-ATLRSKIEEPI---MLL------G-KE-----RF----EG---VDIRIRV-RG----------GGRVSQVYAVRQALAKSLVAYYQKFIDEAS--------KKEIKDILIQYDRTLLVSDPRRKETKK--FGGPGARARFQKSYR---
>Dendrodoa_grossularia@Dvar111961.H1.1
----------------------------MTT--------V--K-PP-QSVQVYGRKKTATAVA---HCK-----------R--GN-----GMIKVNGRPIDVVQP-ATLRYKIEEPI---MLL------G-KE-----RF----EG---VDIRIRV-RG----------GGRVAQIYAVRQALAKSLVAYYQKFVDEAS--------KKEIKDILIQYDRTLLVADPRRKETKK--FGGPGARARFQKSYR---
>Microcosmus_squamiger@CBN08640
----------------------------MTS--------V--K-QP-QSVQVYGRKKTATAVA---HCK-----------R--GN-----GLIKVNGRPIDVLQP-ATLRYKIEEPI---LLL------G-RD-----RF----EG---IDIKIRV-RG----------GGRVAQIYAVRQALAKSLVAYYQKFVDEAQ--------KKEVKDILIQYDRSLLVSDPRRKETKK--FGGPGARARYQKSYR---
>Polyandrocarpa_maxima@Pmax32272.H1.1
----------------------------MTS--------I--K-QP-QSVQVYGRKKTATAVA---HCK-----------R--GN-----GLIKVNGRPIDVLQP-ATLRYKIEEPV---MLL------G-KE-----RF----EG---VDIRIRV-RG----------GGRVAQIYAVRQALAKSLVAYYQKFIDEAS--------KKEIKDILIQYDRTLLVADPRRKETKK--FGGPGARARYQKSYR---
>Molgula_tectiformis@67803355.16
-----------------------------------------------QSVQVFGRKKTATAVA---HCK-----------R--GN-----GLIKVNGRPIHVLEP-QTLRTKIEEPV---LLL------G-KE-----KF----EG---IDIRIRV-KG----------GGKVSQVYAIRQALAKSLVAYYQKFIDEAS--------KKEIKDILIQYDRTLLVADPRRRETKK--FGGPGARARYQKSYR---
>Molgula_occidentalis@CT01091002.H1.1
-----------------------------------------------QSVQVFGRKKTATAVA---HCK-----------R--GN-----GLIKVNGRPIHVLEP-KTLRSKIEEPV---LLL------G-KE-----KF----EG---IDIRIRV-KG----------GGKVSQVYAIRQALAKSLVAYYQKFIDEAS--------KKEIKDILIQYDRTLLVADPRRRETKK--FGGPGARARYQKSYR---
>Bostrichobranchus_pilularis@CT01091002.H1.1
-----------------------------------------------QSVQVFGRKKTATAVA---HCK-----------R--GN-----GLIKVNGRPIEVLEP-QTLRFKIEEPI---LLL------G-KE-----KF----EG---IDIRIRV-RG----------GGKVSQVYAIRQALAKSLVAYYQKFIDEAS--------KKEIKDILIQYDRTLLVADPRRRETKK--FGGPGARARYQKSYR---
>Molgula_gulf@CT01091002.H1.1
-----------------------------------------------QSVQVFGRKKTATAVA---HCK-----------R--GN-----GLIKVNGRPINVLEP-ESLRAKIEEPI---FLL------G-KE-----KF----EG---IDIRIRV-RG----------GGKVSQIYAIRQALAKSLVAYYQKFIDEAS--------KKEIKDILIQYDRSLLVGDPRRCEAKK--FGGPSARAKYQKSYR---
>Diplosoma_listerianum@46827151.40
-------------------------------------------------VQTFGRKKTATALA---LCK-----------R--GK-----GLIKVNGRLLEHLQP-EILRYKLQEPI---LVL------G-KS-----RF----AG---VDIKIRV-SG----------GGKVAQVYAVRQAIAKSLVSYYQKYVDEAS--------KKEIKDILIQYDRTLLVADPRRRESKK--FGGPGARARYQKSYR---
>Xenoturbella_bocki@CT01071002.H1.1
-------------------M--------APK--------A--P-I--QAVQVFGRKKTATAVA---HCK-----------Q--GK-----GIIKVNGRPLEHLQP-QTLRYKLHEPI---YLL------G-KD-----RF----AG---VDIRIRV-KG----------GGAIAQIYAIRQAISKSLVAYYQKYVDEAS--------KNEIRDILVSYDRSLLVADPRRCEPKK--FGGPGARARYQKSY----
>Strongylocentrotus_purpuratus@XP_780037
-----------------MAE--------KEK--------T--P-A--QSVQVFGRKKTATAVA---HCK-----------Q--GN-----GLLKVNGHPLELVQP-LALQSKLMEPV---YLL------G-KD-----RF----SA---VDIRVRV-KG----------GGRIAQIYAIRQAISKSLVAYYQKFVDEAS--------KKEIKDILIQYDRALLVADPRRCEPKK--FGGPGARARYQKSYR---
>Cystodytes_dellechiajei@CT01091002.H1.1
------------------------------------------------SVQVFGRKKTATAVA---HCK-----------R--GK-----GLVKVNGRPLELIEP-ETLRYKLQEPL---LLL------G-KP-----RF----AG---VDIRIKV-RG----------GGRVAQIYAIRQALAKSLVAYYQKYVDEAS--------KKEIKDTLVQYDRSLLVADPRRTEPKK--FGGPGARAR---------
>Saccoglossus_kowalevskii@XP_002741890
--------------------MERDLERPGGK--------G--S-I--QSVQVFGRKKTATAVA---HCK-----------R--GK-----GILKVNGRPLDTLEP-AALRYKLQEPI---LLL------G-KE-----RF----SE---VDIRVRV-KG----------GGRVAQIYAIRQAISKSLVSYYQKYVDEAS--------KKEIKDILVQYDKTLLVADPRRCEPKK--FGGPGPRARYQKSYR---
>Patiria_pectinifera@93310770.2
-------------------M--------SQK--------T--P-V--ESVQVFGRKKTATAVA---HCK-----------R--GK-----GVLRVNGRPLEMIEP-QVLKYKLMEPL---LLL------G-KE-----RF----GG---VDIRVRV-KG----------GGRIAQIYAIRQAISKSLVSYYQKFVDEAS--------KKEIKDILIQYDRSLLVADPRRCEPKK--FGGPGPRARYQKSYR---
>Patiria_miniata@CT02100729.H1.1
-------------------M--------SQK--------T--P-V--ESVQVFGRKKTATAVA---HCK-----------R--GK-----GVLRVNGRPLEMIEP-QVLKYKLMEPL---LLL------G-KE-----RF----GG---VDIRVRV-KG----------GGRIAQIYAIRQAISKSLVSYYQKYVDEAS--------KKEIKDILIQYDRSLLVADPRRCEPKK--FGGPGPRARYQKSYR---
>Ptychodera_flava@CT01071220.H1.1
------------------------------K--------P--A-V--QSVQVFGRKKTATAVA---HCK-----------R--GN-----GLLKVNGRPLDTMEP-VSLRYKLQEPI---LLL------G-KE-----RF----SG---VDIRVRV-KG----------GGRVAQIYAIRQAISKSLVAYYQKYVDEAS--------KKEIKDILIQYDRTLLVADPRRCEPKK--FGGPGPRARYQKSYR---
>Balanoglossus_clavigerus@CT01101218.H1.1
------------------------------K--------P--A-V--QSVQVFGRKKTATAVA---HCK-----------R--GN-----GLLRINGRLLDTIEP-VSLRYKLQEPM---LLL------G-KE-----RF----SG---VDIRVRV-KG----------GGNVSQIYAIRQAISKSLVAYYQKYVDEAS--------KKEIKDILIQYDRTLLVADPRRCESKK--FGGPGPRARYQKSYR---
>Anolis_carolinensis@XP_004319947
-------------------M--------PAK--------G--P-L--QSVQVFGRKKTATAVA---HCK-----------R--GN-----GLIKVNGRPLEMIEP-RTLQYKLLEPV---LLL------G-KE-----RF----AG---VDIRVRV-KG----------GGHVAQIYAIRQSISKALVAYYQKYVDEAS--------KKEIKDILIQYDRTLLVADPRRCESKK--FGGPGARARYQKSYR---
>Eucidaris_tribuloides@CT01120103.H1.1
-----------------MAE--------KER--------G--P-L--QSVQVFGRKKTATAVA---HCK-----------Q--GN-----GVLKVNGHPLELVEP-QALQSKLMEPL---LLL------G-QD-----RF----AG---VDIRVRV-KG----------GGRVAQIYAIRQAISKSLVAYYQKYVDEAS--------KKEIKDILIQYDRSLLVADPRRCEPKK--FGGPGPRARYQKSYR---
>Lytechinus_variegatus@CT01120103.H1.1
-----------------MAE--------KEK--------T--P-P--QSVQVFGRKKTATAVA---HCK-----------Q--GN-----GLLKVNGHPLELVQP-QALQSKLLEPV---YLL------G-KD-----RF----AG---VDIRVRV-KG----------GGRVAQIYAIRQAISKSLVAYYQKFVDEAS--------KKEIKDILIQYDRSLLVADPRRCEPKK--FGGPGPRARYQKSYR---
>Oreochromis_niloticus@XP_003452097
-------------------M--------PAK--------G--P-L--QSVQVFGRKKTATAVA---HCK-----------R--GN-----GLIKVNGRPLEMVEP-ATLQYKLLEPV---LLL------G-KE-----RF----AG---VDIRVRV-KG----------GGHVAQIYAIRQAISKALVAYYQKYVDEAS--------KKEIKDILIQYDRTLLVADPRRCESKK--FGGPGARARYQKSYR---
>Sarcophilus_harrisii@XP_003765171
-------------------------------------------------------XKTATAVA---HCK-----------R--GN-----GLIKVNGRPLEMIEP-RTLQYKLLEPV---LLL------G-KE-----RF----AG---VDIRVRV-KG----------GGHVAQIYAIRQSISKALVAYYQKYVDEAS--------KKEIKDILIQYDRTLLVADPRRCESKK--FGGPGARARYQKSYR---
>Bos_grunniens_mutus@ELR46963
-------------------M--------PSK--------G--P-L--QSVQVFGRKKTATAVA---HCK-----------R--GN-----GLIKVNGRPLEMIEP-RTLQYKLLEPV---LLL------G-KE-----RF----AS---VDIRVRV-RG----------GGHIAQIYAIRQSISKALVAYYQKYVDEAS--------KKEIKDILIQYDRTLLVADPRRCESKK--FGGPGARARYQKSYR---
>Gorilla_gorilla_gorilla@XP_004060764
-------------------M--------PSK--------G--P-L--QSVQVFGRKKTATAVA---HCK-----------R--GN-----GLIKVNGRPLEMIEP-RTLQYKLLEPV---LLL------G-KE-----RF----AG---VDIRVRV-KG----------GGHVAQIYAIRQSISKALVAYYQKYVDEAS--------KKEIKDILIQYDRTLLVADPRRCESKK--FGGPGARARYQKSYR---
>Callorhinchus_milii@AFM90407
-------------------M--------PAK--------G--P-L--QSVQVFGRKKTATAVA---HCK-----------R--GN-----GLIKVNGRPLDQIEP-RTLQYKLLEPV---LLL------G-KE-----RF----AG---VDIRVRV-KG----------GGHVAQIYAIRQSISKALVAYYQKYVDEAS--------KKEIKDILIQYDRTLLVADPRRCEAKK--FGGPGARARYQKSYR---
>Chelonia_mydas@EMP36507
------------------------------------------------------XKKTATAVA---HCK-----------R--GN-----GLIKVNGRPLEMIEP-RTLQYKLLEPV---LLL------G-KE-----RF----AG---VDIRVRV-KG----------GGHVAQIYAIRQSISKALVAYYQKYVDEAS--------KKEIKDILIQYDRTLLVADPRRCESKK--FGGPGARARYQKSYR---
>Columba_livia@EMC80167
-------------------------------------------------------XKTATAVA---HCK-----------R--GN-----GLIKVNGRPLEMIEP-RTLQYKLLEPV---LLL------G-KE-----RF----AG---VDIRVRV-KG----------GGHVAQIYAIRQAISKALVAYYQKYVDEAS--------KKEIKDILIQYDRTLLVADPRRCESKK--FGGPGARARYQKSYR---
>Gorilla_gorilla_gorilla@XP_004060764DP1
-------------------M--------PSK--------G--P-L--QSVQVFGRKKTATAVA---HCK-----------C--GN-----GLIKVNGRPLEMIEP-RTLQYKLLEPV---LLL------G-KE-----RF----AG---VDIRVRV-KG----------GGHVAQIYAIRQSISKALVAYYQKYVDEAS--------KKEIKDILIQYDRTLLVADPRRCESKK--FGGPGARARYQKSYR---
>Doliolum_nationalis@Dnat1834.H1.1
-----------------------------AT--------A--K-T--PSVQVYGRKKTATAVA---HCK-----------R--GK-----GLIKVNGRPLEQMEP-ETLRYKINEPV---LLL------G-KA-----RF----EG---VDIRIRV-KG----------GGRVAQVYAIRQALAKSLVAYYQKFVDEAS--------KKEIKDTLTQYDRTLLVADPRRKESKK--FGGPGARARYQKSYR---
>Salpa_fusiformis@Sfus5478.H1.1
------------------------------------------K-V--PAVQVYGRKKTATAVA---HCK-----------R--GK-----GMIKVNGKPLEVVEP-ATLRYKIQEPL---LLL------G-KP-----RF----EG---VDIRIRV-KG----------GGRVSQVYAIRQALAKSLVAYYQKFVDEAS--------KKEIKDTMIQYDRTLLVADPRRKESKK--FGGPGARARYQKSYR---
>Ophionotus_victoriae@SRA7212.H1.1
----------------------------LQR--------P--P-V--QSVQVFGSKKNATAVA---HCK-----------R--GN-----GVIRVNGRPLDVVEP-KSLRYKLQEPV---LLL------G-QE-----RF----AG---VDIRVRV-KG----------GGRIAQIYAVRQAISKSLVSYYQKYVDEAS--------KKEIKDILVTYDRSLLVSDPRRCEPKK--FGGPGARARYQKSYR---
>Parastichopus_parvimensis@SRA79662061.H1.1
------------------------------------------------SVQVFGRKKTATAVA---HCK-----------R--G------GLVKVNGKPIHLVEP-RGLQYKLQ--------------------------------------------------------------------------------------------------------------------------------------------
>Botryllus_schlosseri@CT01131025.H1.1
----------------------------MAS--------V--K-TP-QSVQVYGRKKTATAVA---HCK-----------R--GK-----GLVKVNGRPIDVLQP-ATLRYKIEEPI---VLL------G-KE-----RF----EG---VDIRIRV-RG----------GGRVAQVYAVRQALAKSLVAYYQKFIDEAS--------KKEIKDILIQYDRTLLVADPRRKEAKK--FGGPGARARFQKSYR---
>Alligator_sinensis@XM_006021119.H1.1
-------------------------------------------------------KKTATAVA---HCK-----------R--GN-----GLIKVNGRPLEMIEP-RTLQYKLLEPV---LLL------G-KE-----RF----AG---VDIRVRV-KG----------GGHVAQIYAIRQAISKALVAYYQKYVDEAS--------KKEIKDILIQYDRTLLVADPRRCESKK--FGGPGARARYQKSYR---
>Caiman_crocodilus@CT01131211.H1.1
-------------------M--------PAK--------G--P-L--QSVQVFGRKKTATAVA---HCK-----------R--GN-----GLIKVNGRPLEMIEP-RTLQYKLLEPV---LLL------G-KE-----RF----AG---VDIRVRV-KG----------GGHVAQIYAIRQAISKALVAYYQKYVDEAS--------KKEIKDILIQYDRTLLVADPRRCESKK--FGGPGARARYQKSYR---
>Caretta_caretta@CT01131211.H1.1
-------------------M--------PAK--------G--P-L--QSVQVFGRKKTATAVA---HCK-----------R--GN-----GLIKVNGRPLEMIEP-RTLQYKLLEPV---LLL------G-KE-----RF----AG---VDIRTRV-KG----------GGHVAQIYAIRQSISKALVAYYQKYVDEAS--------KKEIKDILIQYDRTLLVADPRRCESKK--FGGPGARARYQKSYR---
>Chelonoidis_nigra@Contig168.H1.1
-------------------M--------PAK--------G--P-L--QSVQVFGRKKTATAVA---HCK-----------R--GN-----GLIKVNGRPLEMIEP-RTLQYKLLEPV---LLL------G-KE-----RF----AG---VDIRVRV-KG----------GGHVAQIYAIRQSISKALVAYYQKYVDEAS--------KKEIKDILIQYDRTLLVADPRRCESKK--FGGPGARARYQKSYR---
>Chrysemys_picta_bellii@CT01131211.H1.1
-------------------M--------PAK--------G--P-L--QSVQVFGRKKTATAVA---HCK-----------R--GN-----GLIKVNGRPLEMIEP-RTLQYKLLEPV---LLL------G-KE-----RF----AG---VDIRVRV-KG----------GGHVAQIYAIRQSISKALVAYYQKYVDEAS--------KKEIKDILIQYDRTLLVADPRRCESKK--FGGPGARARYQKSYR---
>Crotalus_adamanteus@CT01131211.H1.1
--------------------------------------------------------------------------------------------------------------------------------------------------------------G----------GGHVAQIYAIRQSISKALVDYYQKYVDEAS--------KKEIKDI--QYDRTLLVADPRRCESKK--FGGPG-------------
>Cyclorana_alboguttata@CT01131211.H1.1
-------------------M--------PAK--------G--P-L--QSVQVFGRKKTATAVA---HCK-----------R--GN-----GLIKVNGRPLEMIEP-ATLQYKLLEPV---LLL------G-KE-----RF----AG---VDIRVRV-KG----------GGHVAQVYAIRQAISKSLVAYYQKYVDEAS--------KKEIKDILIQYDRTLLVADPRRCESKK--FGGPGARARYQKSYR---
>Elaphe_guttata@toto458.H1.1
-------------------M--------PAK--------G--P-L--QSVQVFGRKKTATAVA---HCK-----------R--GN-----GLIKVNGRPLEMIEP-RTLQYKLLEPV---LLL------G-KE-----RF----AG---VDIRVRV-KG----------GGHVAQIYAIRQSISKALVAYYQKYVDEAS--------KKEIKDILIQYDRTLLVADPRRCESKK--FGGPGARARYQKSYR---
>Emys_orbicularis@Contig5975.H1.1
-------------------M--------PAK--------G--P-L--QSVQVFGRKKTATAVA---HCK-----------R--GN-----GLIKVNGRPLEMIEP-RTLQYKLLEPV---LLL------G-KE-----RF----AG---VDIRVRV-KG----------GGHVAQIYAIRQSISKALVAYYQKYVDEAS--------KKEIKDILIQYDRTLLVADPRRCESKK--FGGPGARARYQKSYR---
>Eublepharis_macularius@CT01131211.H1.1
-------------------M--------PAK--------G--P-L--QSVQVFGRKKTATAVA---HCK-----------R--GN-----GLIKVNGRPLEMIEP-RTLQYKLLEPV---LLL------G-KE-----RF----AG---VDIRVRV-KG----------GGHVAQIYAIRQSISKALVAYYQKYVDEAS--------KKEIKDILIQYDRTLLVADPRRCESKK--FGGPGARARYQKSYR---
>Lampropholis_coggeri@CT02131211.H1.1
-------------------M--------PAK--------G--P-L--QSVQVFGRKKTATAVA---HCK-----------R--GN-----GLIKVNGRPLEMIEP-RTLQYKLLEPV---LLL------G-KE-----RF----AG---VDIRVRV-KG----------GGHVAQIYAIRQSISKALVAYYQKYVDEAS--------KKEIKDILIQYDRTLLVADPRRCESKK--FGGPG-------------
>Latimeria_chalumnae@CT01131211.H1.1
-------------------M--------PAK--------G--P-L--QSVQVFGRKKTATAVA---HCK-----------R--GN-----GLIKVNGRPLEMIEP-RTLQYKLLEPV---LLL------G-KE-----RF----AG---VDIRVRV-KG----------GGHVAQIYAIRQAISKALVAYYQKYVDEAS--------KKEIKDILIQYDRTLLVADPRRCEAKK--FGGPGARARYQKSYR---
>Latimeria_menadoensis@GAPS01006366.H1.1
-------------------M--------PAK--------G--P-L--QSVQVFGRKKTATAVA---HCK-----------R--GN-----GLIKVNGRPLEMIEP-RTLQYKLLEPV---LLL------G-KE-----RF----AG---VDIRVRV-KG----------GGHVAQIYAIRQAISKALVAYYQKYVDEAS--------KKEIKDILIQYDRTLLVADPRRCEAKK--FGGPGARARYQKSYR---
>Notophthalmus_viridescens@CT01131211.H1.1
-------------------M--------PAK--------G--P-L--QSVQVFGRKKTATAVA---HCK-----------R--GN-----GLIKVNGRPLEMIEP-RTLQYKLLEPV---LLL------G-KE-----RF----AG---VDIRVRV-KG----------GGHVAQVYAIRQSISKALVAYYQKYVDEAS--------KKEIKDILIQYDRTLLVADPRRCESKK--FGGPGARARYQKSYR---
>Pelodiscus_sinensis@toto12822.H1.1
-------------------M--------PAK--------G--P-L--QSVQVFGRKKTATAVA---HCK-----------R--GN-----GLIKVNGRPLEMIEP-RTLQYKLLEPV---LLL------G-KE-----RF----AG---VDIRVRV-KG----------GGHVAQIYAIRQSVSKALVAYYQKYVDEAS--------KKEIKDILIQYDRTLLVADPRRCESKK--FGGPGARARYQKSYR---
>Phrynops_hilarii@CT01131211.H1.2
-------------------M--------PAK--------G--P-L--QSVQVFGRKKTATAVA---HCK-----------R--GN-----GLIKVNGRPLEMIEP-RTLQYKLLEPV---LLL------G-KE-----R------G---VDIRVRV-KG----------GGHVAQIYAIRQSISKALVAYYQKYVDEAS--------KKEIKDILIQYDRTLLVADPRRCESKK--FGGPGARARYQKSYR---
>Podarcis_sp.@Contig210.H1.1
-------------------M--------PAK--------G--P-L--QSVQVFGRKKTATAVA---HCK-----------R--GN-----GLIKVNGRPLEMIEP-RTLQYKLLEPV---LLL------G-KE-----RF----AG---VDIRVRV-KG----------GGHVAQIYAIRQSISKALVAYYQKYVDEAS--------KKEIKDILIQYDRTLLVADPRRCESKK--FGGPGARARYQKSYR---
>Pogona_vitticeps@CT01131211.H1.1
-------------------M--------PAK--------G--P-L--QSVQVFGRKKTATAVA---HCK-----------R--GN-----GLIKVNGRPLEMIEP-RTLQYKLLEPV---LLL------G-KE-----RF----AG---VDIRVRV-KG----------GGHVAQIYAIRQSISKALVAYYQKYVDEAS--------KKEIKDILIQYDRTLLVADPRRCESKK--FGGPGARARYQKSYR---
>Protopterus_annectens@CT01131211.H1.1
-------------------M--------PAK--------G--P-L--QSVQVFGRKKTATAVA---HCK-----------R--GN-----GLIKVNGRPLEMIEP-RTLQYKLLEPV---LLL------G-KE-----RF----AG---VDIRVRV-KG----------GGHVAQVYAIRQAISKALVAYYQKYVDEAS--------KKEIKDILIQYDRTLLVADPRRCEAKK--FGGPGARARYQKSYR---
>Python_regius@CT01131211.H1.1
-------------------M--------PAK--------G--P-L--QSVQVFGRKKTATAVA---HCK-----------R--GN-----GLIKVNGRPLEMIEP-RTLQYKLLEPV---LLL------G-KE-----RF----AG---VDIRVRV-KG----------GGHVAQIYAIRQSISKALVAYYQKYVDEAS--------KKEIKDILIQYDRTLLVADPRRCESKK--FGGPGARARYQKSYR---
>Sphenodon_punctatus@toto30445.H1.1
-------------------M--------PAK--------G--P-L--QSVQVFGRKKTATAVA---HCK-----------R--GN-----GLIKVNGRPLEMIEP-RTLQYKLLEPV---LLL------G-KE-----RF----AG---VDIRVRV-KG----------GGHVAQIYAIRQSISKALVAYYQKYVDEAS--------KKEIKDILIQYDRTLLVADPRRCESKK--FGGPGARARYQKSYR---
>Trachemys_scripta@CT01131211.H1.1
-------------------M--------PAK--------G--P-L--QSVQVFGRKKTATAVA---HCK-----------R--GN-----GLIKVNGRPLEMIEP-RTLQYKLLEPV---LLL------G-KE-----RF----AG---VDIRVRV-KG----------GGHVAQIYAIRQSISKALVAYYQKYVDEAS--------KKEIKDILIQYDRTLLVADPRRCESKK--FGGPGARARYQKSYR---
