# Supplementary material for: A phylogenomic framework and timescale for comparative studies of tunicates
Source: BMC Biol. 2018 Apr 13;16:39. doi: 10.1186/s12915-018-0499-2 (PMC5899321; doi:10.1186/s12915-018-0499-2)
Supplement: Supplementary file 4 — Supporting data. Transcriptome assemblies, alignments, and trees. (ZIP 38502 kb) [file 12915_2018_499_MOESM4_ESM.zip › 12915_2018_499_MOESM4_ESM/12915_2018_499 (Delsuc) Files Updated 23-03-2018/rps17.fasta]

>Strongylocentrotus_purpuratus@XP_001184609
---------------------------------------------------------------------------------------------------------------------------------------------------------------------------------------------------------------------------------------------------------------------------------------------------------------------------------------------------------------------------------------------------------------------------------------------------------------------------------------------------------------------------------------------------------------------------------------------------------------------------------------------------------------------------------------------------------------------------------------------------------XMGRVRTKTVKKAARVIIEKYYTRLT-L-DFHTNKRVC--EEIAII-PSKRLRNQIAGFVTHLMKR--IQ--KG-AVR-----GISI-----KLQEEERERRDNYV-PEVSAL--E--Q-D----------I--I------EV--D-PDTKDML--KLL-D-F-----N---IT-N---L--------Q---V--T------E------P------------A------------A--P------G-----------------------M-A---F------R--G------------P-R--L-------------------------------------------------------------------------------------------------------------------------------------------------------------------------------------------------------------------------------------------------------------------------------------------------------------------------------------------------------------------------------------------------------------------------------------------------------------------------------------------------------------------------------------------------------------------------------------------------------------------------------------------------------------------------------------------------------------------------------------------------------------------------------------------------------------------
>Paracentrotus_lividus@CT01070710.H1.1
----------------------------------------------------------------------------------------------------------------------------------------------------------------------------------------------------------------------------------------------------------------------------------------------------------------------------------------------------------------------------------------------------------------------------------------------------------------------------------------------------------------------------------------------------------------------------------------------------------------------------------------------------------------------------------------------------------------------------------------------------------MGRVRTKTVKKASRVIIEKYYTRLT-L-DFHTNKRVC--EDIAII-PSKRLRNQIAGFVTHLMKR--IQ--KG-AVR-----GISI-----KLQEEERERRDNYV-PEVSAL--E--Q-D----------I--I------EV--D-PDTKDML--KLL-D-F-----N---IT-N---L--------Q---V--T------E------P------------A------------A--P------G-----------------------M-A---F------R--G------------P-R--V-------------------------------------------------------------------------------------------------------------------------------------------------------------------------------------------------------------------------------------------------------------------------------------------------------------------------------------------------------------------------------------------------------------------------------------------------------------------------------------------------------------------------------------------------------------------------------------------------------------------------------------------------------------------------------------------------------------------------------------------------------------------------------------------------------------------
>Holothuria_glaberrima@CT01070704.H1.1
------------------------------------------------------------------------------------------------------------------------------------------------------------------------------------------------------------------------------------------------------------------------------------------------------------------------------------------------------------------------------------------------------------------------------------------------------------------------------------------------------------------------------------------------------------------------------------------------------------------------------------------------------------------------------------------------------------------------------------------------------------------VKKAARVIIEKYYTQLT-L-DFHTNKRVC--EEIAII-PSKRLRNQIAGFVTHLMKR--IQ--KG-PVR-----GISI-----KLQEEERERRDNYV-PEVSSL--E--C-D----------L--I------EV--D-PDTKDML--KML-D-F-----D-K-ID-N---L--------Q---V--V------E------P------------S------------M--G------T-----------------------G-Y---N------R--G------------P------------------------------------------------------------------------------------------------------------------------------------------------------------------------------------------------------------------------------------------------------------------------------------------------------------------------------------------------------------------------------------------------------------------------------------------------------------------------------------------------------------------------------------------------------------------------------------------------------------------------------------------------------------------------------------------------------------------------------------------------------------------------------------------------------------------------
>Apostichopus_japonicus@CT01090403.H1.1
------------------------------------------------------------------------------------------------------------------------------------------------------------------------------------------------------------------------------------------------------------------------------------------------------------------------------------------------------------------------------------------------------------------------------------------------------------------------------------------------------------------------------------------------------------------------------------------------------------------------------------------------------------------------------------------------------------------------------------------------------------------VKKAARVIIEKYYTQLT-L-DFHTNKRVC--EEIAII-PSKRLRNQIAGFVTHLMKR--IQ--KG-PVR-----GISI-----KLQEEERERRDNYV-PEVSSL--E--L-D----------L--I------EV--D-PDTKDML--KML-D-F-----D-K-ID-N---L--------Q---V--V------E------P------------T------------M--N------T-----------------------G-Y---N------R--G------------P------------------------------------------------------------------------------------------------------------------------------------------------------------------------------------------------------------------------------------------------------------------------------------------------------------------------------------------------------------------------------------------------------------------------------------------------------------------------------------------------------------------------------------------------------------------------------------------------------------------------------------------------------------------------------------------------------------------------------------------------------------------------------------------------------------------------
>Xenoturbella_bocki@CT01071002.H1.1
----------------------------------------------------------------------------------------------------------------------------------------------------------------------------------------------------------------------------------------------------------------------------------------------------------------------------------------------------------------------------------------------------------------------------------------------------------------------------------------------------------------------------------------------------------------------------------------------------------------------------------------------------------------------------------------------------------------------------------------------------------MGRVRTKTIKKAARVIIEKYYTRLT-L-DFHTNKRIC--EEIAII-PSKKLRNKVAGFVTHLMKR--IQ--KG-PVR-----GISI-----KLQEEERERRDNFV-PETSAL--E--L-E----------L--I------EI--D-ADTKEML--KSL-D-F-----S-N-IQ-N---L--------Q---V--V------Q------P------------A------------N--Q------V-----------------------V-GT--Y------R--P------------G-G----------------------------------------------------------------------------------------------------------------------------------------------------------------------------------------------------------------------------------------------------------------------------------------------------------------------------------------------------------------------------------------------------------------------------------------------------------------------------------------------------------------------------------------------------------------------------------------------------------------------------------------------------------------------------------------------------------------------------------------------------------------------------------------------------------------------
>Danio_rerio@AAH62279
----------------------------------------------------------------------------------------------------------------------------------------------------------------------------------------------------------------------------------------------------------------------------------------------------------------------------------------------------------------------------------------------------------------------------------------------------------------------------------------------------------------------------------------------------------------------------------------------------------------------------------------------------------------------------------------------------------------------------------------------------------MGRVRTKTVKKAARVVIEKYYTRLG-N-DFHINKRVC--EEIAII-PSKPLRNKIAGYVTHLMKR--IQ--RG-PVR-----GISI-----KLQEEERERRDNYV-PEVSAL--D--Q-E----------I--I------EV--D-PDTKEML--KSF-D-F-----G-N-IS-S---L--------Q---V--T------Q------P------------T------------V---------G-----------------------M-N---F------K--T------------P-R--G-V-----------------------------------------------------------------------------------------------------------------------------------------------------------------------------------------------------------------------------------------------------------------------------------------------------------------------------------------------------------------------------------------------------------------------------------------------------------------------------------------------------------------------------------------------------------------------------------------------------------------------------------------------------------------------------------------------------------------------------------------------------------------------------------------------------------------
>Danio_rerio@AAH91562
----------------------------------------------------------------------------------------------------------------------------------------------------------------------------------------------------------------------------------------------------------------------------------------------------------------------------------------------------------------------------------------------------------------------------------------------------------------------------------------------------------------------------------------------------------------------------------------------------------------------------------------------------------------------------------------------------------------------------------------------------------MGRVRTKTVKKAARVIIEKYYTRLG-N-DFHTNKRVC--EEIAII-PSKKLRNKIAGYVTHLMKR--IQ--RG-PVR-----GISI-----KLQEEERERRDNYV-PEVSAL--D--Q-E----------I--I------EV--D-TDTKEML--KLL-D-F-----G-S-LS-N---L--------Q---V--T------Q------P------------P------------V---------G-----------------------M-N---F------K--T------------P-R--G-V-----------------------------------------------------------------------------------------------------------------------------------------------------------------------------------------------------------------------------------------------------------------------------------------------------------------------------------------------------------------------------------------------------------------------------------------------------------------------------------------------------------------------------------------------------------------------------------------------------------------------------------------------------------------------------------------------------------------------------------------------------------------------------------------------------------------
>Bos_taurus@XP_591980
-------------------------------------------------------------------------------------------------------------------------------------------------------------------------------------------------------------------------------------------------------------------------------------------------------------------------------------------------------------------------------------------------------------------------------------------------------------------------------------------------------------------------------------------------------------------------------------------------------------------------------------------------------------------------------------------------------------------------------------------------------XXXMGRVRTKTVKKAARVIIEKYYTRLG-N-DFHTNKRVC--EEIAII-PSKKLRNKIAGYVTHLMKR--IQ--RG-PVR-----GISI-----KLQEEERERRDNYV-PEVSAL--D--Q-E----------I--I------EV--D-PDTKEML--KLL-D-F-----G-S-LS-N---L--------Q---V--T------Q------P------------T------------V---------G-----------------------M-N---F------K--T------------P-R--G-A---V-------------------------------------------------------------------------------------------------------------------------------------------------------------------------------------------------------------------------------------------------------------------------------------------------------------------------------------------------------------------------------------------------------------------------------------------------------------------------------------------------------------------------------------------------------------------------------------------------------------------------------------------------------------------------------------------------------------------------------------------------------------------------------------------------------------
>Gallus_gallus@ACH44076
----------------------------------------------------------------------------------------------------------------------------------------------------------------------------------------------------------------------------------------------------------------------------------------------------------------------------------------------------------------------------------------------------------------------------------------------------------------------------------------------------------------------------------------------------------------------------------------------------------------------------------------------------------------------------------------------------------------------------------------------------------MGRVRTKTVKKAARVIIEKYYTRLG-N-DFHTNKRVC--EEIAII-PSKKLRNKIAGYVTHLMKR--IQ--RG-PVR-----GISI-----KLQEEERERRDNYV-PEVSAL--D--Q-E----------I--I------EV--D-PDTKEML--KLL-D-F-----G-S-LS-N---L--------Q---V--T------Q------P------------T------------V---------G-----------------------M-N---F------K--T------------P-R--G-A---L-------------------------------------------------------------------------------------------------------------------------------------------------------------------------------------------------------------------------------------------------------------------------------------------------------------------------------------------------------------------------------------------------------------------------------------------------------------------------------------------------------------------------------------------------------------------------------------------------------------------------------------------------------------------------------------------------------------------------------------------------------------------------------------------------------------
>Taeniopygia_guttata@XP_002192682
----------------------------------------------------------------------------------------------------------------------------------------------------------------------------------------------------------------------------------------------------------------------------------------------------------------------------------------------------------------------------------------------------------------------------------------------------------------------------------------------------------------------------------------------------------------------------------------------------------------------------------------------------------------------------------------------------------------------------------------------------------MGRVRTKTVKKAARVIIEKYYTRLG-N-DFHTNKRVC--EEIAII-PSKKLRNKIAGYVTHLMKX--IQ--RG-PVR-----GISI-----KLQEEERERRDNYV-PEVSAL--D--Q-E----------I--I------EV--D-PDTKEML--KLL-D-F-----G-S-LS-N---L--------Q---V--T------Q------P------------T------------V---------G-----------------------M-N---F------K--T------------P-R--G-A---L-------------------------------------------------------------------------------------------------------------------------------------------------------------------------------------------------------------------------------------------------------------------------------------------------------------------------------------------------------------------------------------------------------------------------------------------------------------------------------------------------------------------------------------------------------------------------------------------------------------------------------------------------------------------------------------------------------------------------------------------------------------------------------------------------------------
>Ambystoma_mexicanum@45821846.1
----------------------------------------------------------------------------------------------------------------------------------------------------------------------------------------------------------------------------------------------------------------------------------------------------------------------------------------------------------------------------------------------------------------------------------------------------------------------------------------------------------------------------------------------------------------------------------------------------------------------------------------------------------------------------------------------------------------------------------------------------------MGRVRTKTVKKAARVIIEKYYTRLG-N-DFHTNKRVC--EEIAII-PSKKLRNKIAGYVTHLMKR--IQ--RG-PVR-----GISI-----KLQEEERERRDNYV-PEVSAL--D--Q-E----------I--I------EV--D-PDTKEML--RLM-D-Y-----G-G-LS-N---L--------Q---V--T------Q------P------------T------------V---------G-----------------------M-N---F------K--Q------------P-R--G-A---I-------------------------------------------------------------------------------------------------------------------------------------------------------------------------------------------------------------------------------------------------------------------------------------------------------------------------------------------------------------------------------------------------------------------------------------------------------------------------------------------------------------------------------------------------------------------------------------------------------------------------------------------------------------------------------------------------------------------------------------------------------------------------------------------------------------
>Xenopus_laevis@AAH73558
----------------------------------------------------------------------------------------------------------------------------------------------------------------------------------------------------------------------------------------------------------------------------------------------------------------------------------------------------------------------------------------------------------------------------------------------------------------------------------------------------------------------------------------------------------------------------------------------------------------------------------------------------------------------------------------------------------------------------------------------------------MGRVRTKTVKKAARVIIEKYYTRLG-N-DFHTNKRVC--EEIAII-PSKKLRNKIAGYVTHLMKR--IQ--RG-PVR-----GISI-----KLQEEERERRDNYV-PEVSAL--D--Q-E----------I--I------EV--D-PDTKEML--KLL-D-F-----G-G-LS-N---L--------Q---V--T------Q------P------------T------------V---------G-----------------------M-N---F------K--T------------P-R--G-T---V-------------------------------------------------------------------------------------------------------------------------------------------------------------------------------------------------------------------------------------------------------------------------------------------------------------------------------------------------------------------------------------------------------------------------------------------------------------------------------------------------------------------------------------------------------------------------------------------------------------------------------------------------------------------------------------------------------------------------------------------------------------------------------------------------------------
>Xenopus_tropicalis@45903600.17
----------------------------------------------------------------------------------------------------------------------------------------------------------------------------------------------------------------------------------------------------------------------------------------------------------------------------------------------------------------------------------------------------------------------------------------------------------------------------------------------------------------------------------------------------------------------------------------------------------------------------------------------------------------------------------------------------------------------------------------------------------MGRVRTKTVKKAARVIIEKYYTRLG-N-DFHTNKRVC--EEIAII-PSKKLRNKIAGYVTHLMKR--IQ--RG-PVR-----GISI-----KLQEEERERRDNYV-PEVSAL--D--Q-E----------I--I------EV--D-PDTKEML--KLL-E-F-----G-S-LS-N---L--------Q---V--T------Q------P------------T------------V---------G-----------------------M-N---F------K--T------------P-R--G-A---V-------------------------------------------------------------------------------------------------------------------------------------------------------------------------------------------------------------------------------------------------------------------------------------------------------------------------------------------------------------------------------------------------------------------------------------------------------------------------------------------------------------------------------------------------------------------------------------------------------------------------------------------------------------------------------------------------------------------------------------------------------------------------------------------------------------
>Mus_musculus@BAE39333
----------------------------------------------------------------------------------------------------------------------------------------------------------------------------------------------------------------------------------------------------------------------------------------------------------------------------------------------------------------------------------------------------------------------------------------------------------------------------------------------------------------------------------------------------------------------------------------------------------------------------------------------------------------------------------------------------------------------------------------------------------MGRVRTKTVKKAARVIIEKYYTRLG-N-DFHTNKRVC--EEIAII-PSKKLRNKIAGYVTHLMKR--IQ--RG-PVR-----GISI-----KLQEEERERRDNYV-PEVSAL--D--Q-E----------I--I------EV--D-PDTKEML--KLL-D-F-----G-S-LS-N---L--------Q---V--T------Q------P------------T------------V---------G-----------------------M-N---F------K--T------------P-R--G-A---V-------------------------------------------------------------------------------------------------------------------------------------------------------------------------------------------------------------------------------------------------------------------------------------------------------------------------------------------------------------------------------------------------------------------------------------------------------------------------------------------------------------------------------------------------------------------------------------------------------------------------------------------------------------------------------------------------------------------------------------------------------------------------------------------------------------
>Monodelphis_domestica@XP_001371656
---------------------------------------------------------------------------------------------------------------------------------------------------------------------------------------------------------------------------------------------------------------------------------------------------------------------------------------------------------------------------------------------------------------------------------------------------------------------------------------------------------------------------------------------------------------------------------------------------------------------------------------------------------------------------------------------------------------------------------------------------------MAGRVRTKTVKKAARVIIEKYYTRLG-N-DFHTNKRVC--EEIAII-PSKKLRNKIAGYVTHLMKR--IQ--RG-PVR-----GISI-----KLQEEERERRDNYV-PEVSAL--D--Q-E----------I--I------EV--D-PDTKEML--KLL-D-F-----G-S-LS-N---L--------Q---V--T------Q------P------------T------------V---------G-----------------------M-N---F------K--T------------P-R--G-A---V-------------------------------------------------------------------------------------------------------------------------------------------------------------------------------------------------------------------------------------------------------------------------------------------------------------------------------------------------------------------------------------------------------------------------------------------------------------------------------------------------------------------------------------------------------------------------------------------------------------------------------------------------------------------------------------------------------------------------------------------------------------------------------------------------------------
>Callorhinchus_milii@CT01070718.H1.1
-----------------------------------------------------------------------------------------------------------------------------------------------------------------------------------------------------------------------------------------------------------------------------------------------------------------------------------------------------------------------------------------------------------------------------------------------------------------------------------------------------------------------------------------------------------------------------------------------------------------------------------------------------------------------------------------------------------------------------------------------------------GRVRTKTVKKAARVIIEKYYTRLG-N-DFHTNKRVC--EEIAII-PSKRLRNKIAGYVTHLMKR--IQ--RG-PVR-----GISI-----KLQEEERERRDNYV-PEV---------------------------------------------------------------------------------------------------------------------------------------------------------------------------------------------------------------------------------------------------------------------------------------------------------------------------------------------------------------------------------------------------------------------------------------------------------------------------------------------------------------------------------------------------------------------------------------------------------------------------------------------------------------------------------------------------------------------------------------------------------------------------------------------------------------------------------------------------------------------------------------------------------------------------------------------------------------------------------------------------------------------
>Pan_troglodytes@XP_510548
----------------------------------------------------------------------------------------------------------------------------------------------------------------------------------------------------------------------------------------------------------------------------------------------------------------------------------------------------------------------------------------------------------------------------------------------------------------------------------------------------------------------------------------------------------------------------------------------------------------------------------------------------------------------------------------------------------------------------------------------------------XGRVRTKTVKKAARVIIEKYYTRLG-N-DFHTNKRVC--EEIAII-PSKKLRNKIAGYVTHLMKR--IQ--RG-PVR-----GISI-----KLQEEERERRDNYV-PEVSAL--D--Q-E----------I--I------EV--D-PDTKEML--KLL-D-F-----G-S-LS-N---L--------Q---V--T------Q------P------------T------------V---------G-----------------------M-N---F------K--T------------P-R--G-P---V-------------------------------------------------------------------------------------------------------------------------------------------------------------------------------------------------------------------------------------------------------------------------------------------------------------------------------------------------------------------------------------------------------------------------------------------------------------------------------------------------------------------------------------------------------------------------------------------------------------------------------------------------------------------------------------------------------------------------------------------------------------------------------------------------------------
>Petromyzon_marinus@51791673.33
----------------------------------------------------------------------------------------------------------------------------------------------------------------------------------------------------------------------------------------------------------------------------------------------------------------------------------------------------------------------------------------------------------------------------------------------------------------------------------------------------------------------------------------------------------------------------------------------------------------------------------------------------------------------------------------------------------------------------------------------------------MGRVRTKTIKKAARVIIEKYYTRLG-N-DFHTNKRVC--EEIAII-PSKPLRNKIAGYVTHLMKR--IQ--RG-PVR-----GISI-----KLQEEERERRDNYV-PEVSAL--D--H-E----------V--I------EV--D-PDTKEML--KVL-D-F-----G-N-LP-N---L--------Q---V--T------Q------P------------I------------L---------G-----------------------M-A---F------R--S------------P-R----------------------------------------------------------------------------------------------------------------------------------------------------------------------------------------------------------------------------------------------------------------------------------------------------------------------------------------------------------------------------------------------------------------------------------------------------------------------------------------------------------------------------------------------------------------------------------------------------------------------------------------------------------------------------------------------------------------------------------------------------------------------------------------------------------------------
>Lethenteron_japonicum@CT01080929.H1.1
----------------------------------------------------------------------------------------------------------------------------------------------------------------------------------------------------------------------------------------------------------------------------------------------------------------------------------------------------------------------------------------------------------------------------------------------------------------------------------------------------------------------------------------------------------------------------------------------------------------------------------------------------------------------------------------------------------------------------------------------------------MGRVRTKTIKKAARVIIEKYYTRLG-N-DFHTNKRVC--EEIAII-PSKPLRNKIAGYVTHLMKR--IQ--RG-PVR-----GISI-----KLQEEERERRDNYV-PEVSAL--D--H-E----------V--I------EV--D-PDTKEML--KVL-D-F-----G-N-LP-N---L--------Q---V--T------Q------P------------I------------L---------G-----------------------M-A---F------R--S------------P-R----------------------------------------------------------------------------------------------------------------------------------------------------------------------------------------------------------------------------------------------------------------------------------------------------------------------------------------------------------------------------------------------------------------------------------------------------------------------------------------------------------------------------------------------------------------------------------------------------------------------------------------------------------------------------------------------------------------------------------------------------------------------------------------------------------------------
>Eptatretus_burgeri@53860405.1
----------------------------------------------------------------------------------------------------------------------------------------------------------------------------------------------------------------------------------------------------------------------------------------------------------------------------------------------------------------------------------------------------------------------------------------------------------------------------------------------------------------------------------------------------------------------------------------------------------------------------------------------------------------------------------------------------------------------------------------------------------MGRVRTKTVKKAARVIIEKYYTRLG-S-DFHTNKRVC--EEIAII-PSKPLRNKIAGYVTHLMKR--IQ--RG-PVR-----GISI-----KLQEEERERRDNYV-PEVSAL--D--Q-D----------V--I------EI--D-PDTKEML--KLL-D-F-----G-N-LP-N---L--------Q---V--N------Q------P------------L------------V---------G-----------------------M-A---F------R--Q------------P-R----------------------------------------------------------------------------------------------------------------------------------------------------------------------------------------------------------------------------------------------------------------------------------------------------------------------------------------------------------------------------------------------------------------------------------------------------------------------------------------------------------------------------------------------------------------------------------------------------------------------------------------------------------------------------------------------------------------------------------------------------------------------------------------------------------------------
>Leucoraja_erinacea@CO050855.H1.1
----------------------------------------------------------------------------------------------------------------------------------------------------------------------------------------------------------------------------------------------------------------------------------------------------------------------------------------------------------------------------------------------------------------------------------------------------------------------------------------------------------------------------------------------------------------------------------------------------------------------------------------------------------------------------------------------------------------------------------------------------------MGRVRTKTVKKAARVIIEKYYTRLG-N-DFHTNKRVC--EEIAII-PSKKLRNKIAGYVTHLMKR--IQ--RG-PVR-----GISI-----KLQEEERERRDNYV-PEVSAL--D--Q-E----------M--I------EV--D-PDTKEML--KLL-D-F-----G-S-LS-N---L--------Q---V--T------Q------P------------S------------V---------G-----------------------M-A---F------R--T------------P-R----------------------------------------------------------------------------------------------------------------------------------------------------------------------------------------------------------------------------------------------------------------------------------------------------------------------------------------------------------------------------------------------------------------------------------------------------------------------------------------------------------------------------------------------------------------------------------------------------------------------------------------------------------------------------------------------------------------------------------------------------------------------------------------------------------------------
>Molgula_tectiformis@CT01060803.H2.1
----------------------------------------------------------------------------------------------------------------------------------------------------------------------------------------------------------------------------------------------------------------------------------------------------------------------------------------------------------------------------------------------------------------------------------------------------------------------------------------------------------------------------------------------------------------------------------------------------------------------------------------------------------------------------------------------------------------------------------------------------------MGRVRTKTVKKAARVIIEKYYTRLT-L-DFHTNKRVC--EEIAII-PSKKLRNQIAGFVTHLMKR--IH--QG-PVR-----GISI-----KLQEEERERRDNYV-PEVSAL--D--L-E----------V--I------EV--D-TTTKEML--KVL-D-F-----A-S-IP-N---L--------Q---V--M------Q------T------------N----V-------T--F------P----P------------------N-N---T------N--L------------P-R--Q-G---G-------------------------------------------------------------------------------------------------------------------------------------------------------------------------------------------------------------------------------------------------------------------------------------------------------------------------------------------------------------------------------------------------------------------------------------------------------------------------------------------------------------------------------------------------------------------------------------------------------------------------------------------------------------------------------------------------------------------------------------------------------------------------------------------------------------
>Bostrichobranchus_pilularis@CT01091002.H1.1
----------------------------------------------------------------------------------------------------------------------------------------------------------------------------------------------------------------------------------------------------------------------------------------------------------------------------------------------------------------------------------------------------------------------------------------------------------------------------------------------------------------------------------------------------------------------------------------------------------------------------------------------------------------------------------------------------------------------------------------------------------MGRVRTKTVKKAARVIIEKYYTRLT-L-DFHTNKRVC--EEIAII-PSKKLRNQIAGFVTHLMKR--IR--QG-PVR-----GISI-----KLQEEERERRDNYV-PEVSAL--D--Q-D----------V--L------EV--D-VTTKEML--KIL-D-F-----A-S-IP-N---L--------Q---V--M------Q------T------------G----V-------N--F------P----T------------------N-N---T------A--L------------N-R----------------------------------------------------------------------------------------------------------------------------------------------------------------------------------------------------------------------------------------------------------------------------------------------------------------------------------------------------------------------------------------------------------------------------------------------------------------------------------------------------------------------------------------------------------------------------------------------------------------------------------------------------------------------------------------------------------------------------------------------------------------------------------------------------------------------
>Molgula_occidentalis@CT01091002.H1.1
----------------------------------------------------------------------------------------------------------------------------------------------------------------------------------------------------------------------------------------------------------------------------------------------------------------------------------------------------------------------------------------------------------------------------------------------------------------------------------------------------------------------------------------------------------------------------------------------------------------------------------------------------------------------------------------------------------------------------------------------------------MGRVRTKTVKKAARVIIEKYYTRLT-L-DFHTNKRVC--EEIAII-PSKKLRNQIAGFVTHLMKR--IH--QG-PVR-----GISI-----KLQEEERERRDNYV-PEVSAL--D--Q-D----------V--I------EV--D-VTTKEML--KVL-D-F-----A-A-IP-N---L--------Q---V--M------Q------T------------G----V-------N--F------T----A------------------N-N---------------------------------------------------------------------------------------------------------------------------------------------------------------------------------------------------------------------------------------------------------------------------------------------------------------------------------------------------------------------------------------------------------------------------------------------------------------------------------------------------------------------------------------------------------------------------------------------------------------------------------------------------------------------------------------------------------------------------------------------------------------------------------------------------------------------------------------------------
>Ciona_intestinalis@XP_002125234
----------------------------------------------------------------------------------------------------------------------------------------------------------------------------------------------------------------------------------------------------------------------------------------------------------------------------------------------------------------------------------------------------------------------------------------------------------------------------------------------------------------------------------------------------------------------------------------------------------------------------------------------------------------------------------------------------------------------------------------------------------MGRVRTKTVKKAARVIIEKYYMKLT-L-DFHTNKRVC--EEIAII-PSKKLRNQIAGFVTHLMKR--IR--VG-PVR-----GISI-----KLQEEERERRDNYV-PDVSAL--D--Q-D----------I--I------EV--D-PTTKEML--KSL-D-F-----G-N-IP-G---L--------Q---L--M------Q------S------------G----N-------N--F------------------------------N-N---Q------N--R------------G-N--Q-G---YQA-R---------------------------------------------------------------------------------------------------------------------------------------------------------------------------------------------------------------------------------------------------------------------------------------------------------------------------------------------------------------------------------------------------------------------------------------------------------------------------------------------------------------------------------------------------------------------------------------------------------------------------------------------------------------------------------------------------------------------------------------------------------------------------------------------------------
>Ciona_savignyi@37882053.21
----------------------------------------------------------------------------------------------------------------------------------------------------------------------------------------------------------------------------------------------------------------------------------------------------------------------------------------------------------------------------------------------------------------------------------------------------------------------------------------------------------------------------------------------------------------------------------------------------------------------------------------------------------------------------------------------------------------------------------------------------------MGRVRTKTVKKAAKVIIEKYYMKLT-L-DFHTNKRVC--EEIAII-PSKKLRNQIAGFVTHLMKR--IR--VG-PVR-----GISI-----KLQEEERERRDNYV-PDVSAL--D--Q-D----------I--I------EV--D-PTTKEML--KVL-D-F-----G-N-IP-G---L--------Q---L--M------Q------S------------G----N-------N--F------------------------------------------------------------------------------------------------------------------------------------------------------------------------------------------------------------------------------------------------------------------------------------------------------------------------------------------------------------------------------------------------------------------------------------------------------------------------------------------------------------------------------------------------------------------------------------------------------------------------------------------------------------------------------------------------------------------------------------------------------------------------------------------------------------------------------------------------------------------------------------
>Phallusia_mammilata@CT01091002.H1.1
----------------------------------------------------------------------------------------------------------------------------------------------------------------------------------------------------------------------------------------------------------------------------------------------------------------------------------------------------------------------------------------------------------------------------------------------------------------------------------------------------------------------------------------------------------------------------------------------------------------------------------------------------------------------------------------------------------------------------------------------------------MGRVRTKTVKKAARVIIEKYYMKLT-L-DFHTNKRVC--EEIAII-PSKKLRNQIAGFVTHLMKR--IH--AG-PVR-----GISI-----KLQEEERERRDNYV-PDVSAL--D--Q-D----------I--I------EV--D-PTTKEML--KVL-D-F-----G-N-IQ-G---I--------Q---L--T------Q------S------------V----N-------N--FTG-QGR-NTGYVG--R--------------------------------------------------------------------------------------------------------------------------------------------------------------------------------------------------------------------------------------------------------------------------------------------------------------------------------------------------------------------------------------------------------------------------------------------------------------------------------------------------------------------------------------------------------------------------------------------------------------------------------------------------------------------------------------------------------------------------------------------------------------------------------------------------------------------------------------------------------------------
>Clavelina_lepadiformis@CT01091002.H1.1
----------------------------------------------------------------------------------------------------------------------------------------------------------------------------------------------------------------------------------------------------------------------------------------------------------------------------------------------------------------------------------------------------------------------------------------------------------------------------------------------------------------------------------------------------------------------------------------------------------------------------------------------------------------------------------------------------------------------------------------------------------MGRVRTKTVKKAARVIIEKYYMKLT-L-DFHTNKRVC--EEIAII-PSKKLRNQIAGFVTHLMKR--IR--VG-PVR-----GISI-----KLQEEERERRDNFV-PDVSAL--D--Q-D----------I--I------EV--D-ATTKEML--KVM-D-F-----G-N-IQ-G---L--------Q---L--M------Q------S------------GN---N-------N--FSG-QAR------------------------------------------------------------------------------------------------------------------------------------------------------------------------------------------------------------------------------------------------------------------------------------------------------------------------------------------------------------------------------------------------------------------------------------------------------------------------------------------------------------------------------------------------------------------------------------------------------------------------------------------------------------------------------------------------------------------------------------------------------------------------------------------------------------------------------------------------------------------------------
>Cystodytes_dellechiajei@CT01091002.H1.1
----------------------------------------------------------------------------------------------------------------------------------------------------------------------------------------------------------------------------------------------------------------------------------------------------------------------------------------------------------------------------------------------------------------------------------------------------------------------------------------------------------------------------------------------------------------------------------------------------------------------------------------------------------------------------------------------------------------------------------------------------------MGRVRTKTVKKAARVIIEKYYMKLT-L-DFHTNKRVC--EQVAII-PSKKLRNQIAGFVTHLMQR--IR--KG-PVR-----GISI-----KLQEEERERRDNYV-PEVSAL--D--Q-D----------I--I------EV--D-ATTKEML--KVL-D-F-----H-N-IQ-G---L--------Q---L--M------Q------T------------G----S-------G--FKD-RQR------------------------------------------------------------------------------------------------------------------------------------------------------------------------------------------------------------------------------------------------------------------------------------------------------------------------------------------------------------------------------------------------------------------------------------------------------------------------------------------------------------------------------------------------------------------------------------------------------------------------------------------------------------------------------------------------------------------------------------------------------------------------------------------------------------------------------------------------------------------------------
>Styela_plicata@CT01091002.H1.1
----------------------------------------------------------------------------------------------------------------------------------------------------------------------------------------------------------------------------------------------------------------------------------------------------------------------------------------------------------------------------------------------------------------------------------------------------------------------------------------------------------------------------------------------------------------------------------------------------------------------------------------------------------------------------------------------------------------------------------------------------------MGRVRTKTVKKAARVIIEKYYTRLT-L-DFHTNKRVC--EEIAII-PSKKLRNQIAGFVTHLMKR--IR--QG-PVR-----GISI-----KLQEEERERRDNYV-PEQSAL--D--Q-E----------F--I------EV--D-ATTKEML--KVL-E-F-----S-G-IP-N---L--------Q---L--M------Q------T------------T----V-----------------------------------------------------------------------------------------------------------------------------------------------------------------------------------------------------------------------------------------------------------------------------------------------------------------------------------------------------------------------------------------------------------------------------------------------------------------------------------------------------------------------------------------------------------------------------------------------------------------------------------------------------------------------------------------------------------------------------------------------------------------------------------------------------------------------------------------------------------------------------------------------
>Polyandrocarpa_maxima@CT02091002.H1.1
----------------------------------------------------------------------------------------------------------------------------------------------------------------------------------------------------------------------------------------------------------------------------------------------------------------------------------------------------------------------------------------------------------------------------------------------------------------------------------------------------------------------------------------------------------------------------------------------------------------------------------------------------------------------------------------------------------------------------------------------------------MGRVRTKTVKKAARVIIEKYYTRLT-L-DFHTNKRVC--EEIAII-PSKKLRNQIAGFVTHLMKR--IR--QG-PVR-----GISI-----KLQEEERERRDNYV-PEQSAL--D--Q-E----------I--I------EV--D-ATTKEML--KVL-D-F-----A-G-IP-N---L--------Q---L--M------Q------T------------T----V-----------------------------------------------------------------------------------------------------------------------------------------------------------------------------------------------------------------------------------------------------------------------------------------------------------------------------------------------------------------------------------------------------------------------------------------------------------------------------------------------------------------------------------------------------------------------------------------------------------------------------------------------------------------------------------------------------------------------------------------------------------------------------------------------------------------------------------------------------------------------------------------------
>Dendrodoa_grossularia@CT02091002.H1.1
----------------------------------------------------------------------------------------------------------------------------------------------------------------------------------------------------------------------------------------------------------------------------------------------------------------------------------------------------------------------------------------------------------------------------------------------------------------------------------------------------------------------------------------------------------------------------------------------------------------------------------------------------------------------------------------------------------------------------------------------------------MGRVRTKTVKKAARVIIEKYYTRLT-L-DFHTNKRVC--EEIAII-PSKKLRNQIAGFVTHLMKR--IR--QG-PVR-----GISI-----KLQEEERERRDNYV-PEQSAL--D--Q-E----------V--I------EV--D-ATTKEML--KIL-D-F-----A-G-IP-N---L--------Q---L--M------Q------T------------T----V-------P--S------Y----G------------------V-V---G------N--A------------Q-R--G-G---G-------------------------------------------------------------------------------------------------------------------------------------------------------------------------------------------------------------------------------------------------------------------------------------------------------------------------------------------------------------------------------------------------------------------------------------------------------------------------------------------------------------------------------------------------------------------------------------------------------------------------------------------------------------------------------------------------------------------------------------------------------------------------------------------------------------
>Halocynthia_roretzi@CT01091210.H1.1
----------------------------------------------------------------------------------------------------------------------------------------------------------------------------------------------------------------------------------------------------------------------------------------------------------------------------------------------------------------------------------------------------------------------------------------------------------------------------------------------------------------------------------------------------------------------------------------------------------------------------------------------------------------------------------------------------------------------------------------------------------------KTVKKAARVIIEKYYTRLT-L-DFHTNKRVC--EEIAII-PSKKLRNQIAGFVTHLMKR--IR--QG-PVR-----GISI-----KLQEEERERRDNYV-PEQSAL--D--Q-E-------------I------EV--D-ATTKEML--KAL-E-F-----N-S-IP-N---L--------Q---L--M------Q------T------------N----V-------P--T------F----G------------------------------------------------------------------------------------------------------------------------------------------------------------------------------------------------------------------------------------------------------------------------------------------------------------------------------------------------------------------------------------------------------------------------------------------------------------------------------------------------------------------------------------------------------------------------------------------------------------------------------------------------------------------------------------------------------------------------------------------------------------------------------------------------------------------------------------------------------------------------
>Molgula_gulf@CT01091002.H1.1
----------------------------------------------------------------------------------------------------------------------------------------------------------------------------------------------------------------------------------------------------------------------------------------------------------------------------------------------------------------------------------------------------------------------------------------------------------------------------------------------------------------------------------------------------------------------------------------------------------------------------------------------------------------------------------------------------------------------------------------------------------MGRVRTKTVKKAARVIIEKYYTRLT-L-DFHTNKRVC--EEIAII-PSKKLRNQIAGFVTHLMKR--IH--RG-PVR-----GISI-----KLQEEERERRDNFV-PDVSAL--D--L-D----------V--I------EV--D-PTTKEML--KVL-D-F-----T-G-IQ-N---L--------Q---V--M------Q------V------------G----V-------P--F------A----S------------------N-P---T------P--A------------Q-R----------------------------------------------------------------------------------------------------------------------------------------------------------------------------------------------------------------------------------------------------------------------------------------------------------------------------------------------------------------------------------------------------------------------------------------------------------------------------------------------------------------------------------------------------------------------------------------------------------------------------------------------------------------------------------------------------------------------------------------------------------------------------------------------------------------------
>Branchiostoma_floridae@30919544.34
----------------------------------------------------------------------------------------------------------------------------------------------------------------------------------------------------------------------------------------------------------------------------------------------------------------------------------------------------------------------------------------------------------------------------------------------------------------------------------------------------------------------------------------------------------------------------------------------------------------------------------------------------------------------------------------------------------------------------------------------------------MGRVRTKTIKKAARVIIEKYYTRLT-L-DFHTNKRIC--EEIAII-PSKKLRNKVAGFVTHLMKR--IQ--RG-PVR-----GISI-----KLQEEERERRDNYV-PEVSAI--D--Q-D----------I--I------EV--D-PDTKEML--KSL-D-F-----G-N-IS-G---L--------Q---V--T------Q------P------------V------------G---------V-----------------------P-G---F------R--A------------P-K--N-P-----------------------------------------------------------------------------------------------------------------------------------------------------------------------------------------------------------------------------------------------------------------------------------------------------------------------------------------------------------------------------------------------------------------------------------------------------------------------------------------------------------------------------------------------------------------------------------------------------------------------------------------------------------------------------------------------------------------------------------------------------------------------------------------------------------------
>Patiria_pectinifera@93304162.1
----------------------------------------------------------------------------------------------------------------------------------------------------------------------------------------------------------------------------------------------------------------------------------------------------------------------------------------------------------------------------------------------------------------------------------------------------------------------------------------------------------------------------------------------------------------------------------------------------------------------------------------------------------------------------------------------------------------------------------------------------------MGRVRTKTVKKAARVIIEKYYTRLT-L-DFHTNKRVC--EEIAII-PSKKLRNKIAGFVTHLMKR--IQ--AG-PVR-----GISI-----KLQEEERERRDNYV-PEISAI--E--Q-D----------I--I------EV--D-PDTKEML--KVL-D-F-----G-T-IQ-N---L--------Q---V--T------E------P------------V----------------------A-----------------------P-G---F------R--A------------P------------------------------------------------------------------------------------------------------------------------------------------------------------------------------------------------------------------------------------------------------------------------------------------------------------------------------------------------------------------------------------------------------------------------------------------------------------------------------------------------------------------------------------------------------------------------------------------------------------------------------------------------------------------------------------------------------------------------------------------------------------------------------------------------------------------------
>Patiria_miniata@CT06100729.H1.1
----------------------------------------------------------------------------------------------------------------------------------------------------------------------------------------------------------------------------------------------------------------------------------------------------------------------------------------------------------------------------------------------------------------------------------------------------------------------------------------------------------------------------------------------------------------------------------------------------------------------------------------------------------------------------------------------------------------------------------------------------------MGRVRTKTVKKAARVIIEKYYTRLT-L-DFHTNKRVC--EEIAII-PSKKLRNKIAGFVTHLMKR--IQ--AG-PVR-----GISI-----KLQEEERERRDNYV-PEISAI--E--Q-D----------I--I------EV--D-PDTKEML--KVL-D-F-----G-T-IQ-N---L--------Q---V--T------E------P------------V----------------------A-----------------------P-G---F------R--A------------P------------------------------------------------------------------------------------------------------------------------------------------------------------------------------------------------------------------------------------------------------------------------------------------------------------------------------------------------------------------------------------------------------------------------------------------------------------------------------------------------------------------------------------------------------------------------------------------------------------------------------------------------------------------------------------------------------------------------------------------------------------------------------------------------------------------------
>Saccoglossus_kowalevskii@XP_002740774
----------------------------------------------------------------------------------------------------------------------------------------------------------------------------------------------------------------------------------------------------------------------------------------------------------------------------------------------------------------------------------------------------------------------------------------------------------------------------------------------------------------------------------------------------------------------------------------------------------------------------------------------------------------------------------------------------------------------------------------------------------MGRVRTKTIKKAARVIIEKYYTRLT-L-DFHTNKRVC--EEIAII-PSKKLRNKIAGFVTHLMRR--IQ--RG-PVR-----GISI-----KLQEEERERRDNFV-PDVSAL--E--Q-D----------I--I------EV--D-SDTKEML--KVL-D-F-----G-S-IT-N---L--------Q---V--T------Q------P------------I------------T--P------G-----------------------V-S---F------R--G------------P-R--T-------------------------------------------------------------------------------------------------------------------------------------------------------------------------------------------------------------------------------------------------------------------------------------------------------------------------------------------------------------------------------------------------------------------------------------------------------------------------------------------------------------------------------------------------------------------------------------------------------------------------------------------------------------------------------------------------------------------------------------------------------------------------------------------------------------------
>Ptychodera_flava@CT01071220.H1.1
----------------------------------------------------------------------------------------------------------------------------------------------------------------------------------------------------------------------------------------------------------------------------------------------------------------------------------------------------------------------------------------------------------------------------------------------------------------------------------------------------------------------------------------------------------------------------------------------------------------------------------------------------------------------------------------------------------------------------------------------------------MGRVRTKTIKKAARVIIEKYYTRLT-L-DFHTNKRVC--EEIAII-PSKKLRNKIAGFVTHLMKR--IQ--RG-PVR-----GISI-----KLQEEERERRDNYV-PEVSAL--E--Q-D----------I--V------EV--D-SDTKEML--KVL-D-F-----G-N-IP-N---L--------Q---V--T------Q------P------------I------------T--Q------G-----------------------V-S---F------R--G------------P-R----------------------------------------------------------------------------------------------------------------------------------------------------------------------------------------------------------------------------------------------------------------------------------------------------------------------------------------------------------------------------------------------------------------------------------------------------------------------------------------------------------------------------------------------------------------------------------------------------------------------------------------------------------------------------------------------------------------------------------------------------------------------------------------------------------------------
>Balanoglossus_clavigerus@FN988197.H1.1
----------------------------------------------------------------------------------------------------------------------------------------------------------------------------------------------------------------------------------------------------------------------------------------------------------------------------------------------------------------------------------------------------------------------------------------------------------------------------------------------------------------------------------------------------------------------------------------------------------------------------------------------------------------------------------------------------------------------------------------------------------------------ARVIIEKYYTRLT-L-DFHTNKRVC--EEIAII-PSKKLRNKVAGFVTHLMKR--IQ--RG-PVR-----GISI-----KLQEEERERRDNYV-PEVSAL--E--Q-D----------I--V------EV--D-SDTKEML--KVL-D-F-----G-N-IP-N---L--------Q---V--T------Q------P------------I------------T--T------G-----------------------V-S---F------R--G------------P-R----------------------------------------------------------------------------------------------------------------------------------------------------------------------------------------------------------------------------------------------------------------------------------------------------------------------------------------------------------------------------------------------------------------------------------------------------------------------------------------------------------------------------------------------------------------------------------------------------------------------------------------------------------------------------------------------------------------------------------------------------------------------------------------------------------------------
>Oikopleura_dioica@CBY14020
----------------------------------------------------------------------------------------------------------------------------------------------------------------------------------------------------------------------------------------------------------------------------------------------------------------------------------------------------------------------------------------------------------------------------------------------------------------------------------------------------------------------------------------------------------------------------------------------------------------------------------------------------------------------------------------------------------------------------------------------------------MGRVRTKTVKKASRRIIEKYYMMLN-L-DFHTNKRVI--EEIAII-PTKRLRNQIAGFITHLMKR--IR--AG-PVR-----GISI-----KLQEEERERRDNYV-PEVSALS-D--S-N----------L--L------DV--D-PATSAMV--KAL-E-V-----E-N--K-E---A--------L---V--D------A------L------------K----C-------T--EAR-A--------------------------------------------------------------------------------------------------------------------------------------------------------------------------------------------------------------------------------------------------------------------------------------------------------------------------------------------------------------------------------------------------------------------------------------------------------------------------------------------------------------------------------------------------------------------------------------------------------------------------------------------------------------------------------------------------------------------------------------------------------------------------------------------------------------------------------------------------------------------------------
>Anolis_carolinensis@XP_003227405
----------------------------------------------------------------------------------------------------------------------------------------------------------------------------------------------------------------------------------------------------------------------------------------------------------------------------------------------------------------------------------------------------------------------------------------------------------------------------------------------------------------------------------------------------------------------------------------------------------------------------------------------------------------------------------------------------------------------------------------------------------XGRVRTKTVKKAARVIIEKYYTRLG-N-DFHTNKRVC--EEIAII-PSKKLRNKIAGYVTHLMKR--IQ--RG-PVR-----GISI-----KLQEEERERRDNYV-PEVSAL--D--Q-E----------I--I------EV--D-PDTKEML--KLL-D-F-----G-S-LS-N---L--------Q---V--T------Q------P------------T------------V---------G-----------------------M-N---F------K--T------------P-R--G-A---I-------------------------------------------------------------------------------------------------------------------------------------------------------------------------------------------------------------------------------------------------------------------------------------------------------------------------------------------------------------------------------------------------------------------------------------------------------------------------------------------------------------------------------------------------------------------------------------------------------------------------------------------------------------------------------------------------------------------------------------------------------------------------------------------------------------
>Eucidaris_tribuloides@CT01120103.H1.1
----------------------------------------------------------------------------------------------------------------------------------------------------------------------------------------------------------------------------------------------------------------------------------------------------------------------------------------------------------------------------------------------------------------------------------------------------------------------------------------------------------------------------------------------------------------------------------------------------------------------------------------------------------------------------------------------------------------------------------------------------------MGRVRTKTVKKAARVIIEKYYTRLT-L-DFHTNKRVC--EEIAII-PSKRLRNQIAGFVTHLMKR--IQ--KG-PVR-----GISI-----KLQEEERERRDNYV-PEVSAL--E--Q-D----------I--I------EV--D-PDTKEML--KLL-D-F-----N---IT-N---L--------Q---V--T------E------P------------T------------A--P------G-----------------------------F------R--G------------P-R----------------------------------------------------------------------------------------------------------------------------------------------------------------------------------------------------------------------------------------------------------------------------------------------------------------------------------------------------------------------------------------------------------------------------------------------------------------------------------------------------------------------------------------------------------------------------------------------------------------------------------------------------------------------------------------------------------------------------------------------------------------------------------------------------------------------
>Lytechinus_variegatus@JI442207.H1.1
----------------------------------------------------------------------------------------------------------------------------------------------------------------------------------------------------------------------------------------------------------------------------------------------------------------------------------------------------------------------------------------------------------------------------------------------------------------------------------------------------------------------------------------------------------------------------------------------------------------------------------------------------------------------------------------------------------------------------------------------------------MGRVRTKTVKKASRVIIEKYYTRLT-L-DFHTNKRVC--EEIAII-PSKRLRNQIAGFVTHLMKR--IQ--KG-AVR-----GISI-----KLQEEERERRDNYV-PEVSAL--E--Q-D----------I--I------EV--D-PDTKDML--KLL-D-F-----N---IT-N---L--------Q---V--T------E------P------------A------------A--P------G-----------------------M-A---F------R--G------------P-R--L-------------------------------------------------------------------------------------------------------------------------------------------------------------------------------------------------------------------------------------------------------------------------------------------------------------------------------------------------------------------------------------------------------------------------------------------------------------------------------------------------------------------------------------------------------------------------------------------------------------------------------------------------------------------------------------------------------------------------------------------------------------------------------------------------------------------
>Oreochromis_niloticus@XP_004558073
----------------------------------------------------------------------------------------------------------------------------------------------------------------------------------------------------------------------------------------------------------------------------------------------------------------------------------------------------------------------------------------------------------------------------------------------------------------------------------------------------------------------------------------------------------------------------------------------------------------------------------------------------------------------------------------------------------------------------------------------------------MGRVRTKTVKKAARVIIEKYYTRLG-N-DFHTNKRVC--EEIAII-PSKPLRNKIAGYVTHLMKR--IQ--RG-PVR-----GISI-----KLQEEERERRDNYV-PEISAL--D--Q-E----------I--I------EV--D-PDTKEML--KML-D-F-----G-G-LS-N---L--------Q---V--T------Q------P------------S------------I---------G-----------------------M-N---F------K--T------------P-R--G-L-----------------------------------------------------------------------------------------------------------------------------------------------------------------------------------------------------------------------------------------------------------------------------------------------------------------------------------------------------------------------------------------------------------------------------------------------------------------------------------------------------------------------------------------------------------------------------------------------------------------------------------------------------------------------------------------------------------------------------------------------------------------------------------------------------------------
>Crotalus_adamanteus@AFJ51293
----------------------------------------------------------------------------------------------------------------------------------------------------------------------------------------------------------------------------------------------------------------------------------------------------------------------------------------------------------------------------------------------------------------------------------------------------------------------------------------------------------------------------------------------------------------------------------------------------------------------------------------------------------------------------------------------------------------------------------------------------------MGRVRTKTVKKAARVIIEKYYTRLG-N-DFHTNKRVC--EEIAII-PSKKLRNKIAGYVTHLMKR--IQ--RG-PVR-----GISI-----KLQEEERERRDNYV-PEVSAL--D--Q-E----------I--I------EV--D-PDTKEML--KLL-D-F-----G-S-LS-N---L--------Q---V--T------Q------P------------T------------V---------G-----------------------M-N---F------K--T------------P-R--G-A---I-------------------------------------------------------------------------------------------------------------------------------------------------------------------------------------------------------------------------------------------------------------------------------------------------------------------------------------------------------------------------------------------------------------------------------------------------------------------------------------------------------------------------------------------------------------------------------------------------------------------------------------------------------------------------------------------------------------------------------------------------------------------------------------------------------------
>Sarcophilus_harrisii@XP_003755215
--------------------------------------------------------------------------------------------------------------------------------------------------------------------------------------------------------------------------------------------------------------------------------------------------------------------------------------------------------------------------------------------------------------------------------------------------------------------------------------------------------------------------------------------------------------------------------------------------------------------------------------------------------------------------------------------------------------------------------------------------------------------------------RLG-N-DFHTNKRVR--EAIAII-PSQKLRNKIAGYVTHLMKR--IQ--RG-PVR-----GISI-----KLQEEERERRDNYV-PEVSAL--D--Q-E----------I--I------EV--D-PDTKEML--KLL-D-F-----G-S-LS-N---L--------Q---V--T------Q------P------------T------------V---------G-----------------------M-N---F------K--T------------P-R--G-A---V-------------------------------------------------------------------------------------------------------------------------------------------------------------------------------------------------------------------------------------------------------------------------------------------------------------------------------------------------------------------------------------------------------------------------------------------------------------------------------------------------------------------------------------------------------------------------------------------------------------------------------------------------------------------------------------------------------------------------------------------------------------------------------------------------------------
>Doliolum_nationalis@Dnat1816.H1.1
----------------------------------------------------------------------------------------------------------------------------------------------------------------------------------------------------------------------------------------------------------------------------------------------------------------------------------------------------------------------------------------------------------------------------------------------------------------------------------------------------------------------------------------------------------------------------------------------------------------------------------------------------------------------------------------------------------------------------------------------------------MGRVRTKTVKKAARVIIEKYYMKLT-L-DFHTNKRVC--EEIAII-PSKKLRNQIAGFVTHLMKR--IQ--AG-PVR-----GISI-----KLQEEERDRRDNYV-PDVSAL--D--Q-E----------I--F------EV--D-ATTKEML--KVL-D-F-----G-N-I------------------------------------------------------------------------------------------------------------------------------------------------------------------------------------------------------------------------------------------------------------------------------------------------------------------------------------------------------------------------------------------------------------------------------------------------------------------------------------------------------------------------------------------------------------------------------------------------------------------------------------------------------------------------------------------------------------------------------------------------------------------------------------------------------------------------------------------------------------------------------------------------------------------------------------------------------
>Salpa_fusiformis@Sfus5630.H1.1
----------------------------------------------------------------------------------------------------------------------------------------------------------------------------------------------------------------------------------------------------------------------------------------------------------------------------------------------------------------------------------------------------------------------------------------------------------------------------------------------------------------------------------------------------------------------------------------------------------------------------------------------------------------------------------------------------------------------------------------------------------MGRVRTKTVKKAARVIIEKYYMKLT-L-DFHTNKRVC--EEIAVI-PSKKLRNQIAGFVTHLMKR--IH--KG-PVR-----GISI-----KLQEEERERRDNYV-PEVSAL--D--Q-E----------I--V------EI--D-AVTKEML--KSI-D-F-----G-A-LP-----V--------Q---V--T------S------N------------I------------S--YPT-LGR-NHG--------------------------------------------------------------------------------------------------------------------------------------------------------------------------------------------------------------------------------------------------------------------------------------------------------------------------------------------------------------------------------------------------------------------------------------------------------------------------------------------------------------------------------------------------------------------------------------------------------------------------------------------------------------------------------------------------------------------------------------------------------------------------------------------------------------------------------------------------------------------------
>Ophionotus_victoriae@CT01130528.H1.1
----------------------------------------------------------------------------------------------------------------------------------------------------------------------------------------------------------------------------------------------------------------------------------------------------------------------------------------------------------------------------------------------------------------------------------------------------------------------------------------------------------------------------------------------------------------------------------------------------------------------------------------------------------------------------------------------------------------------------------------------------------MGRVRTKTVKKAARVIIEKYYTRLT-L-DFHVNKRIC--EEIAII-PSKKLRNKIAGFVTHLMKR--IQ--KG-AVR-----GISI-----KLQEEERERRDNFV-PEVSAI--E--Q-D----------I--I------EV--D-PDTKEML--KVL-D-F-----G-N-IS-N---L--------Q---V--T------E------P------------I------------A--A------G-----------------------V-G---F------R--N------------A-R----------------------------------------------------------------------------------------------------------------------------------------------------------------------------------------------------------------------------------------------------------------------------------------------------------------------------------------------------------------------------------------------------------------------------------------------------------------------------------------------------------------------------------------------------------------------------------------------------------------------------------------------------------------------------------------------------------------------------------------------------------------------------------------------------------------------
>Anas_platyrhynchos@EOB03020
-------------------------------------------------------------------------------------------------------------------------------------------------------------------------------------------------------------------------------------------------------------------------------------------------------------------------------------------------------------------------------------------------------------------------------------------------------------------------------------------------------------------------------------------------------------------------------------------------------------------------------------------------------------------------------------------------------------------------------------------------------------------------IIEKYYTRLG-N-DFHTNKRVC--EEIAII-PSKKLRNKIAGYVTHLMKR--IQ--RG-PVR-----GISI-----KLQEEERERRDNYV-PEVSS-------------------------------------------------------------------------------------------------------------------------------------------------------------------------------------------------------------------------------------------------------------------------------------------------------------------------------------------------------------------------------------------------------------------------------------------------------------------------------------------------------------------------------------------------------------------------------------------------------------------------------------------------------------------------------------------------------------------------------------------------------------------------------------------------------------------------------------------------------------------------------------------------------------------------------------------------------------------------------------------------------------------
>Botryllus_schlosseri@CT01131025.H1.1
----------------------------------------------------------------------------------------------------------------------------------------------------------------------------------------------------------------------------------------------------------------------------------------------------------------------------------------------------------------------------------------------------------------------------------------------------------------------------------------------------------------------------------------------------------------------------------------------------------------------------------------------------------------------------------------------------------------------------------------------------------MGRVRTKTVKKAARVIIEKYYTRLT-L-DFHTNKRVC--EEIAII-PSKKLRNQIAGFITHLMKR--IR--QG-PVR-----GISI-----KLQEEERERRDNYV-PEQSAL--D--Q-E----------V--I------EV--D-ATTKEML--KIL-D-F-----S-G-IP-N---L--------Q---L--M------Q------T------------T----V-------P--S------Y-----------------------------G------G--P------------Q-R--D-G---G-------------------------------------------------------------------------------------------------------------------------------------------------------------------------------------------------------------------------------------------------------------------------------------------------------------------------------------------------------------------------------------------------------------------------------------------------------------------------------------------------------------------------------------------------------------------------------------------------------------------------------------------------------------------------------------------------------------------------------------------------------------------------------------------------------------
>Alligator_sinensis@XM_006035869.H1.1
-----------------------------------------------------------------------------------------------------------------------------------------------------------------------------------------------------------------------------------------------------------------------------------------------------------------------------------------------------------------------------------------------------------------------------------------------------------------------------------------------------------------------------------------------------------------------------------------------------------------------------------------------------------------------------------------------------------------------------------------------------------GRVRTKTVKKAARVIIEKYYTRLG-N-DFHTNKRVC--EEIAII-PSKKLRNKIAGYVTHLMKR--IQ--RG-PVR-----GISI-----KLQEEERERRDNYV-PEVSAL--D--Q-E----------I--I------EV--D-PDTKEML--KLL-D-F-----G-S-LS-N---L--------Q---V--T------Q------P------------T------------V---------G-----------------------M-N---F------K--T------------P-R--G-A---L-------------------------------------------------------------------------------------------------------------------------------------------------------------------------------------------------------------------------------------------------------------------------------------------------------------------------------------------------------------------------------------------------------------------------------------------------------------------------------------------------------------------------------------------------------------------------------------------------------------------------------------------------------------------------------------------------------------------------------------------------------------------------------------------------------------
>Caiman_crocodilus@CT01131211.H1.1
----------------------------------------------------------------------------------------------------------------------------------------------------------------------------------------------------------------------------------------------------------------------------------------------------------------------------------------------------------------------------------------------------------------------------------------------------------------------------------------------------------------------------------------------------------------------------------------------------------------------------------------------------------------------------------------------------------------------------------------------------------MGRVRTKTVKKAARVIIEKYYTRLG-N-DFHTNKRVC--EEIAII-PSKKLRNKIAGYVTHLMKR--IQ--RG-PVR-----GISI-----KLQEEERERRDNYV-PEVSAL--D--Q-E----------I--I------EV--D-PDTKEML--KLL-D-F-----G-S-LS-N---L--------Q---V--T------Q------P------------T------------V---------G-----------------------M-N---F------K--T------------P-R--G-A---L-------------------------------------------------------------------------------------------------------------------------------------------------------------------------------------------------------------------------------------------------------------------------------------------------------------------------------------------------------------------------------------------------------------------------------------------------------------------------------------------------------------------------------------------------------------------------------------------------------------------------------------------------------------------------------------------------------------------------------------------------------------------------------------------------------------
>Caretta_caretta@Contig139.H1.1
----------------------------------------------------------------------------------------------------------------------------------------------------------------------------------------------------------------------------------------------------------------------------------------------------------------------------------------------------------------------------------------------------------------------------------------------------------------------------------------------------------------------------------------------------------------------------------------------------------------------------------------------------------------------------------------------------------------------------------------------------------MGRVRTKTVKKAARVIIEKYYTRLG-N-DFHTNKRVC--EEIAII-PSKKLRNKIAGYVTHLMKR--IQ--RG-PVR-----GISI-----KLQEEERERRDNYV-PEVSAL--D--Q-E----------I--I------EV--D-PDTKEML--KLL-D-F-----G-S-LS-N---L--------Q---V--T------Q------P------------T------------V---------G-----------------------M-N---F------K--T------------P-R--G-A---I-------------------------------------------------------------------------------------------------------------------------------------------------------------------------------------------------------------------------------------------------------------------------------------------------------------------------------------------------------------------------------------------------------------------------------------------------------------------------------------------------------------------------------------------------------------------------------------------------------------------------------------------------------------------------------------------------------------------------------------------------------------------------------------------------------------
>Chelonoidis_nigra@Contig1009.H1.1
----------------------------------------------------------------------------------------------------------------------------------------------------------------------------------------------------------------------------------------------------------------------------------------------------------------------------------------------------------------------------------------------------------------------------------------------------------------------------------------------------------------------------------------------------------------------------------------------------------------------------------------------------------------------------------------------------------------------------------------------------------MGRVRTKTVKKAARVIIEKYYTRLG-N-DFHTNKRVC--EEIAII-PSKKLRNKIAGYVTHLMKR--IQ--RG-PVR-----GISI-----KLQEEERERRDNYV-PEVSAL--D--Q-E----------I--I------EV--D-PDTKEML--KLL-D-F-----G-S-LS-N---L--------Q---V--T------Q------P------------T------------V---------G-----------------------M-N---F------K--T------------P-R--G-A---I-------------------------------------------------------------------------------------------------------------------------------------------------------------------------------------------------------------------------------------------------------------------------------------------------------------------------------------------------------------------------------------------------------------------------------------------------------------------------------------------------------------------------------------------------------------------------------------------------------------------------------------------------------------------------------------------------------------------------------------------------------------------------------------------------------------
>Cyclorana_alboguttata@CT01131211.H1.1
----------------------------------------------------------------------------------------------------------------------------------------------------------------------------------------------------------------------------------------------------------------------------------------------------------------------------------------------------------------------------------------------------------------------------------------------------------------------------------------------------------------------------------------------------------------------------------------------------------------------------------------------------------------------------------------------------------------------------------------------------------MGRVRTKTVKKAARVIIEKYYTRLG-N-DFHTNKRVC--EEIAII-PSKKLRNKIAGYVTHLMKR--IQ--RG-PVR-----GISI-----KLQEEERERRDNYV-PEVSAL--D--Q-E----------I--I------EV--D-PDTKEML--KLL-D-F-----G-G-LS-N---L--------Q---V--T------Q------P------------T------------V---------G-----------------------M-N---F------K--T------------P-R--G-A---V-------------------------------------------------------------------------------------------------------------------------------------------------------------------------------------------------------------------------------------------------------------------------------------------------------------------------------------------------------------------------------------------------------------------------------------------------------------------------------------------------------------------------------------------------------------------------------------------------------------------------------------------------------------------------------------------------------------------------------------------------------------------------------------------------------------
>Elaphe_guttata@CT01131211.H1.1
----------------------------------------------------------------------------------------------------------------------------------------------------------------------------------------------------------------------------------------------------------------------------------------------------------------------------------------------------------------------------------------------------------------------------------------------------------------------------------------------------------------------------------------------------------------------------------------------------------------------------------------------------------------------------------------------------------------------------------------------------------MGRVRTKTVKKAARVIIEKYYTRLG-N-DFHTNKRVC--EEIAII-PSKKLRNKIAGYVTHLMKR--IQ--RG-PVR-----GISI-----KLQEEERERRDNYV-PEVSAL--D--Q-E----------I--I------EV--D-PDTKEML--KLL-D-F-----G-S-LS-N---L--------Q---V--T------Q------P------------T------------V---------G-----------------------M-N---F------K--T------------P-R--G-A---I-------------------------------------------------------------------------------------------------------------------------------------------------------------------------------------------------------------------------------------------------------------------------------------------------------------------------------------------------------------------------------------------------------------------------------------------------------------------------------------------------------------------------------------------------------------------------------------------------------------------------------------------------------------------------------------------------------------------------------------------------------------------------------------------------------------
>Emys_orbicularis@Contig615.H1.1
----------------------------------------------------------------------------------------------------------------------------------------------------------------------------------------------------------------------------------------------------------------------------------------------------------------------------------------------------------------------------------------------------------------------------------------------------------------------------------------------------------------------------------------------------------------------------------------------------------------------------------------------------------------------------------------------------------------------------------------------------------MGRVRTKTVKKAARVIIEKYYTRLG-N-DFHTNKRVC--EEIAII-PSKKLRNKIAGYVTHLMKR--IQ--RG-PVR-----GISI-----KLQEEERERRDNYV-PEVSAL--D--Q-E----------I--I------EV--D-PDTKEML--KLL-D-F-----G-S-LS-N---L--------Q---V--T------Q------P------------T------------V---------G-----------------------M-N---F------K--T------------P-R--G-A---I-------------------------------------------------------------------------------------------------------------------------------------------------------------------------------------------------------------------------------------------------------------------------------------------------------------------------------------------------------------------------------------------------------------------------------------------------------------------------------------------------------------------------------------------------------------------------------------------------------------------------------------------------------------------------------------------------------------------------------------------------------------------------------------------------------------
>Eublepharis_macularius@CT01131211.H1.1
----------------------------------------------------------------------------------------------------------------------------------------------------------------------------------------------------------------------------------------------------------------------------------------------------------------------------------------------------------------------------------------------------------------------------------------------------------------------------------------------------------------------------------------------------------------------------------------------------------------------------------------------------------------------------------------------------------------------------------------------------------MGRVRTKTVKKAARVIIEKYYTRLG-N-DFHTNKRVC--EEIAII-PSKKLRNKIAGYVTHLMKR--IQ--RG-PVR-----GISI-----KLQEEERERRDNYV-PEVSAL--D--Q-E----------I--I------EV--D-PDTKEML--KLL-D-F-----G-S-LS-N---L--------Q---V--T------Q------P------------T------------V---------G-----------------------M-N---F------K--T------------P-R--G-A---I-------------------------------------------------------------------------------------------------------------------------------------------------------------------------------------------------------------------------------------------------------------------------------------------------------------------------------------------------------------------------------------------------------------------------------------------------------------------------------------------------------------------------------------------------------------------------------------------------------------------------------------------------------------------------------------------------------------------------------------------------------------------------------------------------------------
>Latimeria_chalumnae@CT01131211.H1.1
----------------------------------------------------------------------------------------------------------------------------------------------------------------------------------------------------------------------------------------------------------------------------------------------------------------------------------------------------------------------------------------------------------------------------------------------------------------------------------------------------------------------------------------------------------------------------------------------------------------------------------------------------------------------------------------------------------------------------------------------------------LGRVRTKTVKKAARVIIEKYYTRLG-S-DFHTNKRVC--EEIAII-PSKKLRNKIAGYVTHLMKR--IQ--RG-PVR-----GISI-----KLQEEERERRDNYV-PEVSAL--D--N-E----------I--I------EV--D-PDTKEML--KLL-D-F-----G-S-LS-N---L--------Q---V--T------Q------P------------T------------V---------G-----------------------M-N---F------K--A------------P-R--G-V---V-------------------------------------------------------------------------------------------------------------------------------------------------------------------------------------------------------------------------------------------------------------------------------------------------------------------------------------------------------------------------------------------------------------------------------------------------------------------------------------------------------------------------------------------------------------------------------------------------------------------------------------------------------------------------------------------------------------------------------------------------------------------------------------------------------------
>Latimeria_menadoensis@GAPS01057007.H1.1
----------------------------------------------------------------------------------------------------------------------------------------------------------------------------------------------------------------------------------------------------------------------------------------------------------------------------------------------------------------------------------------------------------------------------------------------------------------------------------------------------------------------------------------------------------------------------------------------------------------------------------------------------------------------------------------------------------------------------------------------------------MGRVRTKTVKKAARVIIEKYYTRLG-S-DFHTNKRVC--EEIAII-PSKKLRNKIAGYVTHLMKR--IQ--RG-PVR-----GISI-----KLQEEERERRDNYV-PEVSAL--D--N-E----------I--I------EV--D-PDTKEML--KLL-D-F-----G-S-LS-N---L--------Q---V--T------Q------P------------T------------V---------G-----------------------M-N---F------K--A------------P-R--G-V---V-------------------------------------------------------------------------------------------------------------------------------------------------------------------------------------------------------------------------------------------------------------------------------------------------------------------------------------------------------------------------------------------------------------------------------------------------------------------------------------------------------------------------------------------------------------------------------------------------------------------------------------------------------------------------------------------------------------------------------------------------------------------------------------------------------------
>Notophthalmus_viridescens@Nvir7986.H1.1
----------------------------------------------------------------------------------------------------------------------------------------------------------------------------------------------------------------------------------------------------------------------------------------------------------------------------------------------------------------------------------------------------------------------------------------------------------------------------------------------------------------------------------------------------------------------------------------------------------------------------------------------------------------------------------------------------------------------------------------------------------MGRVRTKTVKKAARVXXEKYYXRLG-S-DFHTNKRVC--EEIAII-PSKKLRNKIAGYVTHLMKR--IQ--RG-PVR-----GISI-----KXQEEERERRDNYV-PXVSAL--D--Q-E----------I--I------EV--D-PDTKEML--RLM-D-Y-----G-S-LS-N---L--------Q---V--T------Q------P------------T------------V---------G-----------------------M-N---F------K--Q------------P-R--G-A---I-------------------------------------------------------------------------------------------------------------------------------------------------------------------------------------------------------------------------------------------------------------------------------------------------------------------------------------------------------------------------------------------------------------------------------------------------------------------------------------------------------------------------------------------------------------------------------------------------------------------------------------------------------------------------------------------------------------------------------------------------------------------------------------------------------------
>Pelodiscus_sinensis@toto843.H1.1
-----------------------------------------------------------------------------------------------------------------------------------------------------------------------------------------------------------------------------------------------------------------------------------------------------------------------------------------------------------------------------------------------------------------------------------------------------------------------------------------------------------------------------------------------------------------------------------------------------------------------------------------------------------------------------------------------------------------------------------------------------------GRVRTKTVKKAARVIIEKYYTRLG-N-DFHTNKRVC--EEIAII-PSKKLRNKIAGYVTHLMKR--IQ--RG-PVR-----GISI-----KLQEEERERRDNYV-PEVSAL--D--Q-E----------I--I------EV--D-PDTKEML--KLL-D-F-----G-S-LS-N---L--------Q---V--T------Q------P------------T----------------------------------------------------------------------------------------------------------------------------------------------------------------------------------------------------------------------------------------------------------------------------------------------------------------------------------------------------------------------------------------------------------------------------------------------------------------------------------------------------------------------------------------------------------------------------------------------------------------------------------------------------------------------------------------------------------------------------------------------------------------------------------------------------------------------------------------------------------------------------------------------------
>Phrynops_hilarii@Contig23736.H1.1
----------------------------------------------------------------------------------------------------------------------------------------------------------------------------------------------------------------------------------------------------------------------------------------------------------------------------------------------------------------------------------------------------------------------------------------------------------------------------------------------------------------------------------------------------------------------------------------------------------------------------------------------------------------------------------------------------------------------------------------------------------MGRVRTKTVKKAARVIIEKYYTRLG-N-DFHTNKRVC--EEIAII-PSKKLRNKIAGYVTHLMKR--IQ--RG-PVR-----GISI-----KLQEEERERRDNYV-PEVSAL--D--Q-E----------I--I------EV--D-PDTKEML--KLL-D-F-----G-S-LS-N---L--------Q---V--T------Q------P------------T------------V---------G-----------------------M-N---F------K--T------------P-R--G-A---I-------------------------------------------------------------------------------------------------------------------------------------------------------------------------------------------------------------------------------------------------------------------------------------------------------------------------------------------------------------------------------------------------------------------------------------------------------------------------------------------------------------------------------------------------------------------------------------------------------------------------------------------------------------------------------------------------------------------------------------------------------------------------------------------------------------
>Podarcis_sp.@Contig489.H1.1
----------------------------------------------------------------------------------------------------------------------------------------------------------------------------------------------------------------------------------------------------------------------------------------------------------------------------------------------------------------------------------------------------------------------------------------------------------------------------------------------------------------------------------------------------------------------------------------------------------------------------------------------------------------------------------------------------------------------------------------------------------MGRVRTKTVKKAARVIIEKYYTRLG-N-DFHTNKRVC--EEIAII-PSKKLRNKVAGYVTHLMKR--IQ--RG-PVR-----GISI-----KLQEEERERRDNYV-PEVSAL--D--Q-E----------I--I------EV--D-PDTKEML--KLL-D-F-----G-S-LS-N---L--------Q---V--T------Q------P------------T------------V---------G-----------------------M-N---F------K--T------------P-R--G-A---I-------------------------------------------------------------------------------------------------------------------------------------------------------------------------------------------------------------------------------------------------------------------------------------------------------------------------------------------------------------------------------------------------------------------------------------------------------------------------------------------------------------------------------------------------------------------------------------------------------------------------------------------------------------------------------------------------------------------------------------------------------------------------------------------------------------
>Pogona_vitticeps@CT01131211.H1.1
------------------------------------------------------------------------------------------------------------------------------------------------------------------------------------------------------------------------------------------------------------------------------------------------------------------------------------------------------------------------------------------------------------------------------------------------------------------------------------------------------------------------------------------------------------------------------------------------------------------------------------------------------------------------------------------------------------------------------------------------------------------------VIIEKYYTRLG-N-DFHTNKRVC--EEIAII-PSKKLRNKIAGYVTHLMKR--IQ--RG-PVR-----GISI-----KLQEEERERRDNYV-PEVSAL--D--Q-E----------I--I------EV--D-PDTKEML--KLL-D-F-----G-S-LS-N---L--------Q---V--T------Q------P------------T------------V---------G-----------------------M-N---F------K--T------------P-R--G-A---I-------------------------------------------------------------------------------------------------------------------------------------------------------------------------------------------------------------------------------------------------------------------------------------------------------------------------------------------------------------------------------------------------------------------------------------------------------------------------------------------------------------------------------------------------------------------------------------------------------------------------------------------------------------------------------------------------------------------------------------------------------------------------------------------------------------
>Protopterus_annectens@CT01131211.H1.1
----------------------------------------------------------------------------------------------------------------------------------------------------------------------------------------------------------------------------------------------------------------------------------------------------------------------------------------------------------------------------------------------------------------------------------------------------------------------------------------------------------------------------------------------------------------------------------------------------------------------------------------------------------------------------------------------------------------------------------------------------------MGRVRTKTVKKAARVIIEKYYTRLG-N-DFHTNKRVC--EEIAII-PSKKLRNKIAGYVTHLMKR--IQ--RG-PVR-----GISI-----KLQEEERERRDNYV-PEVSAL--D--Q-E----------I--I------EV--D-PDTKEML--KLL-D-F-----G-S-LS-N---L--------Q---V--T------Q------P------------T------------V---------G-----------------------M-S---F------K--P------------P-R--G-V---L-------------------------------------------------------------------------------------------------------------------------------------------------------------------------------------------------------------------------------------------------------------------------------------------------------------------------------------------------------------------------------------------------------------------------------------------------------------------------------------------------------------------------------------------------------------------------------------------------------------------------------------------------------------------------------------------------------------------------------------------------------------------------------------------------------------
>Python_regius@CT01131211.H1.1
----------------------------------------------------------------------------------------------------------------------------------------------------------------------------------------------------------------------------------------------------------------------------------------------------------------------------------------------------------------------------------------------------------------------------------------------------------------------------------------------------------------------------------------------------------------------------------------------------------------------------------------------------------------------------------------------------------------------------------------------------------MGRVRTKTVKKAARVIIEKYYTRLG-N-DFHTNKRVC--EEIAII-PSKKLRNKIAGYVTHLMKR--IQ--RG-PVR-----GISI-----KLQEEERERRDNYV-PEVSAL--D--Q-E----------I--I------EV--D-PDTKEML--KLL-D-F-----G-S-LS-N---L--------Q---V--T------Q------P------------T------------V---------G-----------------------M-N---F------K--T------------P-R--G-A---I-------------------------------------------------------------------------------------------------------------------------------------------------------------------------------------------------------------------------------------------------------------------------------------------------------------------------------------------------------------------------------------------------------------------------------------------------------------------------------------------------------------------------------------------------------------------------------------------------------------------------------------------------------------------------------------------------------------------------------------------------------------------------------------------------------------
