# Supplementary material for: A phylogenomic framework and timescale for comparative studies of tunicates
Source: BMC Biol. 2018 Apr 13;16:39. doi: 10.1186/s12915-018-0499-2 (PMC5899321; doi:10.1186/s12915-018-0499-2)
Supplement: Supplementary file 4 — Supporting data. Transcriptome assemblies, alignments, and trees. (ZIP 38502 kb) [file 12915_2018_499_MOESM4_ESM.zip › 12915_2018_499_MOESM4_ESM/12915_2018_499 (Delsuc) Files Updated 23-03-2018/rps18.fasta]

>Molgula_tectiformis@68107745.16
-------------------------------------------------------------MAL-VV--P-E----K--FQHI-LRIQNTNIDGRRKIMYAMTAIKGIGRRFSNLICKKA----DVDLTKRAGELSEEEIERIITIMQHPRQYK--I-PDWFLNRPKDVKDGKFSQVLS-NQLDNKLREDIERLK-KIRAHRGLRHYWGLRVRGQHTKTTGRR-G--R-T-VGVSK-----------KK------------------------------------------------------------------------------------------------
>Molgula_occidentalis@CT01091002.H1.1
-------------------------------------------------------------MSL-VV--P-E----K--FQHI-LRIQNTNIDGRRKIMYAMTAIKGIGRRFSNIICKKA----DVDLTKRAGEVSEDEIDRIITIMQNPRQYK--I-PDWFLNRPKDVKDGKFSQILS-NQLDNKLREDIERLK-KIRAHRGLRHYWGLRVRGQHTKTTGRR-G--R-T-VGVSK-----------KK------------------------------------------------------------------------------------------------
>Bostrichobranchus_pilularis@CT01091002.H1.1
-------------------------------------------------------------MSL-VI--P-E----K--FQHI-LRIQNTNIDGRRKIMYAMTAIKGIGRRFSNLICKKA----DVDLTKRAGELSDDEIDRIITIMQNPRQYK--I-PDWFLNRPKDVKDGKYSQVLS-NGLDNKLREDIERLK-KIRAHRGLRHYWGLRVRGQHTKTTGRR-G--R-T-VGVSK-----------KK------------------------------------------------------------------------------------------------
>Botryllus_schlosseri@GO359466.H1.1
-------------------------------------------------------------MAL-VI--P-E----K--FQHI-LRISNTNIDGKRKIVYAMTAIKGIGRRFSCLICKKA----DVDLTKRAGELSEDEVDRIITIMQNPRQYK--I-PDWFLNRQKDVKDGKFSQVLS-NQLDNKLREDMERLK-KIRAHRGLRHYWGLRVRGQHTKTTGRR-G--R-T-VGVSK-----------KK------------------------------------------------------------------------------------------------
>Dendrodoa_grossularia@CT01091002.H1.1
-------------------------------------------------------------MAL-II--P-E----K--FQHI-LRISNTNIDGRRKIVYAMTAVKGVGRRFSNLICKKA----DVDLNKRAGELSEDEIDRVITIMQNPRQYK--I-PDWFLNRQKDVKDGKFSQVLS-NQLDNKLREDTERLK-KIRAHRGLRHYWGLRVRGQHTKTTGRR-G--R-T-VGVSK-----------KK------------------------------------------------------------------------------------------------
>Polyandrocarpa_maxima@CT01091002.H1.1
-------------------------------------------------------------MAL-VI--P-E----K--FQHI-LRITNTNIDGRRKIVFAMTAVKGIGRRFSNLICKKA----DVDLSKRAGELSEDEIDRVITIMQNPRQYK--I-PDWFLNRQKDIKDGKFSQVLS-NQLDNKLREDTERLK-KIRAHRGLRHYWGLRVRGQHTKTTGRR-G--R-T-VGVSK-----------KK------------------------------------------------------------------------------------------------
>Molgula_gulf@CT01091002.H1.1
-------------------------------------------------------------MAL-VI--P-E----K--FQHI-LRIQNTNIDGRRHIMYALTSIKGIGRRFSNLICKKA----DVDLSKRAGELSDDDIDRIVTIMQNPRQYK--I-PDWFLNRPKDVKDGKFSQVIS-NQLDNKLREDIERLK-KIRAHRGLRHYWGLRVRGQHTK-------------------------------------------------------------------------------------------------------------------------------
>Polyandrocarpa_maxima@Pmax1795.H1.1
-------------------------------------------------------------MAL-VI--P-E----K--FQHI-LRIQNTNIDGRRHIMYALTSIKGIGRRFSNLICKKA----DVDLSKRAGELSDDDIDRIVTIMQNPRQYK--I-PDWFLNRQKDVKDGKFSQVLS-NQLDNKLREDTERL-------------------------------------------------------------------------------------------------------------------------------------------------------
>Microcosmus_squamiger@CBN08641
-------------------------------------------------------------MAL-VI--P-E----K--FQHI-LRISNTNIDGRRKIMYAMTAVKGVGRRFSNLICKKA----DVDLTKRAGELTDDEIDRVVTIMQNPRQYK--I-PDWFLNRQKDVKDGKFSQVLS-NQLDNKLREDTERMK-KIRAHRGLRHYWGLRVRGQHTKTTGRR-G--R-T-VGVSK-----------KK------------------------------------------------------------------------------------------------
>Styela_plicata@CT01091002.H1.1
--------------------------------------------------------------AL-VI--P-E----K--FQHI-LRISNTNIDGRRKIVYAMTAVKGVGRRFSCLICKKA----DVDLTKRAGEMTDDEIDRIVTIMQNPRQYK--I-PDWFLNRQKDVKDGKFSQVLS-NQLDNKLREDTERLK-KIRAHRG---------------TTGRR-G--R-T-------------------------------------------------------------------------------------------------------------------
>Phallusia_mammilata@CT01091002.H1.1
-------------------------------------------------------------MAL-VI--P-E----K--FQHI-LRIQNTNIDGRRNIMFAMTAIKGVGRRFSNLICKKA----DVDLSKRAGELTDDEIDRVVTIMQNPRQYK--I-PDWFLNRQKDARDGKFSQVLS-NQLDNKLREDLERMK-KIRAHRGLRHYWGLRVRGQHTKTTGRR-G--R-T-VGVSK-----------KK------------------------------------------------------------------------------------------------
>Ciona_intestinalis@10111462.17_7
-------------------------------------------------------------MSL-VI--P-E----K--FQHI-LRILNTNIDGRRHIAFALTAIKGIGRRFSTLVCKKA----DVDLTKRAGELSDDEIDRIVTIMQNPRQYK--I-PDWFLNRQKDVRDGKFGQILS-NQLDNKLREDIERLK-KIRAHRGLRHYWGLRVRGQHTKTTGRR-G--R-T-VGVSK-----------KK------------------------------------------------------------------------------------------------
>Ciona_savignyi@51746345.12
-------------------------------------------------------------MAL-VI--P-E----K--FQHI-LRILNTNIDGKRHIAFALTAIKGIGRRFSTLVCKKA----DVDLTKRAGELSDDEIDRIITIMQNPRQYK--I-PDWFLNRQKDTRDGKFTQVLS-NQLDNKLREDIERLK-KIRAHRGLRHYWGLRVRGQHTKTTGRR-G--R-T-VGVSK-----------KK------------------------------------------------------------------------------------------------
>Cystodytes_dellechiajei@CT01091002.H1.1
-------------------------------------------------------------MTL-VL--P-E----K--FQHI-LRVLNTNIDGKRNIMYALTAIKGVGRRFSNLVCKKA----DIDLTKRAGELSDDEIDRVITIIQNPRQFK--I-PDWFLNRQKDVRDGKFTQILS-NQLDNKLREDIERLK-KIRAHRGLRHYWGLRVRGQHTKTTGRR-G--R-T-VGVSK-----------KK------------------------------------------------------------------------------------------------
>Clavelina_lepadiformis@CT01091002.H1.1
-------------------------------------------------------------MSL-VL--P-E----K--FQHI-LRIMNTNIDGKRNIMFALTAIKGVGRRFANLVCKKA----DVDLTKRAGELTDDEIDRVITIMQNPRQYK--I-PDWFLNRQKDVRDGKFSQVLS-NQLDNKLREDIERMK-KIRAHRGLRHYWGLRVRGQHTKTTGRR-G--R-T-VGVSK-----------KK------------------------------------------------------------------------------------------------
>Eptatretus_burgeri@53865718.1
-------------------------------------------------------------MAL-VI--P-D----K--FQHI-LRVLNTNIDGRQKVAFAITAIKGVGRRYAHIILRKA----DIDQNKRAGELSEEEVERLITIMQNPRQYK--I-PDWFLNRQKDIKDGKYSQVLA-NALDNKLREDLERLK-KIRAHRGLRHYWGLRVRGQHTKTTGRR-G--R-T-VGVSK-----------KK------------------------------------------------------------------------------------------------
>Petromyzon_marinus@51796977.37
-------------------------------------------------------------MSL-VI--P-E----K--FQHI-LRVLNTNIDGRQKVAFAITAIKGVGRRYAHIVLRKA----DIDLSKRAGELSEEEVERVITIMQNPRQYK--I-PDWFLNRQKDIKDGKFSQVLA-NGLDNKMREDLERLK-KIRAHRGLRHYWGLRVRGQHTKTTGRR-G--R-T-VGVSK-----------KK------------------------------------------------------------------------------------------------
>Lethenteron_japonicum@DC612632.H1.1
-------------------------------------------------------------------------------------RVLNTNIDGRQKVAFAITAIKGVGRRYAHIVLRKA----DIDLSKRAGELSEEEVERVITIMQNPRQYK--I-PDWFLNRQKDIKDGKFSQVLA-NGLDNKMREDLERLK-KIRAHRGLRHYWGLRVRGQHTKTTGRR-G--R-T-VGVSK-----------KK------------------------------------------------------------------------------------------------
>Squalus_acanthias@CT01070725.H1.1
-------------------------------------------------------------MSL-VI--P-E----K--FQHI-LRVLYTYIDGRRKIAFAITAIKGVGRRYAHVVLRKA----DIDLSKRAGELSEDEVERIITIMQNPRQYK--I-PDWFLNRQKDVKDGKYSQVLA-NGLDNKLREDLERLK-KIRAH------------------------------------------------------------------------------------------------------------------------------------------------
>Leucoraja_erinacea@CV222202.H1.1
-------------------------------------------------------------MSL-VI--P-E----K--FQHI-LRVLNTNIDGRRKIAFAITAIKGVGRRYAHVVLRKA----DIDLSKRAGELSEEEVERIITIMQNPRQYK--I-PDWFLNRQKDVKDGKYSQVLA-NGLDNKLREDLERLK-KIRAHRGLRHFWGLRVRGQHTKTTGRR-G--R-T-VGVSK-----------KK------------------------------------------------------------------------------------------------
>Homo_sapiens@XP_371019
-------------------------------------------------------------MSL-VI--P-E----K--FQHI-LRVLNTNIDGRRKIAFAITAIKGVGRRYAHVVLRKA----DIDLTKRAGELTEDEVERVITIMQNPRQYK--I-PDWFLNRQKDVKDGKYSQVLA-NGLDNKLREDLERLK-KIRAHRGLRHFWGLRVRGQHTKTTGRR-G--R-T-VGVSK-----------KK------------------------------------------------------------------------------------------------
>Mus_musculus@XP_003954027
-------------------------------------------------------------MSL-VI--P-E----K--FQHI-LRVLNTNIDGRRKIAFAITAIKGVGRRYAHVVLRKA----DIDLTKRAGELTEDEVERVITIMQNPRQYK--I-PDWFLNRQKDVKDGKYSQVLA-NGLDNKLREDLERLK-KIRAHRGLRHFWGLRVRGQHTKTTGRR-G--R-T-VGVSK-----------KK------------------------------------------------------------------------------------------------
>Danio_rerio@CAM56557
-------------------------------------------------------------MSL-VI--P-E----K--FQHI-LRVLNTNIDGRRKIAFAITAIKGVGRRYAHVVLRKA----DIDLNKRAGELTEDEVERVVTIMQNPRQYK--I-PDWFLNRQKDIKDGKYSQVLA-NGLDNKLREDLERLK-KIRAHRGLRHFWGLRVRGQHTKTTGRR-G--R-T-VGVSK-----------KK------------------------------------------------------------------------------------------------
>Ambystoma_mexicanum@45821977.1
-------------------------------------------------------------MSL-VI--P-E----K--FQHI-LRVLNTNIDGRRKIAFAITAIKGVGRRYAHVVLRKA----DIDLSKRAGELTEDEVERVITIMQNPRQYK--I-PDWFLNRQKDIKDGKYSQVLA-NGLDNKLREDLERLK-KIRAHRGLRHFWGLRVRGQHTKTTGRR-G--R-T-VGVSK-----------KK------------------------------------------------------------------------------------------------
>Xenopus_tropicalis@45898698.64
-------------------------------------------------------------MSL-VI--P-E----K--FQHI-LRVLNTNIDGRRKIAFAITAIKGVGRRYAHVVLRKA----DIDLTKRAGELTEDEVERVVTIMQNPRQYK--I-PDWFLNRQKDIKDGKYSQVLA-NGLDNKLREDLERLK-KIKAHRGLRHFWGLRVRGQHTKTTGRR-G--R-T-VGVSK-----------KK------------------------------------------------------------------------------------------------
>Xenopus_laevis@AAH68873
-------------------------------------------------------------MSL-VI--P-E----K--FQHI-LRVLNTNIDGRRKIAFAITAIKGVGRRYAHVVLRKA----DIDLSKRAGELTEDEVERVVTIMQNPRQYK--I-PDWFLNRQKDIKDGKYSQVLA-NGLDNKLREDLERLK-KIKAHRGLRHFWGLRVRGQHTKTTGRR-G--R-T-VGVSK-----------KK------------------------------------------------------------------------------------------------
>Patiria_pectinifera@93325209.1
-------------------------------------------------------------MTL-VL--P-E----K--FQHI-LRVLNTNIDGRRKIMFALTAIKGVGRRYANVCCRKA----DIDLTKRAGELTEEEVEKVITIIGNPRQYK--I-PDWFLNRQKDERDGKFSQVLA-NALDNKLREDLERLK-KIRAHRGLRHYWGLRVRGQHTKTTGRR-G--R-T-VGVSK-----------KK------------------------------------------------------------------------------------------------
>Patiria_miniata@CT03100729.H1.1
-------------------------------------------------------------MTL-VL--P-E----K--FQHI-LRVLNTNIDGRRKIMFALTAIKGVGRRYANVCCRKA----DIDLTKRAGELTEEEVEKVITIIGNPRQYK--I-PDWFLNRQKDERDGKFSQVLA-NALDNKLREDLERLK-KIRAHRGLRHYWGLRVRGQHTKTTGRR-G--R-T-VGVSK-----------KK------------------------------------------------------------------------------------------------
>Solaster_stimpsonii@CT01061031.H1.1
-------------------------------------------------------------MTL-VL--P-E----K--FQHI-LRVLNTNIDGRRKIMFALTAIKGVGRRYANVCCRKA----DIDLTKRAGELTEEEVEKVITIIGNPRQYK--I-PDWFLNRQKDERDGKYSQVLA-NALDNKLREDLERLK-KIRAHRGLRHYWGLRVRGQHTKTTGRR-G--R-T-VGVSK-----------KK------------------------------------------------------------------------------------------------
>Saccoglossus_kowalevskii@ti.8
-------------------------------------------------------------MTL-VI--P-E----K--FQHI-LRVMNTNIDGRRKIMFALTAIKGVGRRYSNVVCKKA----DVDLTKRAGEMTDEEVEKLITIMSNPRQYK--I-PDWFLNRQKDVKDGKYSQVLA-NNLDNKLREDLERMK-KIRAHRGLRHYWGLRVRGQHTKTTGRR-G--R-T-VGVSK-----------KK------------------------------------------------------------------------------------------------
>Branchiostoma_floridae@EEN65951
-------------------------------------------------------------MSL-VI--P-E----K--FQHI-LRVMNTNIDGRRKIMFALTSIKGVGRRYSNIVCKKA----DIDLSKRAGELSDEEVERLITIMQNPRQYK--I-PDWFLNRQKDVKDGKYSQVMA-NSLDNKLREDLERLK-KIRAHRGLRHYWGLRVRGQHTKTTGRR-G--R-T-VGVSK-----------KK------------------------------------------------------------------------------------------------
>Holothuria_glaberrima@CT01070704.H1.1
--------------------------------------------------------------SL-VI--P-E----K--FQHI-LRVLNTNIDGKCKIMYALTAIKGIGRRYSNICCRKA----DVDITKRAGELSDEEVEKLVTIMGNPRQYK--I-PDWFLNRQKDVKDGKYNQIIA-NSLENKLREDLERLK-KIRAHRGLRHYWGLRVRGQHTKTTGRR-G--R-T-VGVSK-----------KK------------------------------------------------------------------------------------------------
>Apostichopus_japonicus@CT01090526.H1.1
--------------------------------------------------------------SL-VI--P-E----K--FQHI-LRVLNTNIDGKCKIMYALTAIKGIGRRYSNICCRKA----DVDTSKRAGELSDEEVEKLVTIMANPRQYK--I-PDWFLNRQKDVKDGKFNQIIA-NGLENKLREDLERLK-KIRAHRGLRHYWGLRVRGQHTKTTGRR-G--R-T-VGVSK-----------KK------------------------------------------------------------------------------------------------
>Ptychodera_flava@CT01071220.H1.1
--------------------------------------------------------------SL-VI--P-E----K--FQHI-LRVMNTNIDGRRKIMFAMTAIKGVGRRYSNVVCKKA----DVDLNKRAGELTEEEVEKVITIMSNPRQYK--I-PDWFLNRQKDVKDGKYSQVLS-NSLDNKLREDLERLK-KIRAHRGLRHYWGLRVRGQHTKTTGRR-G--R-T-VGVSK-----------KK------------------------------------------------------------------------------------------------
>Balanoglossus_clavigerus@CT01101218.H1.1
--------------------------------------------------------------SL-VI--P-E----K--FQHI-LRVMNTNIDGRRKIMFAMTAIRGVGRRYSNVVCKKA----DVDLNKRAGELTEEEVEKVVTIMSNPRQYK--I-PDWFLNRQKDVKDGKYSQVLS-NNLDNKLREDLERLK-KIRAHRGLRHYWGLRVRGQHTKTTGRR-G--R-T-VGVSK-----------KK------------------------------------------------------------------------------------------------
>Xenoturbella_bocki@EC906368.H1.1
-------------------------------------------------------------MSL-VV--P-E----K--FQHI-LRVMNTNIDGRQKIMFAMTAIKGVGRRYANLVCKKA----DVDVTKRAGELSEEEVDRVITIMQNPRQYK--I-PDWFLNRQKDVKDGKFSQVLS-NTLDNKLREDLERLK-KIRAHRGLRHYWGLRVRGQHTKTTGRR-G--R-T-VGVSK-----------KK------------------------------------------------------------------------------------------------
>Oikopleura_dioica@CBY18237
-------------------------------------------------------------MAL-CS--A-D----K--FQHI-LRVQNTNIDGQRNITFAMTAIKGIGRRFANIICKKA----DINISQRAGQLDEEEIKRMETIMLNPRQYK--V-PDYFLNRQKDAKDGTFTQVIS-NGLETKLREDLERMK-KIRCHRGLRHYWMLRVRGQHTKTTGRR-G--R-T-VGVSK-----------KK------------------------------------------------------------------------------------------------
>Diplosoma_listerianum@46826275.22
-------------------------------------------------------------MAL-VL--P-D----K--FQHI-LRVMNTNIDGKRNVVYAMTAIKGVGRRFSNIVCKKA----DVDLTKRAGELTEDEVDRIVTVMQNPRQYK--I-PDWFLNRQKDIRDGKYSQVLA-NHLDNKLREDIERLK-KIRAHRGLRHYWGLRVRGQHTKTTGRR-G--R-T-VGVSK-----------KK------------------------------------------------------------------------------------------------
>Anolis_carolinensis@XP_003229302
-------------------------------------------------------------XSL-VI--P-E----K--FQHI-LRVLNTNIDGRRKIAFAITAIKGVGRRYAHVVLRKA----DIDLTKRAGELTEDEVERVITIMQNPRQYK--I-PDWFLNRQKDVKDGKYSQVLA-NGLDNKLREDLERLK-KIRAHRGLRHFWGLRVRGQHTKTTGRR-G--R-T-VGVSK-----------KK------------------------------------------------------------------------------------------------
>Eucidaris_tribuloides@CT03120103.H1.1
-------------------------------------------------------------PAL-VI--P-E----K--FQHI-LRVLNTNIDGRRKVMFALTAIKGVGRRYANICCRKA----DIDLTKRAGELTEEEVEKLMTILGNPRQYK--I-PDWFLNRQRDIRDGKYGQMMA-NNLDNKLREDLERLK-KIRAHRGLRHYWGLRVRGQHTKTTGRR-G--R-T-VGVSK-----------KK------------------------------------------------------------------------------------------------
>Halocynthia_roretzi@FY867353.H1.1
---------------------------------------------------------------------------------HI-LRVVNTNIDGRRKIMYAMTSVKGIGRRFSNLICKKA----DIDLSKRAGELTDDEIDRLVTIMQNPRQYK--I-PDWFLNRQKDVKDGKFTQVLA-NQLDNKLREDTERMK-KIRAHRGLRHYWGLRVRGQHTKTTGRR-G--R-T-VGVSK-----------KK------------------------------------------------------------------------------------------------
>Lytechinus_variegatus@CT01120103.H1.1
----------------------------------------------------------IKMPAL-VL--P-E----K--FQHI-LRVLNTNIDGRRKIMYALTAIKGVGRRYANICCRKA----DIDLTKRAGELSDDEVEKLMTILQNPRQYK--I-PDWFLNRQKDVKDGKYGQMMA-NNLDNKLREDLERLK-KIRAHRGLRHYWGLRVRGQHTKTTGRR-G--R-T-VGVSK-----------KK------------------------------------------------------------------------------------------------
>Oreochromis_niloticus@XP_004574897
-------------------------------------------------------------MSL-VI--P-E----K--FQHI-LRVLNTNIDGRRKIAFAITAIKGVGRRYAHVVLRKA----DIDLNKRAGELTEEEVERVVTIMQNPRQYK--I-PDWFLNRQKDVKDGKYSQVLA-NSLDNKLREDLERLK-KIRAHRGLRHFWGLRVRGQHTKTTGRR-G--R-T-VGVSK-----------KK------------------------------------------------------------------------------------------------
>Pan_paniscus@XP_003816475
-------------------------------------------------------------MSL-VI--P-E----K--FQHI-LRVLNTNIDGRRKIDFAITAIKGVGRRYAHVVLRKA----DIDLTKRAGELTEDEVERVITIMQNPRQYK--I-PDWFLNRQKDVKDGKYSQVLA-NGLDNKLREDLERLK-KIRAHRGLRHFWGLRVRGQHTKTTGRR-G--R-T-VGVSK-----------KK------------------------------------------------------------------------------------------------
>Strongylocentrotus_purpuratus@XP_794924
------------------------------------------------------------MPAL-VL--P-E----K--FQHI-LRVLNTNIDGRRKIMYALTAIKGVGRRYANICCRKA----DIDVSKRAGELTDDEVEKLMTILQNPRQYK--I-PDWFLNRQMDVKDGKYGQMMA-NNLDNKLREDLERLK-KIRAHRGLRHYWGLRVRGQHTKTTGRR-G--R-T-VGVSK-----------KK------------------------------------------------------------------------------------------------
>Chelonia_mydas@EMP35607
-------------------------------------------------------------MSL-VI--P-E----K--FQRI-LRVLNTNIDGRWKIAFAITVIKGVGRRYAHVVLRKA----DIGLTKRAGELTEDEVESVITIMQNPHQYK--I-PDWFLNRQKDVKDGKYSQVLA-NGLDNKLREDLEWLK-KIRAHRGLRHFWGLRVWGQHTKTTGRR-G--R-T-VGVSK-----------KK------------------------------------------------------------------------------------------------
>Bos_grunniens_mutus@ELR59500
-------------------------------------------------------------QSL-VI--P-E----K--FQHI-LRVLNTNIDGRRKIAFAITAIKGVGRRYAHVVLRKA----DIDLTKRAGELTEDEVERVITIMQNPRQYK--I-PDWFLNRQKDVKDGKYSQVLA-NGLDNKLREDLERLK-KIRAHRGLRHFWGLRVRGQHTKTTGRG-G--R-T-VGVPR-----------R-------------------------------------------------------------------------------------------------
>Callorhinchus_milii@AFK10867
-------------------------------------------------------------MSL-VI--P-E----K--FQHI-LRVLNTNIDGRRKIAFAITAIKGVGRRYAHVVLRKA----DIDLSKRAGELSDDEVERIITIMQNPRQYK--I-PDWFLNRQKDVKDGKYSQVLA-NGLDNKLREDLERLK-KIRAHRGLRHFWGLRVRGQHTKTTGRR-G--R-T-VGVSK-----------KK------------------------------------------------------------------------------------------------
>Doliolum_nationalis@Dnat2054.H1.1
-------------------------------------------------------------MSL-VL--P-E----K--FQHI-LRILNTNIDGKRKITFALTAIKGVGRRYSTLICKKA----DIDINLRAGELSEEDIERVVTIMQNPRQYK--I-PDWFLNRQKDVKDGKYSQVLS-NQLDNKLREDFERMK-KIRCHRGLRHYWGLRVRGQHTKTTGRR-G--R-T-VGVSK-----------KK------------------------------------------------------------------------------------------------
>Salpa_fusiformis@Sfus5765.H1.1
-------------------------------------------------------------MAL-VL--P-E----K--FQHI-LRILNTNIDGKRNITFALCAIKGVGRRFSTLVCKKA----DVDLSKRAGELSEDEVDRVVMIMQNPRQYK--I-PDWFLNRQKDKRDGRFSQLLS-NQLDNKLREDIERLK-KIRSNRGLRHWWGLRVRGQHTKTTGRR-G--R-T-VGVSK-----------KK------------------------------------------------------------------------------------------------
>Ophionotus_victoriae@CT01130528.H1.1
-------------------------------------------------------------MSL-VI--P-E----K--FQHI-LRVLNTNIDGRIKIMFALTAIKGVGRRYANICCRKA----DIDLKKRAGELTEEEVEKVVTILGNPRQYK--I-PDWFLNRQKDVKDGKFSQVMA-NSLDNKLREDLERLK-KIRAHRGLRHYWGLRVRGQHTKTTGRR-G--R-T-VGVSK-----------KK------------------------------------------------------------------------------------------------
>Anas_platyrhynchos@EOA93914
-----------------------------------------------------------XXXSL-VI--P-E----K--FQHI-LRVLNTNIDGRRKIAFAITAIKGVGRRYAHVVLRKA----DIDLTKRAGELTEDEVERVITIMQNPRQYK--I-PDWFLNRQKDVKDGKYSQVXX----------------------------------------------------------------------------------------------------------------------------------------------------------------------
>Alligator_sinensis@XM_006032271.H1.1
-------------------------------------------------------------MSL-VI--P-E----K--FQHI-LRVLNTNIDGRRKIAFAITAIKGVGRRYAHVVLRKA----DIDLTKRAGELTEDEVERVITIMQNPRQYK--I-PDWFLNRQKDIKDGKYSQVLA-NGLDNKLREDLERLK-KIRAHRGLRHFWGLRVRGQHTKTTGRR-G--R-T-VGVSK-----------KK------------------------------------------------------------------------------------------------
>Caiman_crocodilus@Contig73.H1.1
-------------------------------------------------------------MSL-VI--P-E----K--FQHI-LRVLNTNIDGRRKIAFAITAIKGVGRRYAHVVLRKA----DIDLTKRAGELTEDEVERVITIMQNPRQYK--I-PDWFLNRQKDIKDGKYSQVLA-NGLDNKLREDLERLK-KIRAHRGLRHFWGLRVRGQHTKTTGRR-G--R-T-VGVSK-----------KK------------------------------------------------------------------------------------------------
>Crocodylus_niloticus@CT01131211.H1.1
-------------------------------------------------------------------------------FQHI-LRVLNTNIDGRRKIAFAITAIKGVGRRYAHVVLRKA----DIDLTKRAGELTEDEVERVITIMQNPRQYK--I-PDWFLNRQKDIKDGKYSQVLA-NGLDNKLREDLERLK-KIRAHRGLRHFWGLRVRGQHTKTTGRR-G--R-T-VGVSK-----------KK------------------------------------------------------------------------------------------------
>Crotalus_adamanteus@CT01131211.H1.2
----------------------------------------------------------------------------------------------------------------------------------------EDEVERVITIMQNPRQYK--I-PDWFLNRQKD---------------------------------------------------------------------------------------------------------------------------------------------------------------------------------
>Emys_orbicularis@Contig18450.H1.1
-------------------------------------------------------------MSL-VI--P-E----K--FQHI-LRVLNTNIDGRRKIAFAITAIKGVGRRYAHVVLRKA----DIDLTKRAGELTEDEVERVITIMQNPRQYK--I-PDWFLNRQKDVKDGKYSQVLA-NGLDNKLREDLERLK-KFRAHRGLRHFWGLRVRGQHTKTTGRR-G--R-T-VGVSK-----------KK------------------------------------------------------------------------------------------------
>Eublepharis_macularius@CT01131211.H1.1
--------------------------------------------------------------SL-VI--P-E----K--FQHI-LRVLNTNIDGRRKIAFAITAIKGVGRRYAHVVLRKA----DIDLTKRAGELTEDEVESVITIMQNPRQYK--I-PDWFLNRQKDVKDGKYSQVLA-NGLDNKLREDLERLK-KIRAHRGLRHFWGLRVRGQHTKTTGRR-G--R-T-VGVSK-----------KK------------------------------------------------------------------------------------------------
>Lampropholis_coggeri@CT01131211.H1.1
-------------------------------------------------------------MSL-VI--P-E----K--FQHI-LRVLNTNIDGRRKIAFAITAIKGVGRRYAHVVLRKA----DIDLTKRAGELTEDEVERVITIMXNPRQYK--I-PDWFLNRQKDVKDGKYSQVLA-NGLDNKLREDLERLK-KIRAHRGLRHFWG----------------------------------------------------------------------------------------------------------------------------------------
>Latimeria_chalumnae@CT01131211.H1.1
-------------------------------------------------------------MSL-VI--P-E----K--FQHI-LRVLNTNIDGRRKIAFAITAIKGVGRRYAHVVLRKA----DIDLTKRAGELTEDEVERVITIMQNPRQYK--I-PDWFLNRQKDIKDGKYSQVLA-NGLDNKLREDLERLK-KIRAHRGLRHFWG----------------------------------------------------------------------------------------------------------------------------------------
>Latimeria_menadoensis@CT01131211.H1.1
-------------------------------------------------------------MSL-VI--P-E----K--FQHI-LRVLNTNIDGRRKIAFAITAIKGVGRRYAHVVLRKA----DIDLTKRAGELTEDEVERVITIMQNPRQYK--I-PDWFLNRQKDIKDGKYSQVLA-NGLDNKLREDLERLK-KIRAHRGLRHFWGLRVRGQHTKTTGRR-G--R-T-VGVSK-----------KK------------------------------------------------------------------------------------------------
>Notophthalmus_viridescens@Nvir8591.H1.1
-------------------------------------------------------------MSL-VI--P-E----K--FQHI-LRVLNTNIDGRRKIAFAITAIKGVGRXYAHVVLRKA----DIXLSKRAGEXXXXEXXXVXTIMXXPRQYK--I-PDWFLNRQKDIKDGKYSQVLA-NGLDNKLREXXERLK-KIRAHRGLRHFWGLRVRGQHTKTTGRR-G--R-T-VGVSK-----------KK------------------------------------------------------------------------------------------------
>Pelodiscus_sinensis@toto42642.H1.1
-------------------------------------------------------------MSL-VI--P-E----K--FQHI-LRVLNTNIDGRRKIAFAITAIKGVGRRYAHVVLRKA----DIDLTKRAGELTEDEVERVITIMQNPRQYK--I-PDWFLNRQKDVKDGKYSQVLA-NGLDNKLREDLERLK-KIRAHRGLRHFWG----------------------------------------------------------------------------------------------------------------------------------------
>Protopterus_annectens@CT01131211.H1.1
-------------------------------------------------------------MAL-VI--P-E----K--FQHI-LRVLNTNIDGRRKIAFAITAIKGVGRRYAHVVLRKA----DIDLSKRAGELTEDEVERVITIMQNPRQYK--I-PDWFLNRQKDIKDGKYSQVLA-NGLDNKLREDLERLK-KIRAHRGLRHFWGLRVRGQHTKTTGRR-G--R-T-VGVSK-----------KK------------------------------------------------------------------------------------------------
>Trachemys_scripta@toto32326.H1.1
------------------------------------------------------------------------------------------------------------------------------------------------------------------------------------------------RLK-KIRAHRGLRHFWGLRVRGQHTKTTGRR-G--R-T-VGVSK-----------KK------------------------------------------------------------------------------------------------
