# Supplementary material for: A phylogenomic framework and timescale for comparative studies of tunicates
Source: BMC Biol. 2018 Apr 13;16:39. doi: 10.1186/s12915-018-0499-2 (PMC5899321; doi:10.1186/s12915-018-0499-2)
Supplement: Supplementary file 4 — Supporting data. Transcriptome assemblies, alignments, and trees. (ZIP 38502 kb) [file 12915_2018_499_MOESM4_ESM.zip › 12915_2018_499_MOESM4_ESM/12915_2018_499 (Delsuc) Files Updated 23-03-2018/rps19.fasta]

>Oikopleura_dioica@CBY09040
--------------------------------MPSI-CVKDVDQQEFVKAFSVFLK-NS-GK-V-KVP--EWADI--VKTATHKELAP--YDPD--WFYVRC---AS-LARHL----YM---------R-G--NA--GVGAFRKVYGGSR----HR-GVAPNHFHVANGNLIRKALQALEACKIL-----E---K--------------S-------N----F--R-----GRVITRVGRRDMDRVAGA-LNK-----P--A--A---E-------------------------------------------------------------------------------------------------------------------------------------------------------
>Danio_rerio@AAI50460
-------------------------------MPGGV-TVKDVNQQEFVRALAAFLK-KS-GK-L-KVP--DWVDI--VKLAKHKELAP--CDEN--WFYIRA---AS-TVRHL----YL---------R-G--GV--GVGSMTKIYGGRK----RN-GVCPSHFSVGSKNVARKVLQALEGLKMV-----E---K--------------D-------P----N--G-----GRRLTPQGTRDLDRIAGQ-VAA-----A--S--K---KV------------------------------------------------------------------------------------------------------------------------------------------------------
>Xenopus_tropicalis@XP_002939172
--------------------------------MPGV-TVKDVNQQEFVRALAAFLK-KS-GK-L-KVP--EWVDT--VKLAKHKELAP--CDEN--WFYTRA---AS-TVRHL----YL---------R-G--GA--GVGSMTKIYGGRQ----RN-GVMPSHFSKGSKSVARRVLQALENLKMV-----E---K--------------D-------P----N--G-----GRKLTPQGQRDLDRIAGQ-VAA-----A--S--K---KH------------------------------------------------------------------------------------------------------------------------------------------------------
>Ambystoma_mexicanum@45816912.1
--------------------------------MPGV-TVKDVNQQDFVRALSAFLK-KS-GK-L-KVP--EWVDT--VKLAKHKELAP--YDEN--WFYTRA---AS-TVRHL----YL---------R-G--GA--GVGSMTKIYGGRQ----RN-GVMPSHFSSGSKSVARRVMQSLEGVKMV-----E---K--------------D-------P----N--G-----GRKLTSQGQRDLDRIAGQ-VAA-----A--S--K---K-------------------------------------------------------------------------------------------------------------------------------------------------------
>Pan_troglodytes@XP_512692
-----------------------------XXXMPGV-TVKDVNQQEFVRALAAFLK-KS-GK-L-KVP--EWVDT--VKLAKHKELAP--YDEN--WFYTRA---AS-TARHL----YL---------R-G--GA--GVGSMTKIYGGRQ----RN-GVMPSHFSRGSKSVARRVLQALEGLKMV-----E---K--------------D-------Q----D--G-----GRKLTPQGQRDLDRIAGQ-VAA-----A--N--K---KH------------------------------------------------------------------------------------------------------------------------------------------------------
>Bos_taurus@XP_602832
--------------------------------MPGV-TVKDVNQQEFVRALAAFLK-KS-GK-L-KVL--EWVDT--VKLAKHKELAP--YDEN--WFYTRA---AS-TARHL----YL---------R-G--GA--GVGSMTKIYGGRQ----RN-GVMPSHFSRGSKSVARRVLQALEGLKMV-----E---K--------------D-------Q----D--G-----GRKLTPQGQRDLDRIAGQ-VAA-----A--N--K---KH------------------------------------------------------------------------------------------------------------------------------------------------------
>Mus_musculus@XP_918597
--------------------------------MPGV-TVKDVNQQEFVRALAAFLK-KS-GK-L-KVP--EWVDT--VKLAKHKELAP--YDEN--WFYTRA---AS-TARHL----YL---------R-G--GA--GVGSMTKIYGGRQ----RN-GVRPSHFSRGSKSVARRVLQALEGLKMV-----E---K--------------D-------Q----D--G-----GRKLTPQGQRDLDRIAGQ-VAA-----A--N--K---KH------------------------------------------------------------------------------------------------------------------------------------------------------
>Taeniopygia_guttata@ACH44202
--------------------------------MPGV-TVKDVNQQEFVRALAAFLK-KS-GK-L-KVP--DWADT--VKLAKHKELAP--YDEN--WFYTRA---AS-TARHL----YL---------R-G--GA--GVGSMAKVYGGRQ----RR-GVRPSHFSRGSGAVARRVLQALEALKVV-----E---K--------------D-------Q----D--G-----GRKLTPQGQRDLDRIAGQ-VAA-----A--S--K---KH------------------------------------------------------------------------------------------------------------------------------------------------------
>Xenopus_laevis@AAH56505
--------------------------------MPGV-TVKDVNQQEFVRALAAFLK-KS-GK-L-KVP--EWVDT--VKLAKHKELAP--YDEN--WFYTRA---AS-TVRHL----YL---------R-G--GA--GVGSMTKIYGGRQ----SN-GVMPSHFSRGSKSVARKVLQALESLKMV-----D---K--------------D-------P----S--G-----GRKLTPQGQRDLDRIAGQ-VAA-----A--S--K---KQ-----H------------------------------------------------------------------------------------------------------------------------------------------------
>Squalus_acanthias@CX197193.H1.1
----------------------------------GV-TVKDVNQQEFVRALGAFLK-KS-GK-L-KVP--DWVDT--VKLGKHKELAP--YDEN--WFYTRA---AS-TVRHL----YL---------R-G--GV--GVGAMTKIYGGRQ----RN-GVKPSHFSRGSKSVARRVLQSLEGLKMV-----E---K--------------D-------P----N--G-----GRRLTPQGQRDLDRIAGQ-VAA-----A--S--K---KH------------------------------------------------------------------------------------------------------------------------------------------------------
>Leucoraja_erinacea@CT02080729.H1.1
----------------------------------GI-TVKDVNQQEFVRALGAFLK-KS-GK-L-KVP--DWVDT--VKLGKHKELAP--YDEN--WFYTRA---AS-TVRHL----YL---------R-G--GV--GVGAMTKIYGGRQ----RN-GVKPSHFSRGSKSVARKVMQSLEGLKMV-----E---K--------------D-------P----N--G-----GRKLTPQGQRDLDRIAGQ-VAA-----A--S--K---KH------------------------------------------------------------------------------------------------------------------------------------------------------
>Petromyzon_marinus@51796655.36
--------------------------------MPGI-TVKDVNQQEFVKALAAFLK-KS-GK-L-KKP--DWVDT--VKLAKHKELAP--YDGD--WYYVRA---AS-VVRHL----YL---------R-G--GV--GVGAMTKIYGGRQ----RN-GTKPSHFSRGSKNVARKVLQSLESLKMV-----E---K--------------D-------P----T--G-----GRRLTPTGQRDLDRIAGQ-VAG-----A--T--P---KKH-----------------------------------------------------------------------------------------------------------------------------------------------------
>Lethenteron_japonicum@CT01080929.H1.1
--------------------------------MPGI-TVKDVNQQEFVKALAAFLK-KS-GK-L-KKP--DWVDT--VKLAKHKELAP--YDGD--WYYVRA---AS-VVRHL----YL---------R-G--GV--GVGAMTKIYGGRQ----RN-GTKPSHFSRGSKNVARKVLQSLESLKMV-----E---K--------------D-------P----T--G-----GRRLTPTGQRDLDRIAGQ-VAG-----A--T--P---KKH-----------------------------------------------------------------------------------------------------------------------------------------------------
>Myxine_glutinosa@AAD34164
--------------------------------MPGY-TVKDVNQQEFVKALAAFFK-KS-GK-L-KKP--DWVDT--VKLGKHKELAP--FDID--WYYIRT---AS-VARHL----YM---------R-G--GV--GVGAMTKIYGGRQ----RN-GTRPSHYSRGSRNVARKVLQSLEMLKMV-----E---K--------------D-------P----N--G-----GRRLTSIGQRDMDRIAGQ-VVV-----L--S--K---KH------------------------------------------------------------------------------------------------------------------------------------------------------
>Eptatretus_burgeri@53871550.1
--------------------------------MPGY-TVKDVNQQEFVKALGAFFK-KS-GK-L-KMP--DWVDT--VKLGKHKELAP--FDID--WYYIRT---AS-VARHL----YM---------R-G--GV--GIGAMTKIYGGRQ----RN-GTRPSHYSRGSRSVARKVLQSLEMLKMV-----E---K--------------D-------P----N--G-----GRRLTSIGRRDMDRIAGQ-VAV-----A--S--K---KH------------------------------------------------------------------------------------------------------------------------------------------------------
>Strongylocentrotus_purpuratus@XP_783440
-------------------MTFGLTWPVSQMPGGGT-TVKDVDQQEFVVALGAFFK-KS-GK-M-KVP--DWVDI--VKTGTHKELGP--VDPD--WFYTRA---AS-TARHL----YY---------R-G--GV--GVNAIARIYGGRM----RR-GTRPSHFHSGSTSVARKVLQALEGVQII-----E---K--------------E-------G----N--C-----GRRITSQGQRDLDRIAAQ-VKA-----K--Q--G---KK------------------------------------------------------------------------------------------------------------------------------------------------------
>Paracentrotus_lividus@CT01070710.H1.1
------------------------------MPGGGT-TVKDVDQQEFVVALGAFFK-KS-GK-M-KVP--EWIDI--VKTGTHKELAP--VDQD--WFYTRA---AS-TARHL----YY---------R-G--GV--GVNSIARIYGGRM----RR-GTKPSHFNSGSTSVARKVLQALEGLNII-----E---K--------------D-------A----N--C-----GRRLTSQGQRDLDRIAAQ-VKS-----K--Q--------------------------------------------------------------------------------------------------------------------------------------------------------------
>Holothuria_glaberrima@CT01070704.H1.1
--------------------------------------VKDVDPAEFVKALAAFFK-KS-GK-L-KVP--DWVDV--VKTGKHKELGP--VDPD--WYYTRS---AA-VARHL----YV---------R-G--GV--GVNSMTKIFGGRK----RR-GTRPNHACRGSSSVARKVLQSLEGIKII-----E---K--------------Y-------G----N--H-----GRRITSQGQRDLDRIAAQ-VKAAT-EGK--A--G---KR------------------------------------------------------------------------------------------------------------------------------------------------------
>Apostichopus_japonicus@GH551314.H1.1
--------------------------------------VKDVDSAEFVAALSAFFK-KS-GK-L-KVP--EWTDV--VKTGKHKELGP--VDPD--WYYTRA---AA-VARHL----YV---------R-G--GV--GVNAMTKIFGGRK----RR-GTRPNHACRGSSSVARKVLQSLEGVKIL-----E---K--------------Y-------G----N--N-----GRRITSQGQRDLDRIAAQ-VKAAS-EGK-----------------------------------------------------------------------------------------------------------------------------------------------------------------
>Patiria_pectinifera@93311674.1
----------------------------------GC-TVKDVDQGEFVKALAAFFK-SS-GK-M-KVP--DWVDL--VKLGKHKELAP--SDQD--WFYIRA---AS-TARHL----YF---------R-G--GV--GVSAMRKIYGGRK----RR-GTRPSHFCKGSGSIARKVLQSLEGVSIV-----K---R--------------E-------G----N--S-----GRRLTSQGIRDMDRIAAQ-VHA-----K--A--K---GPPV----------------------------------------------------------------------------------------------------------------------------------------------------
>Patiria_miniata@CT01100729.H1.1
----------------------------------GC-TVKDVDQGEFVKALAAFFK-SS-GK-M-KVP--DWVDL--VKLGKHKELAP--SDQD--WFYIRA---AS-TARHL----YF---------R-G--GV--GVSAMRKIYGGRK----RR-GTRPSHFCKGSGSIARKVLQSLEGVSIV-----K---R--------------E-------G----N--S-----GRRLTSQGIRDMDRIAAQ-VHA-----K--A--K---GPPV----------------------------------------------------------------------------------------------------------------------------------------------------
>Xenoturbella_bocki@AM160274.H1.1
--------------------------------------VKDVSQQEFVKAFAAFLK-KS-GK-L-TIP--EWVDL--VKTANYKELAP--FDPD--WFYIRC---AS-VARHL----YM---------R-G--GA--GVGAMMKIYGGRH----RR-GSVPCVYAKGSSSVARKCLQCLEGVSMV-----E---K--------------D-------P----R--G-----GRRLTSTGVRDMDRIAGQ-VS------------------------------------------------------------------------------------------------------------------------------------------------------------------------
>Molgula_tectiformis@67831762.27
----------------------------------GV-TVKDVNQHEFVKALAAFLK-KS-GK-M-KVP--EWVDL--VKTAKWKELGP--VNPD--WYYIRA---AS-IARHL----YM---------R-G--GT--GVGALTTVYGGRH----RR-GTKPGHFSKSSASVIRKVLQSLEGIKMI-----S---K--------------D-------E----C--G-----GRRISPVGQRDMDRIAGQ-V-------------------------------------------------------------------------------------------------------------------------------------------------------------------------
>Bostrichobranchus_pilularis@CT01091002.H1.1
-----------------------------------------------------FXK-KS-GK-L-KMP--EWVDL--VKTAKRKELAP--VDPD--WYYIRS---AS-VARHL----YM---------R-G--GV--GVGALRKVYGGRQ----RR-GTQPGHFSRSSSSVIRKVLQSLEGVKVV-----T---K--------------D-------E----L--G-----GRRISYQGQRDMDRIAGQ-V-------------------------------------------------------------------------------------------------------------------------------------------------------------------------
>Molgula_gulf@MGUL54153.H1.1
--------------------------------------------HEFVKALA--------GK-L-KVP--DWADH--VKTATWKELAP--FEQD--WYYVRA---AS-VARHL----YM---------R-G--GV--GVGALTKVYGGRH----RR-GTKPGHFATSSSSVIRKVLQSLEGIKMV-----T---K--------------D-------D----L--G-----GRRISFAGQRDMDRIAGQ-V-------------------------------------------------------------------------------------------------------------------------------------------------------------------------
>Molgula_occidentalis@CT01091002.H1.1
----------------------------------GV-TVKDVDQHEFVKAMAAFLK-KS-GK-L-KIP--DWVDL--VKTAKRKELGP--VDPD--WYYVRA---AS-VARHL----YI---------R-G--GV--GVGALTKVYGGRN----RR-GTKPSHFGRGSSSVVRKVLQSLEGVKIV-----T---K--------------D-------D----L--G-----GRRISFQGQRDMDRIAGQ-V-------------------------------------------------------------------------------------------------------------------------------------------------------------------------
>Dendrodoa_grossularia@CT01091002.H1.1
----------------------------------GV-TVKDVDQQYFVKELAAFLK-KS-GK-L-KLP--EWVDL--VKTAVRKELAP--QDPD--WFYIRC---AS-TARHL----YI---------R-G--GV--GVKSFTKIYGGRK----RR-GTRPSHFSRGSSSVARKVLQSLEGIKMI-----Q---K--------------D-------E----L--G-----GRRITYQGQRDMDRIAGQ-VAA-----------------------------------------------------------------------------------------------------------------------------------------------------------------------
>Polyandrocarpa_maxima@CT01091002.H1.1
-------------------------------MGGGV-TVKDVDQQQFVQHLAAFLK-KS-GK-L-KVP--EWVDI--VKTAVRKELSP--QDPD--WFYIRC---AS-TARHL----YL---------R-G--GV--GVKSFTKIYGGRK----RR-GTRPCHFSRGSSSVARRVLQALEGIKMI-----Q---K--------------D-------E----L--G-----GRRITYQGQRDMDRIAGQ-V-------------------------------------------------------------------------------------------------------------------------------------------------------------------------
>Styela_plicata@CT01091002.H1.1
----------------------------------GV-TVKDVDQQLFVKHLAAFLK-KS-GK-L-KVP--EWADL--VKTAVRKELSP--EDPD--WFYVRC---AS-TARHL----YV---------R-G--GV--GVKSFTKIYGGRK----RR-GTRPSHFSRGSSSLARRVLQSLEGIKMI-----Q---K--------------D-------D----L--G-----GRRITYQGQRDMDRIAGQ-VAA-----------------------------------------------------------------------------------------------------------------------------------------------------------------------
>Botryllus_schlosseri@CT01110107.H1.1
-------------------------------MGGGV-TVKDVDQQEFVKQLAAFLK-KS-GK-M-KNP--EWADL--VKTAVRKELSP--NDPD--WFYVRC---AS-TARHL----YL---------R-G--GV--GVKSFTKIYGGRK----RR-GTKPSHFSRGSQSIARRALQALEGVKMI-----Q---K--------------D-------E----M--G-----GRRITYQGQRDMDRIAGK-V-------------------------------------------------------------------------------------------------------------------------------------------------------------------------
>Branchiostoma_floridae@EEN60610
-------------------------------MPGGV-TVKDVNQQEFVKAFAAFLK-KS-GK-L-KLP--EWVDL--VKTAPHKELAP--YDPD--WFYLRA---AS-TARHL----YL---------R-G--GV--GVGAMCKIYGGRK----RR-GTKPAKFRICSRGVSRTVLQALEGVKMV-----E---K--------------D-------A----A--G-----GRRLTAQGQRDLDRIAGQ-VAT-----A--M--R---KAQ-----------------------------------------------------------------------------------------------------------------------------------------------------
>Saccoglossus_kowalevskii@XP_002735329
--------------------------------MVGV-TVKDVEQDVFVKAFAAFLK-KS-GK-L-KVP--EWVDI--VKLGKHKELAP--YDPD--WYYVRS---AS-LCRHL----YF---------R-G--GV--GVGAVMKIYGGRK----RN-GTAPSHYCLGSSSVARKVLQSLEGMKLV-----E---K--------------D-------G----N--S-----GRRLTSQGQRDLDRIAGQ-VYA-----K--V--H---GLSK----------------------------------------------------------------------------------------------------------------------------------------------------
>Ptychodera_flava@CT01071220.H1.1
--------------------------------MPGV-TVKDVEQNEFVKAFSAFLK-KS-GK-L-KVP--EWVDI--VKLGKHKELAP--YDPD--WYYVRA---AS-LCRHL----YF---------R-G--GV--GVGAVMKIYGGRK----RN-GTCPSHFCKGSSSVARKVLQSLEGMKLV-----E---K--------------D-------G----N--G-----GRRLTSQGQRDLDRIAGQ-VYA-----K--F--H-----------------------------------------------------------------------------------------------------------------------------------------------------------
>Balanoglossus_clavigerus@FN989555.H1.1
--------------------------------MPGV-TVKDVNQQEFVKAFAAFLK-KS-GK-L-KVP--EWVDI--VKLGIHKELAP--YDPD--WYYTRA---AS-LVRHL----YF---------R-G--GV--GVGAVTKIYGGRK----RR-GTRPSHFCRGSKSVARKVLQSLEGMKLV-----E---K--------------D-------G----N--G-----GRRLTSQGQRDLDRIAGQ-VYM-----K--H--H-----------------------------------------------------------------------------------------------------------------------------------------------------------
>Ciona_intestinalis@XP_002128954
--------------------------------MSGV-TVKDVNQQDFVMALAAHLK-KS-GK-M-KVP--EWVDL--IKTGKHKELSP--YNPD--WYYVRC---AS-TIRHL----YI---------R-G--GV--GVKSFIKIYGGRK----RR-GTKPSHFCAGSSSVARKVLQSLESIKLV-----T---K--------------D-------E----I--G-----GRRITPSGQRDLDRIAGQ-VAA-----K--K--R---DMKTV---------------------------------------------------------------------------------------------------------------------------------------------------
>Ciona_savignyi@51843162.12
--------------------------------MSGV-TVKDVSQQDFVMALAAHLK-KS-GK-M-KVP--EWVDL--IKTGKHKELSP--YNPD--WYYVRC---AS-TIRHL----YI---------R-G--GV--GVKSFMKIYGGRK----RR-GTKPSHFCRGSSSVARKVLQSLESIKMV-----T---K--------------D-------E----I--G-----GRRITPHGQRDLDRIAGQ-VAA-----K--A--R---DA------------------------------------------------------------------------------------------------------------------------------------------------------
>Clavelina_lepadiformis@Clep42439.H1.1
--------------------------------------------------LCSSLE-KSLEK-L-KVP--EWVDL--VKTGKHKELAP--YNPD--WYYVRC---AS-IMRHL----YI---------R-G--GV--GVKTFRKIYGGRK----RR-GTKPAHFCPGGSSVARKALQSLEGVKLV-----S---K--------------D-------E----I-----------------------------------------------------------------------------------------------------------------------------------------------------------------------------------------------------
>Diplosoma_listerianum@46826715.44
----------------------------------------------FVRAFSAHLK-KS-GK-L-SVP--EWVSL--VKTGIHKESAP--ISPD--WYYTRC---AA-VLRRI----YM---------R-G--NC--GIGRLRKMYGGRK----RR-GSAPGHFCKSSGSVARKVLQSLEDLKLI-----V---K--------------D-------D----A--G-----GRKMTIQGRRDADRIANK-VSI-----K--S--K---KMRKR---------------------------------------------------------------------------------------------------------------------------------------------------
>Cystodytes_dellechiajei@CT01091002.H1.1
-------------------------------------------------------K-KR-ES-S-RSP--EWVDL--VKTGKHKELAP--INRD--WYYIRC---AA-VLRRL----YM---------R-R--GL--GIKEIARLFGGRH----RR-GAAPAHVVHSSHSVARKVLQ---------------------------------------------------------------------------------------------------------------------------------------------------------------------------------------------------------------------------------------------------
>Amphiura_filiformis@JG391301.H1.1
---------------------------------------------EYVKALAALFK-KS-GK-L-KVP--EWVDI--VKTGRHKELAP--FDSD--WYYIRA---AS-VARHL----YL---------R-G--GV--GVNSITKIYGGRQ----RR-GLRPPHYCRGSSSVARKVLQSLEHLKVI-----E---K--------------D-------G----N--C-----GRRLTSQGQRDLDRIAAQ-V-------------------------------------------------------------------------------------------------------------------------------------------------------------------------
>Eucidaris_tribuloides@CT01120103.H1.1
-------------------------------PGGGT-TVKDVSQQEFVVALAAFFK-KS-GK-M-KVP--DWVDI--AKLGTHKELAP--VDQD--WYFIRA---AS-VARHL----YY---------R-G--GV--GVNAIRKIYGGRK----RR-GTRPSHYCTGSSSVARKVLQSLEGLNII-----E---K--------------E-------G----N--C-----GRRLTSQGQRDLDRIAAQ-VKS-----K-----------------------------------------------------------------------------------------------------------------------------------------------------------------
>Lytechinus_variegatus@JH453012.H1.1
------------------------------MPGGGT-TVKDVDQQEFVVALGAFFK-KS-GK-M-KVP--EWVDI--VKTGTHKELAP--VDPD--WFYTRA---AS-TARHL----YY---------R-G--GV--GVNAIARIYGGRM----RR-GTRPSHFNRGSTSVARKVLQALEGLNII-----E---K--------------E-------G----N--C-----GRRLTSQGQRDLDRIAAQ-VKS-----K--Q--G---RK------------------------------------------------------------------------------------------------------------------------------------------------------
>Oreochromis_niloticus@XP_004549162
--------------------------------MPSV-TVKDVNQQEFVKALSAFLK-KS-GK-L-KVP--EWVDT--VKLARHKELAP--CDDN--WFYTRA---AS-TARHL----YL---------R-G--GV--GVGSMIKIYGGRQ----RN-GVCPAHFSVGSRNVARKVLQALEGLKMV-----E---K--------------D-------P----N--G-----GRRLTSQGQRDLDRIAGQ-VAS-----A--N--K---KQRSLQSAI-----------------------------------------------------------------------------------------------------------------------------------------------
>Oreochromis_niloticus@XP_004551000
--------------------------------MPGV-TVKDVNQQEFVRALAAFLK-KS-GK-L-KVP--DWVDL--VKLGKHKELAP--SDEN--WFYIRA---AS-TVRHL----YL---------R-G--GA--GVGSMTKIYGSRK----RN-GVCPAHYSVGSKNVARKVLQALELLKMI-----E---K--------------D-------P----N--G-----GRRLTSQGTRDLDRIAGQ-VAA-----A--N--K---KSV-----------------------------------------------------------------------------------------------------------------------------------------------------
>Crotalus_adamanteus@AFJ51295
--------------------------------MPGV-TVKDVNQQEFVRALAAFLK-KS-GK-L-KVP--EWVDT--VKLAKHKELAP--YDEN--WFYTRA---AS-TARHL----YL---------R-G--GA--GVGSMTKIYGGRQ----RN-GVMPSHFSRGSKSVARRVLQALEGLKMV-----E---K--------------D-------Q----D--G-----GRKLTPQGQRDLDRIAGQ-VAA-----A--S--K---KH------------------------------------------------------------------------------------------------------------------------------------------------------
>Sarcophilus_harrisii@XP_003766351
---------------------------------------------------------XS-GK-L-KVP--EWVDT--VKLAKHKELAP--YDEN--WFYTRA---AS-TARHL----YL---------R-G--GA--GVGSMTKIYGGRQ----RN-GVMPSHFSRGSKSVARRVLQALEGLKMV-----E---K--------------D-------Q----D--G-----GRKLTPQGQRDLDRIAGQ-VAA-----A--N--K---KH------------------------------------------------------------------------------------------------------------------------------------------------------
>Callorhinchus_milii@AFM90868
--------------------------------MPGV-TVKDVNQQDFVRALSAFLK-KS-GK-L-KVP--DWVDT--VKLGKHKELAP--YDEN--WFYTRA---AS-SVRHL----YL---------R-G--GV--GVGAMTKIYGGRK----RN-GVKPSHFSRGSKCIARRVLQALEGLKLV-----E---K--------------D-------P----N--G-----GRRLTSQGQRDLDRIAGQ-VAV-----A--S--K---KH------------------------------------------------------------------------------------------------------------------------------------------------------
>Doliolum_nationalis@Dnat1595.H1.1
--------------------------------MPGV-CVKDVSQQAFVMAFAAHLK-KS-GK-L-KVP--VWVDL--IKTGVHKELSP--YNPD--WYYIRC---AS-TLRHL----YI---------R-G--GV--GVKTFQKIYGGRK----RR-GTKPSHFSPSSSSVARKVLQSLEGIKLV-----Q---K--------------D-------E----L--G-----GRRVTSAGQRDLDRIAGQ-VAA-----A--A--------------------------------------------------------------------------------------------------------------------------------------------------------------
>Salpa_fusiformis@Sfus5460.H1.1
-----------------------------------V-GVKDVSQQHFVTAFAAFLK-KS-GK-L-QVP--EWTDT--VKTGIFKELSP--YDRD--WYYVRC---AS-TMRHL----YV---------R-G--HA--GVKTFQKIYGGRK----RR-GTKPSHFCVSSKSVARKVFQSLESMGLL-----E---K--------------D-------D----Q--G-----FRTVTAQGQRDLDRIAGQ-IVS-----Q--K--S---XIK-----------------------------------------------------------------------------------------------------------------------------------------------------
>Ophionotus_victoriae@CT01130528.H1.1
---------------------------------GGC-TVKDVDQHEYVKALAAFFK-KS-GK-L-KVP--EWTDI--AKTGKHKELAP--FDPD--WYYIRS---AS-VARHL----YL---------R-G--GV--GVNAITKVYGGRK----RR-GSRPSHYCRGSSSVARKVLQSLEHLKVI-----E---K--------------D-------G----N--C-----GRRLTSQGQRDLDRIAAQ-VKA-----K-----------------------------------------------------------------------------------------------------------------------------------------------------------------
>Alligator_sinensis@CT01131211.H1.1
--------------------------------MPGV-TVKDVNQQEFVRALAAFLK-KS-GK-L-KVP--EWVDT--VKLAKHKELAP--YDEN--WFYTRA---AS-TARHL----YL---------R-G--GA--GVGSMTKIYGGRQ----RN-GVMPSHFSRGSKSVARRVLQALEGLKMV-----E---K--------------D-------Q----D--G-----GRKLTPQG---LDRMGGQ-VAA-----A--S--K---KH------------------------------------------------------------------------------------------------------------------------------------------------------
>Caiman_crocodilus@CT01131211.H1.1
------------------------------------------------------------------------------------ELAP--YDEN--WFYTRA---AS-TARHL----YL---------R-G--GA--GVGSMTKIYGGRQ----RN-GVMPSHFSRGSKSVARRVLQALEGLKMV-----E---K--------------D-------Q----D--G-----GRKLTPQGQRDLDRIAGQ-VAA-----A--S--K---KH------------------------------------------------------------------------------------------------------------------------------------------------------
>Caretta_caretta@Contig476.H1.1
--------------------------------MPGV-TVKDVNQQEFVRALAAFLK-KS-GK-L-KVP--DWVDT--VKLAKHKELAP--YDEN--WFYTRA---AS-TARHL----YL---------R-G--GA--GVGSMTKIYGGRQ----RN-GVMPSHFSRGSKSVARRVLQALEGLKMV-----E---K--------------D-------Q----D--G-----GRKLTPQGQRDLDRIAGQ-VAA-----A--N--K---KH------------------------------------------------------------------------------------------------------------------------------------------------------
>Chelonoidis_nigra@Contig869.H1.1
--------------------------------MPGV-TVKDVNQQEFVRALAAFLK-KS-GK-L-KVP--EWVDT--VKLAKHKELAP--YDEN--WFYARA---AS-TARHL----YL---------R-G--GA--GVGSMTKIYGGRQ----RN-GVMPSHFSRGSKSVARRVLQALEGLKMV-----E---K--------------D-------Q----D--G-----GRKLTPQGQRDLDRIAGQ-VAA-----A--N--K---KH------------------------------------------------------------------------------------------------------------------------------------------------------
>Crocodylus_niloticus@CT01131211.H1.1
--------------------------------MPGV-TVKDVNQQEFVRALAAFLK-KS-GK-L-KVP--EWVDT--VKLAKHKELAP--YDEN--WFYTRA---AS-TARHL----YL---------R-G--GA--GVGSMTKIYGGRQ----RN-GVMPSHFSRGSKSVARRVLQALEGLKMV-----E---K--------------D-------Q----D--G-----GRKLTPQGQRDLDRIAGQ-VAA-----A--S--K---KH------------------------------------------------------------------------------------------------------------------------------------------------------
>Cyclorana_alboguttata@Calb10401.H1.1
--------------------------------MPGV-TVKDVNQQEFVRALAAFLK-KS-GK-L-KVP--EWVDI--VKLAKHKELAP--YDEN--WFYTRA---AS-TVRHL----YL---------R-G--GA--GVGSMTKIYGGRQ----RN-GVMPSHFSRGSKSVARRVLQALEGLKMV-----E---K--------------D-------P----N--G-----GRRLTPQGQRDLDRIAGQ-VAA-----A--S--K---KH------------------------------------------------------------------------------------------------------------------------------------------------------
>Elaphe_guttata@CT01131211.H1.1
--------------------------------MPGV-TVKDVNQQEFVRALAAFLK-KS-GK-L-KVP--EWVDT--VKLAKHKELAP--YDEN--WFYTRA---AS-TARHL----YL---------R-G--GA--GVGSMTKIYGGRQ----RN-GVMPSHFSRGSKSVARRVLQALEGLKMV-----E---K--------------G-------Q----D--G-----GRKLTPQGQRDLDRIAGQ-VAA-----A--S--K---KH------------------------------------------------------------------------------------------------------------------------------------------------------
>Eublepharis_macularius@CT01131211.H1.1
--------------------------------MPGV-TVKDVNQQEFVRALAAFLK-KS-GK-L-KVP--EWVDT--VKLAKHKELAP--YDEN--WFYTRA---AS-TARHL----YL---------R-G--GA--GVGSMTKIYGGRQ----RN-GVMPSHFSRGSKSVARRVLQALEGLKMV-----E---K--------------D-------Q----D--G-----GRKLTPQGQRDLDRIAGQ-VAA-----A--S--K---KH------------------------------------------------------------------------------------------------------------------------------------------------------
>Latimeria_chalumnae@CT01131211.H1.1
--------------------------------MPGV-TVKDVNQQEFVRALAAFLK-KS-GK-L-KVP--DWVDT--VKLAKHKELAP--YDEN--WFYIRA---AS-TVRHL----YL---------R-G--GA--GVGSMTKIYGGRQ----RN-GVCPSHFSRGSKSVARRILQSLEGLKMV-----E---K--------------D-------P----N--G-----GRRLTPQGQRDLDRIAGQ-VAA-----A--S--K---KH------------------------------------------------------------------------------------------------------------------------------------------------------
>Latimeria_menadoensis@CT01131211.H1.1
--------------------------------MPGV-TVKDVNQQEFVRALAAFLK-KS-GK-L-KVP--DWVDT--VKLAKHKELAP--YDEN--WFYIRA---AS-TVRHL----YL---------R-G--GA--GVGSMTKIYGGRQ----RN-GVCPSHFSRGSKSVARRILQSLEGLKMV-----E---K--------------D-------P----N--G-----GRRLTPQGQRDLDRIAGQ-VAA-----A--S--K---KH------------------------------------------------------------------------------------------------------------------------------------------------------
>Notophthalmus_viridescens@Nvir8551.H1.1
--------------------------------MPGV-XVKDXNQQEFVRALSAFLK-KS-GK-L-KVP--EWXDT--VKLAKHXELAP--YDEN--WFYTRA---AS-TVRHX----YL---------R-G--GA--GVGSMTKIXGGRX----XX-XXMXXXFSSGSKSVARRVMQALEGVKMV-----E---K--------------D-------P----N--G-----GRKLTPQGQRDLDRIAGQ-VAA-----A--S--K---K-------------------------------------------------------------------------------------------------------------------------------------------------------
>Pogona_vitticeps@CT01131211.H1.1
--------------------------------MPGV-TVKDVNQQEFVRALAAFLK-KS-GK-L-KVP--EWVDT--VKLAKHKELAP--YDDN--WFYTRA---AS-TARHL----YL---------R-G--GA--GVGSMTKIYGGRQ----RN-GVMPSHFSRGSKSVARRVLQALEGLKMV-----E---K---------------------------------------------------------------------------------------------------------------------------------------------------------------------------------------------------------------------------------
>Protopterus_annectens@CT01131211.H1.1
----------------------------------GV-TVKDVNQQEFVKALANFLK-KT-GK-L-KVP--DWVDT--VKLGKHKELAP--YDEN--WFYTRA---AS-TIRHI----YL---------R-S--GV--GVGSMTKIYGGRK----RN-GVRPSHFSRGSRSVARRVLQALEGLKMV-----E---K--------------D-------P----N--G-----GRRLTPQGQRDLDRIAGQ-VAA-----A--G--R---KH------------------------------------------------------------------------------------------------------------------------------------------------------
>Python_regius@CT01131211.H1.1
--------------------------------MPGV-TVKDVNQQEFVRALAAFLK-KS-GK-L-KVP--EWVDT--VKLAKHKELAP--YDEN--WFYTRA---AS-TARHL----YL---------R-G--GA--GVGSMTKIYGGRQ----RN-GVMPSHFSRGSKSVARRVLQALEGLKMV-----E---K--------------D-------Q----D--G-----GRKLTPQGQRDLDRIAGQ-VAA-----A--S--K---KH------------------------------------------------------------------------------------------------------------------------------------------------------
>Sphenodon_punctatus@CT01131211.H1.1
--------------------------------MPGV-TVKDVNQQEFVRALAAFLK-KS-GK-L-KVP--DWVDT--VKLAKHKELAP--YDEN--WFYTRA---AS-TARHL----YL---------R-G--GA--GVGSMTKIYGGRQ----RN-GVMPSHFSRGSKSVARRVLQALEGLKMV-----E---K--------------D-------Q----D--G-----GRKLTPQGQRDLDRIAGQ-VAA-----A--S--K---KH------------------------------------------------------------------------------------------------------------------------------------------------------
