# Supplementary material for: A phylogenomic framework and timescale for comparative studies of tunicates
Source: BMC Biol. 2018 Apr 13;16:39. doi: 10.1186/s12915-018-0499-2 (PMC5899321; doi:10.1186/s12915-018-0499-2)
Supplement: Supplementary file 4 — Supporting data. Transcriptome assemblies, alignments, and trees. (ZIP 38502 kb) [file 12915_2018_499_MOESM4_ESM.zip › 12915_2018_499_MOESM4_ESM/12915_2018_499 (Delsuc) Files Updated 23-03-2018/rps2.fasta]

>Oikopleura_dioica@CBY20644
-----------------MADAA-P-A-Q-A--S---------------------------------------------------------R-----G----G----------F----R-G-G----F-G-G---------------------------R-----G----------------------------R-G----------------R----G-------------------------------------------------------R---G---R---G------------------R---G----------R----G----------------------------K----------P---E------------------------------P-K---E-WQPVTKLGRLVKDGKIKSIEEIYNFSLPIKEFEIVD-HFI------------------G---P-------------------------S----LKDEVLKIKPVQKQTRAGQRTRFKAIVGVGDGNGHVGLGVKCSKEVATAIRGAIILAKLSVVPIRR--GYWGNKLGEPHTVPSKVHGKCGS-VHVRLIPAPRGTGLVCGPVPKKLMQMAGLEDCYTSAC-----GSTSTLGNFAKATFQAICSTYSF-LTPDLW----KE-DVL--PT-PPYEEFSEYL-----E---------------Q--N-H--K--------Q-G-GV-QRG-EVKKY----------------------------
>Ciona_intestinalis@XP_002121087
-----------------MADAAAP-A-G-G--S-G----T--------------------------------------------------R-----G----G----------F----R-G-G----F-G-G---------------------------R-----G----------------------------R-G----------------R----G-------------------------------------------------------R---G---R---G------------------R---G----------R----G-----R-----G-------R-----G--K----------E---D------------------------------E-K---S-WVPVTKLGRLVKDGMIKSLEEIYLFSLPIKEFGIID-DLI------------------G---S-------------------------S----LKDEVLKIMPVQKQTRAGQRTRFKAFVAVGDSNGHVGLGVKCSKEVATAIRGAITLAKLSIIPIRR--GYWGNKIGKPHTVPCKVHGKCGS-VHVRLIPAPRGTGIVSAPVPKKLLSMAGLEDCYTSAR-----GQTATLGNFAKATFNAISKTYSY-LTPDLW----RD-QPL--TK-APYQEYTDHL-----E---------------K--N-H--T--------S-G-GV-QKQ-EVKKY----------------------------
>Ciona_savignyi@51758464.111
-----------------MADAA-P-A-G-G--S-G----T--------------------------------------------------R-----G----G----------F----R-G-G----F-G-G---------------------------R-----G----------------------------R-G----------------R----G-------------------------------------------------------R---G---R---G------------------R---G----------R----G-----R-----G-------R-----G--K----------D---E------------------------------E-K---S-WTPVTKLGRLVKDGMIKSLEEIYLFSLPIKEFGIID-DLI------------------G---S-------------------------S----LKDEVLKIMPVQKQTRAGQRTRFKAFVAVGDSNGHVGLGVKCSKEVATAIRGAITLAKLSIIPIRR--GYWGNKIGKPHTVPCKVHGKCGS-VHVRLIPAPRGTGIVSAPVPKKLLSMAGLEDCYTSAR-----GQTATLGNFAKATFNAISKTYSY-LTPDLW----RD-QPL--TK-TPYQEYTDHL-----E---------------K--N-H--T--------S-G-GV-QKQ-E--------------------------------
>Phallusia_mammilata@CT02091002.H1.1
-----------------MADAA-P-A-G-G--S-G----T--------------------------------------------------R-----G----G----------F----R-G-G----F-G-G---------------------------R-----G----------------------------R-G----------------R----G-------------------------------------------------------R---G---R---G------------------R---G----------R----G-----R-----G-------R-----G--K----------D---E------------------------------E-K---K-WIPVTKLGRLVMDGKIKSLEEIYLFSLPIKECEIID-FFI------------------G---S-------------------------S----LKDEVLKIMPVQKQTRAGQRTRFKAFVAVGDSNGHVGLGVKCSKEVATAIRGAITLAKLSVIPIRR--GYWGNKIGKPHTVPCKVHGKCGS-VHVRLIPAPRGTGIVSAPVPKKLLSMAGLEDCYTSAA-----GQTATLGNFAKATFNAISKTYSY-LTPDLW----RD-QPL--TK-TPYQEYTDHL-----T---------------K--T-H--A--------V-S-GV-QRQ-E--------------------------------
>Ascidia_gemmata@CT01100918.H1.1
------------------ADAA-P-A-G-G--S-G----T--------------------------------------------------R-----G----G----------F----R-G-G----F-G-G---------------------------R-----G----------------------------R-G----------------R----G-------------------------------------------------------R---G---R---G------------------R---G----------R----G-----R-----G-------R-----G--K----------D---E------------------------------D-K---K-WVPVTKLGRLVMDGKIKSLEEIYLFSLPIKECEIID-FFI------------------G---S-------------------------S----LKDEVLKIMPVQKQTRAGQRTRFKAFVAVGDSNGHVGLGVKCSKEVATAIRGAITLAKLSVIPIRR--GYWGNKIGKPHTVPCKVHGKCGS-VHVRLIPAPRGT-----------------------------------------------------------------------------------------------------------------------------------------------------------------------
>Clavelina_lepadiformis@CT02091002.H1.1
-----------------MADAA-P-A-G-G--S-A----A--------------------------------------------------R-----G----G----------F----R-G-G----F-G-G---------------------------R-----G----------------------------R-G----------------R----G-------------------------------------------------------R---G---R---G------------------R---G----------R----G-----R-----G-------R-----G--K----------D---D------------------------------E-K---S-WTPVTKLGRLVQGGKIKSLEEIYLFSLPIKEFEIID-FFI------------------G---A-------------------------S----LKDEVLKIMPVQKQTRAGQRTRFKAFVAVGDFNGHVGLGVKCSKEVATAIRGAIILAKLSIIPIRR--GYWGNKIGKPHTVPCKVHGKCGS-VHVRLIPAPRGTGIVSAPVPKKLLGMAGLQDCYTSAR-----GQTATLGNFAKATFNAISKTYSY-LTPDLW----RD-QPL--MK-TPYQEYTDYL-----M---------------K--N-H--A--------T-S-GV-QRQ-E--------------------------------
>Diplosoma_listerianum@46826609.73
-----------------MADNA-P-A-G-G--P-A----A--------------------------------------------------R-----G----G----------F----R-G-G----F-G-G---------------------------R-----G----------------------------R-G----------------R----G-------------------------------------------------------R---G---R---G------------------R---G----------R----G-----R-----G-------R-----G--K----------D---D------------------------------E-K---T-WTPITKLGRLVKDGKIKSLEEIYLFSLAIKECEIVD-FFI------------------G---S-------------------------A----LKDEVLKIMPVQKQTRAGQRTRFKAFVAVGDFNGHVGLGVKCSKEVATAIRGAINLAKLSIIPIRR--GYWGNKIGKPHTVPCKVHGKCGS-VHVRLIPAPRGTGIVSAPVPKKLLGMAGLEDCYTSAS-----GQTSTLGNFAKATFNAISKTYAY-LTPDLW----LE-QPL--MK-TPYQEYTDHL-----A---------------K--N-Q--P----------------------------------------------------
>Cystodytes_dellechiajei@CT02091002.H1.1
-----------------MADAA-P-A-S-G--S-G----S--------------------------------------------------R-----G----G----------F----R-G-G----F-G-G---------------------------R-----G----------------------------R-G----------------R----G-------------------------------------------------------R---G---R---G------------------R---G----------R----G-----R-----G-------R-----G--K----------D---D------------------------------E-K---T-WTPVTKLGRLVKDGKIKSLEEIYLFSLPIKESEIID-FFV------------------G---T-------------------------T----LKDEVLKIMPVQKQTRAGQRTRFKAFVAVGDFNGHVGLGVKCSKEVATAIRGAINLAKLSIIPIRR--GYWGNKIGKPHTVPCKVHGKCGS-VHVRLIPAPRGTGIVSAPVPKKLLHMAGLEDCYTSAS-----GQTSTLGNFAKATFNAISKTYSY-LTPDLW----RE-QPL--MK-TPYQEYTDHL-----A---------------K--T-H--T--------R-S-GV-QRQ-E--------------------------------
>Molgula_tectiformis@26020644.77
-----------------------P-A-G-G---------E--------------------------------------------------R-----G----G----------F----R-G-G----F-G-G---------------------------R-----G----------------------------R-G-----G----------R----G-------------------------------------------------------R---G---R---G------------------R---G----------R----G-----R-----G-------R-----G--K----------D---D------------------------------E-K---T-WTPVTKLGRLVKDGKIKSLEEIYLFSLPIKEFEILD-FFI------------------G---S-------------------------A----LKDEVLKIMPVQKQTRAGQRTRFKAFVAVGDSNGHVGLGVKCSKEVATAIRGAIILAKLSIIPIRR--GYWGNKIGKPHTVPCKVHGKCGS-VHVRLIPAPRGTGIVSAPVPKKLLAMAGLEDCYTSAR-----GQTATLGNFAKATFNAISKTYSY-LTPDLW----KD-QPL--AK-TPYQEYTDHL-----S---------------K--Y-H--V--------S-S-GV-QRQ-E--------------------------------
>Bostrichobranchus_pilularis@CT02091002.H1.1
-----------------------P-A-G-G------------------------------------------------------------R-----G----G----------F----R-G-G----F-G-G---------------------------R-----G----------------------------R-G-----G----------R----G-------------------------------------------------------R---G---R---G------------------R---G----------R----G-----R-----G-------R-----G--K----------D---D------------------------------E-K---T-WTPVTKLGRLVKDGKIKSLEEIYLFSLPIKEFEILD-FFI------------------G---S-------------------------A----LKDEVLKIMPVQKQTRAGQRTRFKAFVAVGDYNGHVGLGVKCSKEVATAIRGAIILAKLSIIPIRR--GYWGNKIGKPHTVPCKVHGKCGS-VHVRLIPAPRGTGIVSAPVPKKLLSMAGLEDCYTSAR-----GQTATLGNFAKATFNAISKTYSY-LTPDLW----KD-QSL--GK-TPYQEYTDHL-----S---------------K--F-H--V--------S-S-GV-QRQ-E--------------------------------
>Molgula_gulf@CT02091002.H1.1
-----------------------P-A-G-G---------E--------------------------------------------------R-----G----G----------F----R-G-G----F-G-G---------------------------R-----G----------------------------R-G-----G----------R----G-------------------------------------------------------R---G---R---G------------------R---G----------R----G-----R-----G-------R-----G--K----------D---D------------------------------E-K---T-WTPVTKLGRLVKDGKIKSLEEIYLFSLPIKEFEILD-FFI------------------G---S-------------------------A----LKDEVLKIMPVQKQTRAGQRTRFKAFVAVGDSNGHVGLGVKCSKEVATAIRGAIIMAKLSIIPIRR--GYWGNKIGKPHTVPCKVHGKCGS-VHVRLIPAPRGTGIVSAPVPKKLLTMAGLEDCYTSAR-----GQTATLGNFAKATFNAISKTYSY-LTPDLW----KD-QPL--GK-TPYQEYTDHL-----S---------------K--Y-H--V--------T-S-GV-QRQ-E--------------------------------
>Molgula_occidentalis@CT08091002.H1.1
-----------------------P-A-G-G---------D--------------------------------------------------R-----G----G----------F----R-G-G----F-G-G---------------------------R-----G----------------------------R-G-----G----------R----G-------------------------------------------------------R---G---R---G------------------R---GG---------R----G-----R-----G-------R-----G--K----------D---D------------------------------E-K---T-WTPVTKLGRLVKDGKIKSLEEIYLFSLPIKEFEILD-FFI------------------G---S-------------------------A----LKDEVLKIMPVQKQTRAGQRTRFKAFVAVGDSNGHVGLGVKCSKEVATAIRGAIILAKLSIIPIRR--GYWGNKIGRPHTVPCKVHGKCGS-VHVRLIPAPRGTGIVSAPVPKKLLQMAGLEDCYTSAR-----GQTATLGNFAKATFNAISKTYSY-LTPDLW----KD-QPL--GK-TPYQEYTDHL-----A---------------K--Y-H--V--------S-S-GV-QRQ-E--------------------------------
>Polyandrocarpa_maxima@CT04091002.H1.1
-----------------MADAA-P-A-S--------------------------------------------------------------------G----G----------F----R-G-G----F-G-G---------------------------R-----G----------------------------R-G-----G----------R----G-------------------------------------------------------R---G---R---G------------------R---G----------R----G-----R-----G-------R-----GRGK----------D---D------------------------------E-K---T-WNPVTKLGRLVKDGKIKSLEEIYLFSLPIKEFEIID-FFL------------------G---S-------------------------A----MKDEVLKIMPVQKQTRAGQRTRFKAFVAVGDFNGHVGLGVKCSKEVATAIRGAIILAKLSIIPIRR--GYWGNKIGKPHTVPCKVHGKCGS-VHVRLIPAPRGTGIVSAPVPKKLLQMAGLEDCYTSAR-----GQTATLGNFAKATFNAISKTYSY-LTPDLW----KD-QPL--GK-TPYQEYTDHL-----S---------------K--H-H--L--------Q-S-GV-QRQ-E--------------------------------
>Styela_plicata@CT01091002.H1.1
-----------------------P-A-S-G------------------------------------------------------------------G----G----------F----R-G-G----F-G-G---------------------------R-----G----------------------------R-G-----G----------R----G-------------------------------------------------------R---G---R---G------------------R---G----------R----G-----R-----G-------R-----GRGK----------D---D------------------------------E-K---T-WNPVTKLGRLVKDGKIKSLEEIYLFSLPIKEFEIID-FFL------------------G---A-------------------------N----LKDEVLKIMPVQKQTRAGQRTRFKAFVAVGDFNGHVGLGVKCSKEVATAIRGAIILAKLSIIPIRR--GYWGNKIGKPHTVPCKVHGKCGS-VHVRLIPAPRGTGIVSAPVPKKLLQMAGLEDCYTSAR-----GQTATLGNFAKATFNAISKTYSY-LTPDLW----KD-QPL--GK-TPYQEYTDHL-----S---------------K--H-H--L--------Q-S-GV-QRQ-E--------------------------------
>Microcosmus_squamiger@CT01091002.H1.1
-----------------------P-A-S-G------------------------------------------------------------------G----G----------F----R-G-G----F-G-G---------------------------R-----G----------------------------R-G-----G----------R----G-------------------------------------------------------R---G---R---G------------------R---G----------R----G-----R-----G-------R-----GRGK----------D---D------------------------------E-K---T-WNPVTKLGRLVKDGKIKSLEEIYLFSLPIKEFEIID-YFI------------------G---S-------------------------S----LKDEVLKIMPVQKQTRAGQRTRFKAFVAVGDFNGHVGLGVKCSKEVATAIRGAIILAKLSIIPIRR--GYWGNKIGKPHTVPCKVHGKCGS-VHVRLIPAPRGTGIVSAPVPKKLLQMAGLEDCYTSAR-----GQTATLGNFAKATFNAISKTYSY-LTPDLW----KD-QPL--GK-TPYQEYTDHL-----S---------------K--H-H--T--------Q-S-GV-QRQ-E--------------------------------
>Dendrodoa_grossularia@CT01091002.H1.1
--------------------MA-D-A-A-P--A-S-------------------------------------------------------------G----G----------F----R-G-G----F-G-G---------------------------R-----G----------------------------R-G-----G----------R----G-------------------------------------------------------R---G---R---G------------------R---G----------R----G-----R-----G-------R-----GRGK----------D---D------------------------------E-K---T-WNPVTKLGRLVKDAKIKSLEEIYLFSLPIKEFEIID-FFL------------------G---S-------------------------A----LKDEVLKIMPVQKQTRAGQRTRFKAFVAVGDFNGHVGLGVKCSKEVATAIRGAIVLAKLSIIPIRR--GYWGNKIGKPHTVPCKVHGKCGS-VHVRLIPAPRGTGIVSAPVPKKLLQMAGLEDCYTSAR-----GQTATLGNFAKATFNAISKTYSY-LTPDLW----KD-QPL--GK-TPYQEYTDHL-----S---------------K--H-H--M--------Q-T-GV-QRQ-E--------------------------------
>Xenopus_laevis@AAH56066
--------------------MA-D-D-A-G------------------------------------------G--N--------------R-----G----G----------F----R-G-G----F-G-G-----G----------------------------------------G-------R-------G-R-----G----------R----G-----------------R-----------------------------G-------R---G---R---G------------------R---G----------R----G-----A-----R-------G-----G--K----------A---D------------------------------D-K---E-WVPVTKLGRLVKDMKIKSLEEIYLFSLPIKESEIID-FFL------------------G---S-------------------------T----LKDEVLKIMPVQKQTRAGQRTRFKAFVAIGDYNGHVGLGVKCSKEVATAIRGAIILAKLSIVPVRR--GYWGNKIGKPHTVPCKVTGRCGS-VLVRLIPAPRGTGIVSAPVPKKLLMMAGIDDCYTSAR-----GCTATLGNFAKATFDAISKTYSY-LTPDLW----KE-TVF--AK-SPYQEYTDHL-----A---------------K--T-H--T--------R-V-SV-QRT-EAAAVPATS------------------------
>Ambystoma_mexicanum@45820526.13
--------------------MA-D-N-A-G------------------------------------------E--N--------------R-----G----G----------F----R-G-G----F-G------------------------------------------------G-------R-------G-R-----G----------R----G-----------------R-----------------------------G-------R---G---R---G------------------R---G----------R----G-----A-----R-------------G--K----------A---D------------------------------E-K---E-WVPVTKLGRLVKDMKIKSLEEIYLFSLPIKESEIID-FFL------------------A---S-------------------------S----LKDEVLKIMPVQKQTRAGQRTRFKAFVAIGDYNGHVGLGVKCSKEVATAIRGAIILAKLSIVPVRR--GYWGNKIGKPHTVPCKVTGRCGS-VLVRLIPAPRGTGIVSAPVPKKLLMMAGIDDCYTSAR-----GCTATLGNFAKATFDAISKTYSY-LTPDLW----KE-TVF--TK-SPYQEYTDHL-----A---------------K--T-H--T--------R-V-SV-QNS-QAAAV----------------------------
>Xenopus_tropicalis@CAJ83183
--------------------MA-D-D-A-G------------------------------------------G--N--------------R-----G----G----------F----R-G-G----F-G-S-----G----------------------------------------G-------R-------G-R-----G----------R----G-----------------R-----------------------------G-------R---G---R---G------------------R---G----------R----G-----A-----R-------G-----G--K----------A---D------------------------------D-K---E-WVPVTKLGRLVKDMKIKSLEEIYLFSLPIKESEIID-FFL------------------G---S-------------------------S----LKDEVLKIMPVQKQTRAGQRTRFKAFVAIGDYNGHVGLGVKCSKEVATAIRGAIILAKLSIVPVRR--GYWGNKIGKPHTVPCKVTGRCGS-VLVRLIPAPRGTGIVSAPVPKKLLMMAGIDDCYTSAR-----GCTATLGNFAKATFDAISKTYSY-LTPDLW----KE-TVF--TK-SPYQEYTDHL-----A---------------K--T-H--T--------R-V-SV-QRT-QAAAVPATS------------------------
>Gallus_gallus@NP_001264093
--------------------MA-D-D-A-G--A-A----GG----A---G----------------------A--A--------------R-----G----G----------F----R-G-G----F-G-T-----G----------------------------------------L-------R-------G-R-----G----------R----G-----------------R-----------------------------G-------R---G---R---G------------------R---G----------R----G-----A-----R-------G-----G--K----------A---E------------------------------D-K---E-WIPVTKLGRLVKDMKIKSLEEIYLFSLPIKESEIID-FFL------------------G---S-------------------------S----LKDEVLKIMPVQKQTRAGQRTRFKAFVAIGDYNGHVGLGVKCSKEVATAIRGAIILAKLSIVPVRR--GYWGNKIGKPHTVPCKVTGRCGS-VLVRLIPAPRGTGIVSAPVPKKLLMMAGIDDCYTSAR-----GCTATLGNFAKATFDAISKTYSY-LTPDLW----KE-TVF--TK-SPYQEFTDHL-----A---------------K--T-H--T--------R-V-SV-QRT-QAAAVATT-------------------------
>Ornithorhynchus_anatinus@XP_001511961
-----------------XXXMA-D-D-A-G--A-A----GG----P---G----G--AG---G---PG---AA--A--------------R-----G----G----------F----R-G-G----F-G-T-----G----------------------------------------L-------R-------G-R-----G----------R----G-----------------R-----------------------------G-------R---G---R---G------------------R---G----------R----G-----A-----R-------G-----G--K----------A---E------------------------------D-K---E--------------------------------------------------------------------------------------------------VLKIMPVQKQTRAGQRTRFKAFVAIGDYNGHVGLGVKCSKEVATAIRGAIILAKLSIVPVRR--GYWGNKIGKPHTVPCKVTGRCGS-VLVRLIPAPRGTGIVSAPVPKKLLMMAGIDDCYTSAR-----GCTATLGNFAKATFDAISKTYSY-LTPDLW----KE-TVF--TK-SPYQEFTDHL-----A---------------K--T-H--T--------R-V-SV-QRT-QAAAVATT-------------------------
>Mus_musculus@XP_990988
-----------------XXXMA-D-D-A-G--A-A----GG----P---G----G--PG---G---PG---LG--G--------------R-----G----G----------F----R-G-G----F-G-S-----G----------------------------------------L-------R-------G-R-----G----------R----G-----------------R-----------------------------G-------R---G---R---G------------------R---G----------R----G-----A-----R-------G-----G--K----------A---E------------------------------D-K---E-WIPVTKLGRLVKDMKIKSLEEIYLFSLPIKESEIID-FFL------------------G---A-------------------------S----LKDEVLKIMPVQKQTRAGQRTRFKAFVAIGDYNGHVGLGVKCSKEVATAIRGAIILAKLSIVPVRR--GYWGNKIGKPHTVPCKVTGRCGS-VLVRLIPAPRGTGIVSAPVPKKLLMMAGIDDCYTSAR-----GCTATLGNFAKATFDAISKTYSY-LTPDLW----KE-TVF--TK-SPYQEFTDHL-----V---------------K--T-H--T--------R-V-SV-QRT-QAPAVATT-------------------------
>Pan_troglodytes@EAW98136
--------------------MA-D-D-A-G--A-A----GG----P---G----G--PG---G---PG---MG--N--------------R-----G----G----------F----R-G-G----F-G-S-----G----------------------------------------I-------R-------G-R-----G----------R----G-----------------R-----------------------------G-------R---G---R---G------------------R---G----------R----G-----A-----R-------G-----G--K----------A---E------------------------------D-K---E-WMPVTKLGRLVKDMKIKSLEEIYLFSLPIKESEIID-FFL------------------G---A-------------------------S----LKDEVLKIMPVQKQTRAGQRTRFKAFVAIGDYNGHVGLGVKCSKEVATAIRGAIILAKLSIVPVRR--GYWGNKIGKPHTVPCKVTGRCGS-VLVRLIPAPRGTGIVSAPVPKKLLMMAGIDDCYTSAR-----GCTATLGNFAKATFDAISKTYSY-LTPDLW----KE-TVF--TK-SPYQEFTDHL-----V---------------K--T-H--T--------R-V-SV-QRT-QAPAVATT-------------------------
>Homo_sapiens@EAW98136
--------------------MA-D-D-A-G--A-A----GG----H---G----G--PG---G---PG---MG--N--------------R-----G----G----------F----R-G-G----F-G-S-----G----------------------------------------I-------R-------G-R-----G----------R----G-----------------R-----------------------------G-------R---G---R---G------------------R---G----------R----G-----A-----R-------G-----G--K----------A---E------------------------------D-K---E-WMPVTKLGRLVKDMKIKSLEEIYLFSLPIKESEIID-FFL------------------G---A-------------------------S----LKDEVLKIMPVQKQTRAGQRTRFKAFVAIGDYNGHVGLGVKCSKEVATAIRGAIILAKLSIVPVRR--GYWGNKIGKPHTVPCKVTGRCGS-VLVRLIPAPRGTGIVSAPVPKKLLMMAGIDDCYTSAR-----GCTATLGNFAKATFDAISKTYSY-LTPDLW----KE-TVF--TK-SPYQEFTDHL-----V---------------K--T-H--T--------R-V-SV-QRT-QAPAVATT-------------------------
>Bos_taurus@AAI02228
--------------------MA-D-D-A-G--A-A----GG----P---G----G--PG---G---PG---MG--G--------------R-----G----G----------F----R-G-G----F-G-S-----G----------------------------------------V-------R-------G-R-----G----------R----G-----------------R-----------------------------G-------R---G---R---G------------------R---G----------R----G-----A-----R-------G-----G--K----------A---E------------------------------D-K---E-WLPVTKLGRLVKDMKIKSLEEIYLFSLPIKESEIID-FFL------------------G---A-------------------------S----LKDEVLKIMPVQKQTRAGQRTRFKAFVAIGDYNGHVGLGVKCSKEVATAIRGAIILAKLSIVPVRR--GYWGNKIGKPHTVPCKVTGRCGS-VLVRLIPAPRGTGIVSAPVPKKLLMMAGIDDCYTSAR-----GCTATLGNFAKATFDAISKTYSY-LTPDLW----KE-TVF--TK-SPYQEFTDHL-----V---------------K--T-H--T--------R-V-SV-QRT-QAPAVATT-------------------------
>Monodelphis_domestica@XP_001363067
--------------------MA-D-D-A-G--A-A----GG----A---G----G--PG---G---PG---VG--G--------------R-----G----G----------F----R-G-G----F-G-S-----G----------------------------------------G-------R-------G-R-----G----------R----G-----------------R-----------------------------G-------R---G---R---G------------------R---G----------R----G-----A-----R-------G-----G--K----------A---E------------------------------D-K---E-WVPVTKLGRLVKDMKIKSLEEIYLFSLPIKESEIID-FFL------------------G---P-------------------------S----LKDEVLKIMPVQKQTRAGQRTRFKAFVAIGDYNGHVGLGVKCSKEVATAIRGAIILAKLSIVPVRR--GYWGNKIGKPHTVPCKVTGRCGS-VLVRLIPAPRGTGIVSAPVPKKLLMMAGIDDCYTSAR-----GCTATLGNFAKATFDAISKTYSY-LTPDLW----KE-TVF--TK-SPYQEFTDHL-----V---------------K--T-H--T--------R-V-SV-QRT-QAAAVATT-------------------------
>Squalus_acanthias@CT01070725.H1.1
--------------------MA-D-D-A-G--G---------------------------------------------------------R-----G----G----------F----R-G-G----F-G-S-----G----------------------------------------G-------R-------G-R-----G----------R----G-----------------R-----------------------------G-------R---G---R---G------------------R---G----------R----G-----A-----R-------G--------K----------A---E------------------------------D-K---E-WIPVTKLGRLVKDMKIKTLEEIYLFSLPIKESEIID-FFL------------------G---S-------------------------T----LKDEVLKIMPVQKQTRAGQRTRFKAFVAIGDYNGHVGLGVKCSKEVATAIRGAIILAKLSIIPVRR--GYWGNKIGKPHTVPCKVTGRCGS-VLVRLIPAPRGTGIVSAPVPKKLLQMAGIDDCYTSAR-----GCTATLGNFAKATFDAISKTYSY-LTPDLW----KE-TVF--TK-APYQEFTDHL-----A---------------K--T-L--T--------R-V-SV-QRS-QSAVAPAT-------------------------
>Leucoraja_erinacea@CT02080729.H1.1
--------------------MA-D-D-A-G--G---------------------------------------------------------R-----G----G----------F----R-G-G----F-G-S-----G----------------------------------------L-------R-------G-R-----G----------R----G-----------------R-----------------------------G-------R---G---R---G------------------R---G----------R----G-----A-----R-------G--------K----------A---E------------------------------D-K---E-WVPVTKLGRLVKDMKIKTLEEIYLFSLPIKESEIID-FFL------------------G---S-------------------------T----LKDEVLKIMPVQKQTRAGQRTRFKAFVAIGDYNGHVGLGVKCSKEVATAIRGAIILAKLSIIPVRR--GYWGNKIGKPHTVPCKVTGRCGS-VLVRLIPAPRGTGIVSAPVPKKLLQMAGIDDCYTSAR-----GCTATLGNFAKATFDAISKTYSY-LTPDLW----KE-TVF--SR-APYQ----------------------------------------------------------------------------------------
>Danio_rerio@AAH67645
--------------------MA-D-D-A-G--G---------------------------------------------------------R-----G----G----------F----R-G-G----F-G-T-----G----------------------------------------G-------R-------G-R-----G----------R----G-----------------R-----------------------------G-------R---G---R---G------------------R---G----------R----G-----A-----R-------G-----G--K----------S---E------------------------------D-K---E-WVPVTKLGRLVKDMKIKSLEEIYLYSLPIKESEIID-FFL------------------G---S-------------------------A----LKDEVLKIMPVQKQTRAGQRTRFKAFVAIGDYNGHVGLGVKCSKEVATAIRGAIILAKLSIIPVRR--GYWGNKIGKPHTVPCKVTGRCGS-VLVRLIPAPRGTGIVSAPVPKKLLMMAGIDDCYTSAR-----GCTATLGNFAKATFDAISKTYSY-LTPDLW----KE-TVF--TK-SPYQEFTDHL-----A---------------K--T-H--T--------R-V-SV-QRT-QGALPQGTS------------------------
>Petromyzon_marinus@AAN77882
--------------------MA-D-D-A-G------------------------------------------G--N--------------R-----G----G----------F----R-G-G----F-G-S-----G----------------------------------------A-------R-------G-R-----G----------R----G-----------------R-----------------------------G-------R---G---R---G------------------R---G----------R----------G-----R-------G-----G--K----------S---E------------------------------D-K---E-WNPVTKLGRLVKDMKIKSLEEIYLFSLPIKEFEIID-LFL------------------G---P-------------------------A----LKDEVLKIMPVQKQTRAGQRTRFKAFVAIGDYNGHIGLGVKCSKEVATAIRGAIILAKLSIVPVRR--GYWGNKISKPHTVPCKVTGRCGS-VLVRLIPAPRGTGIVSAPVPKKLLTMAGIDDCYTSAR-----GCTATLGNFAKATFDAISKTYSY-LTPDLW----KE-TVF--IK-SPYQEYSDHL-----A---------------K--N-H--T--------R-V-AV-AKP-TA-------------------------------
>Lethenteron_japonicum@CT01080929.H1.1
--------------------MA-D-D-A-G------------------------------------------G--N--------------R-----G----G----------F----R-G-G----F-G-S-----G----------------------------------------A-------R-------G-R-----G----------R----G-----------------R-----------------------------G-------R---G---R---G------------------R---G----------R----------G-----R-------G-----G--K----------S---E------------------------------D-K---E-WNPVTKLGRLVKDMKIKSLEEIYLFSLPIKEFEIID-LFL------------------G---P-------------------------A----LKDEVLKIMPVQKQTRAGQRTRFKAFVAIGDYNGHIGLGVKCSKEVATAIRGAIILAKLSIVPVRR--GYWGNKISKPHTVPCKVTGRCGS-VLVRLIPAPRGTGIVSAPVPKKLLTMAGIDDCYTSAR-----GCTATLGNFAKATFDAISKTYSY-LTPDLW----KE-TVF--IK-SPYQEYSDHL-----A---------------K--N-H--T--------R-V-AV-AKP-TA-------------------------------
>Myxine_glutinosa@AAN77881
-----------------------------------------------------------------------------------------------------------------------------------------------------------------------------------------------------------------------------------------------------------------------------------------------------------------------------------------------------------------------------------------------------------------------------LGRLVKDLKIKSLEEIYLFSLPIKEFEIID-FFL------------------G---T-------------------------Q----LKDEVLKIMPVQKQTRAGQRTRFKAFVAIGDFNGHIGLGVKCSKEVATAIRGAIVLAKLSIIPVRR--GYWGNKIGKPHTVPCKLTGHCGS-VLLRLIPAPRGTGVVSAPVPKKLLQMAGIDDCYTTSR-----GCTATLGNFAKATFDAISKTYSY-LTPDLW----KE-TQF--TK-APY-----------------------------------------------------------------------------------------
>Eptatretus_burgeri@53868730.1
------------------------------------------------------------------------G--G--------------R-----G----G----------F----R-G-G----F-G-S-----G----------------------------------------S-------R-------G-R-----G----------R----G-----------------R-----------------------------G-------R---G---R---G------------------R---G----------R----G-----R-----G----------------K----------I---E------------------------------E-K---E-WVPVTKLGRLVKDLKIKSLEEIYLFSLPIKEFEIID-FFL------------------G---T-------------------------Q----LKDEVLKIMPVQKQTRAGQRTRFKAFVAIGDFNGHIGLGVKCSKEVATAIRGAIVLAKLSIIPVRR--GYWGNKIGKPHTVPCKLTGHCGS-VLLRLIPAPRGTGIVSAPVPKKLLQMAGIDDCYTTSR-----GCTATLGNFAKATFDAISKTYSY-LTPDLW----KE-TQF--TK-APYQEYSDHL-----A---------------K--T-H--T--------K-V-MV-QKA-Q--------------------------------
>Branchiostoma_floridae@EEN51707
-------------------MAD-A-P-P-A------------------------------------------G-----------------R-----G----G----------F----R-G-G----F-G------------------------------------------------D-------R-------G-R-----G----------R----G-----------------R-----------------------------G-------R---G---R---G------------------R---G----------R----G-----R-----G-------R-----G--G----------K--------------------------------E-E-K---E-WMPMTKLGRLVKDLKIKSLEDIYLFSLPIKEFEIID-FFL------------------G---S-------------------------A----LKDEVLKIMPVQKQTRAGQRTRFKAFVAIGDSNGHIGLGVKCSKEVATAIRGAIILAKLSIVPVRR--GYWGNKIGKPHTVPCKVTGKCGS-VLVRLIPAPRGTGIVSAPVPKKLLQMAGIDDCYTSAT-----GSTRTLGNFAKATFAAIANTYTY-LTPDLW----KD-TVL--TK-PPYQEYTDYL-----A---------------K--A-H--T--------R-A-TP-PAP-KSY------------------------------
>Strongylocentrotus_purpuratus@XP_781777
--------------------MA-D-A-A-P--D-A----AA----P---A----------------------G--G--------------R-----G----G----------F----R-G-G----F-G-S-----G----------------------------------------D-------R-------G-R-----G----------R----G-----------------R-----------------------------G-------R---G---R---G------------------R---G----------R----G-----R-----G-------R-----G--K----------P---E------------------------------D-K---E-WQPVTKLGRLVKDLKIKELEEIYLFSLPIKEFEIID-FFL------------------G---P-------------------------A----LKDEVLKIMPVQKQTRAGQRTRFKAFVAIGDHNGHIGLGVKCSKEVATAIRGAIILAKLSIIPVRR--GYWGNKIGKPHTVPCKVTGKCGS-VLVRLIPAPRGTGIVSAPVPKKLLHMAGIEDCYTSAC-----GQTATLGNFAKATFQAISKTYSY-LTPDMW----KE-TVF--SR-SPYQEFTDHL-----A---------------K--N-H-----------K-G-QA-SKP-VPEA-----------------------------
>Paracentrotus_lividus@CT01070710.H1.1
--------------------MA-D-A-A-P--A-AGGE-AA----P---A----------------------G--G--------------R-----G----G----------F----R-G-G----F-G-S-----G--------------------------------------------------------G-R-----G----------R----G-----------------R-----------------------------G-------R---G---R---G------------------R---G----------R----G-----R-----G-------R-----G--K----------P---E------------------------------D-K---E-WQPVTKLGRLVKDLKIKELEEIYLFSLPIKEFEIID-FFL------------------G---P-------------------------A----LKDEVLKIMPVQKQTRAGQRTRFKAFVAIGDHNGHIGLGVKCSKEVATAIRGAIILAKLSIIPVRR--GYWGNKIGKPHTVPCKVTGKCGS-VLVRLIPAPRGTGIVSAPVPKKLLQMAGIEDCYTSAC-----GQTATLGNFAKATFQAIAKTYSY-LTPDMW-----------------------------------------------------------------------------------------------------------
>Ptychodera_flava@CT01071220.H1.1
--------------------MA-D-E-G-S--A-G----------------------------------------G--------------R-----G----G----------F----R-G-G----F-G------------------------------------------------------------------R-----G----------R----G-----------------R-----------------------------G-------R---G---R---G------------------R---G----------R----G-----R-----G-------R-----G--K----------A---E------------------------------D-K---E-WMPVTKLGRLVKDLKIKSLEEIYLYSLPIKEHEIID-FFL------------------G---S-------------------------A----LKDEVLKIMPVQKQTRAGQRTRFKAFVAIGDSNGHIGLGVKCSKEVATAIRGAIILAKLSVVPVRR--GYWGNKIGKPHTVPCKVTGKCGS-VLVRLIPAPRGTGIVSAPVPKKLLNMAGIDDCYTQAT-----GQTATLGNFAKATFQAISRTYSY-LTPDMW----KE-TVF--SK-SPYQEFTDYL-----T---------------K--T-H--T----------------------------------------------------
>Balanoglossus_clavigerus@FN988327.H1.1
---------------------A-D-E-G-S--A-GAG--------------------------------------G--------------R-----G----G----------F----R-G-G----F-G-G----------------------------------------------------------------R-----G----------R----G-----------------R-----------------------------G-------R---G---R---G------------------R---G----------R----G-----R-----G-------R-----G--K----------A---E------------------------------D-K---E-WMPVTKLGRLVKDLKIKSLEEIYLYSLPIKEHEIID-FFL------------------G---S-------------------------A----LKDEVLKIMPVQKQTRAGQRTRFKAFVAIGDSNGHIGLGVKCSKEVATAIRGAIILAKLSVVPVRR--GYWGNKIGKPHTVPCKVTGKCGS-VLVRLIPAPRGTGIVSAPVPQKLLNMAGIDDCYTQAT-----GQTATLGNFAK------------------------------------------------------------------------------------------------------------------------------
>Saccoglossus_kowalevskii@XP_002735662
--------------------MA-D-E-A-P--A-SSDR-------------------------------------G--------------R-----G----G----------F----R-G-G----F-G-G----------------------------------------------------------------R-----G----------R----G-----------------R-----------------------------G-------R---G---R---G------------------R---G----------R----G-----R-----G-------R-----G--K----------P---E------------------------------D-K---E-WVPVTKLGRLVKDLKIKSLEEIYLFSLPIKEHEIID-FFL------------------G---T-------------------------A----LKDEVLKIMPVQKQTRAGQRTRFKAFVAIGDFNGHIGLGVKCSKEVATAIRGAIIIAKLSVIPVRR--GYWGNKIGKPHTVPCKVTGKCGS-VLVRLIPAPRGTGIVSAPVPKKLLTMAGIDDCYTQAT-----GQTATLGNFAKATFEAISRTYSY-LTPDMW----KE-TVF--SK-SPYQEYTDYL-----A---------------K--A-H--T--------A-H-PV-APR-PEQKSF---------------------------
>Xenoturbella_bocki@CT01061106.H1.1
--------------------MA-D-A-A-----------AA----P---A----------------------G--G--------------R-----G----G----------F----R-G-G----F-G------------------------------------------------E-------R-------G-R-----G----------R----G-----------------R-----------------------------G-------R---G---R---G------------------R---G----------R----G-----R-----G-------R-----G--K----------A---E------------------------------D-K---E-YIPLTKLGRLVKDMKIKSLEEIYLYSLPVKEFEIID-IFL------------------G---Q-------------------------T----LKDEVLKIMPVQKQTRAGQRTRFKAFVAIGDHNGHVGLGVKCSKEVATAIRGAIILAKLSVIPVRR--GYWGNKIGKPHTVPSKVTGKCGS-VLVRLIPAPRGTGIVSAPVPKKLLQMAGIEDCYTCAT-----GSTSTLGNFAKATFQAISQTFSY-LTPDMW----KE-TKF--LK-SPLQEHSDYL-----K---------------K--N-Y--S--------R-V-QT-QRK-EQKVYXT--------------------------
>Patiria_pectinifera@93339152.1
------------------------------------------------------------------------G--D--------------R-----G----G----------F----R-G-G----F-G-S-----G----------------------------------------G-------R-------G-R-----G----------R----G-----------------R-----------------------------G-------R---G---R---G------------------R---G----------R----G-----R-------------------G--K----------P---E------------------------------D-K---D-WVPVTKLGRLVKDLKIKSLEEIYLFSLPIKEAEIID-FFL------------------G---T-------------------------A----LKDEVLKIMPVQKQTRAGQRTRFKAFVAIGDHNGHVGLGVKCSKEVATAIRGAIILAKLSVIPVRR--GYWGNKIGKPHTVPCKVTGKCGS-VLVRLIPAPRGTGIVSAPVPKKLLQMAGIEDCYTSAC-----GSTSTLGNFAKATFQAVAKTYSY-LTPDMW----KE-TVF--TK-SPYQEFTDHL-----A---------------K--T-Y--K--------T-A-QP-AAA-PQPA-----------------------------
>Patiria_miniata@CT02100729.H1.1
------------------------------------------------------------------------G--D--------------R-----G----G----------F----R-G-G----F-G-S-----G----------------------------------------G-------R-------G-R-----G----------R----G-----------------R-----------------------------G-------R---G---R---G------------------R---G----------R----G-----R-------------------G--K----------P---E------------------------------D-K---D-WVPVTKLGRLVKDLKIKSLEEIYLFSLPIKEAEIID-FFL------------------G---T-------------------------A----LKDEVLKIMPVQKQTRAGQRTRFKAFVAIGDHNGHVGLGVKCSKEVATAIRGAIILAKLSVIPVRR--GYWGNKIGKPHTVPCKVTGKCGS-VLVRLIPAPRGTGIVSAPVPKKLLQMAGIEDCYTSAC-----GSTSTLGNFAKATFQAVAKTYSY-LTPDMW----KE-TVF--TK-SPYQEFTDHL-----A---------------K--T-Y--K--------T-A-QP-AAA-PQPA-----------------------------
>Solaster_stimpsonii@CT01061031.H1.1
------------------------------------------------------------------------G--D--------------R-----G----G----------F----R-G-G----F-G-S-----G----------------------------------------G-------R-------G-R-----G----------R----G-----------------R-----------------------------G-------R---G---R---G------------------R---G----------R----G-----R-------------------G--K----------P---E------------------------------D-K---E-WVPVTKLGRLVKDLKIKSLEEIYLFSLPIKEAEIID-FFL------------------G---T-------------------------T----LKDEVLKIMPVQKQTRAGQRTRFKAFVAIGDHNGHVGLGVKCSKEVATAIRGAIILAKLSVIPVRR--GYWGNKIGKPHTVPCKVTGKCGS-VLVRLIPAPRGTGIVSAPVPKKLLQMAGIEDCYTSAC-----GSTSTLGNFAKATFQAVAKTYSY-LTPDMW----KE-TVF--TK-SPFQEFTDHL-----A---------------K--T-Y--K--------T-V-QP-AVA-PLPA-----------------------------
>Holothuria_glaberrima@CT01070704.H1.1
------------------------------------------------------------------------G--D--------------R-----G----G----------F----R-G-G----F-G-R-----G----------------------------------------G-------R-------G-R-----G----------R----G-----------------R-----------------------------G-------R---G---R---G------------------R---G----------R----G-----K-------------------------------------E------------------------------D-K---E-WVPVTKLGRLVKDAKIKSLEEIYLFSLPIKEAEIIE-FFL------------------G---P-------------------------A----LKDEVLKIMPVQKQTRAGQRTRFKAFVAIGDSNGHVGLGVKCSKEVATAIRGAITLAKLSIVPVRR--GYWGNKLGKPHTVPCKVTGRCGS-VLVRLIPAPRGTGIVSAPVPKKLLTMAGIEDCYTSAT-----GSTATLGNFAKATFQAISHTYTY-LTPDMW----KP-TVF--TK-PPFQEFTDHL-----A---------------K--T-A--T--------R-S-QP-QA-----------------------------------
>Apostichopus_japonicus@CT01110418.H1.1
------------------------------------------------------------------------G--D--------------R-----G----G----------F----R-G-G----F-G-R-----G----------------------------------------G-------R-------G-R-----G----------R----G-----------------R-----------------------------G-------R---G---R---G------------------R---G----------R----G-----K-------------------------------------E------------------------------D-K---E-WVPVTKLGRLVKDLKIKSLEEIYLFSLPVKESEIIE-FFL------------------G---T-------------------------A----LKDEVLKIMPVQKQTRAGQRTRFKAFVAIGDNNGHVGLGVKCSKEVATAIRGAITLAKLSIVPVRR--GYWGNKLGKPHTVPCKVTGRCGS-VLVRLIPAPRGTGIVSAPVPKKLLTMAGIEDCYTSAT-----GSTATLGNFAKATFRAISNTYTY-LTPDMW----KS-TVF--SK-PPFQEFTDHL-----A---------------K--N-T--T--------R-S-QP-AA-----------------------------------
>Anolis_carolinensis@XP_003229995
--------------------MA-D-D-A-G--A-A----GG----A---G----G--AG---G---GA---GG--GGPA----------AR-----G----G----------F----R-G-G----F-G-S-----G----------------------------------------G-------R-------G-R-----G----------R----G-----------------R-----------------------------G-------R---G---R---G------------------R---G----------R----G-----A-----R-------G-----G--K----------A---E------------------------------D-K---E-WIPVTKLGRLVKDMKIKSLEEIYLFSLPIKESEIID-FFL------------------G---S-------------------------S----LKDEVLKIMPVQKQTRAGQRTRFKAFVAIGDYNGHVGLGVKCSKEVATAIRGAIILAKLSIVPVRR--GYWGNKIGKPHTVPCKVTGRCGS-VLVRLIPAPRGTGIVSAPVPKKLLMMAGIDDCYTSAR-----GCTATLGNFAKATFDAISKTYSY-LTPDLW----KE-TIF--TK-SPYQEFTDHL-----A---------------K--T-HA-T--------R-V-SV-QRT-QAAAVATT-------------------------
>Meleagris_gallopavo@XP_003210700
--------------------------------------------------------------------------------------------------------------------------------------------------------------------------------------------------------------------------------------------------------------------------------------------------------------------------------------------------------------X--X----------A---E------------------------------D-K---E-WIPVTKLGRLVKDMKIKSLEEIYLFSLPIKESEIID-FFL------------------G---S-------------------------S----LKDEVLKIMPVQKQTRAGQRTRFKAFVAIGDYNGHVGLGVKCSKEVATAIRGAIILAKLSIVPVRR--GYWGNKIGKPHTVPCKVTGRCGS-VLVRLIPAPRGTGIVSAPVPKKLLMMAGIDDCYTSAR-----GCTATLGNFAKATFDAISKTYSY-LTPDLW----KE-TVF--TK-SPYQEFTDHL-----A---------------K--T-H--T--------R-V-SV-QRT-QAAAVATT-------------------------
>Eucidaris_tribuloides@CT03120103.H1.1
---------------------------------------AA----P---A----------------------G--G--------------R-----G----G----------F----R-G-G----F-G-S-----G--------------------------------------------------------G-R-----G----------R----G-----------------R-----------------------------G-------R---G---R---G------------------R---G----------R----G-----R-----G-------R-----G--K----------P---E------------------------------D-K---E-WMPVTKLGRLVKELKIKSLEEIYLFSLPIKESEIID-FFL------------------G---P-------------------------A----LKDEVLKIMPVQKQTRAGQRTRFKAFVAIGDYNGHIGLGVKCSKEVATAIRGAIILAKLSIIPVRR--GYWGNKIGKPHTVPCKVTGKCGS-VLVRLIPAPRGTGIVSAPVPKKLLQMAGIEDCYTSAT-----GQTATLGNFAKATFQAISKTYSY-LTPDMW----KE-TVF--TK-SPYQEFTDFL-----A---------------K--T-A-----------K-G-Q---------------------------------------
>Halocynthia_roretzi@CT01120103.H1.1
-----------------MADAA-P-A-S--------------------------------------------------------------------G---------------F----R-G-G----F-G-G---------------------------R-----G----------------------------R-G-----G----------R----G-------------------------------------------------------R---G---R---G------------------R---G----------R----G-----R-----G-------R-----GRGK----------D---D------------------------------E-K---T-WTPVTKLGRLVKDGKIKSLEEIYLFSLPIKEFEIID-FFL------------------G---S-------------------------A----LKDEVLKIMPVQKQTRAGQRTRFKAFVAVGDFNGHVGLGVKCSKEVATAIRGAIILAKLSIIPIRR--GYWGNKIGKPHTVPCKVHGKCGS-VHVRLIPAPRGTGIVSAPVPKKLLSMAGLEDCYTSAR-----GQTATLGNFAKATFNAISKTYSY-LTPDLW----KD-QPL--GR-TPYQEYTDHL-----S---------------K--H-H--L--------S-S-GV-QRQ-E--------------------------------
>Lytechinus_variegatus@CT01120103.H1.1
--------------------MA-D-S-A-P--D-A----G-----P---A----------------------G--G--------------R-----G----G----------F----R-G-G----F-G-S-----G--------------------------------------------------------G-R-----G----------R----G-----------------R-----------------------------G-------R---G---R---G------------------R---G----------R----G-----R-----G-------R-----G--K----------P---E------------------------------D-K---E-WQPVTKLGRLVKDLKIKDLEEIYLFSLPIKEFEIID-FFL------------------G---P-------------------------A----LKDEVLKIMPVQKQTRAGQRTRFKAFVAIGDHNGHIGLGVKCSKEVATAIRGAIILAKLSIIPVRR--GYWGNKIGKPHTVPCKVTGKCGS-VLVRLIPAPRGTGIVSAPVPKKLLQMAGIEDCYTSAC-----GQTATLGNFAKATFQAISKTYSY-LTPDMW----KE-TVF--SR-SPYQEFTDHL-----A---------------K--N-H-----------K-G-Q--PKP-KLEA-----------------------------
>Oreochromis_niloticus@XP_003452876
--------------------MA-D-D-A-G--G---------------------------------------------------------R-----G----G----------F----R-G-G----F-G-A-----G----------------------------------------G-------R-------G-R-----G----------R----G-----------------R-----------------------------G-------R---G---R---G------------------R---G----------R----G-----A-----R-------G-----G--K----------S---E------------------------------D-K---E-WVPVTKLGRLVKDMKIKSLEEIYLYSLPIKESEIID-FFL------------------G---S-------------------------G----LKDEVLKIMPVQKQTRAGQRTRFKAFVAIGDYNGHVGLGVKCSKEVATAIRGAIILAKLSIVPVRR--GYWGNKIGKPHTVPCKVTGRCGS-VLVRLIPAPRGTGIVSAPVPKKLLMMAGIDDCYTSAR-----GCTATLGNFAKATFDAISKTYSY-LTPDLW----KE-TIF--TK-SPYQEFTDHL-----A---------------K--T-H--T--------R-V-SV-QRG-QAVQAAAS-------------------------
>Crotalus_adamanteus@AFJ51307
--------------------MA-D-D-A-G--A-A----GG----A---G----A--------------------GGAA----------AR-----G----G----------F----R-G-G----F-G-S-----G----------------------------------------G-------R-------G-R-----G----------R----G-----------------R-----------------------------G-------R---G---R---G------------------R---G----------R----G-----A-----R-------G--------K----------A---E------------------------------D-K---E-WMPVTKLGRLVKDMKIKSLEEIYLFSLPIKESEIID-FFL------------------G---S-------------------------S----LKDEVLKIMPVQKQTRAGQRTRFKAFVAIGDYNGHVGLGVKCSKEVATAIRGAIILAKLSIVPVRR--GYWGNKIGKPHTVPCKVTGRCGS-VLVRLIPAPRGTGIVSAPVPKKLLMMAGIDDCYTSAR-----GCTATLGNFAKATFDAISKTYSY-LTPDLW----KE-TVF--TK-SPYQEFTDHL-----A---------------K--T-HT-T--------R-V-SV-QTT-QAAAVATT-------------------------
>Sarcophilus_harrisii@XP_003762058
--------------------MA-D-D-A-G--A-A----GG----A---G----G--PG---G---PG---VG--G--------------R-----G----G----------F----R-G-G----F-G-S-----G----------------------------------------G-------R-------G-R-----G----------R----G-----------------R-----------------------------G-------R---G---R---G------------------R---G----------R----G-----A-----R-------G-----G--K----------A---E------------------------------D-K---E-WVPVTKLGRLVKDMKIKSLEEIYLFSLPIKESEIID-FFL------------------G---S-------------------------S----LKDEVLKIMPVQKQTRAGQRTRFKAFVAIGDYNGHVGLGVKCSKEVATAIRGAIILAKLSIVPVRR--GYWGNKIGKPHTVPCKVTGRCGS-VLVRLIPAPRGTGIVSAPVPKKLLMMAGIDDCYTSAR-----GCTATLGNFAKATFDAISKTYSY-LTPDLW----KE-TVF--TK-SPYQEFTDHL-----V---------------K--T-H--T--------R-V-SV-QRT-QAAAVATT-------------------------
>Callorhinchus_milii@AFM87654
--------------------MA-D-D-A-G--G---------------------------------------------------------R-----G----G----------F----R-G-G----F-G-T------------------------------------------------------R-------G-R-----G----------R----G-----------------R-----------------------------G-------R---G---R---G------------------R---G----------R----G-----A-----R-------G--------K----------A---E------------------------------D-K---E-WVPVTKLGRLVKDMKIKTLEEIYLFSLPIKEFEIID-FFL------------------G---S-------------------------S----LKDEVLKIMPVQKQTRAGQRTRFKAFVAIGDYNGHVGLGVKCSKEVATAIRGAIILAKLSIVPVRR--GYWGNKIGKPHTVPCKVTGRCGS-VLVRLIPAPRGTGIVSAPVPKKLLQMAGIDDCYTSAR-----GCTATLGNFAKATFDAISKTYSY-LTPDLW----KE-TVF--SK-SPYQEFTDHL-----A---------------K--T-H--T--------R-V-SV-QRTQQGAAAPAT-------------------------
>Taeniopygia_guttata@XP_004175007
--------------------MA-D-D-A-G--A-A----GG----A---G----------------------A--A--------------R-----G----G----------F----R-G-G----F-G-T-----G----------------------------------------L-------R-------G-R-----G----------R----G-----------------R-----------------------------G-------R---G---R---G------------------R---G----------R----V-----A-----R-------G-----G--K----------A---E------------------------------D-K---E-WIPVTKFGRLVKDMKIKSLEEIYLFSLPIKESEIID-FFL------------------G---S-------------------------S----LKDEVLKIMPVQKQTRAGQRTRFKAFVAIGDYNGHVGLGVKCSKEVATAIRGAIILAKLSIVPVRR--GYWGNKIGKPHTVPCKVTGRCGS-VLVRLIPAPRGTGIVSAPVPKKLLMMAGIDDCYTSAR-----GCTATLGNFAKATFDAISKTYSY-LTPDLW----KE-TVF--TK-SPYQEFTDHL-----A---------------K--T-H--T--------R-V-SV-QRT-QAAAVATT-------------------------
>Doliolum_nationalis@CT01130507.H1.1
-----------------MADQA-P-A-G-G--N-A-------------------------------------------------------R-----G----G----------F----R-G-G----F-G-D---------------------------R-----G----------------------------R-G----------------R----G-------------------------------------------------------R---GG--R---G------------------R---G----------R----GGRGG-R-----G-------R-----GG-K----------D---E------------------------------E-K---S-WTPVTKLGRLVKDGKIKSLEEIYLFSLPIKEFEIID-FFV------------------G---P-------------------------S----LKDEVLKIMPVQKQTRAGQRTRFKAFVAVGDFNGHVGLGVKCSKEVATAIRGAITLAKLSLIPIRR--GYWGNKIGKPHTVPCKVHGKCGS-VHVRLIPAPRGTGIVSAPVPKKLLGMAGLEDCYTSAR-----GQTATLGNFAKATFNAISKTYSY-LTPDLW----RD-QPL--TK-TPYQEYTDHL-----A---------------K--T-H--S--------T-S-GV-QKQ-E--------------------------------
>Salpa_fusiformis@CT01130507.H1.1
-----------------MADAA-P-A-A-APAG-G----S--------------------------------------------------R-----G----G----------F----R-G-G----F-G-G---------------------------R-----G----------------------------R-G----------------R----G-------------------------------------------------------R---G---R---G------------------R---G----------R----G-----R-----G-------R-----G--K----------E---E------------------------------E-K---Q-WQPVTKLGRLVKDGKVKSLEEIYLFSLPIKEFEIID-FFV------------------G---S-------------------------E----LKDEVLKIMPVQKQTRAGQRTRFKAFVAVGDFNGHVGLGVKCSKEVATAIRGAIILAKLSLIPIRR--GYWGNKIGKPHTVPCKVHGKCGS-VHVRLIPAPRGTGIVSAPVPKKLLTMAGLEDCYTSAC-----GQTATLGNFAKATFNAISKTYSY-LTPDLW----KE-EEL--QK-TPYQQYTDYL-----S---------------K--T-H--S--------S-G-GV-QKQ-E--------------------------------
>Ophionotus_victoriae@SRA176728.H1.1
-------------------VAD-A-A-P-A------------------------------------------G--G--------------R-----G----G----------F----R-G-G----F-G-G-----G----------------------------------------E-------R-------G-R-----G--GDRGGDRGR----G-----------------R-----------------------------G-------R---G---R---G------------------R---G----------R----G-----R-----G-------R-----G--K----------A---E------------------------------D-K---E-WMPVTKLGRLVKDLKIKSLEEIYLFSLPIKEAEIID-FFL------------------G---S-------------------------A----LKDEVLKIMPVQKQTRAGQRTRFKAFVAIGDYAGHVGLGVKCSKEVATAIRGAIILAKLSIVPVRR--GYWGNKIGKPHTVPCKVTGKCGS-VLVRLIPAPRGTGIVSAPVPKKLLHMAGIEDCYTCAK-----GSTSTLGNFAKATFSAIQNTYSY-LTPDMW----KD-TVF--VK-APYQEFTDHL-----A---------------K--V-A-----------K-S-QP-AAP----------------------------------
>Parastichopus_parvimensis@CT03130529.H1.1
-----------------------------------------------------------------------------------------------------------------------------------------------------------------------------------------------------------------------------------------------------------------------------------------------------------------------------------------------------------------------------------------------------------------------------------------------------------------------------------------------------------------------------------------------------------------------------------VRR--GYWGNKLGKPHTVPCKVTGRCGS-VLVRLIPAPRGTGIVSAPVPKKLLTM-------TSTT-----GSTATLGNFAKATFRAISNTYTY-LTPDMW----KS-TVF--SK-PPFQE---------------------------------------------------------------------------------------
>Botryllus_schlosseri@CT01131025.H1.1
--------------------MA-D-A-A-P--A-S-------------------------------------------------------------G----G----------F----R-G-G----F-G-G---------------------------R-----G----------------------------R-G-----G----------R----G-------------------------------------------------------R---G---R---G------------------R---G----------R----G-----R-----G-------R-----G--K----------D---D------------------------------E-K---T-WTPVTKLGRLVKDGKIKSLEEIYLFSLPIKEFEIID-FFL------------------G---S-------------------------Q----LKDEVLKIMPVQKQTRAGQRTRFKAFVAVGDSNGHVGLGVKCSKEVATAIRGAIILAKLSIIPIRR--GYWGNKIGKPHTVPCKVHGKCGS-VHVRLIPAPRGTGIVSAPVPKKLLQMAGLEDCYTSAR-----GQTATLGNFAKATFNAISKTYSY-LTPDLW----ND-QPL--GR-TPYQEYTDHL-----S---------------K--H-H--M--------Q-T-GT-QRQ-E--------------------------------
>Alligator_sinensis@XM_006024008.H1.1
-------------------------------------------------------------------------------------------------------------------------G----G-G-G-----G----------------------------------------G-------R-------G-R-----G----------R----G-----------------R-----------------------------G-------R---G---R---G------------------Q---G----------R----G-----A-----R-------G--------K----------A---E------------------------------E-K---E-WIPVTKLGRLVKDMKIKSLEEIYLFSLPIKESEIID-FFL------------------G---S-------------------------S----LKDEVLKIMPVQKQTRAGQRTRFKAFVAIGDYNGHVGLGVKCSKEVATAIRGAIILAKLSIVPVRR--GYWGNKIGKPHTVPCKVTGRCGS-VLVRLIPAPRGTGIVSAPVPKKLLMMAGIDDCYTSAR-----GCTATLGNFAKATFDAISKTYSY-LTPDLW----KE-TVF--TK-SPYQEFTDHL-----A---------------K--T-H--T--------R-V-SV-QRT-QAAAVATT-------------------------
>Caiman_crocodilus@CT01131211.H1.1
-------------------------------------------------------------------------------------------------------------------------G----F-G-S-----G----------------------------------------L-------R-------G-R-----G----------R----G-----------------R-----------------------------G-------R---G---R---G------------------R---G----------R----G-----A-----R-------G--------K----------A---E------------------------------E-K---E-WIPVTKLGRLVKDMKIKSLEEIYLFSLPIKESEIID-FFL------------------G---S-------------------------S----LKDEVLKIMPVQKQTRAGQRTRFKAFVAIGDYNGHVGLGVKCSKEVATAIRGAIILAKLSIVPVRR--GYWGNKIGKPHTVPCKVTGRCGS-VLVRLIPAPRGTGIVSAPVPKKLLMMAGIDDCYTSAR-----GCTATLGNFAKATFDAISKTYSY-LTPDLW----KE-TVF--TK-SPYQEFTDHL-----A---------------K--T-H--T--------R-V-SV-QRT-QAAAVATT-------------------------
>Caretta_caretta@CT01131211.H1.1
--------------------MA-D-D-A-G--A-APA--GG----A---G----A--------------------AGGA----------AR-----G----G----------F----R-G-G----F-G-S-----G----------------------------------------L-------R-------G-R-----G----------R----G-----------------R-----------------------------G-------R---G---R---G------------------R---G----------R----G-----A-----R-------G--------K----------A---E------------------------------D-K---E-WIPVTKLGRLVKDMKIKSLEEIYLFSLPIKESEIID-FFL------------------V---S-------------------------S----LKDEVLKIMPVQKQTRAGQRTRFKAFVAIGDYNGHVGLGVKCSKEVATAIRGAIILAKLSIVPVRR--GYWGNKIGKPHTVPCKVTGRCGS-VLVRLIPAPRGTGIVSAPVPKKLLMMAGIDDCYTSAR-----GCTATLGNFAKATFDAISKTYSY-LTPDLW----KE-TVF--TK-SPYQEFTDHL-----A---------------K--T-H--T--------R-V-SV-QRT-QAAAVATT-------------------------
>Chelonoidis_nigra@Contig5354.H1.1
--------------------------------------------------------------------------------------------------------------------------------G-S-----G----------------------------------------L-------R-------G-R-----G----------R----G-----------------R-----------------------------G-------R---G---R---G------------------R---G----------R----G-----A-----R-------G--------K----------A---E------------------------------D-K---E-WIPVTKLGRLVKDMKIKSLEEIYLFSLPIKESEIID-FFL------------------A---S-------------------------S----LKDEVLKIMPVQKQTRAGQRTRFKAFVAIGDYNGHVGLGVKCSKEVATAIRGAIILAKLSIVPVRR--GYWGNKIGKPHTVPCKVTGRCGS-VLVRLIPAPRGTGIVSAPVPKKLLMMAGIDDCYTSAR-----GCTATLGNFAKATFDAISKTYSY-LTPDLW----KE-TVF--TK-SPYQEFTDHL-----A---------------K--T-H--T--------R-V-SV-QRT-QAAAVATT-------------------------
>Chrysemys_picta_bellii@CT01131211.H1.1
--------------------MA-D-D-A-G--A-APA--GG----A---G----G--------------------AGGA----------AR-----G----G----------F----R-G-G----F-G-S-----G----------------------------------------L-------R-------G-R-----G----------R----G-----------------R-----------------------------G-------R---G---R---G------------------R---G----------R----G-----A-----R-------G--------K----------A---E------------------------------D-K---E-WIPVTKLGRLVKDMKIKSLEEIYLFSLPIKESEIID-FFL------------------V---S-------------------------S----LKDEVLKIMPVQKQTRAGQRTRFKAFVAIGDYNGHVGLGVKCSKEVATAIRGAIILAKLSIVPVRR--GYWGNKIGKPHTVPCKVTGRCGS-VLVRLIPAPRGTGIVSAPVPKKLLMMAGIDDCYTSAR-----GCTATLGNFAKATFDAISKTYSY-LTPDLW----KE-TVF--TK-SPYQEFTDHL-----A---------------K--T-H--T--------R-V-SV-QRT-QAAAVATT-------------------------
>Crocodylus_niloticus@CT01131211.H1.1
----------------------------------------------------------------------------------------------------------------------------------------------------------------------------------------------------------------------------------------------------------------------------------------------------------------R---G----------R----G-----A-----R-------G--------K----------A---E------------------------------E-K---E-WIPVTKLGRLVKDMKIKSLEEIYLFSLPIKESEIID-FFL------------------G---S-------------------------S----LKDEVLKIMPVQKQTRAGQRTRFKAFVAIGDYNGHVGLGVKCSKEVATAIRGAIILAKLSIVPVRR--GYWGNKIGKPHTVPCKVTGRCGS-VLVRLIPAPRGTGIVSAPVPKKLLMMAGIDDCYTSAR-----GCTATLGNFAKATFDAISKTYSY-LTPDLW----KE-TVF--TK-SPYQEFTDHL-----A---------------K--T-H--T--------R-V-SV-QRT-QAAAVATT-------------------------
>Cyclorana_alboguttata@Calb9110.H1.1
--------------------MA-D-D-A-G------------------------------------------G--N--------------R-----G----G----------F----R-G-G----F-G-S-----G----------------------------------------G-------R-------G-R-----G----------R----G-----------------R-----------------------------G-------R---G---R---G------------------R---G----------R----G-----A-----R-------G-----G--K----------A---D------------------------------D-K---E-WVPVTKLGRLVKDMKIKSLEEIYLFSLPIKESEIID-FFL------------------G---S-------------------------S----LKDEVLKIMPVQKQTRAGQRTRFKAFVAIGDFNGHVGLGVKCSKEVATAIRGAIILAKLSIVPVRR--GYWGNKIGKPHTVPCKVTGRCGS-VLVRLIPAPRGTGIVSAPVPKKLLMMAGIDDCYTSAK-----GCTATLGNFAKATFDAISKTYSY-LTPDLW----KE-TVF--TK-SPYQEYTDHL-----A---------------K--T-H--T--------R-V-SV-QRT-QAAAVPATS------------------------
>Cynops_pyrrhogaster@CT01131211.H1.1
-------------------------S-A-G------------------------------------------E--G--------------R-----G----G----------F----R-G-G----F-G------------------------------------------------G-------R-------G-R-----G----------R----G-----------------R-----------------------------G-------R---G---R---G------------------R---G----------R----G-----A-----R-------------G--K----------A---D------------------------------E-K---E-WVPVTKLGRLVKDMKIKSLEEIYLFSLPIKESEIID-FFL------------------A---T-------------------------S----LKDEVLKIMPVQKQTRAGQRTRFKAFVAIGDYNGHVGLGVKCSKEVATAIRGAIILAKLSIVPVRR--GYWGNKIGKPHTVPCKVTGRCGS-VLVRLIPAPRGTGIVSAPVPKKLLMMAGIDDCYTSAR-----GCTATLGNFAKATFDAISKTYSY-LTPDLW----KE-TVF--TK-SPYQEYTDHL-----A---------------K--T-H--T--------R-V-SV-QNT-QAAAV----------------------------
>Elaphe_guttata@CT01131211.H1.1
--------------------------------------------------------------------------------------------------------------------------------------------------------------------------------------------------------------------------------------------------------------------------------------------------------------------G----------R----G-----A-----R-------G--------K----------A---E------------------------------D-K---E-WMPVTKLGRLVKDMKIKSLEEIYLFSLPIKESEIID-FFL------------------G---S-------------------------S----LKDEVLKIMPVQKQTRAGQRTRFKAFVAIGDYNGHVGLGVKCSKEVATAIRGAIILAKLSIVPVRR--GYWGNKIGKPHTVPCKVTGRCGS-VLVRLIPAPRGTGIVSAPVPKKLLMMAGIDDCYTSAR-----GCTATLGNFAKATFDAISKTYSY-LTPDLW----KE-TVF--TK-SPYQEFTDHL-----A---------------K--T-HT-T--------R-V-SV-QRT-QAAAVATT-------------------------
>Emys_orbicularis@Contig25903.H1.1
--------------------MA-D-D-A-G--A-APA--GG----A---G----G--------------------AGGA----------AR-----G----G----------F----R-G-G----F-G-S-----G----------------------------------------L-------R-------G-R-----G----------R----G-----------------R-----------------------------G-------R---G---R---G------------------R---G----------R----G-----A-----R-------G--------K----------A---E------------------------------D-K---E-WIPVTKLGRLVKDMKIKSLEEIYLFSLPIKESEIID-FFL------------------V---S-------------------------S----LKDEVLKIMPVQKQTRAGQRTRFKAFVAIGDYNGHVGLGVKCSKEVATAIRGAIILAKLSIVPVRR--GYWGNKIGKPHTVPCKVTGRCGS-VLVRLIPAPRGTGIVSAPVPKKLLMMAGIDDCYTSAR-----GCTATLGNFAKATFDAISKTYSY-LTPDLW----KE-TVF--TK-SPYQEFTDHL-----A---------------K--T-H--T--------R-V-SV-QRT-QAAAVATT-------------------------
>Eublepharis_macularius@CT01131211.H1.1
-------------------------E-T-G--R-R----GG----G---G----G--------------------GGGA----------VR-----G----G----------F----R-G-G----F-G-S-----G----------------------------------------G-------R-------G-R-----G----------R----G-----------------R-----------------------------G-------R---G---R---G------------------R---G----------R----G-----A-----R-------G-----G--K----------A---E------------------------------D-K---E-WMPVTKLGRLVKDMKIKSLEEIYLFSLPIKESEIID-FFL------------------G---S-------------------------S----LKDEVLKIMPVQKQTRAGQRTRFKAFVAIGDYNGHVGLGVKCSKEVATAIRGAIILAKLSIVPVRR--GYWGNKIGKPHTVPCKVTGRCGS-VLVRLIPAPRGTGIVSAPVPKKLLMMAGIDDCYTSAR-----GCTATLGNFAKATFDAISKTYSY-LTPDLW----KE-TVF--TK-SPYQEFTDHL-----A---------------K--T-HT-T--------R-V-SV-QRT-QAAAVATT-------------------------
>Lampropholis_coggeri@CT02131211.H1.1
--------------------MA-D-D-A-G--A-A----GG----Q---G----G--GG---G---GG---GA--GG-A----------QR-----G----G----------F----R-G-G----F-G-S-----G----------------------------------------G-------R-------G-R-----G----------R----G-----------------R-----------------------------G-------R---G---R---G------------------R---G----------R----G-----A-----R-------G-----G--K----------A---E------------------------------D-K---E-WIPVTKLGRLVKDMKIKSLEEIYLFSLPIKESEIID-FFL------------------G---S-------------------------S----LKDEVLKIMPVQKQTRAGQRTRFKAFVAIGDYNGHVGLGVKCSKEVATAIRGAIILAKLSIVPVRR--GYWGNKIGKPHTVPCKVTGRCGS-VLVRLIPAPRGTGIVSAPVPKKLLMMAGIDDCYTSAR-----GCTATLGNFAKATFDAISKTYSY-LTPDLW----KE-TVF--TK-SPYQEFTDHL-----A---------------K--T-HA-S--------R-V-SV-QRT-QAAAVATT-------------------------
>Latimeria_chalumnae@CT01131211.H1.1
--------------------MA-D-D-A-G------------------------------------------G-----------------R-----G----G----------F----R-G-G----F-G-T-----G----------------------------------------G-------R-------G-R-----G----------R----G-----------------R-----------------------------G-------R---G---R---G------------------R---G----------R----G-----A-----R-------G-----G--K----------A---D------------------------------D-K---E-WVPVTKLGRLVKDMKIKSLEEIYLFSLPIKESEIID-FFL------------------G---S-------------------------S----LKDEVLKIMPVQKQTRAGQRTRFKAFVAIGDYNGHVGLGVKCSKEVATAIRGAIILAKLSIVPVRR--GYWGNKIGKPHTVPCKVTGRCGS-VLVRLIPAPRGTGIVSAPVPKKLLMMAGIDDCYTSAR-----GCTATLGNFAKATFDAISRTYSY-LTPDLW----KE-TVF--TK-SPYQEFTDHL-----A---------------K--T-H--T--------R-V-SV-QRT-QAAA-----------------------------
>Latimeria_menadoensis@GAPS01033611.H1.1
--------------------MA-D-D-A-G------------------------------------------G-----------------R-----G----G----------F----R-G-G----F-G-T-----G----------------------------------------G-------R-------G-R-----G----------R----G-----------------R-----------------------------G-------R---G---R---G------------------R---G----------R----G-----A-----R-------G-----G--K----------A---D------------------------------D-K---E-WVPVTKLGRLVKDMKIKSLEEIYLFSLPIKESEIID-FFL------------------G---S-------------------------S----LKDEVLKIMPVQKQTRAGQRTRFKAFVAIGDYNGHVGLGVKCSKEVATAIRGAIILAKLSIVPVRR--GYWGNKIGKPHTVPCKVTGRCGS-VLVRLIPAPRGTGIVSAPVPKKLLMMAGIDDCYTSAR-----GCTATLGNFAKATFDAISRTYSY-LTPDLW----KE-TVF--TK-SPYQEFTDHL-----A---------------K--T-H--T--------R-V-SV-QRT-QAAA-----------------------------
>Notophthalmus_viridescens@CT01131211.H1.1
--------------------MA-D-N-A-G------------------------------------------E--G--------------R-----G----G----------F----R-G-G----F-G------------------------------------------------G-------X-------G-R-----G----------R----G-----------------R-----------------------------G-------R---G---R---G------------------R---G----------X----G-----A-----R-------------G--K----------A---D------------------------------E-K---E-WVPVTKLGRLVKDMKIKSLEEXYLFSLPIKESEIID-FFL------------------A---S-------------------------S----LKDEVLKIMPVQKQTRAGQRTRFKAFVXIGDYNGHVGLGVKCSKEVATAIRGAIILAKXSIVPVRR--GYWGNKIGKPHTVPXKXXGRCGS-VLVRLIPAPRGTGIVSAPVPKKLLMMAGIDDCYTSAR-----GCTATLGNFAKATFDAISKTYSY-LTPDLW----KE-TVF--TK-SPYQEYTDHL-----A---------------X--T-H--T--------R-V-SV-QNX-QAAAV----------------------------
>Pelodiscus_sinensis@toto755.H1.1
-----------------------------------------------------------------------------------------------------------------------------------------------------------------------------------------------------------------------------------------------------------------------------------------------------------------------------------------------------------------------------------------------------------------------WIPVTKLGRLVKDMKIKSLEEIYLFSLPIKESEIID-FFL------------------G---S-------------------------S----LKDEVLKIMPVQKQTRAGQRTRFKAFVAIGDYNGHVGLGVKCSKEVATAIRGAIILAKLSIVPVRR--GYWGNKIGKPHTVPCKVTGRCGS-VLVRLIPAPRGTGIVSAPVPKKLLMMAGIDDCYTSAR-----GCTATLGNFAKATFDAISKTYSY-LTPDLW----KE-TVF--TK-SPYQ----------------------------------------------------------------------------------------
>Phrynops_hilarii@Contig20644.H1.1
--------------------MA-D-D-A-G--A-A----GG----A---G----A-----------------------A----------AR-----G----G----------F----R-G-G----F-G-S-----G----------------------------------------L-------R-------G-R-----G----------R----G-----------------R-----------------------------G-------R---G---R---G------------------R---G----------R----------A-----R-------G--------K----------A---E------------------------------D-K---E-WIPVTKLGRLVKDMKIKSLEEIYLFSLPIKESEIID-FFL------------------G---S-------------------------S----LKDEVLKIMPVQKQTRAGQRTRFKAFVAIGDYNGHVGLGVKCSKEVATAIRGAIILAKLSIVPVRR--GYWGNKIGKPHTVPCKVTGRCGS-VLVRLIPAPRGTGIVSAPVPKKLLMMAGIDDCYTSAR-----GCTATLGNFAKATFDAISKTYSY-LTP--------------------------------------------------------------------------------------------------------------
>Podarcis_sp.@Contig128.H1.1
--------------------MA-D-D-A-G--A-A----GG----A---G----G--AG---A---AA---GG--GA-A----------AR-----G----G----------F----R-G-G----F-G-S-----G----------------------------------------G-------R-------G-R-----G----------R----G-----------------R-----------------------------G-------R---G---R---G------------------R---G----------R----G-----A-----R-------G--------K----------A---E------------------------------D-K---E-WIPVTKLGRLVKDMKIKSLEEIYLFSLPIKESEIID-FFL------------------G---S-------------------------S----LKDEVLKIMPVQKQTRAGQRTRFKAFVAIGDYNGHVGLGVKCSKEVATAIRGAIILAKLSIVPVRR--GYWGNKIGKPHTVPCKVTGRCGS-VLVRLIPAPRGTGIVSAPVPKKLLMMAGIDDCYTSAR-----GCTATLGNFAKATFDAISKTYSY-LTPDLW----KE-TVF--TK-SPYQEFTDHL-----A---------------K--T-HA-T--------R-V-SV-QRT-QAAAVATT-------------------------
>Pogona_vitticeps@CT01131211.H1.1
--------------------MA-D-D-A-G--A-A----GG----A---G----G--G--------------------A----------AR-----G----G----------F----R-G-G----F-G-T-----G----------------------------------------G-------R-------G-R-----G----------R----G-----------------R-----------------------------G-------R---G---R---G------------------R---G----------R----G-----A-----R-------G-----G--K----------A---E------------------------------E-K---E-WIPVTKLGRLVKDMKIKSLEEIYLFSLPIKESEIID-FFL------------------G---S-------------------------S----LKDEVLKIMPVQKQTRAGQRTRFKAFVAIGDYNGHVGLGVKCSKEVATAIRGAIILAKLSIVPVRR--GYWGNKIGKPHTVPCKVTGRCGS-VLVRLIPAPRGTGIVSAPVPKKLLMMAGIDDCYTSAR-----GCTATLGNFAKATFDAISKTYSY-LTPDLW----KE-TVF--TK-SPYQEFTDHL-----A---------------K--T-HA-T--------R-V-SV-QRT-QAAAVATT-------------------------
>Protopterus_annectens@CT01131211.H1.1
--------------------MA-D-D-A-G------------------------------------------G-----------------R-----G----G----------F----R-G-G----F-G-P-----G----------------------------------------G-------R-------G-R-----G----------R----G-----------------R-----------------------------G-------R---G---R---G------------------R---G----------R----G-----P-----R-------G-----G--K----------A---D------------------------------D-K---E-WVPVTKLGRLVKDMKIKSLEEIYLFSLPIKESEIID-FFL------------------G---S-------------------------S----LKDEVLKIMPVQKQTRAGQRTRFKAFVAIGDYNGHVGLGVKCSKEVATAIRGAIILAKLSIVPVRR--GYWGNKIGKPHTVPCKVTGRCGS-VLVRLIPAPRGTGIVSAPVPKKLLMMAGIDDCYTSAR-----GCTATLGNFAKATFDAISKTYSY-LTPDLW----KE-TVF--TK-SPYQEFTDHL-----A---------------K--T-H--T--------R-V-SV-QRT-PAPA-----------------------------
>Python_regius@CT02131211.H1.1
--------------------MA-D-D-A-G--A-AA---GG----A---G----A--------------------GGPA----------AR-----G----G----------F----R-G-G----F-G-S-----G----------------------------------------G-------R-------G-R-----G----------R----G-----------------R-----------------------------G-------R---G---R---G------------------R---G----------R----G-----A-----R-------G--------K----------A---E------------------------------D-K---E-WMPVTKLGRLVKDMKIKSLEEIYLFSLPIKESEIID-FFL------------------G---S-------------------------S----LKDEVLKIMPVQKQTRAGQRTRFKAFVAIGDYNGHVGLGVKCSKEVATAIRGAIILAKLSIVPVRR--GYWGNKIGKPHTVPCKVTGRCGS-VLVRLIPAPRGTGIVSAPVPKKLLMMAGIDDCYTSAR-----GCTATLGNFAKATFDAISKTYSY-LTPDLW----KE-TVF--TK-SPYQEFTDHL-----A---------------K--T-HT-T--------R-V-SV-QRT-QAAAVATT-------------------------
>Rana_chensinensis@CT01131211.H1.1
--------------------MA-D-D-A-G------------------------------------------G--N--------------R-----G----G----------X----R-G-G----F-G-S-----G----------------------------------------G-------R-------G-R-----G----------R----G-----------------R-----------------------------G-------R---G---R---G------------------R---G----------R----G-----A-----R-------------G--K----------A---D------------------------------D-K---E-WVPXTKLGRLVKDMK-----------------------------------------------------------------------------------------------------------------VGLGVKCSKEVATAIRGAIILAKLSIVPVRR--GYWGNKIGKPHTVPCKVTGRCGS-VLVRLIPAPRGTGIVSAPVPKKLLMMAGIDDCYTSAR-----GCTATLGNFAKAXFDAISKTYSY-LTPDLW----KE-TVF--TK-SPYQEFTDHL-----V---------------K--T-H--T--------R-V-SV-QRT-QAAAVPAT-------------------------
>Sphenodon_punctatus@CT02131211.H1.1
--------------------MA-D-D-A-G--A-A----GG----A---G----G--GG---G---AG---GG--GGGGGGGGGGGAAPAR-----G----G----------F----R-G-G----F-G-S-----G----------------------------------------G-------R-------G-R-----G----------R----G-----------------R-----------------------------G-------R---G---R---G------------------R---G----------R----G-----A-----R-------G--------K----------A---E------------------------------D-K---E-WIPVTKLGRLVKD---------------------------------------------------------------------------------------------------------------------------------------------------------------------------------------------------------------------------------------------------------------------------------------------------------------------------------------------------------------
>Trachemys_scripta@CT01131211.H1.1
--------------------MA-D-D-A-G--A-APA--GG----A---G----G--------------------AGGA----------AR-----G----G----------F----R-G-G----F-G-S-----G----------------------------------------L-------R-------G-R-----G----------R----G-----------------R-----------------------------G-------R---G---R---G------------------R---G----------R----G-----A-----R-------G--------K----------A---E------------------------------D-K---E-WIPVTKLGRLVKDMKIKSLEEIYLFSLPIKESEIID-FFL------------------V---S-------------------------S----LKDEVLKIMPVQKQTRAGQRTRFKAFVAIGDYNGHVGLGVKCSKEVATAIRGAIILAKLSIVPVRR--GYWGNKIGKPHTVPCKVTGRCGS-VLVRLIPAPRGTGIVSAPVPKELLMMAGIDDCYTSAR-----GCTATLGNFAKATFDAISKTYSY-LTPDLW----KE-TVF--TK-SPYQEFTDHL-----A---------------K--T-H--T--------R-V-SV-QRT-QAAAVATT-------------------------
