# Supplementary material for: A phylogenomic framework and timescale for comparative studies of tunicates
Source: BMC Biol. 2018 Apr 13;16:39. doi: 10.1186/s12915-018-0499-2 (PMC5899321; doi:10.1186/s12915-018-0499-2)
Supplement: Supplementary file 4 — Supporting data. Transcriptome assemblies, alignments, and trees. (ZIP 38502 kb) [file 12915_2018_499_MOESM4_ESM.zip › 12915_2018_499_MOESM4_ESM/12915_2018_499 (Delsuc) Files Updated 23-03-2018/rps20.fasta]

>Xenoturbella_bocki@AM159937.H1.1
----------------MAL-----K-E------G--K---A---A---V-----A---D----T---A----------------------Q--I----HRIRITLT-S-TNVKSLEKVCAELIK--GA-KD-------K-------E---------L-KVKGPVRMPTKVLRITTRKTPCGE-GSKTWDRFQMRIHKRLIDL-H-SPSEIVKQITTI-SIEP-GVEVEVTIADA-----------
>Pan_troglodytes@XP_519766
----------------XAF-----K-D------T-GK---T---P---V-----E---P----E---V----------------------A--I----HRIRITLT-S-RNVKSLEKVCADLIR--GA-KE-------K-------N---------L-KVKGPVRMPTKTLRITTRKTPCGE-GSKTWDRFQMRIHKRLIDL-H-SPSEIVKQITSI-SIEP-GVEVEVTIADA-----------
>Ornithorhynchus_anatinus@XP_001514106
---------M-PSSLSQAF-----K-D------T-GK---T---P---V-----E---P----E---V----------------------A--I----HRIRITLT-S-RNVKSLEKVCADLIR--GA-KE-------K-------N---------L-KVKGPVRMPTKTLRITTRKTPCGE-GSKTWDRFQMRIHKRLIDL-H-SPSEIVKQITSI-SIEP-GVEVEVTIADA-----------
>Monodelphis_domestica@XP_001379639
----------------MAF-----K-D------T-GK---A---P---V-----E---P----E---V----------------------A--I----HRIRITLT-S-RNVKSLEKVCADLIR--GA-KE-------K-------N---------L-KVKGPVRMPTKTLRITTRKTPCGE-GSKTWDRFQMRIHKRLIDL-H-SPSEIVKQITSI-SIEP-GVEVEVTIADA-----------
>Danio_rerio@AAI52694
----------------MAF-----K-D------T-GK---A---P---V-----E---A----E---V----------------------A--I----HRIRITLT-S-RNVKSLEKVCADLIR--GA-KE-------K-------S---------L-KVKGPVRMPTKTLRITTRKTPCGE-GSKTWDRFQMRIHKRLIDL-H-SPSEIVKQITSI-SIEP-GVEVEVTIADA-----------
>Ambystoma_mexicanum@AAH75180
----------------MAF-----K-D------A-GK---A---P---V-----E---Q----E---V----------------------A--I----HRIRITLT-S-RNVKSLEKVCADLIR--GA-KE-------K-------N---------L-KVKGPVRMPTKTLRITTRKTPCGE-GSKTWDRFQMRIHKRLIDL-H-SPSEIVKQITSI-SIEP-GVEVEVTIADA-----------
>Xenopus_laevis@AAH75180
----------------MAF-----K-D------A-GK---A---P---V-----E---Q----E---V----------------------A--I----HRIRITLT-S-RNVKSLEKVCADLIR--GA-KE-------K-------N---------L-KVKGPVRMPTKTLRITTRKTPCGE-GSKTWDRFQMRIHKRLIDL-H-SPSEIVKQITSI-SIEP-GVEVEVTIADA-----------
>Leucoraja_erinacea@AAH75180
----------------MAF-----K-D------A-GK---A---P---V-----E---Q----E---V----------------------A--I----HRIRITLT-S-RNVKSLEKVCADLIR--GA-KE-------K-------N---------L-KVKGPVRMPTKTLRITTRKTPCGE-GSKTWDRFQMRIHKRLIDL-H-SPSEIVKQITSI-SIEP-GVEVEVTIADA-----------
>Gallus_gallus@XP_428540
----------------XAF-----K-D------T-GK---A---P---V-----E---Q----E---V----------------------A--I----HRIRITLT-S-RNVKSLEKVCADLIR--GA-KE-------K-------N---------L-KVKGPVRMPTKTLRITTRKTPCGE-GSKTWDRFQMRIHKRLIDL-H-SPSEIVKQITSI-SIEP-GVEVEVTIADA-----------
>Xenopus_laevis@AAH41524
----------------MAF-----K-D------P-GK---A---P---V-----D---Q----E---V----------------------A--I----HRIRITLT-S-RNVKSLEKVCADLIR--GA-KE-------K-------N---------L-KVKGPVRMPTKTLRITTRKTPCGE-GSKTWDRFQMRIHKRLIDL-H-SPSEIVKQITSI-SIEP-GVEVEVTIADA-----------
>Xenopus_tropicalis@AAI58411
----------------MAF-----K-D------A-GK---A---P---V-----D---Q----E---V----------------------A--I----HRIRITLT-S-RNVKSLEKVCADLIR--GA-KE-------K-------N---------L-KVKGPVRMPTKTLRITTRKTPCGE-GSKTWDRFQMRIHKRLIDL-H-SPSEIVKQITSI-SIEP-GVEVEVTIADA-----------
>Rana_catesbeiana@ACO51848
----------------MAF-----K-D------T-GK---A---P---V-----D---S----E---V----------------------A--I----HRIRITLT-S-RNVKSLEKVCADLIR--GA-KE-------K-------N---------L-KVKGPVRMPTKTLRITTRKTPCGE-GSKTWDRFQMRIHKRLIDL-H-SPSEIVKQITSI-SIEP-GVEVEVTIADA-----------
>Squalus_acanthias@XP_002198037
----------------MAF-----K-D------T-GK---A---P---V-----E---Q----E---V----------------------A--I----HRIRITLT-S-RNVKSLEKVCADLIR--GA-KE-------K-------N---------L-KVKGPVRMPTKTLRITTRKTPCGE-GSKTWDRFQMRIHKRLIDL-H-SPSEIVKQITSI-SIEP-GVEVEVTIADA-----------
>Pelodiscus_sinensis@EMP40755
----------------MAF-----K-D------S-GK---A---P---V-----E---Q----E---V----------------------A--I----HRIRITLT-S-RNVKSLEKVCADLIR--GA-KE-------K-------N---------L-KVKGPVRMPTKTLRITTRKTPCGE-GSKTWDRFQMRIHKRLIDL-H-SPSEIVKQITSI-SIEP-GVEVEVTIADA-----------
>Eptatretus_burgeri@53878875.1
----------------MAF-----K-D------P-GK---A---P---V-----E---S----E---V----------------------Q--I----HRIRITLT-S-RNVKSLEKVCADLVR--GA-KD-------K-------N---------L-KVKGPVRMPTKVLRITTRKTPCGE-GSKTWDRFQMRIHKRLIDL-H-SSSEIVKQITSI-SIEP-GVEVEVTIADA-----------
>Petromyzon_marinus@51791419.26
----------------MAY-----K-D------A-GK---A---P---V-----D---S----E---V----------------------S--I----HRIRITLT-S-RNVKSLEKVCADLIR--GA-KD-------K-------N---------L-RVKGPVRMPTKVLRITTRKTPCGE-GSKTWDRFQMRIHKRLIDL-H-SPSEIVKQITSI-SIEP-GVEVEVTIADA-----------
>Lethenteron_japonicum@CT01080929.H1.1
-----------------------------------------------------------------------------------------------------RITLT-S-RNVKSLEKVCADLIR--GA-KD-------K-------N---------L-RVKGPVRMPTKVLRITTRKTPCGE-GSKTWDRFQMRIHKRLIDL-H-SPSEIVKQITSI-SIEP-GVEVEVTIADA-----------
>Strongylocentrotus_purpuratus@XP_782034
----------------MAY----SK-D------P-MK---G---P---V-----E--------E---V----------------------P--A----HRIRITLT-S-RNVKSLEKVCADLKR--GA-QE-------K-------N---------L-KVKGPVRMPTKTLRITTRKTPCGE-GSKTWDRFQMRIHKRLIDL-E-SPSEIVKQITSI-SIEP-GVEVEVTIADA-----------
>Patiria_pectinifera@93311063.2
------------------F-----K-E------P-GK---G---G---P-----A---E----E---S----------------------T--A----HRIRITLT-S-RNVKNLEKVCADLKR--GA-QD-------K-------N---------L-EVKGPVRMPTKTLRITTRKTPCGE-GSKTWDRYQMRIHKRLIDL-Q-SPSEIVKQITSI-SIEP-GVEVEVTIADA-----------
>Solaster_stimpsonii@EE123315.H1.1
------------------F-----K-E------P-GK---G---G---P-----A---E----E---S----------------------T--A----HRIRITLT-S-RNVKNLEKVCADLKR--GA-QD-------K-------N---------L-EVKGPVRMPTKTLRITTRKTPCGE-GSKTWDRYQMRIHKRLIDL-Q-SPSEIVKQITSI-SIEP-GVEVEVTIADA-----------
>Patiria_miniata@CT02100729.H1.1
------------------F-----K-E------P-GK---G---G---P-----A---E----E---S----------------------T--A----HRIRITLT-S-RNVKNLEKVCADLKR--GA-QD-------K-------N---------L-EVKGPVRMPTKTLRITTRKTPCGE-GSKTWDRYQMRIHKRLIDL-Q-SPSEIVKQITSI-SIEP-GVEVEVTIADA-----------
>Holothuria_glaberrima@CT01070704.H1.1
------------------Y-----K-E------P-GK---G---G---P-----S---E----E---V----------------------Q--A----HRIRITLT-S-RNVKSLEKVCADLKN--GA-LQ-------K-------N---------L-KVKGPVRMPTKTLRITTRKTPCGE-GSKTWDRYQMRIHKRIIDL-Q-SPSEIVKQITSI-SIEP-GVEVEVTIADA-----------
>Apostichopus_japonicus@GO270596.H1.1
------------------Y-----K-E------P-GK---G---G---P-----A---E----E---S----------------------Q--A----HRIRITLT-S-RNVKSLEKVCADLKA--GA-LA-------K-------N---------L-KVKGPVRMPTKTLRITTRKTPCGE-GSKTWDRFQMRIHKRIIDL-Q-SPSEIVKQITSI-SIEP-GVEVEVTIADA-----------
>Branchiostoma_floridae@EEN49610
----------------MAYQ--KGA-D------S-GK---A---P---M-----E--------E---T----------------------Q--I----HRIRITLT-S-RNVKSLEKVCADLIR--GA-KE-------K-------N---------L-QVKGPVRMPTKVLRITTRKTPCGE-GSKTWDRYQMRIHKRLIDL-H-SPSEIVKQITSI-SIEP-GVEVEVTIADA-----------
>Ciona_intestinalis@XP_002129863
---------------MSAY-----K-D------A-GK---V---P---QG----E---Q----E---V----------------------Q--I----HKIRITLT-S-RNVQSLEKVCSDLIK--GA-KD-------K-------Q---------L-RVKGPVRMPTKVLRITCRKTPCGE-GSKTWDRYQMRIHKRLIDL-H-SPSEVVKQITSI-SIEP-GVEVEVTIADV-----------
>Ciona_savignyi@51696749.15
-----------------AY-----K-D------A-GK---V---P---QG----E---Q----E---V----------------------Q--I----HKIRITLT-S-RNVQSLEKVCSDLIK--GA-KD-------K-------Q---------L-RVKGPVRMPTKVLRITCRKTPCGE-GSKTWDRYQMRIHKRLIDL-H-SPSAVVKQITSI-SIEP-GVEVEVTIAD------------
>Phallusia_mammilata@Pmam76174.H1.1
-----------------------------------------------------------------------------------------------------------------SLEKVCSDLIK--GA-KD-------K-------Q---------L-RVKGPVRMPTKILRITCRKTPCGE-GSKTWDRYQMRIHKRLIDL-H-SPSEVVKQITSI-SIEP-GVEVEVTIAD------------
>Ascidia_gemmata@CT01100918.H1.1
---------------MSAY-----K-E------A-GK---V---P---Q-----E---S----E---A----------------------P--I----HKIRITLT-S-RNVQSLEKVCSDLIK--GA-KD-------K-------Q---------L-RVKGPVRMPTKILRITCRKTPCGE-GSKTWDRYQMRIHKRLIDL-H-SPSEVVKQITSI-SIEP-GVEVEVTIAD------------
>Clavelina_lepadiformis@CT01091002.H1.1
---------------MSAY-----K-D------V-GK---V---P---QG----E---T----E---A----------------------T--I----HKIRITLT-S-RNVQSLEKVCSDLIK--GA-KD-------K-------Q---------L-RVKGPVRIPTKVLRITCRKTPCGE-GSKTWDRYQMRIHKRLIDL-H-SPSEVVKQITSI-SIEP-GVEVEVTIA-------------
>Bostrichobranchus_pilularis@CT01091002.H1.1
---------------MSAY-----K-D------V-GK---A---P---AV----E--------E---S----------------------Q--I----HKIRITLT-S-RNVASLEKVCRDLIK--GA-KD-------K-------E---------L-RVKGPVRMPTKVLRITCRKTPCGE-GSKTWDHYQMRIHKRLIDL-N-SSSEIVKQITSI-SIEP-GVEAEVTIAD------------
>Molgula_gulf@CT01091002.H1.1
-------------------------------------------------------------------------------------------------------------KNVKSLEKVCSDLIK--GA-KD-------K-------Q---------L-RVKGPVRMPTKVLRITCRKTPCGE-GSKTWDHYQMRIHKRLIDL-H-SPSEIVKQITSI-SIEP-GVEVEVTIA-------------
>Molgula_tectiformis@68099254.7
-----------------AY-----K-E------S-GK---A---P---AS----G---D----E---P----------------------T--I----HKIRITLT-S-RNVKSVEKVCSDLIK--GA-KD-------K-------Q---------L-RVKGPVRMPTKVLRITCRKTPCGE-GSKTWDHYQMRIHKRLIDL-H-SPSEIVKQITSI-SIEP-GVEIEVTIAD------------
>Molgula_occidentalis@CT01091002.H1.1
-----------------AY-----K-E------T-GK---V---P---AS----G---D----E---P----------------------T--V----HKIRITLT-S-RNVKSLEKVCSDLIK--GA-KD-------K-------Q---------L-RVKGPVRMPTKVLRITCRKTPCGE-GSKTWDHYQMRIHKRLIDL-H-SPSEIVKQITSI-SIEP-GVEVEVTIAD------------
>Dendrodoa_grossularia@CT01091002.H1.1
---------------MSVY-----K-E------T-GK---A---P---PG----E--------E---P----------------------A--I----HKIRITLT-S-RNVLSLEKVCADLIK--GA-KD-------K-------Q---------L-RVKGPVRMPTKTLRITCRKTPCGE-GSKTWDRYQMRIHKRLIDL-H-SPSEIVKQITSI-SIEP-GVEVEVTIAD------------
>Polyandrocarpa_maxima@CT01091002.H1.1
---------------MSVY-----K-E------T-GK---A---P---PG----E--------E---P----------------------P--I----HKIRITLT-S-RNVPSLEKVCADLIR--GA-KE-------K-------Q---------L-RVKGPVRMPTKKLRITCRKTPCGE-GSKTWDRYQMRIHKRLIDL-H-SPSEIVKQITSI-SIEP-GVEVEVTIADV-----------
>Styela_plicata@CT01091002.H1.1
------------------Y-----K-E------T-GK---A---P---PG----D--------E---P----------------------P--I----HKIRITLT-S-KNVPSLEKVCADLIK--GA-KE-------K-------Q---------L-RVKGPVRMPTKVLRITCRKTPCGE-GSKTWDHYQMRIHKRLIDL-H-SPSEIVKQITSI-SIEP-GVEVEVTIAD------------
>Cystodytes_dellechiajei@CT01091002.H1.1
-----------------AY-----K-E------P-GK---M---K---VA----Q---D----EK--P----------------------T--I----HKIRITLT-S-KTVKSLEKVCSDLIK--GA-KD-------K-------N---------L-KVKGPVRMPTKTLRITCRKTPCGE-GSKTWDRYQMRIHKRIIDL-H-SPSEIVKQITSI-SIEP-GVEVEVTIANS-----------
>Botryllus_schlosseri@GO358383.H1.1
---------------MSVY-----K-E------T-GK---A---P---AA----D--------E---S----------------------P--I----HKIRITLT-S-RNVPSLEKVCADLIK--GA-KD-------K-------K---------L-KVKGPVRMPTKTLRITCRKTPCGE-GSKTWDRYQMRIHKRLIDL-H-SPSEIVKQITSI-SIEP-GVEVEVTIADS-----------
>Diplosoma_listerianum@51452155.23
-----------------AY-----K-D------S-GK---V---P---KK----E---G----E---P----------------------V--V----HKIRITLT-S-RNVKNLEKVCNDLIK--GA-RD-------K-------S---------L-KASGPVRLPTRCLRITCRKTPCGE-GSKTWDRYQLRNHKRLI---------------------------------------------
>Halocynthia_roretzi@EY457072.H1.1
---------------MSVY-----K-E------G--K---P---P---AG----D--------E---A----------------------P--I----HKIRITLT-S-RNVVSLEKVCADLIR--GA-KD-------K-------Q---------L-RVKGPVRMPTKILRITCRKTPCGE-GSKTWDRFQMRIHKRLIDL-H-SPSEIVKQITSI-SIEP-GVEVEVTIAD------------
>Saccoglossus_kowalevskii@XP_002731626
---------------MSHY-----K-E------T-GK---G---A---P-----A---E----E---L----------------------P--I----HRIRITLT-S-RNVKSLEKVCADLIR--GA-KD-------K-------Q---------L-RVKGPVRMPTKILRITTRKTPCGE-GSKTWDRFQMRIHKRVIDL-H-SPSEIVKQITSI-SIEP-GVEVEVTIADV-----------
>Ptychodera_flava@CT01071220.H1.1
---------------MSHF-----K-D------S-GK---A---P---A-----E--------E---A----------------------P--I----HRIRITLT-S-RNVKSLEKVCADLIR--GA-KD-------K-------Q---------L-RVKGPVRLPTKILRITTRKTPCGE-GSKTWDRYQMRIHKRVIDL-H-SPSEIVKQITSI-SIEP-GVEVEVTIADA-----------
>Oikopleura_dioica@CBY16204
---------------MS-Y-----E-P------K-KE---E---I---QQ----E--------E---D----------------------P--N----HRIRITIS-S-KNCKAIERISNEIVR--SG-KD-------K-------G---------L-KVKGPIRQPTKTLRITTRKTPNGE-GSKTWDRFQMRIHKRVIDL-V-SSTEKVRQITQM-SIDP-GIDVEVTICD------------
>Meleagris_gallopavo@XP_003205106
----------------XAF-----K-D------T-GK---A---P---V-----E---Q----E---V----------------------A--I----HRIRITLT-S-RNVKSLEKVCADLIR--GA-KE-------K-------N---------L-KVKGPVRMPTKILRITTRKTPCGE-GSKTWDRFQMRIHKRLIDL-H-SPSEIVKQITSI-SIEP-GVEVEVTIADA-----------
>Amphiura_filiformis@JG391134.H1.1
------------------Y-----K-E------P-GK---G---G---Q-----T---E----E---V----------------------P--A----HRIRITLT-S-RNVKSLEKVCADLKR--GA-QE-------K-------N---------L-EVKGPVRMPTKTLRITTRKTPCGE-GSKTWDRFQMRIHKRLIDL-Q-SPSEIVKQITSI-SIEP-GVEVEVTIADA-----------
>Eucidaris_tribuloides@CT01120103.H1.1
----------------MAF----SK-D------P-MK---G---Q---A-----E--------D---V----------------------P--A----HRIRITLT-S-RNVKSLEKVCADLKR--GA-QD-------K-------N---------L-KVKGPVRMPTKTLRITTRKTPCGE-GSKTWDRYQMRIHKRLIDL-E-SPSEIVKQITSI-SIEP-GVEVEVTIADA-----------
>Lytechinus_variegatus@JI440454.H1.1
----------------MAY----SK-D------P-MK---G---P---V-----E--------E---V----------------------P--A----HRIRITLT-S-RNVKSLEKVCADLKR--GA-QD-------K-------N---------L-KVKGPVRMPTKTLRITTRKTPCGE-GSKTWDRYQMRIHKRLIDL-E-SPSEIVKQITSI-NIEP-GVEVEVTIADA-----------
>Oreochromis_niloticus@XP_004575858
----------------MAF-----K-D------T-GK---A---P---V-----D---T----E---V----------------------A--I----HRIRITLT-S-RNVKSLEKVCADLIR--GA-KE-------K-------N---------L-KVKGPVRMPTKTLRITTRKTPCGE-GSKTWDRFQMRIHKRLIDL-H-SPSEIVKQITSI-SIEP-GVEVEVTIADA-----------
>Sarcophilus_harrisii@XP_003759814
----------------MAF-----K-D------T-GK---T---L---V-----E---P----E---V----------------------A--I----HRIRITLT-S-RNVKSLEKVCADLIR--GA-KE-------K-------N---------L-KVKGPVRMPTKTLRITTRKTPCGE-GSKTWDRFQMRIHKRLIDL-H-SPSEIVKQITSI-SIEP-GVEVEVTIADA-----------
>Bos_grunniens_mutus@ELR61131
----------------QAF-----K-D------T-GK---T---P---V-----E---P----E---V----------------------A--I----HRIRITLT-S-RNVKSLEKVCADLIR--GA-KE-------K-------N---------L-KVKGPVRMPTKTLRITTRKTPCGE-GSKTWDRFQMRIHKRLIDL-H-SPSEIVKQITSI-SIEP-GVEVEVTIADA-----------
>Callorhinchus_milii@AFM90886
----------------MAF-----R-D------T-GK---A---P---V-----E---Q----E---V----------------------A--I----HRIRITLT-S-RNVKSLEKVCADLIR--GA-KE-------K-------N---------L-KVKGPVRMPTKTLRITTRKTPCGE-GSKTWDRFQMRIHKRLIDL-H-SPSEIVKQITSI-SIEP-GVEVEVTIADA-----------
>Doliolum_nationalis@Dnat1597.H1.1
---------------MSSY-----K-E------P-GK---V---P---SK----E---D----E---E----------------------P--I----HKIRITLT-S-RNVSSLEKVCAELIK--GA-KE-------K-------H---------L-KVKGPVRMPTKVLRITCRKTPCGE-GSKTWDRYQMRIHKRLIDL-H-SPSEVVKQITSI-SIEP-GVEVEVTIADV-----------
>Salpa_fusiformis@Sfus33702.H1.1
---------------MADY-----K-T------Q-GK---V---A---HD----D---N----E---E----------------------P--I----HKIRITLT-S-SNVKILEKVCAELTR--GA-KE-------K-------S---------L-RVKGPVRIPTKILRITTRKTPCGE-GSKTWDRYQMRIHKRLIDL-H-SSSAIVKQITSI-SIEP-GVDVEVTIAD------------
>Ophionotus_victoriae@CT01130529.H1.1
------------------F-----K-E------P-VK---G---G---P-----T---E----D---V----------------------P--A----HRIRITLT-S-RNVKSLEKVCADLKR--GA-QE-------K-------N---------L-EVKGPVRMPTKTLRITTRKTPCGE-GSKTWDRFQMRIHKRLIDL-Q-SPSEIVKQITSI-SIEP-GVEVEVTIADA-----------
>Caretta_caretta@Contig717.H1.1
----------------MAF-----K-D------S-GK---A---P---V-----E---Q----E---V----------------------A--I----HRIRITLT-S-RNVKSLEKVCADLIR--GA-KE-------K-------N---------L-KVKGPVRMPTKTLRITTRKTPCGE-GSKTWDRFQMRIHKRLIDL-H-SPSEIVKQITSI-SIEP-GVEVEVTIADA-----------
>Chelonoidis_nigra@Contig481.H1.1
----------------MAF-----K-D------S-GK---A---P---V-----E---Q----E---V----------------------A--I----HRIRITLT-S-RNVKSLEKVCADLIR--GA-KE-------K-------N---------L-KVKGPVRMPTKTLRITTRKTPCGE-GSKTWDRFQMRIHKRLIDL-H-SPSEIVKQITSI-SIEP-GVEVEVTIADA-----------
>Chrysemys_picta_bellii@CT01131211.H1.1
------------------F-----K-D------S-GK---A---P---V-----E---Q----E---V----------------------A--I----HRIRITLT-S-RNVKSLEKVCADLIR--GA-KE-------K-------N---------L-KVKGPVRMPTKTLRITTRKTPCGE-GSKTWDRFQMRIHKRLIDL-H-SPSEIVKQITSI-SIEP-GVEVEVTIADA-----------
>Cyclorana_alboguttata@CT01131211.H1.1
----------------MAF-----K-D------A-GK---A---P---V-----E---Q----E---V----------------------A--I----HRIRITLT-S-RNVKSLEKVCADLIR--GA-KE-------K-------N---------L-KVKGPVRMPTKTLRITTRKTPCGE-GSKTWDRFQMRIHKRLIDL-H-SPSEIVKQITSI-SIEP-GVEVEVTIAD------------
>Cynops_pyrrhogaster@FS296056.H1.1
----------------MAF-----K-D------A-GK---A---P---V-----E---Q----E---V----------------------A--I----HRIRITLT-S-RNVKSLEKVCADLIR--GA-KE-------K-------N---------L-KVKGPVRMPTKTLRITTRKTPCGE-GSKTWDRFQMRIHKRLIDL-H-SPSEIVKQITSI-SIEP-GVEVEVTIADA-----------
>Emys_orbicularis@Contig28506.H1.1
----------------MAF-----K-D------S-GK---A---P---V-----E---Q----E---V----------------------A--I----HRIRITLT-S-RNVKSLEKVCADLIR--GA-KE-------K-------N---------L-KVKGPVRMPTKTLRITTRKTPCGE-GSKTWDRFQMRIHKRLIDL-H-SPSEIVKQITSI-SIEP-GVEVEVTIADA-----------
>Latimeria_chalumnae@CT01131211.H1.1
----------------MAF-----K-D------T-GK---T---P---V-----E---Q----E---V----------------------A--I----HRIRITLT-S-RNVKSLEKVCADLIR--GA-KE-------K-------N---------L-KVKGPVRMPTKTLRITTRKTPCGE-GSKTWDRFQMRIHKRLIDL-H-SPSEIVKQITSI-SIEP-GVEVEVTIADA-----------
>Latimeria_menadoensis@GAPS01015320.H1.1
----------------MAF-----K-D------T-GK---T---P---V-----E---Q----E---V----------------------A--I----HRIRITLT-S-RNVKSLEKVCADLIR--GA-KE-------K-------N---------L-KVKGPVRMPTKTLRITTRKTPCGE-GSKTWDRFQMRIHKRLIDL-H-SPSEIVKQITSI-SIEP-GVEVEVTIADA-----------
>Notophthalmus_viridescens@Nvir16000.H1.1
-----------------AF-----K-D------A-GK---A---P---V-----E---Q----E---X----------------------A--I----HRIXITLT-S-RNVKXLXKXXXXLXX--GX-XX-------K-------X---------X-KXKGPVXMPTKTLXITTRKTPCGE-GSKTWDRFQMRIXKRLIDL-H-SPXEIVKQITSI-SIEP-GVEVEVTIADA-----------
>Pelodiscus_sinensis@toto25894.H1.1
----------------VAF-----K-D------S-GK---A---P---V-----E---Q----E---V----------------------A--I----HRIRITLT-S-RNVKSLEKVCADLIR--GA-KE-------K-------N---------L-KVKGPVRMPTKTLRITTRKTPCGE-GSKTWDRFQMRIHKRLIDL-H-SPSEIVKQITSI-SIEP-GVEVEVTIADA-----------
>Pogona_vitticeps@CT01131211.H1.1
------------------------------------------------------------------------------------------------------------------------------------------K-------N---------L-KVKGPVRMPTKTLRITTRKTPCGE-GSKTWDRFQMRIHKRLIDL-H-SPSEIVKQITSI-SIEP-GVEVEVTIADA-----------
>Protopterus_annectens@CT01131211.H1.1
----------------MAF-----K-D------S-GK---A---P---V-----D---Q----E---V----------------------A--I----HRIRITLT-S-RNVKSLEKVCADLIR--GA-KE-------K-------N---------L-KVKGPVRMPTKTLRITTRKTPCGE-GSKTWDRFQMRIHKRLIDL-H-SPSEIVKQITSI-SIEP-GVEVEVTIAD------------
>Python_regius@Preg127304.H1.2
----------------MAF-----K-D------T-GK---A---P---V-----E---Q----E---V----------------------A--I----HRIRITST-S-RNVKSLEKVCADLIR--GA-KE-------K-------N---------L-KVKGPVRMPTKTLRITTRKTPCGE-GSKTWDRFQMRIHKRLIDL-H-SPSEIVKQITSI-SIEP-GVEVEVTIADA-----------
>Trachemys_scripta@toto750.H1.1
----------------MAF-----K-D------S-GK---A---P---V-----E---Q----E---V----------------------A--I----HRIRITLT-S-RNVKSLEKVCADLIR--GA-KE-------K-------N---------L-KVKGPVRMPTKTLRITTRKTPCGE-GSKTWDRFQMRIHKRLIDL-H-SPSEIVKQITSI-SIEP-GVEVEVTIADA-----------
