# Supplementary material for: A phylogenomic framework and timescale for comparative studies of tunicates
Source: BMC Biol. 2018 Apr 13;16:39. doi: 10.1186/s12915-018-0499-2 (PMC5899321; doi:10.1186/s12915-018-0499-2)
Supplement: Supplementary file 4 — Supporting data. Transcriptome assemblies, alignments, and trees. (ZIP 38502 kb) [file 12915_2018_499_MOESM4_ESM.zip › 12915_2018_499_MOESM4_ESM/12915_2018_499 (Delsuc) Files Updated 23-03-2018/rps23.fasta]

>Patiria_pectinifera@93303519.1
----------------------------------GKPRGLRTARKLRTHRRDQRWSDKGYKKAHL--G-TAL----KANPFGGASHAKGIVLEKIGVEAKQPNSAIRKCVRVQLIKNGKKITAFVPRDGCLNYIEENDEVLVAGFG-RAG-HAVGDIPGVRFKVVKVANVSLWALYK-EKKERPRS--------
>Patiria_miniata@CT01100729.H1.1
----------------------------------GKPRGLRTARKLRTHRRDQRWSDKGYKKAHL--G-TAL----KANPFGGASHAKGIVLEKIGVEAKQPNSAIRKCVRVQLIKNGKKITAFVPRDGCLNYIEENDEVLVAGFG-RAG-HAVGDIPGVRFKVVKVANVSLWALYK-EKKERPRS--------
>Saccoglossus_kowalevskii@XP_002734646
---------------------------------MGKPHGLRTARKLRITRREQRWHDNDYKKAHS--S-TAL----KANPFGGASHAKGIVLEKVGVEAKQPNSAIRKCVRVQLIKNGKKITAFVPRDGCLNYIEENDEVLVAGFG-RKG-HAVGDIPGVRFKVVKVANVSLWALYK-EKKERPRS--------
>Ptychodera_flava@CT01071220.H1.1
---------------------------------MGKPRGLRTARKLRTTRREQRWHDNDYKKAHS--S-TAL----KANPFGGASHAKGIVLEKVGVEAKQPNSAIRKCVRVQLIKNGKKITAFVPRDGCLNYIEENDEVLVAGFG-RKG-HAVGDIPGVRFKVVKVANVSLWALYK-EKKERPRS--------
>Balanoglossus_clavigerus@CT01101218.H1.1
---------------------------------MGKPRGLRTARKLRTTRREQRWHDKDYKKAHS--S-TAL----KANPFGGASHAKGIVLEKVGVEAKQPNSAIRKCVRVQLIKNGKKITAFVPRDGCLNYIEENDEVLVAGFG-RKG-HAVGDIPGVRFKVVKVANVSLWALYK-EKKERPRS--------
>Xenoturbella_bocki@CT01071002.H1.1
------------------------------------PRGLKTARKMRTHRREQRWHDKDYKKTHL--G-TAL----KANPFGGASHAKGIVLEKVGVEAKQPNSAIRKCVRVQLIKNGKKITAFVPRDGCLNYIEENDEVLVAGFG-RKG-HAVGDIPGVRFKVVKVANTSLLALYK-EKKERPRS--------
>Ciona_intestinalis@10115114.55_5
---------------------------------MGKPSGLRCARKLKNRRRDQKWHDKDYKKSHL--G-TAL----KANPFGGASHAKGIVLEKIGVEAKQPNSAIRKCVRVQLIKNGKKITAFVPNDGCLNYIEENDEVLVAGFG-RSG-HAVGDIPGVRFKIVKVANVSLHALFT-GKKERPRS--------
>Ciona_savignyi@51695148.19
---------------------------------MGKPSGIRCARKLKNRRRDQKWHDKDYKKSHL--G-TAL----KANPFGGASHAKGIVLEKIGVEAKQPNSAIRKCVRVQLIKNGKKITAFVPNDGCLNYIEENDEVLVAGFG-RSG-HAVGDIPGVRFKIVKVANVSLHALFT-GKKERPRS--------
>Clavelina_lepadiformis@CT01091002.H1.1
---------------------------------MGKPSGLRCARKLRNRRRDQKWHDKDYKKSHL--G-TAL----KANPFGGASHAKGIVLEKIGVEAKQPNSAIRKCVRVQLIKNGKKITAFVPNDGCLNYIEENDEVLVAGFG-RSG-HAVGDIPGVRFKIVKVANVSLHALFT-GKKERPRS--------
>Phallusia_mammilata@CT01091002.H1.1
---------------------------------MGKPSGLRCARKLRNRRRDQKWHDKDYKK-------TAL----KANPFGGASHAKGIVLEKIGVEAKQPNSAIRKSVRVQLIKNGKKITAFVPNDGCLNYIEENDEVLVAGFG-RSG-HAVGDIPGVRFKIVKVANVSLHALFT-GQK-------------
>Diplosoma_listerianum@46826929.26
---------------------------------MGKPSGLHCARKLRNRRRKQRWADKDYKKSHL--G-TAL----KANPFGGASHAKGIVLEKIGVEAKQPNSAIRKCVRVQLIKNGKKITAFVPNDGCLNYIEENDEVLVSGFG-RSG-HAVGDIPGVRFKIVKVANVSLHALFT-GKKERPRS--------
>Molgula_gulf@CT01091002.H1.1
---------------------------------MGKPSGLRCARKLRNRRRDQRWHDKKYKKSHL--G-TAL----KANPFGGASHAKGIVLEKIGVEAKQPNSAIRKCVRVQLIKNGKKITAFVPNDGCLNYIEENDEVMIAGFG-RSG-HAVGDIPGVRFKVVKVANVSLNALFH-RQK-------------
>Bostrichobranchus_pilularis@CT01091002.H2.3
---------------------------------MGKPRGLRCARKLRNRRRDQRWHDKDYKKSHL--G-TAL----KANPFGGASHAKGIVLEKIGVEAKQPNSAIRKCVRVQLIKNGKKITAFVPNDGCLNYIEENDEVLVAGFG-RSG-HAVGDIPGVRFKIVKVANVSLIALFK-GKKERPRS--------
>Cystodytes_dellechiajei@CT01091002.H1.1
---------------------------------MGKPRGIRCARKLRNRRREQRWHDKDYKKAHL--G-TAL----KANPFGGASHAKGIVLEKIGVEAKQPNSAIRKCVRVQLIKNGKKITAFVPNDGCLNYIEENDEVLVAGFG-RSG-HAVGDIPGVRFKIVKVANVSLHALFT-GKKERPRS--------
>Dendrodoa_grossularia@CT02091002.H1.1
---------------------------------MGKPRGIRCARKLRNRRREQRWSDKQYKKSHL--G-TAL----KANPFGGASHAKGIVLEKIGVEAKQPNSAIRKCVRVQLIKNGKKITAFVPNDGCLNFIEENDEVLVAGFG-RSG-HAVGDIPGVRFKVVKVANVSLKALFS-GKKERPRS--------
>Polyandrocarpa_maxima@CT01091002.H1.1
---------------------------------MGKPRGLRCARKLRNRRRDQRWSDKQYKKSHL--G-TAL----KANPFGGASHAKGIVLEKIGVEAKQPNSAIRKCVRVQLIKNGKKITAFVPNDGCLNYIEENDEVLVAGFG-RSG-HAVGDIPGVRFKVVKVANVSLKALFT-GKKERPRS--------
>Halocynthia_roretzi@EY457645.H1.1
----------------------------------GKP----CARKLRTRRREQRWNDKQYKKSHL--G-TAL----KANPFGGASHAKGIVLEKIGVEAKQPNSAIRKCVRVQLIKNGKKITAFVPNDGCLNYIEENDEVLVAGFG-RSG-HAVGDIPGVRFKVVKVANVSLKALFT-GKKERPRS--------
>Molgula_tectiformis@67836288.50
---------------------------------MGKPRGLRCARKLRNRRREQKWHDKTYKKSHL--G-TAL----KANPFGGASHAKGIVLEKIGVEAKQPNSAIRKCVRVQLIKNGKKITAFVPNDGCLNYIEENDEVLVAGFG-RSG-HAVGDIPGVRFKVVKVANVSLSALFS-GKKERPRS--------
>Molgula_occidentalis@CT01091002.H1.1
---------------------------------MGKPRGLRCARKLRNRRREQRWHDKDYKKSHL--G-TAL----KANPFGGASHAKGIVLEKIGVEAKQPNSAIRKCVRVQLIKNGKKITAFVPNDGCLNFIEENDEVLVAGFG-RSG-HAVGDIPGVRFKVVKVANVSLSALFK-GKKERPRS--------
>Oikopleura_dioica@CBY09292
---------------------------------MGKPRGIRTARKMRTRRREQRWADLGYKKANL--G-TAL----KANPFGGSSHAKGIVLDKIGVEAKQPNSAIRKCVRVQLIKNGKKITAFVPNDGCLNYIEENDEVLIAGFG-RSG-HAVGDIPGVRFKVVKVANVSLLALFK-GKKERPRS--------
>Strongylocentrotus_purpuratus@34806675.
------------------------------XXXSGKPRGLRTARKLRTHRRDQRWHDKDYKKAHS--S-TAL----KANPFGGASHAKGIVLEKVGVEAKQPNSAIRKCVRVQLIKNGKKITAFVPNDGCLNFIEENDEVLVAGFG-RKG-HAVGDIPGVRFKVVKVANVSLWALFK-GKKERPRS--------
>Paracentrotus_lividus@AM559905.H1.1
-------------------------------MGSGKPRGLRTARKLRTHRRDQRWHDKDYKKAHS--S-TAL----KANPFGGASHAKGIVLEKVGVEAKQPNSAIRKCVRVQLIKNGKKITAFVPNDGCLNYIEENDEVLVAGFG-RKG-HAVGDIPGVRFKVVKVANVSLWALFK-GKKERPRS--------
>Holothuria_glaberrima@CT01070704.H1.1
-------------------------------MGSGKPRGLRNARKLRNHRRNQRWHDKDYKKAHL--G-TAL----KANPFSGASHAKGIVLEKVGVEAKQPNSAIRKCVRVQLIKNGKKITAFVPRDGCLNFIEENDEVLVAGFG-RKG-HAVGDIPGVRFKVVKVANVSLLALFK-GKKERPRS--------
>Apostichopus_japonicus@CT01090526.H1.1
-------------------------------MGSGKPRGLRNARKLRNHRRNQRWHDKDYKKANL--G-TAL----KANPFSGASHAKGIVLEKVGVEAKQPNSAIRKCVRVQLIKNGKKITAFVPRDGCLNFIEENDEVLVAGFG-RKG-HAVGDIPGVRFKVVKVANVSLLALFK-GKKERPRS--------
>Danio_rerio@ACQ99325
---------------------------------MGKCRGLRTARKLRNHRREQKWHDKQYKKAHL--G-TAL----KANPFGGASHAKGIVLEKVGVEAKQPNSAIRKCVRVQLIKNGKKITAFVPNDGCLNFIEENDEVLVAGFG-RKG-HAVGDIPGVRFKVVKVANVSLLALYK-GKKERPRS--------
>Ambystoma_mexicanum@45812438.1
---------------------------------MGKCRGLRTARKLRIHRREQKWHDKQYKKAHL--G-TAL----KANPFGGASHAKGIVLEKVGVEAKQPNSAIRKCVRVQLIKNGKKITAFVPNDGCLNFIEENDEVLVAGFG-RAG-HAVGDIPGVRFKVVKVANVSLLALYK-GKKERPRS--------
>Xenopus_tropicalis@CAJ82645
---------------------------------MGKCRGLRTARKLRNHRREQKWHDKQYKKAHL--G-TAL----KANPFGGASHAKGIVLEKVGVEAKQPNSAIRKCVRVQLIKNGKKITAFVPNDGCLNFIEENDEVLVAGFG-RAG-HAVGDIPGVRFKVVKVANVSLLALYK-GKKERPRS--------
>Xenopus_laevis@AAH77634
---------------------------------MGKCRGLRTARKLRNHRREQKWHDKQYKKANL--G-TAL----KANPFGGASHAKGIVLEKVGVEAKQPNSAIRKCVRVQLIKNGKKITAFVPNDGCLNFIEENDEVLVAGFG-RAG-HAVGDIPGVRFKVVKVANVSLLALYK-GKKERPRS--------
>Gallus_gallus@XP_424903
------------------------------XXXMGKCRGLRTARKLRSHRRDQKWHDKQYKKAHL--G-TAL----KANPFGGASHAKGIVLEKVGVEAKQPNSAIRKCVRVQLIKNGKKITAFVPNDGCLNFIEENDEVLVAGFG-RKG-HAVGDIPGVRFKVVKVANVSLLALYK-GKKERPRS--------
>Mus_musculus@BAB27102
---------------------------------MGKCRGLRTARKLRSHRRDQKWHDKQYKKAHL--G-TAL----KANPFGGASHAKGIVLEKVGVEAKQPNSAIRKCVRVQLIKNGKKITAFVPNDGCLNFIEENDEVLVAGFG-RKG-HAVGDIPGVRFKVVKVANVSLLALYK-GKKERPRS--------
>Bos_taurus@DAA24622
---------------------------------MGKCRGLRTARKLRSHRRDQKWHDKQYKKAHL--G-TAL----KANPFGGASHAKGIVLEKVGVEAKQPNSAIRKCVRVQLIKNGKKITAFVPNDGCLNFIEENDEVLVAGFG-RKG-HAVGDIPGVRFKVVKVANVSLLALYK-GKKERPRS--------
>Monodelphis_domestica@XP_001369433
---------------------------------XGKCRGLRTARKLRSHRRDQKWHDKQYKKAHL--G-TAL----KANPFGGASHAKGIVLEKVGVEAKQPNSAIRKCVRVQLIKNGKKITAFVPNDGCLNFIEENDEVLVAGFG-RKG-HAVGDIPGVRFKVVKVANVSLLALYK-GKKERPRS--------
>Taeniopygia_guttata@ACH44468
---------------------------------MGKCRGLRTARKLRSHRRDQKWHDKQYKKAHL--G-TAL----KANPFGGASHAKGIVLEKVGVEAKQPNSAIRKCVRVQLIKNGKKITAPLPNDGCLNFIEENDEVLVAGFG-RKG-HAVGDIPGVRFKVVKVANVSLLALYK-GKKERPRS--------
>Leucoraja_erinacea@CV067794.H1.1
---------------------------------MGKCRGLRTARKLRNLRRDQKWHDKQYKKAHL--G-TAL----KANPFGGASHAKGIVLEKVGVEAKQPNSAIRKCVRVQLIKNGKKITAFVPNDGCLNFIEENDEVLVAGFG-PKG-HAVGDIPGVRFKVVKVANVSLLALYK-GKKERPRS--------
>Branchiostoma_floridae@EEN62547
---------------------------------MGKPRGLRSARKLKDHRRQQRWHDKSFKKAHL--G-TAV----KASPFGGASHAKGIVLEKIGVEAKQPNSAIRKCVRVQLIKNGKKITAFVPNDGCLNYIEENDEVLVSGFG-RKG-RAVGDIPGVRFKVVKVANVSLLALFK-EKKERPRS--------
>Petromyzon_marinus@51794785.54
---------------------------------MGKCRGLRTARKLRNLRREQRWSDKSYKKAHL--G-TAL----KANPFGGASHAKGIVLEKIGVEAKQPNSAIRKCVRVQLIKNGKKITAFVPNDGCLNFIEENDEVLVAGFG-RKG-HAVGDIPGVRFKVVKVANVSLLALYK-EKKERPRS--------
>Lethenteron_japonicum@CT01080929.H1.1
---------------------------------MGKCRGLRTARKLRNLRREQRWSDKSYKKAHL--G-TAL----KANPFGGASHAKGIVLEKIGVEAKQPNSAIRKCVRVQLIKNGKKITAFVPNDGCLNFIEENDEVLVAGFG-RKG-HAVGDIPGVRFKVVKVANVSLLALYK-EKKERPRS--------
>Eptatretus_burgeri@53872933.35
---------------------------------MGKCRGLRTARKLRTHRRKQRWNDKQYKKAHL--G-TAL----KANPFGGASHAKGIVLEKIGVEAKQPNSAIRKCVRVQLIKNGKKITAFVPNDGCLNFIEENDEVLVAGFG-RKG-HAVGDIPGVRFKVVKVANVSLLALYK-EKKERPRS--------
>Amphiura_filiformis@JG390951.H1.1
---------------------------------MGKPRGLRTARKMRNHRRDQRWHDKQYKKAHL--G-TAL----KANPFGGASHAKGIVLEKIGVEAKQPNSAIRKCVRVQLIKNGKKITAFVPRDGCLNYIEENDEVLVSGFG-RKG-HAVGDIPGVRFKVVKVANVSLLALFK-EKKERPRS--------
>Eucidaris_tribuloides@CT01120103.H1.1
--------------------------------GSGKPRGLRTARKLRTHRREQRWHDKDYKKAHS--S-TAL----KANPFGGASHAKGIVLEKVGVEAKQPNSAIRKCVRVQLIKNGKKITAFVPNDGCLNFIEENDEVLVAGFG-RKG-HAVGDIPGVRFKVVKVANVSLLALFK-GKKERPRS--------
>Lytechinus_variegatus@CT01120103.H1.1
-------------------------------MGSGKPRGLRTARKLRTHRRDQRWHDKDYKKAHS--S-TAL----KANPFGGASHAKGIVLEKVGVEAKQPNSAIRKCVRVQLIKNGKKITAFVPNDGCLNFIEENDEVLVAGFG-RKG-HAVGDIPGVRFKVVKVANVSLWALFK-GKKERPRS--------
>Meleagris_gallopavo@XP_003213721
----------------------------------------------------XKWHDKQYKKAHL--G-TAL----KANPFGGASHAKGIVLEKVGVEAKQPNSAIRKCVRVQLIKNGKKITAFVPNDGCLNFIEX----------------------------------------------------------
>Crotalus_adamanteus@AFJ51299
---------------------------------MGKCRGLRTARKLRSHRREQKWHDKQYKKAHL--G-TAL----KANPFGGASHAKGIVLEKVGVEAKQPNSAIRKCVRVQLIKNGKKITAFVPNDGCLNFIEENDEVLVAGFG-RKG-HAVGDIPGVRFKVVKVANVSLLALYK-GKKERPRS--------
>Bos_grunniens_mutus@ELR50552
---------------------------------MGKCRGLRTARKLRSHRRDQKWHDKQYKKAHL--G-TAL----KANPFGGASHAKGIVLEKVGVEAKQPNSAIRKCVRVQLIKNGKKITAFVPNDGCLNFIEENDEVLVAGFG-RKG-HAVGDIPGVRFKVVKVANVSLLALYK-GKKERPRS--------
>Gorilla_gorilla_gorilla@XP_004026551
---------------------------------MGKCRGLRTARKLRSHRRDQKWHDKQYKKAHL--G-TAL----KANPFGGASHAKGIVLEKVGVEAKQPNSAIRKCVRVQLIKNGKKITAFVPNDGCLNFIEENDEVLVAGFG-RKG-HAVGDIPGVRFKVVKVANVSLLALHK-GKKERPRS--------
>Chelonia_mydas@EMP38330
--------------------------------------GLRTARKLCSHRRDQKWHDKQYKKAHL--G-TAL----KANPFGGACHVKGVVLEKVGVEAKQPNSAIRKCVRVQLIKNGKKITAFVPNDGCLSFIEENDEVQVAGFG-RKG-HAVGDIPGVCFKAVKVANVSLLALYK-GKKERP----------
>Doliolum_nationalis@Dnat1019.H1.1
---------------------------------MGKPSGLHCGRKLKNRRREQKWHDKDYKKSHL--G-TAL----KANPFGGASHAKGIVLEKIGVEAKQPNSAIRKCVRVQLIKNGKKITAFVPNDGCLNYIEENDEVLVAGFG-RSG-HAVGDIPGVRFKIVKVANVSLHALFT-GKKERPRS--------
>Salpa_fusiformis@CT01130507.H1.1
---------------------------------MGKPSGLHCARKLRTRRREQIWHDKDYKKSHL--G-TAL----KANPFGGASHAKGIVLEKIGVEAKQPNSAIRKCVRVQLIKNGKKITAFVPNDGCLNYIEENDEVLVAGFG-RCG-HAVGDIPGVRFKIVKVANVSLHALFT-GKKERPRS--------
>Ophionotus_victoriae@CT01130529.H1.1
---------------------------------MGKPRGIRTARKMRNHRRDQRWHDKAYKKAHL--G-TAL----KANPFGGASHAKGIVLEKIGVEAKQPNSAIRKCVRVQLIKNGKKITAFVPRDGCLNYIEENDEVLVSGFG-RKG-HAVGDIPGVRFKVVKVANVSLLALFK-EKKERPRS--------
>Parastichopus_parvimensis@CT01130529.H1.1
----------------------------------------------------------------------------------------GIVLEKVGVEAKQPNSAIRKCVRVQLIKNGKKITAFVPRDGCLNFIEENDEVLVAGFG-RKG----GDIPGVRFKVVKVANVS-----------------------
>Botryllus_schlosseri@CT01131025.H1.1
---------------------------------MGKPRGLRCARKLRNRRREQRWSDKQYKKSHL--G-TAL----KANPFGGASHAKGIVLEKIGVEAKQPNSAIRKCVRVQLIKNGKKITAFVPNDGCLNYIEENDEVLVAGFG-RSG-HAVGDIPGVRFKVVKVANVSLKALFT-GKKERPRS--------
>Alligator_sinensis@CT01131211.H1.1
---------------------------------MGKCRGLRTARKLRNHRRDQKWHDKQYKKAHL--G-TAL----KANPFGGASHAKGIVLEKVGVEAKQPNSAIRKCVRVQLIKNGKKITAFVPNDGCLNFIEENDEVLVAGFG-RKG-HAVGDIPGVRFKVVKVANVSLLALYK-GKKERPRS--------
>Chelonoidis_nigra@CT01131211.H1.1
---------------------------------MGKCRGLRTARKLRSHRRDQKWHDKQYKKAHL--G-TAL----KANPFGGASHAKGIVLEKVGVEAKQPNSAIRKCVRVQLIKNGKKITAFVPNDGCLNFIE-----------------------------------------------------------
>Cyclorana_alboguttata@Calb7485.H1.1
---------------------------------MGKCRGLRTARKLRNHRREQKWHDKQYKKTHL--G-TAL----KANPFGGASHAKGIVLEKVGVEAKQPNSAIRKCVRVQLIKNGKKITAFVPNDGCLNFIEENDEVLVAGFG-RAG-HAVGDIPGVRFKVVKVANVSLLALYK-GKKERPRS--------
>Cynops_pyrrhogaster@CT01131211.H1.1
-------------------------------------RGLRTARKLRIHRREQKWHDKQYKKAHL--G-TAL----KANPFGGASHAKGIVLEKVGVEAKQPNSAIRKCVRVQLIKNGKKITAFVPNDGCLNFIEENDEVLVAGFG-RAG-HAVGDIPGVRFKVVKVANVSLLALYK-GKKERPRS--------
>Emys_orbicularis@Contig24522.H1.1
---------------------------------LGKCRGLRTARKLRSHRRDQKWHDKQYKKAHL--G-TAL----KANPFGGASHAKGIVLEKV---------------------------------------------------------------------------------------------------
>Eublepharis_macularius@Emac107790.H1.2
---------------------------------------------------------------------------------GGASHAKGIVLEKVGVEAKQPNSAIRKCVRVQLIKNGKKITAFVPNDGCLNFIEENDEVLVAGFG-QKG-HTVGDILGVRFKVVKVANVSLLALYK-GKKERPRS--------
>Lampropholis_coggeri@CT01131211.H1.1
---------------------------------MGKCRGLRTARKLRSHRRDQKWHDKQYKKAHL--G-TAL----KAXPFGGASHAKGIVLEKVGVEAKQPNSAIRKCVRVQLIKNGKKITAFVPNDGCLNFIEENDEVLVAGFG-RKG-HAVGDIPGVRFKVVKVANVSLLALYK-G---------------
>Latimeria_menadoensis@CT01131211.H1.1
----------------------------------------------------------------------------------GASHAKGIVLEKVGVEAKQPNSAIRKCVRVQLIKNGKKITAFVPNDGCLNFIEENDEVLVAGFG-RKG-HAVGDIPGVRFKVVKVANVSLLALYK-GKKERPRS--------
>Notophthalmus_viridescens@Nvir5846.H1.1
---------------------------------MGKCRGLRTARKLRIHRREQKWHDKQYKKAHL--G-TAL----KANPFGGASHAKGIVLEKVGVEAKQPNXAIRKXVRVXLIKNGKKITAFVPNDGCLNFIEENDEVLVAGFG-RAG-HAVGDIPGVRFKVVKVANVSLLALYK-GKKERPRS--------
>Protopterus_annectens@CT01131211.H1.1
---------------------------------MGKCRGLRTARKLRSHRREQKWHDKQYKKAHL--G-TAL----KANPFGGASHAKGIVLEKVGVEAKQPNSAIRKCVRVQLIKNGKKITAFVPNDGCLNFIEENDEVLVAGFG-RKG-HAVGDIPGVRFKVVKVANVSLLALYK-GKKERPRS--------
>Python_regius@CT01131211.H1.1
---------------------------------MGKCRGLRTARKLRSHRREQKWHDKQYKKAHL--G-TAL----KANPFGGASHAKGIVLEKVGVEAKQPNSAIRKCVRVQLIKNGKKITAFVPNDGCLNFIEENDEVLVAGFG-RKG-HAVGDIPGVRFKVVKVANVSLLALYK-GKKERPRS--------
>Rana_chensinensis@Rche239033.H1.1
----------------------------------------------------QKWHDKQXKKAHL--G-TAL----KANPFGGASHAKGIVLEKXGVEANQPTSAIRKCV------------------------------------------------------------------------------------
