# Supplementary material for: A phylogenomic framework and timescale for comparative studies of tunicates
Source: BMC Biol. 2018 Apr 13;16:39. doi: 10.1186/s12915-018-0499-2 (PMC5899321; doi:10.1186/s12915-018-0499-2)
Supplement: Supplementary file 4 — Supporting data. Transcriptome assemblies, alignments, and trees. (ZIP 38502 kb) [file 12915_2018_499_MOESM4_ESM.zip › 12915_2018_499_MOESM4_ESM/12915_2018_499 (Delsuc) Files Updated 23-03-2018/rps25.fasta]

>Ciona_savignyi@51695129.52
---------------------MPP-KQ------Q-Q-----K----------------G-------G-K--T--SQ----K---A-------------G---K--P----------S----G----S---G-------K---A----K-KKK--W----SKGKV-RD-KLNNLILF-DQATYD-KLYKE-VPN-YKLITPAVVSERLKIRGSLARRGLIELLNKGLIIQVIK--HSAQVIYTRAT--R--------G-------------------------------------------------
>Ciona_intestinalis@XP_002130703
---------------------MPP-KQ------Q-Q-----K----------------G-------G-K--T--SQ----K---A-------------S---K--P----------S----G----S---G-------K---A----K-KKK--W----SKGKV-RD-KLNNLILF-DKATYD-KLYKE-VPN-YKLITPAVVSERLKIRGSLARRGLIELLNKGLIKQVIQ--HSSQVIYTRTT--A--------EEA-----------------------------------------------
>Phallusia_mammilata@Pmam48969.H1.1
----------------------------------------------------------------------------------------------------------------------------------------------A----K-KKK--W----SKGKV-RD-KLNNLVLF-DKGTYD-KLYKE-VPN-YKLITPAVVSERLKVRGSLARKALIELLNKGLIKQVSK--HSSQVIYTRAT--T--------VEA-----------------------------------------------
>Cystodytes_dellechiajei@CT01091002.H1.1
---------------------------------S-N-----R-----K----E-----E-------K-S--T--QK----A---K-------------A---K--P----------A----G----S---G-------K---A----K-KKK--W----SKGKV-RD-KLNNLVLF-DKPTYD-KLYKE-VPN-YKLITPSVVSERLKIRGSLARKALKELRDKGLIKPVVI--HSSQIIYTRAT--T--------AD------------------------------------------------
>Molgula_tectiformis@68103004.50
---------------------MPP-KQ------Q-Q-----A-----K----G-----G-------K-------TQ----Q---K-------------A---K--P----------S----G----G---G-------K---A----K-KKK--W----SKGKV-RD-KLNNLVLF-DKATYD-KLYKE-VPS-YKLITPAVVSERLKVRGSLARAALKELLQKGLIKEVIH--HRAQKIYTRAT-------------------------------------------------------------
>Molgula_gulf@MGUL24371.H1.1
------------------------------------------------------------------K-------TQ----Q---K-------------A---K--P----S-----S----G----G---G-------K---A----K-KKK--W----SKGKT-RD-KLNNLVLF-DKATYD-KLYKE-VPS-YKLITPAVVSERLKVRGSLARAALKELLGKGLIKEVIH--HRSQQIYTR---------------------------------------------------------------
>Molgula_occidentalis@CT01091002.H1.1
------------------------------------------------------------------K-------HK----Q---K-------------A---K--P----------S----G----G---G-------K---A----K-KKK--W----SKGKV-RD-KLNNMILF-DKATYD-KLYKE-VPT-YKLITPAVVSERLKIRGSLARAALKELLGKGLIKMVIH--HRSQKIYT----------------------------------------------------------------
>Botryllus_schlosseri@HO069024.H1.1
---------------------MAP-KK------D-Q-----G-----K----G-----G-------K-------TS----Q---K-------------P---K--P----------S----G----G---G-------K---A----K-KKK--W----SKGKV-RD-KLNNLVLF-DKPTYD-KLYKE-VPS-YKLITPAVVSERLKVRGSLARAALKELQQKGLIKQVVQ--HRSQVIYTRST-------------------------------------------------------------
>Dendrodoa_grossularia@CT01091002.H1.1
---------------------MPA-KK------D-Q-----K----------G-----A-------G-K--P--SQ----K---A-------------A---K--P----------S----G----S---G-------K---A----K-KKK--W----SKGKV-RD-KLNNLVLF-DQPTYD-KLLKE-VPN-YKLITPAVVSERLKIRGSLARAALKELLQKGLIKQVVQ--HRAQL-------------------------------------------------------------------
>Polyandrocarpa_maxima@CT01091002.H1.1
---------------------MPA-KK------D-Q-----K-----G----G-----G-------K----P--SQ----K---A-------------A---K--P----------S----G----S---G-------K---A----K-KKK--W----SKGKV-RD-KLNNLVLF-DKATYD-KLYKE-VPS-YKLITPAVVSERLKIRGSLARAALKELLQKGLIKQVVQ--HRAQLIYTRST-------------------------------------------------------------
>Styela_plicata@CT01091002.H1.1
---------------------------------------------------------------------------------------------------------------------------------------------------------------------------NLVLF-DKATYD-KLYKE-VPS-YKLITPAVVSERLKIRGSLARAALKELLQKGLIKQVVQ--HRAQVIYTRST-------------------------------------------------------------
>Saccoglossus_kowalevskii@ti.6
---------------------MPP-KQ------S-I-----Q-----K----G-----K-------V-P--P--KK----T---D-------------K---P--K----------S----Q----G---G-------K---A----K-KKK--W----SKGKV-RD-KLNNLVLF-DKATYD-KFYKE-VPS-YKLITPSVVSERLKIRGSLARAALKELLSKGLIIEVVK--HHSQVIYTR---------------------------------------------------------------
>Ptychodera_flava@CT01071220.H1.1
---------------------MPP-KQ------Q-K-----K-----G----Q-----D-------K-N--P--KK----S---D-------------K---P--K----------S----Q----G---G-------K---A----K-KKK--W----SKGKV-RD-KLNNLVLF-DKATYD-KLYKE-VPS-YKLITPSVVSERLKVRGSLARAALKELLAKGLIKEVVK--HHSQVIYTR---------------------------------------------------------------
>Balanoglossus_clavigerus@CT01101218.H1.1
---------------------MPP-KQ------Q-Q-----K-----G----K-----D-------K-N--P--KK----S---D-------------K---P--K----------S----Q----G---G-------K---A----K-KKK--W----SKGKV-RD-KLNNLVLF-DKATYD-KLYKE-VPS-YKLITPSVVSERLKVRGSLARAALKELLAKGLIKEVIK--HHSQVIYTR---------------------------------------------------------------
>Patiria_pectinifera@93324392.1
---------------------MPP-KQ------Q-Q-----K-----G----K-----D-------S-G--K--GK----T---S-------------Q---K--K-P--T-----S----G----G---G-------K---A----K-KKK--W----SKGKV-RD-KLNNLIMF-DQATYD-KLYKE-VPS-YKLITPSVVSERLKIRVSLARAALKELLSKNLIKEVEK--HHAQLIYTRNT--K--------GAD-EA--------------------------------------------
>Patiria_miniata@CT01100730.H1.1
---------------------MPP-KQ------Q-Q-----K-----G----K-----D-------S-G--K--GK----T---S-------------Q---K--K-P--T-----S----G----G---G-------K---A----K-KKK--W----SKGKV-RD-KLNNLIMF-DQATYD-KLYKE-VPS-YKLITPSVVSERLKIRVSLARAALKELLSKNLIKEVEK--HHAQLIYTRNT--K--------GAD-E---------------------------------------------
>Branchiostoma_floridae@30919168.54
---------------------MPP-KK------D-T-----K----------G-----G-------D-K------K----G---Q-------------K---A--K-A--G-----S----G----G---G-------K---A----K-KKK--W----SKGKV-RD-KLNNLVLF-DKATYD-KLYKE-VPS-YKLITPSVVSERLKIRGSLARAALKELHSKGMIKLVSK--HSAQVIYTRAT--K--------ETD-EY-NCAE--E------------------------------------
>Xenoturbella_bocki@CT01061106.H1.1
---------------------MPP-KK------D-AGKGSGK-----Q----T-----S-------K-K-----------------------------S---D--K-P--T-----S----G----G---G-------K---A----K-KKK--W----SKGKV-RD-KLNNLVLF-DKATYD-KLYKE-VPS-YKLITPSVVSERLKIRGSLARFALKELLNKGLIKQVDK--HHSQIIYTRAT--K----------------------------------------------------------
>Diplosoma_listerianum@46826528.63
---------------------MPP-KQ------Q-Q-----K----------------G-------G-K--S--QQ----K---A-----------------K--P----S-----G----S----G---G-------K---A----K-KKK--W----SKGKT-RD-KLNNMVLF-DKQTYD-KFLKE-VPN-YKLITPSVVSERLKVRGSLARRALKDLHKKGKIRLISK--HGSQMIYTRTT-------------------------------------------------------------
>Apostichopus_japonicus@DY625267.H1.1
---------------------MPP-KQ------T-S-----K-----T----P-----V-------K-K--A--T-----S---A-------------K---S-------------G----S----G---G-------K---A----K-KKK--W----SKGKV-RD-KLNNLVLF-DKATYD-KLYKE-VPS-YKLITPSVVSERLKVRGSLARAALIELEQKGLIKLITK--HHAQVIYTRNP--K--------GGD-A---------------------------------------------
>Holothuria_glaberrima@CT01070704.H3.1
------------------------------------------------------------------------------------------------------------------------------------------------------------------------KLNNLVLF-DKATYD-KLYKE-VPS-YKLITPSVVSERLKVRGSLARAALIELEQKGLIRLVTK--HHAQVIYTRNP--K--------GGD-G---------------------------------------------
>Paracentrotus_lividus@89458316.9
---------------------MPP-KK------D-S-----K-----Q----S-----S-------K-S--S--KP----A---A-------------K---S-------------G----S----G---G-------K---A----K-KRK--W----SKGKV-RD-KLNNLVMF-DKATYD-KLYKE-VPT-YKLITPSVVSERLKIRGSLARFALEELLRKGLIKLVVK--HSSQLIYTRNP--K--------GQE-A---------------------------------------------
>Strongylocentrotus_purpuratus@XP_794681
---------------------MPP-KK------D-T-----K-----Q----T-----S-------K-S--S--KP----A---A-------------K----------------------S----G---G-------K---A----K-KKK--W----SKGKV-RD-KLNNLVMF-DKATYE-KLYKE-VPT-YKLITPSVVSERLKIRGSLARFALEELLRKGLIKLVVK--HSSQLIYTRNP--K--------GAE-A---------------------------------------------
>Xenopus_tropicalis@AAH77007
---------------------MPP-KD------D-K-----K--K--K----D-----A-------G-K--S--AK----K---D-------------K---D--P-V--N-----K----S----G---G-------K---A----K-KKK--W----SKGKV-RD-KLNNLVLF-DKATYD-KLCKE-VPN-YKLITPAVVSERLKIRGSLARAALQELLNKGLIKLVSK--HRAQVIYTRNT--K--------GGD-AP-AGTE--ES-----------------------------------
>Ambystoma_mexicanum@AAH77007
---------------------MPP-KD------D-K-----K--K--K----D-----A-------G-K--S--AK----K---D-------------K---D--P-V--N-----K----S----G---G-------K---A----K-KKK--W----SKGKV-RD-KLNNLVLF-DKATYD-KLCKE-VPN-YKLITPAVVSERLKIRGSLARAALQELLNKGLIKLVSK--HRAQVIYTRNT--K--------GGD-AP-AGTE--ES-----------------------------------
>Ornithorhynchus_anatinus@XP_001511033
---------------------MPP-KD------D-K-----K--K--K----D-----A-------G-K--S--AK----K---D-------------K---D--P-V--N-----K----S----G---G-------K---A----K-KKK--W----SKGKV-RD-KLNNLVLF-DKATYE-KLCKE-VPN-YKLITPAVVSERLKIRGSLARAALQELLSKGLIKLVSK--HRAQVIYTRNT--K--------GGD-AP-AGGE--DA-----------------------------------
>Mus_musculus@XP_991849
---------------------MPP-KD------D-K-----K--K--K----D-----A-------G-K--S--AK----K---D-------------K---D--P-V--N-----K----S----G---G-------K---A----K-KKK--W----SKGKV-RD-KLNNLVLF-DKATYD-KLCKE-VPN-YKLITPAVVSERLKIRGSLARAALQELLSKGLIKLVSK--HRAQVIYTRNT--K--------GGD-AP-AAGE--DA-----------------------------------
>Homo_sapiens@XP_942473
---------------------MPP-KD------D-E-----K--K-------D-----A-------G-K--S--AK----K---D-------------K---D--P-V--N-----K----S----G---G-------K---A----K-KKK--W----SKGKV-RD-KLNNLVLF-DKATYD-KLCKE-VPN-YKLITPAVVSERLKIRGSLARAALQELLSKGLIKLVSK--HRAQVIYTRNT--K--------GGD-AP-AAGE--DA-----------------------------------
>Gallus_gallus@XP_003212778
---------------------MPP-KD------D-K-----K--K--K----D-----A-------G-K--S--AK----K---D-------------K---D--P-V--N-----K----S----G---G-------K---A----K-KKK--W----SKGKV-RD-KLNNLVLF-DKATYD-KLCKE-VPN-YKLITPAVVSERLKIRGSLARAALQELLGKGLIKLVSK--HRAQVIYTRNT--K--------GGD-AP-AAGE--DA-----------------------------------
>Squalus_acanthias@CT01070725.H1.1
---------------------MPP-KD------D-K-----K--K--K----D-----G-------G-K--G--GK----K---D-------------K---D--P-V--N-----K----T----G---G-------K---A----K-KKK--W----SKGKV-RD-KLNNLILF-DKATYD-KLLKE-VPN-YKLITPAVVSERLKIRGSLARAALQELLSKGMIKLVCK--HRAQIIYTRNT--K--------GGD-AP-AAGD--DA-----------------------------------
>Leucoraja_erinacea@CT01080729.H1.1
---------------------MPP-KD------D-K-----K--K--K----D-----G-------S-K--G--GK----K---D-------------K---D--P-V--N-----K----T----G---G-------K---A----K-KKK--W----SKGKV-RD-KLNNLILF-DKATYE-KLLKE-VPN-YKLITPAVVSERLKIRGSLARAALQELLSKGMIKLVCK--HRAQVIYTRNT--K--------GGD-AP-AA-----------------------------------------
>Danio_rerio@AAH59695
---------------------MPP-KD------S-K-----Q--K--K----D-----A-------G-K--S---K----K---D-------------K---D--P-V--N-----K----S----G---G-------K---A----K-KKK--W----SKGKV-RD-KLNNLVLF-DKATYD-KLYKE-VPN-YKLITPAVVSERLKIRGSLARAALQELLGKGLIKLVSK--HRAQVIYTRNT--K--------GTD-EA-APEK--EA-----------------------------------
>Eptatretus_burgeri@53873334.1
---------------------MPP-KD------Q-K-----K--K--G----D-----S-------G-K--AH-PK----K---D-------------K---D--P-A--N-----K----S----G---G-------K---A----K-KKK--W----SKGKV-RD-KLNNLVLF-DKATYD-KLYKE-VPN-YKLITPAVVSERLKIRGSLARNALQELQSKGLIKLVSK--HRAQIIYTRNT--K--------GGE-GA-AA-----------------------------------------
>Petromyzon_marinus@51795356.113
---------------------MPP-KD------Q-K-----K--K--A----D-----S-------K-S--A--PR----K---D-------------K---D--A-A--N-----K----A----G---G-------K---A----K-KKK--W----SKGKV-RD-KLNNLVLF-DKATYD-KLLKE-VPN-YKLITPAVVSERLKVRGSLARAALQELLAKGLIKLVAK--HRSQLIYTRNI--K--------VGE-GA-PATD--KPA----------------------------------
>Lethenteron_japonicum@CT01080929.H1.1
---------------------MPP-KD------H-K-----K--K--A----D-----S-------K-S--A--PR----K---D-------------K---D--A-A--N-----K----A----G---G-------K---A----K-KKK--W----SKGKV-RD-KLNNLVLF-DKATYD-KLLKE-VPN-YKLITPAVVSERLKVRGSLARAALQELLAKGLIKLVAK--HRSQLIYTRNI--K--------VGE-GA-PATD--KPA----------------------------------
>Oikopleura_dioica@CT01100401.H1.1
-------------------------KS------T-V-----K--M--A----K-----A-------P-Q--K--SK----D---A-------------K---A--K-A--A-----S----G----G---G-------K---K----S-KKK--W----SKGKV-RD-KLANACVF-DQPTYD-KVMKE-VPN-YKVITPSIVSDRMKIRGSLARSAIKDLFAAGKIKCLVQ--HGSQMVYTRAI--N--------PEA-E---------------------------------------------
>Anolis_carolinensis@XP_003229988
---------------------XPP-KD------D-K-----K--K--K----D-----A-------G-K--S--AK----K---D-------------K---D--P-V--N-----K----S----G---G-------K---A----K-KKK--W----SKGKV-RD-KLNNLVLF-DKATYD-KLCKE-VPN-YKLITPAVVSERLKIRGSLARAALQELLSKGLIKLVSK--HRAQVIYTRNT--K--------GGD-AP-AAGE--EA-----------------------------------
>Eucidaris_tribuloides@CT01120103.H1.1
---------------------MPP-KK------D-T-----K-----Q----S-----S-------K-S--S--KP----A---S-------------K---S-------------S----S----G---G-------K---A----K-KKK--W----SKGKV-RD-KLNNLVLF-DKATYD-KLYKE-VPS-YKLITPSVVSERLKIRGSLARYALEELLRKGLIKEVVR--HHSQVIYTRNP--K--------GQE-A---------------------------------------------
>Lytechinus_variegatus@CT01120103.H1.1
-------------------------------------------------------------------------------------------------------------------------------------------------------K--W----SKGKV-RD-KLNNLVMF-DKATYD-KLYKE-VPT-YKLITPSVVSERLKIRGSLARFALEELLRKG---------------------------------------------------------------------------------
>Oreochromis_niloticus@XP_004544048
---------------------MPP-KQ------D-K-----K-----K----D-----A-------G-K--S---K----K---D-------------K---D--P-V--N-----K----S----G---G-------K---A----K-KKK--W----SKGKV-RD-KLNNLVLF-DKATYD-KLYKE-VPN-YKLITPAVVSERLKIRGSLARNALQELLAKGMIKLVSK--HRAQLIYTRNT--K--------GGD-EE-AAAE--KA-----------------------------------
>Monodelphis_domestica@XP_003341305
---------------------XPP-KD------D-K-----K--K--K----D-----A-------G-K--S--AK----K---D-------------K---D--P-V--N-----K----S----G---G-------K---A----K-KK---------KGKV-RD-KLNNLVLF-DKATYD-KLCKE-VPN-YKLITPAVVSERLKIRGSLARAALQELLSKGLIKLVSK--HRAQVIYTRNT--K--------GGD-AP-AA-E--DA-----------------------------------
>Crotalus_adamanteus@AFJ51301
---------------------MPP-KD------D-K-----K--K--K----D-----A-------G-K--S--AK----K---D-------------K---D--P-V--N-----K----S----G---G-------K---A----K-KKK--W----SKGKV-RD-KLNNLVLF-DKATYD-KLCKE-VPN-YKLITPAVVSERLKIRGSLARAALQELLGKGLIKLVSK--HRAQVIYTRNT--K--------GGD-AP-AAGE--DV-----------------------------------
>Sarcophilus_harrisii@XP_003764216
---------------------MQP-KD------D-K-----K--K--K----D-----A-------G-K--S--AK----K---D-------------K---D--P-V--N-----K----S----G---G-------K---A----K-KKK--W----SKGKV-RD-KLNNLVLF-DKATYD-KLCKE-VPN-YKLITPAVVSERLKIRGSLARAALQELLSKGLIKLVSK--HRAQVIYTRNT--K--------GGD-AP-AA-E--DA-----------------------------------
>Bos_grunniens_mutus@ELR52169
---------------------MPP-KD------D-K-----K--K--K----D-----A-------G-K--S--AK----K---D-------------K---D--P-V--N-----K----S----G---G-------K---A----K-KKK--W----SKGRV-RD-KLNNLVLF-DKATYD-KLCKE-VPN-YKLITPAVVSERLKIRGSLARAALQELLSKGLIKLVSK--HRAQVIYTRNT--K--------GGD-AP-AAGE--DA-----------------------------------
>Callorhinchus_milii@AFM87604
---------------------MPP-KD------D-K-----K--K--K----D-----G-------S-K--G---K----K---D-------------K---D--Q-A--N-----K----S----A---G-------K---A----K-KKK--W----SKGKV-RD-KLNNLILF-DKATYD-KMLKE-VPN-YKLITPSVVSERLKIRGSLARSALQELLSKGLIKLVSK--HRAQVIYTRNT--K--------GGD-PP-PAAAAAAAAAPAA---AAAATATASAAADDA------------
>Chelonia_mydas@EMP33401
---------------------MPP-KD------D-K-----K--K--K----D-----A-------G-K--S--AK----K---D-------------K---D--P-V--N-----K----S----G---G-------K---A----K-KKK--W----SKGKV-RD-KLNNLVLF-DKATYD-KLCKE-VPN-YKLITPAVVSERLKIRGSLARAALQELLSKGLIKLVSK--HRAQVIYTRNT--K--------GGD-AP-AGGE--DA-----------------------------------
>Columba_livia@EMC78310
------------------------------------------------------------------------------------------------------------------------------------------------------XK--W----SKGKV-RD-KLNNLVLF-DKATYD-KLCKE-VPN-YKLITPAVVSERLKIRGSLARAALQELLGKGLIKLVSK--HRAQVIYTRNT--K--------GGD-AP-AAGE--DA-----------------------------------
>Clavelina_lepadiformis@CT01130507.H1.1
--------------------------------------------------------------------------------K---A-------------G---K--P----------S----G----S---G-------K---A----K-KKK--W----SKGKA-RD-KLNNLVLF-DKGTYD-KLYKE-APN-YKLITPAVVSERLKIRGSLARKALIELLGKGLIKQVTK--HSSQ--------------------------------------------------------------------
>Doliolum_nationalis@Dnat1030.H1.1
---------------------MPP-KQ------Q-A-----K----------------G-------G-K--A--GA----K---A-------------G---K--P----------S----G----G---G-------K---A----K-KKK--W----SKGKV-RD-KLNNLILF-DKPTYE-KLYKE-VPN-YKLITPAVVSERLKIRGSLARRALIELKSKGLIKEVVK--HSSQVIYTRAT--A----------------------------------------------------------
>Salpa_fusiformis@Sfus33676.H1.1
---------------------MPP-KQ------Q-A-----A----------------K-------G-G--K--SQ----K---P-------------T---K--P----------S----G----G---G-------K---A----K-KKK--W----SKGKV-RD-KLNNLVLF-DAATQE-KFLKE-VPS-YKLITPAVVSERLKIRGSLARKALIDLHKKGLVRQVVK--HSSQVIYTRNT--N--------PE------------------------------------------------
>Ophionotus_victoriae@CT01130529.H1.1
---------------------MPP-KQ------Q-AGKGKDK-----A----G-----A-------K-S-----------------------------Q---K--A-T--K-----S----T----G---G-------K---A----K-KKK--W----SKGKV-RD-KLNNLILF-DKATYD-KLYKE-VPS-YKLITPSVVSERLKIRGSLARYALEELQRKGLIRQVIK--HHSQVIYTRAT--K----------------------------------------------------------
>Parastichopus_parvimensis@SRA13504137.H1.1
----------------------------------------------------------------------------------------------------------------------------------------------------------------------------------KATYD-KLYKE-VPS-YKLITPSV--ERLKVRGSLARAALIELEQKGLI-------------------------------------------------------------------------------
>Caiman_crocodilus@CT01131211.H1.1
---------------------MPP-KD------D-K-----K--K--K----D-----A-------G-K--S--AK----K---D-------------K---D--P-V--N-----K----S----G---G-------K---A----K-KKK--W----SKGKV-RD-KLNNLVLF-DKATYD-KLCKE-VPN-YKLITPAVVSERLKIRGSLARAALQELLSKGLIKLVSK--HRAQVIYTRNT--K--------GGD-AP-AGGE--DA-----------------------------------
>Chelonoidis_nigra@CT01131211.H1.1
---------------------MPP-KD------D-K-----K--K--K----D-----A-------G-K--A--AK----K---D-------------K---D--P-V--N-----K----S----G---G-------K---A----K-KKK--W----SKGKV-RD-KLNNLVLF-DKATYD-KLCKE-VPN-YKLITPAVVSERLKIRGSLARAALQELLSKGLIKLVSK--HRAQVIYTRNT--K--------GGD-AP-AGGE--DA-----------------------------------
>Chrysemys_picta_bellii@CT01131211.H1.1
----------------------PP-KD------D-K-----K--K--K----D-----A-------G-K--S--AK----K---D-------------K---D--P-V--N-----K----S----G---G-------K---A----K-KKK--W----SKGKV-RD-KLNNLVLF-DKATYD-KLCKE-VPN-YKLITPAVVSERLKIRGSLARAALQELLSKGLIKLVSK--HRAQVIYTRNT--K--------GGD-AP-AGGE--DA-----------------------------------
>Crocodylus_niloticus@CT01131211.H1.1
---------------------MPP-KD------D-K-----K--K--K----D-----A-------G-K--S--AK----K---D-------------K---D--P-V--N-----K----S----G---G-------K---A----K-KKK--W----SKGKV-RD-KLNNLVLF-DKATYD-KLCKE-VPN-YKLITPAVVSERLKIRGSLARAALQELLSKGLIKLVSK--HRAQVIYTRNT--K--------GGD-AP-AGGE--DA-----------------------------------
>Cyclorana_alboguttata@CT01131211.H1.1
---------------------MPP-KD------D-K-----K--K--K----D-----A-------G-K--S--AK----K---D-------------K---D--P-V--N-----K----S----G---G-------K---A----K-KKK--W----SKGKV-RD-KLNNLVLF-DKATYE-KLCKE-VPN-YKLITPAVVSERLKIRGSLARAALQELLNKGLIKLVSK--HRAQVIYTRNT--K--------GGD-AP-AGTE--ES-----------------------------------
>Cynops_pyrrhogaster@FS291041.H1.1
-------------------------KD------D-K-----K--K--K----D-----A-------G-K--S--AK----K---D-------------K---D--P-V--N-----K----S----G---G-------K---A----K-KKK--W----SKGKV-RD-KLNNLVLF-DKATYD-KLCKE-VPN-YKLITPAVVSERLKIRGSLARAALQELLNKGLIKLVSK--HRAQVIYTRNT--K--------GGD-AP-AGTE--EA-----------------------------------
>Elaphe_guttata@CT01131211.H1.1
---------------------MPP-KD------D-K-----K--K--K----D-----A-------G-K--S--AK----K---D-------------K---D--P-V--N-----K----S----G---G-------K---A----K-KKK--W----SKGKV-RD-KLNNLVLF-DKATYD-KLCKE-VPN-YKLITPAVVSERLKIRGSLARAALQELLGKGLIKLVSK--HRAQVIYTRNT--K--------GGD-AP-AAGE--DA-----------------------------------
>Emys_orbicularis@Contig14691.H1.1
---------------------MPP-KD------D-K-----K--K--K----D-----A-------G-K--S--AK----K---D-------------K---D--P-V--N-----K----S----G---G-------K---A----K-KKK--W----SKGKV-RD-KLNNLVLF-DKATYD-KLCKE-VPN-YKLITPAVVSERLKIRGSLARAALQELLSKGLIKLVSK--HRAQVIYTRNT--K--------GGD-AP-AGGE--DA-----------------------------------
>Eublepharis_macularius@CT01131211.H1.1
---------------------MPP-KD------D-K-----K--K--K----D-----A-------G-K--S--AK----K---D-------------K---D--P-V--N-----K----S----G---G-------K---A----K-KKK--W----SKGKV-RD-KLNNLVLF-DKATYD-KLCKE-VPN-YKLITPAVVSERLKIRGSLARAALQELLGKGLIKLVSK--HRAQVIYTRNT--K--------GGD-AP-VAGE--DV-----------------------------------
>Latimeria_chalumnae@CT01131211.H1.1
---------------------MPP-KD------D-K-----K--K--K----D-----A-------G-K--G--AK----K---D-------------K---D--P-V--N-----K----S----G---G-------K---A----K-KKK--W----SKGKV-RD-KLNNLVLF-DKATYD-KLYKE-VPN-YKLITPAVVSERLKIRGSLARAALQELLNKGMIKLVSK--HRAQVIYTRNT--K--------GGD-AP-AIDE---------------------------------------
>Latimeria_menadoensis@CT01131211.H1.1
---------------------MPP-KD------D-K-----K--K--K----D-----A-------G-K--G--AK----K---D-------------K---D--P-V--N-----K----S----G---G-------K---A----K-KKK--W----SKGKV-RD-KLNNLVLF-DKATYD-KLYKE-VPN-YKLITPAVVSERLKIRGSLARAALQELLNKGMIKLVSK--HRAQVIYTRNT--K--------GGD-AP-AVDE---------------------------------------
>Notophthalmus_viridescens@CT01131211.H1.1
----------------------PP-KD------D-K-----K--K--K----D-----A-------G-K--S--AK----K---D-------------K---D--P-V--N-----K----S----G---G-------K---A----K-KKK--W----SKGKV-RD-KLNNLVLF-DKATYD-KLCKE-VPN-YKLITPAVVSERLKIRGSLARAALQELLNKGLIKLVSK--HRXXVXYXRXT--X--------GGD-AP-AGTE--EA-----------------------------------
>Pelodiscus_sinensis@toto226.H1.1
----------------------PP-KD------D-K-----K--K--K----D-----A-------G-K--S--AK----K---D-------------K---D--P-V--N-----K----S----G---G-------K---A----K-KKK--W----SKGKV-RD-KLNNLVLF-DKATYD-KLCKE-VPN-YKLITPAVVSERLKIRGSLARAALQELLSKGLIKLVSK--HRAQVIYTRNT--K--------GGD-AP-AGGE--DA-----------------------------------
>Phrynops_hilarii@Contig4833.H1.1
---------------------MPP-KD------D-K-----K--K--K----D-----A-------G-K--S--AK----K---D-------------K---D--P-V--N-----K----S----G---G-------K---A----K-KKK--W----SKGKV-RD-KLNNLVLF-DKATYD-KLCKE-VPN-YKLITPAVVSERLKIRGSLARAALQELLSKGLIKLVSK--HRAQVIYTRNT--K--------CGD-AP-AGGE--DA-----------------------------------
>Protopterus_annectens@CT01131211.H1.1
---------------------MPP-KD------D-K-----K--K--K----D-----S-------G-K--S--AK----K---D-------------K---D--P-V--N-----K----S----G---G-------K---A----K-KKK--W----SKGKV-RD-KLNNLVLF-DKATYD-KLYKE-VPN-YKLITPAVVSERLKIRGSLARAALQELLNKGLIKLVSK--HKAQVIYTRNT--K--------GGD-AP-AGEE---------------------------------------
>Python_regius@CT01131211.H1.1
---------------------MPP-KD------D-K-----K--K--K----D-----A-------G-K--S--AK----K---D-------------K---D--P-V--N-----K----S----G---G-------K---A----K-KKK--W----SKGKV-RD-KLNNLVLF-DKATYD-KLCKE-VPN-YKLITPAVVSERLKIRGSLARAALQELLGKGLIKLVSK--HRAQVIYTRNT--K--------GGD-AP-AAGE--DA-----------------------------------
>Rana_chensinensis@Rche359079.H1.1
-------------------------------------------------------------------------------------------------------------------------------------------------------------------------------------------KE-VPN-YKLITPAXVSERXKIRGSLARAALQXLLNKGLIKLVSK--------------------------------------------------------------------------
>Trachemys_scripta@CT01131211.H1.1
---------------------MPP-KD------D-K-----K--K--K----D-----A-------G-K--S--AK----K---D-------------K---D--P-V--N-----K----S----G---G-------K---A----K-KKK--W----SKGKV-RD-KLNNLVLF-DKATYD-KLCKE-VPN-YKLITPAVVSERLKIRGSLARAALQELLSKGLIKLVSK--HRAQVIYTRNT--K--------GGD-AP-AGGE--DA-----------------------------------
