# Supplementary material for: A phylogenomic framework and timescale for comparative studies of tunicates
Source: BMC Biol. 2018 Apr 13;16:39. doi: 10.1186/s12915-018-0499-2 (PMC5899321; doi:10.1186/s12915-018-0499-2)
Supplement: Supplementary file 4 — Supporting data. Transcriptome assemblies, alignments, and trees. (ZIP 38502 kb) [file 12915_2018_499_MOESM4_ESM.zip › 12915_2018_499_MOESM4_ESM/12915_2018_499 (Delsuc) Files Updated 23-03-2018/rps27.fasta]

>Strongylocentrotus_purpuratus@XP_784036
-------------------------------------------------MPLAQDLLNPTLESERRRHKK-KRLVQSP-NSYFMDVKC--PGCYKITTVFSHAQTVVLCVGCSTVLCQPTGGKA-RLT---EGC-SFRRK-AH------------------
>Paracentrotus_lividus@AM204820.H1.1
-------------------------------------------------MPLAQDLLNPSLESERRRHKK-KRLVQSP-NSYFMDVKC--PGCYKITTVFSHAQTVVLCVGCSTVLCQPTGGKA-RLT---EGC-SFRRK-AH------------------
>Solaster_stimpsonii@EE123318.H1.1
-------------------------------------------------MPLTRDLINPSLESEKRRHKK-KRLVQSP-NSYFMDVKC--PGCYKITTVFSHAQTVVLCVGCSTVLCQPTGGKA-RLT---EGC-SFRRK-AH------------------
>Patiria_miniata@CT01100730.H1.1
-------------------------------------------------MPLARDLINPSLETEKRRHKK-KRLVQSP-NSYFMDVKC--PGCYKITTVFSHAQTVVLCVGCSTVLCQPTGGKA-RLT---EGC-SFRRK-AH------------------
>Diplosoma_listerianum@51452246.18
-------------------------------------------------MPLAIDLLNPHVDDEKRRYKK-KRLVQSP-NSYFMDVKC--PGCYKITTVFSHAQTVVLCVGCSTVLCQPTGGRA-RLT---EGC-SFRRK---------------------
>Bostrichobranchus_pilularis@CT01091002.H1.1
-------------------------------------------------MPLARDLLHPSAEDEKRRHKK-KRLVQSP-NSYFMDVKC--PGCYKITTVFSHAQTVVLCGGCSTVLCQPTGGRA-RLT---EGC-SFRKK-QH------------------
>Molgula_tectiformis@CT01060803.H1.1
-------------------------------------------------MPLAIDLLHPSAEDEKRKHKK-KRLVQSP-NSYFMDVKC--PGCYKITTVFSHAQTVVLCVGCSTVLCQPTGGRA-RLT---EGC-SFRRK-QH------------------
>Botryllus_schlosseri@AF201166.H1.1
-------------------------------------------------MPLAKDLLHPSAEEEKRKHKK-KRLVQSP-NSYFMDVKC--PGCYKITTVFSHAQTVVLCVGCSTVLCQPTGGRA-RLT---EGC-SFRRK-QH------------------
>Ciona_intestinalis@10115377.4
-------------------------------------------------MPLAIDILHPSPEEEKRRHKK-KRLVQSP-NSYFMDVKC--PGCYKITTVFSHAQTVVLCVGCSTVLCQPTGGRA-RLT---EGC-SFRRK-QH------------------
>Ciona_savignyi@51842803.5
-------------------------------------------------MPLAIDLLHPSPEEEKRRHKK-KRLVQSP-NSYFMDVKC--PGCYKITTVFSHAQTVVLCVGCSTVLCQPTGGRA-RLT---EGC-SFRRK-QH------------------
>Cystodytes_dellechiajei@CT01091002.H1.1
-------------------------------------------------MPLAKDLLHPLPEDERRRYKK-KRLVQSP-NSYFMDVKC--PGCYKITTVFSHAQTVVLCVGCSTVLCQPTGGRA-RLT---EGC-SFRRK-QH------------------
>Saccoglossus_kowalevskii@CT01070315.H1.1
-------------------------------------------------MPLAKDLLNPSPEEEKRRHKK-KRLVQSP-NSYFMDVKC--PGCYKITTVFSHAQTVVLCVGCSTVLCQPTGGRA-RLT---EGC-SFRRK-AH------------------
>Ptychodera_flava@CT01071220.H1.1
-------------------------------------------------MPLARDLLHPSPELEKRRHKK-KRLVQSP-NSYFMDVKC--PGCYKITTVFSHAQTVVLCVGCSTVLCQPTGGRA-RLT---EGC-SFRRK-AH------------------
>Microcosmus_squamiger@CBN08643
-------------------------------------------------MPLAKDLLHPSPEEEKRKHKK-KRLVQSP-NSYFMDVKC--PGCYKITTVFSHAQTVVLCVGCSTVLCQPTGGRA-RLT---EGC-SFRRK-QH------------------
>Branchiostoma_floridae@CBN08643
-------------------------------------------------MPLAKDLLHPSPEEEKRKHKK-KRLVQSP-NSYFMDVKC--PGCYKITTVFSHAQTVVLCVGCSTVLCQPTGGRA-RLT---EGC-SFRRK-QH------------------
>Dendrodoa_grossularia@CT02091002.H1.1
-------------------------------------------------MPLARDLLHPSPEEEKRKHKK-KRLVQSP-NSYFMDVKC--PGCYKITTVFSHAQTVVLCVGCSTVLCQPTGGRA-RLT---EGC-SFRRK-QH------------------
>Styela_plicata@CT01091002.H1.1
-------------------------------------------------MPLAKDLLHPSPEEEKRCHKK-KRLVQSP-NSYFMDVKC--PGCYKITTVFSHAQTVVLCVGCSTVLCQPTGGRA-RLT---EGC-SFRRK-QH------------------
>Halocynthia_roretzi@EY457230.H1.1
-------------------------------------------------MPLAKDLLHPSPEEEKRCHKK-KRLVQSP-NSYFMDVKC--PGCYKITTVFSHAQTVVLCVGCSTVLCQPTGGRA-RLT---EGC-SFRRK-QH------------------
>Xenoturbella_bocki@001.H1.1
-------------------------------------------------MPLAVDLLHPRPEDEKRRHKK-KRLVQSP-NSYFMDVKC--PGCYKITTVFSHAQTVVLCVGCSTVLCQPTGGKA-RLT---EGC-SFRKK-QH------------------
>Molgula_gulf@CT01091002.H1.1
-------------------------------------------------MPLAVDLLHPSPEDEKRRHKK-KRLVQSP-NSYFMDVKC--PGCYKITTVFSHAQTVVLCVGCSTVLCQPTGGRA-RLT---EGC-SFRRK-QH------------------
>Molgula_occidentalis@CT01091002.H1.3
-------------------------------------------------MPLAVDLLHPSVEEEKRKHKK-KRLVQSP-NSYFMDVKC--PGCYKITTVFSHAQTVVLCVGCSTVLCQPTGGRA-RLT---EGC-SFRRK-Q-------------------
>Ascidia_gemmata@CBN08643
-------------------------------------------------MPLAKDLLHPSPEEEKRKHKK-KRLVQSP-NSYFMDVKC--PGCYKITTVFSHAQTVVLCVGCSTVLCQPTGGRA-RLT---EGC-SFRRK-QH------------------
>Polyandrocarpa_maxima@CT01091002.H1.1
-------------------------------------------------MPLAKDLLHPSPEEEKRKHKK-KRLVQSP-DSYFMDVKC--PGCYKITTVFSHAQTVVLCVGCSTVLCQPTGGRA-RLT---EGC-SFRRK-QH------------------
>Phallusia_mammilata@CT01091002.H1.1
-------------------------------------------------MPLAKDLLHPSPEEERRKHKK-KRLVQSP-NSYFMDVKC--PGCYKITTVFSHAQTVVLCVGCSTVLCQPTGGRA-RLT---EGC-SFRRK-QH------------------
>Homo_sapiens@EAW91426
------------------------------------------MTYAHENMPLTKDLLHPSPEEEKRKHKK-KRLVQSP-NSYFMDVKC--PGCYKITTVFSHAQTVVLCVGCSTVLCQPTGGKA-RLT---EGC-SFRRK-QH------------------
>Bos_taurus@ABC84249
-------------------------------------------------MPLAKDLLHPSPEEEKRKHKK-KRLVQSP-NSYFMDVKC--PGCYKITTVFSHAQTVVLCVGCSTVLCQPTGGKA-RLT---EGC-SFRRK-QH------------------
>Pan_troglodytes@XP_509802
----------------------------------------------XXXMPLAKDLLHPSPEEEKRKHKK-KRLVQSP-NSYFMDVKC--PGCYKITTVFSHAQTVVLCVGCSTVLCQPTGGKA-RLT---EGC-SFRRK-QH------------------
>Monodelphis_domestica@XP_001372806
--------------------------------------------------XLAKDLLHPSPEEEKRKHKK-KRLVQSP-NSYFMDVKC--PGCYKITTVFSHAQTVVLCVGCSTVLCQPTGGKA-RLT---EGC-SFRRK-QH------------------
>Eptatretus_burgeri@53859763.1
-------------------------------------------------MPLSQDLLHPTLEEERRKHKK-KRLVQSP-NSYFMDVKC--PGCYKITTVFSHAQTVVLCVGCSTVLCQPTGGKA-RLS---EGC-SFRRK-QN------------------
>Gallus_gallus@XP_413758
----------------------------------------------XXXMPLARDLLHPSLEEERRKHKK-KRLVQSP-NSYFMDVKC--PGCYKITTVFSHAQTVVLCVGCSTILCQPTGGKA-RLT---EGC-SFRRK-QH------------------
>Danio_rerio@XP_001922675
-------------------------------------------------MPLSRDLINPSFDLERRQHKK-KRLVQSP-NSYFMDVKC--PX---------------------------------------------------------------------
>Oikopleura_dioica@CBY21528
-------------------------------------------------MPLKVDLLNPSLDAQRRCHKK-KRLVQSP-NSYFMDVKC--PGCYKIKTVFSHAQVPSVCTGCHMVLCRPTGGKA-RLT---QGC-QFRKK---------------------
>Molgula_occidentalis@CT02091002.H1.1
-------------------------------------------------MPLALDLLHPSLEEERMKHKK-KRLVQSP-NSYFMDVKC--PGCYKITTVFSHAQSVVLCTGCSTVLCQPTGGKT-RLT---EGC-SFRRK---------------------
>Apostichopus_japonicus@DY625389.H1.1
-------------------------------------------------MPLAKDLLHPTLDEEKRKHKK-KRLVQSP-NSYFMDVKC--PGCYKITTVFSHAQTVVLCVGCHTVLCQPTGGKA-RLT---EGC-SFRRK-AH------------------
>Holothuria_glaberrima@CT01070704.H1.1
--------------------------------------------------PLAKDLLHPTLEEEKRKHKK-KRLVQSP-NSYFMDVKC--PGCYKITTVFSHAQTVVLCVGCHTVLCQPTGGKA-RLT---EGC-SFRRK-AH------------------
>Xenopus_laevis@AAH53815
-------------------------------------------------MPLAKDLLHPTPEEEKRKHKK-KRLVQSP-NSYFMDVKC--PGCYKITTVFSHAQTVVLCVGCSTVLCQPTGGKA-RLT---EGC-SFRRK-QH------------------
>Petromyzon_marinus@51797677.21
-------------------------------------------------MPLAKDLLHPSLVEEKRKHKK-KRLVQSP-NSYFMDVKC--PGCYKITTVFSHAQTVVLCVGCSTVLCQPTGGKA-RLT---EGC-SFRRK-QH------------------
>Mus_musculus@EDL26136
-------------------------------------------------MPLARDLLHPSLEEEKKKHKK-KRLVQSP-NSYFMDVKC--PGCYKITTVFSHAQTVVLCVGCSTVLCQPTGGKA-RLT---EGC-SFRRK-QH------------------
>Taeniopygia_guttata@ACH44110
-------------------------------------------------MPLAKDLVHPSLEDEKRKHKK-KRLVQSP-NSYFMDVKC--PGCYKITTVFSHAQTVVLCVGCSTVLCQPTGGKA-RLT---EGC-SFRRK-QH------------------
>Lethenteron_japonicum@DC611732.H1.1
-------------------------------------------------MPLAKDLLHPSLVDEKRKHKK-KRLVQSP-NSYFMDVKC--PGCYKITTVFSHAQTVVLCVGCSTVLCQPTGGKA-RLT---EGC-SFRRK-QH------------------
>Anolis_carolinensis@XP_003229145
--------------------------------------------------XLAKDLLHPSPEEEKRKHKK-KRLVQSP-NSYFMDVKC--PGCYKITTVFSHAQTVVLCVGCSTVLCQPTGGKA-RLT---EGC-SFRRK-QH------------------
>Eucidaris_tribuloides@CT01120103.H1.1
-------------------------------------------------MPLARDLLHPSLENERRRHKK-KRLVQSP-NSYFMDVKC--PGCYKITTVFSHAQTVVLCVGCSTVLCQPTGGKA-RLT---EGC-SFRRK-AH------------------
>Lytechinus_variegatus@CT01120103.H1.1
-------------------------------------------------MPLARDLLNPSLESEKRRHKK-KRLVQSP-NSYFMDVKC--PGCYKITTVFSHAQTVVLCVGCSTVLCQPTGGKA-RLT---EGC-SFRRK-AH------------------
>Oreochromis_niloticus@XP_004541312
-------------------------------------------------MPLAKDLLHPTPEQEKRRHKK-KRLVQSP-NSYFMDVKC--PGCYKITTVFSHAQTVVLCVGCSTVLCQPTGGKA-RLT---EGC-SFRRK-QH------------------
>Oreochromis_niloticus@XP_003440483
-------------------------------------------------MPLARDLLHPSLDHERRQHKK-KRLVQSP-NSYFMDVKC--PGCYKITTVFSHAQTVVLCVGCSTVLCQPKGGKA-RLT---EGC-SFRRK-QH------------------
>Ornithorhynchus_anatinus@XP_001518279
-------------------------------------------------MPLAKDLVHPSLEDEKKKHKK-KRLVQSP-NSYFMDVKC--PGCYKITTVFSHAQTVVLCVGCSTVLCQPTGGKA-RLT---EGC-SFRRK-QH------------------
>Pan_troglodytes@XP_003313481
-------------------------------------------------MPLAKDLLHPSPEEEKRKHKK-KRLVQSP-NSYFMDVKC--PGCYKITTVFSHAQTVVLCVGCSTVLCQPTGGKA-RLT---EGC-SFRRK-QH------------------
>Oreochromis_niloticus@XP_004555009
-------------------------------------------------MSLAKDLMHPSFAEERRQHKK-KRLVQNP-NSYFMDVKC--MGCYRITTIFSHAQTVVPCAGCSIILCRPRGGKC-RLT---AGC-AFRKK-QT------------------
>Bos_grunniens_mutus@ELR57452
-------------------------------------------------MPLAKDLLHPSPEEEKRKHKK-KRLVQSP-NSYFMDVKC--PGCYKITTVFSHAQTVVLCVGCSTVLCQPTGGKA-RLT---EGC-SFRRK-QH------------------
>Callorhinchus_milii@AFM87535
-------------------------------------------------MPLAKDLLHPTPEEEKRRHKK-RRLVQSP-NSYFMDVKC--PGCYKITTVFSHAQTVVLCVGCSTVLCQPTGGKA-RLT---EGC-SFRRK-QH------------------
>Chelonia_mydas@EMP28213
-------------------------------------------------MPLEKDLLHPSPEEEKRKHKK-KRLVQSP-NSYFMDVKC--PGCYKITTVFSHAQTVVLCVGCSTVLCQPTGGKA-RLT---EGC-SFRRK-QH------------------
>Columba_livia@EMC77435
--------------------------------------------------QLAKDLLHPSLENERRKHKK-KRLVQSP-NSYFMDVKC--PGCYKITTVFSHAQTVVLCVGCSTVLCQPTGGKA-RLT---EGC-SFRRK-QH------------------
>Clavelina_lepadiformis@CT01130507.H1.1
-------------------------------------------------MPLARDLLHPSAEEERRKHKK-KRLVQSP-NSYFMDVKC--PGCYKITTVFSHAQTVVLCVGCSTVLCQPTGGRA-RLT---EGC-SFRRK-QH------------------
>Doliolum_nationalis@Dnat1616.H1.1
-------------------------------------------------MPLAVDLLHPSPEAEKRRHKK-KRLVQSP-NSYFMDVKC--PGCYKITTVFSHAQTVVVCGGCSAVLCQPTGGRA-RLT---EGC-SFRRK-QH------------------
>Salpa_fusiformis@Sfus33686.H1.1
-------------------------------------------------MPLSVDLLHPSAEEEKRKHKK-KRLVQSP-NSYFMDVKC--PGCYKITTVFSHAQTVVVCGGCSAVLCQPTGGRA-RLT---EGC-SFRRK---------------------
>Ophionotus_victoriae@CT01130529.H1.1
-------------------------------------------------MPLAKDLLHPTLEQERRRHKK-KRLVQSP-NSYFMDVKC--PGCYKITTVFSHAQTVVLCVGCSTVLCQPTGGKA-RLT---EGC-SFRRK-AH------------------
>Parastichopus_parvimensis@SRA55747743.H1.1
------------------------------------------------------------------------------------DVKC--PGCYKITTVF--AQTVVLCVGCHTVLCQPTGGKA-RL----------------------------------
>Anas_platyrhynchos@EOA95394
---------------------------------------------------LAKDLVHPSLEDEKRKHKK-KRLVQSP-NSYFMDVKC--PGCYKITTVFSHAQTVVLCVGCSTILCQPTGGKA-RLT---EGX---------------------------
>Alligator_sinensis@XM_006030956.H1.1
----------------------------------------------HANMPLAKDLLHPSPEEEKRKHKK-KRLVQSP-NSYFMDVKC--PGCYKITTVFSHAQTVVLCVGCSTVLCQPTGGKA-RLT---EGC-SFRRK-QH------------------
>Alligator_sinensis@CT01131211.H1.1
-------------------------------------------------MPLARDLVHPSLEEEKKKHKK-KRLVQSP-NSYFMDVKC--PGCYKITTVFSHAQTVVLCVGCSTVLCQPTGGKA-RLT---EGC-SFRRK-QH------------------
>Ambystoma_mexicanum@CT01131211.H1.1
-----------------------------------------------ANMPLAKDLLHPSPEEEKRKHKK-KRLVQSP-NSYFMDVKC--PGCYKITTVFSHAQTVVLCVGCSTVLCQPTGGKA-RLT---EGC-SFRRK-QH------------------
>Caiman_crocodilus@Contig72.H1.1
----------------------------------------------HANMPLAKDLLHPSPEEEKRKHKK-KRLVQSP-NSYFMDVKC--PGCYKITTVFSHAQTVVLCVGCSTVLCQPTGGKA-RLT---EGC-SFRRK-QH------------------
>Caretta_caretta@Contig286.H1.1
---------------------------------------------------LAKDLLHPSPEEEKRKHKK-KRLVQSP-NSYFMDVKC--PGCYKITTVFSHAQTVVLCVGCSTVLCQPTGGKA-RLT---EGC-SFRRK-QH------------------
>Chelonoidis_nigra@Contig37.H1.1
--------------------------------------------FLHANMPLAKDLLHPSPEEEKRKHKK-KRLVQSP-NSYFMDVKC--PGCYKITTVFSHAQTVVLCVGCSTVLCQPTGGKA-RLT---EGC-SFRRK-QH------------------
>Chelonoidis_nigra@Contig3632.H1.1
-----------------------------------------------DNMPLDRDIAHPSLEEEKRKHKK-KRLVQSP-NSYFMDVKC--PGCYKITTVFSHAQTVVLCVGCSTVLCQPTGGKA-RLT---EGC-SFRRK-QH------------------
>Chrysemys_picta_bellii@CT01131211.H1.1
---------------------------------------------------LVKDLLHPSPEEEKWKHKK-KSLVQSP-NSYFMDVKC--PSCYKITTVFSHAQTVVLCISCSTVLCQPTGGKA-RLT---EGC-SFRRK-QH------------------
>Crocodylus_niloticus@CT01131211.H1.1
----------------------------------------------HANMPLAKDLLHPSPEEEKRKHKK-KRLVQSP-NSYFMDVKC--PGCYKITTVFSHAQTVVLCVGCSTVLCQPTGGKA-RLT---EGC-SFRRK-QH------------------
>Crocodylus_niloticus@CT02131211.H1.1
-------------------------------------------------MPLARDLVHPSLEEEKKKHKK-KRLVQSP-NSYFMDVKC--PGCYKITTVFSHAQTVVLCVGCSTVLCQPTGGKA-RLT---EGC-SFRRK-QH------------------
>Crotalus_adamanteus@CT01131211.H1.1
-------------------------------------------------------------------------------------------GCYKITTVFSHAQTVVLCVGCSTVLCQPTGGKA-RLT---EG----------------------------
>Cyclorana_alboguttata@CT01131211.H1.1
--------------------------------------------------PLAKDLLHPSFDEERTRHKK-KRLVQSP-NSYFMDVKC--PGCYKITTVFSHAQTVVLCVGCSTVLCQPTGGKA-RLT---EGC-SFRRK-QH------------------
>Cyclorana_alboguttata@CT02131211.H1.2
---------------------------------------------------LAKDLLHPSPEEEKRKHKK-KRLVQSP-NSYFMDVKC--PGCYKITTVFSHAQTV-------------------------------------------------------
>Elaphe_guttata@CT01131211.H1.1
----------------------------------------------HANMPLAKDLLHPSPEEEKRKHKK-KRLVQSP-NSYFMDVKC--PGCYKITTVFSHAQTVVLCVGCSTVLCQPTGGKA-RLT---EGC-SFRRK-QH------------------
>Emys_orbicularis@CT01131211.H1.1
-----------------------------------------------DNMPLDRDIAHPSLEEEKRKHKK-KRLVQSP-NSYFMDVKC--PGCYKITTVFSHAQTVVLCVGCSTVLCQPTGGKA-RLT---EGC-SFRRK-QH------------------
>Eublepharis_macularius@Emac53504.H1.1
----------------------------------------------HANMPLAKDLLHPSPEEEKRKHKK-KRLVQSP-NSYFMDVKC--PGCYKITTVFSHAQTVVLCVGCSTVLCQPTGGKA-RLT---EGC-SFRRK-QH------------------
>Eublepharis_macularius@CT02131211.H1.1
-------------------------------------------------MPLARDLIHPSLEEERRRHKK-KRLVQSP-NSYFMDVKC--PGCYKITTVFSHAQMVVPCIGCSAVLCQPTGGKA-RLT---EGC-SFRRK-QH------------------
>Lampropholis_coggeri@Lcog104224.H1.1
-----------------------------------------------------RDLVYPSLEGERRKHKK-KRLVQTX-NSYFMDVKC--PGCYKITTVFSHAQMVVPCVGCSTVLCQPTGGKA-RLT---E-----------------------------
>Latimeria_chalumnae@CT01131211.H1.1
----------------------------------------------HANMPLAKDLLHPSPEEEKRKHKK-KRLVQSP-NSYFMDVKC--PGCYKITTVFSHAQTVVLCVGCSTVLCQPTGGKA-RLT---EGC-SFRRK-QH------------------
>Latimeria_chalumnae@CT02131211.H1.1
-------------------------------------------------MPLARDLLHPSVEVEKRKHKK-KRLVQCP-NSYFMDVKC--PGCYKITTVFSHAQTVVLCVGCSTVLCQPTGGKA-RLT---EGC-SFRRK-QH------------------
>Latimeria_menadoensis@GAPS01007368.H1.1
----------------------------------------------HANMPLAKDLLHPSPEEEKRKHKK-KRLVQSP-NSYFMDVKC--PGCYKITTVFSHAQTVVLCVGCSTVLCQPTGGKA-RLT---EGC-SFRRK-QH------------------
>Latimeria_menadoensis@CT01131211.H1.1
-------------------------------------------------MPLARDLLHPSVEVEKRKHKK-KRLVQCP-NSYFMDVKC--PGCYKITTVFSHAQTVVLCVGCSTVLCQPTGGKA-RLT---EGC-SFRRK-QH------------------
>Latimeria_menadoensis@GAPS01013608.H1.1
-------------------------------------------------MSLARDLLHPHFEEERQKHKK-KRLXQSP-NSYFMDVKC--PGCFRITTIFSHAQRTVPCGGCSVILCQPTGGKC-RLT---EGC-SFRRK-PH------------------
>Notophthalmus_viridescens@Nvir5652.H1.1
-----------------------------------------------ANMPLAKDLLHPSPEEEKRKHKK-KRLXQSP-XXXFMDVKC--PGCYKITTVFSHAQTVVLCVGCSXVLCQPTGGKA-RLT---EGC-SFRXK-QH------------------
>Notophthalmus_viridescens@CT01131211.H1.1
-------------------------------------------------MPLARDLLLPPLEEERRKHKK-KRLVQNP-NSYFMDVKC--PGCYKITTVFSHAQTVVLCVGCSXVLCQPTGGKA-RLT---EGC-SFRRK-QH------------------
>Phrynops_hilarii@Contig12558.H1.1
----------------------------------------------HANMPLAKDLLHPSPEEEKRKHKK-KRLVQSP-NSYFMDVKC--PGCYKITTVFSHAQTVVLCVGCSTVLCQPTGGKA-RLT---EGC-SFRRK-QH------------------
>Phrynops_hilarii@Contig44794.H1.1
-------------------------------------------------MPLDRDIVHPSLEEEKRKHKK-KRLVQSP-NSYFMDVKC--PGCYKITTVFSHAQTVVLCVGCSTVLCQPTGGKA-RLT---EGC-SFRRK-QH------------------
>Podarcis_sp.@Contig144.H1.1
----------------------------------------------HANMPLAKDLLHPSPEEEKRKHKK-KRLVQSP-NSYFMDVKC--PGCYKITTVFSHAQTVVLCVGCSTVLCQPTGGKA-RLT---EGC-SFRRK-QH------------------
>Podarcis_sp.@Contig16845.H3.1
--------------------------------------------------------------------------------------------CYKITTVFSHAQIVVPCVGCSTVLCQPTGGKA-RLT---EGC-SFRRK-QH------------------
>Protopterus_annectens@CT02131211.H1.1
----------------------------------------------NENMPLAKDLLHPSLEEERQRHKK-KRLVQSP-NSYFMDVKC--PGCYKITTVFSHAQSVVLCIGCATVLCQPTGGKC-RLT---EGC-SFRRK-QH------------------
>Protopterus_annectens@CT01131211.H1.1
-------------------------------------------------MPLAKDLLHPTPEEEKRKHKK-KRLVQSP-NSYFMDVKC--PGCYKITTVFSHAQTVVLCVGCSTVLCQPTGGKA-RLT---EGC-SFRRK-QH------------------
>Python_regius@Preg53138.H1.1
----------------------------------------------HANMPLAKDLLHPSPEEEKRKHKK-KRLVQSP-NSYFMDVKC--PGCYKITTVFSHAQTVVLCVGCSTVLCQPTGGKA-RLT---EGC-SFRRK-QH------------------
>Python_regius@CT01131211.H1.1
-------------------------------------------------------------VEEKRKQKK-KRLVQSP-NSYFMDVKC--PGCYKITTVFSHAQTVVLCVGCSTVLCQPTGGKA-RLT---EGC-SFRRK-QH------------------
>Rana_chensinensis@Rche44027.H1.1
-------------------------------------------------MPLAKDLLHPSSDEEKTRHKK-KRLVQSP-NSYFMDVKC--PGCYKITTVFSHAQTVVLCVGCSXXLCQXTGGKA-RLT---EG----------------------------
>Trachemys_scripta@toto3424.H1.1
----------------------------------------------HANMPLAKDLLHPSPEEEKRKHKK-KRLVQSP-NSYFMDVKC--PGCYKITTVFSHAQTVVLCVGCSTVLCQPTGGKA-RLT---EGC-SFRRK-QH------------------
