# Supplementary material for: A phylogenomic framework and timescale for comparative studies of tunicates
Source: BMC Biol. 2018 Apr 13;16:39. doi: 10.1186/s12915-018-0499-2 (PMC5899321; doi:10.1186/s12915-018-0499-2)
Supplement: Supplementary file 4 — Supporting data. Transcriptome assemblies, alignments, and trees. (ZIP 38502 kb) [file 12915_2018_499_MOESM4_ESM.zip › 12915_2018_499_MOESM4_ESM/12915_2018_499 (Delsuc) Files Updated 23-03-2018/rps28a.fasta]

>Strongylocentrotus_purpuratus@XP_001190124
-------------------------------------M--------DK-------------------P-V-KLAK--VTKVLGRTGSQGQCTQVRVEFL-D----D-----SN------R--SIIRNVKGPVREGDILTLLESEREARRLR-----------
>Patiria_pectinifera@CT02060721.H1.1
-------------------------------------M--------DK-------------------P-V-KLAK--VTKVLGRTGSQGQCTQVRVEFL-D----D-----SN------R--SIIRNVKGPVRDGDILTLLESEREARRLR-----------
>Patiria_miniata@CT04100730.H1.1
------------------------------------------------------------------------------------TGSQGQCTQVRVEFL-D----D-----SN------R--SIIRNVKGPVRDGDILTLLESEREARRLR-----------
>Apostichopus_japonicus@CT01090526.H1.1
-------------------------------------M--------EK-------------------P-V-KLAK--VTKVLGRTGSQGQCTQVRVEFI-D----D-----TN------R--SIIRNVKGPVREGDILTLLESEREARRLR-----------
>Holothuria_glaberrima@CT01070704.H1.1
-------------------------------------M--------DK-------------------P-V-KLAK--VTKVLGRTGSQGQCTQVRVEFL-D----D-----TN------R--SIIRNVKGPVREGDILTLLESEREARRLR-----------
>Ciona_intestinalis@XP_002131985
-------------------------------------M----ER-AAT-------------------T-A-KLAK--VTKVVGRTGSQGQCTQVRVEFL-D----D-----SS------R--SIVRNVKGPVREGDILTLLESEREARRLR-----------
>Ciona_savignyi@51685329.8
----------------------------------------------VT-------------------A-A-KLAK--VTKVVGRTGSQGQCTQVRVEFL-D----D-----SS------R--SIVRNVKGPVREGDILTLLESEREARRLR-----------
>Bostrichobranchus_pilularis@Bpil97619.H1.1
--------------------------------------------------------------------------------------------QVRVEFL-D----D-----SG------R--SIIRNVKGPVREGDILTLLESEREARRLR-----------
>Dendrodoa_grossularia@CT01091002.H1.1
-----------------------------------------------T-------------------A-A-KLAK--VTKVIGRTGSQGQCTQVRVEFL-D----D-----SG------R--SIIRNVKGPVREGDILTLLESEREARRLR-----------
>Botryllus_schlosseri@CT01110107.H1.1
-------------------------------------M----DR-GAA-------------------A---KLAK--VTKVIGRTGSQGQCTQVRVEFL-D----D-----SG------R--SIIRNVKGPVREGDILTLLESEREARRLR-----------
>Molgula_gulf@CT01091002.H1.1
------------------------------------------------------------------------------TKLIGRTGSQGQCTQVRVEFL-D----D-----SG------R--CIIRNVKGPVREGDILTLLESEREARRLR-----------
>Polyandrocarpa_maxima@CT01091002.H1.1
-------------------------------------M----DR-GVA-------------------P---KLAK--VTKVIGRTGSQGQCTQVRVEFL-D----D-----SG------R--SIIRNVKGPVREGDILTLLESEREARRLR-----------
>Diplosoma_listerianum@46826581.8
-------------------------------------------------------------------P-Q-KLAK--VTKVVGRTGSQGQCTQVRVEFL-D----D-----SS------R--SIIRNVKGPVREGDILTLLESEREARRLR-----------
>Cystodytes_dellechiajei@CT01091002.H1.1
-------------------------------------M----DR-SAQ-------------------P-V-KLAK--VTKVVGRTGSQGQCTQVRVEFL-D----D-----SS------R--SIIRNVKGPVREGDILTLLECEREARRLR-----------
>Molgula_occidentalis@CT01091002.H1.1
-------------------------------------M----DR-SAA-------------------P-V-KLAK--VTKVIGRTGSQGQCTQVRVEFL-D----D-----ST------R--SIIRNVKGPVREGDILTLLES-------------------
>Molgula_tectiformis@68101436.7
-------------------------------------M----DRTAAA-------------------P-V-KLAK--VTKVVGRTGSQGQCTQVRVEFL-D----D-----SS------R--SIIRNVKGPVRDGDILTLLESEREARRLR-----------
>Phallusia_mammilata@CT01091002.H1.1
-------------------------------------M----DR-ATA-------------------P-V-KLAK--VTKVVGRTGSQGQCTQCRVEFL-D----D-----SS------R--SIIRNVKGPVREGDILTLLESEREARRLR-----------
>Ascidia_gemmata@FS997155.H1.1
-------------------------------------M----DR-AAA-------------------P-V-KLAK--VTKVVGRTGSQGQCTQVRVEFL-D----D-----SS------R--SIIRNVKGPVREGDILTLLESEREARRLR-----------
>Styela_plicata@CT01091002.H1.1
-------------------------------------M----DR-AGA-------------------P-V-KLAK--VTKVIGRTGSQGQCTQVRVEFL-D----D-----SS------R--SILRNVKGPVREGDILLLLESEREARRLR-----------
>Oikopleura_dioica@CBY32494
-------------------------------------M----DK-AAA-------------------P-V-KLAK--VTDVLGRTGSQGQCTQVKVEFL-D----D-----TK------R--SIIRNVKGPVREGDILTLLESEREARRLR-----------
>Eptatretus_burgeri@53870203.1
--------------------------------------------SRVA-------------------P-I-KLAR--VTKVLGRTGSQGQCTQVRVEFI-D----D-----SS------R--SIIRNVKGPVREGDVLTLLESEREARRLR-----------
>Ornithorhynchus_anatinus@XP_001505507
--------------------------------------------------------------------------------------------XVRVEFM-D----D-----TS------R--SIIRNVKGPVREGDVLTLLESEREARRLR-----------
>Taeniopygia_guttata@XP_002189705
---------------------------------------------------------------------------------XGRTGSQGKSTQVRVEFM-D----D-----TS------R--SIIRNVKGPVREGDVLTLLESEREARRLR-----------
>Mus_musculus@XP_914732
-------------------------------------M----DMSHVQ-------------------P-I-KLAR--VTKVLGRTGSQGQCMQVRVEFM-D----D-----TS------R--SIIRNVKGPVREGDVLTLLESEREARRLR-----------
>Monodelphis_domestica@XP_001366985
-------------------------------------M----HTGRVQ-------------------P-I-KLAR--VTNVLGRTGSQGQCTQVRVEFM-D----D-----RS------R--SIIHNMKGPVQEGDVLTLLESEREARRL------------
>Homo_sapiens@XP_001718231
-------------------------------------X----DTSRVQ-------------------P-I-KLAR--VTKVLGRTGSQGQCTQVRVEFM-D----D-----TS------R--SIIRNVKGPVREGDVLTLLESEREARRLR-----------
>Mus_musculus@EDL07954
-------------------------------------M----DTSRVQ-------------------P-I-KLAR--VTKVLGRTGSQGQCTQVRVEFM-D----D-----TS------R--SIIRNVKGPVREGDMLTLLESEREARRLR-----------
>Gallus_gallus@XP_001231865
-------------------------------------M----DTSRVQ-------------------P-I-KLARGGVTKVLGRTGSQGQCTQVRVEFM-D----D-----TS------R--SIIRNVKGPVREGDVLTLLESEREARRLR-----------
>Petromyzon_marinus@51794095.11
-------------------------------------M----EASRAA-------------------P-I-KLAR--VTKVLGRTGSQGQCTQVRVEFM-D----D-----SN------R--SIIRNVKGPVREGDVLTLLESEREARRLR-----------
>Callorhinchus_milii@CT01070719.H1.1
---------------------------------------------------------------------------------------------VRVEFM-D----D-----SN------R--SIIRNVKGPVREGDVLTLLEAEREARRLR-----------
>Squalus_acanthias@ES883860.H1.1
---------------------------------------------RTQ-------------------T-V-KLAR--VTKVLGRTGSQGQCTQVRVEFM-D----D-----SN------R--SIIRNVKGPVREGDVLTLLESEREARRLR-----------
>Leucoraja_erinacea@CT02080729.H1.1
-------------------------------------M----EGPRTQ-------------------A-V-KLAR--VTKVLGRTGSQGQCTQVRVEFM-D----D-----SN------R--SIIRNVKGPVREGDVLTLLESEREARRLR-----------
>Xenopus_tropicalis@AAH80501
-------------------------------------M----EASRVQ-------------------P-I-KLAR--VTKVLGRTGSQGQCTQVRVEFM-D----D-----SN------R--SIIRNVKGPVREGDVLTLLESEREARRLR-----------
>Ambystoma_mexicanum@AAH80501
-------------------------------------M----EASRVQ-------------------P-I-KLAR--VTKVLGRTGSQGQCTQVRVEFM-D----D-----SN------R--SIIRNVKGPVREGDVLTLLESEREARRLR-----------
>Danio_rerio@BAF45918
-------------------------------------M----DASRVQ-------------------P-I-KLAR--VTKVLGRTGSQGQCTQVRVEFM-D----D-----SN------R--SIIRNVKGPVREGDVLTLLESEREARRLR-----------
>Branchiostoma_floridae@CT01060803.H1.1
-------------------------------------M----DR-GAA-------------------P-Q-KLAR--VTKVLGRTGSQGQCTQVRVEFM-D----D-----SN------R--SIIRNVKGPVREGDILTLLESEREARRLR-----------
>Saccoglossus_kowalevskii@ti.15
------------------------------------------DASRDK-------------------P-I-KLAK--VTKVLGRTGSQGQCTQVRVEFL-D----D-----SN------R--SIIRNVKGPVREGDVLTLLESEREARRLR-----------
>Balanoglossus_clavigerus@FN989328.H1.1
-------------------------------------M--------DK-------------------P-I-KLAK--VTKVLGRTGSQGQCTQVRVEFL-D----D-----SN------R--SIIRNVKGPVREGDILTLLESEREARRLR-----------
>Ptychodera_flava@CT01071220.H1.1
-------------------------------------M--------DK-------------------P-I-KLAK--VTKVLGRTGSQGQCTQVRVEFL-D----D-----SN------R--SIIRNVKGPVREGDILTLLESEREARRLR-----------
>Xenoturbella_bocki@001.H1.1
-------------------------------------M--------DK-------------------P-I-KLAK--VTKVLGRTGSQGQCTQVRVEFL-D----D-----SN------R--SIIRNVKGPVREGDILTLLESEREARRLR-----------
>Eucidaris_tribuloides@CT02120103.H1.1
-------------------------------------M--------EK-------------------P-V-KLAK--VTKVLGRTGSQGQCTQVRVEFL-D----D-----SN------R--SIIRNVKGPVRDGDILTLLESEREARRLR-----------
>Lytechinus_variegatus@CT01120103.H1.1
-----------------------------------------------------------------------------VIKILGRTGSQGQCTQVRVEFL-D----D-----SN------R--SIIRNVKGPVREGDILTLLESEREARRLR-----------
>Sarcophilus_harrisii@XP_003760933
-------------------------------------M----DTGRVQ-------------------P-I-KLAR--VTKVLGRTGSQGQCTQVRVEX----------------------------------------------------------------
>Bos_grunniens_mutus@ELR54073
-------------------------------------M----DTSRVQ-------------------P-I-KLAR--VTKVLGRTGSQGQCTQVRVEFM-D----D-----TS------R--SIIRNVKGPEREGDVLTLLESEREARRLR-----------
>Clavelina_lepadiformis@CT01130507.H1.1
--------------------------------------------------------------------------K--VTKVVGRTGSQGQCTQVRVEFL-D----D-----SS------R--SIIRNVKGPVREGDILTLLESEREARRFR-----------
>Doliolum_nationalis@Dnat1782.H1.1
-------------------------------------M----DR-SAP-------------------A-V-KLAK--VTRVVGRTGSQGQCTQVRVEFL-D----E-----SG------R--SIIRNVKGPVREGDILTLLESEREARRLR-----------
>Salpa_fusiformis@Sfus33681.H1.1
-------------------------------------M----ER-AQN---------------------V-RLAK--VTRIVGRTGSQGQCTQVRVEFI-D----E-----SS------R--SIIRNVKGPVREGDILTLLESEREARRLR-----------
>Ophionotus_victoriae@CT01130529.H1.1
-------------------------------------M--------DK-------------------P-V-KLAK--CTKVLGRTGSQGQCTQVRVEFL-D----D-----SN------R--SIIRNVKGPVREGDILTLLESEREARRLR-----------
>Crocodylus_niloticus@CT01131211.H1.1
-------------------------------------M----DTSRVQ-------------------P-I-KLAR--VTKVLGRTGSQGQCTQVRVEFM-D----D-----TS------R--SIIRNVKGPVREG---------------------------
>Eublepharis_macularius@Emac95315.H1.1
-------------------------------------M----DTSRVQ-------------------P-I-KLAR--VTKVLGRTGSXGQCTQVRVEFM-D----D-----TS------R--SIIRNV----------------------------------
>Latimeria_menadoensis@GAPS01005962.H1.1
-------------------------------------M----EASRVQ-------------------P-I-KLAR--VTKVLGRTGSQGQCTQVRVEFM-D----D-----SN------R--SIIRNVKGPVREGDVLTLLESEREARRLR-----------
>Notophthalmus_viridescens@Nvir9127.H1.1
-------------------------------------M----EASRVQ-------------------P-I-KLAR--VTKVXGRTGSQGQCTQVRVEFM-D----D-----SN------R--SIIRNVKGPVREGDVLTLLESEXEARRLR-----------
>Pelodiscus_sinensis@toto36298.H1.1
--------------------------------------------------------------------------------------------QVRVEFM-D----D-----TS------R--SIIRNVKGPVREGDVLTLLESEREARRLR-----------
>Python_regius@Preg126016.H1.1
-------------------------------------M----DTSRVQ-------------------P-I-KLAR--VTKVLGRTGSQGQCTQVRVEFM-D----D-----TS------R--SIIRNVKGPVREGDVLTLLESEREARRLR-----------
