# Supplementary material for: A phylogenomic framework and timescale for comparative studies of tunicates
Source: BMC Biol. 2018 Apr 13;16:39. doi: 10.1186/s12915-018-0499-2 (PMC5899321; doi:10.1186/s12915-018-0499-2)
Supplement: Supplementary file 4 — Supporting data. Transcriptome assemblies, alignments, and trees. (ZIP 38502 kb) [file 12915_2018_499_MOESM4_ESM.zip › 12915_2018_499_MOESM4_ESM/12915_2018_499 (Delsuc) Files Updated 23-03-2018/rps3.fasta]

>Oikopleura_dioica@CBY09740
----------------------------------MASA-SA-N--ISKKRK--HVAEGVFRAELDGYLRKEL-AED-GYSGVEVRIT--PKRTEIIILATRTQ-NVL---GD--K-AKRIRELTALVQKRF-QI---KD-GAVELF---AEKVAN-RGLCAIAQCESLRYKLEGGLAVRRAAYGVLRFIM-E--S--GAKGCEVVISGKLR--GQRAKAMKFTDG-------LMIHTGHP-VTEYVDTAVRHVMLRQGVIGLKVKVML----PH----D--PA-----G-----------K-V--G-------P-------K-----------------------------TP-Y-P----D-I---V-E--IR--E------PK---------------EE---V---I------P-V-----D----------------V-P--V--A-------A-A----P----------------------------A--P------------V----------------V---------E-------------------------A----------T----------A----------------------------------------------------------------------------------------------------------------------------------------------------------------------------------------------------------------------------------------------------------------------------------------------------------------------------------------------------------------------------------------------------------------------------------------------------------------------------------------------------------
>Xenoturbella_bocki@CT01061106.H1.1
--------------------------------------------------K--FVADGVFKAELDEFLTREL-AED-GYSGVEVRVT--PTRTEIIILATKTQ-NVL---GE--K-GRRIRELTSVVQKRF-NF---PE-GNVELY---AEKVAN-RGLCAIAQAESLRYKLLLGVPVRRACYGVLRFIM-E--S--SAKGCEIVVSGKLR--GQRAKSMKFTDG-------LMIHSGHP-ALEYVDAAVRHVLLRQGVLGIKVKIML----PW----D--PT-----G-----------K-I--G-------P-------R-----------------------------KP-L-P----D-D---I-N--IV--E------PK---------------DD---I---V------P-S-----E----------------P-Y--S--D-------P-K----S------------------------G---S--K------------S----------------D---------G-------------------------P----------P----------------------------------Q--------------A-------------------------------------------------------------------------------------------------------------------------------------------------------------------------------------------------------------------------------------------------------------------------------------------------------------------------------------------------------------------------------------------------------------------------------------------------------------------
>Branchiostoma_floridae@XP_002247690
-------------------------------------M-AV-Q--VSKKRK--FVADGVFKAELNEFLTREL-AED-GYSGVEVRVT--PTRTEIIILATRTQ-NVL---GE--K-GRRIRELTSVVQKRF-GF---AE-GTVELY---AEKVAQ-RGLCAIAQAESLRYKLLGGLAVRRACYGVLRFIM-E--S--GAKGCEVVVSGKLR--GQRAKSMKFVDG-------LMIHSGEP-ANSYVDSAVRHVMLRQGVLGIKVKIML----PW----D--PT-----G-----------K-T--G-------P-------K-----------------------------KP-L-P----D-H---V-S--IV--E------PK---------------DE---I---M------P-S-----G----------------P-S--S--E-------Q-K----GEK----------------------G---A--P------------A----------------P---------A-------------------------A----------A----------A--G---------A----------P--------------------V------------Q---P----G---------A-------M-----G----A---P--A-MGGPP-M-------------------------------------------------------------------------------------------------------------------------------------------------------------------------------------------------------------------------------------------------------------------------------------------------------------------------------------------------------------------------------------------
>Danio_rerio@AAQ94564
-------------------------------------M-AV-Q--ISKKRK--FVSDGIFKAELNEFLTREL-AED-GYSGVEVRVT--PTRTEIIILATRTQ-NVL---GE--K-GRRIRELTAVVQKRF-GF---PE-GSVELY---AEKVAT-RGLCAIAQAESLRYKLLGGLAVRRACYGVLRFIM-E--S--GAKGCEVVVSGKLR--GQRAKSMKFVDG-------LMIHSGDP-VNYYVDTAVRHVLLRQGVLGIKVKIML----PW----D--PS-----G-----------K-I--G-------P-------K-----------------------------KP-L-P----D-H---V-S--IV--E------PK---------------EE---V---L------P-T-----T----------------P-V--S--E-------Q-K----G------------------------A---K--P------------E----------------V------------------------------------------------------------------------------------------------------P------------V---M----P---------Q-------G----------T---P----VPTA----------------------------------------------------------------------------------------------------------------------------------------------------------------------------------------------------------------------------------------------------------------------------------------------------------------------------------------------------------------------------------------------
>Mus_musculus@CAA54167
-------------------------------------M-AV-Q--ISKKRK--FVADGIFKAELNEFLTREL-AED-GYSGVEVRVT--PTRTEIIILATRTQ-NVL---GE--K-GRRIRELTAVVQKRF-GF---PE-GSVELY---AEKVAT-RGLCAIAQAESLRYKLLGGLAVRRACYGVLRFIM-E--S--GAKGCEVVVSGKLR--GQRAKSMKFVDG-------LMIHSGDP-VNYYVDTAVRHVLLRQGVLGIKVKIML----PW----D--PS-----G-----------K-I--G-------P-------K-----------------------------KP-L-P----D-H---V-S--IV--E------PK---------------DE---I---L------P-T-----T----------------P-I--S--E-------Q-K----G------------------------G---K--P------------E----------------P----------------------------------------------------------------------------------------------------------------------------P---------A-------M-----P----Q---P----VPTA----------------------------------------------------------------------------------------------------------------------------------------------------------------------------------------------------------------------------------------------------------------------------------------------------------------------------------------------------------------------------------------------
>Ambystoma_mexicanum@AAB46849
-------------------------------------M-AV-Q--ISKKRK--FVADGIFKAELNEFLTREL-AED-GYSGVEVRVT--PTRTEIIILATRTQ-NVL---GE--K-GRRIRELTAVVQKRF-GF---PE-GSVELY---AEKVAT-RGLCAIAQAESLRYKLLGGLAVRRACYGVLRFIM-E--S--GSKGCEVVVSGKLR--GQRAKSMKFVDG-------LMIHSGDP-VNYYVDTAVRHVLLRQGVLGIKVKIML----PW----D--PS-----G-----------K-I--G-------P-------K-----------------------------KP-L-P----D-H---V-S--IV--E------PK---------------DE---I---L------P-T-----T----------------P-I--S--E-------Q-K----G------------------------G---K--P------------D----------------P---------Q-------------------------V----------P----------Q--Q---------P----------P--------------------Q------------Q---P----P---------A-------M-----P----P---P----VPTA----------------------------------------------------------------------------------------------------------------------------------------------------------------------------------------------------------------------------------------------------------------------------------------------------------------------------------------------------------------------------------------------
>Gallus_gallus@EMC90633
-------------------------------------M-AV-Q--ISKKRK--FVADGIFKAELNEFLTREL-AED-GYSGVEVRVT--PTRTEIIILATRTQ-NVL---GE--K-GRRIRELTAVVQKRF-GF---PE-GSVELY---AEKVAT-RGLCAIAQAESLRYKLLGGLAVRRACYGVLRFIM-E--S--GAKGCEVVVSGKLR--GQRAKSMKFVDG-------LMIHSGDP-VNYYVDTAVRHVLLRQGVLGIKVKIML----PW----D--PS-----G-----------K-I--G-------P-------K-----------------------------KP-L-P----D-H---V-S--IV--E------PK---------------EE---I---L------P-T-----T----------------P-I--S--E-------Q-K----G------------------------G---K--P------------E----------------Q----------------------------------------------------------------------------------------------------------------------------P---------A-------M-----P----Q---P----VPTA----------------------------------------------------------------------------------------------------------------------------------------------------------------------------------------------------------------------------------------------------------------------------------------------------------------------------------------------------------------------------------------------
>Protopterus_dolloi@AAS49566
-----------------------------------------------------FVADGIFKAELNEFLTREL-AED-GYSGVEVRVT--PTRTEIIILATRTQ-NVL---GG--K-GRRIRELTAVVQKRF-GF---PE-ASVELY---AEKVAT-RGLCAIAQAESLRYKLLGGLAVRRACYGVLRFIM-E--S--GAKGCEVVVSGKLR--GQRAKSMKFVDG-------LMIHSGDP-VNYYVDTAVRHVLLRQGVLGIKVKIML----PW----D--PS-----G-----------K-I--G-------P-------K-----------------------------KP-L-P----D-H---V-S--IV--E------PK---------------EE---I---L------P-T-----T--------------------------------------------------------------------------------------------------------------------------------------------------------------------------------------------------------------------------------------------------------------------------------------------------------------------------------------------------------------------------------------------------------------------------------------------------------------------------------------------------------------------------------------------------------------------------------------------------------------------------------------------------------------------------
>Xenopus_tropicalis@CAJ82962
-------------------------------------M-AV-Q--ISKKRK--FVADGIFKAELNEFLTREL-AED-GYSGVEVRVT--PTRTEIIILATRTQ-NVL---GE--K-GRRIRELTAVVQKRF-GF---PE-GSVELY---AEKVAT-RGLCAIAQAESLRYKLLGGLAVRRACYGVLRFIM-E--S--GAKGCEVVVSGKLR--GQRAKSMKFVDG-------LMIHSGDP-VNYYVDTAVRHVLLRQGVLGIKVKIML----PW----D--PS-----G-----------K-I--G-------P-------K-----------------------------KP-L-P----D-H---V-S--IV--E------PK---------------EE---I---L------P-T-----T----------------P-I--S--E-------Q-K----G------------------------A---K--P------------D----------------Q---------P-------------------------Q-----------------------------------------------------------------------------------P----P---------A-------M-----P----Q---P----VPTA----------------------------------------------------------------------------------------------------------------------------------------------------------------------------------------------------------------------------------------------------------------------------------------------------------------------------------------------------------------------------------------------
>Xenopus_laevis@AAH41299
-------------------------------------M-AV-Q--ISKKRK--FVADGIFKAELNEFLTREL-AED-GYSGVEVRVT--PTRTEIIILATRTQ-NVL---GE--K-GRRIRELTAVVQKRF-GF---PE-GSVELY---AEKVAT-RGLCAIAQAESLRYKLLGGLAVRRACYGVLRFIM-E--S--GAKGCEVVVSGKLR--GQRAKSMKFVDG-------LMIHSGDP-VNYYVDTAVRHVLLRQGVLGIKVKIML----PW----D--PS-----G-----------K-I--G-------P-------K-----------------------------KP-L-P----D-H---V-S--IV--E------PK---------------DE---I---V------P-T-----T----------------P-I--S--E-------Q-K----G------------------------A---K--P------------D----------------Q---------P-------------------------Q-----------------------------------------------------------------------------------P----P---------V-------M-----P----Q---P----VATA----------------------------------------------------------------------------------------------------------------------------------------------------------------------------------------------------------------------------------------------------------------------------------------------------------------------------------------------------------------------------------------------
>Xenopus_laevis@AAH42230
-------------------------------------M-AV-Q--ISKKRK--FVADGIFKAELNEFLTREL-AED-GYSGVEVRVT--PTRTEIIILATRTQ-NVL---GE--K-GRRIRELTAVVQKRF-GF---PE-GSVELY---AEKVAT-RGLCAIAQAESLRYKLLGGLAVRRACYGVLRFIM-E--S--GAKGCEVVVSGKLR--GQRAKSMKFVDG-------LMIHSGDP-VNYYVDTAVRHVLLRQGVLGIKVKIML----PW----D--PS-----G-----------K-I--G-------P-------K-----------------------------KP-L-P----D-H---V-S--IV--E------PK---------------DE---I---V------P-T-----T----------------P-I--S--E-------Q-K----A------------------------A---K--P------------D----------------Q---------P-------------------------Q-----------------------------------------------------------------------------------P----P---------A-------M-----P----Q---P----VATA----------------------------------------------------------------------------------------------------------------------------------------------------------------------------------------------------------------------------------------------------------------------------------------------------------------------------------------------------------------------------------------------
>Taeniopygia_guttata@XP_002189345
----------------------------------------------XKKRK--FVADGIFKAELNEFLTREL-AED-GYSGVEVRVT--PTRTEIIILATRTQ-NVL---GE--K-GRRIRELTAVVQKRF-GF---PE-GSVE---------AT-RGLCAIAQAESLRYKLLGGLAVRRACYGVLRFIM-E--S--GAKGCEVVVSGKLR--GQRAKSMKFVDG-------LMIHSGDP-VNYYVDTAVRHVLLRQGVLGIKVKIML----PW----D--PS-----G-----------K-I--G-------P-------K-----------------------------KP-L-P----D-H---V-S--IV--E------PK---------------EE---I---L------P-T-----T----------------P-I--S--E-------Q-X----G------------------------G---K--P------------E----------------Q----------------------------------------------------------------------------------------------------------------------------P---------A-------M-----P----Q---P----VPTA----------------------------------------------------------------------------------------------------------------------------------------------------------------------------------------------------------------------------------------------------------------------------------------------------------------------------------------------------------------------------------------------
>Ornithorhynchus_anatinus@XP_001506205
-------------------------------------M-AV-P--ISKKRK--FVADGIFKAELNEFLTREL-AED-GYSGVEVRVT--PTRTEIIILATRTQ-NVL---GE--K-GRRIRELTAVVQKRF-GF---PE-GSVE-------------------------------------------------------------------------------------------------------------------------------------------------------------------------------------------------------------------------------------------------------------------------------------------------------------------------------------------------------------------------------------------------------------------------------------------------------------------------------------------------------------------------------------------------------------------------------------------------------------------------------------------------------------------------------------------------------------------------------------------------------------------------------------------------------------------------------------------------------------------------------------------------------------------------------------------------------------------
>Scyliorhinus_canicula@AAN77884
-----------------------------------------------------FVADGIFKAELNEFLTRGL-AED-GYSGVEVRVT--PTRTEIIILATRTQ-NVL---GE--K-GRRIRELTAVVQKRF-GF---PE-GRVELY---AEKVAT-RGLCAIAQAESLRYKLLGGLAVRRACYGVLRFIM-E--S--GAKGCEVVVSGKLR--GQRAKSMKFVDG-------LMIHSGDP-VNYYVDTAVRHVLLRQGVLGIKVKIML----PW----D--PS-----G-----------K-I--G-------P-------K-----------------------------KP-L-P----D-H---V-S--IV--E------PK---------------DE---I---L------P-T-----T--------------------------------------------------------------------------------------------------------------------------------------------------------------------------------------------------------------------------------------------------------------------------------------------------------------------------------------------------------------------------------------------------------------------------------------------------------------------------------------------------------------------------------------------------------------------------------------------------------------------------------------------------------------------------
>Squalus_acanthias@CT01070725.H1.1
-------------------------------------M-AA-Q--ISKKRK--FVADGIFKAELNEFLTREL-AED-GYSGVEVRVT--PTRTEIIILATRTQ-NVL---GE--K-GRRIRELTAVVQKRF-GF---PE-GSVELY---AEKVAT-RGLCAIAQAESLRYKLLGGLAVRRACYGVLRFIM-E--S--GAKGCEVVVSGKLR--GQRAKSMKFVDG-------LMIHSGDP-VNYYVDTAVRHVLLRQGVLGIKVKIML----PW----E--PS-----G-----------K-I--G-------P-------K-----------------------------KP-L-P----D-H---V-S--IV--E------PK---------------DE---I---L------P-T-----T----------------P-I--S--E-------Q-K----G------------------------G---K--P------------E----------------Q---------P--VIQ--------------------Q-----------------------------------------------------------------------------------P----G---------P-------V-----P---------------------------------------------------------------------------------------------------------------------------------------------------------------------------------------------------------------------------------------------------------------------------------------------------------------------------------------------------------------------------------------------------------------
>Leucoraja_erinacea@CT01080729.H1.1
-------------------------------------M-AA-Q--ISKKRK--FVADGIFKAELNEFLTREL-AED-GYSGVEVRVT--PTRTEIIILATRTQ-NVL---GE--K-GRRIRELTAVVQKRF-GF---PE-GSVELY---AEKVAT-RGLCAIAQAESLRYKLLGGLAVRRACYGVLRFIM-E--S--GAKGCEVVVSGKLR--GQRAKSMKFVDG-------LMIHSGDP-VNYYVDTAVRHVLLRQGVLGIKVKIML----PW----D--PS-----G-----------K-I--G-------P-------K-----------------------------KP-L-P----D-H---V-S--IV--E------PK---------------DE---I---L------P-T-----T----------------P-I--S--E-------Q-K----G------------------------S---K--P------------E----------------Q---------P--VIQ--------------------Q-----------------------------------------------------------------------------------T----G---------P-------V-----P---------------------------------------------------------------------------------------------------------------------------------------------------------------------------------------------------------------------------------------------------------------------------------------------------------------------------------------------------------------------------------------------------------------
>Saccoglossus_kowalevskii@ti.13
-------------------------------------M-AA-Q--ISKKRK--FVADGVFKAELNEFFTREL-AED-GYSGVEVRVT--PTRTEIIILATRTQ-NVL---GE--K-GRRIRELTAVVQKRF-SF---PE-GTVELY---AEKVAA-RGLCAIAQCESLRYKLLGGLAVRRACYGVLRFIM-E--S--GAKGCEVVVSGKLR--GQRAKSMKFVDG-------LMIHSGNP-VNDYVDTAVRHVMLRQGVLGIKVKIML----PW----D--PT-----G-----------K-I--G-------P-------K-----------------------------KP-L-P----D-H---V-S--IV--E------PK---------------DD---V---V------P-S-----T----------------P-I--S--E-------Q-K----G------------------------G---K--P------------D----------------P---------A-------------------------A---------------------------------------------------------------------------------------------------------------------T---P----VPAPA-PPGPVPG--------AAAPPQPGPPAPQL---G---------M-------------------------------------------------------------------------------------------------------------------------------------------------------------------------------------------------------------------------------------------------------------------------------------------------------------------------------------------------
>Balanoglossus_clavigerus@CT01101218.H1.1
-------------------------------------M-AA-P--ISKKRK--FVADGVFKAELNEFFTREL-AED-GYSGVEVRVT--PTRTEIIILATRTQ-NVL---GE--K-GRRIRELTAVVQKRF-NF---PE-GTVELY---AEKVAA-RGLCAIAQCESLRYKLLGGLAVRRACYGVLRFIM-E--S--GAKGCEVVVSGKLR--GQRAKSMKFVDG-------LMIHSGNP-VNDYVDTAVRHVMLRQGVLGIKVKIML----PW----D--PM-----G-----------K-I--G-------P-------K-----------------------------KP-L-P----D-H---V-S--IV--E------PK---------------DE---V---I------P-A--------------------------------------------------------------------------------------------------------------------------------------------------------------------------------------------------------------------------------------------------------------------------------------------------------------------------------------------------------------------------------------------------------------------------------------------------------------------------------------------------------------------------------------------------------------------------------------------------------------------------------------------------------------------------------
>Ptychodera_flava@CT01071220.H1.1
-------------------------------------M-AA-Q--ISKKRK--FVADGVFKAELNEFFTREL-AED-GYSGVEVRVT--PTRTEIIILATRTQ-NVL---GE--K-GRRIRELTAVVQKRF-NF---PE-GTVELY---AEKVAA-RGLCAIAQCESLRYKLLGGLAVRRACYGVLRFIM-E--S--GAKGCEVVVSGKLR--GQRAKSMKFVDG-------LMIHSGNP-VNDYVDTAVRHVMLRQGVLGIKVKIML----PW----D--PT-----G-----------K-I--G-------P-------K-----------------------------KP-L-P----D-H---V-S--IV--E------PK---------------EE---I---I------P-A-----Q----------------P-T--S--E-------Q-K----A------------------------G---K--P------------D----------------Q---------P-------------------------P---------------------------------------------------------------------------------------------------------------------T---P----SSA-----------------------------------------------------------------------------------------------------------------------------------------------------------------------------------------------------------------------------------------------------------------------------------------------------------------------------------------------------------------------------------------------
>Petromyzon_marinus@AAN77894
-------------------------------------M-AT-Q--MSKKKK--FVADGVFKAEMNEFLTREL-AED-GYSGVEVRVT--PTRTEIIILATRTQ-NVL---GE--K-GRRIRELTSVIQKRF-NF---PE-GSVELY---AEKVAN-RGLCAIAQCESLRYKLLGGLAVRRACYGVLRFIM-E--S--GAKGCEVVVSGKLR--GQRAKSMKFVDG-------LMIHSGDP-VNHYVDTAIRHVLLRQGVLGIKVKIML----PW----D--TT-----G-----------K-M--G-------P-------K-----------------------------KP-L-P----D-N---V-S--IV--E------PK---------------DE---V---L------P-T-----G----------------P-V--S--E-------Q-K----G------------------------S---K--P------------E-----------------------------------------------------------------------------------------------------------------------P------------T---M----P---------V-------A----------Q---P----PPTP----------------------------------------------------------------------------------------------------------------------------------------------------------------------------------------------------------------------------------------------------------------------------------------------------------------------------------------------------------------------------------------------
>Lethenteron_japonicum@CT01080929.H1.1
-------------------------------------M-AT-Q--MSKKKK--FVADGVFKAEMNEFLTREL-AED-GYSGVEVRVT--PTRTEIIILATRTQ-NVL---GE--K-GRRIRELTSVIQKRF-NF---PE-GSVELY---AEKVAN-RGLCAIAQCESLRYKLLGGLAVRRACYGVLRFIM-E--S--GAKGCEVVVSGKLR--GQRAKSMKFVDG-------LMIHSGDP-VNHYVDTAIRHVLLRQGVLGIKVKIML----PW----D--TT-----G-----------K-M--G-------P-------K-----------------------------KP-L-P----D-N---V-S--IV--E------PK---------------DE---V---L------P-T-----G----------------P-V--S--E-------Q-K----G------------------------S---K--P------------E-----------------------------------------------------------------------------------------------------------------------P------------T---M----P---------V-------A----------Q---P----PPAP----------------------------------------------------------------------------------------------------------------------------------------------------------------------------------------------------------------------------------------------------------------------------------------------------------------------------------------------------------------------------------------------
>Myxine_glutinosa@AAN77883
-----------------------------------------------------FVADGVFKAELNEFLTREL-AED-GYSGVEIRVT--PSRTEVIILATRTQ-NVL---GE--E-GRRIRELTSVIQKRF-DF---PE-GNVELY---AEKVAN-RGLCAIAQCESLRYKLLGGLAVRRACYGVLRFIM-E--N--GAKGCEVVVSGKLR--GQRAKSMKFVDG-------LMIHSGDP-VNHYVDMAIRHVLLRQGVLGIKVKIMR----PW----D--PS-----G-----------K-I--G-------P-------K-----------------------------KP-L-P----D-H---V-S--VV--E------PK---------------EE---V---L------P-V-----G--------------------------------------------------------------------------------------------------------------------------------------------------------------------------------------------------------------------------------------------------------------------------------------------------------------------------------------------------------------------------------------------------------------------------------------------------------------------------------------------------------------------------------------------------------------------------------------------------------------------------------------------------------------------------
>Eptatretus_burgeri@53867581.1
-------------------------------------M-AV-Q--ISKKRK--FVADGVFKAELNEFLTREL-AED-GYSGVEVRVT--PSRTEVIILATRTQ-NVL---GE--K-GRRIRELTSVIQKRF-DF---PE-GNVELY---AEKVAN-RGLCAIAQCESLRYKLLGGLAVRRACYGVLRFIM-E--N--GAKGCEVVVSGKLR--GQRAKSMKFVDG-------LMIHSGDP-VNHYVDMAIRHVLLRQGVLGIKVKIMR----PW----D--PS-----G-----------K-I--G-------P-------K-----------------------------KP-L-P----D-H---V-S--VV--E------PK---------------EE---V---L------P-V-----G----------------P-I--S--E-------Q-K----G------------------------A---K--P------------E----------------L---------P-------------------------A----------P----------P--P---------V----------A--------------A-----P------------Q---M----P---------S-------G----------P---P----VPTA----------------------------------------------------------------------------------------------------------------------------------------------------------------------------------------------------------------------------------------------------------------------------------------------------------------------------------------------------------------------------------------------
>Ciona_intestinalis@XP_002129244
-------------------------------------M-AA-Q--ISKKRK--FVNDGLFKAELNELLWREL-AED-GYSGVEVRVT--PSRTEIIILATRTQ-NVL---GE--K-GRRIRELTAMVQKRF-KF---KD-DGVELY---AEKVAN-RGLCATAQCESLRYKLLGGLAVRRACYGVLRFIM-E--S--GAKGCEVVVSGKLR--GQRAKAMKFVDG-------LMIHSGDP-VREYVDTAVRHVLLRQGVLGIKVKIML----PW----D--PQ-----G-----------K-I--G-------P-------K-----------------------------KP-L-P----D-N---V-N--IV--E------PK---------------DE---E---A------I-T-----G----------------P-R--S--E-------S-K----V------------------------T---K--P------------M----------------P---------D------------------------------------------------------------------------------------------------------------------------------------------P----M---P--A-APQQA-AM---PP--------M--QQ-V-PPQQTM---P---------P---M---------------------------------------------------------------------------------------------------------------------------------------------------------------------------------------------------------------------------------------------------------------------------------------------------------------------------------------------
>Ciona_savignyi@51757562.67
-------------------------------------M-EV-H--ISKKRK--FVNDGLFKAELNELLWREL-AED-GYSGVEVRVT--PSRTEIIILATRTQ-NVL---GE--K-GRRIRELTSMVQKRF-KF---KD-DGVELY---AEKVAN-RGLCATAQCESLRYKLLGGLAVRRACYGVLRFIM-E--S--GAKGCEVVVSGKLR--GQRAKAMKFVDG-------LMIHSGDP-VREYVDTAVRHVLLRQGVLGIKVKIML----PW----D--PL-----G-----------K-I--G-------P-------K-----------------------------KP-L-P----D-N---V-N--IV--E------PK---------------EE---E---A------V-T-----G----------------P-R--S--E-------S-K----V------------------------V---K--P------------A----------------P---------E------------------------------------------------------------------------------------------------------------------------------------------A----M---P------------------------------------------------------------------------------------------------------------------------------------------------------------------------------------------------------------------------------------------------------------------------------------------------------------------------------------------------------------------------------------------------------
>Phallusia_mammilata@CT01091002.H1.1
-------------------------------------M-AT-P--ISKKKK--FVLDGLFKAELNELLWREL-AED-GYSGVEVRVT--PSRTEIIILATRTQ-NVL---GE--K-GRRIRELTSMVQKRF-NF---KD-DTVELY---AEKVAN-RGLCATAQCESLRYKLLGGLAVRRACYGVLRFIM-E--S--GAKGCEVVVSGKLR--GQRAKSMKFVDG-------LMIHSGDP-VREYVDTAVRHVLLRQGVLGIKVKIML----PW----D--PT-----G-----------K-I--G-------P-------K-----------------------------KP-L-P----D-N---V-N--IV--E------PK---------------EE---E---P------V-T-----G----------------P-K--S--E-------S-K----V------------------------A---K---------------I----------------P---------E------------------------------------------------------------------------------------------------------------------------------------------A----M---P--G-APSSG-MP---MQ--------A--AG-V-PPGQAL---P-----------------------------------------------------------------------------------------------------------------------------------------------------------------------------------------------------------------------------------------------------------------------------------------------------------------------------------------------------------
>Clavelina_lepadiformis@CT01091002.H1.1
-------------------------------------M-AA-P--MSKKRK--FVLDGLFKAELNELLWREL-AED-GYSGVEVRVT--PSRTEIIILATRTQ-NVL---GE--K-GRRIRELTAMVQKRF-KF---KA-DAVELY---AEKVAN-RGLCATAQCESLRYKLLGGLAVRRACYGVLRFIM-E--S--GAKGCEVVVSGKLR--GQRAKSMKFVDG-------LMIHSGNP-VRDYVDTAVRHVLLRQGVLGIKVKIML----PW----D--PK-----G-----------K-I--G-------P-------K-----------------------------KP-L-P----D-N---V-S--IV--E------PK---------------EE---E---P------I-T-----G----------------P-K--S--E-------P-K----G------------------------A---K--P------------V----------------A---------D------------------------------------------------------------------------------------------------------------------------------------------P----M------A-APQQT-PM---PP--------I--QPVV-PPTQTM---P---------P-------------------------------------------------------------------------------------------------------------------------------------------------------------------------------------------------------------------------------------------------------------------------------------------------------------------------------------------------
>Diplosoma_listerianum@46826217.42
-------------------------------------M-AS-R--MSKKRK--FILDGLFKAELNQLLWKEL-AED-GYSGVEVRVT--PSRTEIIILATRTQ-NVL---GE--K-GRRIRELTAMVQKRF-KF---KN-DAVELY---AEKVAN-RGLCATAQCESLRYKLLGGLAVRRACYGVLRFIM-E--S--GAKGCEVVVSGKLR--GQRAKSMKFVDG-------LMIHAGNP-VREYVDTAIRHVLLRQGVLGIKVKIML----PW----D--PT-----G-----------K-I--G-------P-------K-----------------------------KP-L-P----D-N---V-S--IV--E------PK---------------EE---E---P------V-T-----G----------------P-R--S--E-------S-K----G------------------------A---K--P------------A----------------P---------D------------------------------------------------------------------------------------------------------------------------------------------M----I---P----VSQ-----------------------------------------------------------------------------------------------------------------------------------------------------------------------------------------------------------------------------------------------------------------------------------------------------------------------------------------------------------------------------------------------
>Cystodytes_dellechiajei@CT01091002.H2.1
-------------------------------------M-GS-R--QAKKRK--FVLDGLFKAELNELLWREL-AED-GYSGVEVRVT--PSRTEIIILATRTQ-NVL---GE--K-GRRIRELTAMVQKRF-KF---KP-DTVELY---AEKVAN-RGLCATAQCESLRYKLLGGLAVRRACYGVLRFIM-E--S--GAKGCEVVVSGKLR--GQRAKSMKFVDG-------LMIHSGHP-VKEYVDSAVRHVLLRQGVLGIKVKIML----PW----D--PT-----G-----------K-I--G-------P-------K-----------------------------KP-L-P----D-N---V-S--IV--E------PK---------------EE---E---P------I-T-----G----------------P-R--S--E-------S-K----G------------------------V---K--P------------P----------------P---------L------------------------------------------------------------------------------------------------------------------------------------------P-E--V---M--Q-VPQQQ-QM---PP--------S--M-----PQPVM---P---------P-------------------------------------------------------------------------------------------------------------------------------------------------------------------------------------------------------------------------------------------------------------------------------------------------------------------------------------------------
>Molgula_tectiformis@68091952.55
----------------------------------------V-R--ISKKKK--FVRDGLFKAELNELLWREL-AED-GYSGVEVRVT--PARTEIIIMATRTQ-NVL---GE--K-GRRIRELTAMVQKRF-NF---ED-GQVELY---AEKVAN-RGLCATAQCESLRYKLLGGLAVRRACYGVLRFIM-E--S--GAKGCEVVVSGKLR--GQRAKAMKFVDG-------LMIHSGFP-VREYVDTAVRHVLLRQGVLGIKVKIML----PW----D--PN-----G-----------K-I--G-------P-------K-----------------------------KP-L-P----D-N---V-S--IV--E------PK---------------DD---EV--E------N-S-----G----------------P-R--S--E-------S-K----T------------------------A---K--P------------T----------------P---------D-------------------------Q----------Q----------M--P---------Q---------------------------------------------------------------------------------------------------------------------------------------------------------------------------------------------------------------------------------------------------------------------------------------------------------------------------------------------------------------------------------------------------------------------------------------------------------------------------------------------
>Bostrichobranchus_pilularis@CT01091002.H1.1
----------------------------------------V-R--ISKKKK--FVRDGLFKAELNELLWREL-AED-GYSGVEVRAT--PMRTEIIIMATRTQ-NVL---GE--K-GRRIRELTAMVQKRF-NF---KD-GEVELY---AEKVAN-RGLCATAQCESLRYKLLGGLAVRRACYGVLRFIM-E--S--GAKGCEVVVSGKLR--GQRAKAMKFVDG-------LMIHSGNP-VREYVDTAVRHVLLRQGVLGIKVKIML----PW----D--PT-----G-----------K-I--G-------P-------K-----------------------------KP-L-P----D-N---V-S--IV--E------PK---------------DD---EH--D------N-T-----G----------------P-R--S--E-------S-K----V------------------------V---K--P------------T----------------I---------P-------------------------D----------A----------AM-P-------------------------------------------------------------------------------------------------------------------------------------------------------------------------------------------------------------------------------------------------------------------------------------------------------------------------------------------------------------------------------------------------------------------------------------------------------------------------------------------------------
>Molgula_occidentalis@CT01091002.H1.1
------------------------------------------Q--MSKKKK--FVRDGLFKAELNELLWREL-AED-GYSGVEVRVT--PSRTEIIIMATRTQ-NVL---GE--K-GRRIRELTAMVQKRF-NF---KD-GEVELY---AEKVAN-RGLCATAQCESLRYKLLGGLAVRRACYGVLRFIM-E--S--GAKGCEVVVSGKLR--GQRAKAMKFVDG-------LMIHSGNP-VREYVDTAVRHVLLRQGVLGIKVKIML----PW----D--PT-----G-----------K-I--G-------P-------K-----------------------------KP-L-P----D-N---V-S--IV--E------PK---------------ED---EI--E------N-S-----G----------------P-R--S--E-------S-K----T------------------------V---K--PV-----------A----------------P---------D-------------------------P----------M----------P--P---------Q---------------------------------------------------------------------------------------------------------------------------------------------------------------------------------------------------------------------------------------------------------------------------------------------------------------------------------------------------------------------------------------------------------------------------------------------------------------------------------------------
>Molgula_gulf@CT01091002.H2.1
----------------------------------------S-Q--ISKKKK--FVRDGLFKAELNQLLWREL-AED-GYSGVEVRVA--PSRTEIIIMATRTQ-NVL---GE--K-GRRIRELTSMVQKRF-NF---EE-GTVELY---AEKVAN-RGLCATAQCESLRYKLLGGLAVRRACYGVLRFIM-E--S--GAKGCEVVVSGKLR--GQRAKAMKFVDG-------LMIHSGYP-VREYVDTAVRHVLLRQGVLGIKVKIML----PW----D--PN-----G-----------K-I--G-------P-------K-----------------------------KP-L-P----D-N---V-S--IV--E------PK---------------ED---EF--E------N-S-----G----------------P-R--S--E-------S-K----T------------------------V---K--P------------A----------------A---------E------------------------------------------------------------------------------------------------------------------------------------------Q----I---PQGG-MPQQG-GM---PP--------Q--MQ-Q-QQGVGG---P---------P---M---------------------------------------------------------------------------------------------------------------------------------------------------------------------------------------------------------------------------------------------------------------------------------------------------------------------------------------------
>Dendrodoa_grossularia@CT01091002.H1.1
-------------------------------------M-TT-Q--ISKKRK--FVRDGLFKAELNQLLWKEL-AED-GYSGVEVRVT--PSRTEIIIMATRTQ-NVL---GE--K-GRRIRELTAMVQKRF-NF---PD-GTVELY---AEKVAN-RGLCATAQCESLRYKLLGGLAVRRACYGVLRFIV-E--S--GAKGCEVVVSGKLR--GQRAKSMKFVDG-------LMIHSGDP-VREYVDTAVRHVLLRQGVLGIKVKIML----PW----D--PN-----G-----------K-I--G-------P-------K-----------------------------KP-L-P----D-H---V-S--IV--E------PK---------------DE---D---E------I-T-----G----------------P-K--S--E-------S-K----T------------------------Q---K--P------------E----------------P---------V------------------------------------------------------------------------------------------------------------------------------------------P----G---A--A-APQQI-PP---QA--------M--QQ-MPPPQQVG---P---------P---L---------------------------------------------------------------------------------------------------------------------------------------------------------------------------------------------------------------------------------------------------------------------------------------------------------------------------------------------
>Microcosmus_squamiger@CT01091002.H1.1
-------------------------------------M-TT-Q--ISKKRK--FVRDGLFKAELNQLLWREL-AED-GYSGVEVRVT--PSRTEIIIMATRTQ-NVL---GE--K-GRRIRELTAMVQKRF-NF---PD-GTVELY---AEKVAN-RGLCATAQCESLRYKLLGGLAVRRACYGVLRFIM-E--S--GAKGCEVVVSGKLR--GQRAKAMKFVDG-------LMIHSGNP-VREYVDTAVRHVLLRQGVLGIKVKIML----PW----D--PN-----G-----------K-I--G-------P-------K-----------------------------KP-L-P----D-N---V-S--IV--E------PK---------------DE---D---E------I-T-----G----------------P-K--S--E-------S-K----T------------------------P---K--P------------E----------------T---------G------------------------------------------------------------------------------------------------------------------------------------------P----P---A--Q-AMPPQ-QM---PG--------MQSQQ-P-VPQLGG---P---------P---M---------------------------------------------------------------------------------------------------------------------------------------------------------------------------------------------------------------------------------------------------------------------------------------------------------------------------------------------
>Polyandrocarpa_maxima@CT02091002.H1.1
-------------------------------------M-TT-Q--ISKKRK--FVRDGLFKAELNQLLWREL-AED-GYSGVEVRVT--PSRTEIIIMATRTQ-NVL---GE--K-GRRIRELTAMVQKRF-NF---PD-GTVELY---AEKVAN-RGLCATAQCESLRYKLLGGLAVRRACYGVLRFIM-E--S--GAKGCEVVVSGKLR--GQRAKAMKFVDG-------LMIHSGNP-VREYVDTAVRHVLLRQGVLGIKVKIML----PW----D--PN-----G-----------K-I--G-------P-------K-----------------------------KP-L-P----D-N---V-S--IV--E------PK---------------DE---D---E------V-T-----G----------------P-K--S--E-------S-K----T------------------------P---K--P------------D----------------P---------V------------------------------------------------------------------------------------------------------------------------------------------PGQ--V---P--P-GMQQQ-PMPSLPP--------Q--PQ-A-VPQMSG---P---------P---M---------------------------------------------------------------------------------------------------------------------------------------------------------------------------------------------------------------------------------------------------------------------------------------------------------------------------------------------
>Halocynthia_roretzi@CT01091210.H1.1
-------------------------------------------------------------------------------------------------------------------------ELTAMVQKRF-NF---AD-GAVELY---AEKVAN-RGLCATAQCESLRYKLLGGLAVRRACYGVLRFIM-E--S--GAKGCEVVVSGKLR--GQRAKAMKFVDG-------LMIHSGHP-VREYVDTAVRHVLLRQGVLGIKVKIML----PW----D--PN-----G-----------K-I--G-------P-------K-----------------------------KP-L-P----D-N---V-S--IV--E------PK---------------DE---D---E------I-T-----G----------------P-K--S--E-------S-K----T------------------------P---K--P------------E----------------I---------P------------------------------------------------------------------------------------------------------------------------------------------QMP--A---Q--P-G-GPP-PMQQLPP--------QV-PQ-G-VPQMGG---------------------------------------------------------------------------------------------------------------------------------------------------------------------------------------------------------------------------------------------------------------------------------------------------------------------------------------------------------------
>Botryllus_schlosseri@CT01110107.H1.1
-------------------------------------M-TT-Q--ISKKRK--FVRDGLFKAELNQLLWKEL-AED-GYSGVEVRVT--PSRTEIIIMATRTQ-NVL---GE--K-GRRIRELTAMVQKRF-KF---AD-GAVELY---AEKVAN-RGLCATAQCESLRYKLLGGLAVRRACYGVLRFIM-E--S--GAKGCEVVVSGKLR--GQRAKAMKFVDG-------LMIHSGNP-VRDYVDTAVRHVLLRQGVLGIKVKIML----PW----D--PN-----G-----------K-I--G-------P-------K-----------------------------KP-L-P----D-H---V-S--IV--E------PK---------------DE---E---A------I-S-----G----------------P-K--S--E-------S-K----T------------------------P---K--P------------E----------------P---------V------------------------------------------------------------------------------------------------------------------------------------------P-Q--V---P--Q-GMGQQ-SM----P--------M--PS-A-GPPMGG---P---------S---M---------------------------------------------------------------------------------------------------------------------------------------------------------------------------------------------------------------------------------------------------------------------------------------------------------------------------------------------
>Styela_plicata@CT01091002.H1.1
-------------------------------------M-AA-Q--VSKKRK--FVRDGLFKAELNQLLWKEL-AED-GYSGVEVRVT--PSRTEIIIMATRTQ-NVL---GE--K-GRRIRELTAMVQKRF-NF---PD-GTVELY---AEKVAN-RGLCATAQCESLRYKLLGGLAVRRACYGVLRFIM-E--S--GAKGCEVVVSGKLR--GQRAKAMKFVDG-------LMIHSGNP-VRDYVDTAVRHVLLRQGVLGIKVKIML----PW----D--PN-----G-----------K-I--G-------P-------K-----------------------------KP-L-P----D-N---V-S--IV--E------PK---------------DE---D---E------I-T-----G----------------P-K--S--E-------S-K----T------------------------P---N---------------Q----------------S---------L------------------------------------------------------------------------------------------------------------------------------------------Y----R---P--N-VPQ---AM---P--------------------------------------------------------------------------------------------------------------------------------------------------------------------------------------------------------------------------------------------------------------------------------------------------------------------------------------------------------------------------------------
>Strongylocentrotus_purpuratus@XP_798304
-------------------------------------M-AT-Q--ISKKRK--FVADGVFRAELNEFLTREL-AED-GYSGVEVRVT--PTRTEIIILATRTQ-SVL---GE--K-GRRIRELTAVVQKRF-NF---AE-NTVELY---AEKVAT-RGLCAIAQCESLRYKLIGGLAVRRACYGVLRFIM-E--S--GAKGCEVVVSGKLR--GQRAKSMKFVDG-------LMIHSGAP-VKDYVDVAIRHVMLRQGVLGIKVKIMR----PF----D--VT-----G-----------K-T--G-------P-------K-----------------------------KP-L-P----D-V---I-S--IS--E------PK---------------EE---E---I------P-S-----Q----------------P-W--S--E-------Q-K----G--A---------------------A---K--P------------M----------------D---------Q-------------------------P----------G-----------------------------------------------------------------------------Q---------Q-------Q-----Q----Q---Q----QPQPG-QQ---PP--------A--PQ-Q-QPMPGA---A---------P---V-AQ---Q-P-G-----PP----P-----QQ-QPMM----------------------------------------------------------------------------------------------------------------------------------------------------------------------------------------------------------------------------------------------------------------------------------------------------------
>Patiria_pectinifera@93296849.1
-------------------------------------M-AA-Q--ISKKRK--FVADGVFKAELNEFLTREL-AED-GYSGVEVRVT--PTRTEIIIMATRTQ-NVL---GE--K-GRRIRELTAVVQKRF-NF---AE-GTVELY---AEKVAT-RGLCAIAQCESLRYKLIGGLAVRRACYGVLRFIM-E--S--NARGCEVVVSGKLR--GQRAKSMKFVDG-------LMIHSGDP-VNEYVDTAIRHVMLRQGVLGIKVKIML----PF----D--AT-----G-----------K-S--G-------P-------K-----------------------------RP-L-P----D-A---V-S--VV--E------PK---------------DE---E---I------P-S-----Q----------------P-Y--S--E-------Q-K----G------------------------V---K--P------------M----------------E---------P------------------------------------------------------------------------------------------------------------------G---------A-------VAPGQPP----Q---Q----VPVA----------------------------------------------------------------------------------------------------------------------------------------------------------------------------------------------------------------------------------------------------------------------------------------------------------------------------------------------------------------------------------------------
>Patiria_miniata@CT01100730.H1.1
-------------------------------------M-AA-Q--ISKKRK--FVADGVFKAELNEFLTREL-AED-GYSGVEVRVT--PTRTEIIIMATRTQ-NVL---GE--K-GRRIRELTAVVQKRF-NF---AE-GTVELY---AEKVAT-RGLCAIAQCESLRYKLIGGLAVRRACYGVLRFIM-E--S--NARGCEVVVSGKLR--GQRAKSMKFVDG-------LMIHSGDP-VNEYVDTAIRHVMLRQGVLGIKVKIML----PF----D--AT-----G-----------K-S--G-------P-------K-----------------------------RP-L-P----D-A---V-S--VV--E------PK---------------DE---E---I------P-S-----Q----------------P-Y--S--E-------Q-K----G------------------------V---K--P------------M----------------E---------P------------------------------------------------------------------------------------------------------------------G---------A-------VAPGQPP----Q---Q----VPVA----------------------------------------------------------------------------------------------------------------------------------------------------------------------------------------------------------------------------------------------------------------------------------------------------------------------------------------------------------------------------------------------
>Solaster_stimpsonii@CT01061031.H1.1
---------------------------------------AA-Q--ISKKRK--FVADGVFKAELNEFLTREL-AED-GYSGVEVRVT--PTRTEIIIMATRTQ-NVL---GE--K-GRRIRELTAVVQKRF-NF---AE-GTVELY---AEKVAT-RGLCAIAQCESLRYKLIGGLAVRRACYGVLRFIM-E--S--SARGCEVVVSGKLR--GQRAKSMKFVDG-------LMIHSGDP-VNEYVDTAIRHVMLRQGVLGIKVKIML----PF----D--AS-----G-----------K-S--G-------P-------K-----------------------------RP-L-P----D-A---V-S--VV--E------PK---------------DE---E---I------P-T-----Q----------------P-Y--S--E-------Q-K----G------------------------V---K--P------------M----------------E---------P------------------------------------------------------------------------------------------------------------------------------------VAPGQPP--------Q----VPAA----------------------------------------------------------------------------------------------------------------------------------------------------------------------------------------------------------------------------------------------------------------------------------------------------------------------------------------------------------------------------------------------
>Holothuria_glaberrima@CT01070704.H1.1
------------------------------------------------------------KAELNEFLTREL-AED-GYSGVEVRVT--PTRTEIIILATRTQ-SVL---GE--K-GRRIRELTAVVQKRF-NF---PE-GTVELY---AEKVAT-RGLCAIAQCESLRYKLLGGLAVRRACYGVLRFIM-E--S--GAKGCEVVVSGKLR--GQRAKSMKFVDG-------LMIHSGNP-VRDYVDTAIRHVMLRQGVLGIKVKIML----PF----D--QT-----G-----------K-S--G-------P-------K-----------------------------KP-L-P----D-A---V-S--IV--E------PK---------------EE---E---P------V-P-----Q----------------P-Y--S--E-------Q-K----G------------------------A---K--P------------V----------------D---------L-------------------------T----------Q----------P------------------------------------------------------------------P---------A-------QPQAPPP----Q---Q----APV-----------------------------------------------------------------------------------------------------------------------------------------------------------------------------------------------------------------------------------------------------------------------------------------------------------------------------------------------------------------------------------------------
>Apostichopus_japonicus@CT02110418.H1.1
-------------------------------------M-AA-Q--ISKKRK--FVADGVFKAELNEFLTREL-AED-GYSGVEVRVT--PTRTEIIILATRTQ-SVL---GE--K-GRRIRELTAVVQKRF-SF---PE-GSVELY---AEKVAT-RGLCAIAQCESLRYKLLGGLAVRRACYGVLRFIM-E--S--GAKGCEVVVSGKLR--GQRAKSMKFVDG-------LMIHSGNP-VRDYVDTAIRHVMLRQGVLGIKVKIML----PF----D--QT-----G-----------K-S--G-------P-------K-----------------------------KP-L-P----D-A---V-S--IV--E------PK---------------DE---E---T------V-S-----Q----------------P-Y--S--E-------Q-K----G------------------------A---K--P------------A----------------D---------V-------------------------P----------P-----------------------------------------------------------------------------Q---------Q-------Q-------------------------QQ---PP--------A--QA-Q-GPPPQQ---A---------P---V-QP---L-P-Q-----AV----P-----QQ---------------------------------------------------------------------------------------------------------------------------------------------------------------------------------------------------------------------------------------------------------------------------------------------------------------
>Eucidaris_tribuloides@CT01120103.H1.1
---------------------------------------AT-Q--ISKKRK--FVADGVFKAELNEFLTREL-AED-GYSGVEVRVT--PTRTEIIILATRTQ-SVL---GE--K-GRRIRELTAVVQKRF-NF---AE-NTVELY---AEKVAT-RGLCAIAQCESLRYKLIGGLAVRRACYGVLRFIM-E--S--GAKGCEVVVSGKLR--GQRAKSMKFVDG-------LMIHSGNP-VKDYVDVAIRHVMLRQGVLGIKVKIMR----PF----D--QS-----G-----------K-M--G-------P-------K-----------------------------KP-L-P----D-V---I-S--IS--E------PK---------------EE---E---P------P-T-----Q----------------P-W--S--E-------Q-K----G------------------------A---K--P------------L----------------D-------------------------------------------------------------------------------------------------------------------------------------------------------------------PQAA-QA---PP-----------PQ-Q-QPMPGQ---A---------A---P-VV---Q-P-A-----PP----P----------------------------------------------------------------------------------------------------------------------------------------------------------------------------------------------------------------------------------------------------------------------------------------------------------------------
>Lytechinus_variegatus@JI442491.H1.1
-------------------------------------M-AT-Q--ISKKRK--FVADGVFKAELNEFLTREL-AED-GYSGVEVRVT--PTRTEIIILATRTQ-SVL---GE--K-GRRIRELTAVVQKRF-NF---AD-NTVELY---AEKVAT-RGLCAIAQCESLRYKLIGGLAVRRACYGVLRFIM-E--S--GAKGCEVVVSGKLR--GQRAKSMKFVDG-------LMIHSGAP-VRDYVDVAIRHVMLRQGVLGIKVKIMR----PF----D--ST-----G-----------K-T--G-------P-------K-----------------------------KP-L-P----D-V---I-S--IS--E------PK---------------DE---E---A------P-T-----Q----------------P-W--S--E-------Q-K----G--A---------------------P---K--P------------M----------------D---------Q-------------------------P---------------------------------------------------------------------------------------------------------------------Q---Q----PPQPG-QQ---PP--------A--P--Q-QPMPGA---A---------P---V-AQ---Q-P-------PP----P-----QQ-QPMM----------------------------------------------------------------------------------------------------------------------------------------------------------------------------------------------------------------------------------------------------------------------------------------------------------
>Crotalus_adamanteus@AFJ51308
-------------------------------------M-AV-Q--ISKKRK--FVADGIFKAELNEFLTREL-AED-GYSGVEVRVT--PTRTEIIILATRTQ-NVL---GE--K-GRRIRELTAVVQKRF-GF---PE-ASVELY---AEKVAT-RGLCAIAQAESLRYKLLGGLAVRRACYGVLRFIM-E--S--GAKGCEVVVSGKLR--GQRAKSMKFVDG-------LMIHSGDP-VNYYVDTAVRHVLLRQGVLGIKVKIML----PW----D--PS-----G-----------K-I--G-------P-------K-----------------------------KP-L-P----D-H---V-S--IV--E------PK---------------EE---I---L------P-T-----T----------------P-I--S--E-------Q-K----G------------------------T---K--P------------E----------------Q----------------------------------------------------------------------------------------------------------------------------P---------P-------M-----P----Q---P----VPTA----------------------------------------------------------------------------------------------------------------------------------------------------------------------------------------------------------------------------------------------------------------------------------------------------------------------------------------------------------------------------------------------
>Pan_paniscus@XP_003814751
-------------------------------------M-AV-Q--ISKKRK--FVADGIFKAELNEFLTREL-AED-GYSGVEVRVT--PTRTEIIILATRTQ-NVL---GE--K-GRRIRELTAVVQKRF-GF---PE-GSVELY---AEKVAT-RGLCAIAQAESLRYKLLGGLAVRRACYGVLRFIM-E--S--GAKGCEVVVSGKLR--GQRAKSMKFVDG-------LMIHSGDP-VNYYVDTAVRHVLLRQGVLGIKVKIML----PW----D--PT-----G-----------K-I--G-------P-------K-----------------------------KP-L-P----D-H---V-S--IV--E------PK---------------DE---I---L------P-T-----T----------------P-I--S--E-------Q-K----G------------------------G---K--P------------E----------------P----------------------------------------------------------------------------------------------------------------------------P---------A-------M-----P----Q---P----VPTA----------------------------------------------------------------------------------------------------------------------------------------------------------------------------------------------------------------------------------------------------------------------------------------------------------------------------------------------------------------------------------------------
>Sarcophilus_harrisii@XP_003764704
--------------------------------------------------X--FVADGIFKAELNEFLTREL-AED-GYSGVEVRVT--PTRTEIIILATRTQ-NVL---GE--K-GRRIRELTAVVQKRF-GF---PE-GSVELY---AEKVAT-RGLCAIAQAESLRYKLLGGLAVRRACYGVLRFIM-E--S--GAKGCEVVVSGKLR--GQRAKSMKFVDG-------LMIHSGDP-VNYYVDTAVRHVLLRQGVLGIKVKIML----PW----D--PS-----G-----------K-I--G-------P-------K-----------------------------KP-L-P----D-H---V-S--IV--E------PK---------------DE---I---L------P-T-----T----------------P-I--S--E-------Q-K----S------------------------G---K--A------------E----------------Q----------------------------------------------------------------------------------------------------------------------------P---------A-------M-----P----Q---P----VPTA----------------------------------------------------------------------------------------------------------------------------------------------------------------------------------------------------------------------------------------------------------------------------------------------------------------------------------------------------------------------------------------------
>Callorhinchus_milii@AFM90954
-------------------------------------M-AA-Q--ISKKRK--FVADGIFKAELNEFLTREL-AED-GYSGVEVRVT--PTRTEIIILATRTQ-NVL---GE--K-GRRIRELTAVVQKRF-GF---PE-GSVELY---AEKVAT-RGLCAIAQAESLRYKLLGGLAVRRACYGVLRFIM-E--S--GAKGCEVVVSGKLR--GQRAKSMKFVDG-------LMIHSGDP-VNYYVDTAVRHVLLRQGVLGIKVKIML----PW----D--PS-----G-----------K-I--G-------P-------K-----------------------------KP-L-P----D-H---V-S--IV--E------PK---------------DE---I---L------P-T-----T----------------P-I--S--E-------Q-K----G------------------------G---K--P------------E----------------Q---------P--VIQ--------------------Q-----------------------------------------------------------------------------------P----G---------P-------V-----PTA-------------------------------------------------------------------------------------------------------------------------------------------------------------------------------------------------------------------------------------------------------------------------------------------------------------------------------------------------------------------------------------------------------------
>Gorilla_gorilla_gorilla@XP_004051876
-------------------------------------M-AV-Q--ISKKRK--FVADGIFKAELNEFLTREL-AED-GYSGVEVRVT--PTRTEIIILATRTQ-NVL---GE--K-GRRIRELTAVVQKRF-GF---PE-GSVELY---AEKVAT-RGLCAIAQAESLRYKLLGGLAVRRACYGVLRFIM-E--S--GAKGCEVVVSGKLR--GQRAKSMKFVDG-------LMIHSGDP-VNYYVDTAVRHVLLRQGVLGIKVKIML----PW----D--PT-----G-----------K-I--G-------P-------K-----------------------------KP-L-P----D-H---V-S--IV--E------PK---------------DE---I---L------P-T-----T----------------P-I--S--E-------Q-K----G------------------------G---K--P------------E----------------P----------------------------------------------------------------------------------------------------------------------------P---------A-------M-----P----Q---P----VPTA----------------------------------------------------------------------------------------------------------------------------------------------------------------------------------------------------------------------------------------------------------------------------------------------------------------------------------------------------------------------------------------------
>Chelonia_mydas@EMP31747
---------------------------------------------------------------------------------------------------------------------------------------------------------------------------------------------M-E--S--GAKGCEVVVSGKLR--GQRAKSMKFVNG-------LMIHSGDP-VNYDVNTAVCLVLLRQGVLGIKVKIVL----PW----D--PS-----G-----------K-I--G-------P-------K-----------------------------KP-L-P----D-H---V-S--IV--E------PK---------------EE---I---L------P-T-----T----------------P-I--S--E-------Q-K----G------------------------G---K--P------------E----------------Q----------------------------------------------------------------------------------------------------------------------------P---------A-------T-----P----Q---P----VPTA----------------------------------------------------------------------------------------------------------------------------------------------------------------------------------------------------------------------------------------------------------------------------------------------------------------------------------------------------------------------------------------------
>Doliolum_nationalis@Dnat2247.H1.1
------------------------------------------P--MSKKKK--FVLDGLFKAELNELLWREL-AED-GYSGVEVRVT--PNRTEIIILATRTQ-NVL---GE--K-GRRIRELTAMVQKRF-KF---KD-DSVELY---AEKVAN-RGLCATAQCESLRYKLLGGLAVRRACYGVLRFIM-E--S--GAKGCEVVVSGKLR--GQRAKAMKFVDG-------LMIHSGAP-VRDYVDTAVRHVLLRQGVLGIKVKIML----PW----D--PN-----G-----------K-I--G-------P-------K-----------------------------NP-L-P----D-N---V-S--IV--E------PK---------------EE---E---P------I-T-----G----------------P-R--S--E-------S-K----G------------------------T---K--P------------A----------------A---------T------------------------------------------------------------------------------------------------------------------------------------------E----A------Q-APQQA-AM---QS--------M--PAPA-ATPVGM---P---------P-------------------------------------------------------------------------------------------------------------------------------------------------------------------------------------------------------------------------------------------------------------------------------------------------------------------------------------------------
>Salpa_fusiformis@Sfus12673.H1.1
------------------------------------------P--ITKTRK--FVQDGLFKAELNELLWREL-AED-GYSGVEVRQT--PQRTEIIILATRTQ-SVL---GE--K-GRRIRELTSMVQKRF-KF---AD-GACELY---AEKVAN-RGLCATAQCESLRYKLIGGLAVRRACYGVLRFIM-E--S--GAKGCEVVVSGKLR--GQRAKSMKFVDG-------LMIHSGQP-VKEYVDTAVRHVMLRQGVLGIKVKIML----PF----D--PT-----G-----------K-N--G-------P-------K-----------------------------RP-L-P----D-C---V-N--IV--E------PK---------------EE---E---H------I-G-----G----------------P-R--S--E-------A-K----N------------------------V---R--P-----------------------------A---------E------------------------------------------------------------------------------------------------------------------------------------------P----V------Q-APAQA-AV---PA--------V--QAPV----------------------------------------------------------------------------------------------------------------------------------------------------------------------------------------------------------------------------------------------------------------------------------------------------------------------------------------------------------------------
>Ophionotus_victoriae@CT02130529.H1.1
----------------------------------------A-Q--ISKKRK--FVADGVFKAELNEFLTREL-AED-GYSGVEVRVT--PTRTEIIILATRTQ-NVL---GE--K-GRRIRELTAVVQKRF-NF---TE-GTVELY---AEKVAT-RGLCAIAQCESLRYKLIGGLAVRRACYGVLRFIM-E--S--DARGCEVVVSGKLR--GQRAKSMKFVDG-------LMIHSGDP-VNDYVDTAVRHVMLRQGVLGIKVKIML----PY----D--AS-----G-----------K-Q--G-------P-------K-----------------------------KH-L-P----D-A---I-T--IV--D------PK---------------EE---E---V------P-A-----Q----------------P-Y--S--E-------Q-K----G------------------------T---K--P------------T----------------D---------T----------------------------------------------------------------------------------------------------------------------------------------QPP----P---G----GPVA----------------------------------------------------------------------------------------------------------------------------------------------------------------------------------------------------------------------------------------------------------------------------------------------------------------------------------------------------------------------------------------------
>Botryllus_schlosseri@CT01131025.H1.1
-------------------------------------M-TT-Q--ISKKRK--FVRDGLFKAELNQLLWKEL-AED-GYSGVEVRVT--PSRTEIIIMATRTQ-NVL---GE--K-GRRIRELTAMVQKRF-KF---AD-GAVELY---AEKVAN-RGLCATAQCESLRYKLLGGLAVRRACYGVLRFIM-E--S--GAKGCEVVVSGKLR--GQRAKAMKFVDG-------LMIHSGNP-VREYVDTAVRHVLLRQGVLGIKVKIML----PW----D--PN-----G-----------K-I--G-------P-------K-----------------------------KP-L-P----D-H---V-S--IV--E------PK---------------DE---E---A------I-S-----G----------------P-K--S--E-------S-K----T------------------------P---K--P------------E----------------P---------V------------------------------------------------------------------------------------------------------------------------------------------P-Q--V---P--Q-GMGQQ-SM----P--------M--PS-A-GPPMGG---P---------S---M---------------------------------------------------------------------------------------------------------------------------------------------------------------------------------------------------------------------------------------------------------------------------------------------------------------------------------------------
>Alligator_sinensis@XM_006021969.H1.1
-------------------------------------M-AV-Q--ISKKRK--FVADGIFKAELNEFLTREL-AED-GYSGVEVRVT--PTRTEIIILATRTQ-NVL---GE--K-GRRIRELTAVVQKRF-GF---PE-GSVELY---AEKVAT-RGLCAIAQAESLRYKLLGGLAVRRACYGVLRFIM-E--S--GAKGCEVVVSGKLR--GQRAKSMKFVDG-------LMIHSGDP-VNYYVDTAVRHVLLRQGVLGIKVKIML----PW----D--PS-----G-----------K-I--G-------P-------K-----------------------------KP-L-P----D-H---V-S--IV--E------PK---------------EE---I---L------P-T-----T----------------P-I--S--E-------Q-K----G------------------------S---K--P------------E----------------Q----------------------------------------------------------------------------------------------------------------------------P---------A-------M-----P----Q---P----VPTA----------------------------------------------------------------------------------------------------------------------------------------------------------------------------------------------------------------------------------------------------------------------------------------------------------------------------------------------------------------------------------------------
>Ambystoma_mexicanum@CT01131211.H1.1
-------------------------------------M-AV-Q--ISKKRK--FVADGIFKAELNEFLTREL-AED-GYSGVEVRVT--PTRTEIIILATRTQ-NVL---GE--K-GRRIRELTAVVQKRF-GF---PE-GSVELY---AEKVAT-RGLCAIAQAESLRYKLLGGLAVRRACYGVLRFIM-E--S--GSKGCEVVVSGKLR--GQRAKSMKFVDG-------LMIHSGDP-VNYYVDTAVRHVLLRQGVLGIKVKIML----PW----D--PS-----G-----------K-I--G-------P-------K-----------------------------KP-L-P----D-H---V-S--IV--E------PK---------------DE---I---L------P-T-----T----------------P-I--S--E-------Q-K----G------------------------G---K--P------------E----------------P---------Q-------------------------L----------P----------Q--Q---------P----------P--------------------Q------------Q---P----P---------A-------M-----P----P---P----VPTA----------------------------------------------------------------------------------------------------------------------------------------------------------------------------------------------------------------------------------------------------------------------------------------------------------------------------------------------------------------------------------------------
>Caiman_crocodilus@CT01131211.H1.1
-------------------------------------M-AV-Q--ISKKRK--FVADGIFKAELNEFLTREL-AED-GYSGVEVRVT--PTRTEIIILATRTQ-NVL---GE--K-GRRIRELTAVVQKRF-GF---PE-GSVELY---AEKVAT-RGLCAIAQAESLRYKLLGGLAVRRACYGVLRFIM-E--S--GAKGCEVVVSGKLR--GQRAKSMKFVDG-------LMIHSGDP-VNYYVDTAVRHVLLRQGVLGIKVKIML----PW----D--PS-----G-----------K-I--G-------P-------K-----------------------------KP-L-P----D-H---V-S--IV--E------PK---------------EE---I---L------P-T-----T----------------P-I--S--E-------Q-K----G------------------------S---K--P------------E----------------Q----------------------------------------------------------------------------------------------------------------------------P---------A-------M-----P----Q---P----VPTA----------------------------------------------------------------------------------------------------------------------------------------------------------------------------------------------------------------------------------------------------------------------------------------------------------------------------------------------------------------------------------------------
>Chelonoidis_nigra@Contig21673.H1.1
-------------------------------------M-AV-Q--ISKKRK--FVADGIFKAELNEFLTREL-AED-GYSGVEVRVT--PTRTEIIILATRTQ-NVL---GE--K-GRRIRELTAVVQKRF-GF---PE-GSVELY---AEKVAT-RGLCAIAQAESLRYKLLGGLAVRRACYGVLRFIM-E--S--GAKGCEVVVSGKLR--GQRAKSMKFVDG-------LMIHSGDP-VNYYVDTAVRHVLLRQGVLGIKVKIML----PW----D--PS-----G-----------K-I--G-------P-------K-----------------------------KP-L-P----D-H---V-S--IV--E------PK---------------EE---I---L------P-T-----T----------------P-I--S--E-------Q-K----G------------------------G---K--P------------E----------------Q----------------------------------------------------------------------------------------------------------------------------P---------A-------M-----P----Q---P----VPTA----------------------------------------------------------------------------------------------------------------------------------------------------------------------------------------------------------------------------------------------------------------------------------------------------------------------------------------------------------------------------------------------
>Crocodylus_niloticus@CT02131211.H1.1
---------------------------------------AX-Q--ISKKRK--FVADGIFKAELNEFLTREL-AED-GYSGVEVRVT--PTRTEIIILATRTQ-NVL---GE--K-GRRIRELTAVVQKRF-GF---PE-GSVELY---AEKVAT-RGLCAIAQAESLRYKLLGGLAVRRACYGVLRFIM-E--S--GAKGCEVVVSGKLR--GQRAKSMKFVDG-------LMIHSGDP-VNYYVDTAVRHVLLRQGVLGIKVKIML----PW----D--PS-----G-----------K-I--G-------P-------K-----------------------------KP-L-P----D-H---V-S--IV--E------PK---------------EE---I---L------P-T-----T----------------P-I--S--E-------Q-K----G------------------------S---K--P------------E----------------Q----------------------------------------------------------------------------------------------------------------------------P---------A-------M-----P----Q---P----VPTA----------------------------------------------------------------------------------------------------------------------------------------------------------------------------------------------------------------------------------------------------------------------------------------------------------------------------------------------------------------------------------------------
>Cyclorana_alboguttata@Calb7476.H1.1
-------------------------------------M-AV-Q--ISKKRK--FVADGIFKAELNEFLTREL-AED-GYSGVEVRVT--PTRTEIIILATRTQ-NVL---GE--K-GRRIRELTAVVQKRF-GF---PE-GSVELY---AEKVAT-RGLCAIAQAESLRYKLLGGLAVRRACYGVLRFIM-E--S--GAKGCEVVVSGKLR--GQRAKSMKFVDG-------LMIHSGDP-VNYYVDTAVRHVLLRQGVLGIKVKIML----PW----D--PS-----G-----------K-I--G-------P-------K-----------------------------KP-L-P----D-H---V-S--IV--E------PK---------------EE---I---L------P-T-----T----------------P-I--S--E-------Q-K----G------------------------A---K--P------------E----------------Q---------P-------------------------A---------------------Q-------------------------------------------------------------P----P---------A-------M-----P----Q---P----VPTA----------------------------------------------------------------------------------------------------------------------------------------------------------------------------------------------------------------------------------------------------------------------------------------------------------------------------------------------------------------------------------------------
>Cynops_pyrrhogaster@CT01131211.H1.1
----------------------------------------------SKKRK--FVADGIFKAELNEFLTREL-AED-GYSGVEVRVT--PTRTEIIILATRTQ-NVL---GE--K-GRRIRELTAVVQKRF-GF---PE-GSVELY---AEKVAT-RGLCAIAQAESLRYKLLGGLAVRRACYGVLRFIM-E--S--GSKGCEVVVSGKLR--GQRAKSMKFVDG-------LMIHSGDP-VNYYVDTAVRHVLLRQGVLGIKVKIML----PW----D--PS-----G-----------K-I--G-------P-------K-----------------------------KP-L-P----D-H---V-S--IV--E------PK---------------DE---I---L------P-T-----T----------------P-M--S--E-------Q-K----G------------------------G---K--P------------E----------------Q----------------------------------------------P----------P--Q---------Q----------P--------------------Q------------Q---P----P---------A-------M-----P----Q---P----VPTA----------------------------------------------------------------------------------------------------------------------------------------------------------------------------------------------------------------------------------------------------------------------------------------------------------------------------------------------------------------------------------------------
>Elaphe_guttata@CT01131211.H1.1
-------------------------------------M-AV-Q--ISKKRK--FVADGIFKAELNEFLTREL-AED-GYSGVEVRVT--PTRTEIIILATRTQ-NVL---GE--K-GRRIRELTAVVQKRF-GF---PE-ASVELY---AEKVAT-RGLCAIAQAESLRYKLLGGLAVRRACYGVLRFIM-E--S--GAKGCEVVVSGKLR--GQRAKSMKFVDG-------LMIHSGDP-VNYYVDTAVRHVLLRQGVLGIKVKIML----PW----D--PS-----G-----------K-I--G-------P-------K-----------------------------KP-L-P----D-H---V-S--IV--E------PK---------------EE---I---L------P-T-----T----------------P-I--S--E-------Q-K----G------------------------T---K--P------------EQ---------------Q----------------------------------------------------------------------------------------------------------------------------P---------P-------M-----P----Q---P----VPTA----------------------------------------------------------------------------------------------------------------------------------------------------------------------------------------------------------------------------------------------------------------------------------------------------------------------------------------------------------------------------------------------
>Emys_orbicularis@CT01131211.H1.1
-------------------------------------M-AV-Q--ISKKRK--FVADGIFKAELNEFLTREL-AED-GYSGVEVRVT--PTRTEIIILATRTQ-NVL---GE--K-GRRIRELTAVVQKRF-GF---PE-GSVELY---AEKVAT-RGLCAIAQAESLRYKLLGGLAVRRACYGVLRFIM-E--S--GAKGCEVVVSGKLR--GQRAKSMKFVDG-------LMIHSGDP-VNYYVDTAVRHVLLRQGVLGIKVKIML----PW----D--PS-----G-----------K-I--G-------P-------K-----------------------------KP-L-P----D-H---V-S--IV--E------PK---------------EE---I---L------P-T-----T----------------P-I--S--E-------Q-K----G------------------------G---K--P------------E----------------Q----------------------------------------------------------------------------------------------------------------------------P---------A-------M-----P----Q---P----VPTA----------------------------------------------------------------------------------------------------------------------------------------------------------------------------------------------------------------------------------------------------------------------------------------------------------------------------------------------------------------------------------------------
>Eublepharis_macularius@CT01131211.H1.1
------------------------------------------------------------------------------------------------------------------------------------------------LY---AEKVAT-RGLCAIAQAESLRYKLLGGLAVRRACYGVLRFIM-E--S--GAKGCEVVVSGKLR--GQRAKSMKFVDG-------LMIHSGDP-VNYYVDTAVRHVLLRQGVLGIKVKIML----PW----D--PS-----G-----------K-I--G-------P-------K-----------------------------KP-L-P----D-H---V-S--IV--E------PK---------------DE---I---L------P-T-----T----------------P-I--S--E-------Q-K----G------------------------T---K--P------------EQ---------------Q----------------------------------------------------------------------------------------------------------------------------P---------P-------M-----P----Q---P----VPTA----------------------------------------------------------------------------------------------------------------------------------------------------------------------------------------------------------------------------------------------------------------------------------------------------------------------------------------------------------------------------------------------
>Lampropholis_coggeri@CT01131211.H1.1
-------------------------------------M-AV-Q--ISKKRK--FVADGIFKAELNEFLTREL-AED-GYSGVEVRVT--PTRTEIIILATRTQ-NVL---GE--K-GRRIRELTAVVQKRF-GF---PE-GSVELY---AEKVAT-RGLCAIAQAESLRYKLLGGLAVRRACYGVLRFIM-E--S--GAKGCEVVVSGKLR--GQRAKSMKFVDG-------LMIHSGDP-VNYYVDTAVRHVLLRQGVLGIKVKIML----PW----D--PS-----G-----------K-I--G-------P-------K-----------------------------KP-L-P----D-H---V-S--IV--E------PK---------------EE---I---L------P-T-----T----------------P-I--S--E-------Q-K----G------------------------S---K--P------------E----------------Q----------------------------------------------------------------------------------------------------------------------------P---------P-------M-----P----Q---P------------------------------------------------------------------------------------------------------------------------------------------------------------------------------------------------------------------------------------------------------------------------------------------------------------------------------------------------------------------------------------------------------
>Latimeria_chalumnae@CT01131211.H1.1
-------------------------------------M-AL-Q--ISKKRK--FVSDGIFKAELNEFLTREL-AED-GYSGVEVRVT--PTRTEIIILATRTQ-NVL---GE--K-GRRIRELTAVVQKRF-GF---PE-GSVELY---AEKVAT-RGLCAIAQAESLRYKLLGGLAVRRACYGVLRFIM-E--S--GAKGCEVVVSGKLR--GQRAKSMKFVDG-------LMIHSGDP-VNYYVDTAVRHVLLRQGVLGIKVKIML----PW----D--PS-----G-----------K-I--G-------P-------K-----------------------------KP-L-P----D-H---V-S--IV--E------PK---------------EE---I---L------P-T-----T----------------P-I--S--E-------Q-K----G------------------------G---K--P------------E----------------Q----------------------------------------------------------------------------------------------------------------------------P---------A-------I-----P----Q---P----VPTA----------------------------------------------------------------------------------------------------------------------------------------------------------------------------------------------------------------------------------------------------------------------------------------------------------------------------------------------------------------------------------------------
>Latimeria_menadoensis@GAPS01053100.H1.2
-------------------------------------M-AL-Q--ISKKRK--FVSDGIFKAELNEFLTREL-AED-GYSGVEVRVT--PTRTEIIILATRTQ-NVL---GE--K-GRRIRELTAVVQKRF-GF---PE-GSVELY---AEKVAT-RGLCAIAQAESLRYKLLGGLAVRRACYGVLRFIM-E--S--GAKGCEVVVSGKLR--GQRAKSMKFVDG-------LMIHSGDP-VNYYVDTAVRHVLLRQGVLGIKVKIML----PW----D--PS-----G-----------K-I--G-------P-------K-----------------------------KP-L-P----D-H---V-S--IV--E------PK---------------EE---I---L------P-T-----T----------------P-I--S--E-------Q-K----G------------------------G---K--P------------E----------------Q----------------------------------------------------------------------------------------------------------------------------P---------A-------I-----P----Q---P----VPTA----------------------------------------------------------------------------------------------------------------------------------------------------------------------------------------------------------------------------------------------------------------------------------------------------------------------------------------------------------------------------------------------
>Notophthalmus_viridescens@Nvir4120.H1.1
-------------------------------------M-AV-Q--ISKKRX--FVADGIFXAELNEFLTREL-AED-GYSGVEVRVT--PTRTEIIILATRTQ-NVL---GE--K-GRRIRELTAVVQKRF-GF---PE-GSVELY---AEKVAX-RGLCAIAQAESLRYKLLGGLAVRRACYGVLRFIM-E--S--GSKGCEVVXSGKLR--GQRAKSMKFVDG-------LMIHSGDP-VNYYVDTAVRHVLLRQGVLXIKVXIML----PX----D--PS-----G-----------K-I--G-------P-------K-----------------------------KP-L-P----D-H---V-S--IV--E------PK---------------DE---I---L------P-T-----T----------------P-M--X--E-------Q-K----G------------------------G---K--P------------E-----------------------------------------------------------------------------Q---------P----------P--------------------Q------------Q---P--------------------------------------------------------------------------------------------------------------------------------------------------------------------------------------------------------------------------------------------------------------------------------------------------------------------------------------------------------------------------------------------------------------------------------------------
>Pelodiscus_sinensis@toto43627.H1.1
-------------------------------------M-AV-Q--ISKKRK--FVADGIFKAELNEFLTREL-AED-GYSGVEVRVT--PTRTEIIILATRTQ-NVL---GE--K-GRRIRELTAVVQKRF-GF---PE-GSVELY---AEKVAT-RGLCAIAQAESLRYKLLGGLAVRRACYGVLRFIM-E--S--GAKGCEVVVSGKLR--GQRAKSMKFVDG-------LMIHSGDP-VNYYVDTAVRHVLLRQGVLGIKVKIML----PW----D--PS-----G-----------K-I--G-------P-------K-----------------------------KP-L-P----D-H---V-S--IV--E------PK---------------EE---I---L------P-T-----T----------------P-I--S--E-------Q-K----G------------------------G---K--P------------E----------------Q----------------------------------------------------------------------------------------------------------------------------P---------A-------M-----P----Q---P----VPTA----------------------------------------------------------------------------------------------------------------------------------------------------------------------------------------------------------------------------------------------------------------------------------------------------------------------------------------------------------------------------------------------
>Phrynops_hilarii@Contig16610.H1.1
-------------------------------------M-AV-Q--ISKKRK--FVADGIFKAELNEFLTREL-AED-GYSGVEVRVT--PTRTEIIILATRTQ-NVL---GE--K-GRRIRELTAVVQKRF-GF---PE-GSVELY---AEKVAT-RGLCAIAQAESLRYKLLGGLAVRRACYGVLRFIM-E--S--GAKGCEVVVSGKLR--GQRAKSMKFVDG-------LMIHSGDP-VNYYVDTAVRHVLLRQGVLGIKVKIML----PW----D--PS-----G-----------K-I--G-------P-------K-----------------------------KP-L-P----D-H---V-S--IV--E------PK---------------EE---I---L------P-T-----T----------------P-I--S--E-------Q-K----G------------------------G---K--P------------E----------------Q----------------------------------------------------------------------------------------------------------------------------P---------A-------M-----P----Q---P----VPTA----------------------------------------------------------------------------------------------------------------------------------------------------------------------------------------------------------------------------------------------------------------------------------------------------------------------------------------------------------------------------------------------
>Podarcis_sp.@Contig89.H1.1
-------------------------------------M-AV-Q--ISKKRK--FVADGIFKAELNEFLTREL-AED-GYSGVEVRVT--PTRTEIIILATRTQ-NVL---GE--K-GRRIRELTAVVQKRF-GF---PE-GSVELY---AEKVAT-RGLCAIAQAESLRYKLLGGLAVRRACYGVLRFIM-E--S--GAKGCEVVVSGKLR--GQRAKSMKFVDG-------LMIHSGDP-VNYYVDTAVRHVLLRQGVLGIKVKIML----PW----D--PS-----G-----------K-I--G-------P-------K-----------------------------KP-L-P----D-H---V-S--IV--E------PK---------------EE---I---L------P-T-----T----------------P-I--S--E-------Q-K----G------------------------T---K--P------------E----------------Q----------------------------------------------------------------------------------------------------------------------------P---------P-------M-----P----Q---P----VPTA----------------------------------------------------------------------------------------------------------------------------------------------------------------------------------------------------------------------------------------------------------------------------------------------------------------------------------------------------------------------------------------------
>Pogona_vitticeps@CT01131211.H1.1
----------------------------------------------SKKRK--FVADGIFKAELNEFLTREL-AED-GYSGVEVRVT--PTRTEIIILATRTQ-NVL---GE--K-GRRIRELTAVVQKRF-GF---PE-GSVELY---AEKVAT-RGLCAIAQAESLRYKLLGGLAVRRACYGVLRFIM-E--S--GAKGCEVVVSGKLR--GQRAKSMKFVDG-------LMIHSGDP-VNYYVDTAVRHVLLRQGVLGIKVKIML----PW----D--PS-----G-----------K-I--G-------P-------K-----------------------------KP-L-P----D-H---V-S--IV--E------PK---------------ED---I---L------P-T-----T----------------P-I--S--E-------Q-K----G------------------------A---K--P------------E----------------Q----------------------------------------------------------------------------------------------------------------------------P---------P-------M-----P----Q---P----VPTA----------------------------------------------------------------------------------------------------------------------------------------------------------------------------------------------------------------------------------------------------------------------------------------------------------------------------------------------------------------------------------------------
>Protopterus_annectens@CT01131211.H1.1
-------------------------------------M-AV-Q--ISKKRK--FVADGIFKAELNEFLTREL-AED-GYSGVEVRVT--PTRTEIIILATRTQ-NVL---GE--K-GRRIRELTAVVQKRF-GF---PE-GSVELY---AEKVAT-RGLCAIAQAESLRYKLLGGLAVRRACYGVLRFIM-E--S--GAKGCEVVVSGKLR--GQRAKSMKFVDG-------LMIHSGDP-VNYYVDTAVRHVLLRQGVLGIKVKIML----PW----D--PS-----G-----------K-I--G-------P-------K-----------------------------KP-L-P----D-H---V-S--IV--E------PK---------------EE---I---L------P-T-----T----------------P-I--S--E-------Q-K----G------------------------T---K--P------------E----------------P----------------------------------------------------------------------------------------------------------------------------P---------A-------M-----P----Q---P----VPTA----------------------------------------------------------------------------------------------------------------------------------------------------------------------------------------------------------------------------------------------------------------------------------------------------------------------------------------------------------------------------------------------
>Python_regius@CT01131211.H1.1
-------------------------------------M-AV-Q--ISKKRK--FVADGIFKAELNEFLTREL-AED-GYSGVEVRVT--PTRTEIIILATRTQ-NVL---GE--K-GRRIRELTAVVQKRF-GF---PE-GSVELY---AEKVAT-RGLCAIAQAESLRYKLLGGLAVRRACYGVLRFIM-E--S--GAKGCEVVVSGKLR--GQRAKSMKFVDG-------LMIHSGDP-VNYYVDTAVRHVLLRQGVLGIKVKIML----PW----D--PS-----G-----------K-I--G-------P-------K-----------------------------KP-L-P----D-H---V-S--IV--E------PK---------------EE---I---L------P-T-----T----------------P-I--S--E-------Q-K----G------------------------T---K--P------------E----------------Q----------------------------------------------------------------------------------------------------------------------------P---------P-------M-----P----Q---P----VPTA----------------------------------------------------------------------------------------------------------------------------------------------------------------------------------------------------------------------------------------------------------------------------------------------------------------------------------------------------------------------------------------------
>Rana_chensinensis@Rche84463.H1.1
-------------------------------------------------RK--FVADGIFKAELNEFLTREL-AED-GYSGVEVRVT--PTRTEIIILATRTQ-NVL---GE--K-GRXIRELTAVVQKRF-GF---PE-G----------------------------------------------------------------------------------------------------------------------------------------------------------------------------------------------------------------------------------------------------------------------------------------------------------------------------------------------------------------------------------------------------------------------------------------------------------------------------------------------------------------------------------------------------------------------------------------------------------------------------------------------------------------------------------------------------------------------------------------------------------------------------------------------------------------------------------------------------------------------------------------------------------------------------------------------------------------------
>Trachemys_scripta@CT01131211.H1.1
-------------------------------------------------RK--FVADGIFKAELNEFLTREL-AED-GYSGVEVRVT--PTRTEIIILATRTQ-NVL---GE--K-GRRIRELTAVVQKRF-GF---PE-GSVELY---AEKVAT-RGLCAIAQAESLRYKLLGGLAVRRACYGVLRFIM-E--S--GAKGCEVVVSGKLR--GQRAKSMKFVDG-------LMIHSGDP-VNYYVDTAVRHVLLRQGVLGIKVKIML----PW----D--PS-----G-----------K-I--G-------P-------K-----------------------------KP-L-P----D-H---V-S--IV--E------PK---------------EE---I---L------P-T-----T----------------P-I--S--E-------Q-K----G------------------------G---K--P------------E----------------Q----------------------------------------------------------------------------------------------------------------------------P---------A-------M-----P----Q---P----VPTA----------------------------------------------------------------------------------------------------------------------------------------------------------------------------------------------------------------------------------------------------------------------------------------------------------------------------------------------------------------------------------------------
