# Supplementary material for: A phylogenomic framework and timescale for comparative studies of tunicates
Source: BMC Biol. 2018 Apr 13;16:39. doi: 10.1186/s12915-018-0499-2 (PMC5899321; doi:10.1186/s12915-018-0499-2)
Supplement: Supplementary file 4 — Supporting data. Transcriptome assemblies, alignments, and trees. (ZIP 38502 kb) [file 12915_2018_499_MOESM4_ESM.zip › 12915_2018_499_MOESM4_ESM/12915_2018_499 (Delsuc) Files Updated 23-03-2018/rps4.fasta]

>Latimeria_chalumnae@AAS49567
---------------------------MA-RGP---KKHLKRVAAPR-----HWMLDKLTGV-FAPRPSTGPHKLRECLPLIIFLRNRLKYALTGDEVKKICMQR--FIKIDGKVRTDITYPAGFMDVISIE----KTGEHFRLVYDTKGRFAVHRIT----A--EETKYKLCKV------RKV--------------FV-------GTK--------------G-IPHLVTHDARTI-RY-P-----------D-P---L--IKVNDTVQIDL---NT-----------------G-----------------K------IT-------DFIKFDTGNQCMVIGGANLGRVGVITNR--EK---HPGSFD-VVHVKDA--NG-NS----FAT-RLSNIFVI--GK-G-NKP-WIS-L-P-----------R-------GKG-----I--R----------------------------L-----------TIAEERDKR-LA-AK-QSS----------------------------------------------------------------------------------------------------------------------------------
>Ambystoma_mexicanum@45814089.1
---------------------------MA-RGP---KKHLKRVAAPK-----HWMLDKLTGV-FAPRPSTGPHKLRECLPLIIFLRNRLKYALTGDEVKKICMQR--FIRIDGKVRTDITYPAGFMDVISIE----KTGEHFRLVYDTKGRFAVHRIT----A--EEAKYKLCKI------RKI--------------FV-------GTK--------------G-IPHLVTHDARTI-RY-P-----------D-P---L--IKVNDTVNIDL---ET-----------------G-----------------K------IK-------DFIKFDTGNLCMVIGGANLGRIGIITNR--ER---HPGSFD-VVHVKDA--NG-NT----FAT-RLSNIFVI--GK-G-NKP-WIS-L-P-----------R-------GKG-----I--R----------------------------L-----------TIAEERDKR-LQ-AK-QTSG---------------------------------------------------------------------------------------------------------------------------------
>Monodelphis_domestica@AAC32105
---------------------------MA-RGP---KKHLKRVAAPK-----HWMLDKLTGV-FAPRPSTGPHKLRECLPLIIFLRNRLKYALTGDEVKKICMQR--FIKIDGKVRTDTTYPVGFMDVISIE----KTGEHFRLVYDTKGRFAVHRIT----A--EEAKYKLCKV------RKT--------------FV-------GTK--------------A-IPHLVTHDARTI-RY-P-----------D-P---L--IKMNDTIQIDL---ET-----------------G-----------------K------IT-------DFIKFDTGNMCMVTGGANLGRIGVITNR--EK---HPGSFD-VVHVKDA--NG-NS----FAT-RLSNIFVI--GK-G-NKP-WIS-L-P-----------R-------GKG-----I--R----------------------------L-----------TIAEERDKR-LA-AK-QNNG---------------------------------------------------------------------------------------------------------------------------------
>Xenopus_tropicalis@CAJ83152
---------------------------MA-RGP---KKHLKRVAAPK-----HWMLDKLTGV-FAPRPSTGPHKLRECLPLIIFLRNRLKYALTGDEVKKICMQR--FIKIDGKVRTDITYPAGFMDVISIE----KTGEHFRLVYDTKGRFAVHRIT----A--EEAKYKLCKV------RKT--------------WV-------GTK--------------G-IPHLVTHDARTI-RY-P-----------D-P---L--IKVNDTIQIDL---ET-----------------G-----------------K------IT-------DFIKFDTGNLCMVTGGANLGRIGVITNR--ER---HPGSFD-VVHVKDA--NG-NS----FAT-RLSNIFVI--GK-G-NKP-WIS-L-P-----------R-------GKG-----I--R----------------------------L-----------TIAEERDKR-LA-AK-QSSG---------------------------------------------------------------------------------------------------------------------------------
>Xenopus_laevis@AAH70591
---------------------------MA-RGP---KKHLKRVAAPK-----HWMLDKLTGV-FAPRPSTGPHKLRECLPLIIFLRNRLKYALTGDEVKKICMQR--FIKIDGKVRTDITYPAGFMDVISIE----KTGEHFRLVYDTKGRFAVHRIT----A--EEAKYKLCKV------RKT--------------WV-------GTK--------------G-IPHLVTHDARTI-RY-P-----------D-P---L--IKVNDTIQIDL---ET-----------------G-----------------K------IT-------DFIKFDTGNLCMVTGGANLGRIGVITNR--ER---HPGSFD-VVHVKDA--NG-NN----FAT-RLSNIFVI--GK-G-NKP-WIS-L-P-----------R-------GKG-----I--R----------------------------L-----------TIAEERDKR-LA-AK-QSSG---------------------------------------------------------------------------------------------------------------------------------
>Gallus_gallus@AAB59946
---------------------------MA-RGP---KKHLKRVAAPK-----HWMLDKLTGV-FAPRPSTGPHKLRECLPLIIFLRNRLKYALTGDEVKKICMQR--FIKIDGKVRTDITYPAGFMDVISIE----KTGEHFRLVYDTKGRFAVHRIT----A--EEAKYKLCKV------RKI--------------FV-------GTK--------------G-IPHLVTHDARTI-RY-P-----------D-P---L--IKVNDTIQIDL---ET-----------------G-----------------K------IT-------DFIKFDTGNLCMVTGGANLGRIGVITNR--ER---HPGSFD-VVHVKDA--NG-NS----FAT-RLSNIFVI--GK-G-NKP-WIS-L-P-----------R-------GKG-----I--R----------------------------L-----------TIAEERDKR-LA-AK-QSSG---------------------------------------------------------------------------------------------------------------------------------
>Mus_musculus@BAB29207
---------------------------MA-RGP---KKHMKRVAAPK-----HWMLDKLTGV-FAPRPSTGPHKLRECLPLIIFLRNRLKYALTGDEVKKICMQR--FIKIDGKVRTDITYPAGFMDVISID----KTGENFRLIYDTKGRFAVHRIT----P--EEAKYKLCKV------RKI--------------FV-------GTK--------------G-IPHLVTHDARTI-RY-P-----------D-P---L--IKVNDTIQIDL---ET-----------------G-----------------K------IT-------DFIKFDTGNLCMVTGGANLGRIGVITNR--ER---HPGSFD-VVHVKDA--NG-NS----FAT-RLSNIFVI--GK-G-NKP-WIS-L-P-----------R-------GKG-----I--R----------------------------L-----------TIAEERDKR-LA-AK-QSSG---------------------------------------------------------------------------------------------------------------------------------
>Mus_musculus@BAE22507
---------------------------MA-RGP---KKHLKRVAAPK-----HWMLDKLTGV-FAPRPSTGPHKLRECLPLIIFLRNRLKYALTGDEVKKICMQR--FIKIDGKVRTDITYPAGFMDVISID----KTGENFRLIYDTKGRFAVHRIT----P--EEAKYKLCKV------RKI--------------LV-------GTK--------------G-IPHLVTHDARTI-RY-P-----------D-P---L--IKVNDTIQIDL---ET-----------------G-----------------K------IT-------DFIKFDTGNLCMVTGGANLGRIGVITNR--ER---HPGSFD-VVHVKDA--NG-NS----FAT-RLSNIFVI--GK-G-NKP-WIS-L-P-----------R-------GKG-----I--R----------------------------L-----------TIAEERDKR-LA-AK-QSSG---------------------------------------------------------------------------------------------------------------------------------
>Mus_musculus@AAH47994
---------------------------MA-RGP---KKHLKRVAAPK-----HWMLDKLTGV-FAPRPSAGPHKLRECLPLIIFLRNRLKYALTGDEVKKICMQR--LIKIDGKVRTDVAYPAGFMDVISID----KSGENFRLIYDTKGRFAVHRIT----P--EEAKYKLCKV------RKI--------------FV-------GTK--------------G-IPHLVTHDARTI-RY-P-----------D-P---L--IKVNDTIQISL---ET-----------------G-----------------K------IT-------DFIKFDTGNLCMVTGGANLGRIGVITNR--ER---HPGSFD-VVHVKDA--NG-NG----FAT-RLSNIFVI--GK-G-NKP-WIS-L-P-----------R-------GKG-----I--R----------------------------L-----------TIAEERDKR-LA-AK-QSG----------------------------------------------------------------------------------------------------------------------------------
>Bos_taurus@DAA16615
---------------------------MA-RGP---KKHLKRVAAPK-----HWMLDKLTGV-FAPRPSTGPHKLRECLPLIIFLRNRLKYALTGDEVKKICMQR--FIKIDGKVRTDITYPAGFMDVISID----KTGENFRLIYDTKGRFAVHRIT----P--EEAKYKLCKV------RKI--------------FV-------GTK--------------G-IPHLVTHDARTI-RY-P-----------D-P---L--IKVNDTIQIDL---ET-----------------G-----------------K------IT-------DFIKFDTGNLCMVTGGANLGRIGVITNR--ER---HPGSFD-VVHVKDA--NG-NS----FAT-RLSNIFVI--GK-G-NKP-WIS-L-P-----------R-------GKG-----I--R----------------------------L-----------TIAEERDKR-LA-AK-QSSG---------------------------------------------------------------------------------------------------------------------------------
>Homo_sapiens@BAD96199
---------------------------MA-RGP---KKHLKRVAAPK-----HWMLDKLTGV-FAPRPSTGPHKLRECLPLIIFLRNRLKYALTGDEVKKICMQR--FIKIDGKVRTDITYPAGFMDVISID----KTGENFRLIYDTKGRFAVHRIT----P--EEAKYKLCKV------RKI--------------FV-------GTK--------------G-IPHLVTHDARTI-RY-P-----------D-P---L--IKVNDTIQIDL---ET-----------------G-----------------K------IT-------DFIKFDTGNLCMVTGGANLGRIGVITNR--ER---HPGSFD-VVHVKDA--NG-NS----FAT-RLSNIFVI--GK-G-NKP-WIS-L-P-----------R-------GKG-----I--R----------------------------L-----------TIAEERDKR-LA-AK-QSSG---------------------------------------------------------------------------------------------------------------------------------
>Monodelphis_domestica@AAC32106
---------------------------MA-RGP---KKHLKRVAAPK-----HWMLDKLTGV-FAPRPSTGPHKLRECLPLIIFLRNRLKYALTGDEVKKICMQR--FIKIDGKVRTDITYPAGFMDVISIE----KTGEHFRLVYDTKGRFAVHRIT----A--EEAKYKLCKV------RKI--------------FV-------ATK--------------G-IPHLVTHDARTI-RY-P-----------D-P---L--IKVNDTVQINL---ET-----------------G-----------------K------IT-------DFIKFDTGNLCMVTGGANLGRIGVITNR--EK---HPGSFD-VVHVKDA--NG-NS----FAT-RLSNIFVI--GK-G-NKP-WIS-L-P-----------R-------GKG-----I--R----------------------------L-----------TIAEERDKR-LA-AK-QSSG---------------------------------------------------------------------------------------------------------------------------------
>Monodelphis_domestica@XP_001365342
---------------------------MA-RGP---KKHLKRVAAPK-----HWMLDKLTGV-FAPRPSTGPHKLRECLPLIIFLRNRLKYALTGDEVKKICMQR--FIKIDGKVRTDITYPAGFMDVISIE----KTGEHFRLVYDTKGRFAVHRIT----A--EEAKYKLCKV------RKI--------------FV-------GTK--------------G-IPHLATHDARTI-RY-P-----------D-P---L--IKVNDTVQIDL---EA-----------------G-----------------K------IT-------DFIKFDTGNLCMVTGGANLGRIGVITNR--EK---HPGSFD-VVHVKDA--NG-NS----FAT-RLSNIFVI--GK-G-NKP-WIS-L-P-----------R-------GKG-----I--R----------------------------L-----------TIAEERDKR-LA-AK-QSSG---------------------------------------------------------------------------------------------------------------------------------
>Taeniopygia_guttata@ACH43711
---------------------------MA-RGP---KKHLKRVAAPK-----HWMLDKLTGV-FAPRPSTGPHKLRECLPLIIFLRNRLKYALTGDEVKKICMQR--FIKIDGKVRTDITYPAGFMDVISIE----KTGEHFRLVYDTKGRFAVHRIT----P--EEAKYKLCKV------RKI--------------FV-------GTK--------------G-IPHLVTHDARTI-RY-P-----------D-P---L--IKVNDTVQIDL---ET-----------------G-----------------K------IT-------DFIKFDTGNLCMVTGGANLGRIGVITNR--ER---HPGSFD-VVHVKDA--NG-NS----FAT-RLSNIFVI--GK-G-NKP-WIS-L-P-----------R-------GKG-----I--R----------------------------L-----------TIAEERDKR-LA-AK-QSSG---------------------------------------------------------------------------------------------------------------------------------
>Protopterus_dolloi@AAS49568
-----------------------------------------RVAAPK-----HWMLDKLTGV-FAPRPSTGPHKLRECLPLIIFLRNRLKYALTGDEVKKICMQR--FIKIDGKVRTDITYPSGFMDVISIE----KTGEHFRLVYDTKGRFAVHRIT----A--EEAKYKLCKV------RKI--------------FV-------RNK--------------G-IPHLVTHDARTI-RY-P-----------D-P---L--IKVNDTVQINL---ES-----------------G-----------------K------IT-------DMIKFDTGNLCMVTGGANLGRIGVITNR--ER---HPGSFD-VVHVKDA--NG-NS----FAT-RLSNIFVI--GK-G-NKP-WVS-L-P-----------R-------GKG-----I--R----------------------------L-----------TI---------------------------------------------------------------------------------------------------------------------------------------------------
>Ornithorhynchus_anatinus@XP_001510806
-------------------------XXXA-RGP---KKHLKRVAAPK-----HWMLDKLTGV-FAPRPSTGPHKLRECLPLIIFLRNRLKYALTGDEVKKICMQR--FIKIDGKVRTDITYPAGFMDVISIE----KTGEHFRLVYDTKGRFAVHRIT----A--EEAKYKLCKV------RKI--------------FV-------GTK--------------G-IPHLVTHEARTI-RY-P-----------D-P---L--IKVNDTVQIDL---ET-----------------G-----------------K------IT-------DFIKFDTGNLCMVTGGANLGRIGVITNR--ER---HPGSFD-VVHVKDA--NG-NS----FAT-RLSNIFVI--GK------------------------------------------------------------------------------------------------------------------------------------------------------------------------------------------------------------------------------------------
>Danio_rerio@AAH81584
---------------------------MA-RGP---KKHLKRVAAPK-----HWMLDKLTGV-FAPRPSTGPHKLRECLPLIIFLRNRLKYALTGDEVKKICMQR--FIKIDGKVRTDITYPTGFMDVVSIE----KTGENFRLIYDVKGRFTVHRIT----N--EEAKYKLCKV------RKI--------------LI-------GTK--------------G-IPHLVTHDARTI-RY-P-----------D-P---L--IKVNDTIRIDL---DT-----------------G-----------------K------IT-------DFIKFETGNMCMVTGGANLGRIGVITNR--EK---HPGSFD-VVHVKDS--IG-NS----FAT-RLSNIFVI--GK-G-NKP-WVS-L-P-----------R-------GKG-----V--R----------------------------L-----------TIAEERDKR-LA-AK-QSSS---------------------------------------------------------------------------------------------------------------------------------
>Scyliorhinus_canicula@AAN77887
-----------------------------------------RLAAPR-----HWMLDKLTGV-FAPRPSTGPHKLRECLPLIIFLRNRLKYALTGDEVKKICMQR--FIKIDGKVRTDITYPTGSMDVISID----KTSEHFRLIYDTKGRFAVHRIT----V--EEAKYKLCKV------RKI--------------RV-------GTK--------------G-IPHLVTHDARTI-RY-P-----------D-P---L--IKVNDTVQIDL---DT-----------------G-----------------K------IT-------DFIKFDTGNLCMVIGGANLGRIGVITNR--ER---HPGSFD-VVHVKDA--NG-NS----FAT-RLSNIFVI--GK-G-NKP-WVS-L-P-----------R-------GKG-----I--R----------------------------L-----------TI---------------------------------------------------------------------------------------------------------------------------------------------------
>Squalus_acanthias@CT01070725.H1.1
---------------------------MA-RGP---KKHLKRLAAPR-----HWMLDKLTGV-FAPRPSTGPHKLRECLPLIIFLRNRLKYALTGDEVKKICMQR--FIKIDGKVRTDITYPAGFMDVISID----KTSEHFRLIYDTKGRFAVHRIT----A--EEAKYKLCKV------RKI--------------RV-------GTK--------------G-IPHLVTHDARTI-RY-P-----------D-P---L--IKVNDTVQIDL---DT-----------------G-----------------K------IT-------DFIKFDTGNLCMVIGGANLGRIGVITNR--ER---HPGSFD-VVHVKDA--NG-NS----FAT-RLSNIFGI--GK-G-N--------------------------------------------------------------------------------------------------------------------------------------------------------------------------------------------------------------------------------------
>Leucoraja_erinacea@CT01080729.H1.1
---------------------------MA-RGP---KKHLKRLAAPR-----HWMLDKLTGV-FAPRPSTGPHKLRECLPLIIFLRNRLKYALTGDEVKKICMQR--FIKIDGKVRTDITYPAGFMDVISID----KTNEHFRLIYDTKGRFAVHRIT----A--EEAKYKLCKV------RRL--------------RV-------GTK--------------G-IPHLVTHDARTI-RY-P-----------D-P---L--IKVNDTVQIDL---DT-----------------G-----------------K------IT-------DFIKFDTANLCMVIGGANLGRIGVITNR--ER---HPGSFD-VVHVKDA--NG-NN----FAT-RLSNIFVI--GK-G-NKP-WVS-L-P-----------R-------GKG-----I--R----------------------------L-----------TI---------------------------------------------------------------------------------------------------------------------------------------------------
>Petromyzon_marinus@51789072.118
---------------------------MA-RGP---KKHLKRLAAPK-----HWMLDKLTGV-FAPRPSTGPHKLRECLPLIIFLRNRLKYALTGDEVKKICMQR--FIKVDGKVRTDSTYPAGFMDVITIE----KTGEHFRLIYDTKGRFAVHRIT----A--EEAKYKLCKV------KKV--------------RV-------GTK--------------G-IPFLVTHDARTI-RY-P-----------D-P---L--IKVNDTVQLDL---EA-----------------G-----------------K------IT-------DFIKFDTGNLCMVTGGANLGRIGVITNR--ER---HLGSFD-VVHVKDA--NG-NT----FAT-RLGNIFVI--GK-G-QKP-WVS-L-P-----------R-------GKG-----I--R----------------------------L-----------TIAEERDKR-LA-AK-Q------------------------------------------------------------------------------------------------------------------------------------
>Lethenteron_japonicum@CT01080929.H1.1
---------------------------MA-RGP---KKHLKRLAAPK-----HWMLDKLTGV-FAPRPSTGPHKLRECLPLIIFLRNRLKYALTGDEVKKICMQR--FIKVDGKVRTDSTYPAGFMDVITIE----KTGEHFRLIYDTKGRFAVHRIT----A--EEAKYKLCKV------KKV--------------RV-------GTK--------------G-IPFLVTHDARTI-RY-P-----------D-P---L--IKVNDTIQLDL---EA-----------------G-----------------K------IT-------DFIKFDTGNLCMVTGGANLGRIGVITNR--ER---HLGSFD-VVHVKDG--NG-NT----FAT-RLGNIFVI--GK-G-QKP-WVS-L-P-----------R-------GKG-----I--R----------------------------L-----------TIAEERDKR-LA-AK-Q------------------------------------------------------------------------------------------------------------------------------------
>Myxine_glutinosa@AAN77886
-----------------------------------------RLAAPK-----HWMLDKLTGV-FAPRPSTGPHRLRECLSLIIFLRNRLRYALTYDEVKKICMQR--LIKIDGKVRTDITYPAGFMDVITID----KTSENFRLIYDTKGRFAIHRIT----A--EEAKYKLCKI------RKR--------------RV-------ASK--------------G-IPFVVTHDARTI-RY-P-----------D-P---L--IKENDTVQVNL---EN-----------------G-----------------K------IT-------DFIKFETGNLCMVTGGANLGRVGIITSR--ER---HPGSFD-VVHVKDT--AG-NT----FAT-RLGNIFVI--GK-A-QKA-WVS-L-P-----------R-------GKG-----I--R----------------------------L-----------TI---------------------------------------------------------------------------------------------------------------------------------------------------
>Eptatretus_burgeri@53859902.2
---------------------------MA-RGP---KKHLKRLAAPK-----HWMLDKLTGV-FAPRPSCGPHKLRECLPLIIFLRNRLRYALTYNEVKKICMQR--LIKIDGKVRTDVTYPAGFMDVITID----KTSENFRLIYDTKGRFAIHRIT----A--EEAKYKLCKV------RKR--------------RV-------AVK--------------G-IPFVVTHDSRTI-RY-P-----------D-P---L--IKENDTVQVDL---AN-----------------G-----------------K------IT-------DFIKFETGNLCMVTGGANLGRVGIITSR--ER---HPGSFD-VVHVKDS--AG-NT----FAT-RLGNIFVI--GK-A-QKA-WVS-L-P-----------R-------GKG-----I--R----------------------------L-----------TIAEERDKR-LT-LK-Q------------------------------------------------------------------------------------------------------------------------------------
>Branchiostoma_floridae@EEN55088
---------------------------MA-RGP---KKHLKRLAAPK-----HWMLDKLSGK-FAPRPSCGPHKLRECLPLCLFLRNRLKYALTYDEVKRILMQR--LIKVDGKVRTDRCYPSGFMDVITIE----KTAENFRLIYDVKGRFTIHRIT----P--EEAKYKLCKV------RKV--------------MT-------GPK--------------G-IPCLVTHDARTI-RY-P-----------D-P---K--IQVNDSVQVDI---TT-----------------G-----------------K------IT-------DSIKFDTGNVCMVTGGRNLGRVGLVTNR--ER---HPGSFD-IVHVKDT--AG-HT----FAT-RLANIFII--GR-G-NKP-WVS-L-P-----------K-------GKG-----I--H----------------------------L-----------SIAEERDRR-LA-MK-AATAV--------------------------------------------------------------------------------------------------------------------------------
>Ciona_intestinalis@18142943.1
---------------------------MA-RGP---KKHLKRLNAPK-----HWMLDKLTGV-FAPRPSTGPHKLRECLPLCIFLRNRLHYALTYDETKRILMQR--LVKVDGKVRTDTTYPAGFMDVITID----KTAEYFRLIYDVKGRFAVHRIT----S--DEAKYKLCKV------KKV--------------AT-------APK--------------G-VPYLVTHDARTI-RY-P-----------N-P---D--IKVHDTVVVDI---AS-----------------G-----------------K------IT-------GFVHLDSGNMCMITGGHNLGRVGTVMHR--ER---HPGSFD-IIHVKDA--LG-HT----FAT-RLSNVFII--GQ-A-NKP-MVS-L-P-----------R-------GKG-----I--K----------------------------L-----------TIAEERDRR-LA-TK--------------------------------------------------------------------------------------------------------------------------------------
>Ciona_savignyi@51841075.42
---------------------------MA-RGP---KKHLKRLAAPK-----HWMLDKLTGV-FAPRPSTGPHKLRECLPLCIFLRNRLHYALTFDETKRILMQR--LVKVDGKVRTDTTYPAGFMDVITLD----KTAENFRLIYDVKGRFAVHRIT----A--DEAKYKLCKV------KKL--------------AT-------APK--------------G-IPFLVTHDARTI-RY-P-----------N-P---D--IKVHDTVVVDI---AS-----------------G-----------------K------IT-------GFVHLDSGNMCMITGGHNLGRVGTVMHR--ER---HPGSFD-IIHVKDA--LG-HT----FAT-RLSNVFII--GQ-A-NKP-MVS-L-P-----------R-------GKG-----I--K----------------------------L-----------TIAEERDRR-LA-TK--------------------------------------------------------------------------------------------------------------------------------------
>Clavelina_lepadiformis@CT02091002.H1.1
---------------------------MA-RGP---KKHLKRLNAPK-----HWMLDKLTGV-FAPRPSTGPHKLRECLPLCIFLRNRLHYALTLTEVKKILMQR--LVKVDGKVRTDTTYPAGFMDVITIE----KTGENFRLIFDVKGRFAVHRIT----A--DEAKYKLCKV------KKV--------------ST-------GPK--------------G-IPYLVTHDARTI-RY-P-----------N-P---D--AKVNDTVIIDI---ST-----------------G-----------------K------IT-------GFTRFDNGQMCMITGGRNLGRVGTVMHR--ER---HPGSFD-IVHVKDS--QG-HS----FAT-RLSNVFII--GQ-A-NKP-MVS-L-P-----------R-------GKG-----I--K----------------------------L-----------TIAEERDKR-LA-AK--------------------------------------------------------------------------------------------------------------------------------------
>Phallusia_mammilata@CT01091002.H1.1
---------------------------MA-RGP---KKHLKRLNAPK-----HWMLDKLTGV-FAPRPSTGPHKLRECLPLSIFLRNRLHYALTYTEVKRILMQR--LVKVDGKVRTDTTYPAGFMDVITIE----KTGENFRLVYDVKGRFAVHRIT----N--EEAKYKLCKV------KKI--------------GT-------AQK--------------G-IPYLTTHDARTI-RY-P-----------H-P---D--IKINDSVVVDI---AS-----------------G-----------------K------IT-------SFVRFDSGQMCMITGGHNLGRVGIVQHR--ER---HPGSFD-IVHVKDS--QG-HL----FAT-RLSNVFII--GQ-A-NKT-MIS-L-P-----------R-------GKG-----I--K----------------------------L-----------TIAEERDKR-LA-AK--------------------------------------------------------------------------------------------------------------------------------------
>Ascidia_gemmata@CT01100918.H1.1
----------------------------A-RGP---RKHLKRLNAPK-----HWMLDKLTGV-FAPRPSTGPHKLRECLPLCIFLRNRLHYALTYTEVKRILMQR--MVKVDGKVRTDVTYPAGFMDVITIE----KTGENFRLIFDVKGRFAVHRIT----N--EEAKYKLCKV------RKV--------------GT-------AQR--------------G-IPYLTTHDARTI-RY-P-----------N-P---D--VKVNDSVVVDI---AT-----------------G-----------------K------IT-------SYVKFDSGQMCMITGGHNL---------------------------------------------------------------------------------------------------------------------------------------------------------------------------------------------------------------------------------------------------------------------------------------------------
>Diplosoma_listerianum@46826646.105
---------------------------MA-RGP---KKHLKRLNAPR-----HWMLDKLSGV-FAPRPSAGPHKLRQCLPLCIFLRNRLHYALTYKEVRHILRQR--SIKVDGKVRTDVTYPAGLMDVISIE----KTGEHFRLIYDPRGRYKVHRIT----A--EEAKYKLCRV------RKL--------------AT-------AAK--------------G-IPYLSTHDARTI-RY-P-----------H-P---D--IKPHDTVVIDI---AT-----------------G-----------------K------IT-------QFIKFESGKMCLITGGSSVGRVGTILHR--EK---HPGSYD-IVHIKDA--AG-RT----FAT-RLNNIFII--GE-A-NKT-LVS-L-P-----------K-------GNG-----V--R----------------------------E-----------TISELRDRR-LV-NK-Q------------------------------------------------------------------------------------------------------------------------------------
>Cystodytes_dellechiajei@CT01091002.H1.1
---------------------------MA-RGP---KKHLKRLNAPK-----HWMLDKLTGV-FAPRPSTGPHKLRECLPLCIFLRNRLHYALNYNEVKKILMQR--LVKVDGKVRTDSTYPAGFMDVITIE----KTGEHFRLIYDSKGRYAVHRIT----A--DEAKYKLCKV------KKI--------------SR-------GPK--------------G-IPYLVTHDARTI-RY-P-----------D-P---D--IKANDTVVVDI---ST-----------------G-----------------K------IS-------QFVKFEAGQTCMITGGHNVGRVGTITHR--EK---HPGSFD-IVHIKDT--IG-HT----FAT-RLTNVFVI--GQ-A-NRV-LVS-L-P-----------A-------GKG-----V--R----------------------------L-----------SIIEERERR-LA-AK--------------------------------------------------------------------------------------------------------------------------------------
>Dendrodoa_grossularia@CT05091002.H1.1
---------------------------MA-RGP---KKHLKRLNAPK-----HWMLDKLTGV-FAPRPSTGPHKLRECLPLAIFLRNRLHYALTYDEVKKILMQR--LVKVDGRVRTDVTYPAGFMDVITIE----KTGENFRLIYDAKGRFAIHRIT----A--EEAKYKLCKV------RKL--------------GT-------AAK--------------G-VPYLVTHDARTI-RY-P-----------H-P---D--IKANDTAVVDI---AT-----------------G-----------------K------IT-------SHTKFEIGLTCMLTGGHNIGRIGTIMHR--EK---HPGSFD-IVHVKDA--TG-HT----FAT-RLSNAFVI--GQ-G-NKP-MIS-L-P-----------R-------GKG-----I--R----------------------------L-----------TIAEERDKR-LA-AK--------------------------------------------------------------------------------------------------------------------------------------
>Polyandrocarpa_maxima@CT05091002.H1.1
---------------------------MA-RGP---KKHLKRLNAPK-----HWMLDKLTGV-FAPRPSTGPHRLRECLPLAIFLRNRLHYALTYDEVKKILMQR--LVKVDGKVRTDVTYPAGFMDVITIE----KTGEHFRLIYDAKGRFAIHRIT----A--EEAKYKLCKV------KKL--------------GT-------GAK--------------G-VPYLVTHDARTI-RY-P-----------H-P---D--IKSNDTAVVDI---AS-----------------G-----------------K------IT-------SHTKFEIGLLCMITGGHNIGRIGTIMHR--EK---HPGSFD-IVHIKDA--TG-HT----FAT-RLSNVFVI--GQ-V-NKP-MIS-L-P-----------R-------GKG-----I--R----------------------------L-----------TIAEERDKR-LA-AK--------------------------------------------------------------------------------------------------------------------------------------
>Styela_plicata@CT01091002.H1.1
---------------------------MA-RGP---KKHLKRLNAPK-----HWMLDKLTGV-FAPRPSTGPHKLRECLPLAIFLRNRLHYALTYDEVKKILMQR--LVKVDGKVRTDVTYPAGFMDVITIE----KTGENFRLVYDVKGRFAIHRIT----A--EEAKYKLCKV------KKL--------------GT-------AAK--------------G-VPFLVTHDARTI-RY-P-----------H-P---D--VKVHDTIAVDI---AS-----------------G-----------------K------II-------SHTKFEIGLLCMITGGHNIGRIGTIMHR--EK---HPGSFD-IVHIKDS--NG-HT----FAT-RLGNVFVI--GQ-V-NKP-NIS-L-P-----------R-------GKG-----V--R----------------------------L-----------TIAEERDKR-LA-QK--------------------------------------------------------------------------------------------------------------------------------------
>Microcosmus_squamiger@CT01091002.H1.1
---------------------------MA-RGP---KKHLKRLHAPS-----HWMLDKLTGV-FAPRPSTGPHKLRECLPLAIFLRNRLHYALTYDEVKKILMQR--LVKVDGKVRTDSTYPAGFMDVISIE----KTGENFRLIYDVKGRFAVHRIT----P--EEAKYKLCKV------KRL--------------GV-------AMK--------------G-VPYLVTHDARTI-RY-P-----------H-P---D--IKVNDTVVVDI---GS-----------------G-----------------K------IT-------KHERFEVGLMCMITGGHNIGRIGTIVNR--EK---HPGSFD-IIHIKDA--MG-HT----FAT-RLSNVFVI--GH-T-NKP-MVS-L-P-----------R-------GKG-----V--R----------------------------L-----------TIAEERDKR-LA-AK--------------------------------------------------------------------------------------------------------------------------------------
>Halocynthia_roretzi@CT01091210.H1.1
---------------------------MA-RGP---WKHLKRLNAPK-----HWMLDKLTGV-FAPRPSTGPHKLRECLPLPIFLRNRLHYALTYSEVKKILMQR--LVKVDGKVRTDVTYPAGFMDVITIE----KTGEFFRLIYDVKGRFAVHRIT----A--EEAKYKLCKV------KKL--------------GT-------AAK--------------G-VPYLVTHDARTI-RY-P-----------H-P---D--IKVHDTAIVDI---AT-----------------G-----------------K------IT-------SFVKFEIGLLCMVTGGHNLGRIGTLVHR--EK---HPGSFD-IVHVKDS--TG-HT----FAT-RLSNVFII--GQ-I-NKP-MVS-L-P-----------R-------GKG-----I--R----------------------------L-----------TIAEERDKR-MA-AK--------------------------------------------------------------------------------------------------------------------------------------
>Molgula_tectiformis@26021857.82
---------------------------MA-RGP---KKHLKRLNAPK-----HWMLDKLTGV-FAPRPSTGPHKLRESLPLCIFLRNRLHYALTYSEVTKILMQR--LVKVDGKVRTDVTYPAGFMDVITIE----KTGENFRLIYDVKGRFAVHRIT----P--EEAKYKLCKV------KKL--------------ST-------AAK--------------A-VPFLTTHDARTI-RY-P-----------N-P---D--IKVNDTVVVDI---ES-----------------G-----------------K------IT-------QFVKFETGTLCMITGGHNLGRIGVMMHR--ER---HPGSFD-ICHIKDA--LG-HT----FAT-RLGNVFVI--GQ-P-GKP-MIS-I-P-----------R-------GKG-----V--K----------------------------L-----------TIAEERDRR-IA-GK--------------------------------------------------------------------------------------------------------------------------------------
>Molgula_occidentalis@CT01091002.H1.1
---------------------------MA-RGP---KKHLKRLNAPK-----HWMLDKLTGV-FAPRPSTGPHKMRECLPLCIFLRNRLHYALTYAEVTKILMMR--HVKVDGKVRTDVTYPAGFMDVITLE----KTGEYFRLIYDVKGRFAVHRIT----A--EEAKYKLCKI------KKV--------------GT-------AAK--------------A-VPYVVTHDARTI-RY-P-----------N-P---D--IKVHDTVVVDI---ES-----------------G-----------------K------IT-------QFVKFETGTLCMITGGHNLGRIGVMIHR--ER---HPGSFD-ICHIKDS--MG-HT----FAT-RLANVFVI--GK-P-NKP-MIS-I-P-----------R-------GKG-----L--K----------------------------L-----------TIAEERDRR-IA-SK--------------------------------------------------------------------------------------------------------------------------------------
>Molgula_gulf@CT01091002.H1.1
---------------------------MA-RGP---KKHLKRLNAPS-----RWMLDKLTGV-YAPRPSCGPHKLRECLPLCIFLRNRLHYALTYDEVKKILMQR--LVKVDGKVRTDLTYPAGFMDVISIE----KTGENFRLIYDVKGRFAVHRIT----P--EEAKYKLCKV------KKV--------------ST-------AAK--------------A-VPYLVTHDARTI-RY-P-----------N-P---D--IKPNDTVVVDI---AT-----------------G-----------------K------IN-------QFVKFETGTLCMITGGHNLGRIGIMYHR--ER---HPGSFD-ICHIKDE--LG-HS----FAT-RLGNVFVI--GQ-P-KKP-MIS-I-P-----------R-------GKG-----L--K----------------------------L-----------TIAEERDRR-LA-GK--------------------------------------------------------------------------------------------------------------------------------------
>Bostrichobranchus_pilularis@CT01091002.H1.1
---------------------------MA-RGP---KKHLKRLNAPK-----HWMLDKLTGV-FAPRPSTGPHKLRECLPLCLFLRNRLHYALTYAEVKKILMQR--LVKVDGRVRTDSTYPAGFMDVITIE----KTGEFFRLIYDVKGRFAVHRIT----A--EEAKYKLCKI------KKV--------------ST-------AAK--------------G-VPYVVTHDARTI-RY-P-----------N-P---D--IKVHDTVVVDI---ES-----------------G-----------------K------IT-------QFVKFETGLMCMITGGHNLGRIGIMVHR--ER---HPGSFD-ICHIKDS--AG-HT----FAT-RLSNVFVI--GQ-P-NKP-MVS-I-P-----------R-------GKG-----L--R----------------------------L-----------TIAEERDRR-LA-NK--------------------------------------------------------------------------------------------------------------------------------------
>Strongylocentrotus_purpuratus@8350758.1
---------------------------MA-RGP---KKHLKRLNAPK-----HWMLAKLTGN-FAPRASTGPHKLRECLPLIIFLRNRLKYALTYVETKKIMMQR--LIKVDGKVRTDITYPAGFMDVISIN----KTGENFRLIYNVKGRFVVHRIG----S--EEAKFKLCKV------RKV--------------WT-------GPK--------------G-VPYLSTHDARTI-RY-P-----------D-P---L--VKVYDTIKVDI---TT-----------------G-----------------K------IT-------DHIKFDSGHLCMITGGRNLGRVGTITHR--EK---HPGSFE-IVHIKDA--SD-HT----YAT-RLGNVFVI--GK-A-NKA-YVS-L-P-----------K-------GKG-----I--R----------------------------L-----------TIAEEREKR-IA-QR-V------------------------------------------------------------------------------------------------------------------------------------
>Patiria_pectinifera@93337996.1
---------------------------MA-RGP---KKHLKRLAAPK-----HWMLDKLTGV-FAPRPSTGPHKLRECMPLIVFLRNRLKYALTYDETKKVTMQR--LIKVDGKVRTDITYPAGYMDVISIE----KTGENFRLIYDIKGRFAVHRIG----S--DEAKYKLCKV------RKV--------------WT-------GPK--------------G-IPYLSTHDARTI-RY-P-----------D-P---L--VKVNDSVKVDI---AT-----------------G-----------------R------IT-------DYIKFDSGNLCMITGGRNLGRVGLVMHR--ER---HPGSFD-IVHVKDS--AG-HS----FAT-RLSNVFII--GK-G-NKS-LVS-L-P-----------K-------GKG-----I--R----------------------------L-----------TIAEERDKR-IA-SR--------------------------------------------------------------------------------------------------------------------------------------
>Solaster_stimpsonii@CT01061031.H1.1
---------------------------MA-RGP---KKHLKRLAAPK-----HWMLDKLTGV-FAPRPSTGPHKLRECMPLIVFLRNRLKYALTYDETKKVTMQR--LIKVDGKVRTDITYPAGFMDVISIE----KTAENFRLIYDIKGRFAVHRIG----N--DEAKYKLCKV------RKV--------------WT-------GPK--------------G-IPYLSTHDARTI-RY-P-----------D-P---L---------------------------------------------------------------------------------------------------------------------------------FAT-RLANVFII--GK-G-NKS-LVS-L-P-----------K-------GKG-----I--R----------------------------L-----------TIAEERDKR-IA-SR--------------------------------------------------------------------------------------------------------------------------------------
>Patiria_miniata@CT01100730.H1.1
---------------------------MA-RGP---KKHLKRLAAPK-----HWMLDKLTGV-FAPRPSTGPHKLRECMPLIVFLRNRLKYALTYDETKKVTMQR--LIKVDGKVRTDITYPAGYMDVISIE----KTDENFRLIYDIKGRFAVHRIG----S--DEAKYKLCKV------RKV--------------WT-------GPK--------------G-IPYLSTHDARTI-RY-P-----------D-P---L--VNVNDSVKVDI---AT-----------------G-----------------R------IT-------DYIKFDSGNLCMITGGRNLGRVGLVMHR--ER---HPGSFD-IVHVKDS--AG-HS----FAT-RLSNVFII--GK-G-NKS-LVS-L-P-----------K-------GKG-----I--R----------------------------L-----------TIAEERDKR-IA-QR--------------------------------------------------------------------------------------------------------------------------------------
>Holothuria_glaberrima@CT01070704.H1.1
------------------------------RGP---KKHLKRLSAPK-----HWMLDKLSGT-FAPRPSQGPHKLRECLPLVIFLRNRLKYALTGDEVKKITMQR--LIKVDGKVRTDINFPAGFMDVISIE----RTNENFRLIYDVKGRFIVHRIT----S--EEGKYKLCKV------RKI--------------WT-------GSK--------------G-VPQLSTHDARTI-RY-P-----------D-P---S--IKANDTVKVDI---AT-----------------G-----------------K------IT-------DYIKFESGNLCMITGGRNLGRVGVLTHR--ER---HPGSFD-ICHIRDT--QN-HT----FST-RLTNVFII--GK-G-QKP-YIS-L-P-----------G-------GKG-----I--R----------------------------L-----------SIMEEREKR-LA-----------------------------------------------------------------------------------------------------------------------------------------
>Apostichopus_japonicus@CT01090629.H1.1
------------------------------RGP---KKHLKRLAAPK-----HWMLDKLSGT-FAPRPSQGPHKLRECLPLVIFLRNRLKYALTADEVKKITMQR--LIKVDGKVRTDITFPTGFMDVISIE----RTGEHFRLVYDVKGRFIVHRIT----E--EEAKYKLCKV------KKL--------------WT-------GVK--------------G-VPQLSTHDARTI-RY-P-----------D-P---S--VKSNDTVKVDI---AT-----------------G-----------------N------IT-------DYIKFESGNLCMITGGRNLGRVGTLTHR--ER---HPGSFD-ICHLKDS--QN-HT----FST-RLSNVFII--GK-G-QKP-YIS-L-P-----------R-------GKG-----I--R----------------------------L-----------TIMEEREKR-LA-QK-Q------------------------------------------------------------------------------------------------------------------------------------
>Saccoglossus_kowalevskii@ti.15
---------------------------MA-RGP---KKHLKRLNAPK-----HWMLDKLTGK-FAPRPSTGPHKLRECLPLIIFLRNRLKYALTCDETKKIVMQR--LIKIDGKVRTDITYPAGFMDVITIE----KTGENFRLIFDVKGRFTTHRIT----N--EEAKYKLCKV------KKV--------------GI-------APK--------------G-VPYLVTHDARTI-RY-P-----------D-P---L--IKVNDTTKVDI---ST-----------------G-----------------K------IT-------DFIKFDSGNVCMITGGRNLGRVGLITHR--ER---HPGSFD-IVHVKDN--LG-HT----FAT-RLTNVFVI--GK-G-NKP-WIS-L-A-----------K-------GKG-----I--R----------------------------L-----------TIAEERDKR-IA-TK-QA-----------------------------------------------------------------------------------------------------------------------------------
>Ptychodera_flava@CT01071220.H1.1
---------------------------MA-RGP---KKHLKRLNAPK-----HWMLDKLTGK-FAPRPSTGPHKLRECLPMMVFLRNRLKYALTGDEVKKICMQR--LIKVDGKIRTDITYPAGYMDVVTIE----KTGENFRLVFDMKGRYAVHRIT----N--EEAKYKLCKV------RKV--------------SV-------APK--------------G-VPFIVTHDARTI-RY-P-----------D-P---L--IKVNDTVKVDI---ST-----------------G-----------------K------IT-------EFIKFDSGNVCMITGGRNLGRVGVITNR--ER---HPGSFD-IVHVKDA--TG-HT----FAT-RLTNVFVI--GK-G-NKP-WIS-L-P-----------K-------GKG-----V--R----------------------------L-----------TIAEERDMR-IA-QK-SS-----------------------------------------------------------------------------------------------------------------------------------
>Balanoglossus_clavigerus@CT01101218.H1.1
---------------------------MA-RGP---KKHLKRLNAPK-----HWMLDKLTGK-FAPRPSTGPHKLRERLPIIVFLRNRLKYALTGDEVKKICMQR--LIKVDGKVRTDVTYPAGYMDVVTIE----KTGENFRLVFDVKGRYTVHRIT----N--EEAKYKLCKV------RKL--------------CV-------GPK--------------G-VPFVVTHDARTI-RY-P-----------D-P---L--IKSNDTVKVDI---ST-----------------G-----------------K------IT-------DYIKFDSGNVCMITGGRNLGRVGIITNR--ER---HPGSFD-IVHVKDA--GG-HS----FAT-RLSNVFVI--GE-G-NKP-WIS-L-P-----------K-------GKG-----I--R----------------------------L-----------TIAEERDMR-IA-QK-SS-----------------------------------------------------------------------------------------------------------------------------------
>Xenoturbella_bocki@AM160016.H1.1
---------------------------MA-RGP---RKHLKRLNAPK-----HWMLDKLGGT-FAPRPSTGPHKLRECLPLILFLRNRLKYALTGDEVKKIVMQR--LIKVDGKVRTDVTYPTGFMDVISIE----KTNEFFRLIYDVKGRFTVHRIT----K--EEAKFKLCKV------KKV--------------CM-------GPK--------------G-IPFLVTHDARTI-RY-P-----------S-P---N--IKSSDTVMVDI---AT-----------------G-----------------D------IT-------DHIKFETGYVCMITGGRNLGRVGIVVHK--EK---HPGSFD-IVHIKDS--AG-NT----FAT-RLTNVFII--GK-G-SEP-MVS-L-P-----------K-------HKG-----I--R----------------------------L-----------SIAEERELR-LA-AQ--------------------------------------------------------------------------------------------------------------------------------------
>Oikopleura_dioica@CBY32493
---------------------------MT-RGQ---KKHLKRLNAPN-----HWMLDKLTGV-YAPKPSQGPHKQRECLPLILFLRNRLHYALTGAEVKKILMQR--LVKVDGKVRTDVNFPAGFMDVISME----RTNEHFRLIYDVKGRFAVHRIT----P--EEGKYKLCRI------TKI--------------GV-------AAK--------------G-VPFVVTHDARTI-RY-P-----------N-P---D--IKVNDSVIVDI---ES-----------------G-----------------A------VT-------EHVRFDTGSLCMITGGHNLGRVGVIASR--DR---HPGSFD-IVNIKDA--TG-AV----FAT-RLDNVFII--GR-G-KQA-LVS-L-P-----------R-------QKG-----I--R----------------------------I-----------SIAEEREKR-LA-R---------------------------------------------------------------------------------------------------------------------------------------
>Anolis_carolinensis@XP_003228681
---------------------------MA-RGP---KKHLKRVAAPK-----HWMLDKLTGV-FAPRPSTGPHKLRECLPLIIFLRNRLKYALTGDEVKKICMQR--FIKIDGKVRTDITYPAGFMDVISIE----KTGEHFRLVYDTKGRFAVHRIT----P--EEAKYKLCKV------RKI--------------FV-------GTK--------------G-IPHLVTHDARTI-RY-P-----------D-P---L--IKVNDTIQIDL---ET-----------------G-----------------K------IT-------DFIKFDTGNLCMVTGGANLGRIGVITNR--ER---HPGSFD-VVHVKDA--NG-NS----FAT-RLSNIFVI--GK-G-NKP-WIS-L-P-----------R-------GKG-----I--R----------------------------L-----------TIAEERDKR-LA-AK-QSSG---------------------------------------------------------------------------------------------------------------------------------
>Meleagris_gallopavo@AAB59946
---------------------------MA-RGP---KKHLKRVAAPK-----HWMLDKLTGV-FAPRPSTGPHKLRECLPLIIFLRNRLKYALTGDEVKKICMQR--FIKIDGKVRTDITYPAGFMDVISIE----KTGEHFRLVYDTKGRFAVHRIT----A--EEAKYKLCKV------RKI--------------FV-------GTK--------------G-IPHLVTHDARTI-RY-P-----------D-P---L--IKVNDTIQIDL---ET-----------------G-----------------K------IT-------DFIKFDTGNLCMVTGGANLGRIGVITNR--ER---HPGSFD-VVHVKDA--NG-NS----FAT-RLSNIFVI--GK-G-NKP-WIS-L-P-----------R-------GKG-----I--R----------------------------L-----------TIAEERDKR-LA-AK-QSSG---------------------------------------------------------------------------------------------------------------------------------
>Eucidaris_tribuloides@SRA476764.H1.1
---------------------------MA-RGP---KKHLKRLAAPK-----HWMLDKLTGN-FAPRASTGPHKLRECLPLIIFLRNRLKYALTYVETKKIMMQR--LVKVDGKVRTDITYPAGFMDVISIN----KTGENFRLIYNVKGRFIVHRIG----N--EEAKYKLCKV------RKV--------------WV-------GPK--------------G-IPYISTHDARTI-RY-P-----------D-P---L--VKVNDTVKVDI---HT-----------------S-----------------K------II-------DHIKFDSGNLCMITGGRNLGRVGIITHR--EK---HPGSFE-IVHIKDA--TD-HT----FAT-RLTNVFVI--GK-G-NKP-YVS-L-P-----------K-------GKG-----I--R----------------------------L-----------TITEEREKR-IA-QR--------------------------------------------------------------------------------------------------------------------------------------
>Lytechinus_variegatus@CT01120103.H1.1
---------------------------MA-RGP---KKHLKRLNAPK-----HWMLGKLNGN-FAPRASTGPHKLRECLPLIIFLRNRLKYALTYVETKKIMMQR--LIKVDGKVRTDITYPAGFMDVISIN----KTGENFRLIYNVKGRFVVHRIG----S--EEAKFKLCKV------RKV--------------WT-------GPK--------------G-IPYLSTHDARTI-RY-P-----------D-P---L--VKVHDTIKVDI---ST-----------------G-----------------K------IT-------DHIKFDSGHMCMITGGRNLGRVGTITHR--EK---HPGSFE-IVHVKDA--SD-HT----FAT-RLSNVFVI--GK-A-NKA-YIS-L-P-----------K-------GRG-----I--R----------------------------L-----------TIAEEREKR-IA-QR--------------------------------------------------------------------------------------------------------------------------------------
>Oreochromis_niloticus@XP_003457778
---------------------------MA-RGP---KKHLKRVAAPK-----HWMLDKLTGV-FAPRPSTGPHKLRECLPLIIFLRNRLKYALTGDEVKKICMQR--FIKIDGKVRTDVTYPAGFMDVISIE----KTGEHFRLIYDVKGRFTVHRIT----A--EEAKYKLCKV------KKI--------------II-------GTK--------------G-IPHLVTHDARTI-RY-P-----------D-P---L--IKVNDTVRIDL---ES-----------------S-----------------K------IT-------DFIKFDTGNLCMVTGGANLGRIGVITNR--ER---HPGSFD-VVHVKDS--TG-NS----FAT-RLSNIFVI--GK-G-NKP-WVS-L-P-----------R-------GKG-----I--R----------------------------L-----------TIAEERDKR-LA-AK-QSSS---------------------------------------------------------------------------------------------------------------------------------
>Crotalus_adamanteus@AFJ51310
---------------------------MA-RGP---KKHLKRVAAPK-----HWMLDKLTGV-FAPRPSTGPHKLRECLPLIIFLRNRLKYALTGDEVKKICMQR--FIKIDGKIRTDITYPAGFMDVISIE----KTAEHFRLVYDTKGRFAVHRIT----P--EEAKYKLCKV------RKI--------------FV-------GTK--------------G-IPHLVTHDARTI-RY-P-----------D-P---L--IKVNDTIQIDL---ET-----------------G-----------------K------IT-------DFIKFDTGNLCMVTGGANLGRIGVITNR--ER---HPGSFD-VVHVKDA--NG-NS----FAT-RLSNIFVI--GK-G-NKP-WIS-L-P-----------R-------GKG-----I--R----------------------------L-----------TIAEERDKR-LA-AK-QSSG---------------------------------------------------------------------------------------------------------------------------------
>Sarcophilus_harrisii@XP_003775056
-------------------------XXXA-RGP---KKHLKRVAAPK-----HWMLDKLTGV-FAPRPSTGPHKLRECLPLIIFLRNRLKYALTGDEVKKICMQR--FIKIDGKVRTDTTYPVGFMDVISIE----KTGEYFRLIYDTKGRFAVHRIT----A--EEAKYKLCKV------RKT--------------FV-------GTK--------------G-IPHLVTHDARTI-RY-P-----------D-P---L--IRVNDTIQIDL---ET-----------------G-----------------K------IT-------DFIKFDTGNLCMVTGGANLGRIGVVTNR--EK---HPGSFD-VVHVKDA--NG-NS----FAT-RLSNIFII--GK-G-NKP-WIS-L-P-----------R-------GKG-----I--R----------------------------L-----------TIAEERDKR-LA-AK-QCNG---------------------------------------------------------------------------------------------------------------------------------
>Sarcophilus_harrisii@XP_003764080
---------------------------MA-RGP---KKHLKRVAAPK-----HWMLDKLTGV-FAPRPSTGPHKLRECLPLIIFLRNRLKYALTGDEVKKICMQR--FIKIDGKVRTDITYPAGFMDVISID----KTGEHFRLVYDTKGRFAVHRIT----A--EEAKYKLCKV------RKI--------------FV-------ATK--------------G-IPHLVTHDARTI-RY-P-----------D-P---L--IKVNDTVQIDL---ET-----------------G-----------------K------IT-------DFIKFDTGNLCMVTGGANLGRIGVITNR--EK---HPGSFD-VVHVKDA--NG-NS----FAT-RLSNIFVI--GK-G-NKP-WIS-L-P-----------R-------GKG-----I--R----------------------------L-----------TIAEERDKR-LA-AK-QSSG---------------------------------------------------------------------------------------------------------------------------------
>Sarcophilus_harrisii@XP_003766511
---------------------------MA-RGP---KKHLKRVAAPK-----HWMLDKLTGV-FAPRPSTGPHKLRECLPLIIFLRNRLKYALTGDEVKKICMQR--FIKIDGKVRTDITYPAGFMDVISIE----KTGEHFRLVYDTKGRFAVHRIT----A--EEAKYKLCKV------RKI--------------FV-------GTK--------------G-IPHLVTHDARTI-RY-P-----------D-P---L--IKVNDTVQIDL---EA-----------------G-----------------K------IT-------DFIKFDTGNLCMVTGGANLGRIGVITNR--EK---HPGSFD-VVHVKDA--NG-NS----FAT-RLSNIFVI--GK-G-NKP-WIS-L-P-----------R-------GKG-----I--R----------------------------L-----------TIAEERDKR-LA-AK-QSSG---------------------------------------------------------------------------------------------------------------------------------
>Callorhinchus_milii@AFM90123
---------------------------MA-RGP---KKHLKRLAAPR-----HWMLDKLTGV-FAPRPSTGPHKLRECLPLIIFLRNRLKYALTGDEVKKICMQR--FIKIDGKVRTDITYPAGFMDVISID----KTNEHFRLIYDTKGRFAVHRIT----A--EEAKYKLCKV------RKI--------------LV-------GTK--------------G-IPHLVTHDARTI-RY-P-----------D-P---M--IKVTDTVQIDL---ET-----------------G-----------------K------IT-------DFIKFDTGNLCMVTGGANLGRIGVITNR--ER---HPGSFD-VVHVKDA--NG-NS----FAT-RLSNIFVI--GK-G-NKP-WVS-L-P-----------R-------GKG-----I--R----------------------------L-----------TIAEERDKR-LA-AK-QSSG---------------------------------------------------------------------------------------------------------------------------------
>Bos_grunniens_mutus@ELR61790
------------------------XXXMA-RGP---KKHLKCVAAPK-----HWMLDKLTGV-FAPRPSTGPHKLRECLPLIIFLRNRLKYALTGDEVKKICMQR--FIKIDGKVRTDITYPAGFMDVISID----KTGENFRLIYDTKGRFAVHRIT----P--EEAKYKLCKV------RKI--------------FV-------GTK--------------G-IPHLVTHDARTI-RY-P-----------D-P---L--IKVNDTIQIDL---ET-----------------G-----------------K------IT-------DFIKFDTGNLCMVTGGANLGRIGVITNR--ER---HPGSFD-VVHVKDA--NG-NS----FAT-RLSNIFVT--GK-G-NKP-WIS-L-P-----------R-------GKG-----I--R----------------------------L-----------TIAEERDKR-LA-AK-Q------------------------------------------------------------------------------------------------------------------------------------
>Chelonia_mydas@EMP39148
----------------------------------------------------------------APRPSTGPHKLRECLPLIIFLRNRLKYALTGDEVKKICMQR--FIKIDGKVRTDITYPAGFMDVISIE----KTGEHFRLVYDTKGRFAVHRIT----A--EEAKYKLCKV------RKI--------------FV-------GTK--------------G-IPHLVTHDARTI-RY-P-----------D-P---L--IKVNDTIQIDL---ET-----------------G-----------------K------IT-------DFIKFDTGNLCMVTGGANLGRIGVITNR--ER---HPGSFD-VVHVKDA--NG-NS----FAT-RLSNIFVI--GK-G-NKP-WIS-L-P-----------R-------GKG-----I--R----------------------------L-----------TIAEERDKR-LA-AK-QSSS---------------------------------------------------------------------------------------------------------------------------------
>Columba_livia@EMC80554
----------------------------------------------------------------APRPSTGPHKLRECLPLIIFLRNRLKYALTGDEVKKICMQR--FIKIDGKVRTDITYPAGFMDVISIE----KTGEHFRLVYDTKGRFAVHRIT----A--EEAKYKLCKV------RKI--------------FV-------GTK--------------G-IPHLVTHDARTI-RY-P-----------D-P---L--IKVNDTVQIDL---ET-----------------G-----------------K------IT-------DFIKFDTGNLCMVTGGANLGRIGVITNR--ER---HPGSFD-VVHVKDA--NG-NS----FAT-RLSNIFVI--GK-G-NKP-WIS-L-P-----------R-------GKG-----I--R----------------------------L-----------TIAEERDKR-LA-AK-QSSG---------------------------------------------------------------------------------------------------------------------------------
>Doliolum_nationalis@Dnat1968.H1.1
---------------------------MA-RGP---RKHLKRLNAPK-----HWMLDKLTGV-FAPRPSTGPHKLRECLPLCIFLRNRLHYALTMDEVKKILQQR--LIKVDGRVRTDTTYPAGFMDVITIE----KTNENFRLIYDVKGRFAIHRIT----A--EEAKYKLCKV------KKV--------------ST-------GQK--------------A-VPYLVTHDARTI-RY-P-----------D-P---D--IKVHDTCVVDI---AT-----------------G-----------------K------IT-------SHIKFDSGMLCMITGGHNLGRVGVIMHR--DR---HPGSFD-IVHVKDS--LG-HT----FAT-RLGNVFII--GQTA-NNP-LVS-I-P-----------R-------GKG-----L--K----------------------------L-----------TIAEERDRR-LA-AK--------------------------------------------------------------------------------------------------------------------------------------
>Salpa_fusiformis@Sfus33679.H1.1
---------------------------MA-RGF---KKHLKRLNAPK-----HWMLDKLTGV-YAPRPTPGPHKLRECLPLCIFLRNRLHYALTFQESKKIVMQR--LVKVDGKVRTDPTFPAGFMDVITLE----KTNENFRLIYDVKGRFSVHRIT----A--AEAAYKLCKV------KKV--------------GT-------GRK--------------G-VPFLVTHDARTI-RY-P-----------D-P---D--IKVNDSVMVDI---ES-----------------G-----------------K------IK-------QFIRFEPGQICMITGGHNLGRVGTVMHR--DR---HPGSFD-IVHVKDK--TG-QT----FAT-RLSNVFIL--GR-P-HDD-FIS-L-P-----------K-------GAG-----I--K----------------------------L-----------TIAEERDRR-LA-AK--------------------------------------------------------------------------------------------------------------------------------------
>Ophionotus_victoriae@CT03130529.H1.1
----------------------------A-RGP---RKHLKRLNAPK-----NWMLDKLTGN-FAPRPSTGPHKLRECLPLILFLRNRLKYALTYQETKKIVMQR--LIKIDAKVRTDINYPAGFMDVITID----KTGENFRLIYDIKGRFAIHRIS----N--DEAKYKLCKV------RKV--------------WS-------GAK--------------G-VPHLSTSDARTI-RY-P-----------D-P---I--VKVHDTVKVDI---AT-----------------G-----------------K------IS-------DYIKFDSGNLCMITGGRNLGRVGLVTHR--ER---HPGSFD-VVHIKDS--TG-HT----FAT-RMGNVFII--GK-G-SKC-LVS-L-P-----------K-------GKG-----I--R----------------------------L-----------TIAEERDRR-IA-TR--------------------------------------------------------------------------------------------------------------------------------------
>Parastichopus_parvimensis@SRA30496280.H1.1
-----------------------------------------------------------------PRPSQGPHKLRECLPLVIFLRNRL---LTADEVRKITMQR-------------------------------------------------------------------------------------------------------------------------------------------------------------------------------------------------------------------------------------------------------------------------------------------------------------------------------------------------------------------------------------------------------------------------------------------------------------------------------------------------------------------------------------------------------
>Botryllus_schlosseri@CT01131025.H1.1
---------------------------MA-RGP---KKHLKRLNAPK-----HWMLDKLTGV-FAPRPSTGPHKLRECLPLAIFLRNRLHYALTYDEVKKILMQR--LVKVDGRVRTDVTYPAGFMDVISIE----KTGENFRLIYDAKGRYAIHRIT----A--EEAKYKLCKV------RKV--------------GT-------AAK--------------G-VPYLVTHDARTI-RY-P-----------H-P---D--IKTNDTCVVDI---AT-----------------G-----------------K------IS-------KYTKFEIGLLCMITGGHNIGRIGTIMNR--EK---HPGSFD-IVHVKDS--TG-HT----FAT-RLSNVFVI--GQ-V-NKP-MIS-L-P-----------R-------GKG-----I--R----------------------------L-----------TIAEERDKR-LA-MK--------------------------------------------------------------------------------------------------------------------------------------
>Alligator_sinensis@XM_006025169.H1.1
---------------------------LA-RGP---KKHLKRVAAPK-----HWMLDKLTGV-FAPRPSTGPHKLRECLPLIIFLRNRLKYALTGDEVKKICMQR--FIKIDGKVRTDITYPAGFMDVISIE----KTGEHFRLVYDTKGRFAVHRIT----A--EEAKYKLCKV------RKI--------------FV-------GTK--------------G-IPHLVTHDARTI-RY-P-----------D-P---L--IKVNDTIQIDL---ET-----------------G-----------------K------IT-------DFIKFDTGNLCMVTGGANLGRIGVITNR--ER---HPGSFD-VVHVKDA--NG-NS----FAT-RLSNIFVI--GK-G-NKP-WIS-L-P-----------R-------GKG-----I--R----------------------------L-----------TIAEERDKR-LA-AK-QSS----------------------------------------------------------------------------------------------------------------------------------
>Caiman_crocodilus@Contig19.H1.1
---------------------------MA-RGP---KKHLKRVAAPK-----HWMLDKLTGV-FAPRPSTGPHKLRECLPLIIFLRNRLKYALTGDEVKKICMQR--FIKIDGKVRTDITYPAGFMDVISIE----KTGEHFRLVYDTKGRFAVHRIT----A--EEAKYKLCKV------RKI--------------FV-------GTK--------------G-IPHLVTHDARTI-RY-P-----------D-P---L--IKVNDTIQIDL---ET-----------------G-----------------K------IT-------DFIKFDTGNLCMVTGGANLGRIGVITNR--ER---HPGSFD-VVHVKDA--NG-NS----FAT-RLSNIFVI--GK-G-NKP-WIS-L-P-----------R-------GKG-----I--R----------------------------L-----------TIAEERDKR-LA-AK-QSS----------------------------------------------------------------------------------------------------------------------------------
>Caretta_caretta@CT01131211.H1.1
---------------------------MA-RGP---KKHLKRVAAPK-----HWMLDKLTGV-FAPRPSTGPHKLRECLPLIIFLRNRLKYALTGDEVKKICMQR--FIKIDGKVRTDITYPAGFMDVISIE----KTGEHFRLVYDTKGRFAVHRIT----A--EEAKYKLCKV------RKI--------------FV-------GTK--------------G-IPHLVTHDARTI-RY-P-----------D-P---L--IKVNDTIQIDL---ET-----------------G-----------------K------IT-------DFIKFDTGNLCMVTGGANLGRIGVITNR--ER---HPGSFD-VVHVKDA--NG-NS----FAT-RLSNIFVI--GK-G-NKP-WIS-L-P-----------R-------GKG-----I--R----------------------------L-----------TIAEERDKR-LA-AK-QSS----------------------------------------------------------------------------------------------------------------------------------
>Chelonoidis_nigra@Contig747.H1.1
---------------------------MA-RGP---KKHLKRVAAPK-----HWMLDKLTGV-FAPRPSTGPHKLRECLPLIIFLRNRLKYALTGDEVKKICMQR--FIKIDGKVRTDITYPAGFMDVISIE----KTGEHFRLVYDTKGRFAVHRIT----A--EEAKYKLCKV------RKI--------------FV-------GTK--------------G-IPHLVTHDARTI-RY-P-----------D-P---L--IKVNDTIQIDL---ET-----------------G-----------------K------IT-------DFIKFDTGNLCMVTGGANLGRIGVITNR--ER---HPGSFD-VVHVKDA--NG-NS----FAT-RLSNIFVI--GK-G-NKP-WIS-L-P-----------R-------GKG-----I--R----------------------------L-----------TIAEERDKR-LA-AK-QSS----------------------------------------------------------------------------------------------------------------------------------
>Chrysemys_picta_bellii@CT01131211.H1.1
----------------------------A-RGP---KKHLKRVAAPK-----HWMLDKLTGV-FAPRPSTGPHKLRECLPLIIFLRNRLKYALTGDEVKKICMQR--FIKIDGKVRTDITYPAGFMDVISIE----KTGEHFRLVYDTKGRFAVHRIT----A--EEAKYKLCKV------RKI--------------FV-------GTK--------------G-IPHLVTHDARTI-RY-P-----------D-P---L--IKVNDTIQIDL---ET-----------------G-----------------K------IT-------DFIKFDTGNLCMVTGGANLGRIGVITNR--ER---HPGSFD-VVHVKDA--NG-NS----FAT-RLSNIFVI--GK-G-NKP-WIS-L-P-----------R-------GKG-----I--R----------------------------L-----------TIAEERDKR-LA-AK-QSS----------------------------------------------------------------------------------------------------------------------------------
>Crocodylus_niloticus@CT01131211.H1.1
---------------------------MA-RGP---KKHLKRVAAPK-----HWMLDKLTGV-FAPRPSTGPHKLRECLPLIIFLRNRLKYALTGDEVKKICMQR--FIKIDGKVRTDITYPAGFMDVISIE----KTGEHFRLVYDTKGRFAVHRIT----A--EEAKYKLCKV------RKI--------------FV-------GTK--------------G-IPHLVTHDARTI-RY-P-----------D-P---L--IKVNDTIQIDL---ET-----------------G-----------------K------IT-------DFIKFDTGNLCMVTGGANLGRIGVITNR--ER---HPGSFD-VVHVKDA--NG-NS----FAT-RLSNIFVI--GK-G-NKP-WIS-L-P-----------R-------GKG-----I--R----------------------------L-----------TIAEERDKR-LA-AK-QSS----------------------------------------------------------------------------------------------------------------------------------
>Cyclorana_alboguttata@CT01131211.H1.1
---------------------------MA-RGP---KKHLKRVAAPK-----HWMLDKLTGV-FAPRPSTGPHKLRECLPLIIFLRNRLKYALTGDEVKKICMQR--FIKIDGKVRTDITYPAGFMDVISIE----KTGEHFRLVYDTKGRFAVHRIT----A--EEAKYKLCKV------RKT--------------WV-------GTK--------------G-IPHLVTHDARTI-RY-P-----------D-P---L--IKVNDTVQIDL---AT-----------------G-----------------K------IT-------EFIKFDTGNLCMVTGGANLGRIGVITNR--ER---HPGSFD-VVHVKDA--NG-NS----FAT-RLTNIFVI--GK-G-NKP-WIS-L-P-----------R-------GKG-----I--R----------------------------L-----------TIAEERDKR-LA-AK-QSSG---------------------------------------------------------------------------------------------------------------------------------
>Cynops_pyrrhogaster@CT01131211.H1.1
----------------------------A-RGP---KKHLKRVAAPK-----HWMLDKLTGV-FAPRPSTGPHKLRECLPLIIFLRNRLKYALTGDEVKKICMQR--FIRIDGKVRTDITYPAGFMDVISIE----KTGEHFRLVYDTKGRFAVHRIT----A--EEAKYKLCKV------RKI--------------FV-------GTK--------------G-IPHLVTHDARTI-RY-P-----------D-P---L--IKVNDTVQIDL---ET-----------------G-----------------K------VT-------DFIKFDTGNLCMVIGGANLGRIGIITNR--ER---HPGSFD-VVHVKDT--NG-NT----FAT-RLSNIFVI--GK-G-NKP-WIS-L-P-----------R-------GKG-----I--R----------------------------L-----------TIAEERDKR-LQ-AK-QTSG---------------------------------------------------------------------------------------------------------------------------------
>Elaphe_guttata@CT01131211.H1.1
---------------------------MA-RGP---KKHLKRVAAPK-----HWMLDKLTGV-FAPRPSTGPHKLRECLPLIIFLRNRLKYALTGDEVKKICMQR--FIKIDGKIRTDITYPAGFMDVISIE----KTAEHFRLVYDTKGRFAVHRIT----P--EEAKYKLCKV------RKI--------------FV-------GTK--------------G-IPHLVTHDARTI-RY-P-----------D-P---L--IKVNDTIQIDL---ET-----------------G-----------------K------IT-------DFIKFDTGNLCMVTGGANLGRIGVITNR--ER---HPGSFD-VVHVKDA--NG-NS----FAT-RLSNIFVI--GK-G-NKP-WIS-L-P-----------R-------GKG-----I--R----------------------------L-----------TIAEERDKR-LA-AK-QSSG---------------------------------------------------------------------------------------------------------------------------------
>Emys_orbicularis@Contig19743.H1.1
---------------------------MA-RGP---KKHLKRVAAPK-----HWMLDKLTGV-FAPRPSTGPHKLRECLPLIIFLRNRLKYALTGDEVKKICMQR--FIKIDGKVRTDITYPAGFMDVISIE----KTGEHFRLVYDTKGRFAVHRIT----A--EEAKYKLCKV------RKI--------------FV-------GTK--------------G-IPHLVTHDARTI-RY-P-----------D-P---L--IKVNDTIQIDL---ET-----------------G-----------------K------IT-------DFIKFDTGNLCMVTGGANLGRIGVITNR--ER---HPGSFD-VVHVKDA--NG-NS----FAT-RLSNIFVI--GK-G-NKP-WIS-L-P-----------R-------GKG-----I--R----------------------------L-----------TIAEERDKR-LA-AK-QSS----------------------------------------------------------------------------------------------------------------------------------
>Eublepharis_macularius@CT01131211.H1.1
---------------------------MA-RGP---KKHLKRVAAPX-----XXMXXXLTGV-FAPRPSTGPHKLRECLPLIIFLRNRLKYALTGDEVKKICMQR--FIKIDGKVRTDITYPAGFMDVISIE----KTAEHFRLVYDTKGRFAVHRIT----P--EEAKYKLCKV------RKI--------------FV-------GTK--------------G-IPHLVTHDARTI-RY-P-----------D-P---L--IKVNDTIQIDL---ET-----------------G-----------------K------IT-------DFIKFDTGNLCMVTGGANLGRIGVITNR--ER---HPGSFD-VVHVKDA--NG-NS----FAT-RLSNIFVI--GK-G-NKP-WIS-L-P-----------R-------GKG-----I--R----------------------------L-----------TIAEERDKR-LA-AK-QSSG---------------------------------------------------------------------------------------------------------------------------------
>Lampropholis_coggeri@CT02131211.H1.1
---------------------------MA-RGP---KKHLKRVAAPK-----HWMLDKLTGV-F-------------------------------------------------------SYPAGFMDVISID----KTGEHFRLVYDTKGRFAVHRIT----P--EEAKYKLCKV------RKI--------------FV-------GTK--------------G-IPHLVTHDARTI-RY-P-----------D-P---L--IKVNDTIQIDL---ET-----------------G-----------------K------IT-------DFIKFDTGNLCMVTGGANLGRIGVITNR--ER---HPGSFD-VVHVKDA--NG-NS----FAT-RLSNIFVI--GK------------------------------------------------------------------------------------------------------------------------------------------------------------------------------------------------------------------------------------------
>Latimeria_menadoensis@CT01131211.H1.1
-------------------------------------------AAPR-----HWMLDKLTGV-FAPRPSTGPHKLRECLPLIIFLRNRLKYALTGDEVKKICMQR--FIKIDGKVRTDITYPAGFMDVISIE----KTGEHFRLVYDTKGRFAVHRIT----A--EEAKYKLCKV------RKV--------------FV-------GTK--------------G-IPHLVTHDARTI-RY-P-----------D-P---L--IKVNDTVQIDL---NT-----------------G-----------------K------IT-------DFIKFDTGNQCMVIGGANLGRVGVITNR--EK---HPGSFD-VVHVKDA--NG-NS----FAT-RLSNIFVI--GK-G-NKP-WIS-L-P-----------R-------GKG-----I--R----------------------------L-----------TIAEERDKR-LA-AK-QSS----------------------------------------------------------------------------------------------------------------------------------
>Notophthalmus_viridescens@Nvir3106.H1.1
---------------------------MA-RGP---KKHLKRVAAPK-----HWMLDKLTGV-FAPRPSTGPHKLRECLPLIIFLRNRLKYALTGDEVKKICMQR--FIRIDGKVRTDITYPAGXXDVISIX----KXGEXFXLVYDTKGRFAVHRIT----A--EEAKXKLCKV------RKI--------------FV-------GTK--------------G-IPHLVTHDARXI-RY-P-----------D-P---L--IKVNDTVQIDL---ET-----------------G-----------------K------VT-------DFIKFDTGNXCMVIGGANLGRIGIITNR--ER---HPGSFD-VVHVKDT--NG-NT----FAT-RLSNIFVI--GK-G-NKX-WIS-L-P-----------R-------GKG-----I--R----------------------------L-----------TIAEERDKR-LQ-AK-QTSG---------------------------------------------------------------------------------------------------------------------------------
>Pelodiscus_sinensis@toto24736.H1.1
----------------------------------------------------------------------GPHKLRECLPLIIFLRNRLKYALTGDEVKKICMQR--FIKIDGKVRTDITYPAGFMDVISIE----KTGEHFRLVYDTKGRFAVHRIT----A--EEAKYKLCKV------RKI--------------LV-------GTK--------------G-IPHLVTHDARTI-RY-P-----------D-P---L--IKVNDTIQIDL---ET-----------------G-----------------K------IT-------DFIKFDTGNLCMVTGGANLGRIGVITNR--ER---HPGSFD-VVHVKDA--NG-NS----FAT-RLSNIFVI--GK-G-NKP-WIS-L-P-----------R-------GKG-----I--R----------------------------L-----------TIAEERDKR-LA-AK-QSSS---------------------------------------------------------------------------------------------------------------------------------
>Phrynops_hilarii@Contig33574.H1.1
---------------------------MA-RGP---KKHLKRVAAPK-----HWMLDKLTGV-FAPRPSTGPHKLRECLPLIIFLRNRLKYALTGDEVKKICMQR--FIKIDGKVRTDITYPAGFMDVISIE----KTGEHFRLVYDTKGRFAVHRIT----A--EEAKYKLCKV------RKI--------------FV-------GTK--------------G-IPHLVTHDARTI-RY-P-----------D-P---L--IKVNDTIQIDL---ET-----------------G-----------------K------IT-------DFIKFDTGNLCMVTGGANLGRIGVITNR--ER---HPGSFD-VVHVKDA--NG-NS----FAT-RLSNIFVI--GK-G-NKP-WIS-L-P-----------R-------GKG-----I--R----------------------------L-----------TIAEERDKR-LA-AK-QSS----------------------------------------------------------------------------------------------------------------------------------
>Podarcis_sp.@CT01131211.H1.1
---------------------------MA-RGP---KKHLKRVAAPK-----HWMLDKLTGV-FAPRPSTGPHKLRECLPLVIFLRNRLKYALTGDEVKKICMQR--FVKIDGKVRTDVTYPAGFMDVISIE----KTGEHFRLVYDTKGRFAVHRIS----P--EEAKYKLCKV------RRI--------------LV-------GTK--------------G-TPRLVTHDARTI-RY-P-----------D-P---L--VKVNDTVQVDL---QT-----------------G-----------------K------IT-------DFIKFDTGNLCMVTGGANLGRIGVITNR--ER---HPGSFD-VVHVKDT--NG-NS----FAT-RLSNIFVI--GK-G-NKP-WIS-L-P-----------R-------GKG-----I--R----------------------------L-----------TIAEERDKR-LV-AK-QSSG---------------------------------------------------------------------------------------------------------------------------------
>Pogona_vitticeps@CT01131211.H1.1
---------------------------MA-RGP---KKHLKRVAAPK-----HWMLDKLTGV-FAPRPSTGPHKLRECLPLIIFLRNRLKYALTGDEVKKICMQR--FIKIDGKVRTDITYPAGFMDVISIE----KTGEHFRLVYDTKGRFAVHRIT----P--EEAKYKLCKV------RKI--------------FV-------GTK--------------G-IPHLVTHDARTI-RY-P-----------D-P---L--IKVNDTIQIDL---ET-----------------G-----------------K------IT-------DFIKFDTGNLCMVTGGANLGRIGVITNR--ER---HPGSFD-VVHVKDA--NG-NS----FAT-RLSNIFVI--GK-G-NKP-WIS-L-P-----------R-------GKG-----I--R----------------------------L-----------TIAEERDKR-LA-AK-QSSG---------------------------------------------------------------------------------------------------------------------------------
>Protopterus_annectens@CT01131211.H1.1
---------------------------MA-RGP---KKHLKRVAAPK-----HWMLDKLTGV-FAPRPSTGPHKLRECLPLIIFLRNRLKYALTGDEVKKICMQR--FIKVDGKVRTDITYPSGFMDVISIE----KTGEHFRLVYDTKGRFAVHRIT----A--EEAKYKLCKV------RKI--------------FV-------RNK--------------G-IPHLVTHDARTI-RY-P-----------D-P---L--IKVNDTVQINL---ES-----------------G-----------------K------IT-------DMIKFDTGNLCMVTGGANLGRIGVITNR--ER---HPGSFD-VVHVKDA--NG-NS----FAT-RLSNIFVI--GK-G-NKP-WIS-L-P-----------R-------GKG-----I--R----------------------------L-----------TIAEERDKR-IA-AK-QTS----------------------------------------------------------------------------------------------------------------------------------
>Python_regius@CT01131211.H1.1
---------------------------MA-RGP---KKHLKRVAAPK-----HWMLDKLTGV-FAPRPSTGPHKLRECLPLIIFLRNRLKYALTGDEVKKICMQR--FIKIDGKVRTDITYPAGFMDVISIE----KTGEHFRLVYDTKGRFAVHRIT----P--EEAKYKLCKV------RKI--------------FV-------GTK--------------G-IPHLVTHDARTI-RY-P-----------D-P---L--IKVNDTIQIDL---ET-----------------G-----------------K------IT-------DFIKFDTGNLCMVTGGANLGRIGVITNR--ER---HPGSFD-VVHVKDA--NG-NS----FAT-RLSNIFVI--GK-G-NKP-WIS-L-P-----------R-------GKG-----I--R----------------------------L-----------TIAEERDKR-LA-AK-QSSG---------------------------------------------------------------------------------------------------------------------------------
>Python_regius@CT02131211.H1.1
---------------------------MA-RGP---KKHLKRVAAPK-----HWMLDKLTGV-FAPRPSTGPHKLRECLPLIIFLRNRLKYALTGDEVKKICMQR--FIKIDGKIRTDITYPAGFMDVISIE----KTAEHFRLVYDTKGRFAVHRIT----P--EEAKYKLCKV------RKI--------------FV-------GTK--------------G-IPHLVTHDARTI-RY-P-----------D-P---L--IKVNDTIQIDL---ET-----------------G-----------------K------IT-------DFIKFDTGNLCMVTGGANLGRIGVITNR--ER---HPGSFD-VVHVKDA--NG-NS----FAT-RLSNIFVI--GK-G-NKP-WIS-L-P-----------R-------GKG-----I--R----------------------------L-----------TIAEERDKR-LA-AK-QSSG---------------------------------------------------------------------------------------------------------------------------------
>Rana_chensinensis@Rche145238.H1.1
-------------------------AAMA-RGP---KKHLKRVAAPK-----HWMLDKLTGV-FAXXPSTGPHKXRXXLXXIXXLXNRLKYALTGDEVK------------------------------------------FRLVYDTKGRFXVXRIT----A--EXSKYKLXXV------RKX--------------WX-------GTK--------------G-IPHLVTHDARXI-RY-P-----------D-P---X--IKXNDTVQIXL---ET-----------------G-----------------X------IT-------DFIKFDTANVCMVTGGANLGRIGVITNR--ER---HPGSFD-VVHXKXX--NG-NX----FAT-XLSNIFVI--GK-G-NKP-WIS-L-P----------------------------------------------------------------------------------------------------------------------------------------------------------------------------------------------------------------------------
>Sphenodon_punctatus@toto32759.H1.1
---------------------------MA-RGP---KKHLKRVAAPK-----HWMLDKLTGV-FAPRPSTGPHKLRECLPLIIFLRNRLKYALTGDEVKKICMQR--FIKIDGKVRTDITYPAGFMDVISIE----KTDEHFRLVYDTKGRFAVHRIT----P--EEAKYKLCKV------RKI--------------FV-------GTK--------------G-IPHLVTHDARTI-RY-P-----------D-P---L--IKVNDTIQIDL---ET-----------------G-----------------K------IT-------DFIKFDTGNLCMVTGGANLGRIGVITNR--ER---HPGSFD-VVHVKDA--NG-NS----FAT-RLSNIFVI--GK-G-NKP-WIS-L-P-----------R-------GKG-----I--R----------------------------L-----------TIAEERDKR-LA-AK-QSS----------------------------------------------------------------------------------------------------------------------------------
>Trachemys_scripta@CT01131211.H1.1
--------------------------------------------------------------------------------------------------KKICMQR--FIKIDGKVRTDITYPAGFMDVISIE----KTGEHFRLVYDTKGRFAVHRIT----A--EEAKYKLCKV------RKI--------------FV-------GTK--------------G-IPHLVTHDARTI-RY-P-----------D-P---L--IKVNDTIQIDL---ET-----------------G-----------------K------IT-------DFIKFDTGNLCMVTGGANLGRIGVITNR--ER---HPGSFD-VVHVKDA--NG-NS----FAT-RLSNIFVI--GK-G-NKP-WIS-L-P-----------R-------GKG-----I--R----------------------------L-----------TIAEERDKR-LA-AK-QSSS---------------------------------------------------------------------------------------------------------------------------------
