# Supplementary material for: A phylogenomic framework and timescale for comparative studies of tunicates
Source: BMC Biol. 2018 Apr 13;16:39. doi: 10.1186/s12915-018-0499-2 (PMC5899321; doi:10.1186/s12915-018-0499-2)
Supplement: Supplementary file 4 — Supporting data. Transcriptome assemblies, alignments, and trees. (ZIP 38502 kb) [file 12915_2018_499_MOESM4_ESM.zip › 12915_2018_499_MOESM4_ESM/12915_2018_499 (Delsuc) Files Updated 23-03-2018/rps5.fasta]

>Saccoglossus_kowalevskii@XP_002735746
-------------------------------------------------------------------MAAIA-------S-T-E--T----W------D-----------------E---------P---------A------V-G---P--V------V-----------A------E------------A------------P-------E------V-KLFGRWSC--D--DV-QV--S--DISLTDYIAV--KE--KYAK--YLPHSSGRYAVKRFRKAQCPIVERL-TNSMMMH----------------G-RNNGKKLLTMRIVKHAFEIIHLLT-S-ENP--LQVLVNAIINSGPREDSTRIGRAGTVRRQAVDVSPLRRVNQAIWLLCTGAREASFRN-IKTIAECLSDELINAAKG-S--S-NSYAIKKKDELERVAKSNR-
>Ptychodera_flava@CT01071220.H1.1
-------------------------------------------------------------------------------------------W------D-----------------E---------A---------A------VAG---P--L------T-----------A------E------------A------------P-------E------V-KLFGRWSC--D--DV-QV--S--DISLTDYIAV--KE--KYAK--YLPHSSGRYAVKRFRKAQCPVVERL-TNSMMMH----------------G-RNNGKKLLTMRIVKHAFEIIHLLT-G-ENP--LQVLVNAIINSGPREDSTRIGRAGTVRRQAVDVSPLRRVNQAIWLLCTGARESSFRN-IKTIAECLADELINAAKG-S--S-NSYAIKKKDELERVAKSNR-
>Apostichopus_japonicus@CT01060721.H1.1
-------------------------------------------------------------T---------M-------G---E--N----W------D-----------------E---APAPVAE---------P------L-P---A--V------T-----------V------E------------Y------------D-------E------V-KLFGKWSC--D--EV-QV--S--DISLTDYIAV--KE--KYAK--YLPHSSGRYQVKRFRKAQCPAVERL-ANSMMMH----------------G-RNNGKKLMTMRIVQHAFEIIHLLT-G-ENP--LQVLVNAIINSGPREDSTRIGRAGTVRRQAVDVSPLRRVNQAIWLLCTGAREASFRN-IKSIAECLADELINAAKG-S--S-NSYAIKKKDELERVAKSNR-
>Holothuria_glaberrima@CT01070704.H1.1
-----------------------------------------------------------------------M-------T---E--N----W------D-----------------EPAAAPAQEAE----------------L-P---A--V------T-----------A------E------------Y------------A-------E------V-KLFGKWSC--D--EV-QV--S--DISLTDYIAV--KE--KYAK--YLPHSSGRYQIKRFRKAQCPVVERL-ANSMMMH----------------G-RNNGKKLMTMRIVQHAFEIIHLLT-G-ENP--LQVLVNAIINSGPREDSTRIGRAGTVRRQAVDVSPLRRVNQAIWLLCTGAREASFRN-IKSIAECLADELINAAKG-S--S-NSYAIKKKDELERVAKSNR-
>Patiria_pectinifera@93301996.1
-------------------------------------------------------------------------------------------M---T--E--N--------------W---D-----E---------V------A-V---I--A------E-----------A------E------------V------------P-------E------V-HLFGRWSC--D--EV-SV--S--DISLTDYIAV--KE--KYAK--YLPHSAQRYQVKRFRKAQCPVVERL-TSSMMMH----------------G-RNNGKKLLTMRIVKHAFEIIHLLT-G-ENP--LQVLVNAIINSGPREDSTRIGRAGTVRRQAVDVSPLRRVNQAIWLLCTGAREAAFRN-IKTIAECLADELINAAKG-S--S-NSYAIKKKDELERVAKSNR-
>Patiria_miniata@CT03100730.H1.1
-------------------------------------------------------------------------------------------M---T--E--N--------------W---D-----E---------V------A-V---I--A------E-----------A------E------------V------------P-------E------V-HLFGRWSC--D--EV-SV--S--DISLTDYIAV--KE--KYAK--YLPHSAQRYQVKRFRKAQCPVVERL-TSSMMMH----------------G-RNNGKKLLTMRIVKHAFEIIHLLT-G-ENP--LQVLVNAIINSGPREDSTRIGRAGTVRRQAVDVSPLRRVNQAIWLLCTGAREAAFRN-IKTIAECLADELINAAKG-S--S-NSYAIKKKDELERVAKSNR-
>Solaster_stimpsonii@CT01061031.H1.1
-------------------------------------------------------------------------------------------M---S--E--N--------------W---D-----E---------V------A-V---P--V------E-----------A------E------------V------------P-------E------V-HLFGRWSC--E--EV-SV--S--DISLTDYIAV--KE--KYAK--YVPHSAQRYQVKRFRKAQCPVVERL-TSSMMMH----------------G-RNNGKKLLTMRIVKHAFEIIHLLT-G-ENP--LQVLVNAIINSGPREDSTRIGRAGTVRRQAVDVSPLRRVNQAIWLLCTGAREASFRN-IKTIAECLSDELINAAKG-S--S-NSYAIKKKDELERVAKSNR-
>Branchiostoma_floridae@30913314.172
--------------------------------------------------------------------------------------------------------------------MAAAVESSTIE---------N------L-E---T--A------P-----------V------E------------V------------P-------E------I-KLFGRWSS--D--DV-QV--N--DISLTDYIPV--KE--KFAK--YLPHSAGRYQTKRFRKAQCPIVERL-TCSMMMH----------------G-RNNGKKIMAMRIVKHSFEIIHLLT-G-ENP--LQVVVNAIINSGPREDSTRIGRAGTVRRQAVDVSPLRRVNQAIWLLCTGAREAAFRN-VKTIAECLADELINAAKG-S--S-NSYAIKKKDELERVAKSNR-
>Xenoturbella_bocki@CT01061106.H1.1
--------------------------------------------------------------------------------------------------------------------------------------------------------I------V-----------P------E------------A------------P-------E------I-KLFGKWST--D--DV-QV--S--DISLTDYIAV--KE--KYSK--YLPHSSGRYASKRFRKAQCPIVERL-TNSMMMH----------------G-RNNGKKLMAVRIVKHAFEIIHLLS-G-ENP--LQVLVNAIINSGPREDSTRIGRAGTVRRQAVDVSPLRRVNQAIWLLCTGSREAAFRN-IKTIAECLADELINAAKG-S--S-NSYAIKKKDELERVAKSNR-
>Xenopus_laevis@AAH54263
-------------------------------------------------------------------------------------------M---S--D-----------------W---------E---------T------V-----P--V------G-----------S------E------------T------------P-------E------I-KLFGKWST--D--DV-QI--N--DISLQDYIAV--KE--KYAK--FLPHSGGRYAAKRFRKAQCPIVERL-TNSLMMH----------------G-RNNGKKLMTVRIVKHAFEIIHLLT-G-ENP--LQVLVNAIINSGPREDSTRIGRAGTVRRQAVDVSPLRRVNQAIWLLCTGAREAAFRN-IKTIAECVADELINAAKG-S--S-NSYAIKKKDELERVAKSNR-
>Xenopus_tropicalis@AAI61332
-------------------------------------------------------------------------------------------M---S--D-----------------W---------E---------T------V-----P--V------G-----------A------E------------T------------P-------E------I-KLFGKWST--D--DV-QI--N--DISLQDYIAV--KE--KYAK--FLPHSGGRYAAKRFRKAQCPIVERF-TNSLMMH----------------G-RNNGKKLMTVRIVKHAFEIIHLLT-G-ENP--LQVLVNAIINSGPREDSTRIGRAGTVRRQAVDVSPLRRVNQAIWLLCTGAREAAFRN-IKTIAECVADELINAAKG-S--S-NSYAIKKKDELERVAKSNR-
>Ornithorhynchus_anatinus@XP_001519668
--------------------------------------------------------------------------------------------------------------------------------------------------------------------------------------------------------------------------------------------------------XDYIAV--KE--KYAK--YLPHSAGRYAAKRFRKAQCPIVERL-TNSMMMH----------------G-RNNGKKLMTVRIVKHAFEIIHLLT-G-ENP--LQVLVNAIINSGPREDSTRIGRAGTVRRQAVDVSPLRRVNQAIWLLCTGAREAAFRN-IKTIAECLADELINAAKG-S--S-NSYAIKKKDELERVAKSNR-
>Taeniopygia_guttata@XP_002198968
-------------------------------------------------------------------------------------------M---T--D-----------------W---------E---------T------A-----P--A------V-----------T------E------------T------------P-------D------I-KLFGKWST--D--DV-QI--N--DISLQDYIAV--KE--KYAK--YLPHSAGRYAAKRFRKAQCPIVERL-TNSMMMH----------------G-RNNGKKLMTVRIVKHAFEIIHLLT-G-ENP--LQVLVNAIINSGPREDSTRIGRAGTVRRQAVDVSPLRRVNQAIWLLCTGAREAAFRN-IKTIAECLADELINAAKG-S--S-NSYAIKKKDELERVAKSNR-
>Pan_troglodytes@XP_001147137
-------------------------------------------------------------------------------------------M---T--E-----------------W---------E---------T------A-A---P--A------V-----------A------E------------T------------P-------D------I-KLFGKWST--D--DV-QI--N--DISLQDYIAV--KE--KYAK--YLPHSAGRYAAKRFRKAQCPIVERL-TNSMMMH----------------G-RNNGKKLMTVRIVKHAFEIIHLLT-G-ENP--LQVLVNAIINSGPREDSTRIGRAGTVRRQAVDVSPLRRVNQAIWLLCTGAREAAFRN-IKTIAECLADELINAA-------------KKKDELERVAKSNR-
>Mus_musculus@EDL38095
-------------------------------------------------------------------------------------------M---T--E-----------------W---------E---------A------A-T---P--A------V-----------A------E------------T------------P-------D------I-KLFGKWST--D--DV-QI--N--DISLQDYIAV--KE--KYAK--YLPHSAGRYAAKRFRKAQCPIVERL-TNSMMMH----------------G-RNNGKKLMTVRIVKHAFEIIHLLT-G-ENP--LQVLVNAIINSGPREDSTRIGRAGTVRRQAVDVSPLRRVNQAIWLLCTGAREAAFRN-IKTIAECLADELINAAKG-S--S-NSYAIKKKDELERVAKSNR-
>Callorhinchus_milii@AFK11336
----------------------------------------------------------------------------------------XXXM---T--E-----------------W---------E---------A------V-----P--A------V-----------A------E------------T------------P-------E------I-KLFGKWST--D--DV-QI--N--DISLQDYIAV--KE--KYAK--YLPHSSGRYAAKRFRKAQCPIVERL-TNSMMMH----------------G-RNNGKKLMTVRIVKHAFEIIHLLT-G-ENP--LQVLVNAIINSGPREDSTRIGRAGTVRRQAVDVSPLRRVNQAIWLLCTGAREAAFRN-IKTIAECLADELINAAKG-S--S-NSYAIKKKDELERVAKSNR-
>Squalus_acanthias@CT01070725.H1.1
-------------------------------------------------------------------------------------------M---T--E-----------------W---------E---------S------V-----P--A------V-----------A------E------------T------------P-------E------I-KLFGKWST--D--DV-QI--N--DISLQDYIAV--KE--KYAK--YLPHSSGRYAAKRFRKAQCPIVERL-TNSMMMH----------------G-RNNGKKLMTVRIVKHAFEIIHLLT-G-ENP--LQVLVNAIINSGPREDSTRIGRAGTVRRQAVDVSPLRRVNQAIWLLCTGAREAAFRN-IKTIAECLADELINAAKG-S--S-NSYAIKKKDELERVAKSNR-
>Leucoraja_erinacea@CT02081213.H1.1
-------------------------------------------------------------------------------------------M---T--E-----------------W---------E---------S------V-----P--A------V-----------T------E------------T------------P-------E------I-KLFGKWST--D--DV-QI--N--DISLQDYIAV--KE--KYAK--YLPHSSGRYAAKRFRKAQCPIVERL-TNSMMMH----------------G-RNNGKKLMTVRIVKHAFEIIHLLT-G-ENP--LQVLVNAIINSGPREDSTRIGRAGTVRRQAVDVSPLRRVNQAIWLLCTGAREAAFRN-IKTIAECLADELINAAKG-S--S-NSYAIKKKDELERVAKSNR-
>Ambystoma_mexicanum@45804639.1
-------------------------------------------------------------------------------------------M---P--E-----------------W---------E---------A------A-----P--A------S-----------A------D------------T------------P-------E------I-KLFGKWST--E--DV-QI--N--DISLQDYIAV--KE--KYAK--YLPHSSGRYAAKRFRKAQCPIVERL-TDSMMMH----------------G-RNNGKKLMTVRIVKHAFEIIHLLT-G-ENP--LQVLVNAIINSGPREDSTRIGRAGTVRRQAVDVSPLRRVNQAIWLLCTGAREAAFRN-IKTIAECVADELINAAKG-S--S-NSYAIKKKDELERVAKSNR-
>Danio_rerio@AAH59443
--------------------------------------------------------------------------------------M----A---E--D-----------------W---------E---------A------A-----P--A------V-----------A------E------------T------------P-------E------I-KLFGKWST--D--DV-QI--N--DISLQDYIAV--KE--KYAK--YLPHSSGRYAAKRFRKAQCPIVERV-TNSMMMH----------------G-RNNGKKLLTVRIVKHAFEIIHLLT-G-ENP--LQILVNAIINSGPREDSTRIGRAGTVRRQAVDVSPLRRVNQAIWLLCTGAREAAFRN-IKTIAECLADELINAAKG-S--S-NSYAIKKKDELERVAKSNR-
>Ciona_intestinalis@10109687.44_4
-------------------------------------------------------------------------------------------M---E--E-----------------D---------Y---------E------A-D---V--I------V-----------A------E------------A------------P-------E------V-KLFGRWTT--S--DV-QI--N--DISLTDYLPV--KD--KYSK--YLPHSSGRYQIKRFRKAQCPIVERL-VNSMMMH----------------G-RNTGKKLLTVRIIKHAFEIIHLLT-G-ENP--LQVLVNAIINSGPREDSTRIGRAGTVRRQSVDVSPLRRVNQAIWLLCTGAREASFRN-IKTIAECLADELINAHKG-S--S-NSYAIKKKDELERVAKSNR-
>Ciona_savignyi@CT01060803.H1.1
-------------------------------------------------------------------------------------------M---E--D-----------------D---------Y---------E------A-D---V--I------V-----------A------E------------A------------P-------E------V-KLFGQWTT--S--DV-QI--N--DISLTDYLPV--KD--KYSK--FLPHSSGRYQVKRFRKAQCPIVERL-VNSMMMH----------------G-RNTGKKLLTVRIIKHAFEIIHLLT-G-ENP--LQILVNAIINSGPREDSTRIGRAGTVRRQSVDVSPLRRVNQAIWLLCTGAREASFRN-IKTIAECLADELINAHKG-S--S-NSYAIKKKDELERVAKSNR-
>Diplosoma_listerianum@46826134.102
--------------------------------------------------------------------------------------------------------------------------------------------------------A------V-----------S------D------------I------------P-------E------V-KLFGKWTT--S--DV-QI--N--DISLTDYLPV--KD--KYSK--YLPHSSGRFQVKRFRKAQCPIVERL-VNSMMMH----------------G-RNNGKKLLTVRIVKHSFEIIHLLT-G-ENP--LQVLVNAIINSGPREDSTRIGRAGTVRRQSVDVSPLRRVNQAIWLLCAGARQTAFRN-IKTIPECLADELINAHKG-S--S-NSYAIKKKDELERVAKSNR-
>Cystodytes_dellechiajei@CT01091002.H1.1
-------------------------------------------------------------------------------------------M---E--E-----------------D---------F---------D------A-E---L--A------A-----------A------E------------A------------P-------E------I-KLFGRWTT--S--DV-QI--N--DISLTDYLPV--KD--KYSK--YLPHSSGRYQVRRFRKAQCPIVERL-VNSMMMH----------------G-RNSGKKLMTVRIVKHSFEIINLLT-G-ENP--LQVLVNAIINSGPREDSTRIGRAGTVRRQSVDVSPLRRVNQAIWLLCAGARQAAFRN-IKTIAECLADELINAHKG-S--S-NSYAIKKKDELERVAKSNR-
>Clavelina_lepadiformis@CT01091002.H1.1
-------------------------------------------------------------------------------------------M---E--E-----------------D---------K---------E------------V--V------V-----------S------D------------A------------P-------E------I-KLFGRWTT--S--DV-QI--N--DISLTDYLPV--KD--KYSK--YLPHSSGRYQVKRFRKAQCPIVERL-VNSMMMH----------------G-RNNGKKLLTVRIVKHSFEIIHLLT-G-ENP--LQVLVNAIINSGPREDSTRIGRAGTVRRQSVDVSPLRRVNQAIWLLCTGAREASFRN-IKTIAECLADELINAHKG-S--S-NSYAIKKKDELERVAKSNR-
>Phallusia_mammilata@CT01091002.H1.1
-------------------------------------------------------------------------------------------M---G--E-----------------E---------F---------E------H-E---A--V------A-----------T------E------------T------------P-------E------V-KLFGKWTT--S--DV-QI--N--DISLTDYLPV--KD--KYSK--YLPHSSGRYQVKRFRKAQCPIVERL-VNSMMMH----------------G-RNNGKKLLTVRIVKHAFEIIHLLT-G-ENP--LQILVNAIINSGPREDSTRIGRAGTVRRQSVDVSPLRRVNQAIWLLCTGAREASFRN-IKTIAECLADELINAHKG-S--S-NSYAIKKKDELERVAKSNR-
>Ascidia_gemmata@CT01100918.H1.1
-------------------------------------------------------------------------------------------M---A--D-----------------E---------F---------E------H-E---A--V------V-----------A------E------------T------------P-------E------V-KLFGKWTT--S--DV-QI--N--DISLTDYLPV--KD--KYSK--YLPHSSGRYQVKRFRKAQCPIVERL-VNSMMMH----------------G-RNNGKKLLTVRIVKHAFEIIHLLT-G-ENP--LQILVNAIINSGPREDSTRIGRAGTVRRQSVDVSPLRRVNQAIWLLCTGAREASFRN-IKTIAECLADELINAHKG-S------------------------
>Styela_plicata@CT01091002.H1.1
--------------------------------------------------------------------------------------------------------------------E---------F---------V------E-E---A--I------V-----------A------D------------A------------P-------E------I-KLFGRWTT--S--DV-QI--N--DISLTDYLPV--KD--KYSK--YLPHSSGRYQVKRFRKAQCPIVERL-VNSMMMH----------------G-RNNGKKLLTVRIVKHAFEIIHLLT-G-ENP--LQVLVNAIINGGPREDSTRIGRAGTVRRQAVDVSPLRRVNQAIWLLCTGAREASFRN-IKTIAECLADELINAAKG-S------------------------
>Dendrodoa_grossularia@CT01091002.H1.1
-----------------------------------------------------------------------------------------------D--E-----------------E---------W---------T------E-E---A--V------V-----------A------E------------A------------P-------E------I-KLFGRWTT--T--DV-QI--N--DISLTDYLPV--KD--KYSR--YLPHSSGRYQVKRFRKAQCPIVERL-VNSMMMH----------------G-RNTGKKLLTVRIVKHAFEIIHLLT-G-ENP--LQVLVNAIINGGPREDSTRIGRAGTVRRQAVDVSPLRRVNQAIWLVCTGAREASFRN-IKTIAECLADELINAAKG-S--S-NSYAIKKKDELERVAKSNR-
>Polyandrocarpa_maxima@CT02091002.H1.1
-----------------------------------------------------------------------------------------------D--E-----------------D---------W---------T------E-D---A--V------V-----------A------E------------A------------P-------E------V-KLFGRWTT--T--DV-QI--N--DISLTDYLPV--KD--KYSK--YLPHSSGRYQVKRFRKAQCPIVERL-VNSMMMH----------------G-RNNGKKLLTVRIVKHAFEIIHLLT-G-ENP--LQVLVNAIINGGPREDSTRIGRAGTVRRQAVDVSPLRRVNQALWLLCTGAREASFRN-IKTIAECLADELINAAKG-S--S-NSYAIKKKDELERVAKSNR-
>Botryllus_schlosseri@CT01110107.H1.1
--------------------------------------------------------------------------------------------------E-----------------E---------W---------G------E-D---A--V------L-----------A------E------------A------------P-------E------I-KLFGKWTT--S--DV-QI--N--DISLTDYLPV--KD--KYSK--YLPHSSGRYQVKRFRKAQCPIVERL-VNSMMMH----------------G-RNNGKKLLTVRIVKHAFEIIHLLT-G-ENP--LQILVNAIINGGPREDSTRIGRAGTVRRQAVDVSPLRRVNQAIWLLCTGAREASFRN-IKTIAECLADELINAAKG-S--S-NSYAIKKKDELERVAKSNR-
>Molgula_tectiformis@68103266.18
--------------------------------------------------------------------------------------------------------------------E---------Y---------E------S-E---A--V------L-----------T------E------------T------------P-------E------V-KLFGRWTT--S--DV-QI--N--DISLTDYLPV--KD--KYSK--YLPHSSGRFQVKRFRKAQCPIVERL-VNSMMMH----------------G-RNNGKKLMTVRIVKHAFEIIHLLT-G-ENP--LQVLVNAIINGGPREDSTRIGRAGTVRRQAVDVSPLRRVNQAIWLLCTGAREAAFRN-IKTIAECLADELINAAKG-S--S-NSYAIKKKDELERVAKSNR-
>Molgula_occidentalis@CT01091002.H1.1
----------------------------------------------------------------------------------------------------------------------------------------Q------D-A---A--V------V-----------A------E------------T------------P-------E------V-KLFGRWTT--S--DV-QI--N--DISLTDYLPV--KD--KYSK--YLPHSSGRYQVKRFRKAQCPIVERL-VNSMMMH----------------G-RNNGKKLMTVRIVNHAFEIIHLLT-G-ENP--LQVLVNAIINGGPREDSTRIGRAGTVRRQAVDVSPLRRVNQAIWLLCTGAREAAFRN-IKTIAECLADELINAAKG-S--S-NSYAIKKKDELERVAKSNR-
>Bostrichobranchus_pilularis@CT01091002.H1.1
-------------------------------------------------------------------------------------------M---D--E-----------------D---------W---------E------Q-D---A--V------V-----------A------E------------A------------P-------E------I-KLFGRWTT--S--DV-QI--N--DISLTDYLPI--KD--KYSK--YLPHSSGRYQVKRFRKAQCPIVERL-VNSMMMH----------------G-RNNGKKLMTVRIVKHAFEIIHLLT-G-ENP--LQVLVNAIINGGPREDSTRIGRAGTVRRQAVDVSPLRRVNQAIWLLCTGAREAAFRN-IKTIAECLADELINAAKG-S--S-NSYAIKKKDELERVAKSNR-
>Molgula_gulf@CT01091002.H1.1
---------------------------------------------------------------------------------------------------------------------------------------------------------------------------A------E------------A------------P-------E------I-KLFGRWTT--S--DV-QI--N--DISLTDYLPV--KD--KFSK--FLPHSSGRYQVKRFRKAQ--------------------------------------------------------------------LVNAIINGGPREDSTRIGRTGTVRRQAVDVSPLRRVNQAIWLLCTGAREAAFRN-VKTIAECLADELINAAKG-S--S-NSYAIKKKDELERVAKS---
>Oikopleura_dioica@ti.17
-----------------------------------------------------------------------------------------------E--A-----------------D---------W---------G------Q-E---D--V------HD----------P------E------------V------------A-------P------I-KLFGRWAT--D--DI-SV--N--DISLQDYLAC--TD--RYAK--YLPHTGGRYQVKRFRKAQCPIVERL-VNSLMMH----------------G-RNNGKKIMTVRIVKHAFEIIHLTS-G-ENP--IQNLLHAIINSGPREDSTRIGRAGTVRRQAVDVSPLRRVNQAIWLLCTGAREASFRN-IKTIAECLADEIMNAAKG-S--S-NSYAIKKKDELERVAKSNR-
>Petromyzon_marinus@51793553.101
-------------------------------------------------------------------------------------------M---A--E-----------------L---------E---------V------A-----P--V------V-----------A------E------------A------------P-------E------I-KLFGRWST--E--DV-QI--S--DISLQDYVAV--KE--KYAK--YLPHSSGRYAAKRFRKAQCPIVERL-TNSMMMH----------------G-RNNGKKLMTVRIVKHAFEIIHLLT-G-ENP--LQVLVNAIINSGPREDSTRIGRAGTVRRQAVDVSPLRRVNQAIWLLCTGAREAAFRN-IKTIAECLADELINAAKG-S--S-NSYAIKKKDELERVAKSNR-
>Lethenteron_japonicum@CT01080929.H1.1
-------------------------------------------------------------------------------------------M---X--E-----------------L---------E---------V------A-----P--V------V-----------A------E------------A------------P-------E------I-KLFGRWST--E--DV-QI--S--DISLQDYVAV--KE--KYAK--YLPHSSGRYAAKRFRKAQCPIVERL-TNSMMMH----------------G-RNNGKKLMTVRIVKHAFEIIHLLT-G-ENP--LQVLVNAIINSGPREDSTRIGRAGTVRRQAVDVSPLRRVNQAIWLLCTGAREAAFRN-IKTIAECLADELINAAKG-S--S-NSYAIKKKDELERVAKSNR-
>Eptatretus_burgeri@53865613.1
-----------------------------------------------------------------------------------------------------------------------------------------------A-----P--V------L-----------A------E------------A------------P-------E------I-KLFGRWST--E--DV-QI--S--DISLQDYIAV--KE--KYAK--YLPHSAGRYAAKRFRKAQCPIVERL-CNSMMMH----------------G-RNNGKKLMTVRIVKHAFEIIHLLT-G-ENP--LQVLVNAIINSGPREDSTRIGRAGTVRRQAVDVSPLRRVNQAIWLLCTGAREAAFRN-IKTIAECLADELINAAKG-S--S-NSYAIKKKDELERVAKSNR-
>Myxine_glutinosa@AAN77889
------------------------------------------------------------------------------------------------------------------------------------------------------------------------------------------------------------------------------LFGRWST--E--DV-QI--S--DISLLDYIAV--KE--KYAK--YLPHSAGRYAAKRFRKAQCPIVERL-SNSMMMH----------------G-RNNGKKLMTVRIVKHAFEIIHLLT-G-ENP--LQVLVNAIINSGPREDSTRIGRAGTVRRQAVDVSPLRRVNQAIWLLCTGAREAAFRN-IKTIAECLADELINAARG-S--S-NSYAIKKKDE----------
>Strongylocentrotus_purpuratus@XP_797272
-----------------------------------M--S--ED-WGN--------------E---------I-------A---A--N----T---A--A-----------------A---------A---------V------P-P---P--A------A-----------A------E------------L------------P-------E------I-QLFGRWSC--E--EV-QV--S--DISLTDYIPV--KE--KFAK--YLPHSSGRYQVKRFRKAQCPIVERI-TNSMMMH----------------G-RNNGKKLLTMRIIKHAFEIIHLLT-G-ENP--LQVLVNAIINSGPREDSTRIGRAGTVRRQAVDVSPLRRVNQAIWLLCTGAREAAFRN-IKTIAECLADELINAAKG-S--S-NSYAIKKKDELERVAKSNR-
>Anolis_carolinensis@XP_003217928
-------------------------------------------------------------------------------------------M---T--E-----------------W---------E---------T------A-----P--A------V-----------A------E------------T------------P-------D------I-KLFGKWST--D--DV-QI--S--DISLQDYIAV--KE--KYAK--YLPHSAGRYAAKRFRKAQCPIVERL-TNSMMMH----------------G-RNNGKKLMTVRIIKHAFEIIHLLT-G-ENP--LQVLVNAIINSGPREDSTRIGRAGTVRRQAVDVSPLRRVNQAIWLLCTGAREAAFRN-IKTIAECLADELINAAKG-S--S-NSYAIKKKDELERVAKSNR-
>Eucidaris_tribuloides@CT01120103.H1.1
-----------------------------------M--A--ED-WGA--------------E---------V-------A---T--T----P---A--A-----------------A---------A---------A------P--------A------M-----------A------E------------M------------P-------E------V-KLFGRWSC--D--EV-QV--S--DISLTDYIPV--KE--KYAK--YLPHSAGRYQVKRFRKAQCPIVERL-TNSMMMH----------------G-RNNGKKLLTMRIIKHAFEIIHLLT-G-ENP--LQVLVNAIINSGPREDSTRIGRAGTVRRQAVDVSPLRRVNQAIWLLCTGAREAAFRN-IKTIAECLADELINAAKG-S--S-NSYAIKKKDELERVAKSNR-
>Lytechinus_variegatus@CT01120103.H1.1
-----------------------------------M--A--ED-WSS--------------E---------I-------A---G--G----T---------------------------------------------------P-A---P--V------A-----------A------E------------M------------P-------E------I-KLFGRWSC--D--EV-QV--S--DISLTDYIPV--KE--KYAK--YLPHSSGRYQVKRFRKAQCPIVERI-TNSMMMH----------------G-RNNGKKLLTMRIIKHAFEIIHLLT-G-ENP--LQVLVNAIINSGPREDSTRIGRAGTVRRQAVDVSPLRRVNQAIWLLCTGAREAAFRN-IKTIAECLADELINAAKG-S--S-NSYAIKKKDELERVAKSNR-
>Oreochromis_niloticus@XP_004549043
-------------------------------------------------------------------------------------------M---T--D-----------------W---------E---------T------A-----P--A------V-----------A------E------------T------------P-------E------I-KLFGKWST--D--DV-QI--N--DISLQDYIAV--KE--KYAK--YLPHSGGRYAAKRFRKAQCPIVERL-TNSMMMH----------------G-RNNGKKLMTVRIVKHAFEIIHLLT-G-ENP--LQVLVNAIINSGPREDSTRIGRAGTVRRQAVDVSPLRRVNQAIWLLCTGAREAAFRN-IKTIAECLADELINAAKG-S--S-NSYAIKKKDELERVAKSNR-
>Monodelphis_domestica@XP_001371286
--------------------------------------------------------------------------------------------------------------------------------------------------------------------------------------------------------------------------------------------------------------------------------------------------------------------------------------------------------XNP--LQVLVNAIINSGPREDSTRIGRAGTVRRQAVDVSPLRRVNQAIWLLCTGAREAAFRN-IKTIAECLADELINAAKG-S--S-NSYAIKKKDELERVAKSNR-
>Crotalus_adamanteus@AFJ51311
-------------------------------------------------------------------------------------------M---T--D-----------------W---------E---------P------A-----P--A------V-----------A------E------------T------------P-------D------I-KLFGKWST--D--DV-QI--S--DISLQDYIAV--KE--KYAK--YLPHSAGRYAAKRFRKAQCPIVERL-TNSMMMH----------------G-RNNGKKLMTVRIIKHAFEIIHLLT-G-ENP--LQVLVNAIINSGPREDSTRIGRAGTVRRQAVDVSPLRRVNQAIWLLCTGAREAAFRN-IKTIAECLADELINAAKG-S--S-NSYAIKKKDELERVAKSNR-
>Chelonia_mydas@EMP33494
----------------------------------------------------------------------------------------XXXM---T--E-----------------W---------E---------T------V-----P--A------V-----------A------E------------T------------P-------D------I-KLFGKWST--D--DV-QI--N--DISLQDYIAV--KE--KYAK--YLPHSAGRYAAKRFRKAQCPIVERL-TNSMMMH----------------G-RNNGKKLMTVRIVKHAFEIIHLLT-G-ENP--LQVLVNAIINSGPREDSTRIGRAGTVRRQAVDVSPLRRVNQAIWLLCTGACEAAFRN-IKTIAECLADELINAAKG-S--S-NSYAIKKKDELERVAKSNR-
>Columba_livia@EMC85997
-------------------------------------------------------------------------------------------------------------------------------------------------------------------------------------------------------------------------------------------------------XQDYIAV--KE--KYAK--YLPHSAGRYAAKRFRKAQCPIVERL-TNSMMMH----------------G-RNNGKKLMTVRIVKHAFEIIHLLT-G-E----------------------------------------------IWLLCTGAREAAFRN-IKTIAECLADELINAAKG-S--S-NSYAIKKKDELERVAKSNR-
>Doliolum_nationalis@Dnat2022.H1.1
-------------------------------------------------------------------------------------------------------------------------------------------------E---T--V------V-----------A------E------------T------------P-------E------I-KLFGRWTT--S--DV-QI--N--DISLTDYLPV--KD--KYSK--YLPHSSGRYQVKRFRKAQCPIVERL-VNSMMMH----------------G-RNNGKKLLTVRIVKHAFEIIHLLT-G-ENP--LQVLVNAIINSGPREDSTRIGRAGTVRRQSVDVSPLRRVNQAIWLLCTGAREASFRN-IKTIAECLADELINAHKG-S--S-NSYAIKKKDELERVAKSNR-
>Salpa_fusiformis@Sfus33699.H1.1
-------------------------------------------------------------------------------------------V---A--E-----------------E---------F---------D------VVE---P--I------A-----------A------E------------T------------A-------E------I-KLFGRWTT--S--DV-QI--N--DISLTDYLPV--KD--KYSK--YLPHSSGRYQVKRFRKAQCPIVERL-VNSMMMH----------------G-RNNGKKLLTVRIIKHAFEIIHLLT-G-ENP--LQVLVNAIINSGPREDSTRIGRAGTVRRQSVDVSPLRRVNQAIWLLCTGAREASFRN-IKTIAECLADELINAHKG-S--S-NSYAIKKKDELERVAKSNR-
>Ophionotus_victoriae@CT02130529.H1.1
-----------------------------------------------------------------------M-------E---E--S----W------D-----------------E---------P---------AN-----------L--A------VA-----------------E------------V------------P-------E------I-KLFGRWSA--D--DV-QV--S--DISLTDYIAV--KE--KYAK--YLPHSAGRYQVKRFRKAQCPIVERL-TSSMMMH----------------G-RNNGKKLMTMRIVQHAFEIIHLLT-G-ENP--LQVLVNAIINSGPREDSTRIGRAGTVRRQAVDVSPLRRVNQAIWLLCTGAREAAFRN-IKTIAECLADELINAAKG-S--S-NSYAIKKKDELERVAKSNR-
>Anas_platyrhynchos@EOA94845
-------------------------------------------------------------------------------------------M---T--D-----------------W---------E---------T------A-----P--A------V-----------T------E------------T------------P-------D------I-KLFGKWST--D--DV-QI--N--DISLQDYIAV--KE--KYAK--YLPHSAGRYAAKRFRKAQCPIVERL-TNSMMMH----------------G-RNNGKKLMTVRIVKHAFEIIHLLT-G-E---------NAIINSGPREDSTRIGRAGTVRRQAVDVSPLRRVNQAIWLLCTGAREAAFRN-IKTIAECLADELINAAKG-S--S-NSYAIKKKDELERVAKSNR-
>Alligator_sinensis@XM_006034675.H1.1
---------------------------------------------------------------------------------------------------------------------------------------------------------------------------------------------------------------------------------------------------------DYIAV--KE--KYAK--YLPHSAGRYAAKRFRKAQCPIVERL-TNSMMMH----------------G-RNNGKKLMTVRIVKHAFEIIHLLT-G-ENP--LQVLVNAIINSGPREDSTRIGRAGTVRRQAVDVSPLRRVNQAIWLLCTGAREAAFRN-IKTIAECLADELINAAKG-S--S-NSYAIKKKDELERVAKSNR-
>Caiman_crocodilus@Contig33.H1.1
-------------------------------------------------------------------------------------------M---T--D-----------------W---------E---------S------A-----P--A------V-----------A------E------------T------------P-------D------I-KLFGKWST--D--DV-QI--S--DISLQDYIAV--KE--KYAK--YLPHSAGRYAAKRFRKAQCPIVERL-TNSMMMH----------------G-RNNGKKLMTVRIVKHAFEIIHLLT-G-ENP--LQVLVNAIINSGPREDSTRIGRAGTVRRQAVDVSPLRRVNQAIWLLCTGAREAAFRN-IKTIAECLADELINAAKG-S--S-NSYAIKKKDELERVAKSNR-
>Caretta_caretta@CT01131211.H1.1
-------------------------------------------------------------------------------------------M---T--E-----------------W---------E---------T------V-----P--A------V-----------A------E------------T------------P-------D------I-KLFGKWST--D--DV-QI--N--DISLQDYIAV--KE--KYAK--YLPHSAGRYAAKRFRKAQCPIVERL-TNSMMMH----------------G-RNNGKKLMTVRIVKHAFEIIHLLT-G-ENP--LQVLVNAIINSGPREDSTRIGRAGTVRRQAVDVSPLRRVNQAIWLLCTGAREAAFRN-IKTIAECLADELINAAKG-S--S-NSYAIKKKDELERVAKSNR-
>Chelonoidis_nigra@Contig2645.H1.1
-------------------------------------------------------------------------------------------M---T--E-----------------W---------E---------T------A-----P--A------V-----------A------E------------T------------P-------D------I-KLFGKWST--D--DV-QI--N--DISLQDYIAV--KE--KHAK--YLPHSAGRYAAKRFRKAQCPIVERL-TNSMMMH----------------G-RNNGKKLMTVRIVKHAFEIIHLLT-G-ENP--LQVLVNAIINSGPREDSTRIGRAGTVRRQAVDVSPLRRVNQAIWLLCTGAREAAFRN-IKTIAECLADELINAAKG-S--S-NSYAIKKKDELERVAKSNR-
>Chrysemys_picta_bellii@toto1605.H1.1
-------------------------------------------------------------------------------------------M---T--E-----------------W---------E---------T------A-----P--A------V-----------A------E------------T------------P-------D------I-KLFGKWST--D--DV-QI--N--DISLQDYIAV--KE--KYAK--YLPHSAGRYAAKRFRKAQCPIVERL-TNSMMMH----------------G-RNNGKKLMTVRIVKHAFEIIHLLT-G-ENP--LQVLVNAIINSGPREDSTRIGRAGTVRRQAVDVSPLRRVNQAIWLLCTGAREAAFRN-IKTIAECLADELINAAKG-S--S-NSYAIKKKDELERVAKSNR-
>Crocodylus_niloticus@CT01131211.H1.2
----------------------------------------------------------------------------------------------------------------------------------------------------------------------------------E------------T------------P-------D------I-KLFGKWST--D--DV-QI--S--DISLQDYIAV--KE--KYAK--YLPHSAGRYAAKRFRKAQCPIVERL-TNSMMMH----------------G-RNNGKKLMTVRIVKHAFEIIHLLT-G-ENP--LQVLVNAIINSGPREDSTRIGRAGTVRRQAVDVSPLRRVNQAIWLLCTGAREAAFRN-IKTIAECLADELINAAKG-S--S-NSYAIKKKDELERVAKSNR-
>Cyclorana_alboguttata@CT01131211.H1.1
-------------------------------------------------------------------------------------------M---A--D-----------------W---------E---------T------A-----P--V------G-----------A------E------------T------------P-------E------I-KLFGKWST--D--DV-QI--S--DISLQDYIAV--KE--KYAK--FLPHSGGRYAAKRFRKAQCPIVERL-TNSLMMH----------------G-RNNGKKLMTVRIVKHAFEIIHLLT-G-ENP--LQVLVNAIINSGPREDSTRIGRAGTVRRQAVDVSPLRRVNQAIWLLCTGAREAAFRN-IKTIAECVADELINAAKG-S--S-NSYAIKKKDELERVAKSNR-
>Cynops_pyrrhogaster@CT01131211.H1.1
-------------------------------------------------------------------------------------------M---T--E-----------------W---------E---------A------A-----P--A------G-----------A------E------------T------------P-------E------I-KLFGKWST--E--DV-QI--N--DISLQDYIAV--KE--KYAK--YLPHSSGRYAAKRFRKAQCPIVERL-TDSMMMH----------------G-RNNGKKLMTVRIVKHAFEIIHLLT-G-ENP--LQVLVNAIINSGPREDSTRIGRAGTVRRQAVDVSPLRRVNQAIWLLCTGAREAAFRN-IKTIAECVADELINAAKG-S--S-NSYAIKKKDELERVAKSNR-
>Elaphe_guttata@toto1602.H1.1
-------------------------------------------------------------------------------------------M---T--D-----------------W---------E---------T------A-----P--A------V-----------A------E------------T------------P-------D------I-KLFGKWST--D--DV-QI--S--DISLQDYIAV--KE--KYAK--YLPHSAGRYAAKRFRKAQCPIVERL-TNSMMMH----------------G-RNNGKKLMTVRIIKHAFEIIHLLT-G-ENP--LQVLVNAIINSGPREDSTRIGRAGTVRRQAVDVSPLRRVNQAIWLLCTGAREAAFRN-IKTIAECLADELINAAKG-S--S-NSYAIKKKDELERVAKSNR-
>Emys_orbicularis@Contig7976.H1.1
-------------------------------------------------------------------------------------------M---T--E-----------------W---------E---------T------A-----P--A------V-----------A------E------------T------------P-------D------I-KLFGKWST--D--DV-QI--N--DISLQDYIAV--KE--KYAK--YLPHSAGRYAAKRFRKAQCPIVERL-TNSMMMH----------------G-RNNGKKLMTVRIVKHAFEIIHLLT-G-ENP--LQVLVNAIINSGPREDSTRIGRAGTVRRQAVDVSPLRRVNQAIWLLCTGAREAAFRN-IKTIAECLADELINAAKG-S--S-NSYAIKKKDELERVAKSNR-
>Eublepharis_macularius@CT01131211.H1.1
-------------------------------------------------------------------------------------------M---T--D-----------------W---------E---------T------A-----P--A------V-----------A------E------------T------------P-------D------I-KLFGKWST--D--DV-QI--N--DISLQDYIAV--KE--KYAK--YLPHSAGRYAAKRFRKAQCPIVERL-TNSMMMH----------------G-RNNGKKLMTVRIIKHAFEIIHLLT-G-ENP--LQVLVNAIINSGPREDSTRIGRAGTVRRQAVDVSPLRRVNQAIWLLCTGAREAAFRN-IKTIAECLADELINAAKG-S--S-NSYAIKKKDELERVAKSNR-
>Lampropholis_coggeri@CT01131211.H1.1
-------------------------------------------------------------------------------------------M---A--D-----------------W---------E---------T------A-----P--T------V-----------A------E------------T------------P-------D------I-KLFGKWST--D--DV-QI--S--DISLQDYIAV--KE--KYAK--YLPHSAGRYAAKRFRKAQCPIVERL-TNSMMMH----------------G-RNNGKKLMTVRIIKHAFEIIHLLT-G-ENP--LQVLVNAIINSGPREDSTRIGRAGTVRRQAVDVSPLRRVNQAIWLLCTGAREAAFRN-IKTIAECLADELINAAK---------------------------
>Latimeria_chalumnae@CT01131211.H1.1
-------------------------------------------------------------------------------------------M---A--D-----------------W---------E---------T------V-----P--A------V-----------A------E------------T------------P-------E------I-KLFGKWST--D--DV-QI--N--DISLQDYIAV--KE--KYAK--YLPHSGGRYAAKRFRKAQCPIVERL-TNSMMMH----------------G-RNNGKKLMTVRIVKHAFEIIHLLT-G-ENP--LQVLVNAIINSGPREDSTRIGRAGTVRRQAVDVSPLRRVNQAIWLLCTGAREAAFRN-IKTIAECLADELINAAKG-S--S-NSYAIKKKDELERVAKSNR-
>Latimeria_menadoensis@GAPS01024320.H1.1
-------------------------------------------------------------------------------------------M---A--D-----------------W---------E---------T------V-----P--A------V-----------A------E------------T------------P-------E------I-KLFGKWST--D--DV-QI--N--DISLQDYIAV--KE--KYAK--YLPHSGGRYAAKRFRKAQCPIVERL-TNSMMMH----------------G-RNNGKKLMTVRIVKHAFEIIHLLT-G-ENP--LQVLVNAIINSGPREDSTRIGRAGTVRRQAVDVSPLRRVNQAIWLLCTGAREAAFRN-IKTIAECLADELINAAKG-S--S-NSYAIKKKDELERVAKSNR-
>Notophthalmus_viridescens@Nvir6048.H1.1
-------------------------------------------------------------------------------------------M---T--E-----------------W---------E---------A------A-----P--A------G-----------A------X------------T------------P-------X------I-KLFGKWST--E--DV-QI--N--DISLQDYIAV--KE--KYAX--YLSHXSGRYAAKRFRKAQCPIVERL-TDSMMMH----------------G-RNNGKKLMTVRIVKHAFEIIHLLX-G-EXP--LXVLVNAIINSGPRXDSTRIGRAGTVRRQAXDVSPLRRVNQAIWLLCTGAREAAFRN-IKTIAECVADELINAAKG-S--S-NSYAXKKKDELERVAKSNR-
>Phrynops_hilarii@Contig37359.H1.1
-------------------------------------------------------------------------------------------M---T--D-----------------W---------E---------T------A-----P--A------V-----------A------E------------T------------P-------D------I-KLFGKWST--D--DV-QI--N--DISLQDYIAV--KE--KYAK--YLPHSAGRYAAKRFRKAQCPIVERL-TNSMMMH----------------G-RNNGKKLMTVRIVKHAFEIIHLLT-G-ENP--LQVLVNAIINSGPREDSTRIGRAGTVRRQAVDVSPLRRVN--------------------------------------------------------------
>Podarcis_sp.@CT01131211.H1.1
-------------------------------------------------------------------------------------------M---T--D-----------------W---------E---------T------A-----P--A------V-----------A------E------------T------------P-------D------I-KLFGKWST--D--DV-QI--S--DISLQDYIAV--KE--KYAK--YLPHSAGRYAAKRFRKAQCPIVERL-TNSMMMH----------------G-RNNGKKLMTVRIIKHAFEIIHLLT-G-ENP--LQVLVNAIINSGPREDSTRIGRAGTVRRQAVDVSPLRRVNQAIWLLCTGAREAAFRN-IKTIAECLADELINAAKG-S--S-NSYAIKKKDELERVAKSNR-
>Pogona_vitticeps@CT01131211.H1.1
-------------------------------------------------------------------------------------------M---T--D-----------------W---------E---------T------A-----P--A------V-----------A------E------------T------------P-------D------I-KLFGKWST--D--DV-QI--S--DISLQDYIAV--KE--KYAK--YLPHSAGRYAAKRFRKAQCPIVERL-TNSMMMH----------------G-RNNGKKLMTVRIIKHAFEIIHLLT-G-ENP--LQVLVNAIINSGP-----------------------------------------------------------------------------------------
>Protopterus_annectens@CT01131211.H1.1
-------------------------------------------------------------------------------------------M---A--E-----------------W---------E---------T------V-----P--A------V-----------A------E------------T------------P-------E------I-KLFGKWST--D--DV-QI--N--DISLQDYIAV--KE--KYAK--YLPHSAGRYAAKRFRKAQCPIVERL-TNSMMMH----------------G-RNNGKKLMTVRIVKHAFEIIHLLT-G-ENP--LQVLVNAIINSGPREDSTRIGRAGTVRRQAVDVSPLRRVNQAIWLLCTGAREAAFRN-IKTIAECLADELINAAKG-S--S-NSYAIKKKDELERVAKSNR-
>Python_regius@CT01131211.H1.1
-------------------------------------------------------------------------------------------M---T--D-----------------W---------E---------T------A-----P--A------V-----------A------E------------T------------P-------D------I-KLFGKWST--D--DV-QI--S--DISLQDYIAV--KE--KYAK--YLPHSAGRYAAKRFRKAQCPIVERL-TNSMMMH----------------G-RNNGKKLMTVRIIKHAFEIIHLLT-G-ENP--LQVLVNAIINSGPREDSTRIGRAGTVRRQAVDVSPLRRVNQAIWLLCTGAREAAFRN-IKTIAECLADELINAAKG-S--S-NSYAIKKKDELERVAKSNR-
>Sphenodon_punctatus@toto28694.H1.1
------------------------------------------------------------------------------------------------------------------------------------------------------------------------------------------------------------------------------------------------------------------------------------------------------------------------------------------------IHLLT-G-ENP--LQVLVNAIINSGPREDSTRIGRAGTVRRQAVDVSPLRRVNQAIWLLCTGAREAAFRN-IKTIAECLADELINAAKG-S--S-NSYAIKKKDELERVAKSN--
>Trachemys_scripta@CT01131211.H1.1
-------------------------------------------------------------------------------------------M---T--E-----------------W---------E---------T------A-----P--A------V-----------A------E------------T------------P-------D------I-KLFGKWST--D--DV-QI--N--DISLQDYIAV--KE--KYAK--YLPHSAGRYAAKRFRKAQCPIVERL-TNSMMMH----------------G-RNNGKKLMTVRIVKHAFEIIHLLT-G-ENP--LQVLVNAIINSGP-----------------------------------------------------------------------------------------
