# Supplementary material for: A phylogenomic framework and timescale for comparative studies of tunicates
Source: BMC Biol. 2018 Apr 13;16:39. doi: 10.1186/s12915-018-0499-2 (PMC5899321; doi:10.1186/s12915-018-0499-2)
Supplement: Supplementary file 4 — Supporting data. Transcriptome assemblies, alignments, and trees. (ZIP 38502 kb) [file 12915_2018_499_MOESM4_ESM.zip › 12915_2018_499_MOESM4_ESM/12915_2018_499 (Delsuc) Files Updated 23-03-2018/rps6.fasta]

>Xenopus_laevis@AAH54151
--------------------------MKLN-ISFP--AT---G---------------------------------------------------------------------------------------------------------------------CQK--LIEV-EDERKLR-TF--YEKRMATEVAA----D-P-LG-----D---------EWKGYVVRISGGND-KQGFPMKQGVLTHGRVRLLLSK-GHSCY---R------P-----------------RR---------------TGERKRKSVRGCIVD-ANLSVLNLV-I-------VRKGE-K-D-----I-PG--LT--D----------N--T--V--PR-R-L----------GPK-RASRIRKLF----------N--L-------SKED------D------V-R-QYV-------------V-R-KPL----------A--K-E---G---K---------K----P--R---TKAPKIQRLVTPR---VLQHK--RRR--IA--LKKQRTQK-N--KEEASEYAKL--LAK-RSKE-AKEKR-QE-QIAK-R-------R----R-L-S-S----LR-A---S----T-------S--KS------------E----S------------------------------SQ--K------------------------------------------------------------------------------------------------------------------------------------------------------------------------------------------------------------------------------------------------
>Xenopus_tropicalis@CAJ82968
--------------------------MKLN-ISFP--AT---G---------------------------------------------------------------------------------------------------------------------CQK--LIEV-EDERKLR-TF--YEKRMATEVAA----D-P-LG-----D---------EWKGYVVRISGGND-KQGFPMKQGVLTHGRVRLLLSK-GHSCY---R------P-----------------RR---------------TGERKRKSVRGCIVD-ANLSVLNLV-I-------VRKGE-K-D-----I-PG--LT--D----------N--T--V--PR-R-L----------GPK-RASRIRKLF----------N--L-------SKED------D------V-R-QYV-------------V-R-KPL----------A--K-E---G---K---------K----P--R---TKAPKIQRLVTPR---VLQHK--RRR--IA--LKKQRTQK-N--KEEASEYAKL--LAK-RTKE-AKEKR-QE-QIAK-R-------R----R-L-S-S----LR-A---S----T-------S--KS------------E----S------------------------------SQ--K------------------------------------------------------------------------------------------------------------------------------------------------------------------------------------------------------------------------------------------------
>Ambystoma_mexicanum@45816880.1
--------------------------MKLN-ISFP--AT---G---------------------------------------------------------------------------------------------------------------------CQK--LIEV-DDERKLR-TF--YEKRMATEVPA----D-P-LG-----D---------EWKGYVVRISGGND-KQGFPMKQGVLTHTRVRLLLSK-GHSCY---R------P-----------------RR---------------TGERKRKSVRGCIVD-ANLSVLNLV-I-------VRKGE-K-D-----I-PG--LT--D----------N--T--V--PR-R-L----------GPK-RASRIRKLF----------N--L-------SKED------D------V-R-QYV-------------V-R-KPL----------S--K-E---G---K---------K----P--R---TKAPKIQRLVTPR---VLQHK--RRR--IA--LKKQRTKK-N--KEEASEYAKL--LAK-RMKE-AKEKR-QE-QIAK-R-------R----R-L-S-S----LR-A---S----T-------S--KS------------E----S------------------------------SQ--K------------------------------------------------------------------------------------------------------------------------------------------------------------------------------------------------------------------------------------------------
>Latimeria_chalumnae@AAS49569
--------------------------------------T---G---------------------------------------------------------------------------------------------------------------------CQK--LIEV-DDERKLR-TF--YEKRMATEVPA----D-P-LG-----E---------EWKGYVVRISGGND-KQSFPMKQGVLTHGRVRLLLSK-GHSCF---R------P-----------------RR---------------TGERKRKXVRGCIVD-ANLSVLNLV-I-------VRKGE-K-D-----I-PG--LT--D----------N--T--V--PR-R-L----------GPK-RASKTRRLF----------N--L-------SKED------D------V-R-QYV-------------V-R-RPL----------S--K-E---G---K---------K----P--R---TKAPKIQRLVTPR---VLQHK--RRR--IA--LKKQRTQK-N--KEQASEYAKL--LAK-RMKE-AKEKR-QX-QIAK-R-------R----R-L-C-S----LR-A--------------------------------------------------------------------------------------------------------------------------------------------------------------------------------------------------------------------------------------------------------------------------------------------------------------------------
>Bos_taurus@ACY82396
--------------------------MKLN-ISFP--AT---G---------------------------------------------------------------------------------------------------------------------CQK--LIEV-DDERKLR-TF--YEKRMATEVAA----D-A-LG-----E---------EWKGYVVRISGGND-KQGFPMKQGVLTHGRVRLLLSK-GHSCY---R------P-----------------RR---------------TGERKRKSVRGCIVD-ANLSVLNLV-I-------VKKGE-K-D-----I-PG--LT--D----------T--T--V--PR-R-L----------GPK-RASRIRKLF----------N--L-------SKED------D------V-R-QYV-------------V-R-KPL----------N--K-D---G---K---------K----P--R---TKAPKIQRLVTPR---VLQHK--RRR--IA--LKKQRTKK-N--KEEAAEYAKL--LAK-RMKE-AKEKR-QE-QIAK-R-------R----R-L-S-S----LR-A---S----T-------S--KS------------E----S------------------------------SQ--K------------------------------------------------------------------------------------------------------------------------------------------------------------------------------------------------------------------------------------------------
>Pan_troglodytes@XP_001147795
-------------------------XMKLN-ISFP--AT---G---------------------------------------------------------------------------------------------------------------------CQK--LIEV-DDERKLR-TF--YEKRMATEVAA----D-A-LG-----E---------EWKGYVVRISGGND-KQGFPMKQGVLTHGRVRLLLSK-GHSCY---R------P-----------------RR---------------TGERKRKSVRGCIVD-ANLSVLNLV-I-------VKKGE-K-D-----I-PG--LT--D----------T--T--V--PR-R-L----------GPK-RASRIRKLF----------N--L-------SKED------D------V-R-QYV-------------V-R-KPL----------N--K-E-------------------------------APKIQRLVTPR---VLQHK--RRR--IA--LKKQRTKK-N--KEEAAEYAKL--LAK-RMKE-AKEKR-QE-QIAK-R-------R----R-L-S-S----LR-A---S----T-------S--KS------------E----S------------------------------SQ--K------------------------------------------------------------------------------------------------------------------------------------------------------------------------------------------------------------------------------------------------
>Trachemys_scripta@CAB61268
--------------------------------------------------------------------------------------------------------------------------------------------------------------------------------------------TEVLA----D-S-LG-----E---------EWKGYVVRISGGND-KQGFPMKQGVLTHGRVRLLLSK-GHSCY---R------P-----------------RR---------------TGERKRKSVRGCIVD-ANLSVLNLV-I-------VKKGE-K-D-----I-PG--LT--D----------T--T--V--PR-R-L----------GPK-RASRIRKLF----------N--L-------SKED------D------V-R-QYV-------------V-R-KPL----------N--K-E---G---K---------K----P--R---TKAPKIQRLVTPR---VLQHK--RRR--IA--LKKQRTQK-N--KEEAAEYAKL--LA---------------------------------------------------------------------------------------------------------------------------------------------------------------------------------------------------------------------------------------------------------------------------------------------------------------------------------------------------------------------------
>Taeniopygia_guttata@ACH44023
--------------------------MKLN-ISFP--AT---G---------------------------------------------------------------------------------------------------------------------CQT--LIEV-DDERKLR-TF--YEKRMATEVLA----D-S-LG-----E---------DRNAYVVRISGGND-KQGFPMKQGVLTHGRVRLLLSK-GHSCY---R------P-----------------RR---------------TGERKRKSVRGCIVD-ANLSVLNLV-I-------VKKGE-K-D-----I-PG--LT--D----------T--T--V--PR-R-L----------GPK-RASRIRKLF----------N--L-------SKED------D------V-R-QYV-------------V-R-KPL----------N--K-E---G---K---------K----P--R---TKAPKIQRLVTPR---VLQHK--RRR--IA--LKKQRTQK-N--KEEAAEYAKL--LAK-RMKE-AKEKR-QE-QIAK-R-------R----R-L-S-S----LR-A---S----T-------S--KS------------E----S------------------------------SQ--K------------------------------------------------------------------------------------------------------------------------------------------------------------------------------------------------------------------------------------------------
>Taeniopygia_guttata@XP_002190616
---------------------------XLN-ISFP--AT---G---------------------------------------------------------------------------------------------------------------------CQK--LIEV-DDERKLR-TF--YEKRMATEVLA----D-S-LG-----E---------EWKGYVVRISGGND-KQGFPMKQGVLTHGRVRLLLSK-GHSCY---R------P-----------------RR---------------TGERKRKSVRGCIVD-ANLSVLNLV-I-------VKKGE-K-D-----I-PG--LT--D----------T--T--V--PR-R-L----------GPK-RASRIRKLF----------N--L-------SKED------D------V-R-QYV-------------V-R-KPL----------N--K-E---G---K---------K----P--R---TKAPKIQRLVTPR---VLQHK--RRR--IA--LKKQRTQK-N--KEEAAEYAKL--LAK-RMKE-AKEKR-QE-QIAK-R-------R----R-L-S-S----LR-A---S----T-------S--KS------------E----S------------------------------SQ--K------------------------------------------------------------------------------------------------------------------------------------------------------------------------------------------------------------------------------------------------
>Gallus_gallus@AAF18987
----------------------------LN-ISFP--AT---G---------------------------------------------------------------------------------------------------------------------CQK--LIEV-DDERKLR-TF--YEKRMATEVAA----D-S-LG-----E---------EWKGYVVRISGGND-KQGFPMKQGVLTHGRVRLLLSK-GHSCY---R------P-----------------RR---------------TGERKRKSVRGCIVD-ANLSVLNLV-I-------VKKGE-K-D-----I-PG--LT--D----------T--T--V--PR-R-L----------GPK-RASRIRKLF----------N--L-------SKED------D------V-R-QYV-------------V-R-KPL----------N--K-E---G---K---------K----P--R---TKAPKIQRLVTPR---VLQHK--RRR--IA--LKKQRTQK-N--KEEAADYAKL--LAK-RMKE-AKEKR-QE-QIAK-R-------R----R-L-S-S----LR-A---S----T-------S--KS------------E----S------------------------------SQ--K------------------------------------------------------------------------------------------------------------------------------------------------------------------------------------------------------------------------------------------------
>Ornithorhynchus_anatinus@XP_001506325
----------------------------------------------------------------------------------------------------------------------------------------------------------------------------------------------------------------------------XGYVVRISGGND-KQGFPMKQGVLTHGRVRLLLSK-GHSCY---R------P-----------------RR---------------TGERKRKSVRGCIVD-ANLSVLNLV-I-------VKKGE-K-D-----I-PG--LT--D----------T--T--V--PR-R-L----------GPK-RASRIRKLF----------N--L-------SKED------D------V-R-QYV-------------V-R-KPL----------N--K-E---G---K---------K----P--R---TKAPKIQRLVTPR---VLQHK--RRR--IA--LKKQRTQK-N--KEAAAEYAKL--LAK-RMKE-AKEKR-QE-QIAK-R-------R----R-L-S-S----LR-A---S----T-------S--KS------------E----S------------------------------SQ--K------------------------------------------------------------------------------------------------------------------------------------------------------------------------------------------------------------------------------------------------
>Danio_rerio@AAI57648
--------------------------MKLN-ISFP--AT---G---------------------------------------------------------------------------------------------------------------------CQK--LIEV-DDERKLR-IF--YEKRMATEVAA----D-S-LG-----D---------EWKGYVVRISGGND-KQGFPMKQGVLTHGRVRLLLSK-GHSCY---R------P-----------------RR---------------TGERKRKSVRGCIVD-ANLSVLNLV-I-------VRKGE-K-D-----I-PG--LT--D----------S--T--V--PR-R-L----------GPK-RASRIRKLF----------N--L-------SKED------D------V-R-QYV-------------V-R-RPL----------T--K-E---G---K---------K----P--R---TKAPKIQRLVTPR---VLQHK--RRR--IA--LKRQRTLK-N--KEAAAEYAKL--LAK-RMKE-AKEKR-QE-QIAK-R-------R----R-L-S-S----LR-A---S----T-------S--KS------------E----S------------------------------SQ--K------------------------------------------------------------------------------------------------------------------------------------------------------------------------------------------------------------------------------------------------
>Scyliorhinus_canicula@AAN77890
--------------------------------------T---G---------------------------------------------------------------------------------------------------------------------CQK--LIEV-DDERKLR-TF--YEKRMATEVAA----D-C-LG-----D---------EWKGYVVRISGGND-KQGFPMKQGILTNGRVRLLLSK-GHSCY---R------P-----------------RR---------------TGERKRKSVRGCIVD-ANLSVLNLV-I-------IKKGE-K-D-----I-PG--PT--D----------N--T--V--PR-R-L----------GPK-RASKIRKLF----------N--L-------SKED------D------V-R-QYV-------------V-R-RPL----------S--K-E---G---K---------K----P--R---TKAPKIQRLVTPR---VLQHR--RRR--IA--LKKHRTQK-N--KEAAAEYAKL--LAK-RMKE-AKEKR-QE-QIAK-R-------R----R-L-S-S----LR-A--------------------------------------------------------------------------------------------------------------------------------------------------------------------------------------------------------------------------------------------------------------------------------------------------------------------------
>Squalus_acanthias@CT01070725.H1.1
--------------------------MKLN-ISFP--AT---G---------------------------------------------------------------------------------------------------------------------CQK--LIEV-DDERKLR-TF--YEKRMATEVAA----D-C-LG-----D---------EWKGYVVRISGGND-KQGFPMKQGILTNGRVRLLLSK-GHSCY---R------P-----------------RR---------------TGERKRKSVRGCIVD-ANLSVLNLV-I-------IKKGE-K-D-----I-PG--LT--D----------S--T--V--PR-R-L----------GPK-RASKIRKLF----------N--L-------SKED------D------V-R-QYV-------------V-R-RPL----------S--K-E---G---K---------K----A--R---TKAPKIQRLVTPR---VLQHK--RRR--IA--LKKHRTLK-N--KEAAAEYAKL--L----------------------------------------------------------------------------------------------------------------------------------------------------------------------------------------------------------------------------------------------------------------------------------------------------------------------------------------------------------------------------
>Leucoraja_erinacea@CT01080729.H1.1
--------------------------MKLN-ISFP--AT---G---------------------------------------------------------------------------------------------------------------------CQK--LIEV-DDERKLR-TF--YEKRMATEVAA----D-C-LG-----D---------EWKGYVVRISGGND-KQGFPMKQGILTNGRVRLLLSK-GHSCY---R------P-----------------RR---------------TGERKRKSVRGCIVD-ANLSVLNLV-I-------IKKGE-K-D-----I-PG--LT--D----------N--T--V--PR-R-L----------GPK-RASKIRKLF----------N--L-------SKED------D------V-R-QYV-------------V-R-RPL----------T--K-E---G---K---------K----P--R---TKAPKIQRLVTPR---VLQHK--RRR--IA--LKKHRTQK-N--KEAAADYAKL--LAK-RMKE-AKEKR-QE-QIAK-R-------R----R-L-S-S----LR-A--------------------------------------------------------------------------------------------------------------------------------------------------------------------------------------------------------------------------------------------------------------------------------------------------------------------------
>Callorhinchus_milii@AFM90804
--------------------------MKLN-ISFP--AT---G---------------------------------------------------------------------------------------------------------------------CQK--LIEV-DDERKLR-TF--YEKRMATEVAA----D-T-LG-----D---------EWKGYVVRISGGND-KQGFPMKQGILTNGRVRLLLSK-GHSCY---R------P-----------------RR---------------TGERKRKSVRGCIVD-ANLSVLNLV-I-------VKKGE-K-D-----I-PG--LT--D----------N--T--M--PR-R-L----------GPK-RASKIRKLF----------N--L-------SKED------D------V-R-QYV-------------V-R-RPV----------T--K-E---G---K---------K----P--R---TKAPKIQRLVTPR---VLQHK--RRR--IA--LKRQRTQK-N--KEAAADYAKL--LAK-RMKE-AKEKR-QE-QIAK-R-------R----R-L-S-S----LR-A---S----T-------S--KS------------E----S------------------------------SQ--K------------------------------------------------------------------------------------------------------------------------------------------------------------------------------------------------------------------------------------------------
>Petromyzon_marinus@51798844.93
--------------------------MKLN-ISFP--AT---G---------------------------------------------------------------------------------------------------------------------CQK--LIEV-DDERKLR-SF--YEKRMATEVSA----D-C-LG-----D---------EWKGYVVRISGGND-KQGFPMKQGVLTNGRVRLLLSK-GHSCY---R------P-----------------RR---------------TGERKRKSVRGCIVD-ANLSVLNLV-I-------VKKGE-K-D-----I-PG--LT--D----------T--T--I--PR-R-L----------GPK-RASKIRKLF----------N--L-------SKED------D------V-R-KYV-------------V-R-RPL----------T--K-E---G---K---------K----P--R---SKAPKIQRLVTPR---VLQHK--RRR--IA--LKKRRTLK-N--KEQAAEYARL--LAK-RLKE-AKEKR-QE-QIAK-R-------R----R-I-S-S----LR-A---S----T-------S--KS------------E----S------------------------------SQ--K------------------------------------------------------------------------------------------------------------------------------------------------------------------------------------------------------------------------------------------------
>Lethenteron_japonicum@CT01080929.H1.1
--------------------------MKLN-ISFP--AT---G---------------------------------------------------------------------------------------------------------------------CQK--LIEV-DDERKLR-SF--YEKRMATEVSA----D-C-LG-----D---------EWKGYVVRISGGND-KQGFPMKQGVLTNGRVRLLLSK-GHSCY---R------P-----------------RR---------------TGERKRKSVRGCIVD-ANLSVLNLV-I-------VKKGE-K-D-----I-PG--LT--D----------T--T--I--PR-R-L----------GPK-RASKIRKLF----------N--L-------SKED------D------V-R-KYV-------------V-R-RPL----------T--K-E---G---K---------K----P--R---SKAPKIQRLVTPR---VLQHK--RRR--IA--LKKRRTLK-N--KEQAADYARL--LAK-RLKE-AKEKR-QE-QIAK-R-------R----R-I-S-S----LR-A---S----T-------S--KS------------E----S------------------------------SQ--K------------------------------------------------------------------------------------------------------------------------------------------------------------------------------------------------------------------------------------------------
>Eptatretus_burgeri@53868278.5
--------------------------MKLN-ISYP--AT---G---------------------------------------------------------------------------------------------------------------------CQK--LIEV-DDDRKLR-SF--YEKRIAAEVLA----D-C-LG-----D---------EWKGYIVRISGGND-KQGFPMKQGVLTNGRVRLLLSK-GHSCY---R------P-----------------RR---------------KGERRRKSVRGCIVD-ANLSVLNLV-I-------VRKGE-H-D-----I-PG--LT--D----------T--T--V--PR-R-L----------GPK-RASKIRKLF----------N--L-------SKED------D------V-R-QYV-------------V-R-RPI----------I--R-E---G---K---------K----P--R---SKAPKIQRLVTPQ---VLQHK--RRR--IA--LKKRRFLK-S--KEEKAEYARL--LAK-RMKE-AREKR-HE-QIAK-R-------R----R-L-S-S----LR-A---S----K-------S--KS------------E----T------------------------------SG--K------------------------------------------------------------------------------------------------------------------------------------------------------------------------------------------------------------------------------------------------
>Protopterus_dolloi@AAS49570
--------------------------------------T---G---------------------------------------------------------------------------------------------------------------------CQK--LIEV-DDERKLR-SF--YEKRMATEVPA----D-P-LG-----E---------EWKGYIVRISGGND-KQGFPMKQGVLTNGRVRLLLYK-GHSCF---R------P-----------------RR---------------TGERKRKSVRGCIVD-ANLSVLNLV-I-------IKKGE-K-D-----I-PG--LT--D----------R--T--V--PR-R-L----------GPK-RASKIRKLF----------N--L-------SKED------D------V-R-QYV-------------V-R-RPL----------T--K-E---G---K---------K----P--R---TKAPKIQRLVTPR---VLQHK--RRR--IA--LKKKRTLK-N--KTEAAEYAKL--LAK-RMKE-AKEKR-QE-QLAK-R-------R----R-L-S-S----LR-A--------------------------------------------------------------------------------------------------------------------------------------------------------------------------------------------------------------------------------------------------------------------------------------------------------------------------
>Molgula_tectiformis@68091843.46
--------------------------MKLN-ISYP--VT---G---------------------------------------------------------------------------------------------------------------------SQK--LIEV-DDDHKLR-PF--FEKRMCQEVAG----D-S-LG-----D---------EWKGYVFRISGGND-KQGFPMKQGVLTAGRVRLLLSK-GHSCY---R------P-----------------RR---------------TGERKRKSVRGCITD-ANLSVMALV-V-------VKKGD-Q-E-----I-PG--LT--D----------T--S--I--PK-R-L----------GPK-RASKIRKLF----------N--L-------SKED------D------V-R-QYV-------------V-R-RPL---A------D--K-N---G---K---------T----N--R---YKAPKIQRLITPR---VLQRK--RHR--MA--IKRNRREK-A--KVEAGDFKKL--LAK-RAKE-QKDRK-EE-K--K-R-------R----R-L-S-S----LR-A---S----Q-------S--QS------------V----S------------------------------S----------------------------------------------------------------------------------------------------------------------------------------------------------------------------------------------------------------------------------------------------
>Molgula_gulf@CT02091002.H1.1
--------------------------MKLN-ISYP--VT---G---------------------------------------------------------------------------------------------------------------------CQK--LIEV-DDERKLR-PF--YDKRMSQEVNG----D-F-LG-----D---------EWKGYVFRISGGND-KQGFPMKQGVLTATRVRLLLAK-GHSCY---R------P-----------------RR---------------TGERKRKSVRGCIVD-SQLSVLALV-V-------VKKGE-Q-E-----I-PG--LT--D----------N--S--L--PK-R-L----------GPK-RASKIRKLF----------N--L-------SKED------D------V-R-QFV-------------V-R-RPL---P------D--K-N---G---K---------T----N--R---TKAPKIQRLITPR---VLQRK--RQR--IA--IKRNRREK-A--KVEAGEYKKL--LAK-RAKE-QKEKK-EA-Q--K-R-------R----R-L-S-S----LR-A---S----Q-------S--HS------------V----S------------------------------S----------------------------------------------------------------------------------------------------------------------------------------------------------------------------------------------------------------------------------------------------
>Molgula_occidentalis@CT01091002.H1.1
--------------------------MKLN-IAYP--VT---G---------------------------------------------------------------------------------------------------------------------CQK--LIEV-DDERKLT-PF--FEKRMSQEVSG----D-S-LG-----D---------EWKGYIFRITGGND-KQGFPMKQGVLTAGRVRLLLSK-GHSCY---R------P-----------------RR---------------TGERKRKSVRGCIVD-QTISVLALV-V-------VKKGE-Q-E-----I-PG--LT--D----------S--S--V--PK-R-L----------GPK-RASKIRKLF----------N--L-------SKDD------D------V-R-QYV-------------V-R-RPL---P------D--K-N---G---K---------T----N--R---TKAPKIQRLITPR---VLQRK--RKR--MA--IIRDRREK-A--KQEAGEYKKL--LAK-RAKE-IKDRK-EA-Q--K-R-------R----R-L-S-S----LR-A---S----Q-------S--HS------------V----S------------------------------S----------------------------------------------------------------------------------------------------------------------------------------------------------------------------------------------------------------------------------------------------
>Bostrichobranchus_pilularis@CT01091002.H1.1
--------------------------MKLN-ISYP--VT---G---------------------------------------------------------------------------------------------------------------------CQK--LIEI-DDERKLR-PF--YEKRMSQEVEG----S-F-LG-----D---------EWKGYIFRIGGGND-KQGFPMKQGVLTAGRVRLLMGK-GHSCY---R------P-----------------RR---------------TGERKRKSVRGCIVD-AGLSVLALI-V-------VKKGE-Q-E-----I-PG--LT--D----------T--T--V--PK-R-L----------GPK-RASKIRQLF----------N--L-------TKDD------D------V-R-QFV-------------I-R-RPL---A------E--K-E---G---K---------K----A--R---SKAPKIQRLITPQ---VLQRK--RRR--IS--IKRKRVEK-A--KHEAAEYKKL--LAK-RAKE-LKDKR-EE-R--K-R-------R----R-L-S-S----LR-A---S----Q-------S--HS------------M----S------------------------------S----------------------------------------------------------------------------------------------------------------------------------------------------------------------------------------------------------------------------------------------------
>Cystodytes_dellechiajei@CT01091002.H1.1
---------------------------KLN-ISNP--AT---G---------------------------------------------------------------------------------------------------------------------LQK--LIEV-DDERKLR-IF--YDHRMSQEVNA----D-T-LG-----D---------EWKGYIFKITGGND-KQGFPMKQGVLIAGRARLLLSK-GHSCY---R------P-----------------RR---------------KGERRRRSVRGCIVD-SNLSVLSLK-I-------VKRGE-A-E-----I-PG--LT--D----------S--S--V--PK-R-L----------GPK-RASKIRKLF----------L--L-------SKED------D------V-R-QYV-------------V-R-RKL---P------Q--K-E---GQ--K---------R----S--R---SKFPKIQRLVTPR---TLERK--RHR--MA--LKRKRYQA-S--KEAAAQYNKL--MMA-RNKI-KK------------------------------------------------------------------------------------------------------------------------------------------------------------------------------------------------------------------------------------------------------------------------------------------------------------------------------------------------------------------
>Halocynthia_roretzi@.1
--------------------------MKIN-VSYP--AT---G---------------------------------------------------------------------------------------------------------------------CQK--LIEV-DDEHKLR-CF--YERRMGQEVSA----E-S-LG-----D---------EWKGYVVRIGGGND-KQGFPMKQGVLAAGRVRLLMSK-GHSCY---R------P-----------------RR---------------KGERKRKSVRGCIVD-ANLSVLNLI-I-------VKKGD-S-E-----L-PG--LT--D----------N--S--L--PK-R-L----------GPK-RASKIRKLF----------N--L-------SKDD------D------V-R-QYV-------------V-K-RPL---P------Q--K-E---G---Q---------K----P--K---TKAPKIQRLITPR---VLQRK--RHR--VA--LKRQRVVR-A--KQQEAEYKKL--LAK-RAKD-MKEKK-SE-A-QK-R-------R----R-L-S-S----LR-A---S----Q-------S--QS------------V----S------------------------------SQ---------------------------------------------------------------------------------------------------------------------------------------------------------------------------------------------------------------------------------------------------
>Microcosmus_squamiger@CT01091002.H1.1
--------------------------MKIN-VSYP--AT---G---------------------------------------------------------------------------------------------------------------------CQK--LIEI-DDELKLR-AF--YDRRMGQEVSA----E-S-LG-----D---------EWKGYVVRIGGGND-KQGFPMKQGVLTAGRVRLLLSK-GHSCY---R------P-----------------RR---------------KGERKRKSVRGCIVD-ANLSVLNLI-I-------VKKGE-G-E-----L-PG--LT--D----------T--S--I--PK-R-L----------GPK-RASKIRKLF----------N--L-------SKED------D------V-R-QYV-------------V-R-RPL---P------V--K-E---GQEGK---------K----P--R---TKAPKIQRLITPR---VLQRK--RHR--EA--IKRRRIER-S--KQEESEYKKL--LAK-RAKD-LKEKK-HE-A-QK-R-------R----R-M-S-S----LR-A---S----Q-------S--QS------------V----S------------------------------SQ---------------------------------------------------------------------------------------------------------------------------------------------------------------------------------------------------------------------------------------------------
>Dendrodoa_grossularia@CT02091002.H1.1
--------------------------MKLN-VSFP--AT---G---------------------------------------------------------------------------------------------------------------------CQK--LFEI-DDEHKLR-PF--YERRMGQDVSA----D-S-LG-----D---------EWKGYVVKIGGGND-KQGFPMKQGVLTAGRVRLLLAK-GHSCY---R------P-----------------RR---------------TGERKRKSVRGCIVD-GNLSVLSLI-I-------VKKGE-N-E-----L-PG--LT--D----------K--S--I--PK-R-L----------GPK-RASKIRKLF----------N--L-------SKED------D------V-R-QYV-------------V-K-RPV---A------P--K-E---GKEQK---------K----P--K---FKAPKIQRLITPV---VLQRK--RHR--ET--LKRRRMER-A--KKEEADYKKL--LAK-RTKE-MKEKK-QE-A-QK-R-------R----R-L-S-S----LR-A---S----Q-------S--QS------------Q----S------------------------------SQ---------------------------------------------------------------------------------------------------------------------------------------------------------------------------------------------------------------------------------------------------
>Polyandrocarpa_maxima@CT02091002.H1.1
------------------------------------------------------------------------------------------------------------------------------------------------------------------K--LFEI-DDELKLR-PF--YDRRMGQDVSA----D-S-LG-----E---------EWKGYIVKIGGGND-KQGFPMKQGVLTASRVRLLLSK-GHSCY---R------P-----------------RR---------------TGERKRKSVRGCIVD-ANLSVLSLI-I-------VKKGD-N-E-----L-PG--LT--D----------N--S--I--PK-R-L----------GPK-RASKIRKLF----------N--L-------SKED------D------V-R-QYV-------------V-R-RPV---T------P--K-E---GKEQK---------K----P--K---YKAPKIQRLITPV---VIQRK--RHR--AA--LRRKRMER-A--KKEEADYKKL--LAK-RAKE-LKEKK-HE-A-QK-R-------R----R-L-S-S----LR-A---S----Q-------S--HS------------Q----S------------------------------SQ---------------------------------------------------------------------------------------------------------------------------------------------------------------------------------------------------------------------------------------------------
>Styela_plicata@CT01091002.H1.1
--------------------------MKLN-VSYP--AT---G---------------------------------------------------------------------------------------------------------------------CQK--LFEI-DDDLKLR-AF--YERRMGQDVSA----E-S-LG-----D---------EWKGYIVKIGGGND-KQGFPMKQGVLTAGRVRLLLSK-GHKCY---R------P-----------------RR---------------TGERKRKSVRGCIVD-ANLSVLNLI-I-------VKKGD-N-E-----L-PG--LT--D----------K--S--V--PK-R-L----------GPK-RASKIRKLF----------N--L-------SKED------D------V-R-QYV-------------V-R-RPV---P------A--K-E---GKEQK---------K----Q--K---FKAPKIQRLITPQ---VIQRK--RHR--EA--LKRRRTEK-A--RKEEAEYKKV--LAK-RAKE-LKERK-QE-A-QK-R-------R----R-L-S-S----LR-A---S----Q-------S--QS------------Q----S------------------------------SQ---------------------------------------------------------------------------------------------------------------------------------------------------------------------------------------------------------------------------------------------------
>Botryllus_schlosseri@CT01110107.H1.1
--------------------------MKLN-VSYP--AT---G---------------------------------------------------------------------------------------------------------------------CQK--LFEI-DDDLKLR-PF--YERRMGQDVSA----D-S-LG-----D---------EWKGYIVKIGGGND-KQGFPMKQGVLTAGRARLLLSK-GHSCY---R------P-----------------RR---------------TGERKRKSVRGCIVD-HNLSVLSLI-I-------VKKGE-A-E-----L-PG--LT--D----------T--T--V--PK-R-L----------GPK-RASKIRKLF----------N--L-------SKED------D------V-R-QYV-------------V-R-RPI---Q------P--K-E---GKVHK---------K----P--K---FKAPKIQRLITPV---VLQRK--RHR--IA--LKRRRAEK-A--KKEEAEYKKI--LAK-RAKE-MKDKK-HE-A-QK-R-------R----R-L-S-S----LR-A--------------------------------------------------------------------------------------------------------------------------------------------------------------------------------------------------------------------------------------------------------------------------------------------------------------------------
>Ciona_intestinalis@10113052.32_2
--------------------------MKLN-ISFP--AT---G---------------------------------------------------------------------------------------------------------------------CQK--VFEV-DDEQKLR-VF--YDRRMSQEVSA----D-G-LG-----D---------EWKGYIVRITGGND-KQGFPMKQGVLTAGRVRLLLGK-GHSCY---R------P-----------------RR---------------TGERKRKSVRGCIVD-AGLSVLSLV-I-------VKRGE-K-E-----I-PG--LT--D----------N--T--I--PK-R-L----------GPK-RASKIRKLF----------M--L-------GPDD------D------V-R-KYV-------------V-R-RPL---P------A--K-E---G---K---------P----P--K---TKAPKIQRLVTPQ---SVQRK--RHR--IA--IKRRRTER-G--LQEEAEYKKL--LAK-RLKE-QKEKK-AE-A-HK-K-------R----R-L-S-S----LR-A---S----Q-------S--QS------------V----S------------------------------SQ---------------------------------------------------------------------------------------------------------------------------------------------------------------------------------------------------------------------------------------------------
>Ciona_savignyi@51754745.58
--------------------------MKLN-VSYP--AT---G---------------------------------------------------------------------------------------------------------------------CQK--VFEI-DDEQKLR-VF--YERRMAQEVSA----D-G-LG-----D---------EWKDYIVRITGGND-KQGFPMKQGVLTAGRVRLLLSK-GHSCY---R------P-----------------RR---------------TGERKRKSVRGCIVD-SQLSVLNLM-I-------VKRGE-K-E-----I-PG--LT--D----------T--S--V--PK-R-L----------GPK-RASKIRKLF----------M--L-------GPED------D------V-R-KYV-------------V-R-RPL---P------A--K-E---G---K---------A----P--K---TKAPKIQRLVTPQ---VIQRK--RHR--LA--VKRRRTER-A--LQEEAEYKKL--LAK-RLKE-QKEKK-AE-A-HK-K-------R----R-L-S-S----LR-A---S----Q-------S--QS------------M----S------------------------------SQ---------------------------------------------------------------------------------------------------------------------------------------------------------------------------------------------------------------------------------------------------
>Clavelina_lepadiformis@CT02091002.H1.1
--------------------------MKLN-ISYP--AT---G---------------------------------------------------------------------------------------------------------------------CQK--LFEV-DDERKLR-IF--YDRRMAQEVSA----E-C-LG-----D---------EWKGYVLRITGGND-KQGFPMKQGVLTATRARLLLSK-GHSCY---R------P-----------------RR---------------TGERKRKSVRGCIVD-ANISVLSLV-I-------VKRGE-A-E-----I-PG--LT--D----------N--T--I--PK-R-L----------GPK-RASKIRKLF----------M--L-------TPED------D------V-R-KYV-------------V-R-RPL---P------A--K-E---G---K---------G----P--K---TKAPKIQRLVTPQ---CVQRK--RHR--LA--VKRRRTEV-A--KQAETEYKRL--LAK-KLKE-KKEKR-ME-A-HK-K-------R----R-L-S-S----LR-A---S----Q-------S--HS------------V----S------------------------------SQ---------------------------------------------------------------------------------------------------------------------------------------------------------------------------------------------------------------------------------------------------
>Phallusia_mammilata@CT01091002.H1.1
--------------------------MKLN-IAFP--AT---G---------------------------------------------------------------------------------------------------------------------CQK--VFEV-DDEKKLR-PF--YDRRMAQEVSA----E-S-LG-----D---------EWKGYIVRITGGND-KQGFPMKQGVLTAGRVRLLLSK-GHSCY---R------P-----------------RR---------------TGERKRKSVRGCIVD-AFLSVLNLV-I-------VKRGE-K-E-----I-PG--LT--D----------T--T--V--PK-R-L----------GPK-RASKIRKLF----------M--L-------TKED------D------V-R-RYV-------------I-R-RPL---P------A--K-D---G---K---------P----A--K---SKAPKIQRLVTPL---TLQRK--RHR--MA--IKRNRSEQ-A--KKSEAEYKKL--LAK-KLKE-QKEKR-LQ-A-HK-K-------R----R-L-S-S----LR-A---S----Q-------S--HS------------V----T------------------------------SQ---------------------------------------------------------------------------------------------------------------------------------------------------------------------------------------------------------------------------------------------------
>Saccoglossus_kowalevskii@ti.10
--------------------------MKVN-VSFP--AT---G---------------------------------------------------------------------------------------------------------------------CQK--MIEV-DDERKLR-PF--YEKRMSQEVSA----E-P-LG-----D---------EWKGYLVRISGGND-KQGFPMKQGVLTNGRVRLLLSK-GHSCF---R------P-----------------RR---------------TGERRRKSVRGCIVD-SNLSVLNLV-I-------LKKGD-A-D-----I-PG--LT--D----------T--T--I--PR-R-L----------GPK-RASKIKKLF----------N--L-------DKKD------D------V-R-QYV-------------V-K-RPL---P------E--K-E---G---R---------K----P--K---TKAPKIQRLITPV---VLQRK--RHR--LA--LKKRRAIK-G--KEDAAEYAKL--LAQ-RAKE-KREAV-----LKR-K-------RSAS-M-R-E-S----IR-E---S----T-------S--KS------------K----S------------------------------KS--K------------------------------------------------------------------------------------------------------------------------------------------------------------------------------------------------------------------------------------------------
>Ptychodera_flava@CT01071220.H1.1
--------------------------MKLN-ISYP--AT---G---------------------------------------------------------------------------------------------------------------------CQK--TIEV-DDERKLR-SF--YEKRMSQEVSA----E-P-LG-----D---------EWKGYVVRISGGND-KQGFPMKQGILTHMRVRLLLSK-GHSCY---R------P-----------------RR---------------KGERRRKSVRGCIVD-ANLSVLSLV-I-------VKKGD-G-E-----I-PG--LT--D----------T--T--I--PR-R-L----------GPK-RASKIRKLF----------N--L-------SKDD------D------V-R-QYV-------------V-R-RPL---P------Q--K-E---G---K---------P----Q--K---TKAPKIQRLITPV---VLQRK--RHR--LA--LKKRRAIK-A--KEDAAEYAKL--LAQ-RAKE-KREAV-----LKR-K-------RSAS-T-R-E-S----VR-E---S----T-------S--KS------------K----X------------------------------K----------------------------------------------------------------------------------------------------------------------------------------------------------------------------------------------------------------------------------------------------
>Balanoglossus_clavigerus@CT01101218.H1.1
--------------------------MKLN-VSFP--AT---G---------------------------------------------------------------------------------------------------------------------CQK--MIEV-DDEKKLR-PF--YEKRMSQEVSA----E-P-LG-----D---------EWKGYVVRISGGND-KQGFPMKQGILTNGRVKLLLSK-GHSCY---R------P-----------------RR---------------KGERRRKSVRGCIVD-ANLSVLNLV-V-------VKKGD-G-E-----I-PG--LT--D----------T--T--V--PR-R-L----------GPK-RASKIRKLF----------N--L-------SKDD------D------V-R-QYV-------------V-R-RPV---P------Q--K-E---GVN-K---------P----Q--K---TKAPKIQRLVTPR---VLQRK--RHR--VA--MKKRRSLK-A--KEEAAEYAKS--LAQ-RAKE-KREAV-----LKR-K-------RSAS-T-R-E-S----IR-E---S----T-------S--KS------------K----------------------------------------------------------------------------------------------------------------------------------------------------------------------------------------------------------------------------------------------------------------------------------------
>Oikopleura_dioica@CBY33358
--------------------------MKLN-IANP--TT---G---------------------------------------------------------------------------------------------------------------------CQK--VFEV-DDEQKLK-HF--YDKRMAQEVTA----D-H-LG-----P---------EWAGYVVRVTGGND-KQGFPMKQGVASVGRVKLLLSK-GQSCY---T------P-----------------GR---------------AGERKRKSVRGCIVN-HDLSILNLM-I-------VKKGA-A-E-----I-EG--LT--D----------K--T--I--PR-R-L----------GPK-RANNIRKLF----------G--L-------EKSD------P------V-T-KYV-------------V-H-RTI----------E--K-E---G---K---------K----A--K---KIAPKVQRLITPN---RIQRK--RKR--MA--DKRNRYQA-A--QKAEAEYRKL--LNQ-RQKD-AKEKK-KE------R-------R----R-S-S-L----SK-S---K----T-------S--VS------------G----N-----------------------------------------------------------------------------------------------------------------------------------------------------------------------------------------------------------------------------------------------------------------------------------
>Xenoturbella_bocki@CT01071002.H1.1
--------------------------MKLN-ISYP--AT---G---------------------------------------------------------------------------------------------------------------------CQK--KIEI-EDEHKLT-PF--FEKRMSTEMTA----E-S-LG-----D---------EWKGYVVRISGGND-KQGFPMKQGILTNGRVRLLLSK-GHSCY---R------L-----------------RR---------------KGERRRKSVRGCIVD-SNLSVLNLV-I-------IRKGE-Q-D-----I-PG--LT--D----------K--T--L--PR-R-L----------GPK-RASKIRKLF----------N--L-------SKED------D------V-R-HYV-------------V-K-RPV----------T--K-E---G---K---------K----P--K---MKAPKIQRLITPQ---VLQRK--RHR--LS--LKKKRREK-S--AKQAAEYAVL--LAR-KTKE-AKDRK-M--E-SK-R-------R----R-L-S-S----LR-E---S----M-------R--KS------------E----S------------------------------SE--K------------------------------------------------------------------------------------------------------------------------------------------------------------------------------------------------------------------------------------------------
>Strongylocentrotus_purpuratus@XP_780499
--------------------------MKLN-ISFP--AV---G---------------------------------------------------------------------------------------------------------------------TQK--LIEV-DDEHKLR-AF--YDKRMAHEMTA----E-S-LG-----D---------EWKGYVVRISGGND-KQGFPMKQGILTNGRVRLLLSK-GHSCY---R------P-----------------RR---------------RGERKRKSVRGCIVD-ANLSVLNLV-I-------VKKGE-G-E-----I-PG--LT--D----------K--S--I--PR-R-L----------GPK-RGGKIRKLF----------N--L-------TKED------D------V-R-QYV-------------V-R-RPL---P------P--K-E---G---RK--------Q----T--K---YKAPKIQRLITPL---RLQRK--RHN--VA--IKRRRADR-N--KLEAAEYAKL--LAQ-RQKE-KRDAV------LK-R-------K----R-S-A-S----LR-E---S----A-------R--QS------------Q----S------------------------------K----------------------------------------------------------------------------------------------------------------------------------------------------------------------------------------------------------------------------------------------------
>Paracentrotus_lividus@CAD27733
--------------------------MKLN-ISYP--AV---G---------------------------------------------------------------------------------------------------------------------SQK--LIEV-DDEHKLR-AF--YDKRMAHEMTA----E-S-LG-----D---------EWKGYVVRISGGND-KQGFPMKQGVLTNGRVRLLLSK-GHSCY---R------P-----------------RR---------------RGERKRKSVRGCIVD-ANLSVLNLV-I-------VKKGE-G-E-----I-PG--LT--D----------K--S--V--PR-R-L----------GPK-RAGKIRKLF----------N--L-------TKED------D------V-R-QYV-------------V-R-RPL---P------P--K-E---G---RK--------S----P--K---YKAPKIQRLITPE---RLQRK--RHN--VA--IKRRRADR-N--KVEAAEYAKL--LAQ-RQKE-KRDAV------LK-R-------K----R-S-A-S----LR-E---S----A-------R--QS------------Q----S------------------------------K----------------------------------------------------------------------------------------------------------------------------------------------------------------------------------------------------------------------------------------------------
>Patiria_pectinifera@93337676.3
--------------------------MKIN-VSYP--AT---G---------------------------------------------------------------------------------------------------------------------CQK--LIEV-DDEMKMR-AF--YDKRMAQECTA----E-S-LG-----D---------EWKGYIVRISGGND-KQGFPMKQGVLTNGRVRLLLAK-GHSCY---R------A-----------------RR---------------KGERKRKSVRGCIVD-SNLSVLNLV-I-------VKKGD-N-E-----I-PG--LT--D----------K--T--I--PR-R-L----------GPK-RAGKIRKLF----------N--L-------SKED------D------V-R-EYV-------------V-K-RQL---P------E--K-P---D---KK--DQ----K----P--R---YKAPKIQRLITPQ---RLQRK--RYN--LA--LKRKRASK-N--KEQAAEYAKL--LAQ-RQKE-KREAH------LK-R-------K----R-S-A-S----MR-E---S----H-------R--ES------------T----S-----------------------------------------------------------------------------------------------------------------------------------------------------------------------------------------------------------------------------------------------------------------------------------
>Patiria_miniata@CT03100730.H1.1
--------------------------MKIN-VSYP--AT---G---------------------------------------------------------------------------------------------------------------------CQK--LIEV-DDEMKMR-AF--YDKRMAQECTA----E-S-LG-----D---------EWKGYIVRISGGND-KQGFPMKQGVLTNGRVRLLLAK-GHSCY---R------A-----------------RR---------------KGERKRKSVRGCIVD-SNLSVLNLV-I-------VKKGD-N-E-----I-PG--LT--D----------K--T--I--PR-R-L----------GPK-RAGKIRKLF----------N--L-------SKED------D------V-R-EYV-------------V-K-RQL---P------E--K-P---D---KK--DA----K----P--R---YKAPKIQRLITPQ---RLQRK--RHN--LA--LKRRRASK-N--KEQAAEYAKL--LAQ-RQKE-KREAH------LK-R-------K----R-S-A-S----MR-E---S----H-------R--ES------------T----S-----------------------------------------------------------------------------------------------------------------------------------------------------------------------------------------------------------------------------------------------------------------------------------
>Solaster_stimpsonii@CT01061031.H1.1
--------------------------MKIN-VSYP--AT---G---------------------------------------------------------------------------------------------------------------------CQK--LIEV-DDEMKMR-AF--YEKRMAQECSA----E-S-LG-----D---------EWKGYIVRISGGND-KQGFPMKQGVLTNGRVRLLLSK-GHSCY---R------P-----------------RR---------------KGERKRKSVRGCIVD-SNLSVLNLV-I-------VKKGD-N-E-----I-PG--LT--D----------K--T--V--PR-R-L----------GPK-RAGKIRKLF----------N--L-------SKED------D------V-R-QYV-------------V-K-RQL---P------D--K-P---D---KK--DQ----K----P--R---YKAPKIQRLITPQ---RLQRK--RHN--LA--LKRRRASK-N--KEQAAEYAKL--LAQ-RQKE-KREAH------LK-R-------K----R-S-A-S----MR-E---S----H-------R--ES------------T----S-----------------------------------------------------------------------------------------------------------------------------------------------------------------------------------------------------------------------------------------------------------------------------------
>Branchiostoma_floridae@CAB05857
--------------------------MKIN-ISYP--AT---G---------------------------------------------------------------------------------------------------------------------CQK--LIEV-DDERKLR-PF--YEKRMSHQMTA----E-S-LG-----D---------EWKGYLVRISGGND-KQGFPMKQGVLTNGRVRLLLGK-GHSCY---R------P-----------------RR---------------TGERKRKSVRGCIVD-SNLSVLNLV-I-------LKKGE-Q-D-----I-PG--LT--D----------T--T--I--PR-R-L----------GPK-RAGRIRKLF----------N--L-------NKED------D------V-R-QYV-------------V-R-RPL---P------Q--K-E---G---K---------K----Q--K---FKTPKIQRLITPQ---RLQRK--RHM--RA--VKRRRYAK-Q--REEEATYAKL--LAK-RKKE-EREAH------AK-R-------RSSA-R-E-S-S----LR-E---S----K-------S--KA-----------------------------------------------------------------------------------------------------------------------------------------------------------------------------------------------------------------------------------------------------------------------------------------------------
>Holothuria_glaberrima@CT01070704.H1.1
--------------------------MKLN-ISYP--AT---G---------------------------------------------------------------------------------------------------------------------CQK--LIEV-DDEHKLR-AF--YDKRMAQEIDA----E-S-LG-----E---------EWKGYVVRISGGND-KQGFPMKQGVLVHTRVRLLLSK-GHSCY---R------P-----------------RR---------------KGERKRKSVRGCVVD-HNLSVLNLV-I-------VKKGE-A-E-----I-PG--LT--D----------T--T--V--PR-R-L----------GPK-RAGKIRKLF----------N--L-------SKED------D------V-R-QYV-------------V-K-RPL---P------V--K-E---G---Q---------K----Q--K---YKSPKIQRLVTPV---RLQRK--RHK--RA--MKKKRAEK-R--REDAAEYAKL--LAK-RQKE-KREAA------LR-R-------K----RSS-A-S----LR-E---S------------R--AS------------S----S------------------------------K----------------------------------------------------------------------------------------------------------------------------------------------------------------------------------------------------------------------------------------------------
>Apostichopus_japonicus@CT01091017.H1.1
----------------------------LN-ISFP--AT---G---------------------------------------------------------------------------------------------------------------------CQK--LIEV-DDEHKLR-AF--FDKRMAQEVSA----E-S-LG-----D---------EWKGYVVRISGGND-KQGFPMKQGVLVHTRVRLLLSK-GHSCY---R------P-----------------RR---------------KGERKRKSVRGCVVD-SNLSVLSLV-V-------VKKGE-N-E-----I-PG--LT--D----------S--T--I--PR-R-L----------GPK-RAGKIRKLF----------N--L-------SKED------D------V-R-QYV-------------V-R-RPL---P------L--K-E---G---H---------K----Q--K---YKSPKIQRLVTPV---RLQRK--RHL--KA--MKKRRAEK-R--REDAADYAKL--LAK-RMKE-KREAA------LR-R-------K----RSS-A-S----LR-E---S------------R--AS------------S----S------------------------------K----------------------------------------------------------------------------------------------------------------------------------------------------------------------------------------------------------------------------------------------------
>Diplosoma_listerianum@51452575.88
--------------------------MKLN-IAYP--AQ---G---------------------------------------------------------------------------------------------------------------------SQK--LLEI-DDDRKLK-VF--YDRRIAQEVPG----D-S-LG-----D---------EWKGYILRITGGND-KQGFPMMQGVLLATRARLLLRK-GHPCY---R------P-----------------RR---------------TGERKRKSVRGCIVD-PNLSVLNLI-V-------VKRGE-A-E-----I-PG--LT--D----------R--T--V--PK-R-L----------GPK-RASKIRKLF----------L--L-------SKDD------D------V-R-HYV-------------V-R-RQL---P-R----A--K-G---G---K---------K----A--K---SK-----------------------------------------------------------------------------------------------------------------------------------------------------------------------------------------------------------------------------------------------------------------------------------------------------------------------------------------------------------------------------------------------------------------------------------
>Anolis_carolinensis@XP_003216654
--------------------------MKLN-ISFP--AT---G---------------------------------------------------------------------------------------------------------------------CQK--LIEV-DDERKLR-TF--YEKRMTAEVSA----D-A-LG-----E---------EWKGYVVRISGGND-KQGFPMKQGVLTHGRVRLLLSK-GHSCY---R------P-----------------RR---------------TGERKRKSVRGCIVD-ANLSVLNLV-I-------IKKGE-K-D-----I-PG--LT--D----------T--T--V--PR-R-L----------GPK-RASKIRKLF----------N--L-------SKED------D------V-R-QYV-------------V-R-KPL----------N--K-E---G---K---------K----P--R---TKAPKIQRLVTPR---VLQHK--RRR--IA--LKKQRTQK-N--KEEAAEYAKL--LAK-RMKE-AKEKR-QE-QIAK-R-------R----R-L-S-S----LR-A---S----T-------S--KS------------E----S------------------------------SQ--K------------------------------------------------------------------------------------------------------------------------------------------------------------------------------------------------------------------------------------------------
>Meleagris_gallopavo@XP_003213588
----------------------------------------------------------------------------------------------------------------------------------------------------------------------------------------------------------------------------MGYVVRISGGND-KQGFPMKQGVLTHGRVRLLLSK-GHSCY---R------P-----------------RR---------------TGERKRKSVRGCIVD-ANLSVLNLV-I-------VKKGE-K-D-----I-PG--LT--D----------T--T--V--PR-R-L----------GPK-RASRIRKLF----------N--L-------SKED------D------V-R-QYV-------------V-R-KPL----------N--K-E---G---K---------K----P--R---TKAPKIQRLVTPR---VLQHK--RRR--IA--LKKQRTQK-N--KEEAADYAKL--LAK-RMKE-AKEKR-QE-QIAK-R-------R----R-L-S-S----LR-A---S----T-------S--KS------------E----S------------------------------SQ--K------------------------------------------------------------------------------------------------------------------------------------------------------------------------------------------------------------------------------------------------
>Eucidaris_tribuloides@CT02120103.H1.1
--------------------------MKLN-ISYP--AV---G---------------------------------------------------------------------------------------------------------------------SQK--LIEV-DDDLKLR-AF--YDKRMATEMSA----E-S-LG-----D---------EWKGYIVRISGGND-KQGFPMKQGILTNGRVRLLLSK-GHSCY---R------E-----------------RR---------------KGERRRKSVRGCIVD-ANLSVLNLV-I-------IKKGE-A-E-----I-PE--LT--D----------K--T--V--PR-R-L----------GPK-RAGKIRKLF----------N--L-------SKED------D------V-R-QYV-------------V-R-RPL---P------L--K-E---G---KK--------Q-------K---YKSPQIQRLITPQ---RLQRK--RHN--VA--IKRRRATK-N--KEDAAEYAKL--LAQ-RQKE-KRDAV------LK-R-------K----R-S-A-S----LR-E---S----A-------R--AS------------Q----S------------------------------K----------------------------------------------------------------------------------------------------------------------------------------------------------------------------------------------------------------------------------------------------
>Lytechinus_variegatus@CT01120103.H1.1
--------------------------MKLN-ISYP--AV---G---------------------------------------------------------------------------------------------------------------------TQK--LIEV-DDEHKLR-AF--YDKRMAHEMSA----E-S-LG-----D---------EWKGYIVRISGGND-KQGFPMKQGILTNGRVRLLLSK-GHSCY---R------P-----------------RR---------------KGERKRKSVRGCIVD-SNLSVLNLV-V-------IKKGE-G-E-----I-PG--LT--D----------K--S--I--PR-R-L----------GPK-RSGKIRKLF----------N--L-------NKED------D------V-S-QYV-------------V-R-RPL---P------M--K-E---G---QK--------N----I--K---YKAPKIQRLITPE---RLQRK--RHN--VA--IKLRRAKR-N--KLEAAEYAKL--LAQ-RQKE-KRDAV------LK-R-------K----R-S-A-S----LR-E---S----A-------R--QS------------Q----S------------------------------K----------------------------------------------------------------------------------------------------------------------------------------------------------------------------------------------------------------------------------------------------
>Oreochromis_niloticus@XP_003454240
--------------------------MKLN-ISFP--AT---G---------------------------------------------------------------------------------------------------------------------CQK--LFEV-DDERKLR-TF--YEKRMATEVAA----D-P-LG-----D---------EWKGYVVRISGGND-KQGFPMKQGVLTTGRVRLLLSK-GHSCY---R------P-----------------RR---------------TGERKRKSVRGCIVD-ANLSVLNLV-I-------VKKGE-K-D-----I-PG--LT--D----------S--T--V--PR-R-L----------GPK-RASKIRKLF----------N--L-------SKED------D------V-R-QYV-------------V-R-RPL----------T--K-E---G---K---------K----P--R---TKAPKIQRLVTPR---VLQHK--RRR--IA--LKRQRTQK-N--KEEASEYAKL--LAK-RMKE-AKEKR-QE-QIAK-R-------R----R-L-S-S----LR-A---S----T-------S--KS------------E----S------------------------------SQ--K------------------------------------------------------------------------------------------------------------------------------------------------------------------------------------------------------------------------------------------------
>Monodelphis_domestica@XP_003761334
--------------------------MKLN-ISFP--AT---G---------------------------------------------------------------------------------------------------------------------CQK--LIEV-DDERKLR-TF--YEKRMATEVSA----D-A-LG-----E---------EWKGYVVRISGGND-KQGFPMKQGVLAHGRVRLLLSK-GHSCY---R------P-----------------RR---------------TGERKRKSVRGCIVD-ANLSVLNLV-I-------VKKGE-K-D-----I-PG--LT--D----------T--T--V--PR-R-L----------GPK-RASRIRKLF----------N--L-------SKED------D------V-R-QYV-------------V-R-KPL----------N--K-E---G---K---------K----P--R---TKAPKIQRLVTPR---VLQHK--RRR--IA--LKKQRTQK-N--KEEAAEYAKL--LAK-RMKE-AKEKR-QE-QIAK-R-------R----R-L-S-S----LR-A---S----T-------S--KS------------E----S------------------------------SQ--K------------------------------------------------------------------------------------------------------------------------------------------------------------------------------------------------------------------------------------------------
>Crotalus_adamanteus@AFJ51312
--------------------------MKLN-ISFP--AT---G---------------------------------------------------------------------------------------------------------------------CQK--LIEV-DDERKLR-TF--YEKRMTAEVPA----D-A-LG-----E---------EWKGYVVRISGGND-KQGFPMKQGVLTHGRVRLLLSK-GHSCY---R------P-----------------RR---------------TGERKRKSVRGCIVD-ANLSVLNLV-I-------IKKGE-K-D-----I-PG--LT--D----------H--T--V--PR-R-L----------GPK-RASRIRKLF----------N--L-------SKED------D------V-R-QYV-------------V-R-RPL----------S--K-E---G---K---------K----P--R---TKAPKIQRLVTPR---VLQHK--RRR--IA--LKKQRTQK-N--KEEAAEYAKL--LAK-RMKE-AKEKR-QE-QIAK-R-------R----R-L-S-S----LR-A---S----T-------S--KS------------E----S------------------------------SQ--K------------------------------------------------------------------------------------------------------------------------------------------------------------------------------------------------------------------------------------------------
>Chelonia_mydas@EOB05882
----------------------------LN-ISFP--AT---G---------------------------------------------------------------------------------------------------------------------CQK--LIEV-DDERKLR-TF--YEKRMATEVAA----D-S-LG-----E---------EWKGYVVRISGGND-KQGFPMKQGVLTHGRVRLLLSK-GHSCY---R------P-----------------RR---------------TGERKRKSVRGCIVD-ANLSVLNLV-I-------VKKGE-K-D-----I-PG--LT--D----------T--T--V--PR-R-L----------GPK-RASRIRKLF----------N--L-------SKED------D------V-R-QYV-------------V-R-KPL----------N--K-E---G---K---------K----P--R---TKAPKIQRLVTPR---VLQHK--RRR--IA--LKKQRTQK-N--KEEAAEYAKL--LAK-RMKE-AKEKR-QE-QIAK-R-------R----R-L-S-S----LR-A---S----T-------S--KS------------E----S------------------------------SQ--K------------------------------------------------------------------------------------------------------------------------------------------------------------------------------------------------------------------------------------------------
>Columba_livia@EMC84790
----------------------------LN-ISFP--AT---G---------------------------------------------------------------------------------------------------------------------CQK--LIEV-DDERKLR-TF--YEKRMATEVAA----D-S-LG-----E---------EWKGYVVRISGGND-KQGFPMKQGVLTHGRVRLLLSK-GHSCY---R------P-----------------RR---------------TGERKRKSVRGCIVD-ANLSVLNLV-I-------VKKGE-K-D-----I-PG--LT--D----------T--T--V--PR-R-L----------GPK-RASKIRKLF----------N--L-------SKED------D------V-R-QYV-------------V-R-KPL----------N--K-E---G---K---------K----P--R---TKAPKIQRLVTPR---VLQHK--RRR--IA--LKKQRTQK-N--KEEAAEYAKL--LAK-RMKE-AKEKR-QE-QIAK-R-------R----R-L-S-S----LR-A---S----T-------S--KS------------E----S------------------------------SQ--K------------------------------------------------------------------------------------------------------------------------------------------------------------------------------------------------------------------------------------------------
>Doliolum_nationalis@Dnat1945.H1.1
--------------------------MKIN-VSYP--AT---G---------------------------------------------------------------------------------------------------------------------CQK--LIEI-EDERKMR-PF--YDRRMAQEVSA----E-P-LG-----D---------EWKGYIVRICGGND-KQGFPMKQGVLTAGRVRLLLGK-GHKCY---R------Q-----------------RR---------------AGERKRRSVRGCIVD-SQLSVLNLA-I-------VKKGE-N-E-----I-PG--LT--D----------N--S--L--PK-R-L----------GPK-RASKIRKLF----------M--L-------SPED------D------V-R-KYV-------------V-R-RPL---P------Q--K-E---G---K---------P----V--Q---TKAPKIQRLVTPG---RLQRK--RHR--LS--VKRARSEA-A--LNAESEYKKL--LAK-RLKD-MKEKK-AE-A-VK-K-------R----R-L-S-S----MR-K---S----E-------S--AA------------T----A------------------------------GK---------------------------------------------------------------------------------------------------------------------------------------------------------------------------------------------------------------------------------------------------
>Salpa_fusiformis@Sfus33708.H1.1
--------------------------MKLN-ISYP--AS---G---------------------------------------------------------------------------------------------------------------------SQK--LFEF-HDEAKVR-PF--FGHRMSQEVTG----D-S-LG-----D---------EWKGYVFRVCGGND-KQGFPMKQGVLTTGRVRLLLSK-EHSCY---R------S-----------------RR---------------TGERKRKSVRGCIVD-SNLSVLALA-I-------VKKGE-A-E-----I-PG--LT--D----------K--S--L--PK-R-L----------GPK-RASKIRKLF----------N--L-------GPAD------D------V-R-KYV-------------V-R-SVK---Q------A--K-E---G---K---------E----A--K---TKAPKIQRLITPQ---VIQRK--RHR--AA--LKVRRMEK-A--RSEEAEYKKL--LAK-RIKE-QKDKR-AE-A-HK-K-------R----R-L-S-S----SR-A---S----Q-------S--QS------------V----S------------------------------SQ---------------------------------------------------------------------------------------------------------------------------------------------------------------------------------------------------------------------------------------------------
>Ophionotus_victoriae@CT01130529.H1.1
--------------------------MKLN-ISFP--AT---G---------------------------------------------------------------------------------------------------------------------CQK--LIEV-DDEQKLR-PF--YEKRMATEMTA----E-S-LG-----D---------EWKGYVVRISGGND-KQGFPMKQGVLTHTRVRLLLAK-GHSCY---R------P-----------------RR---------------KGERKRKSVRGCIVD-ANLSVLNLV-V-------IKKGD-N-D-----I-PG--LT--D----------T--T--V--PR-R-L----------GPK-RAGKIRTLF----------N--L-------SKDD------D------V-R-QYV-------------V-R-RPL---P------Q--K-E---G---SK--RQ----K-----------FKAPKIQRLITPQ---RLQRK--RHV--IS--AKRNRTAK-N--KEQAAEYAKI--LAQ-RQKE-KRDAA------LK-R-------K----R-S-A-S----TR-D---S----H-------R--ES-----------------------------------------------------------------------------------------------------------------------------------------------------------------------------------------------------------------------------------------------------------------------------------------------------
>Alligator_sinensis@XM_006035589.H1.1
--------------------------MKLN-ISFP--AT---G---------------------------------------------------------------------------------------------------------------------CQK--LIEV-DDERKLR-TF--YEKRMATEVAA----D-S-LG-----E---------EWKGYVVRISGGND-KQGFPMKQGVLTHGRVRLLLSK-GHSCY---R------P-----------------RR---------------TGERKRKSVRGCIVD-ANLSVLNLV-I-------VKKGE-K-D-----I-PG--LT--D----------T--T--V--PR-R-L----------GPK-RASRIRKLF----------N--L-------SKED------D------V-R-QYV-------------V-R-KPL----------N--K-E---G---K---------K----P--R---TKAPKIQRLVTPR---VLQHK--RRR--IA--LKKQRTQK-N--KEEAAEYAKL--LAK-RMKE-AKEKR-QE-QIAK-R-------R----R-L-S-S----LR-A---S----T-------S--KS------------E----S------------------------------SQ--K------------------------------------------------------------------------------------------------------------------------------------------------------------------------------------------------------------------------------------------------
>Caretta_caretta@CT01131211.H1.1
--------------------------MKLN-ISFP--AT---G---------------------------------------------------------------------------------------------------------------------CQK--LIEV-DDERKLR-TF--YEKRMATEVAA----D-S-LG-----E---------EWKGYVVRISGGND-KQGFPMKQGVLTHGRVRLLLSK-GHSCY---R------P-----------------RR---------------TGERKRKSVRGCIVD-ANLSVLNLV-I-------VKKGE-K-D-----I-PG--LT--D----------T--T--V--PR-R-L----------GPK-RASRIRKLF----------N--L-------SKED------D------V-R-QYV-------------V-R-KPL----------N--K-E---G---K---------K----P--R---TKAPKIQRLVTPR---VLQHK--RRR--IA--LKKQRTQK-N--KEEAAEYAKL--LAK-RMKE-AKEKR-QE-QIAK-R-------R----R-L-S-S----LR-A---S----T-------S--KS------------E----S------------------------------SQ--K------------------------------------------------------------------------------------------------------------------------------------------------------------------------------------------------------------------------------------------------
>Chelonoidis_nigra@Contig3029.H1.1
--------------------------MKLN-ISFP--AT---G---------------------------------------------------------------------------------------------------------------------CQK--LIEV-DDERKLR-TF--YEKRMATEVAA----D-S-LG-----E---------EWKGYVVRISGGND-KQGFPMKQGVLTHGRVRLLLSK-GHSCY---R------P-----------------RR---------------TGERKRKSVRGCIVD-ANLSVLNLV-I-------VKKGE-K-D-----I-PG--LT--D----------T--T--V--PR-R-L----------GPK-RASRIRKLF----------N--L-------SKED------D------V-R-QYV-------------V-R-RPL----------N--K-E---G---K---------K----P--R---TKAPKIQRLVTPR---VLQHK--RRR--IA--LKKQRTQK-N--KEQAAEYAKL--LAK-RMKE-AKEKR-QE-QIAK-R-------R----R-L-S-S----LR-A---S----T-------S--KS------------E----S------------------------------SQ--K------------------------------------------------------------------------------------------------------------------------------------------------------------------------------------------------------------------------------------------------
>Chrysemys_picta_bellii@CT01131211.H1.1
----------------------------LN-ISFP--AT---G---------------------------------------------------------------------------------------------------------------------CQK--LIEV-DDERKLR-TF--YEKRMATEVAA----D-S-LG-----E---------EWKGYVVRISGGND-KQGFPMKQGVLTHGRVRLLLSK-GHSCY---R------P-----------------RR---------------TGERKRKSVRGCIVD-ANLSVLNLV-I-------VKKGE-K-D-----I-PG--LT--D----------T--T--V--PR-R-L----------GPK-RASRIRKLF----------N--L-------SKED------D------V-R-QYV-------------V-R-KPL----------N--K-E---G---K---------K----P--R---TKAPKIQRLVTPR---VLQHK--RRR--IA--LKKQRTQK-N--KEEAAEYAKL--LAK-RMKE-AKEKR-QE-QIAK-R-------R----R-L-S-S----LR-A---S----T-------S--KS------------E----S------------------------------SQ--K------------------------------------------------------------------------------------------------------------------------------------------------------------------------------------------------------------------------------------------------
>Crocodylus_niloticus@CT01131211.H1.1
--------------------------MKLN-ISFP--AT---G---------------------------------------------------------------------------------------------------------------------CQK--LIEV-DDERKLR-TF--YEKRMATEVAA----D-S-LG-----E---------EWKGYVVRISGGND-KQGFPMKQGVLTHGRVRLLLSK-GHSCY---R------P-----------------RR---------------TGERKRKSVRGCIVD-ANLSVLNLV-I-------VKKGE-R-D-----I-PG--LT--D----------T--T--V--PR-R-L----------GPK-RASRIRKLF----------N--L-------SKED------D------V-R-QYV-------------V-R-KPL----------N--K-E---G---K---------K----P--R---TKAPKIQRLVTPR---VLQHK--RRR--IA--LKKQRTQK-N--KEEAAEYAKL--LAK-RMKE-AK------------------------------------------------------------------------------------------------------------------------------------------------------------------------------------------------------------------------------------------------------------------------------------------------------------------------------------------------------------------
>Cyclorana_alboguttata@Calb11372.H1.1
--------------------------MKLN-ISFP--AT---G---------------------------------------------------------------------------------------------------------------------CQK--LIEV-DDERKLR-XF--YEKRMATEVAA----D-P-LG-----E---------EWKGYVLRISGGND-KQGFPMKQGVLTHGRVRLLLSK-GHSCY---R------P-----------------RR---------------TGERKRKSVRGCIVD-ANLSVLNLV-I-------VRKGE-K-D-----I-PG--LT--D----------S--T--V--PR-R-L----------GPK-RASKIRKLF----------N--L-------SKED------D------V-R-KYV-------------V-R-KPL----------T--K-E---G---K---------K----P--R---TKAPKIQRLVTPR---VLQHK--RRR--IA--LKRKRTQK-N--KDEAAEYAKV--LAK-RTKE-AKEKR-QE-QIAK-R-------R----R-L-S-S----LR-A---S---------------KS------------E----A------------------------------GQ--K------------------------------------------------------------------------------------------------------------------------------------------------------------------------------------------------------------------------------------------------
>Cynops_pyrrhogaster@CT01131211.H1.1
--------------------------MKLN-ISFP--AT---G---------------------------------------------------------------------------------------------------------------------CQK--LIEV-DDERKLR-TF--YEKRMATEVPA----D-P-LG-----D---------EWKGYVVRISGGND-KQGFPMKQGVLTHTRVRLLLSK-GHSCY---R------P-----------------RR---------------TGERKRKSVRGCIVD-ANLSVLNLV-I-------VRKGE-K-D-----I-PG--LT--D----------N--T--V--PR-R-L----------GPK-RASRIRKLF----------N--L-------SKED------D------V-R-QYV-------------V-R-KPL----------S--K-E---G---K---------K----P--R---TKAPKIQRLVTPR---VLQHK--RRR--IA--LKKQRTKK-N--KEEASEYAKL--LAK-RMKE-AKEKR-QE-QIAK-R-------R----R-L-S-S----LR-A---S----T-------S--KS------------E----S------------------------------SQ--K------------------------------------------------------------------------------------------------------------------------------------------------------------------------------------------------------------------------------------------------
>Elaphe_guttata@CT01131211.H1.1
--------------------------MKLN-ISFP--AT---G---------------------------------------------------------------------------------------------------------------------CQK--LIEV-DDERKLR-TF--YEKRMTAEVSA----D-A-LG-----E---------EWKGYVVRISGGND-KQGFPMKQGVLTHGRVRLLLSK-GHSCY---R------P-----------------RR---------------TGERKRKSVRGCIVD-ANLSVLNLV-I-------IKKGE-K-D-----I-PG--LT--D----------H--T--V--PR-R-L----------GPK-RASRIRKLF----------N--L-------SKED------D------V-R-QYV-------------V-R-RPL----------N--K-E---G---K---------K----P--R---TKAPKIQRLVTPR---VLQHK--RRR--IA--LKKQRTQK-N--KEEAAEYAKL--LAK-RMKE-AKEKR-QE-QIAK-R-------R----R-L-S-S----LR-A---S----T-------S--KS------------E----S------------------------------SQ--K------------------------------------------------------------------------------------------------------------------------------------------------------------------------------------------------------------------------------------------------
>Emys_orbicularis@Contig22935.H1.1
--------------------------MKLN-ISFP--AT---G---------------------------------------------------------------------------------------------------------------------CQK--LIEV-DDERKLR-TF--YEKRMATEVAA----D-S-LG-----E---------EWKGYVVRISGGND-KQGFPMKQGVLTHGRVRLLLSK-GHSCY---R------P-----------------RR---------------TGERKRKSVRGCIVD-ANLSVLNLV-I-------VKKGE-K-D-----I-PG--LT--D----------T--T--V--PR-R-L----------GPK-RASRIRKLF----------N--L-------SKED------D------V-R-QYV-------------V-R-KPL----------N--K-E---G---K---------K----P--R---TKAPKIQRLVTPR---VLQHK--RRR--IA--LKKQRTQK-N--KEEAAEYAKL--LAK-RMKE-AKEKR-QE-QIAK-R-------R----R-L-S-S----LR-A---S----T-------S--KS------------E----S------------------------------SQ--K------------------------------------------------------------------------------------------------------------------------------------------------------------------------------------------------------------------------------------------------
>Eublepharis_macularius@CT01131211.H1.1
--------------------------MKLN-ISFP--AT---G---------------------------------------------------------------------------------------------------------------------CQK--LIEV-DDERKIR-TF--YEKRMTAEVSA----D-T-LG-----E---------EWKGYVVRISGGND-KQGFPMKQGVLTHGRVRLLLSK-GHSCY---R------P-----------------RR---------------TGERKRKSVRGCIVD-ANLSVLNLV-I-------IKKGE-K-D-----I-PG--LT--D----------N--T--V--PR-R-L----------GPK-RASRIRKLF----------N--L-------SKED------D------V-R-QYV-------------V-R-KPL----------N--K-E---G---K---------K----P--R---TKAPKIQRLVTPR---VLQHK--RRR--IA--LKKQRTQK-N--KEEAAEYAKL--LAK-RMKE-AKEKR-QE-QIAK-R-------R----R-L-S-S----LR-A---S----T-------S--KS------------E----S------------------------------SQ--K------------------------------------------------------------------------------------------------------------------------------------------------------------------------------------------------------------------------------------------------
>Lampropholis_coggeri@CT01131211.H1.1
--------------------------MKLN-ISFP--AT---G---------------------------------------------------------------------------------------------------------------------CQK--LIEV-DDERKLR-TF--YEKRMTTEVSA----D-A-LG-----E---------XWKGYVVRISGGND-KQGFPMKQGVLTHGRVRLLLSK-GHSCY---R------P-----------------RR---------------TGERKRKSVRGCIVD-ANLSVLNLV-I-------VKKGE-K-D-----I-PG--LT--D----------T--T--V--PR-R-L----------GPK-RASRIRKLF----------N--L-------SKED------D------V-R-QYV-------------V-R-KPL----------N--K-E---G---K---------K----P--R---TKAPKIQRLVTPR---VLQHK--RRR--IA--LKKQRTQK-N--KEEAAEYAKX--LAK-RMKE-AKEKR-QE-QIAK-X-------R----R-L-S-S----LR-A---S----T-------S--KS------------E----S------------------------------SQ--K------------------------------------------------------------------------------------------------------------------------------------------------------------------------------------------------------------------------------------------------
>Latimeria_chalumnae@CT01131211.H1.1
--------------------------MKLN-ISYP--AT---G---------------------------------------------------------------------------------------------------------------------CQK--LIEV-DDERKLR-TF--YEKRMATEVPA----D-P-LG-----E---------EWKGYVVRISGGND-KQGFPMKQGVLTHGRVRLLLSK-GHSCF---R------P-----------------RR---------------TGERKRKSVRGCIVD-ANLSVLNLV-I-------VRKGE-K-D-----I-PG--LT--D----------N--T--V--PR-R-L----------GPK-RASKIRKLF----------N--L-------SKED------D------V-R-QYV-------------V-R-RPL----------S--K-E---G---K---------K----P--R---TKAPKIQRLVTPR---VLQHK--RRR--IA--LKKQRTQK-N--KEQASEYAKL--LAK-RMKE-AKEKR-QE-QIAK-R-------R----R-L-S-S----LR-A---S----T-------S--KS------------E----S------------------------------SQ--K------------------------------------------------------------------------------------------------------------------------------------------------------------------------------------------------------------------------------------------------
>Latimeria_menadoensis@GAPS01044818.H1.1
--------------------------MKLN-ISYP--AT---G---------------------------------------------------------------------------------------------------------------------CQK--LIEV-DDERKLR-TF--YEKRMATEVPA----D-P-LG-----E---------EWKGYVVRISGGND-KQGFPMKQGVLTHGRVRLLLSK-GHSCF---R------P-----------------RR---------------TGERKRKSVRGCIVD-ANLSVLNLV-I-------VRKGE-K-D-----I-PG--LT--D----------N--T--V--PR-R-L----------GPK-RASKIRKLF----------N--L-------SKED------D------V-R-QYV-------------V-R-RPL----------S--K-E---G---K---------K----P--R---TKAPKIQRLVTPR---VLQHK--RRR--IA--LKKQRTQK-N--KEQASEYAKL--LAK-RMKE-AKEKR-QE-QIAK-R-------R----R-L-S-S----LR-A---S----T-------S--KS------------E----S------------------------------SQ--K------------------------------------------------------------------------------------------------------------------------------------------------------------------------------------------------------------------------------------------------
>Notophthalmus_viridescens@Nvir9809.H1.1
--------------------------MKLN-ISXP--AX---G---------------------------------------------------------------------------------------------------------------------CQK--LIEV-DDERKLR-TF--YEKRMATEVPA----D-P-LG-----D---------EWKGYVVRISGGND-KQGFPMKQGVLTHTRVRLXLSX-GHSCY---R------P-----------------RR---------------TGERKXKSVRGCIVD-ANLSVLNLV-I-------VRKGE-K-D-----I-PG--LT--D----------N--T--V--PR-R-L----------GPK-RASRIRKLF----------X--X-------SKED------D------X-R-QYV-------------X-R-KXL----------S--K-E---X---K---------K----P--R---TXXPKIQRLVTPR---VLXHK--RRR--IA--LKKQRTKK-N--KEEASEYAKL--LAK-RMKE-AKEXR-QE-QIAK-R-------R----R-L-S-S----LR-A---S----T-------S--KS------------E----S------------------------------SQ--K------------------------------------------------------------------------------------------------------------------------------------------------------------------------------------------------------------------------------------------------
>Pelodiscus_sinensis@toto8199.H1.1
-------------------------------------AT---G---------------------------------------------------------------------------------------------------------------------CQK--LIEV-DDERKLR-TF--YEKRMATEVAA----D-S-LG-----E---------EWKGYVVRISGGND-KQGFPMKQGVLTHGRVRLLLSK-GHSCY---R------P-----------------RR---------------TGERKRKSVRGCIVD-ANLSVLNLV-I-------VKKGE-K-D-----I-PG--LT--D----------T--T--V--PR-R-L----------GPK-RASRIRKLF----------N--L-------SKED------D------V-R-QYV-------------V-R-KPL----------N--K-E---G---K---------K----P--R---TKAPKIQRLVTPR---VLQHK--RRR--IA--LKKQRTQK-N--KEEAAEYAKL--LAK-RMKE-AKEKR-QE-QIAK-R-------R----R-L-S-S----LR-A---S----T-------S--KS------------E----S------------------------------SQ--K------------------------------------------------------------------------------------------------------------------------------------------------------------------------------------------------------------------------------------------------
>Phrynops_hilarii@Contig4689.H1.1
--------------------------MKLN-ISFP--AT---G---------------------------------------------------------------------------------------------------------------------CQK--LIEV-DDERKLR-TF--YEKRMATEVAA----D-S-LG-----E---------EWKGYVVRISGGND-KQGFPMKQGVLTHGRVRLLLSK-GHSCY---R------P-----------------RR---------------TGERKRKSVRGCIVD-ANLSVLNLV-I-------VKKGE-K-D-----I-PG--LT--D----------T--T--V--PR-R-L----------GPK-RASRIRKLF----------N--L-------SKED------D------V-R-QYV-------------V-R-KPL----------N--K-E---G---K---------K----P--R---TKAPKIQRLVTPR---VLQHK--RRR--IA--LKKQRTQK-N--KEEAAEYAKL--LAK-RMKE-AKEKR-QE-QIAK-R-------R----R-L-S-S----LR-A---S----T-------S--KS------------E----S------------------------------SQ--K------------------------------------------------------------------------------------------------------------------------------------------------------------------------------------------------------------------------------------------------
>Podarcis_sp.@CT01131211.H1.1
--------------------------MKLN-ISFP--AT---G---------------------------------------------------------------------------------------------------------------------CQK--LIEV-DDERKLR-TF--YEKRMTTEVSA----D-A-LG-----E---------EWKGYVVRISGGND-KQGFPMKQGVLTHGRVRLLLSK-GHSCY---R------P-----------------RR---------------TGERKRKSVRGCIVD-ANLSVLNLV-I-------VKKGE-K-D-----I-PG--LT--D----------T--T--V--PR-R-L----------GPK-RASRIRKLF----------N--L-------SKED------D------V-R-QYV-------------V-R-KPL----------N--K-E---G---K---------K----P--R---TKAPKIQRLVTPR---VLQHK--RRR--IA--LKKQRTQK-N--KDEAAEYAKL--LAK-RMKE-AKEKR-QE-QIAK-R-------R----R-L-S-S----LR-A---S----T-------S--KS------------E----S------------------------------SQ--K------------------------------------------------------------------------------------------------------------------------------------------------------------------------------------------------------------------------------------------------
>Pogona_vitticeps@CT01131211.H1.1
--------------------------MKLN-ISFP--AT---G---------------------------------------------------------------------------------------------------------------------CQK--LIEV-DDERKLR-VF--YEKRMTAEVSA----D-A-LG-----E---------EWKGYVVRISGGND-KQGFPMKQGVLTHGRVRLLLSK-GHSCY---R------P-----------------RR---------------TGERKRKSVRGCIVD-ANLSVLNLV-I-------VKKGE-K-D-----I-PG--LT--D----------T--T--V--PR-R-L----------GPK-RASRIRKLF----------N--L-------SKED------D------V-R-QYV-------------V-R-KPL----------N--K-E---G---K---------K----P--R---TKAPKIQRLVTPR---VLQHK--RRR--IA--LKKQRTQK-N--KEEAAEYAKL--LAK-RMKE-AKEKR-QE-QIAK-R-------R----R-L-S-S----LR-A---S----T-------S--KS------------E----S------------------------------SQ--K------------------------------------------------------------------------------------------------------------------------------------------------------------------------------------------------------------------------------------------------
>Protopterus_annectens@CT01131211.H1.1
--------------------------MKLN-ISFP--AT---G---------------------------------------------------------------------------------------------------------------------CQK--LIEV-DDERKLR-SF--YEKRMATEVPA----D-P-LG-----E---------EWKGYIVRISGGND-KQGFPMKQGVLTNGRVRLLLYK-GHSCF---R------P-----------------RR---------------TGERKRKSVRGCIVD-ANLSVLNLV-I-------IKKGE-K-D-----I-PG--LT--D----------R--T--V--PR-R-L----------GPK-RASKIRKLF----------N--L-------SKED------D------V-R-QYV-------------V-R-RPL----------T--K-E---G---K---------K----P--R---TKAPKIQRLVTPR---VLQHK--RRR--IA--LKKKRTLK-N--KTEAADYAKL--LAK-RMKE-AKEKR-QE-QLAK-R-------R----R-L-S-S----LR-A---S----T-------S--KS------------E----S------------------------------SQ--K------------------------------------------------------------------------------------------------------------------------------------------------------------------------------------------------------------------------------------------------
>Python_regius@CT02131211.H1.1
--------------------------MKLN-ISFP--AT---G---------------------------------------------------------------------------------------------------------------------CQK--LIEV-DDERKLR-TF--YEKRMTAEVPA----D-A-LG-----E---------EWKGYVVRISGGND-KQGFPMKQGVLTHGRVRLLLSK-GHSCY---R------P-----------------RR---------------TGERKRKSVRGCIVD-ANLSVLNLV-I-------IKKGE-K-D-----I-PG--LT--D----------H--T--V--PR-R-L----------GPK-RASRIRKLF----------N--L-------SKED------D------V-R-QYV-------------V-R-RPL----------N--K-E---G---K---------K----P--R---TKAPKIQRLVTPR---VLQHK--RRR--IA--LKKQRTQK-N--KEEAAEYAKL--LAK-RMKE-AKEKR-QE-QIAK-R-------R----R-L-S-S----LR-A---S----T-------S--KS------------E----S------------------------------SQ--K------------------------------------------------------------------------------------------------------------------------------------------------------------------------------------------------------------------------------------------------
>Rana_chensinensis@Rche265706.H1.1
---------------------------------------------------------------------------------------------------------------------------------------------------------------------------------------------------------------------------------------------PMKQGVLTHARVRLLLSK-GHSCY---R------P-----------------RR---------------TGERKRKSVRGCIVD-ANLSVLNLV-I-------VKKGE-K-D-----I-PG--LT--D----------T--T--V--PR-R-L----------GPK-RASRIRKLF----------N--L-------SKED------D------V-R-QYV-------------V-R-KPL----------N--K-E---G---K---------K----P--R---TKAPKIQRLVTPR---VLQHK--R-------------------------------------------------------------------------------------------------------------------------------------------------------------------------------------------------------------------------------------------------------------------------------------------------------------------------------------------------------------------------------------------------------------
>Trachemys_scripta@CT01131211.H1.1
--------------------------MKLN-ISFP--AT---G---------------------------------------------------------------------------------------------------------------------CQK--LIEV-DDERKLR-TF--YEKRMATEVAA----D-S-LG-----E---------EWKGYVVRISGGND-KQGFPMKQGVLTHGRVRLLLSK-GHSCY---R------P-----------------RR---------------TGERKRKSVRGCIVD-ANLSVLNLV-I-------VKKGE-K-D-----I-PG--LT--D----------T--T--V--PR-R-L----------GPK-RASRIRKLF----------N--L-------SKED------D------V-R-QYV-------------V-R-KPL----------N--K-E---G---K---------K----P--R---TKAPKIQRLVTPR---VLQHK--RRR--IA--LKKQRTQK-N--KEEAAEYAKL--LAK-RMKE-AKEKR-QE-QIAK-R-------R----R-L-S-S----LR-A---S----T-------S--KS------------E----S------------------------------SQ--K------------------------------------------------------------------------------------------------------------------------------------------------------------------------------------------------------------------------------------------------
