# Supplementary material for: A phylogenomic framework and timescale for comparative studies of tunicates
Source: BMC Biol. 2018 Apr 13;16:39. doi: 10.1186/s12915-018-0499-2 (PMC5899321; doi:10.1186/s12915-018-0499-2)
Supplement: Supplementary file 4 — Supporting data. Transcriptome assemblies, alignments, and trees. (ZIP 38502 kb) [file 12915_2018_499_MOESM4_ESM.zip › 12915_2018_499_MOESM4_ESM/12915_2018_499 (Delsuc) Files Updated 23-03-2018/rps8.fasta]

>Balanoglossus_clavigerus@CT01101218.H1.1
------------------------------------------------------------------------------------------------------------------------------------------------------------------------------------------------------------------------------------------------------------------------------------------------------------------------------------------------------------------------------------------------------------------------------------------------------------------------------------------------------------------------------------------------------------------------------------------YDE-RK--K----------V-API--N--N---------------------------------LLTEQF------ATGRLLACVSSKPGQCGRADGYILEGKELEFYLRK-IK-AKKGK--------------------
>Scyliorhinus_canicula@AAS49600
-----------------KRRKTGGK-RKPYHKKRKYELGR-PPANTKI-----G---P--------R----R-----------------I--HTVRVRGGNKKYRALRLDAGNFS-WGSECCTRKTR-IIDVVYNASNNELVRTKTLVKNCVVLI-DSTPYRQWYES-HFV-------------------------------------------------LPL----------G----------------------------------------R---K----------------------------------------------------------K-----G--A------------K------L---T-------------P-----E-------------E-------E---------E-I-----L-N------------------------------K--K---R-----------------------SK------K-----IQ-----------------------KK-----------------------------------YDD-RR--K----------N-AKI--S--S---------------------------------LLEEQF------QQGKLLACIASRPGQCGRADGYVLEGKELEFYL-------------------------------
>Leucoraja_erinacea@DT725847.H1.1
-------MGISRNNW-HKRRKTGGK-RKPYHKKRKYELGR-PPANTKI-----G---P--------R----R-----------------I--HTVRVRGGNKKYRALRLDAGNYS-WGSECCTRKTR-IIDVVYNASNNELVRTKTLVKNCIVQI-DSTPFRQWYES-HFA-------------------------------------------------IPL----------G----------------------------------------R---K----------------------------------------------------------K-----G--A------------K------L---T-------------P-----E-------------E-------E---------E-I-----L-N------------------------------K--K---R-----------------------SK------K-----IQ-----------------------KK-----------------------------------YED-RR--K----------N-AKI--N--S---------------------------------LLEEQF------QQGKLLACIASRPGQCGRADGYVLEGKELEFYLRK-IK-AKKGK--------------------
>Squalus_acanthias@CT01070725.H1.1
-------MGISRNNW-HKRRKTGGK-RKPYHKKRKYELGR-PPANTKI-----G---P--------R----R-----------------I--HTVRVRGGNKKYRALRLDAGNFS-WGSECSTRKTR-IIDVVYNASNNELVRTKTLVKNCIVLI-DSMPFRQWYES-HFA-------------------------------------------------LPL----------G----------------------------------------R---K----------------------------------------------------------K-----G--A------------K------L---T-------------P-----E-------------E-------E---------E-I-----L-N------------------------------K--K---R-----------------------SK------K-----IQ-----------------------KK-----------------------------------YDD-RR--K----------N-AKI--S--S---------------------------------LLEEQF------QQGKLLACIASRPGQCGRADGYILEGKELEFYLRK-IR-AKKGK--------------------
>Callorhinchus_milii@CT04070719.H1.1
--------GISRDNW-HKRRKTGGK-RKPYHKKRKYELGR-PPANTKI-----G---P--------R----R-----------------I--HTVRVRGGNKKYRALRLDVGNFS-WGSEC-TRKTR-IIDVVYNASNNELVRTKTLVKNCIVLI-DSTPFRQWYES-HFV-------------------------------------------------LPL----------G----------------------------------------R---K----------------------------------------------------------K-----G--A------------K------L---T-------------P-----E-------------E-------E---------E-I-----L-N------------------------------K--K---R-----------------------SK------K-----IQ-----------------------KK-----------------------------------YDE-RR--K----------T-AKI--S--P---------------------------------LLEEQF------QQGKLLACIASRPGQCGRADGYILEGKELEFYLRK-IR-AKKGK--------------------
>Danio_rerio@AAH76163
-------MGISRDNW-HKRRRTGGK-RKPVHKKRKYELGR-PAANTKI-----G---P--------R----R-----------------I--HTIRVRGGNKKYRALRLDVGNFS-WGSECCTRKTR-IIDVVYNASNNELVRTKTLVKNCVVLV-DSTPYRQWYES-HYA-------------------------------------------------LPL----------G----------------------------------------R---K----------------------------------------------------------K-----G--A------------K------L---T-------------P-----E-------------E-------E---------E-I-----L-N------------------------------K--K---R-----------------------SK------K-----VQ-----------------------KK-----------------------------------FTL-RR--K----------T-AKI--S--P---------------------------------LLEEQF------LQGKLLACISSRPGQCGRADGYVLEGKELEFYLRK-IK-AKKGK--------------------
>Gallus_gallus@XP_422423
----XXXMGISRDNW-HKRRKTGGK-RKPYHKKRKYELGR-PPANTKI-----G---P--------R----R-----------------I--HTVRVRGGNKKYRALRLDVGNFS-WGSECCTRKTR-IIDVVYNASNNELVRTKTLVKNCIVLV-DSTPYRQWYEA-HYA-------------------------------------------------LPL----------G----------------------------------------R---K----------------------------------------------------------K-----G--A------------K------L---T-------------P-----E-------------E-------E---------E-I-----L-N------------------------------K--K---R-----------------------SK------K-----IQ-----------------------KK-----------------------------------YDE-RK--K----------N-AKI--A--S---------------------------------ILEEQF------QQGKLLACIASRPGQCGRADGYVLEGKELEFYLRK-IK-ARKGK--------------------
>Taeniopygia_guttata@ACH46303
-------MGISRDNW-HKRRKTGGK-RKPYHKKRKYELGR-PPANTKI-----G---P--------R----R-----------------I--HTVRVRGGNKKYRALRLDVGNFS-WGSECCTRKTR-IIDVVYNASNNELVRTKTLVKNCIVLI-DSTPYRQWYEA-HYA-------------------------------------------------LPL----------G----------------------------------------R---K----------------------------------------------------------K-----G--A------------K------L---T-------------P-----E-------------E-------E---------E-I-----L-N------------------------------K--K---R-----------------------SK------K-----IQ-----------------------KK-----------------------------------YDE-RK--K----------N-AKI--A--S---------------------------------ILEEQF------QQGKLLACIASRPGQCGRADGYVLEGKELEFYLRK-IK-ARKGK--------------------
>Taeniopygia_guttata@ACH44382
-------MGISRDNW-HKRRKSGGK-RKPYHKKRKYELGR-PPANTKI-----G---P--------R----R-----------------I--HTVRVRGGNKKYRALRLDVGNFS-WGSECCTRKTR-IIDVVYNASNNELVRTKTLVKNCIVLI-DSTPYRQWYEA-HYA-------------------------------------------------LPL----------G----------------------------------------R---K----------------------------------------------------------K-----G--A------------K------L---T-------------P-----E-------------E-------E---------E-I-----L-N------------------------------K--K---R-----------------------SK------K-----IQ-----------------------KK-----------------------------------YDE-RK--K----------N-AKI--A--S---------------------------------ILEEQF------QQGKLLACIASRPGQCGRADGYVLEGKELEFYLRK-IK-ARKGK--------------------
>Homo_sapiens@NP_113894
-------MGISRDNW-HKRRKTGGK-RKPYHKKRKYELGR-PAANTKI-----G---P--------R----R-----------------I--HTVRVRGGNKKYRALRLDVGNFS-WGSECCTRKTR-IIDVVYNASNNELVRTKTLVKNCIVLI-DSTPYRQWYES-HYA-------------------------------------------------LPL----------G----------------------------------------R---K----------------------------------------------------------K-----G--A------------K------L---T-------------P-----E-------------E-------E---------E-I-----L-N------------------------------K--K---R-----------------------SK------K-----IQ-----------------------KK-----------------------------------YDE-RK--K----------N-AKI--S--S---------------------------------LLEEQF------QQGKLLACIASRPGQCGRADGYVLEGKELEFYLRK-IK-ARKGK--------------------
>Mus_musculus@EFB13159
-------MGISRDNW-HKRRKTGGK-RKPYHKKRKYELGR-PAANTKI-----G---P--------R----R-----------------I--HTVRVRGGNKKYRALRLDVGNFS-WGSECCTRKTR-IIDVVYNASNNELVRTKTLVKNCIVLI-DSTPYRQWYES-HYA-------------------------------------------------LPL----------G----------------------------------------R---K----------------------------------------------------------K-----G--A------------K------L---T-------------P-----E-------------E-------E---------E-I-----L-N------------------------------K--K---R-----------------------SK------K-----IQ-----------------------KK-----------------------------------YDE-RK--K----------N-AKI--S--S---------------------------------LLEEQF------QQGKLLACIASRPGQCGRADGYVLEGKELEFYLRK-IK-ARKGK--------------------
>Monodelphis_domestica@XP_001376099
-------MGISRDNW-HKRRKTGGK-RKPYHKKRKYELGR-PPANTKI-----G---P--------R----R-----------------I--HTVRVRGGNKKYRALRLDVGNFS-WGSECCTRKTR-IIDVVYNASNNELVRTKTLVKNCIVLV-DSTPYRQWYES-HYA-------------------------------------------------LPL----------G----------------------------------------R---K----------------------------------------------------------K-----G--A------------K------L---T-------------P-----E-------------E-------E---------E-I-----L-N------------------------------K--K---R-----------------------SK------K-----IQ-----------------------KK-----------------------------------YEE-RK--K----------N-AKI--S--P---------------------------------LLEEQF------QQGKLLACIASRPGQCGRADGYVLEGKELEFYLRK-IK-ARKGK--------------------
>Xenopus_laevis@AAH54266
-------MGISRDNW-HKRRKTGGK-RKPYHKKRKYEPGR-PAANTKI-----G---P--------R----R-----------------I--HTVRVRGGNKKYRALRLDAGNFS-WGSECCTRKTR-IIDVVYNASNNELVRTKTLVKNCILLV-DSTPFRQWFEA-HYA-------------------------------------------------LPL----------G----------------------------------------R---K----------------------------------------------------------K-----G--A------------K------L---T-------------P-----E-------------E-------E---------E-I-----L-N------------------------------K--K---R-----------------------SK------K-----TQ-----------------------KK-----------------------------------YEE-RK--K----------T-AKI--S--P---------------------------------LLEEQF------QQGKLLACIASRPGQCGRADGYVLEGKELEFYLRK-IK-AKKGK--------------------
>Xenopus_tropicalis@38394984.180
-------MGISRDNW-HKRRKTGGK-RKPYHKKRKYELGR-PAANTKI-----G---P--------R----R-----------------I--HTVRVRGGNKKYRALRLDAGNFS-WGSECCTRKTR-IIDVVYNASNNELVRTKTLVKNCIVLV-DSTPYRQWFEA-HYA-------------------------------------------------LPL----------G----------------------------------------R---K----------------------------------------------------------K-----G--A------------K------L---T-------------P-----E-------------E-------E---------E-I-----L-N------------------------------K--K---R-----------------------SK------K-----IQ-----------------------KK-----------------------------------YEE-RK--K----------T-AKI--S--P---------------------------------LLEEQF------QQGKLLACIASRPGQCGRADGYVLEGKELEFYLRK-IK-AKKGK--------------------
>Protopterus_dolloi@AAS49574
-----------------KRRKTGGK-RKPYHKKRKYELGR-PPANTKI-----G---P--------R----R-----------------I--HTVRVRGGNKKYRALRLDAGNYA-WSSEGCTRKTR-IIDVVYNASNNELVRTKTLVKNCIILV-DSTPFRQWYEA-HYT-------------------------------------------------LPL----------G----------------------------------------R---K----------------------------------------------------------K-----G--A------------K------L---T-------------P-----E-------------E-------E---------E-V-----L-N------------------------------K--K---R-----------------------SK------K-----IQ-----------------------KK-----------------------------------YEE-RK--K----------T-AKI--S--P---------------------------------LLEEQF------QQGKLLACIASRPGQCGRADGYILEGKELEFYL-------------------------------
>Danio_rerio@AAI64301
-------MGISRDHW-HKRRKTGGK-RKPYHKKRKYELGR-PPANTKI-----G---P--------R----R-----------------I--HTVRVRGGNKKYRALRLDSGNFS-WGSECCTRKTR-IIDVVYNASNNELVRTKTLVKNCIVLV-DSAPYRQWYEA-HYA-------------------------------------------------IPL----------G----------------------------------------R---K----------------------------------------------------------K-----G--A------------K------L---T-------------P-----E-------------E-------E---------E-I-----L-N------------------------------K--K---R-----------------------SK------K-----VQ-----------------------KK-----------------------------------IEG-RR--K----------K-SKI--S--S---------------------------------LLEEQF------LQGKLLACIASRPGQCGRADGYILEGKELEFYLRK-IK-AKKGK--------------------
>Petromyzon_marinus@51799629.80
-------MGISRDTW-HKRRKTGGK-RKPLHKKRKYELGR-PPANTKL-----G---V--------K----R-----------------V--HVLRVRGGNKKFRALRLDNGNFS-WGSEGCTRKSR-IIDVVYNASNNELVRTKTLVKNCIVQI-DSGPYRQWYEA-HYA-------------------------------------------------LPL----------G----------------------------------------R---K----------------------------------------------------------K-----G--A------------K------L---T-------------A-----E-------------E-------E---------E-V-----L-N------------------------------K--K---R-----------------------SK------K-----TQ-----------------------HK-----------------------------------YEE-RR--K----------N-AKL--A--P---------------------------------LLDEQF------LQGKLLACLASRPGQCGRADGYVLEGKELEFYLRK-IR-AKKGK--------------------
>Lethenteron_japonicum@CT01080929.H1.1
-------MGISRDTW-HKRRKTGGK-RKPLHKKRKYELGR-PPANTKL-----G---V--------K----R-----------------V--HVLRVRGGNKKFRALRLDNGNFS-WGSEGCTRKSR-IIDVVYNASNNELVRTKTLVKNCIVQI-DSGPYRQWYEA-HYA-------------------------------------------------LPL----------G----------------------------------------R---K----------------------------------------------------------K-----G--A------------K------L---T-------------A-----E-------------E-------E---------E-V-----L-N------------------------------K--K---R-----------------------SK------K-----TQ-----------------------HK-----------------------------------YEE-RR--K----------N-AKL--A--P---------------------------------LLDEQF------MQGKLLACLASRPGQCGRADGYVLEGKELEFYLRK-IR-AKKGK--------------------
>Eptatretus_burgeri@53865435.1
-------MGISRANW-HKRRKTGGK-RKPYRKKRKYELGR-PPANTKL-----G---S--------K----R-----------------I--RIIRVRGGNKKFRALRLDTGNFA-WGSEGCTRKTR-LIDVVYNASNNELVRTKTLVKNAVVLV-DSTPFRQWYES-HYA-------------------------------------------------LPL----------G----------------------------------------R---R----------------------------------------------------------K-----G--A------------K------F---T-------------P-----E-------------E-------E---------E-V-----L-N------------------------------R--K---R-----------------------SK------K-----TM-----------------------KK-----------------------------------YEE-RR--A----------V-AKL--P--Q---------------------------------AVEDQF------LQGKLMACISSRPGQCGRADGYILEGKELEFYLRK-IK-AKKGK--------------------
>Xenoturbella_bocki@CT01061106.H1.1
-------MGISRDHW-HKRRATGGK-RKQPHKKRKYELGR-PPANTKL-----G---A--------R----R-----------------V--HVVRVRGGNKKFRALRLDTGNYS-WGSESITRKTR-IIDVVYNASNNELVRTKTLVKNSIIQI-DSTPFRQWYEA-HYA-------------------------------------------------LPL----------G----------------------------------------R---K----------------------------------------------------------K-----T--A------------K------L---T-------------P-----A-------------E-------E---------E-I-----I-N------------------------------K--K---R-----------------------SS------K-----VQ-----------------------KK-----------------------------------YKE-RQ--K----------K-AKI--N--P---------------------------------QLEEQF------QTGRLLACIGSKPGQVGRADGYVLEGKELEFYMRK-IKSSKKGK--------------------
>Molgula_tectiformis@26022663.71
-------MGISKDSW-HKKRKTGGK-RPQPHKKRKFELGR-PAANTKI-----G---V--------R----R-----------------V--RNVRTRGGNQKARALRLDTGNYS-WGSEACTRKAR-IIDVMYNASNNELVRTKTLVKNCIVSI-DCAPFRQWYES-HYL-------------------------------------------------VPL----------A----------------------------------------R---K----------------------------------------------------------K-----T--S------------K------L---S-------------A-----E-------------E-------E---------E-M-----F-N------------------------------K--K---R-----------------------SN------K-----AT-----------------------KK-----------------------------------YDA-RK--Q----------Q-AQV--E--Q---------------------------------HVLDQF------TQGRLLACVSSRPGQHGRADGYILEGKELEFYQRK-LK-AKKGK--------------------
>Molgula_gulf@CT01091002.H1.1
-------MGISKDSW-HKRRKTGGK-RPQPHKKRKFELGR-PAANTKI-----G---P--------K----R-----------------I--HDVRTRGGNHKARALRLDSGNFS-WGSEACSRKSR-IIDVMYNASNNELVRTKTLVKNCIVSI-DSTPFRQWYES-HYL-------------------------------------------------IPL----------G----------------------------------------R---K----------------------------------------------------------K-----Q--T------------Q------Y---N-------------A-----E-------------E-------E---------E-M-----F-N------------------------------K--K---R-----------------------SN------T-----AM-----------------------KK-----------------------------------YNE-RK--L----------T-AAV--E--Q---------------------------------HLMDQF------SQGRLLACISSRPGQHGRADGYILEGKELEFYQKK-LK-AKKGK--------------------
>Molgula_occidentalis@CT02091002.H1.1
-------MGISQDSW-HKRRKTGGK-KPQPHKKRKFELGR-PAANTKI-----G---T--------K----R-----------------V--RDVRTRGGNHKARALRLETGNYS-WGSEACSRKCR-IIDVMYNASNNELVRTKTLVKNCIVSV-DSTPFRQWYEG-HYL-------------------------------------------------LPL----------G----------------------------------------R---K----------------------------------------------------------K-----T--T------------K------L---S-------------E-----D-------------E-------T---------E-M-----F-N------------------------------K--K---R-----------------------SN------K-----TT-----------------------KK-----------------------------------YEE-RK--K----------I-AKV--E--P---------------------------------HLEEQF------MQGRLLACISSRPGQSGRADGYILEGKELEFYQRK-IK-AKKGK--------------------
>Bostrichobranchus_pilularis@CT01091002.H1.1
-------MGISNDSW-HKRRKTGGK-RPQPHKKRKFELGR-PAANTKI-----G---P--------K----R-----------------I--HDVRVRGGNHKSRALRLDAGNFS-WGSEACSRKSR-IIDVVYNASNNELVRTKTLVKNCIVSI-DSTPFRQWYES-HYL-------------------------------------------------LPL----------G----------------------------------------R---K----------------------------------------------------------K-----T--A------------K------L---S-------------E-----A-------------E-------E---------E-M-----F-N------------------------------K--K---R-----------------------CN------S-----VQ-----------------------KK-----------------------------------YEE-RR--K----------Q-AKI--A--G---------------------------------PLEEQF------LQGRLLACLSSRPGQVGRADGYILEGKELEFYQRK-MK-AKKGK--------------------
>Halocynthia_roretzi@CT01061112.H1.1
----------------------GGK-RPQPHKKRKFELGR-PAANTKI-----G---S--------K----R-----------------V--HMVRTRGGNKKFRALRLDTGNFS-WGSEACTRKTR-IIDVMYNASNNELVRTKTLVKNCIVLI-DCTPFRQWYES-HYM-------------------------------------------------LPL----------S----------------------------------------R---K----------------------------------------------------------K-----G--A------------K------L---T-------------E-----A-------------E-------E---------A-V-----L-N------------------------------K--K---L-----------------------SN------K-----TQ-----------------------KK-----------------------------------YEE-RK--K----------I-AKV--A--T---------------------------------GIEEQF------TQGRILACVASRPGQSGRCDGYILEGKELEFYHKK-IK-AKKGK--------------------
>Styela_plicata@Spli60941.H1.1
-------MGISRDSW-HKRRKTGGK-KPQPHKKRKFELGR-PAAHTKI-----G---A--------R----R-----------------V--HLVRTRGGNKKFRALRLDSGNFS-WGSEACTRKTR-IIDVVYNASNNELVRTKTLVKNCIVLV-DSTPFRQWYES-HYM-------------------------------------------------VPL----------M----------------------------------------R---K----------------------------------------------------------R-----G--A------------K----------------------------------------------------------------V-----L-N------------------------------K--K---L-----------------------SN------K-----TQ-----------------------KK-----------------------------------YDE-RK--K----------N-AKI--A--S---------------------------------NLEDXF------AQGRIYACVASKPGQSGRCDGYILEGKELEFYQKK-MK-AKKGK--------------------
>Dendrodoa_grossularia@CT01091002.H1.2
-------MGISRDSW-HKRRKTGGK-RPQPHKKRKFELGR-PAANTKI-----G---G--------K----R-----------------V--HTVRTRGGNKKFRALRLDNGNFS-WGSEACSRKTR-IIDVVYNASNNELVRTKTLVKNCIVLV-DSTPFRQWYES-HYM-------------------------------------------------IPL----------N----------------------------------------R---K----------------------------------------------------------K-----G--S------------K------P---T-------------E-----A-------------E-------D---------E-A-----L-N------------------------------K--K---L-----------------------SN------K-----TQ-----------------------KK-----------------------------------YDE-RK--K----------L-AKI--S--Q---------------------------------LLEDQF------VQGKVYACVSSRPGQSGRCDGYILEGKELEFYQKK-MR-AKKGK--------------------
>Dendrodoa_grossularia@CT01091002.H1.1
-------MGISRDSW-HKRRKTGGK-RPQPHKKRKFELGR-PAANTKI-----G---G--------R----R-----------------V--HTVRTRGGNKKFRALRLDNGNFS-WGSEACSRKTR-IIDVVYNASNNELVRTKTLVKNCIVLV-DSTPFRQWYES-HYM-------------------------------------------------VPL----------N----------------------------------------R---K----------------------------------------------------------K-----G--S------------K------P---T-------------E-----A-------------E-------D---------E-A-----L-N------------------------------K--K---L-----------------------SN------K-----TQ-----------------------KK-----------------------------------YDE-RK--K----------L-AKI--S--Q---------------------------------VLEDQF------SQGKVYACVSSRPGQSGRCDGYILEGKELEFYQKK-LR-AKKGK--------------------
>Polyandrocarpa_maxima@CT01091002.H1.1
----------------------GGK-RPQPHKKRKFELGR-PAAHTKL-----G---S--------K----R-----------------I--HMVRTRGGNKKFRALRLDSGNFS-WGSEACTRKTR-VIDVVYNASNNELVRTKTLVKNCIVLV-DSTPFRQWYES-HYM-------------------------------------------------TPL----------M----------------------------------------R---K----------------------------------------------------------K-----G--A------------K------I---S-------------D-----A-------------E-------E---------E-V-----L-N------------------------------K--K---L-----------------------SL------K-----TQ-----------------------KK-----------------------------------YDE-RK--K----------V-AKI--S--P---------------------------------LLEDQF------AQGRIYACVSSRPGQSGRCDGYILEGKELEFYQKK-MK-AKKGK--------------------
>Microcosmus_squamiger@CT01091002.H1.1
-------MGISRDSW-HKRRKTGGK-RPQPHKKRKFELGR-PAANTKI-----G---T--------K----R-----------------V--HKIRTRGGNVKFRALRLDSGNFS-WGSEACTRKSR-IIDVVYNASNNELVRTKTLVKNCIVLI-DSTPFRQWYES-HYM-------------------------------------------------LPL----------S----------------------------------------R---K----------------------------------------------------------K-----G--A------------K------L---S-------------E-----A-------------E-------E---------A-A-----L-N------------------------------R--K---L-----------------------SN------K-----TK-----------------------RK-----------------------------------YEE-RQ--K----------I-AKI--S--P---------------------------------LVEDQF------VQGRIYACISSRPGQSGRCDGYILEGKELEFYQKK-MR-AKKGK--------------------
>Ciona_intestinalis@10115330.28_8
-------MGISQDSW-HKRRATGGK-RPQPRKKRKFELGR-PAANTKI-----G---A--------K----R-----------------V--HLVRTRGGNTKFRGLRLDTGNFS-WGSEACARKTR-IIDVMYNASNNELLRTKTLVKNAIIQI-DSTPFRQWYEA-HYT-------------------------------------------------VPL----------G----------------------------------------R---K----------------------------------------------------------K-----S--A------------K------L---T-------------E-----A-------------E-------D---------E-I-----M-N------------------------------R--K---R-----------------------SK------K-----TQ-----------------------KK-----------------------------------YEE-RK--K----------E-PKV--A--Q---------------------------------ALEEQF------NQGRILACISSRPGQSGRCDGYILEGKELEFYQRK-IK-ARKGK--------------------
>Ciona_savignyi@51744371.38
-------MGISQDSW-HKRRATGGK-RPQPRKKRKFELGR-PAANTKI-----G---A--------K----R-----------------I--HTVRTRGGNTKFRGLRLDTGNFS-WGSEACSRKSR-IIDVMYNASNNELLRTKTLVKNAIIQI-DSTPFRQWYEA-HYT-------------------------------------------------TPL----------G----------------------------------------R---K----------------------------------------------------------K-----S--S------------K------L---T-------------E-----A-------------E-------E---------E-F-----M-N------------------------------R--K---R-----------------------SK------K-----TQ-----------------------KK-----------------------------------YDE-RK--K----------L-PKV--A--H---------------------------------SLEEQF------SQGRILACISSRPGQSGRCDGYILEGKELEFYQRK-IK-ARKGK--------------------
>Phallusia_mammilata@CT01091002.H1.1
-------MGISQDSW-HKRRATGGK-RPQPRKKRKFELGR-PAANTKI-----G---A--------K----R-----------------I--HLVRTRGGNLKFRGLRLDSGNFS-WGSEACSRKTR-IIDVMYNASNNELLRTKTLVKNCIVQV-DSTPFRQWYEA-HYT-------------------------------------------------IPL----------G----------------------------------------R---K----------------------------------------------------------K-----S--S------------K------L---T-------------E-----A-------------E-------E---------E-T-----L-N------------------------------K--K---R-----------------------SK------K-----LQ-----------------------RK-----------------------------------YDE-RK--K----------E-PKV--A--H---------------------------------SLEEQF------VQGRILACISSRPGQSGRADGYILEGKELEFYQKK-IR-ARKGK--------------------
>Clavelina_lepadiformis@CT01091002.H1.1
-------MGISQDSW-HKRRATGGK-RPQPRKKRKFELGR-PAANTKI-----G---A--------K----R-----------------I--HLVRTRGGNRKFRGLRLDTGNFS-WGSEACTRKSR-IIDVMYNASNNELLRTKTLVKNAIVQV-DSAPFRQWYEA-HYT-------------------------------------------------QPL----------G----------------------------------------R---R----------------------------------------------------------K-----S--S------------K------L---S-------------E-----A-------------E-------E---------E-I-----L-N------------------------------K--K---R-----------------------SS------K-----TQ-----------------------KK-----------------------------------YEE-RK--T----------L-PRV--L--P---------------------------------ALEDQF------TQGRILACISSRPGQSGRCDGYILEGKELEFYQKK-IR-ARKGK--------------------
>Diplosoma_listerianum@46827178.56
-------MGISQDSW-HKRRATGGK-RPQPRKKRKFELGR-PASNTKL-----G---S--------K----R-----------------I--HIVRTYGGNRKKRAMRLDSGNFS-WGSEACTRKTR-VVDVMYNASNNELLRTKTLVKNAIVSI-DSNPFRQWYEA-HYS-------------------------------------------------VPI----------G----------------------------------------R---R----------------------------------------------------------K-----S--A------------A------D---KD-KSA-SEMK---A-----E-------------L-------A---------T-K-----F-T------------------------------K--K---G-----------------------SK------A-----VK-----------------------RK-----------------------------------FAL-RK--K----------M-AKL--Q--P---------------------------------VLEEQF------KQGRLLACISSRPGQSGRCDGYILEGKELEFYKKK-IR-AKKSK--------------------
>Cystodytes_dellechiajei@CT01091002.H1.2
-------MGISQDSW-HKRRKTGGR-RPQPKKKRKYEMGR-PPANTKI-----G---G--------R----R-----------------V--HSVRTLGGNRKFRALRLDTGNFS-WGSEACTRKSR-IIDVMYNASNLELLRTKTLVK-----------------------------------------------------------------------------------------------------------------------------------------------------------------------------------------------------------------------------------------------------------------------------------------------------------------------------------------------------------------------------------------------------------------------------------------RK--K----------M-AKV--A--S---------------------------------NVEDQF------IQGRVLACISSRPGQTGRCDGYILEGKELDFYQKK-IK-ARKG---------------------
>Branchiostoma_floridae@EEN58347
-------MGISRDNW-HKRRSTGGR-RNPIRKKRKYELGR-PPANTKL-----G---A--------K----R-----------------V--HLVRCRGGNTKFRGLRLDTGNFS-WGSEAISRKTR-VIDVMYNASNNELVRTKTLVKGAIVQI-DSTPFRQWYEA-HYA-------------------------------------------------LPL----------G----------------------------------------R---K----------------------------------------------------------K-----G--Q------------K------L---S-------------E-----A-------------E-------E---------A-V-----L-N------------------------------K--K---A-----------------------SK------K-----VM-----------------------KM-----------------------------------YRE-RQ--K----------K-AKV--A--Q---------------------------------PLEEQF------GQGRLLACIASRPGQVGRCDGYILEGKELEFYSRK-IK-AKKGK--------------------
>Strongylocentrotus_purpuratus@34746666.
-------MGISRDRW-HKRRKTGGR-CPPIRMKRKFELGR-PPALTKL-----G---A--------K----R-----------------I--HLVRCMGGNIKRRALRLDNGNFS-WGSEHTTRKTR-IIDVVYNASNNELVRTKTLVKNAIVQI-DSTPFRQWYEA-HYA-------------------------------------------------LPL----------A----------------------------------------R---K----------------------------------------------------------K-----G--A------------K------L---T-------------E-----D-------------E-------Q---------K-A-----L-T------------------------------V--S---G-----------------------SK------K-----VV-----------------------KK-----------------------------------FEE-RK--K----------T-AKV--A--Q---------------------------------ALEEQF------GTGRLLACIASRPGQCGRADGYILEGKELDFYMRK-MR-AKKGK--------------------
>Holothuria_glaberrima@CT01070704.H1.1
----------SRDRW-HKRRKTGGR-RKPIRKKRKFELGR-PPANTKL-----G---S--------K----R-----------------I--HLVRCRGGNIKRRALRLDSGNFS-WGSEGTTRKTR-IIDVVYNSSNNEMVRTKTLVKNCIVQI-DSTPFRQWYEA-HYT-------------------------------------------------VPL----------A----------------------------------------R---K----------------------------------------------------------K-----G--V------------K------L---S-------------A-----A-------------E-------D---------E-V-----L-H------------------------------R--K---R-----------------------SK------K-----VL-----------------------KK-----------------------------------YNK-RK--E----------T-AKV--A--Q---------------------------------NLEEQF------GQGRLLACLSSRPGQCGRADGYILEGKELDFYLRK-IK-AKKGK--------------------
>Apostichopus_japonicus@CT01090403.H1.1
-------MGISRDRW-HKRRKTGGR-RKPIRKKRKFELGR-PPANTKL-----G---A--------K----R-----------------I--HLVRCRGGNIKHRALRLDSGNFA-WGSEGCARKTR-IIDVLYNASNNEMVRTKTLVKNCIVQI-DSTPFRQWYEA-HYT-------------------------------------------------VPL----------A----------------------------------------R---K----------------------------------------------------------K-----G--A------------K------L---S-------------Q-----A-------------E-------E---------E-V-----L-H------------------------------R--K---R-----------------------SK------K-----IM-----------------------KK-----------------------------------YNK-RK--E----------T-AKV--A--T---------------------------------NLEEQF------GQGRLLACLSSRPGQCGRADGYILEGKELEFYSRK-IR-AKKGK--------------------
>Patiria_pectinifera@93347628.1
-------MGISRDRW-HKRRKTGGR-RKPLRKKRKFELGR-PAANTKL-----G---A--------R----R-----------------I--HLVRCMGGNIKYRALRLEQGNYA-WGSENVARKTR-LLDVVYNASNNELVRTKTLVKNAIVQV-DSTPFRQWYEA-HYA-------------------------------------------------VPL----------A----------------------------------------R---K----------------------------------------------------------K-----G--A------------K------L---T-------------E-----A-------------E-------E---------E-V-----L-N------------------------------R--K---R-----------------------SK------K-----AT-----------------------KK-----------------------------------YEE-RK--K----------T-AKL--S--Q---------------------------------MLEDQF------STGRLLACITSRPGQCGRADGYILEGKELEFYLRK-IK-SKKGK--------------------
>Patiria_miniata@CT01100730.H1.1
-------MGISRDRW-HKRRKTGGR-RKPLRKKRKFELGR-PAANTKL-----G---A--------R----R-----------------I--HLVRCMGGNIKYRALRLEQGNYA-WGSENVARKTR-ILDVVYNASNNELVRTKTLVKNAVVQV-DSTPFRQWYEA-HYA-------------------------------------------------LPL----------A----------------------------------------R---K----------------------------------------------------------K-----G--A------------K------L---T-------------E-----A-------------E-------E---------E-V-----L-N------------------------------R--K---R-----------------------SK------K-----AT-----------------------KK-----------------------------------YEE-RK--K----------T-AKL--S--Q---------------------------------MLEDQF------STGRLLACITSRPGQCGRADGYILEGKELEFYLRK-IK-SKKGK--------------------
>Solaster_stimpsonii@CT01061031.H1.1
-------MGISRDRW-HKRRKTGGR-RKPLRKKRKFELGR-PAANTKL-----G---A--------K----R-----------------V--HLVRCMGGNLKYRALRLEQGNYA-WGSENVARKTR-LLDVVYNASNNELVRTKTLVKNAVVQV-DSTPFRQWYEA-HYA-------------------------------------------------LPL----------A----------------------------------------R---K----------------------------------------------------------K-----G--A------------K------L---T-------------E-----A-------------E-------E---------E-V-----L-N------------------------------R--K---R-----------------------SK------K-----AT-----------------------KK-----------------------------------YEE-RK--K----------T-AKL--S--Q---------------------------------MLEEQF------STGRLLACVTSRPGQCGRADGYILEGKELEFYLRK-IK-SKKGK--------------------
>Saccoglossus_kowalevskii@XP_002738428
-------MGISRDHW-HKRRKTGGK-QKAIRKKRKFELGR-PAANTKL-----G---P--------R----R-----------------I--HLVRARGGNMKYRALRVDQGNFS-WGSESTTRKTR-IIDVVYNASNNELVRTKTVVKNCIVQI-DSTPFRQWYEA-HYT-------------------------------------------------TPL----------A----------------------------------------R---K----------------------------------------------------------K-----G--A------------K------L---T-------------E-----Q-------------E-------E---------E-V-----L-H------------------------------K--K---H-----------------------SK------K-----TQ-----------------------KK-----------------------------------YDE-RK--K----------N-SAV--S--Q---------------------------------ILTDQF------ATGRLLACISSRPGQCGRADGYILEGKELEFYLRK-IK-AKKGK--------------------
>Ptychodera_flava@CT01071220.H1.1
-------MGISRDNW-HKRRKTGGK-RKPLRKKRKFELGR-PAANTKL-----G---A--------K----R-----------------V--HLVRCRGGNLKFRALRLDQGNMS-WGSEGVSRKTR-IIDVVYNASNNELVRTKTIVKNCIVQV-DSTPFRQWYES-HYA-------------------------------------------------SPL----------A----------------------------------------R---K----------------------------------------------------------K-----G--V------------K------L---S-------------E-----Q-------------E-------D---------E-A-----I-N------------------------------K--K---R-----------------------SK------K-----TQ-----------------------KK-----------------------------------YDE-RK--K----------T-AAV--A--Q---------------------------------NLTEQF------GTGRLYACISSRPGQCGRADGYILEGKELDFYVRK-IK-AKKGK--------------------
>Oikopleura_dioica@CBY18011
-------MGVSRDSM-HKRRATGGR-RPMTRKKRAFLKAR-PQAMTQL-----K---P--------E----R-----------------V--HTVRTRGGNVKYRALRLDQGSFS-WATEATSRKCR-IIDVVYNASNNELVRTKTLVKGAIVTV-DCAPFRQWYES-HYA-------------------------------------------------TPL----------A----------------------------------------R---K----------------------------------------------------------K-----N--S------------K------L---T-------------T-----E-------------E-------E---------A-A-----I-D------------------------------IS-K---R-----------------------SK------S-----TQ-----------------------VK-----------------------------------FTE-RQ--K----------Q-AEV--A--A---------------------------------NLVEQF------GQGRLLARVSSRPGQCGRCDGYILEGKELEFYVRK-LK-AKKSK--------------------
>Anolis_carolinensis@XP_003220315
-----XXXGISRDNW-HKRRKTGGK-RKPYHKKRKYELGR-PPANTKI-----G---P--------R----R-----------------I--HTVRVRGGNKKYRALRLDVGNFS-WGSECCTRKTR-IIDVVYNASNNELVRTKTLVKNCIVLI-DSTPYRQWYEA-HYA-------------------------------------------------LPL----------G----------------------------------------R---K----------------------------------------------------------K-----G--A------------K------L---T-------------P-----E-------------E-------E---------E-I-----L-N------------------------------K--K---R-----------------------SK------K-----IQ-----------------------KK-----------------------------------YDE-RK--K----------N-AKI--S--S---------------------------------LLEEQF------QQGKLLACIASRPGQCGRADGYLLEGKELEFYLRK-IK-ARRGK--------------------
>Eucidaris_tribuloides@CT01120103.H1.1
-------MGISRDRW-HKRRKTGGR-RPAMRKKRKFELGR-PPAQTKL-----G---P--------K----R-----------------I--HLVRCMGGNIKHRALRLDTGNYS-WGSERVTRKTR-IIDVLYNASNNELVRTKTLVKNAIVQV-DSTPFRQWYEA-HYA-------------------------------------------------LPL----------A----------------------------------------R---K----------------------------------------------------------K-----G--T------------K------L---T-------------E-----E-------------E-------Q---------K-M-----L-S------------------------------H--T---G-----------------------SK------K-----VM-----------------------KK-----------------------------------YEE-RK--K----------T-AKV--A--Q---------------------------------ALEEQF------GTGRLLACISSRPGQCGRADGYILEGKELDFYLRK-IR-AKKGK--------------------
>Lytechinus_variegatus@JH435226.H1.3
--------GISRDRW-HKRRKTGGR-CPPIRMKRKFELGR-PPALTKT-----G---V--------K----R-----------------I--HLVRCMGGNIKRRALRLDTGNFS-WGSEHTTRKTR-IIDVVYNASNNELVRTKTLVKNAIVQI-DTTPFRQWYEA-HYA-------------------------------------------------LPL----------A----------------------------------------R---K----------------------------------------------------------K-----G--A------------K------L---T-------------E-----D-------------E-------Q---------K-A-----L-T------------------------------V--S---G-----------------------SK------K-----VQ-----------------------KK-----------------------------------FEE-RK--K----------T-AKV--A--S---------------------------------ALEEQF------GTGRLLACIASRHGQCGRADGYILEGKELDFYMRK-MR-AKKGK--------------------
>Oreochromis_niloticus@XP_003448492
-------MGISRDNW-HKRRKTGGK-RKPYHKKRKYELGR-PAANTKI-----G---S--------R----R-----------------I--HTVRVRGGNKKYRALRLDNGNFS-WGSECCTRKTR-IIDVVYNASNNELVRTKTLVKNCIVLV-DSLPFRQWYEA-HYA-------------------------------------------------TPL----------G----------------------------------------R---K----------------------------------------------------------K-----G--A------------K------L---S-------------P-----E-------------E-------E---------E-I-----L-N------------------------------R--K---R-----------------------SK------K-----TQ-----------------------KK-----------------------------------YDE-RK--K----------N-AKI--S--S---------------------------------LLEEQF------QQGKLLACIASRPGQCGRADGYILEGKELEFYLRK-IK-AKKGK--------------------
>Crotalus_adamanteus@AFJ51315
-------MGISRDNW-HKRRKTGGK-RKPYHKKRKYELGR-PPANTKI-----G---P--------R----R-----------------I--HTVRVRGGNKKYRALRLDVGNFS-WGSECCTRKTR-IIDVVYNASNNELVRTKTLVKNCIVLI-DSTPYRHWYEA-HYA-------------------------------------------------LPL----------G----------------------------------------R---K----------------------------------------------------------K-----G--A------------K------L---T-------------P-----E-------------E-------E---------E-I-----L-N------------------------------K--K---R-----------------------SK------K-----IQ-----------------------KK-----------------------------------YDE-RK--K----------N-AKI--S--S---------------------------------LLEEQF------QQGKLLACIASRPGQCGRADGYILEGKELEFYLRK-IK-ARKGK--------------------
>Sarcophilus_harrisii@XP_003770703
------------------------------------------------------------------------------------------------------------------------XCTRKTR-IIDVVYNASNNELVRTKTLVKNCIVLI-DSTPYRQWYES-HYA-------------------------------------------------LPL----------G----------------------------------------R---K----------------------------------------------------------K-----G--A------------K------L---T-------------P-----E-------------E-------E---------E-I-----L-N------------------------------K--K---R-----------------------SK------K-----IQ-----------------------KK-----------------------------------YEE-RK--K----------N-AKI--S--S---------------------------------LLEEQF------QQGKLLACIASRPGQCGRADGYVLEGKELEFYLRK-IK-ARKGK--------------------
>Callorhinchus_milii@AFM90924
-------MGISRDNW-HKRRKTGGK-RKPYHKKRKYELGR-PPANTKI-----G---P--------R----R-----------------I--HTVRVRGGNKKYRALRLDVGNFS-WGSECSTRKTR-IIDVVYNASNNELVRTKTLVKNCIVLI-DSTPFRQWYES-HFV-------------------------------------------------LPL----------G----------------------------------------R---K----------------------------------------------------------K-----G--A------------K------L---T-------------P-----E-------------E-------E---------E-I-----L-N------------------------------K--K---R-----------------------SK------K-----IQ-----------------------KK-----------------------------------YDE-RR--K----------T-AKI--S--P---------------------------------LLEEQF------QQGKLLACIASRPGQCGRADGYILEGKELEFYLRK-IR-AKKGK--------------------
>Chelonia_mydas@EMP34067
------------------RRKTGGK-RKPYHKKRKYELGR-PPANTKI-----G---P--------R----R-----------------I--HTVRVRGGNKKYRALRLDVGNFS-WGSECCTRKTR-IIDVVYNASNNELVRTKTLVKNCIVLI-DSTPYRQWYEA-HYA-------------------------------------------------LPL----------G----------------------------------------R---K----------------------------------------------------------K-----G--A------------K------L---T-------------P-----E-------------E-------E---------E-I-----L-N------------------------------K--K---R-----------------------SK------K-----IQ-----------------------KK-----------------------------------YDE-RK--K----------N-AKI--S--S---------------------------------ILEEQF------QQGKLLACIASRPGQCGRADGYILEGKELEFYLRK-IK-ARKGK--------------------
>Columba_livia@EMC77472
--------GISRDNW-HKRRKTGGK-RKPYHKKRKYELGR-PPANTKI-----G---P--------R----R-----------------I--HTVRVRGGNKKYRALRLDVGNFS-WGSECCTRKTR-IIDVVYNASNNELVRTKTLVKNCIVLV-DSTPYRQWYEA-HYA-------------------------------------------------LPL----------G----------------------------------------R---K----------------------------------------------------------K-----G--A------------K------L---X--------------------------------------------------------------------------------------------------------------------------------------------------------------------------------------------------------------------------------------------------------------------------------------------------------------------------------------------------
>Doliolum_nationalis@Dnat1988.H1.1
-------MGISQDSW-HKRRATGGK-RPQPRKKRKFELGR-PAAMTKI-----G---A--------K----R-----------------V--HTVRTRGGHQKFRGLRLDTGNFS-WGSEAISRKSR-IIDVMYNASNNELLRTKTLVKNAIIQI-DSTPFRQWYEA-HYA-------------------------------------------------QPL----------G----------------------------------------R---R----------------------------------------------------------K-----N--A------------K------M---T-------------E-----A-------------E-------E---------E-V-----I-N------------------------------R--K---R-----------------------SR------K-----TQ-----------------------KK-----------------------------------YEE-RQ--K----------L-PKV--A--Q---------------------------------ALEDQI------GQGRVLACISSRPGQSGRCDGYILEGKELEFYQRK-IR-ARKGK--------------------
>Salpa_fusiformis@Sfus5534.H1.1
-------MGISLDSW-HKRRKTGGK-RPQPRKKRKFELGR-PAAMTKI-----G---A--------K----R-----------------I--HLVRTRGGNTKFRGLRLDTGNFS-WGSEAITRKTR-VLDVMYNASNNELLRTKTLVKNAIIQI-DSTPFRTWYEA-HYA-------------------------------------------------TPI----------A----------------------------------------K---K----------------------------------------------------------R-----T--A------------K------K---DD------------D-----A-------------A-------G---------E-A-----V-----------------------------------K---Q-----------------------SK------K-----TL-----------------------KK-----------------------------------YAE-RQ--K----------L-PKL--V--P---------------------------------ALEEQF------VQGKLLACISSRPGQCGRCDGYILEGKQLEFYQKK-MK-ARKGK--------------------
>Ophionotus_victoriae@CT01130529.H1.1
-------VGISRDRW-HKRRKTGGK-RKPIRHKRKFELGR-PAANTKI-----G---P--------K----R-----------------V--HIVRCMGGNLKYRAMRLDQGNFS-WGSENTTRKTR-IIDVLYNASNNELVRTKTLVKNCIIQI-DSTPFRQWYES-HYC-------------------------------------------------LPL----------A----------------------------------------R---K----------------------------------------------------------K-----S--S------------K------L---T-------------E-----A-------------E-------E---------E-V-----L-N------------------------------R--K---R-----------------------SK------S-----AQ-----------------------KK-----------------------------------YDE-RR--K----------L-AKV--S--Q---------------------------------QLEEQF------TTGRLLACIASRPGQCGRADGYILEGKELEFYLRK-IK-SRKGK--------------------
>Parastichopus_parvimensis@SRA41764777.H1.1
-----------------------------------------------------------------------------------------------------------------------------------------NNEMVRTKTLVKNCIVQI-DSTPFRQWYEA-HYT-------------------------------------------------VPL----------A----------------------------------------R---K----------------------------------------------------------K-----G--A------------K------L------------------------------------------------------------------------------------------------------------------------------------------------------------------------------------------------------------------------------------------------------------------------------------------------------------------------------------------------------
>Botryllus_schlosseri@CT02131025.H1.1
-------MGISRDSW-HKRRKTGGK-RPQPHKKRKYELGR-PAANTKI-----G---A--------K----R-----------------V--HLVRTRGGNKKFRGLRLDSGNFS-WGSESCTRKSR-IIDVVYNASNNELVRTKTLVKNCIVLV-DSTPFRQWYES-HYM-------------------------------------------------IPL----------Q----------------------------------------R---K----------------------------------------------------------R-----G--A------------K------M---S-------------E-----A-------------E-------E---------A-V-----I-N------------------------------K--K---M-----------------------SN------K-----TQ-----------------------KK-----------------------------------YDE-RK--K----------I-AKI--S--S---------------------------------ALEDQF------AQGRIYACVASRPGQSGRCDGYILEGKELEFYQKK-MR-AKKGK--------------------
>Alligator_sinensis@XM_006015837.H1.1
-----------------------GK-RKPYHKKRKYELGR-PPANTKI-----G---P--------R----R-----------------I--HTVRVRGGNKKYRALRLDVGNFS-WGSECCTRKTR-IIDVVYNASNNELVRTKTLVKNCIVLI-DSTPYRQWYEA-HYA-------------------------------------------------LPL----------G----------------------------------------R---K----------------------------------------------------------K-----G--A------------K------L---T-------------P-----E-------------E-------E---------E-I-----L-N------------------------------K--K---R-----------------------SK------K-----IQ-----------------------KK-----------------------------------YDE-RK--K----------N-AKI--S--T---------------------------------LLEEQF------QQGKLLACIASRPGQCGRADGYILEGKELEFYLRK-IK-ARKGK--------------------
>Ambystoma_mexicanum@CT01131211.H1.1
-------MGISRDNW-HKRRKTGGK-RKPYHKKRKYELGR-PAANTKI-----G---P--------R----R-----------------I--HTVRVRGGNKKYRALRLDAGNFS-WGSECCTRKTR-IIDVVYNASNNELVRTKTLVKNCIVLV-DSTPYRQWYEA-HFA-------------------------------------------------LPL----------G----------------------------------------R---K----------------------------------------------------------K-----G--A------------K------L---T-------------P-----E-------------E-------E---------E-I-----L-N------------------------------K--K---R-----------------------SK------K-----IQ-----------------------KK-----------------------------------YEE-RK--K----------T-AKI--S--T---------------------------------LLEEQF------QQGKLLACIASRPGQCGRADGYVLEGKELEFYLRK-IK-AKKGK--------------------
>Caiman_crocodilus@CT01131211.H1.1
-------MGISRDNW-HKRRKIGGK-RKPYHKKRKYELGR-PPANTKI-----G---P--------R----R-----------------I--HTVRVRGGNKKYRALRLDVGNFS-WGSECCTRKTR-IIDVVYNASNNELVRTKTLVKNCIVLI-DSTPYRQWYEA-HYA-------------------------------------------------LPL----------G----------------------------------------R---K----------------------------------------------------------K-----G--A------------K------L---T-------------P-----E-------------E-------E---------E-I-----L-N------------------------------K--K---R-----------------------SK------K-----IQ-----------------------KK-----------------------------------YDE-RK--K----------N-AKI--S--T---------------------------------LLEEQF------QQGKLLACIASRPGQCGRADGYILEGKELEFYLRK-IK-ARKGK--------------------
>Caretta_caretta@Contig18943.H1.1
------------------------------------------------------------------------------------------------------------------------------------------------------------------------------------------------------------------------------------------------------------------------------------------------------------------------------------------------------------------------------------------------------------------------------------------------------------------------------------------------------------------------------------------------------------------------------------------------------------------------------------------------------------------------KLLACIASRPGQCGRADGYILEGKELEFYLRK-IK-ARKGK--------------------
>Chelonoidis_nigra@CT01131211.H1.1
-------MGISRDNW-HKRRKTGGK-RKPYHKKRKYELGR-PPANTKI-----G---P--------R----R-----------------I--HTVRVRGGNKKYRALRLDVGNFS-WGSECCTRKTR-IIDVVYNASNNELVRTKTLVKNCIVLV-DSTPYRQWYEA-HYA-------------------------------------------------LPL----------G----------------------------------------R---K----------------------------------------------------------K-----G--A------------K------L---T-------------P-----E-------------E-------E---------E-I-----L-N------------------------------K--K---R-----------------------SK------K-----IQ-----------------------KK-----------------------------------YDE-RK--K----------N-AKI--S--G---------------------------------LLEEQF------QQGKLLACIASRPGQCGRADGYILEGKELEFYPRK-IR-ARKGK--------------------
>Chrysemys_picta_bellii@CT01131211.H1.1
--------GISRDNW-HKRRKTGGK-RKPYHKKRKYELGR-PPANTKI-----G---P--------R----R-----------------I--HTVRVRGGNKKYRALRLDVGNFS-WGSECCTRKTR-IIDVVYNASNNELVRTKTLVKNCIVLI-DSTPYRQWYEA-HYA-------------------------------------------------LPL----------G----------------------------------------R---K----------------------------------------------------------K-----G--A------------K------L---T-------------P-----E-------------E-------E---------E-I-----L-N------------------------------K--K---R-----------------------SK------K-----IQ-----------------------KK-----------------------------------YDE-RK--K----------N-AKI--S--S---------------------------------LLEEQF------QQGKLLACIASRPGQCGRADGYILEGKELEFYLRK-IK-ARKGK--------------------
>Crocodylus_niloticus@CT01131211.H1.1
-------MGISRDNW-HKRRKTGGK-RKPYHKKRKYELGR-PPANTKI-----G---P--------R----R-----------------I--HTVRVRGGNKKYRALRLDVGNFS-WGSECCTRKTR-IIDVVYNASNNELVRTKTLVKNCIVLI-DSTPYRQWYEA-HYA-------------------------------------------------LPL----------G----------------------------------------R---K----------------------------------------------------------K-----G--A------------K------L---T-------------P-----E-------------E-------E---------E-I-----L-N------------------------------K--K---R-----------------------SK------K-----IQ-----------------------KK-----------------------------------YDE-RK--K----------N-AKI--S--T---------------------------------LLEEQF------QQGKLLACIASRPGQCGRADGYILEGKELEFYLRK-IK-ARKGK--------------------
>Cyclorana_alboguttata@CT01131211.H1.1
-------MGISRDTW-HKRRKTGGK-RKPYHKKRKYELGR-PPANTKI-----G---P--------R----R-----------------I--HTVRVRGGNKKYRALRLDSGNFA-WGSECCTRKTR-IIXVVYNASNNELVRTKTLVKNCVILV-DSTPYRQWYEA-HYA-------------------------------------------------TPL----------G----------------------------------------R---K----------------------------------------------------------K-----G--A------------K------L---T-------------P-----E-------------E-------E---------E-S-----L-N------------------------------K--K---R-----------------------SK------K-----TQ-----------------------RK-----------------------------------YEE-RK--K----------T-AKI--S--P---------------------------------LLEEQF------QQGKLLACIASRPGQCGRADGYILEGKELEFYLRK-IK-AXKGK--------------------
>Cynops_pyrrhogaster@CT01131211.H1.1
----------------HKRRKTGGK-RKPYHKKRKYELGR-PPANTKI-----G---P--------R----R-----------------I--HTVRVRGGNKKYRALRLDAGNFS-WGSECCTRKTR-IIDVVYNASNNELVRTKTLVKNCIVLI-DSTPYRQWYEA-HFA-------------------------------------------------LPL----------G----------------------------------------R---K----------------------------------------------------------K-----G--A------------K------L---T-------------P-----E-------------E-------E---------E-I-----L-N------------------------------K--K---R-----------------------SK------K-----IM-----------------------KK-----------------------------------YEE-RK--K----------T-AKI--S--T---------------------------------LLEEQF------QQGKLLACIASRPGQCGRADGYVLEGKELEFYLRK-IK-AKKGK--------------------
>Elaphe_guttata@CT01131211.H1.1
-------MGISRDNW-HKRRKTGGK-RKPYHKKRKYELGR-PPANTKI-----G---P--------R----R-----------------I--HTVRVRGGNKKYRALRLDVGNFS-WGSECCTRKTR-IIDVVYNASNNELVRTKTLVKNCIVLI-DSTPYRHWYEA-HYA-------------------------------------------------LPL----------G----------------------------------------R---K----------------------------------------------------------K-----G--A------------K------L---T-------------P-----E-------------E-------E---------E-I-----L-N------------------------------K--K---R-----------------------SK------K-----IQ-----------------------KK-----------------------------------YDE-RK--K----------N-AKI--S--S---------------------------------LLEEQF------QQGKLLACIASRPGQCGRADGYILEGKELEFYLRK-IK-ARKGK--------------------
>Emys_orbicularis@Contig19178.H1.1
-------MGISRDNW-HKRRKTGGK-RKPYHKKRKYELGR-PPANTKI-----G---P--------R----R-----------------I--HTVRVRGGNKKYRALRLDVGNFS-WGSECCTRKTR-IIDVVYNASNNELVRTKTLVKNCIVLI-DSTPYRQWYEA-HYA-------------------------------------------------LPL----------G----------------------------------------R---K----------------------------------------------------------K-----G--A------------K------L---T-------------P-----E-------------E-------E---------E-I-----L-N------------------------------K--K---R-----------------------SK------K-----IQ-----------------------KK-----------------------------------YDE-RK--K----------N-AKI--S--S---------------------------------LLEEQF------QQGKLLACIASRPGQCGRADGYILEGKELEFYLRK-IK-ARKGK--------------------
>Eublepharis_macularius@CT01131211.H1.1
--------GISRDNW-HKRRKTGGK-RKPYHKKRKYELGR-PPANTKI-----G---P--------R----R-----------------I--HTVRVRGGNKKYRALRLDVGNFS-WGSECCTRKTR-IIDVVYNASNNELVRTKTLVKNCIVLI-DSTPYRQWYEA-HYA-------------------------------------------------LPL----------G----------------------------------------R---K----------------------------------------------------------K-----G--A------------K------L---T-------------P-----E-------------E-------E---------E-I-----L-N------------------------------K--K---R-----------------------SK------K-----IQ-----------------------KK-----------------------------------YDE-RK--K----------N-AKI--S--S---------------------------------LLEEQF------QQGKLLACIASRPGQCGRADGYILEGKELEFYLRK-IK-ARKGK--------------------
>Lampropholis_coggeri@CT01131211.H1.1
-------MGISRDNW-HKRRKTGGK-RKPYHKKRKYELGR-PPANTKI-----G---P--------R----R-----------------I--HTVRVRGGNKKYRALRLDVGNFS-WGXECCTRKTR-IIDVVYNASNNELVRTKTLVKNCIVLI-DSTPYRQWYEA-HYA-------------------------------------------------LPL----------G----------------------------------------R---K----------------------------------------------------------K-----G--A------------K------L---T-------------P-----E-------------E-------E---------E-I-----L-N------------------------------K--K---R-----------------------SK------K-----IQ-----------------------KK-----------------------------------YDE-RK--K----------N-AKI--S--T---------------------------------ILEEQF------QQGKLLACIASRPGQCGRADGYILEGKELEFYLRK-IK-ARKGK--------------------
>Latimeria_chalumnae@CT01131211.H1.1
-------MGISRDNW-HKRRKTGGK-RKPYHKKRKYELGR-PAANTKI-----G---A--------R----R-----------------I--HTVRVRGGNKKYRALRLDAGNFS-WGSECCTRKTR-IIDVVYNASNNELVRTKTLVKNCIVLI-DSSPFRQWYEA-HYA-------------------------------------------------LPL----------G----------------------------------------R---K----------------------------------------------------------K-----G--A------------K------L---T-------------P-----E-------------E-------E---------E-I-----L-N------------------------------K--K---R-----------------------SK------K-----IQ-----------------------KK-----------------------------------YDE-RK--K----------N-AKI--S--S---------------------------------LLEEQF------QQGKLLACIASRPGQCGRADGYVLEGKELEFYLRK-IK-AKKGK--------------------
>Latimeria_menadoensis@GAPS01056561.H1.1
-------MGISRDNW-HKRRKTGGK-RKPYHKKRKYELGR-PAANTKI-----G---A--------R----R-----------------I--HTVRVRGGNKKYRALRLDAGNFS-WGSECCTRKTR-IIDVVYNASNNELVRTKTLVKNCIVLI-DSSPFRQWYEA-HYA-------------------------------------------------LPL----------G----------------------------------------R---K----------------------------------------------------------K-----G--A------------K------L---T-------------P-----E-------------E-------E---------E-I-----L-N------------------------------K--K---R-----------------------SK------K-----IQ-----------------------KK-----------------------------------YDE-RK--K----------N-AKI--S--S---------------------------------LLEEQF------QQGKLLACIASRPGQCGRADGYVLEGKELEFYLRK-IK-AKKGK--------------------
>Notophthalmus_viridescens@CT01131211.H1.1
--------GISRDNW-HKRRKTGGK-RKPYHKKRKYELGR-PAANTKI-----G---P--------R----R-----------------I--HTVRVRGGNKKYRALXLDAGXFS-WGSEXCTRKTR-IIDVVYNASNNELVRTKTXVKNCIVLX-DSXPYRQWXEA-XFA-------------------------------------------------LPL----------G----------------------------------------R---K----------------------------------------------------------K-----G--A------------K------X---X-------------P-----E-------------E-------X---------E-I-----L-N------------------------------K--X---R-----------------------SK------K-----IQ-----------------------KK-----------------------------------YEE-RK--K----------T-AKI--S--T---------------------------------LLEEQF------QQGKLLACIASRPGQCGRADGYVLEGKELEFYLRK-IK-AKKGK--------------------
>Pelodiscus_sinensis@toto48439.H1.1
--------GISRDNW-HKRRKTGGK-RKPYHKKRKYELGR-PPANTKI-----G---P--------R----R-----------------I--HTVRVRGGNKKYRALRLDVGNFS-WGSECCTRKTR-IIDVVYNASNNELVRTKTLVKNCIVQI-DSTPYRQWYEA-HYA-------------------------------------------------LPL----------G----------------------------------------R---K----------------------------------------------------------K-----G--A------------K------L---T-------------P-----E-------------E-------E---------E-I-----L-N------------------------------K--K---R-----------------------SK------K-----IQ-----------------------KK-----------------------------------YDE-RK--K----------N-AKI--S--S---------------------------------ILEEQF------QQGKLLACIASRPGQCGRADGYILEGKELEFYLRK-IK-ARKGK--------------------
>Phrynops_hilarii@Contig3224.H1.1
-------MGISRDNW-HKRRKTGGK-RKPYHKKRKYELGR-PPANTKI-----G---P--------R----R-----------------I--HTVRVRGGNKKYRALRLDVGNFS-WGSECCTRKTR-IIDVVYNASNNELVRTKTLVKNCIVLV-DSTPYRQWYEA-HYA-------------------------------------------------LPL----------G----------------------------------------R---K----------------------------------------------------------K-----G--A------------K------L---T-------------P-----E-------------E-------E---------E-I-----L-N------------------------------K--K---R-----------------------SK------K-----IQ-----------------------KK-----------------------------------YDE-RK--K----------N-AKI--S--S---------------------------------ILEEQF------QQGKLLACIASRPGQCGRADGYILEGKELEFYLRK-IK-ARKGK--------------------
>Podarcis_sp.@Contig214.H1.1
-------MGISRDNW-HKRRKTGGK-RKPYHKKRKYELGR-PPANTKI-----G---P--------R----R-----------------I--HTVRVRGGNKKYRALRLDVGNFS-WGSECCTRKTR-IIDVVYNASNNELVRTKTLVKNCIVLI-DSTPYRQWYEA-HYA-------------------------------------------------LPL----------G----------------------------------------R---K----------------------------------------------------------K-----G--A------------K------L---T-------------P-----E-------------E-------E---------E-I-----L-N------------------------------K--K---R-----------------------SK------K-----IQ-----------------------KK-----------------------------------YDE-RK--K----------N-AKI--S--S---------------------------------LLEEQF------QQGKLLACIASRPGQCGRADGYLLEGKELEFYLRK-IK-ARKGK--------------------
>Pogona_vitticeps@CT01131211.H1.1
--------GISRDNW-HKRRKTGGK-RKPYHKKRKYELGR-PPANTKI-----G---P--------R----R-----------------I--HTVRVRGGNKKYRALRLDVGNFS-WGSECCTRKTR-IIDVVYNASNNELVRTKTLVKNCIVLI-DSTPYRQWYEA-HYA-------------------------------------------------LPL----------G----------------------------------------R---K----------------------------------------------------------K-----G--A------------K------L---T-------------P-----E-------------E-------E---------E-I-----L-N------------------------------K--K---C-----------------------SK------K-----IQ-----------------------KK-----------------------------------YDE-RK--K----------N-AKI--S--S---------------------------------LLEEQF------QQGKLLACIASRPGQCGRADGYILEGKELEFYLRK-IK-ARKGK--------------------
>Protopterus_annectens@CT01131211.H1.1
-------MGISRDNW-HKRRKTGGK-RKPYHKKRKYELGR-PPANTKI-----G---P--------R----R-----------------I--HTVRVRGGNKKYRALRLDVGNYA-WSSEGCTRKTR-IIDVVYNASNNELVRTKTLVKNCIILV-DSTPFRQWYEA-HYA-------------------------------------------------LPL----------G----------------------------------------R---K----------------------------------------------------------K-----G--A------------K------L---T-------------P-----D-------------E-------E---------E-V-----L-N------------------------------K--K---R-----------------------SK------K-----IQ-----------------------KK-----------------------------------YEE-RK--K----------N-AKI--S--P---------------------------------LLEEQF------QQGKLLACIASRPGQCGRADGYVLEGKELEFYLRK-IK-AKKGK--------------------
>Python_regius@CT01131211.H1.1
-------MGISRDNW-HKRRKTGGK-RKPYHKKRKYELGR-PPANTKI-----G---P--------R----R-----------------I--HTVRVRGGNKKYRALRLDVGNFS-WGSECCTRKTR-IIDVVYNASNNELVRTKTLVKNCIVLI-DSTPYRQWYEA-HYA-------------------------------------------------LPL----------G----------------------------------------R---K----------------------------------------------------------K-----G--A------------K------L---T-------------P-----E-------------E-------E---------E-I-----L-N------------------------------K--K---R-----------------------SK------K-----IQ-----------------------KK-----------------------------------YDE-RK--K----------N-AKI--S--S---------------------------------LLEEQF------QQGKLLACIASRPGQCGRADGYILEGKELEFYLR------------------------------
>Trachemys_scripta@CT01131211.H1.1
---------------------------------------R-PPANTKI-----G---P--------R----R-----------------I--HTVRVRGGNKKYRALRLDVGNFS-WGSECCTRKTR-IIDVVYNASNNELVRTKTLVKNCIVLI-DSTPYRQWYEA-HYA-------------------------------------------------LPL----------G----------------------------------------R---K----------------------------------------------------------K-----G--A------------K------L---T-------------P-----E-------------E-------E---------E-I-----L-N------------------------------K--K---R-----------------------SK------K-----IQ-----------------------KK-----------------------------------YDE-RK--K----------N-AKI--S--S---------------------------------LLEEQF------QQGKLLACIASRPGQCGRADGYILEGKELEFYLRK-IK-ARKGK--------------------
