# Supplementary material for: A phylogenomic framework and timescale for comparative studies of tunicates
Source: BMC Biol. 2018 Apr 13;16:39. doi: 10.1186/s12915-018-0499-2 (PMC5899321; doi:10.1186/s12915-018-0499-2)
Supplement: Supplementary file 4 — Supporting data. Transcriptome assemblies, alignments, and trees. (ZIP 38502 kb) [file 12915_2018_499_MOESM4_ESM.zip › 12915_2018_499_MOESM4_ESM/12915_2018_499 (Delsuc) Files Updated 23-03-2018/rps9.fasta]

>Saccoglossus_kowalevskii@XP_002741225
------------------------------------MRIVGSKTYV----T--PRRPFEKERLDQELKLIGQFGLRNKR-EVWRVKLTLA-KIRKAARELL-TLD----EKDQ-----------K-RLFEG-N-ALLRRLVRIGVL---------D-EG-K---MKLDYV-LGLRVEDFLERRLQTQVFK-LGLAKSIHHARVLIRQRHIRVRKQVVNIPSFVVRLDSQKHIDFS-LKSPY------G----GG-R--P-G-R----------V--KR--K-N-MR-K-----A---Q-------------N-------AG-------A----VEE----------------------E-E--DED-------
>Ptychodera_flava@CT01071221.H1.1
-----------------------------------KMRIIGSKTYV----T--PRRPYEKERLDQELKLIGQFGLRNKR-EVWRVKFTLA-KIRKAARELL-TLD----EKDP-----------K-RLFEG-N-ALLRRLVRIGVL---------D-ES-K---MKLDYV-LGLRVEDFLERRLQTQVFK-LGLAKSIHHARVLIRQRHIRVRKQVVNIPSFVVRLDSQKHIDFS-LRSSY------G----GG-R--P-G-R----------V--KR--K-N-MR-K-----A---Q-------------G-------GG-------G----DEE----------------------E-D--ED--------
>Strongylocentrotus_purpuratus@XP_001177022
-----------------------------------MPKVVCSKTFV----T--PRRPFEKERLDQELKLIGEYGLRNKR-EVWRVKYTLA-KIRKAARDLL-TRE----EKDP-----------K-RLFEG-N-SLLRRLVRIGVL---------D-ES-K---MKLDYV-LGLRIEDFLERRLQTQVFK-LGLAKSIHHARVLIRQRHIRVRKQVVNIPSYIVRLDSQKHIDFS-LRSPY------G----GG-R--P-G-R----------V--KR--Q-N-MK-K-----G---T-------------S-------GG-------G----GGG----------------------D-D--EDED------
>Patiria_pectinifera@CT01061124.H1.1
-----------------------------------MPRVVCSKTSV----T--PRRPFEKERLDQELKLIGEYGLRNKR-EVWRVKYTLA-KIRKAARDLL-TRE----DKDA-----------K-RLFEG-N-ALLRRLVRIGVL---------D-ET-K---MKLDYV-LGLRVEDFLERRLQTQVFK-SGLAKSIHHARVLIRQRHIRVRKQVVNIPSFIVRLDSQKHIDFS-LRSPL------G----GG-R--P-G-R----------V--KR--R-N-MR-R---------A-------------Q-------GG-------A----GDE----------------------A-E--EDED------
>Patiria_miniata@CT06100919.H1.1
-----------------------------------MPRVVCSKTSV----T--PRRPFEKERLDQELKLIGEYGLRNKR-EVWRVKYTLA-KIRKAARDLL-TRE----DKDA-----------K-RLFEG-N-ALLRRLVRVGVL---------D-ET-K---MKLDYV-LGLRVEDFLERRLQTQVFK-SGLAKSIHHARVLIRQRHIRVRKQVVNIPSFIVRLDSQKHIDFS-LRSPL------G----GG-R--P-G-R----------V--KR--R-N-MR-R---------A-------------Q-------GG-------A----GDE----------------------A-E--EDED------
>Solaster_stimpsonii@CT01070909.H1.1
-----------------------------------MPRHVCSKTSV----T--PRRPFEKERLDQELKLIGEYGLRNKR-EVWRVKYTLA-RIRKAARDLL-TRE----DKDT-----------K-RLFEG-N-ALLRRLVRIGVL---------D-ED-K---MKLDYV-LGLRVEDFLERRLQTQVFK-SGLAKSIHHARVLIRQRHIRVRKQVVNIPSFIVRLDSQKHIDFS-LRSPL------G----GG-R--P-G-R----------V--KR--R-N-MR-R---------A-------------K-------GG-------A----GEE----------------------A-E--EDED------
>Paracentrotus_lividus@CT01061125.H1.1
-----------------------------------MPKVVCSKTYV----T--PRRPFEKERLDQELKLIGEYGLRNKR-EVWRVKYTLA-KIRKAARELL-TRE----EKDQ-----------K-RLFEG-N-ALLRRLVRIGVL---------D-ES-K---MKLDYV-LGLRI-----------------------------------------------------------------------------------------------------------------------------------------------------------------------------------------------------
>Holothuria_glaberrima@CT01070821.H1.1
-----------------------------------MPKTVCSKVYA----T--PRRPFEKERLDQELKLIGEFGLKNKR-EVWRVKYTLA-KIRKAARELL-TLE----EKDS-----------K-RLFEG-N-ALLRRLVRIGVL---------D-ES-K---MKLDYV-LGLRVEDFLERRLQTQVFK-LGLAKSIHHARVLIRQRHIRVRKQVVNIPSFVVRLDSQKHIDFS-LNSPY------G----GG-R--P-G-R----------V--KR--K-N-AK-K-----G---T-------------E---------------------GGD----------------------E-E--EDED------
>Xenoturbella_bocki@CT01071004.H1.1
-----------------------------------MPKILCSKTYT----T--PRRLFEKERLDHELKLIGEYGLKNKR-EVWRVKYTLA-KIRKAARELL-TLE----EKDS-----------K-RLFEG-N-ALLRRLVRIGVL---------E-ES-K---MKLDYV-LGLRVEDFLERRLQTQVFK-LGLAKSIHHSRVLIRQRHIRVRKQVVNIPSYIVRLDSQKHIDFS-LKSPY------G----GG-R--P-G-R----------V--KR--K-N-MK-K-----T---K-------------G-------GG-------S----AGE----------------------E-D--DDQ-------
>Branchiostoma_floridae@EEN59622
----------------------------------MRGLPPCSKTYA----T--PRRPFEKERLDQELKLIGEYGLRNKR-EVWRVKLTLA-KIRKAARELL-TLE----EKDP-----------R-RLFEG-N-ALLRRLVRVGVL---------D-EG-K---MKLDYV-LGLRVEDFLERRLQTQVFK-LGLAKSIHHARVLIRQRHIRVRKQLVNIPSYVVRVDSQKHIDFS-LQSPF------G----GG-R--P-G-R----------V--KR--K-N-MR-K-----GT--G-------------G-------GG-------G----MDD----------------------E-E--DED-------
>Mus_musculus@AAH31746
--------------------------------MPVARSWVCRKTYV----T--PRRPFEKSRLDQELKLIGEYGLRNKR-EVWRVKFTLA-KIRKAARELL-TLD----EKDP-----------R-RLFEG-N-ALLRRLVRIGVL---------D-EG-K---MKLDYI-LGLKIEDFLERRLQTQVFK-LGLAKSIHHARVLIRQRHIRVRKQVVNIPSFIVRLDSQKPIDFS-LRFPY------G----GG-R--P-G-R----------V--KR--K-N-AK-K-----G---Q-------------G-------GA-------G----AGD----------------------D-E--EED-------
>Xenopus_tropicalis@CAJ83759
--------------------------------MPVARTWVCRKTYV----T--PRRPFEKSRLDQELKLIGEYGLRNKR-EVWRVKFTLA-KIRKAARELL-TLD----EKDP-----------K-RLFEG-N-ALLRRLVRIGVL---------D-EG-K---MKLDYI-LGLKIEDFLERRLQTQVFK-LGLAKSIHHARVLIRQRHIRVRKQVVNIPSFIVRLDSQKHIDFS-LRSPY------G----GG-R--P-G-R----------V--KR--K-N-AK-K-----G---Q-------------G-------GA-------G----AGD----------------------D-E--EED-------
>Pan_troglodytes@XP_515154
--------------------------------MPVVRSWVCRKTYV----T--PRRSFEKSRLDQELKLIGEYGLRNKR-EVWRVKFTLA-KIRKAARELL-TLD----EKDP-----------R-RLFEG-N-ALLRRLVRIGVL---------D-EG-K---MKLDYI-LGLKIEDFLERRLQTQVFK-LGLAKSIHHARVLIRQRHIRVRKQVVNIPSFIVRLDSQKHIDFS-LCSPH------G----GG-R--P-G-R----------V--KR--K-N-AK-K-----G---Q-------------G-------GA-------G----AGD----------------------H-K--EED-------
>Homo_sapiens@AAH68055
--------------------------------MPVARSWVCRKTYV----T--PRRPFEKSRLDQELKLIGEYGLRNKR-EVWRVKFTLA-KIRKAARELL-TLD----EKDP-----------R-RLFEG-N-ALLRRLVRIGVL---------D-EG-K---MKLDYI-LGLKIEDFLERRLQTQVFK-LGLAKSIHHARVLIRQRHIRVRKQVVNIPSFIVRLDSQKHIDFS-LRSPY------G----GG-R--P-G-R----------V--KR--K-N-AK-K-----G---Q-------------G-------GA-------G----AGD----------------------D-E--EED-------
>Xenopus_laevis@AAH73375
--------------------------------MPVARTWVCRKTYV----T--PRRPFEKSRLDQELKLIGEYGLRNKR-EVWRVKFTLA-KIRKAARELL-TLD----EKDP-----------K-RLFEG-N-ALLRRLVRIGVL---------D-EG-K---MKLDYI-LGLKIEDFLERRLQTQVFK-LGLAKSIHHARVLIRQRHIRVRKQVVNIPSFIVRLDSQKHIDFS-LRSPY------G----GG-R--P-G-R----------V--KR--K-N-AK-K-----G---Q-------------G-------GA-------G----GAD----------------------D-E--EED-------
>Taeniopygia_guttata@ACH43609
--------------------------------MPVARSWVCRKTYV----T--PRRPFEKSRLDQELKLIGEYGLRNKR-EVWRVKFTLA-KIRKAARELL-TLD----EKDP-----------R-RLFEG-N-ALLRRLVRIGVL---------D-EG-K---MKLDYI-LGLKIEDFLERRLQTQVFK-LGLAKSIHHARVLIRQRHIRVRKQVVNIPSFIVRLDSQKHIDFS-LRSPY------G----GG-R--P-G-R----------V--KR--K-N-AK-K-----G---Q-------------G-------GA-------G----GAE----------------------D-E--EED-------
>Ornithorhynchus_anatinus@XP_001506470
--------------------------------MPVARSWVCRKTYV----T--PRRPFEKSRLDQELKLIGEYGLRNKR-EVWRVKFTLA-KIRKAARELL-TLD----EKDQ-----------R-RLFEG-N-ALLRRLVRIGVL---------D-EG-K---MKLDYI-LGLKIEDFLERRLQTQVFK-LGLAKSIHHARVLIRQRHIRVRKQVVNIPSFIVRLDSQKHIDFS-LRSPY------G----GG-R--P-G-R----------V--KR--K-N-AK-K-----G---Q-------------G-------GA-------G----AGD----------------------D-E--EED-------
>Protopterus_dolloi@AAS49576
-------------------------------------------TYV----T--PRRPFEKSRLDQELKLIGEYGLRNKR-EVWRVKFTLA-KIRKAARELL-TSD----EKDS-----------R-RLFEG-N-ALLRRLVRIGVL---------D-EG-K---MKLDYI-LGLKIEDFLERRLQTQVFK-LGLAKSIHHARVLIRQRHIRVRKQVVNIPSFIVRLDSQKHIDFS-LRSPY------G----GG-R--P-G-R----------V--KR--K-N-AK-K-----G---Q-------------G-------GG----------------------------------------------------
>Ambystoma_mexicanum@CT01070909.H1.1
--------------------------------MPVARSWVCRKTYV----T--PRRPFEKSRLDQELKLIGEYGLRNKR-EVWRVKFTLA-KIRKAARELL-TLD----EKDA-----------K-RLFEG-N-ALLRRLVRIGVL---------D-EG-K---MKLDYI-LGLKIEDFLERRLQTQVFK-LGLAKSIHHARVLIRQRHIRVRKQVVNIPSFIVRLDSQKHIDFS-LRSPY------G----GG-R--P-G-R----------V--KR--K-N-AK-K-----G---Q-------------G-------GG-------G----GGN----------------------E-E--EED-------
>Latimeria_chalumnae@AAS49575
--------------------------------MPVARSWVCRKTYV----T--PRRPFEKSRLDQELKLIGEYGLRNKR-EVWRVKFTLA-KIRKAARELL-TLD----EKDP-----------K-RLFEG-N-ALLRRLVRIGVL---------D-EG-K---MKLDYI-LGLKIEDFLERRLQTQVFK-LGLAKSIHHARVLIRQRHIRVRKQVVNIPSFIVRLDSQKHIYFS-LRSPY------G----GG-R--P-G-R----------V--KR--K-N-AK-K-------------------------------------------------------------------------------------
>Danio_rerio@AAH62833
--------------------------------MPVAKTWVCSKTYV----T--PRRPFEKSRLDQELRLIGEYGLRNKR-EVWRVKFTLA-KIRKAARELL-TLD----EKDP-----------K-RLFEG-N-ALLRRLVRIGVL---------D-EG-K---MKLDYI-LGLKVEDFLERRLQTQVFK-LGLAKSIHHARVLIRQRHIRVRKQVVNIPSFVVRLDSQKHIDFS-LRSPY------G----GG-R--P-G-R----------V--KR--K-N-AK-K-----A---Q-------------G-------GG-------G----GGD----------------------D-E--EED-------
>Scyliorhinus_canicula@AAS49601
-------------------------------------------TYV----A--PRRPFEKSRLDQELKLIGEYGLRNKR-EVWRVKFTLA-KIRKAARELL-TLD----EKDP-----------K-RLFEG-S-ALLRRLVRIGVL---------D-ET-K---MKLDYI-LGLKIEDFLERRLQTQVFK-LGLAKSIHHARVLIRQRHIRVRKQVVNIPSYIVRLDSQKHIDFS-LRSPY------G----GG-R--P-G-R----------V--KR--K-N-AK-K-----A---L-------------G-------G-----------------------------------------------------
>Squalus_acanthias@CT01070821.H1.1
--------------------------------MPVARTWVCSKTYV----A--PRRPFEKSRLDQELKLIGEYGLRNKR-EVWRVKFTLA-KIRKAARELL-TLD----EKDP-----------K-RLFEG-N-ALLRRLVRVGVL---------D-ES-K---MKLDYI-LGLKIEDFLERRLQTQVFK-LGLAKSIHHARVLIRQRHIRVRKQVVNIPSYIVRLDSQKHIDFS-LRSPY------G----GG-R--P-G-R----------V--KR--K-N-AK-K-----A---Q-------------G-------GT-------G----AAD----------------------D-E--EED-------
>Leucoraja_erinacea@CT02080730.H1.1
--------------------------------MPVARSWVCSKTYV----A--PRRPFEKSRLDQELKLIGEYGLRNKR-EVWRVKFTLA-KIRKAARELL-TLD----EKDP-----------K-RLFEG-N-ALLRRLVRIGVL---------D-ES-K---MKLDYI-LGLKIEDFLERRLQTQVFK-LGLAKSIHHARVLIRQRHIRVRKQVVNIPSYIVRLDSQKHIDFS-LRSPY------G----GG-R--P-G-R----------V--KR--K-N-AK-K-----G---Q-------------G-------GA-------G----TVD----------------------D-E--EED-------
>Eptatretus_burgeri@CT01061124.H1.1
--------------------------------MPVARSWVCRKTYV----T--PRRPFEKSRLDQELKLIGEYGLRNKR-EVWRVKFTLA-KIRKAARELL-MLE----EKDP-----------K-RLFEG-N-ALLRRLVRIGVL---------D-ES-K---MKLDYV-LGLKVEDFLERRLQTQVFK-LGLAKSIHHARVLIRQRHIRVRKQVVNIPSYIVRLDSQKHIDFS-LRSPY------G----GG-R--P-G-R----------V--KR--K-N-MR-K-----A---Q----------G--G-------GG-------G----GGD----------------------D-E--EED-------
>Petromyzon_marinus@CT05061125.H1.1
--------------------------------MPVAKSWVCSKTYV----T--PRRPFEKSRLDQELKLIGEYGLRNKR-EVWRVKFTLA-KIRKAARDLL-TLD----EKDP-----------R-RLFEG-N-ALLRRLVRIGVL---------D-ES-K---MKLDYV-LGLKIEDFLERRLQTQVFK-LGLAKSIHHARVLIRQRHIRVRKQVVNIPSYMVRLDSQKHIDFS-LRSPY------G----GG-R--P-G-R----------V--KR--K-N-MK-K-----G---Q-------------G-------GS-------G----GAD----------------------E-E--EED-------
>Lethenteron_japonicum@CT01080930.H1.1
--------------------------------MPVAKSWVCSKTYV----T--PRRPFEKSRLDQELKLIGEYGLRNKR-EVWRVKFTLA-KIRKAARDLL-TLD----EKDP-----------R-RLFEG-N-ALLRRLVRIGVL---------D-ES-K---MKLDYV-LGLKIEDFLERRLQTQVFK-LGLAKSIHHARVLIRQRHIRVRKQVVNIPSYMVRLDSQKHIDFS-LRSPY------G----GG-R--P-G-R----------V--KR--K-N-MK-K-----G---Q-------------G-------GS-------G----GAD----------------------E-E--EED-------
>Oikopleura_dioica@CT01070913.H1.1
--------------------------------MPHARSLVQSKTFV----T--PSRCYEKARLDQELKLVGEFGLRNKR-EVWRVKLAVA-KVRKVARTLL-TLD----EKDA-----------K-RLFEG-N-ALLRRLVRIGVL---------T-ED-K---MKLDHV-LGLKIEDFLERRLQTQVFK-LGLAKSIHHARVLIRQRHIRVRKQVVNVPSYVVRLDSQKHIDFS-LRSPL------G----GG-R--P-G-R----------V--KR--K-N-AL-K-----G---K----------------------N-------S----GGD----------------------D-E--EE--------
>Diplosoma_listerianum@CT01070909.H1.1
--------------------------------MPHARSLVFSKTYS----T--PRRPFEKTRLDQELKLVGEYGLRNKR-EVWRVKYTLA-KIRKAARDLL-TLD----EKDA-----------K-RLFEG-N-ALLRRLVRIGVL---------E-ET-K---MKLDYV-LGLKVEDFLERRLQTQVFK-LGLAKSIHHARVLIKQRHIRVRKQLVNVPSFIVRLDSQKHIDFA-LTSPF------G----GG-R--P-G-R----------V--KR--R-N-MK-R-----A---K----------------------K-------P----AEE----------------------E-E--DED-------
>Cystodytes_dellechiajei@CT01091006.H1.1
--------------------------------MPHARSLVCSKTYT----T--PRRPFEKTRLDQELKLIGEYGLRNKR-EVWRVKYTLA-KIRKAARELL-TLD----EKET-----------K-RLFEG-N-ALLRRLVRIGVL---------D-EA-K---MKLDYV-LGLKVEDFLERRLQTQVFK-LGLAKSIHHARVLIRQRHIRVRKQLVNIPSFIVRLDSQKHIDFS-LRSPY------G----GG-R--P-G-R----------V--KR--R-N-LK-K-----A---K-------------N--------Q-------P----DEE----------------------E-E--D---------
>Ciona_savignyi@paris
---------------------------------------VYRKTYV----T--PRRPFEKARLDQELKLIGEYGLRNKR-EVWRVKYTLA-KIRKAARELL-TLD----EKNT-----------R-RLFEG-N-ALLRRLVRIGVL---------D-ET-K---MKLDYV-LGLKVEDFLERRLQTQVFK-LGLAKSIHHARVLIRQRHIRVRKQVVNIPSFIVRLDSQKHIDFS-LRSPY------G----GG-R--P-G-R----------V--KR--K-N-AK-K-------------------------------GG-------N----ADE----------------------E----DED-------
>Ciona_intestinalis@XP_002119507
--------------------------------MPHARRLVYRKTYV----T--PRRPFEKARLDQELKLIGEYGLRNKR-EVWRVKYTLA-KIRKAARDLL-TLD----EKNT-----------R-RLFEG-N-ALLRRLVRIGVL---------D-ET-K---MKLDYV-LGLKVEDFLERRLQTQVFK-LGLAKSIHHARVLIRQRHIRVRKQVVNIPSFIVRLDSQKHIDFS-LRSPY------G----GG-R--P-G-R----------V--KR--K-N-AK-K-------------------------------GS-------N----TNE----------------------E-E--DED-------
>Phallusia_mammilata@CT01091006.H1.1
--------------------------------MPHARSLVHSKTYV----T--PRRPFEKARLDQELKLIGEYGLRNKR-EVWRVKYTLA-KIRKAARDLL-TLD----EKDT-----------R-RLFEG-N-ALLRRLVRIGVL---------D-EG-K---MKLDYV-LGLKVEDFLERRLQTQVFK-LGLAKSIHHARILIRQRHIRVRKQVVNIPSFIVRLDSQKHIDFS-LRSPY------G----GG-R--P-G-R----------V--KR--R-N-QK-K-----T---S-------------G-------GG-------G----GDE----------------------D-E--DED-------
>Styela_plicata@CT01091006.H1.2
--------------------------------MPHARSLVRSKTYV----T--PRRPFEKSRLDQELKLIGEYGLKNKR-EVWRVKLILA-KIRKAARELL-TLD----EKDQ-----------R-RLFEG-N-ALLRRLVRIGVL---------D-ET-K---MKLDYV-LGLKIEDFMERRLQTQVFK-LGLAKSIHHARILIRQRHIRVRKQVVNIPSFIVRLDSQKHIDFS-LRSPY------G----GG-R--P-G-R----------V--KR--R-N-MK-K-----------------------G-------SG-------G----GDE----------------------D-E--DED-------
>Molgula_tectiformis@CT01061125.H1.1
---------------------------------------VRSKTYV----T--PRRPFEKARLDQELKLIGEYGLRNKR-EVWRVKLVLA-KIRKAARDLL-TLD----DKDQ-----------R-RLFEG-N-ALLRRLVKTGVL---------D-ES-K---MKLDYV-LGLKVEDFLERRLQTQVFK-LGLAKSIHHARVLIRQRHIRVRKQVVNIPSFLVRLDSQKHIDFS-LRSPY------G----GG-R--P-G-R----------V--KR--K-N-MK-K-------------------------------GS-------G----GDD----------------------E-E--DED-------
>Molgula_occidentalis@CT01091006.H1.1
---------------------------------------VRSKTYV----T--PRRPFEKARLDQELKLIGEYGLRNKR-EVWRVKLVLA-KIRKAARDLL-TLD----DKDQ-----------R-RLFEG-N-ALLRRLVRTGVL---------D-ES-K---MKLDYV-LGLKVEDFLERRLQTQVFK-LGLAKSIHHARVLIRQRHIRVRKQVVNIPSFLVRLDSQKHIDFA-LRSPY------G----GG-R--P-G-R----------V--KR--R-N-MK-K-------------------------------GD------------KDE----------------------E-E--DED-------
>Bostrichobranchus_pilularis@CT01091006.H1.1
---------------------------------------VRSKTYV----T--PRRPFEKARLDQELKLIGEYGLRNKR-EVWRVKLVLA-KIRKAARDLL-TLD----DKDQ-----------R-RLFEG-N-ALLRRLVRVGVL---------D-ES-K---MKLDYV-LGLKVEDFLERRLQTQVFK-LGLAKSIHHARVLIRQRHIRVRKQVVNIPSFMVRLDSQKHIDFS-LRSPY------G----GG-R--P-G-R----------V--KR--K-N-MK-K-----------------------G-------AG-------G----SDD----------------------D-E--DED-------
>Molgula_gulf@CT01091006.H1.1
---------------------------------------VRSKTYV----T--PRRPFEKSRLDQELKLIGEYGLRNKR-EVWRVKLVLA-KIRKAARELL-TLD----DKDP-----------K-RLFEG-N-ALLRRLVRIGVL---------D-ES-K---MKLDYV-LGLKVEDFLERRLQTQVFK-LGLAKSIHHARVLIRQRHIRVRKQVVNIPSFLVRLDSQKHIDFS-LRSPY------G----GG-R--P-G-R----------V--KR--K-N-MK-K-------------------------------GS-------G----GDD----------------------E-E--DED-------
>Halocynthia_roretzi@CT01070909.H1.1
---------------------------------------VRSKTYV----T--PRRPFEKTRLDQELKLIGEYGLKNKR-EVWRVKLTLA-KIRKAARELL-TLD----EKNP-----------K-RLFEG-N-ALLRRLVRIGVL---------D-ET-K---MKLDYV-LGLKIEDFLERRLQTQVFK-LGLAKSIHHARVLILQRHIRVRKQVVNIPSFLVRLDSQKHIDFS-LRSPY------G----GG-R--P-G-R----------V--KR--K-N-MK-K-------------------------------GT-------G----EAD----------------------E-E--DED-------
>Dendrodoa_grossularia@Dvar84510.H1.1
--------------------------------MPHARSLVRSKTYV----T--PRRPFEKTRLDQELKLIGEYGLKNKR-EVWRVKLTLA-KIRKAARDLL-TLD----EKDQ-----------R-RLFEG-N-ALLRRLVRIGVL---------D-EQ-K---MKLDYV-LGLKVEDFMERRLQTQVFK-LGLAKSIHHARVLIRQRHIRVRKQVVNIPSFLVRLDSQKHIDFS-LRSPY------G----GG-R--P-G-R----------V--KR--K-N-AK-K-------------------------------GT-------A----DAE----------------------E-E--DED-------
>Botryllus_schlosseri@CT02110108.H1.1
--------------------------------MPHARSLVRSKTYV----T--PRRPFEKTRLDQELKLIGEYGLKNKR-EVWRVKLTLA-KIRKAARELL-TLD----EKDQ-----------K-RLFEG-N-ALLRRLVRIGVL---------D-ET-K---MKLDYV-LGLKIEDFMERRLQTQVFK-LGLAKSIHHARILIRQRHIRVRKQVVNIPSFLVRLDSQKHIDFS-LRSPY------G----GG-R--P-G-R----------V--KR--K-N-AK-K-----------------------G-------SG-------A----ADD----------------------E-E--DED-------
>Microcosmus_squamiger@CT01091006.H1.1
---------------------------------------VRTKTYV----T--PRRPFEKTRLDQELKLIGEYGLKNKR-EVWRVKLTLA-KIRKAARDLL-TLD----EKDQ-----------K-RLFEG-N-ALLRRLVRIGVL---------D-ET-K---MKLDYV-LGLKIEDFMERRLQTQVFK-LGLAKSIHHARVLIRQRHIRVRKQVVNIPSFLVRLDSQKHIDFA-LRSPY------G----GG-R--P-G-R----------V--KR--K-N-MK-K-------------------------------GS-------G----DGD----------------------D-E--DED-------
>Polyandrocarpa_maxima@Pmax20544.H1.1
--------------------------------MPHARSLVRSKTYV----T--PRRPFEKTRLDQELKLIGEYGLKNKR-EVWRVKLTLA-KIRKAARELL-TLD----EKDQ-----------R-RLFEG-N-ALLRRLVRIGVL---------D-ET-K---MKLDYV-LGLKVEDFMERRLQTQVFK-LGLAKSIHHARVLIRQRHIRVRKQVVNIPSFLVRLDSQKHIDFS-LRSPY------G----GG-R--P-G-R----------V--KR--R-N-MK-K-------------------------------GS-------G----DGD----------------------D-E--DED-------
>Apostichopus_japonicus@CT01110419.H1.1
---------------------------------------------A----T--PRRPFEKERLDQELKLIGEYGLKNKR-EVWRVKYTLA-KIRKAARDLL-TLE----EKES-----------K-RLFEG-N-ALLRRLVRTGVL---------E-ES-K---MKLDYV-LGLRVEDFLERRLQTQVFK-LGLAKSIHHARVLIRQRHIRVRKQVVNIPSFVVRLDSQKHIDFS-LNSPY------G----GG-R--P-G-R----------V--KR--K-N-AK-K-----G---Q-------------D--------G-------G----GGE----------------------E-E--EDED------
>Anolis_carolinensis@XP_003225897
--------------------------------MPVARSWVCRKTYV----T--PRRPFEKSRLDQELKLIGEYGLRNKR-EVWRVKFTLA-KIRKAARELL-TLD----EKDQ-----------R-RLFEG-N-ALLRRLVRIGVL---------D-EG-K---MKLDYI-LGLKIEDFLERRLQTQVFK-LGLAKSIHHARVLIRQRHIRVRKQVVNIPSFIVRLDSQKHIDFS-LRSPY------G----GG-R--P-G-R----------V--KR--K-N-AK-K-----G---Q-------------A-------GA-------G----GGD----------------------D-E--EED-------
>Eucidaris_tribuloides@CT01120103.H1.1
-----------------------------------MPKLVCSKTYV----T--PRRPFEKERLDQELKLIGEYGLRNKR-EVWRVKYTLA-KIRKAARELL-TRE----EKDP-----------K-RLFEG-N-ALLRRLVRIGVL---------D-EG-K---MKLDYV-LGLRVEDFLERRLQTQVFK-LGLAKSIHHARVLIRQRHIRVRKQVVNIPSYIVRLDSQKHIDFS-LRSPY------G----GG-R--P-G-R----------V--KR--K-N-AK-K-----G---K----------------------G-------G----GGD----------------------D-E--EDED------
>Lytechinus_variegatus@CT01120103.H1.1
-----------------------------------MPKVVCSKNFV----T--PRRPFEKERLDQELKLIGEYGLRNKR-EVWRVKYTLA-KIRKAARELL-TRE----EKDQ-----------K-RLFEG-N-ALLRRLVRIGVL---------D-ES-K---MKLDYV-LGLRIEDFLERRLQTQVFK-LGLAKSIHHARVLIRQRHIRVRKQVVNIPSYIVRLDSQKHIDFS-LRSPY------G----GG-R--P-G-R----------V--KR--Q-N-MK-K-----G---S----------------------G-------G----GGG----------------------D-D--EDED------
>Monodelphis_domestica@XP_003341160
--------------------------------MPVARSWVCRKTYV----T--PRRPFEKSRLDQELKLIGEYGLRNKR-EVWRVKFTLA-KIRKAARELL-TLD----EKDP-----------R-RLFEG-N-----------------------------------------------------QVFK-LGLAKSLHHARVLIRQRHIRVRKQVVNIPSFIVRLDSQKHIDFS-LRSPY------G----GG-R--A-G-R----------V--KR--K-N-AK-K-----G---Q-------------G-------GA-------G----TGD----------------------D-E--EED-------
>Crotalus_adamanteus@AFJ51316
--------------------------------MPVARSWVCRKTYV----T--PRRPFEKSRLDQELKLIGEYGLRNKR-EVWRVKFTLA-KIRKAARELL-TLD----EKDQ-----------R-RLFEG-N-ALLRRLVRIGVL---------D-EG-K---MKLDYI-LGLKIEDFLERRLQTQVFK-LGLAKSIHHARVLIRQRHIRVRKQVVNIPSFIVRLDSQKHIDFS-LRSPY------G----GG-R--P-G-R----------V--KR--K-N-AK-K-----G---Q-------------G-------GA-------G----GGD----------------------D-E--EED-------
>Chelonia_mydas@EMP40612
-----------------------------XXXMPVARSWVCRKTYV----T--PRRPFEKSRLDQELKLIGEYGLRNKR-EVWRVKFTLA-KIRKAARELL-TLD----EKDP-----------K-RLFEG-N-ALLRRLVRIGVL---------D-EG-K---MKLDYI-LGLKIEDFLERRLQTQVFK-LGLAKSIHHARVLIRQRHIRVRKQVVNIPSFIVRLDSQKHIDFS-LRSPY------G----GG-R--P-G-R----------V--KR--K-N-AK-K-----G---Q-------------G-------GA-------G----GAD----------------------E-E--EED-------
>Clavelina_lepadiformis@CT02130507.H1.1
--------------------------------MPHARSLVYRKTYV----T--PRRPFEKARLDQELKLIGEYGLRNKR-EVWRVKYTLA-KIRKAARDLL-TLD----EKEP-----------R-RLFEG-N-ALLRRLVRIGVL---------D-EA-K---MKLDYV-LGLKIEDFLERRLQTQVFK-LGLAKSIHHARVLIRQRHIRVRKQVVNIPSFIVRLDSQKHIDFS-LRSPY------G----GG-R--P-G-R----------V--KR--R-N-MR-K-----E---S-------------G-------GG-------G----DEE----------------------D--------------
>Doliolum_nationalis@Dnat1460.H1.1
--------------------------------MPSAKSLVQSKTSI----G--PRRPYERANLDQELKYLGEYGLKNKK-EVWRVKYTLA-KIRKRARELL-TMD----EKNP-----------K-RLFEG-N-ALLRRLVRIGVL---------S-ED-K---MKLDFV-LGLKNEDFFERRLQTQVFK-LGLAKSIHHARILIRQRHIRVRRQVVNIPSYIVRLDSQKHIDFS-LRSPY------G----GG-R--P-G-R----------V--KR--K-N-QQ-K-----------------------G-------GD-------K----NDD----------------------D-D--DED-------
>Doliolum_nationalis@Dnat1846.H1.1
--------------------------------MPHARSFVNSKTFV----T--PRRPFEKSVLDQELKLIGEYGLRNKR-EVWRVKYTLA-KIRKAARELL-TLD----EKDP-----------K-RLFEG-N-ALLRRLVRIGVL---------D-ES-K---MKLDYV-LGLKVEDFFERRLQTQVFK-LGLAKSIHHARILIRQRHIRVRKQVVNIPSFIVRLDSQKHIDFS-LRSPY------G----GG-R--P-G-R----------V--KR--K-N-AQ-K-------------------------------GT-------G----GGD----------------------E-E--DED-------
>Salpa_fusiformis@Sfus5701.H1.1
--------------------------------MPHARSLVNSKTSV----T--PRRPYEKVRLDAELKLIGEYGLRNKR-EVWRVKFTLA-KIRKAARELL-TRE----EKDS-----------K-RLFEG-N-ALLRRLVRIGVL---------S-ED-R---MKLDYV-LGLKIEDFLERRLQTQVFK-LGLAKSIHHARTLIRHRHIRVRKQVVNIPSLIVRLDSQKHIDFS-LGSPY------G----GG-R--P-G-R----------V--KR--R-N-MR-K-----------------------G-------SG-------G----GDD----------------------E-G--DE--------
>Ophionotus_victoriae@CT01130529.H1.1
-----------------------------------MPQMVCSKTYV----T--PRRPFEKERLDQELKLIGEFGLRNKR-EVWRVKYTLA-KIRKAARDLL-TKD----EKDP-----------K-RLFEG-N-ALLRRLVRIGVL---------D-ET-K---MKLDFV-LGLRIEDFLERRLQTQVFK-LGLAKSIHHARVLIRQRHIRVRKQVVNIPSYLVRLDSQKHIDFS-LRSPY------G----GG-R--P-G-R----------V--KR--Q-N-MR-K-----G---P-------------S-------GG-------G----GGG----------------------G-D--EEED------
>Alligator_sinensis@XM_006014961.H1.1
--------------------------------MPVARSWVCRKTYV----T--PRRPFEKSRLDQELKLIGEYGLRNKR-EVWRVKFTLA-KIRKAARELL-TLD----EKDP-----------R-RLFEG-N-ALLRRLVRIGVL---------D-EG-K---MKLDYI-LGLKIEDFLERRLQTQVFK-LGLAKSIHHARVLIRQRHIRVRKQVVNIPSFIVRLDSQKHIDFS-LRSPY------G----GG-R--P-G-R----------V--KR--K-N-AK-K-----G---Q-------------G-------GA-------G----GGD----------------------D-E--EED-------
>Ambystoma_mexicanum@CT01131211.H1.1
--------------------------------MPVARSWVCRKTYV----T--PRRPFEKSRLDQELKLIGEYGLRNKR-EVWRVKFTLA-KIRKAARELL-TLD----EKDA-----------K-RLFEG-N-ALLRRLVRIGVL---------D-EG-K---MKLDYI-LGLKIEDFLERRLQTQVFK-LGLAKSIHHARVLIRQRHIRVRKQVVNIPSFIVRLDSQKHIDFS-LRSPY------G----GG-R--P-G-R----------V--KR--K-N-AK-K-----G---Q-------------G-------GG-------G----GGD----------------------E-E--EED-------
>Caiman_crocodilus@CT01131211.H1.1
--------------------------------MPVARSWVCRKTYV----T--PRRPFEKSRLDQELKLIGEYGLRNKR-EVWRVKFTLA-KIRKAARELL-TLD----EKDP-----------R-RLFEG-N-ALLRRLVRIGVL---------D-EG-K---MKLDYI-LGLKIEDFLERRLQTQVFK-LGLAKSIHHARVLIRQRHIRVRKQVVNIPSFIVRLDSQKHIDFS-LRSPY------G----GG-R--P-G-R----------V--KR--K-N-AK-K-----G---Q-------------G-------GA-------G----GGD----------------------D-E--EED-------
>Caretta_caretta@CT01131211.H1.1
--------------------------------MPVARSWVCRKTYV----T--PRRPFEKSRLDQELKLIGEYGLRNKR-EVWRVKFTLA-KIRKAARELL-TLD----EKDP-----------K-RLFEG-N-ALLRRLVRIGVL---------D-EG-K---MKLDYI-LGLKIEDFLERRLQTQVFK-LGLAKSIHHARVLIRQRHIRVRKQVVNIPSFIVRLDSQKHIDFS-LRSPY------G----GG-R--P-G-R----------V--KR--K-N-AK-K-----G---Q-------------G-------GA-------G----GAD----------------------E-E--EED-------
>Chelonoidis_nigra@Contig19687.H1.1
--------------------------------MPVARSWVCRKTYV----T--PRRPFEKSRLDQELKLIGEYGLRNKR-EVWRVKFTLA-KIRKAARELL-TLD----EKDP-----------K-RLFEG-N-ALLRRLVRIGGL---------D-EG-K---MKLDYI-LGLKIEDFLERRLQTQVFK-LGLAKSIHHARVLIRQRHIRVRKQVVNIPSFIVRLDSQKHIDFS-LRSPY------G----GG-R--P-G-R----------V--KR--K-N-AK-K-----G---Q-------------G-------GA-------G----GAD----------------------E-E--EED-------
>Chrysemys_picta_bellii@CT01131211.H1.1
--------------------------------MPVARSWVCRKTYV----T--PRRPFEKSRLDQELKLIGEYGLRNKR-EVWRVKFTLA-KIRKAARELL-TLD----EKDP-----------K-RLFEG-N-ALLRRLVRIGVL---------D-EG-K---MKLDYI-LGLKIEDFLERRLQTQVFK-LGLAKSIHHARVLIRQRHIRVRKQVVNIPSFIVRLDSQKHIDFS-LRSPY------G----GG-R--P-G-R----------V--KR--K-N-AK-K-----G---Q-------------G-------GA-------G----GAD----------------------E-E--EED-------
>Crocodylus_niloticus@CT01131211.H1.1
--------------------------------MPVARSWVCRKTYV----T--PRRPFEKSRLDQELKLIGEYGLRNKR-EVWRVKFTLA-KIRKAARELL-TLD----EKDP-----------R-RLFEG-N-ALLRRLVRIGVL---------D-EG-K---MKLDYI-LGLKIEDFLERRLQTQVFK-LGLAKSIHHARVLIRQRHIRVRKQVVNIPSFIVRLDSQKHIDFS-LRSPY------G----GG-R--P-G-R----------V--KR--K-N-AK-K-----G---Q-------------G-------GA-------G----GGD----------------------D-E--EED-------
>Cyclorana_alboguttata@Calb9171.H1.1
--------------------------------MPVARSWVCRKTYV----T--PRRPFEKSRLDQELKLIGEYGLRNKR-EVWRVKFTLA-KIRKAARELL-TLD----EKDP-----------K-RLFEG-N-ALLRRLVRIGVL---------D-EG-K---MKLDYI-LGLKIEDFLERRLQTQVFK-LGLAKSIHHARVLIRQRHIRVRKQVVNIPSFIVRLDSQKHIDFS-LRSPY------G----GG-R--P-G-R----------V--KR--K-N-AK-K-----G---Q-------------G-------GA-------G----GGD----------------------D-E--EED-------
>Cynops_pyrrhogaster@CT01131211.H1.1
--------------------------------MPVARSWVCRKTYV----T--PRRPFEKSRLDQELKLIGEYGLRNKR-EVWRVKFTLA-KIRKAARELL-TLD----EKDA-----------K-RLFEG-N-ALLRRLVRIGVL---------D-EG-K---MKLDYI-LGLKIEDFLERRLQTQVFK-LGLAKSIHHARVLIRQRHIRVRKQVVNIPSFIVRLDSQKHIDFS-LRSPY------G----GG-R--P-G-R----------V--KR--K-N-AK-K-----G---Q-------------G-------GG-------G----GAD----------------------E-E--EED-------
>Elaphe_guttata@CT01131211.H1.1
--------------------------------MPVARSWVCRKTYV----T--PRRPFEKSRLDQELKLIGEYGLRNKR-EVWRVKFTLA-KIRKAARELL-TLD----EKDQ-----------R-RLFEG-N-ALLRRLVRIGVL---------D-EG-K---MKLDYI-LGLKIEDFLERRLQTQVFK-LGLAKSIHHARVLIRQRHIRVRKQVVNIPSFIVRLDSQKHIDFS-LRSPY------G----GG-R--P-G-R----------V--KR--K-N-AK-K-----G---Q-------------G-------GA-------G----GAD----------------------D-E--EED-------
>Emys_orbicularis@Contig28203.H1.1
--------------------------------MPVARSWVCRKTYV----T--PRRPFEKSRLDQELKLIGEYGLRNKR-EVWRVKFTLA-KIRKAARELL-TLD----EKDP-----------K-RLFEG-N-ALLRRLVRIGVL---------D-EG-K---MKLDYI-LGLKIEDFLERRLQTQVFK-LGLAKSIHHARVLIRQRHIRVRKQVVNIPSFIVRLDSQKHIDFS-LRSPY------G----GG-R--P-G-R----------V--KR--K-N-AK-K-----G---Q-------------G-------GA-------G----GAD----------------------E-E--EED-------
>Eublepharis_macularius@CT01131211.H1.1
--------------------------------MPVARSWVCRKTYV----T--PRRPFEKSRLDQELKLIGEYGLRNKR-EVWRVKFTLA-KIRKAARELL-TLD----EKDQ-----------R-RLFEG-N-ALLRRLVRIGVL---------D-EG-K---MKLDYI-LGLKIEDFLERRLQTQVFK-LGLAKSIHHARVLIRQRHIRL-----------------------------------------------------------------------------------------------------------------------------------------------------------------
>Lampropholis_coggeri@CT02131211.H1.2
--------------------------------MPVARSWVCRKTYV----T--PRRPFEKSRLDQELKLIGEYGLRNKR-EVWRVKFTLA-KIRKAARELL-TLD----EKDQ-----------R-RLFEG-N-ALLRRLVRIGVL---------D-EG-K---MKLDYI-LGL----FLERRLQTQVFK-LGLAKSIHHARVLIRQRHIRVRKQVVNIPSFIVRLDSQKHIDFS-LRSPY------G----GG-R--P-G-R----------V--KR--K-N-AK-K-----G---Q-------------G-------GA-------G----GGD----------------------D-E--EED-------
>Notophthalmus_viridescens@Nvir14262.H1.1
--------------------------------MPVARSWVCRKTYV----T--PRRPFEKSRLXQELKLIGEYGLRNKR-EVWRVKFTLA-KIRKAARELL-TLD----EKDA-----------K-RLFEG-N-ALLRRLVRIGVL---------D-EG-K---MKLDYI-LGLKIEDFLERRLQTQVFK-LGLAKSIHHARVLIRQRHIRVRKQVVNIPSFIVRLDSQKHIDFS-LRSPY------G----GG-R--P-G-R----------V--KR--K-N-AK-K-----G---Q-------------G-------GG-------G----XAD----------------------E-E--E---------
>Pelodiscus_sinensis@toto37031.H1.1
--------------------------------MPVARSWVCRKTYV----T--PRRPFEKSRLDQELKLIGEYGLRNKR-EVWRVKFTLA-KIRKAARELL-TLD----EKDP-----------R-RLFEG-N-ALLRRLVRIGVL---------D-EG-K---MKLDYI-LGLKIEDFLERRLQTQAFK---------------------VRKQVVNIPSFIVRLDSQKHIDFS-LRSPY------G----GG-R--P-G-R----------V--KR--K-N-AK-K-----G---Q-------------G-------GA-------G----GAD----------------------E-G--EED-------
>Podarcis_sp.@CT01131211.H1.1
--------------------------------MPVARSWVCRKTYV----T--PRRPFEKSRLDQELKLIGEYGLRNKR-EVWRVKFTLA-KIRKAARELL-TLD----EKDQ-----------R-RLFEG-N-ALLRRLVRIGVL---------D-EG-K---MKLDYI-LGLKIEDFLERRLQTQVFK-LGLAKSIHHARVLIRQRHIRVRKQVVNIPSFIVRLDSQKHIDFS-LRSPS------C----GG-R--P-G-R----------V--KR--K-N-AK-K-----G---Q-------------G-------GA-------G----GGD----------------------D-E--EED-------
>Pogona_vitticeps@CT01131211.H1.1
--------------------------------MPVARSWVCRKTYV----T--PRRPFEKSRLDQELKLIGEYGLRNKR-EVWRVKFTLA-KIRKAARELL-TLD----EKDQ-----------R-RLFEG-N-ALLRRLVRIGVL---------D-EG-K---MKLDYI-LGLKIEDFLERRLQTQVFK-LGLAKSIHHARVLIRQRHIRVRKQVVNIPSFIVRLDSQKHIDFS-LRSPY------G----GG-R--P-G-R----------V--KR--K-N-AK-K-----G---Q-------------G-------GA-------G----GGD----------------------D-E--EED-------
>Protopterus_annectens@CT01131211.H1.1
------------------------------------RSWVCRKTYV----T--PRRPFEKSRLDQELKLIGEYGLRNKR-EVWRVKFTLA-KIRKAARELL-TLD----EKDP-----------R-RLFEG-N-ALLRRLVRIGVL---------D-EG-K---MKLDYI-LGLKIEDFLERRLQTQVFK-LGLAKSIHHARVLIRQRHIRVRKQVVNIPSFIVRLDSQKHIDFS-LRSPY------G----GG-R--P-G-R----------V--KR--K-N-AK-K-----G---Q-------------G-------GG-------G----GGD----------------------D-E--EED-------
>Python_regius@Preg30976.H1.1
--------------------------------MPVARSWVCRKTYV----T--PRRPFEKSRLDQELKLIGEYGLRNKR-EVWRVKFTLA-KIRKAARELL-TLD----EKDQ-----------R-RLFEG-N-ALLRRLVRIGVL---------D-EG-K---MKLDYI-LGLKIEDFLERRLQTQVFK-LGLAKSIHHARVLIRQRHIRVRKQVVNIPSFIVRLDSQKHIDFS-LRSPY------G----GG-R--P-G-R----------V--KR--K-N-AK-K-----G---Q-------------G-------GA-------G----GAD----------------------D-E--EED-------
>Python_regius@CT01131211.H1.1
--------------------------------MPVARSWVCRKTYV----T--PRRPFEKSRLDQELKLIGEYGLRNKR-EVWRVKFTLA-KIRKAARELL-TLD----EKDQ-----------R-RLFEG-N-ALLRRLVRIGVL---------D-EG-K---MKLDYI-LGLKIEDFLERRLQTQVFK-LGLAKSIHHARVLIRQRHIRVRKQVVNIPSFIVRLDSQKHIDFS-LRSPY------G----GG-R--P-G-R----------V--KR--K-N-AK-K-----G---Q-------------G-------GA-------G----GGD----------------------D-E--EED-------
>Rana_chensinensis@Rche28982.H1.1
--------------------------------MPVARSWVCRKTYV----T--PRRPFEKSRLDQELKLIGEYGLRNKR-EVWRXKFXLA-KIRKAXRELL-XLD----EKDP-----------K-RLFEX-N-ALLRRXVRIGVL---------D-EG-K---MKLDYI-LGLKIEDFLERRLQTQVFK-LGLAKSXHHARVLIRQRHIR------------VRLDSQKHIDFS-LRSPY------G----GG-R--P-G-R----------V--KR--N-N-AK-K-----G---Q-------------G-------GA-------G----GG--------------------------------------
>Trachemys_scripta@CT01131211.H1.1
-------------------------------------------------------------------------------------------------------------------------------------------------------------EG-K---MKLDYI-LGLKIEDFLERRLQTQVFK-LGLAKSIHHARVLIRQRHIRVRKQVVNIPSFIVRLDSQKHIDFS-LRSPY------G----GG-R--P-G-R----------V--KR--K-N-AK-K-----G---Q-------------G-------GA-------G----GAD----------------------E-E--EED-------
