# Supplementary material for: A phylogenomic framework and timescale for comparative studies of tunicates
Source: BMC Biol. 2018 Apr 13;16:39. doi: 10.1186/s12915-018-0499-2 (PMC5899321; doi:10.1186/s12915-018-0499-2)
Supplement: Supplementary file 4 — Supporting data. Transcriptome assemblies, alignments, and trees. (ZIP 38502 kb) [file 12915_2018_499_MOESM4_ESM.zip › 12915_2018_499_MOESM4_ESM/12915_2018_499 (Delsuc) Files Updated 23-03-2018/rrp46-B.fasta]

>Xenoturbella_bocki@001.H1.1
-----------------------------------------------------------------------------------------------------------------------------------------------------------------------------------------------------------------------------------------------------------------------------------------------------------------------------------------------------------------------------------------------------------------------------------CVCVNATTLALIDAGVAVKDYVCSCSV------------------S--S------I---V-----D---------------------------R----R-----------------------------------AV-DINYVEE---S--------S-----------------------V-----H----------P-N-----MTVAL-----LP--K----------------------S-GQ------------------I--V-------L---ME-M---S----SR-L-H--I----D-QLDG-M---IDASTKAC----RDVHR-VLDQTVR---HHLA-E-----G---A----Q------L------L-----------------------------------------------------------------------------------------------------------------------------------------------------------------------------------------------------------------------------------------------------------------------------------------------------------------
>Oikopleura_dioica@CT01100401.H1.1
----------------------------------------------------M-E--L---LS-D-----------E---------GF----RFDGRR--AAE--FRKI------QGRLG---------V-FD---------------H----ADGSAILQQGNTKVLAAVFGPR-QP----M-----------------------------A--SQ--H-------G--A--V-----S-----Q-----E-----K-C-IVDVEYSRAAF-----A-S----A--E-----------RK---R----R----A---RG-------------------------------DK----KA-Q-E-----ISLSLKKTFEATI-L----TTLYP-RSAISIFVE-VLQ-ADG--GD----YAVCVNAATLALIDAGIPIRDVCCAVSC------------------G--VA-----I---K-----D---------------------------NVAY-S-----------------------------------LL-DLAYSEE---S--------A-----------------------R-----I----------P-T-----IVATG-----MP--K----------------------T-GE------------------M--V-------F---FE-V---E----SR-L-H--M----D-YLEK-I---TKDISEAI----KNIYH-QLNTII--------------------------------------------------------------------------------------------------------------------------------------------------------------------------------------------------------------------------------------------------------------------------------------------------------------------------------------------------------
>Oikopleura_dioica@CBY32963
----------------------------------------------------M-E--L---LS-D-----------E---------GF----RFDGRR--AAE--FRKI------QGRLG---------V-FD---------------H----ADGSAILQQGNTKVLAAVFGPR-QP----M-----------------------------A--SQ--H-------G--A--V-----S-----Q-----E-----K-C-IVDVEYSRAAF-----A-S----A--E-----------RK---R----R----A---RG-------------------------------DK----KA-Q-E-----ISLSLKKTFEATI-L----TTLYP-RSAISIFVE-VLQ-ADG--GD----YAVCVNAATLALIDAGIPIRDVCCAVSC------------------G--VA-----I---K-----D---------------------------NVAY-S-----------------------------------LL-DLAYSEE---S--------A-----------------------R-----I----------P-T-----IVATG-----MP--K----------------------T-GE------------------M--V-------F---FE-V---E----SR-L-H--M----D-YLRA-Q---I-------------------------------------------------------------------------------------------------------------------------------------------------------------------------------------------------------------------------------------------------------------------------------------------------------------------------------------------------------------------------------
>Ciona_intestinalis@XP_002131069
----------------------------------------------M-AG--F-E--L---IS-D-----------E---------GY----RFDGRK--PSE--LRRV------RCNMG---------V-FT---------------Q----ADGSAYIEQGNTKVLAAIYGPH-EA----S-----------------------------N--NM--R-------S--R--V-----C-----L-----D-----K-C-FINCEFSQAMF-----S-S----A--E-----------RK---K----R----S---RG-------------------------------DR----KG-K-D-----MSAHIKQTFEAAV-R----TQLYP-RSQIDIYLQ-VLH-SDG--SL----YCACVNAATLALIDAGIAMKDYVCACSA------------------S--L------T---K-----E---------------------------T----S-----------------------------------LI-DINHVEE---L--------A-----------------------G-----C----------A-E-----FSAAI-----MP--K----------------------L-DQ------------------I--I-------Y---SE-L---N----GR-I-H--Q----D-ELGQ-L---VDAVTNGC----KDIFA-VIDRFVR---SRLE-E-----T---A----S------Y------F--------THS------------------------------------------------------------------------------------------------------------------------------------------------------------------------------------------------------------------------------------------------------------------------------------------------------
>Ciona_savignyi@51683524.51
----------------------------------------------M-AG--M-E--L---VS-D-----------Q---------GY----RIDGRK--PSE--LRRI------RCNMG---------V-FT---------------Q----ADGSAYIEQGNTKVLAAIYGPH-EA----S-----------------------------N--NM--R-------N--R--V-----C-----L-----D-----R-G-FVNCEFSQATF-----S-S----A--E-----------RK---K----R----S---RG-------------------------------DR----KG-R-D-----ISAHIKQTFEAAI-R----TSLYP-RSQIDIYLQ-VLH-SDG--SL----YCACVNAATLALIDAGIAMKDYVCACSA------------------S--L------T---K-----G---------------------------S----S-----------------------------------LI-DINHVEE---L--------A-----------------------G-----C----------A-E-----FSASI-----LP--K----------------------L-DQ------------------I--I-------Y---SE-L---N----GR-I-H--Q----D-ELGL-L---VDAVSTGC----RDIFA-VIDQFVR---SRLA-E-----T---A------------------------------------------------------------------------------------------------------------------------------------------------------------------------------------------------------------------------------------------------------------------------------------------------------------------------------------
>Clavelina_lepadiformis@CT01091006.H1.2
----------------------------------------------M-AG--L-E--L---LS-D-----------Q---------GY----RIDGRK--PDE--LRRI------RCKLG---------V-FT---------------Q----ADGSAYIEQGNTKVLAAIYGPR-EA----D-----------------------------Q--NM--R-------N--Q--I-----C-----H-----D-----K-C-FLNCEYTQATF-----S-T----A--E-----------RK---H----R----S---RG-------------------------------DR----KG-Q-D-----MSTHIKQTFEATI-Q----TSLYP-RSQIDIYLQ-VLQ-ADG--SN----YCACINAASLALIDAGIAMKDYVCACSA------------------S--L------T---K-----G---------------------------K----P-----------------------------------VI-DINHVEE---S--------S-----------------------D-----C----------A-E-----LSVAI-----LP--K----------------------L-DQ------------------I--V-------Y---SE-L---N----GR-L-H--A----N-ELPD-V---IDAVVRGC----KDLFV-VMDRTVR---EHLE-E-----T---A----T------T------F--------THS------------------------------------------------------------------------------------------------------------------------------------------------------------------------------------------------------------------------------------------------------------------------------------------------------
>Dendrodoa_grossularia@Dvar75066.H1.1
-----------------------------------------------------------------------------------------------------------------------------------FS---------------Q----ADGSAYIEQGNTKVLAAVYGPH-EP----A-----------------------------A--NM--R-------S--Q--I-----L-----N-----D-----K-A-FINCEYSQATF-----S-T----A--E-----------RK---H----R----S---RG-------------------------------DR----KG-Q-E-----LSTHIKQTFEASI-L----TSLYP--------------------------------------------------------------------------------------------------------------------------------------------------------------------------------------------------------------------------------------------------------------------------------------------------------------------------------------------------------------------------------------------------------------------------------------------------------------------------------------------------------------------------------------------------------------------------------------------------------------------------------------------------------------------------------------------------------------------------------------
>Molgula_tectiformis@68089482.3
----------------------------------------------L-SK--M-E--L---LS-D-----------Q---------NY----RMDGRK--PSE--LRRI------RCKLG---------V-FQ---------------Q----PDGSAYIEQGNTKVLAAVYGPH-EP----S-----------------------------P--DC--K-------A--Q--T-----L-----Q-----D-----R-A-FIKCEYSQATF-----S-G----A--E-----------RK---K----R----S---RG-------------------------------DR----KG-Q-E-----LSMHIRQTFEAAI-L----TDRYP-RSQIDICLQ-VLQ-LDG--GN----FCACVNAATLALIDAGIALKDYVCACSV------------------S--L------V---N-----G---------------------------T----P-----------------------------------LV-DINHLEQ---S--------S-----------------------D-----S----------P-E-----LSAAI-----LP--K----------------------L-DE------------------I--V-------Y---FE-L---N----SR-M-H--E----E-ELEQ-A---LDAVSSGC----KDVFA-AIDITVQ---EHVK------------------------------------------------------------------------------------------------------------------------------------------------------------------------------------------------------------------------------------------------------------------------------------------------------------------------------------------------
>Bostrichobranchus_pilularis@Bpil104729.H1.2
-------------------------------------------------------------------------------------------------------------------------------------------------------------------------------------------------------------------------------------------------------------------------EYSQATF-----S-A----A--E-----------RK---K----R----S---HG-------------------------------DR----KA-Q-E-----LSMHIRETFEASI-L----LARYP-RSQIDICLQ-ILQ-SDG--GN----YCACVNAATLALIDAGIALKDYVCACSV------------------S--L------V---N-----G---------------------------T----P-----------------------------------LV-DINHVEQ-----------------------------------------------------------------------------------------------------------------------------------------------------------------------------------------------------------------------------------------------------------------------------------------------------------------------------------------------------------------------------------------------------------------------------------------------------------------------------------------------------------------------------------------------------------
>Molgula_gulf@CT01091006.H1.1
----------------------------------------------------M-E--L---LS-D-----------Q---------NY----RLDGRK--PPE--LRQI------RCKLG---------V-FQ---------------Q----PDGSAYIEQGNTKVLAAVYGPH-EA----D-----------------------------N--DS--K-------S--Q--I-----L-----Q-----D-----R-A-FVKCEYSQATF-----S-G----A--D-----------RK---K----R----S---KG-------------------------------DR----KG-K-E-----LSMHIKETFEAAI-L----TSRYP-RSQIDICLQ-ILQ-LDG--GN----YCACVNAATLALIDAGIALKDYVCACSV------------------S--L------V---N-----G---------------------------T----P-----------------------------------LV-DINHLEQ---S--------S-----------------------D-----C----------P-E-----LSVAL-----LP--K----------------------L-DE------------------I--V-------Y---FE-L---N----SK-M-H--E----E-DLSK-A---LDAVSSGC----KDVFA-AIDLTVQ---DHVK------------------------------------------------------------------------------------------------------------------------------------------------------------------------------------------------------------------------------------------------------------------------------------------------------------------------------------------------
>Molgula_occidentalis@CT01091006.H1.2
----------------------------------------------------M-E--L---LS-D-----------Q---------SY----RCDGRK--PSE--LRQI------RCKLG---------V-FQ---------------Q----PDGSAYIEQGNTKVLVAVYGPH-EP----S-----------------------------S--DT--R-------S--Q--T-----L-----Q-----D-----R-A-FIKCEYSQATF-----S-T----A--E-----------RK---R----R----P---RG-------------------------------DR----KG-Q-E-----LSMHLKQTFEAAI-L----TSRYP-RSQIDICVQ-VLQ-LDG--GN----FCACVNASTLALIDAGIALKDYVCACSV------------------T--M------Y---N-----G---------------------------T----P-----------------------------------LV-DINHSEQ---S--------A-----------------------D-----C----------P-E-----LSAAM-----LP--K----------------------L-DE------------------I--V-------Y---FE-L---N----SR-M-H--E----D-ELSK-A---LDAVSTGC----KDVFA-AIDITVQ---DHVK------------------------------------------------------------------------------------------------------------------------------------------------------------------------------------------------------------------------------------------------------------------------------------------------------------------------------------------------
>Bos_taurus@CAD58792
----------------------------------------------M-AG--L-E--L---LS-D-----------Q---------GY----RVDGRR--AGE--LRKI------QARMG---------V-FA---------------Q----ADGSAYIEQGNTKALAVVYGPH-EI----R-----------------------------G--S---R-------A--R--A-----L-----P-----D-----R-A-LVNCQYSSATF-----S-T----G--E-----------RK---R----R----P---HG-------------------------------DR----KS-C-E-----MGLQLRQTFEAAI-L----TQLHP-RSQIDIYVQ-VLQ-ADG--GT----YAACVNAATLAVLDAGIPMRDFVCACSA------------------G--F------V---D-----G---------------------------T----A-----------------------------------LA-DLSHVEE---A--------A-----------------------G-----G----------P-Q-----LALAL-----LP--A----------------------S-GQ------------------I--A-------L---LE-M---D----AR-L-H--E----D-HLEQ-V---LEAAARAS----RDVHT-VLDRVVR---QHVQ-E-----A---S----V------L------L--------GD-------------------------------------------------------------------------------------------------------------------------------------------------------------------------------------------------------------------------------------------------------------------------------------------------------
>Homo_sapiens@Q9NPD3
----------------------------------------------M-AG--L-E--L---LS-D-----------Q---------GY----RVDGRR--AGE--LRKI------QARMG---------V-FA---------------Q----ADGSAYIEQGNTKALAVVYGPH-EI----R-----------------------------G--S---R-------A--R--A-----L-----P-----D-----R-A-LVNCQYSSATF-----S-T----G--E-----------RK---R----R----P---HG-------------------------------DR----KS-C-E-----MGLQLRQTFEAAI-L----TQLHP-RSQIDIYVQ-VLQ-ADG--GT----YAACVNAATLAVLDAGIPMRDFVCACSA------------------G--F------V---D-----G---------------------------T----A-----------------------------------LA-DLSHVEE---A--------A-----------------------G-----G----------P-Q-----LALAL-----LP--A----------------------S-GQ------------------I--A-------L---LE-M---D----AR-L-H--E----D-HLER-V---LEAAAQAA----RDVHT-LLDRVVR---QHVR-E-----A---S----I------L------L--------GD-------------------------------------------------------------------------------------------------------------------------------------------------------------------------------------------------------------------------------------------------------------------------------------------------------
>Mus_musculus@EDL29545
-------------------------------------------XXXM-AG--L-E--L---LS-D-----------Q---------GY----RIDGRR--AGE--LRKI------QARMG---------V-FA---------------Q----ADGSAYIEQGNTKALAVVYGPH-EI----R-----------------------------G--S---R-------S--R--A-----L-----P-----D-----R-A-LVNCQYSSATF-----S-T----G--E-----------RK---R----R----P---HG-------------------------------DR----KS-C-E-----MGLQLRQTFEAAI-L----TQLHP-RSQIDIYVQ-VLQ-ADG--GT----YAACVNAATLAVMDAGIPMRDFVCACSA------------------G--F------V---D-----G---------------------------T----A-----------------------------------LA-DLSHVEE---A--------A-----------------------G-----G----------P-Q-----LALAL-----LP--A----------------------S-GQ------------------I--A-------L---LE-M---D----SR-L-H--E----D-HLEQ-V---LEAAAQAA----RGVHT-LLDLVVR---QHVQ-E-----A---S----V------S------L--------GD-------------------------------------------------------------------------------------------------------------------------------------------------------------------------------------------------------------------------------------------------------------------------------------------------------
>Monodelphis_domestica@XP_001364428
----------------------------------------------M-AG--L-E--L---LS-D-----------Q---------GY----RVDGRR--AGE--LRKI------QARMG---------V-FA---------------Q----ADGSAYIEQGNTKALAVVYGPH-EM----R-----------------------------G--S---R-------S--R--A-----L-----P-----D-----R-A-LVNCQYSMATF-----S-T----G--E-----------RK---R----R----P---HG-------------------------------DR----KA-C-E-----MGLQLRQTFEAAI-L----TQLYP-RSQIDIYVQ-VLQ-ADG--GN----YAACVNAATLAVLDAGIPMRDFVCACSA------------------G--F------V---D-----G---------------------------T----A-----------------------------------LA-DLSHVEE---A--------A-----------------------G-----G----------P-Q-----LALAL-----LP--A----------------------S-GQ------------------L--A-------L---LE-M---D----AR-L-H--E----D-HLQQ-V---LEVASQAA----RDVHA-LLDRVVR---QHVR-E-----A---A----L------L------L--------GD-------------------------------------------------------------------------------------------------------------------------------------------------------------------------------------------------------------------------------------------------------------------------------------------------------
>Ornithorhynchus_anatinus@XP_001515504
----------------------------------------------M-AG--L-E--L---LS-D-----------E---------GY----RVDGRR--AGE--LRKI------EARMG---------V-FA---------------Q----ADGSAYIEQGNTKALAVVYGPH-EM----R-----------------------------G--L---R-------S--R--A-----L-----P-----D-----R-A-LVNCQFSMATF-----S-T----G--E-----------RK---R----R----P---HG-------------------------------DR----KA-T-E-----MSQHLQQTFEDAI-L----TQLYP-RSQIDIYVQ-ILQ-ADG--GN----YAACVNAATLAVLDAGIPLRDFVCASSA------------------G--F------V---E-----D---------------------------T----P-----------------------------------LA-DLSYVEE---A--------A-----------------------G-----G----------P-Q-----VALAL-----LP--G----------------------S-GQ------------------I--T-------L---LG-L---D----AR-V-H--E----D-HLER-V---LEAATAAA----RDVHT-VLDRVVR---RHVR-Q-----M---S----A------L------L--------GE-------------------------------------------------------------------------------------------------------------------------------------------------------------------------------------------------------------------------------------------------------------------------------------------------------
>Danio_rerio@AAH59525
----------------------------------------------M-AG--L-E--L---LS-D-----------Q---------GY----RLDGRK--ATE--LRKV------QARMS---------V-FA---------------Q----ADGSAYLEQGNTKALAVVYGPH-EI----R-----------------------------G--S---R-------S--K--S-----L-----H-----D-----R-A-IINCQYSMATF-----S-T----A--E-----------RK---R----R----P---HG-------------------------------DR----KS-S-E-----MSLHLKQTFEAAV-L----TELYP-RSQIDIYVK-ILQ-ADG--GN----YSACVNAATLALVDAGIPMRDYVCACSA------------------G--F------V---E-----G---------------------------T----P-----------------------------------LA-DLCHAEE---S--------G-----------------------G-----G----------T-A-----LALAL-----LP--R----------------------S-GN------------------I--A-------L---LQ-M---D----AR-L-H--Q----D-HLDT-L---MEAAMTAC----KEFSK-VLDSVVR---QHLE-E-----V---S----D------L------T--------RD-------------------------------------------------------------------------------------------------------------------------------------------------------------------------------------------------------------------------------------------------------------------------------------------------------
>Callorhinchus_milii@CT01070720.H1.1
----------------------------------------------M-AG--L-E--L---LS-D-----------Q---------GY----RVDGRK--AAE--LRKL------RARMG---------V-FG---------------Q----ADGSAYIEQGNTKALAVVYGPH-EV------------------------------------------------------------------------------------------------------------------------------------------------------------------------------------------------------------------------------------------------------------------------------------------------------------------------------------------------------------------------------------------------------------------------------------------------------------------------------------------------------------------------------------------------------------------------------------------------------------------------------------------------------------------------------------------------------------------------------------------------------------------------------------------------------------------------------------------------------------------------------------------------------------------------------------------------------------
>Xenopus_tropicalis@AAH80330
----------------------------------------------M-AG--L-E--L---LS-D-----------Q---------GY----RVDGRK--AGE--LRKI------RARMG---------V-FA---------------Q----ADGSAYIEQGNTKALAVVYGPH-EI----R-----------------------------G--S---R-------S--K--M-----L-----H-----D-----R-S-VVNCQYSMATF-----S-T----G--E-----------RK---R----R----P---HG-------------------------------DR----KS-S-E-----MTLHLKQTFEAAI-L----TQLYP-RSQIDIYVQ-ILQ-ADG--GN----YCTCVNAATLAVIDAGIPMRDYVCASSA------------------G--F------I---E-----D---------------------------T----P-----------------------------------LA-DLSYVEE---A--------A-----------------------G-----G----------P-Q-----LALAL-----LP--K----------------------S-DQ------------------I--A-------L---LE-M---N----SR-L-H--E----D-HLER-V---MDAASKAC----KDVYA-VLDQVVR---EHLQ-E-----L---T----T------L------L--------GDR-T---AA-----------------------------------------------------------------------------------------------------------------------------------------------------------------------------------------------------------------------------------------------------------------------------------------------
>Xenopus_laevis@AAH87307
----------------------------------------------M-AG--M-E--L---LS-D-----------Q---------GY----RVDGRK--AGE--LRKI------RARMG---------V-FA---------------Q----ADGSAYIEQGNTKALAVVYGPH-EI----R-----------------------------G--S---R-------S--K--M-----L-----H-----D-----R-C-VINCQYSMATF-----S-T----G--E-----------RK---R----R----P---HG-------------------------------DR----KS-S-E-----MTLHLKQTFEAAI-L----TQLYP-RSQIDIYVQ-ILQ-ADG--GN----YCTCVNAATLAVIDAGIPMRDYVCACSA------------------G--F------I---E-----D---------------------------T----P-----------------------------------LA-DLSYVEE---A--------T-----------------------G-----G----------P-Q-----LALAL-----LP--K----------------------S-DQ------------------I--A-------L---LE-M---N----SR-L-H--E----D-HLER-V---MEAVSKAC----KDVYT-VLDQVVR---EHAQ-E-----V---T----T------L------L--------GDT-T---TA-----------------------------------------------------------------------------------------------------------------------------------------------------------------------------------------------------------------------------------------------------------------------------------------------
>Petromyzon_marinus@51790291.72
----------------------------------------------M-AG--L-E--L---LS-D-----------Q---------GY----RIDGRK--ASE--LRKI------ACRMG---------V-FA---------------Q----ADGSAYVEQGNTKALAVVYGPH-EM----R-----------------------------G--N---R-------G--K--A-----M-----H-----D-----R-A-LVNCQYSMATF-----S-T----G--E-----------RK---R----R----P---HG-------------------------------DR----KS-I-E-----MSMHLRQTFEAAI-M----TQQYP-RSQIDIYVQ-ILQ-SDG--GN----YCACVNAATLALVDAGIPLKDYVCACSV------------------G--F------V---D-----D---------------------------T----P-----------------------------------LV-DISFVEE---S--------A-----------------------G-----G----------P-E-----LALAL-----LP--K----------------------S-EQ------------------I--A-------L---LE-L---N----SR-L-H--Q----D-HLPA-V---LEAATRAC----KDVHA-VLDRVVR---EHLQ-E-----A---T----S------Q------L--------G--------------------------------------------------------------------------------------------------------------------------------------------------------------------------------------------------------------------------------------------------------------------------------------------------------
>Branchiostoma_floridae@EEN68432
----------------------------------------------M-AG--L-E--I---IS-D-----------Q---------GY----RIDGRR--SSE--LRKV------CARMG---------V-FT---------------Q----ADGSAYIEQGNTKALATVYGPH-EV----R-----------------------------K--G---R-------G--K--I-----Q-----H-----D-----R-A-VVNCQFSMATF-----S-T----G--E-----------RK---S----R----P---KG-------------------------------DR----RS-Q-E-----MSMHLRQTFEAVI-V----TELFP-RSQIDIYVQ-ILQ-ADG--GN----YCACVNAATLAVIDAGIPMKDYVCACTA------------------G--F------I---Q-----D---------------------------S----P-----------------------------------LL-DISYVEE---S--------A-----------------------G-----A----------P-F-----LTVAM-----MP--K----------------------S-EQ------------------I--V-------L---LE-M---N----SR-L-H--A----D-NMEK-V---LDLATQGC----KDVFA-VLDRHVR---DHVS-E-----S---H----A------L------M--------TAS------------------------------------------------------------------------------------------------------------------------------------------------------------------------------------------------------------------------------------------------------------------------------------------------------
>Patiria_pectinifera@93343577.1
----------------------------------------------M-AG--I-E--L---LS-D-----------Q---------GF----RVGGRR--PHE--LRKI------QCRMG---------V-FR---------------Q----ADGSAYIEQGNTRALATVYGPH-EA----S-----------------------------G--G---R-------V--R--A-----Q-----H-----D-----R-V-TINCQYSMATF-----S-T----G--E-----------RK---K----R----P---MG-------------------------------DR----KS-Q-E-----MSQNLQRTFEAAI-M----TQLYP-RSQIDIYVQ-VLQ-ADG--GN----YCACVNAATLAIIDAGIPMRDYVCACSA------------------G--F------V---S-----D---------------------------T----P-----------------------------------LV-DISYLEE---S--------L-----------------------G-----G----------P-D-----MIVAL-----LP--K----------------------S-EQ------------------I--A-------L---FQ-L---N----SR-L-H--A----D-HLSK-V---LD------------------------------------------------------------------------------------------------------------------------------------------------------------------------------------------------------------------------------------------------------------------------------------------------------------------------------------------------------------------------------
>Patiria_miniata@CT01100918.H2.1
----------------------------------------------M-AG--I-E--L---LS-D-----------Q---------GF----RVDGRR--PHE--LRKI------QCRMG---------V-FR---------------Q----ADGSAYIEQGNTRALATVYGPH-EA----S-----------------------------G--G---R-------V--R--A-----Q-----H-----D-----R-V-TINCQYSMATF-----S-T----G--E-----------RK---K----R----P---MG-------------------------------DR----KS-Q-E-----MSQNLQRTFEAAI-M----TQLYP-RSQIDIYVQ-VLQ-ADG--GN----YCACVNAATLAIIDAGIPMRDYVCACSA------------------G--F------V---S-----D---------------------------T----P-----------------------------------LV-DISYLEE---S--------L-----------------------G-----G----------P-D-----MIVAL-----LP--K----------------------S-EQ------------------I--A-------L---FQ-L---N----SR-L-H--A----D-HLSK-V---LDMATKGC----KDIHT-VLDGAVR---DHVS-E-----V---T----D------S------M-----------------------------------------------------------------------------------------------------------------------------------------------------------------------------------------------------------------------------------------------------------------------------------------------------------------
>Saccoglossus_kowalevskii@XP_002736568
----------------------------------------------M-AG--I-E--L---LS-D-----------Q---------GF----RADGRR--PHE--LRKI------RCRMG---------V-FR---------------Q----ADGSAYIEQGNTKVLATVYGPH-EI----T-----------------------------G--G---R-------S--K--A-----L-----H-----D-----K-V-LLNCQYSMATF-----S-T----G--E-----------RK---T----R----P---KG-------------------------------DR----RS-Q-E-----MSMNLRRTFQAAI-L----THLYP-RSQIDIYVQ-VLQ-SDG--GN----YCACVNAATLAVIDAGIPMRDYVCACTS------------------S--L------L---E-----D---------------------------T----P-----------------------------------VV-DISYLEE---S--------V-----------------------G-----S----------P-E-----MVVAL-----LP--K----------------------S-EQ------------------I--V-------L---FQ-Q---N----SR-L-H--V----D-NLEK-V---LDMGIKGC----TDVYG-ILDQSVR---EHVT-E-----V---S----N------L------M--------MST------------------------------------------------------------------------------------------------------------------------------------------------------------------------------------------------------------------------------------------------------------------------------------------------------
>Strongylocentrotus_purpuratus@3480345
----------------------------------------------M-AG--L-E--L---LS-D-----------E---------GF----RLDGRR--PSE--LRKI------RLRLG---------V-FD---------------Q----ADGSAYIEQGNTKALATVYGPH-EV----L-----------------------------G--G---K-------G--K--P-----L-----H-----D-----K-V-IINCQYSMATF-----S-T----N--E-----------RK---N----R----P---QG-------------------------------DR----KS-T-E-----MSLHLQRTFEATI-Q----THLYP-RSQIDIFVQ-ILQ-ADG--GN----YCACVNAATLAIINAGIPMKDYVCACSS------------------G--Y------V---N-----N---------------------------T----P-----------------------------------LT-DVSYLEE---S--------Q-----------------------G-----G----------P-V-----VTVAM-----LP--K----------------------S-EQ------------------I--A-------L---FK-M---D----NR-L-H--V----D-HLEQ-V---LEVASKGC----KDMYA-VMNAAVK---EHVS-R-----M---A----K------S------M--------ECS------------------------------------------------------------------------------------------------------------------------------------------------------------------------------------------------------------------------------------------------------------------------------------------------------
>Paracentrotus_lividus@CT01070709.H1.1
----------------------------------------------M-AG--L-E--L---LS-D-----------E---------GF----RLDGRR--PSE--LRKI------RCRLG---------V-FD---------------Q----ADGSAYIEQGNTKALATVYGPH-EV----V-----------------------------G--G---K-------G--K--P-----Q-----H-----D-----K-V-TINCQYSMATF-----S-T----N--E-----------RK---N----R----P---QG-------------------------------DR----KS-T-E-----MSLHLQRTFEATI-Q----TQLYP-RSQIDIFVQ-ILQ-ADG--GN----YCACVNAATLAIINASIPMKDYVCACSS------------------G--F------V---N-----N---------------------------T----P-----------------------------------LT-DVSYLEE---S--------Q-----------------------G-----G----------P-V-----VTVAM-----LP--K----------------------S-DQ------------------I--A-------L---FK-M---N----NR-L-H--V----D-HLEE-I---LGVASKGC----KDMYA-VMDAAVK---EHVS-R-----M---A----K------S------M--------ECS------------------------------------------------------------------------------------------------------------------------------------------------------------------------------------------------------------------------------------------------------------------------------------------------------
>Anolis_carolinensis@XP_003230637
---------------------------------------------------------------------------------------------------------------------------------------------------------------------------------M----R-----------------------------G--S---R-------S--K--A-----L-----H-----D-----Q-A-VVNCQFSLATF-----S-T----G--E-----------RK---R----R----P---HG-------------------------------DR----QT-S-E-----MSLHLKQTFEAAI-L----TQLYP-RSQIDIYVQ-ILQ-ADG--GN----YCASVNAATLAVIDAGIPLRDYVCASSA------------------G--F------I---E-----D---------------------------T----P-----------------------------------LA-DLNYVEE---A--------S-----------------------G-----G----------P-Q-----LALAL-----LP--K----------------------S-EQ------------------I--A-------L---LE-M---N----AR-L-H--E----D-HLER-I---MEAASKAC----KDVYL-VLDQVVR---EHLQ-E-----V---T----A------A------L--------GK-------------------------------------------------------------------------------------------------------------------------------------------------------------------------------------------------------------------------------------------------------------------------------------------------------
>Eucidaris_tribuloides@SRA1577674.H1.2
--------------------------------------------------------------------------------------------------------------------------------------------------------------------------------------------------------------------------------------------------------------------------------------------------------------------------------------------------------------------------------------------------------------IYVQ-ILQ-ATG--AN----YCACVNAATLAVINAGIPLKDYVCACTA------------------G--F------V---R-----D---------------------------T----P-----------------------------------LA-DVSYLEE---T--------Q-----------------------G-----G----------P-V-----VTVAL-----LP--K----------------------S-GQ------------------I--A-------L---FK-M---D----SP-L-H--V----D-HLEE-V---LDAASSGC----KDMYA-VMDTAVR---EHVS-H-----M---A----K------S------M--------EAS------------------------------------------------------------------------------------------------------------------------------------------------------------------------------------------------------------------------------------------------------------------------------------------------------
>Lytechinus_variegatus@JH432719.H1.3
----------------------------------------------M-AG--L-E--L---LS-D-----------E---------GF----RLDGRR--PSE--LRKI------QCRLG---------V-FD---------------R----ADGSAYIEQGNTKALATVYGPH-EV----V-----------------------------G--G---K-------G--K--P-----Q-----H-----D-----K-V-TINCQYSMATF-----S-T----N--E-----------RK---N----R----P---QG-------------------------------DR----KS-T-E-----MSLHLQRTFEATI-Q----TQLYP-RSQIDIFVQ-ILQ-ADG--GN----YCACVNAATLAIINAGIPMKDYVCACSS------------------G--F------V---N-----N---------------------------T----P-----------------------------------LS-DVSYLEE---S--------Q-----------------------G-----G----------P-V-----VTVAL-----LP--K----------------------S-DQ------------------I--A-------L---FK-M---D----NR-L-H--V----D-HLEQ-V---LEVASKGC----KDMYA-VMDAAVK---EHVS-R-----M---A----K------S------M--------ECS------------------------------------------------------------------------------------------------------------------------------------------------------------------------------------------------------------------------------------------------------------------------------------------------------
>Oreochromis_niloticus@XP_003438162
----------------------------------------------M-AG--L-E--L---LS-D-----------Q---------GY----RLDGRK--ATE--LRKL------QARMG---------V-FT---------------Q----ADGSAYLEQGNTKALAVVYGPH-EM----R-----------------------------G--S---R-------S--R--T-----L-----H-----D-----R-A-VINCQYSMATF-----S-T----A--E-----------RK---R----R----P---HG-------------------------------DR----KS-T-E-----MSLHLKQTFEAAV-M----TQLYP-RSQIDIYVK-ILQ-SDG--GN----YSVCVNAATLAVIDAGIPMRDYVCACTV------------------G--F------V---D-----E---------------------------T----P-----------------------------------LA-DLCYAEE---S--------G-----------------------G-----V----------S-S-----LALAL-----LP--R----------------------G-GQ------------------I--A-------L---LQ-M---D----AR-L-H--Q----D-HLET-L---IEAAMTAC----KGVSK-VLDEVVR---QHLQ-E-----A---S----V------L------T--------GE-------------------------------------------------------------------------------------------------------------------------------------------------------------------------------------------------------------------------------------------------------------------------------------------------------
>Sarcophilus_harrisii@XP_003760572
----------------------------------------------M-AG--L-E--L---LS-D-----------Q---------GY----RVDGRR--AGE--LRKI------QARMG---------V-FA---------------Q----ADGSAYIEQGNTKALAVVYGPH-EM----R-----------------------------G--S---R-------S--R--A-----L-----P-----D-----R-A-LVNCQYSMATF-----S-T----G--E-----------RK---R----R----P---HG-------------------------------DR----KA-C-E-----MGLQLRQTFEAAI-L----TQLYP-RSQIDIYVQ-VLQ-ADG--GN----YAACVNAATLAVLDAGIPMRDFVCACSA------------------G--F------V---D-----G---------------------------T----A-----------------------------------LA-DLSHVEE---A--------A-----------------------G-----G----------P-Q-----LALAL-----LP--A----------------------S-GQ------------------L--A-------L---LE-M---D----AR-L-H--E----D-HLQQ-V---LEAASQAA----RDVHA-LLDRVVR---QHVR-E-----A---A----L------L------L--------GD-------------------------------------------------------------------------------------------------------------------------------------------------------------------------------------------------------------------------------------------------------------------------------------------------------
>Chelonia_mydas@EMP40056
---------------------------------------------------------------------------------------------------------------------------------------------------------------------------------M----R-----------------------------G--S---R-------S--K--A-----L-----H-----D-----R-A-LVNCQYSMATF-----S-T----G--E-----------RK---R----R----P---HG-------------------------------DR----KS-S-E-----MTLHLKQTFEAAI-L----TQLYP-RSQIDIYVQ-ILQ-ADG--GN----YCACVNAATLATIDAGIPMRDYVCASSA------------------G--F------I---E-----D---------------------------T----P-----------------------------------LA-DLNYVEE---A--------A-----------------------G-----G----------P-Q-----VALAL-----LP--K----------------------S-DQ------------------I--A-------L---LE-M---N----SR-L-H--E----D-HLEQ-V---IEAASKAC----KDVYA-VLDQVVR---DHVH-E-----V---T----T------L------L--------GE-------------------------------------------------------------------------------------------------------------------------------------------------------------------------------------------------------------------------------------------------------------------------------------------------------
>Salpa_fusiformis@Sfus18212.H1.1
----------------------------------------------------L-E--L---LS-D-----------E---------GY----RMDGRK--ANE--LRRV------RCNLG---------V-FQ---------------Q----ADGSAYIEQGNTKILAAVYGPH-EP----T-----------------------------Q--NF--R-------S--Q--V-----P-----H-----D-----D-C-LINCEYSQAAF-----S-G----V--E-----------RK---N----R----P---RG-------------------------------DR----KG-Q-E-----MAAHIKQTFQASI-Q----TTLYP-RSQIDICLQ-VLQ-SDG--SD----YAVSVNAATLALIDAGITMKDYIIACSA------------------S--L------A---K-----G---------------------------V----S-----------------------------------LV-DINHVEE---S--------V-----------------------G-----C----------A-E-----LSAAV-----LP--K----------------------L-GR------------------I--V-------Y---TE-L---N----GK-L-H--E----D-EMGQ-I---LEAVEAGC----QDVFH-VLEKHVR---EHVN-D-----T---A----A------N------F--------AIS------------------------------------------------------------------------------------------------------------------------------------------------------------------------------------------------------------------------------------------------------------------------------------------------------
>Ophionotus_victoriae@CT01130529.H1.1
-----------------------------------------------------------------------------------------------------------------------------------------------------------------------------------------------------------------------------------------------------------------------------------------------------------------------------------------------------------------------------------------------------LYP-RSQIDIYVQ-ILQ-SDG--GN----YCACVNAATLALIDAGIPMKDYVCACSA------------------G--F------V---S-----D---------------------------T----P-----------------------------------LM-DISNLEE---S--------I-----------------------G-----G----------P-E-----MTVAL-----LP--K----------------------S-EQ------------------I--V-------L---FQ-M---N----SR-L-H--V----D-NLSP-V---MDLATKGC----KDVYA-VLNRVVR---DHVS-Q-----V---C----S------S------L-----------------------------------------------------------------------------------------------------------------------------------------------------------------------------------------------------------------------------------------------------------------------------------------------------------------
>Alligator_sinensis@XM_006032471.H1.1
--------------------------------------------------------------------------------------------------------------------------------------------------------------------------------------------------------------------------------------------------------------------------------------------------------------------------------------------------------------------------------------------------------------------------------------VNAATLAVIDAGIPMQDYVCASSA------------------G--F------V---E-----D---------------------------T----A-----------------------------------LA-DLNYVEE---A--------A-----------------------G-----G----------P-Q-----VALAL-----LP--K----------------------S-EQ------------------I--A-------L---LE-M---N----AR-L-H--E----D-HLEC-V---LDAATAAC----RAVHA-VLDQVVR---DHVR-E-----V---A----T------L------L--------GE-------------------------------------------------------------------------------------------------------------------------------------------------------------------------------------------------------------------------------------------------------------------------------------------------------
>Ambystoma_mexicanum@CT01131211.H1.1
----------------------------------------------M-AG--M-E--L---LS-D-----------Q---------GY----RVDGRK--PGE--LRKI------QARMG---------V-FA---------------Q----ADGSAYIEQGNTKALAVVYGPH-EI----R-----------------------------V--S---R-------S--K--A-----L-----H-----D-----K-A-LINCQFSMATF-----S-T----G--E-----------RK---R----R----P---HG-------------------------------DR----RS-S-E-----MTLHLKQTFEAAI-L----TQLYP-RSQIDIYVQ-ILQ-ADG--GN----YCACVNAATLAIMDAGIPMRDYVCACSV------------------G--F------I---E-----D---------------------------T----P-----------------------------------LA-DLSYVEE---A--------A-----------------------G-----G----------P-Q-----AALAL-----LP--K----------------------T-DQ------------------I--A-------L---LE-M---N----SR-L-H--E----D-HLDR-V---IDAVSKAC----KDIYA-VLDSVVR---EHLQ-E----------------------------------------------------------------------------------------------------------------------------------------------------------------------------------------------------------------------------------------------------------------------------------------------------------------------------------------------
>Caretta_caretta@Contig17258.H1.1
-------------------------------------------------------------------------------------------------------------------------------------------------------------------NTKALAVVYGPH-EM----R-----------------------------G--S---R-------S--K--A-----L-----H-----D-----R-A-LVNCQYSMATF-----S-T----G--E-----------RK---R----R----P---HG-------------------------------DR----KS-S-E-----MTLHLKQTFEAAI-L----TQLYP-RSQIDIYVQ-ILQ-ADG--GN----YCACVNAATLATIDAGIPMRDYVCACSA------------------G--F------I---E-----D---------------------------T----P-----------------------------------LA-DLNYVEE---A--------A-----------------------G-----G----------P-Q-----VALAL-----LP--K----------------------S-DQ------------------I--A-------L---LE-M---N----SR-L-H--E----D-HLEQ-V---MEAASKAC----K-------------------------------------------------------------------------------------------------------------------------------------------------------------------------------------------------------------------------------------------------------------------------------------------------------------------------------------------------------------------
>Chelonoidis_nigra@Contig75586.H1.1
---------------------------------------------------------------------------------------------------------------------------------------------------------------------------------M----R-----------------------------G--S---R-------S--K--A-----L-----H-----D-----R-A-LVNCQYSMATF-----S-T----G--E-----------RK---R----R----P---HG-------------------------------DR----KS-S-E-----LTLHLKQTFEAAI-L----TQLYP-RSQIDIYVQ-ILQ-ADG--GN----YCACVNAATLATIDAGIPMRDYVCASSA------------------G--F------I---E-----D---------------------------T----P-----------------------------------LA-DLNYVEE---A--------A-----------------------G-----G----------P-Q-----VALAL-----LP--K----------------------S-DQ------------------I--A-------L---LE-M---N----SR-L-H--E----D-HLEQ-V---IEAASKAC----KDVYA-VLDQVVR---DHVH-E-----V---T----T------L------L--------GE-------------------------------------------------------------------------------------------------------------------------------------------------------------------------------------------------------------------------------------------------------------------------------------------------------
>Chrysemys_picta_bellii@toto23758.H1.1
---------------------------------------------------------------------------------------------------------------------------------------------------------------------------------M----R-----------------------------G--S---R-------S--K--A-----L-----H-----D-----R-A-LVNCQYSMATF-----S-T----G--E-----------RK---R----R----P---HG-------------------------------DR----KS-S-E-----MTLHLKQTFEAAI-L----TQLYP-RSQIDIYVQQILQ-ADG--GN----YCACVNAATLATIDAGIPMRDYVCASSA------------------G--F------I---E-----D---------------------------T----P-----------------------------------LA-DLNYVEE---A--------A-----------------------G-----G----------P-Q-----VALAL-----LP--K----------------------S-DQ------------------I--A-------L---LE-M---N----SR-L-H--E----D-HLEQ-V---IEAASKAC----KDVYA-VLDQVVR---DHVH-E-----V---T----T------L------L--------GE-------------------------------------------------------------------------------------------------------------------------------------------------------------------------------------------------------------------------------------------------------------------------------------------------------
>Crocodylus_niloticus@toto57603.H1.1
----------------------------------------------------L-E--L---LS-E-----------Q---------GF----RADGRR--AGE--LRKL------RARMG---------V-FA---------------R----ADGSAYIEQGNTKALAVVYGPH-EM----R-----------------------------G--S---R-------S--K--A-----L-----H-----D-----R-A----------------------------------------------------------------------------------------------------------------------------------------------------DG--GN----YCACVNAATLAVIDAGIPMQDYVCASSA------------------G--F------V---E-----D---------------------------T----A-----------------------------------LA-DLNYVEE---A--------A-----------------------G-----G----------P-Q-----VALAL-----LP--K----------------------S-EQ------------------I--A-------L---LE-M---N----AR------------------------------------------------------------------------------------------------------------------------------------------------------------------------------------------------------------------------------------------------------------------------------------------------------------------------------------------------------------------------------------------------------
>Crotalus_adamanteus@Cada70963.H1.1
-----------------------------------------------------------------------------------------------------------------------------------------------------------------------------------------------------------------------------------------------------------D-----Q-A-LVNCQFSMATF-----S-T----G--E-----------RK---R----R----P---HG-------------------------------DR----KS-S-E-----MTLHLKQTFEAAI-L----TQLFP-RSQIDVYVQ-ILQ-ADG--GN----YCASVNAATLAVIDAGIPLRDYVCASSA------------------G--F------V---E-----D---------------------------S----P-----------------------------------LA-DLNYIEE---A--------A-----------------------G-----G----------P-Q-----LALAL-----LP--K----------------------A-DQ------------------I--A-------L---LE-L---N----GR-L-H--E----D-HLER-L---TEAASKAC----RDVHA-VLDRVVR---EHLR-E-----G---A----A------I------P--------G--------------------------------------------------------------------------------------------------------------------------------------------------------------------------------------------------------------------------------------------------------------------------------------------------------
>Cyclorana_alboguttata@CT01131211.H1.1
----------------------------------------------M-AG--L-E--L---LS-D-----------Q---------GY----RLDGRK--AGE--LRKI------QARMG---------V-FA---------------Q----ADGSAYIEQGNTKALAVVYGPH-EI----R-----------------------------G--S---R-------A--K--T-----L-----H-----D-----R-A-VVNCQYSMATF-----S-T----G--E-----------RK---R----R----P---HG-------------------------------DR----KS-T-E-----MTLHLKQTFEAAI-L----TQLYP-RSQIDIYVQ-ILQ-ADG--GN----YCTCVNAATLAVIDAGIPMRDYVCASSA------------------G--F------I---E-----D---------------------------T----P-----------------------------------LA-DLSYVEE---S--------A-----------------------G-----G----------P-Q-----LALAL-----LP--K----------------------S-DQ------------------I--A-------L---LE-M---N----SR-L-H--E----D-HLER-V---MDAASKAC----KDVYA-VLEQVVR---DHLQ-E-----V---S----A------L------V--------GDR-G---SA-----------------------------------------------------------------------------------------------------------------------------------------------------------------------------------------------------------------------------------------------------------------------------------------------
>Cynops_pyrrhogaster@FS301934.H1.1
----------------------------------------------M-AG--M-E--L---LS-D-----------Q---------GY----RVDGRK--PGE--LRKI------QARMG---------V-FA---------------Q----ADGSAYIEQGNTKALAVVYGPH-EI----R-----------------------------G--S---R-------S--K--T-----L-----H-----D-----K-A-VVNCQFSMATF-----S-T----A--E-----------RK---R----R----P---HG-------------------------------DR----RS-S-E-----MTLHLKQTFEAAI-L----TQLYP-RSQIDIYVQ-ILQ-ADG--GN----YCACVNAATLAIMDAGIPMRDYVCASSV------------------G--F------I---E-----D---------------------------T----P-----------------------------------LA-DLSYVEE---A--------A-----------------------G-----G----------P-Q-----AALAL-----LP--K----------------------T-DQ------------------I--A-------L---LE-M---N----SR-L-H--E----D-HLER-V---IDAASKAC----KDVYA-VLDSVVR---EHLQ-E-----V---S----T------L------S--------AD-------------------------------------------------------------------------------------------------------------------------------------------------------------------------------------------------------------------------------------------------------------------------------------------------------
>Elaphe_guttata@toto8494.H1.1
----------------------------------------------M-AG--L-E--L---LS-E-----------Q---------GY----RLDGRR--AGE--LRQI------RARMG---------V-FA---------------Q----ADGSAYLEQGNTKALAVVYGPH-EM----R-----------------------------G--S---R-------S--K--A-----L-----P-----D-----Q-A-LV-----------------------------------------------------------------------------------------------------------------------------------------------------------------------------------------------------------------------------------------------------------------------------------------------------------------------------------------------------------------------------------------------------------------------------------------------L---LE-M---N----GR-L-H--E----D-HLER-I---AEAARKAC----LDVHD-VLEQVVR---EHLR-E-----G---A----A------L------A--------G--------------------------------------------------------------------------------------------------------------------------------------------------------------------------------------------------------------------------------------------------------------------------------------------------------
>Eublepharis_macularius@Emac11867.H1.1
----------------------------------------------M-AG--L-E--L---LS-E-----------Q---------GF----RLDGRR--AGE--LRQL------RARMG---------V-FA---------------Q----ADGSAYLEQGNTKALAVVYGPH-EL----R-----------------------------G--S---R-------G--K--A-----P-----H-----A-----Q-A-LVNCQYSMATF-----S-T----A--E-----------RK---R----R----P---HG-------------------------------DR----AS-A-E-----MSLHLKQTFEAAL-L----TRLFP-RSQIDIYVQ-ILQ-ADG--GN----YCAAVNAATLALLDAGIPMRDYVCACSA------------------G--F------L---E-----D---------------------------T----A-----------------------------------LA-DLNYVEE---A--------A-----------------------G-----G----------P-Q-----LALAL-----LP--Q----------------------A-QH------------------I--A-------L---LE-L---N----AR-L-H--Q----D-HLPR-V---LDAATQAC----RHLHV-LLDRVVR---EHLR-D-----A---A----A------L------L--------G--------------------------------------------------------------------------------------------------------------------------------------------------------------------------------------------------------------------------------------------------------------------------------------------------------
>Lampropholis_coggeri@Lcog102960.H1.1
----------------------------------------------M-AG--L-E--L---LS-E-----------Q---------GF----RLDGRR--AGE--LRQL------RARMG---------V-FA---------------Q----ADGSAYLEQGNTKALAVVYGPH-E--------------------------------------------------------------------------------------------------------------------------------------------------------------------------------------------------------------------------------Q-ILQ-ADG--GN----YCASVNAATLAVIDAGIPMRDYXCASSA------------------G--F------I---E-----D---------------------------V----P-----------------------------------LV-DLNYVEE---V--------A-----------------------G-----G----------P-Q-----LALAL-----LP--K----------------------S-EQ------------------I--A-------L---LE-M---N----AR-L-H--E----D-HLER-I---ISAASKAC----KDIYA-VLDQVVR---EHLQ-E-----V---T----V------L------L--------GK-------------------------------------------------------------------------------------------------------------------------------------------------------------------------------------------------------------------------------------------------------------------------------------------------------
>Latimeria_chalumnae@CT01131211.H1.1
----------------------------------------------M-AG--L-E--L---LS-D-----------Q---------GY----RVDGRK--AGE--LRKI------QARMG---------V-FA---------------Q----ADGSAYLEQGNTKALAVVYGPH-EI----R-----------------------------R--S---R-------S--K--A-----L-----H-----D-----R-A-LVNCQYSMATF-----S-T----G--E-----------RK---R----R----P---HG-------------------------------DR----KS-S-E-----MTLHLKQTFEAAI-L----TKLYP-RSQIDIYVQ----------------------------------------------------------------------------------------------------------------------------------------------------------------------------------------------------------------------------------------------------------------------------------------------------------------------------------------------------------------------------------------------------------------------------------------------------------------------------------------------------------------------------------------------------------------------------------------------------------------------------------------------------------------------------------------------------------------------------
>Latimeria_menadoensis@GAPS01030747.H1.1
----------------------------------------------M-AG--L-E--L---LS-D-----------Q---------GY----RVDGRK--AGE--LRKI------QARMG---------V-FA---------------Q----ADGSAYLEQGNTKALAVVYGPH-EI----R-----------------------------R--S---R-------S--K--A-----L-----H-----D-----R-A-LVNCQYSMATF-----S-T----G--E-----------RK---R----R----P---HG-------------------------------DR----KS-S-E-----MTLHLKQTFEAAI-L----TKLYP-RSQIDIYVQ-ILQ-SDG--GN----YCACVNAATLAIIDAGIPMRDYVCACSA------------------G--F------I---E-----D---------------------------T----P-----------------------------------LV-DLSYIEE---S--------A-----------------------G-----G----------P-Q-----LALAL-----LP--K----------------------S-DQ------------------I--A-------L---LE-M---N----AR-L-H--E----D-HLEK-V---VDAAAKAC----RDVYS-VLDRVVR---EHVQ-E-----V---T----T------L------V--------GE-------------------------------------------------------------------------------------------------------------------------------------------------------------------------------------------------------------------------------------------------------------------------------------------------------
>Leucoraja_erinacea@toto65541.H1.1
----------------------------------------------M-AG--L-E--L---LS-D-----------Q---------GY----RVDGRK--PAE--LRKI------RARMG---------V-FA---------------Q----ADGSAYIEQGNTKALAVVYGPH-EI----R-----------------------------G--G---R-------S--K--A-----L-----H-----D-----K-A-AVNCQYSMATF-----S-T----G--E-----------RK---R----R----P---HG-------------------------------DR----KS-T-E-----MTLHLKQTFEAAI-L----TQLYP-RSQIDIYVQ-ILQ-ADG--GN----YCACVNAATLAVVDAGIPMRDYVCACST------------------G--F------L---E-----D---------------------------T----P-----------------------------------LT-DLSYVEE---S--------A-----------------------G-----G----------P-Q-----VALAL-----LP--K----------------------S-EQ------------------I--A-------L---LE-M---N----SR-L-H--Q----D-HLEK-M---VDAAVKAC----RDVYA-VLDRVVR---EHVL-E-----V---T----S------L------A--------GE-------------------------------------------------------------------------------------------------------------------------------------------------------------------------------------------------------------------------------------------------------------------------------------------------------
>Notophthalmus_viridescens@Nvir21780.H1.1
------------------------------------------------AG--M-E--L---LS-D-----------Q---------GY----RVDGRK--PGE--LRKI------QARMG---------V-FA---------------Q----ADGSAYIEXGXTKALAVVYGPH-EI----R-----------------------------G--S---R-------S--K--A-----L-----H-----D-----K-A-VVNCQFSMATF-----S-T----A--E-----------RK---R----R----P---HG-------------------------------DR----RS-S-E-----MTLHLKQTFEAAI-L----TQLYP-RSQIDIYVQ-ILQ-ADG--GN----YCACVNAATLAIMDAGIPMRDYVCASSV------------------G--F------I---E-----D---------------------------T----P-----------------------------------LA-DLSYVEE---A--------A-----------------------G-----G----------P-Q-----AALAL-----LP--K----------------------T-DQ------------------I--A-------L---LE-M---N----SR-L-H--E----D-HLEH-M---IDAASKAC----KDVYA-VLDSVVR---EHLQ-E-----V---S----T------L------S--------AD-------------------------------------------------------------------------------------------------------------------------------------------------------------------------------------------------------------------------------------------------------------------------------------------------------
>Pelodiscus_sinensis@toto4728.H1.1
-------------------------------------------------------------------------------------------------------------------------------------------------------------------------------------------------------------------------------------------------------------------------------------------------------------------------------------------------------------------------------------------------------------------ILQ-ADG--GN----YCACVNAATLATIDAGIPMRDYVCASSA------------------G--F------I---E-----D---------------------------T----P-----------------------------------LA-DLNYVEE---A--------A-----------------------G-----G----------P-Q-----VALAL-----LP--K----------------------S-DQ------------------I--A-------L---LE-M---N----SR-L-H--E----D-HLEQ-V---IEAASKAC----KDVYA-VLDQVVR---EHVH-E-----V---T----T------L------L--------GD-------------------------------------------------------------------------------------------------------------------------------------------------------------------------------------------------------------------------------------------------------------------------------------------------------
>Phrynops_hilarii@Contig35367.H1.1
---------------------------------------------------------------------------------------------------------------------------------------------------------------------------------------------------------------------------------------------------------------------------------------------------------------------------------------------------------------------------------------------------------------------------------------------------PMRDYVCASSA------------------G--F------I---E-----D---------------------------T----P-----------------------------------LA-DLNYVEE---A--------A-----------------------G-----G----------P-Q-----VALAL-----LP--K----------------------S-DQ------------------I--A-------L---LE-M---N----SR-L-H--E----D-HLEQ-V---IEAASKAC----KDVYA-VLDQVVR---DHVR-E-----V---T----T------L------R--------G--------------------------------------------------------------------------------------------------------------------------------------------------------------------------------------------------------------------------------------------------------------------------------------------------------
>Pogona_vitticeps@toto56191.H1.1
---------------------------------------------------------------------------------------------------------------------------------------------------------------------------------------------------------------------------------------------------------------------------------------------------------------------------------------------------------------------------------------------------------RSQIDIYVQ-ILQ-ADG--GN----YCASVNAATLAVIDAGIPMRDYVCASSA------------------G--F------V---D-----------------------------------------------------------------------------------------------------------------------------------------------------------------------------------------------------------------------------------------------------------------------------------------------------------------------------------------------------------------------------------------------------------------------------------------------------------------------------------------------------------------------------------------------------------------------------------------------------------------------------------------------
>Protopterus_annectens@CT01131211.H1.1
----------------------------------------------M-AG--L-E--L---LS-D-----------Q---------GF----RIDGRK--ATE--LRKI------QGRMG---------V-FA---------------Q----ADGSAYIEQGNTKALAVVYGPH-EI----R-----------------------------G--S---R-------S--K--S-----L-----H-----D-----K-A-TINCQYSMATF-----S-T----G--E-----------RK---R----R----P---HG-------------------------------DR----KS-N-E-----MTLHLKQTFEAAI-L----TQLYP-RSQIDIYVQ-ILQ-SDG--GN----YCACVNAATLAVIDAGIPMKDYVCACST------------------G--F------I---E-----E---------------------------T----P-----------------------------------LV-DLCYVEE---S--------A-----------------------G-----G----------P-Q-----IALAL-----LP--K----------------------Y-DQ------------------I--A-------L---LE-M---N----AR-L-H--E----D-HLEG-V---IDSAAKAC----KDVYA-VLDRIVR---EHLQ-E-----V---T----A------L------L--------GE-------------------------------------------------------------------------------------------------------------------------------------------------------------------------------------------------------------------------------------------------------------------------------------------------------
>Ptychodera_flava@Pfla47831.H1.1
-----------------------------------------------------------------------------------------------------------KI------RCRLG---------V-FQ---------------Q----ADGSAYVEQGNTKVLATVYGPH-ET----T-----------------------------G--S---R-------A--R--I-----L-----H-----D-----K-V-LINCQYSMATF-----S-T----G--E-----------RK---R----R----P---KG-------------------------------DR----RS-Q-E-----MSVNLRRTFEAAI-L----TQLYP-RSQIDIYVQ-ILQ-SDG--GN----YCACVNAATLAVIDAGIPMRDYVCACSS------------------S--L------I---E-----D---------------------------T----P-----------------------------------VV-DISYLEE---S--------A-----------------------G----------------------------------------------------------------------------------------------------------------------------------------------------------------------------------------------------------------------------------------------------------------------------------------------------------------------------------------------------------------------------------------------------------------------------------------------------------------------------------------------------------------------
>Python_regius@CT01131211.H1.1
----------------------------------------------M-AG--L-E--L---LS-E-----------Q---------GY----RVDGRR--AGE--LRRV------RARMG---------V-FA---------------Q----ADGSAYLEQGNTKALAVVYGPH-EM----R-----------------------------G--A---R-------S--K--A-----L-----P-----D-----Q-A-LVNCQFSMATF-----S-T----G--E-----------RK---R----R----P---HG-------------------------------DR----KS-S-E-----MTLHLRQTFEAAI-L----TRLYP-RSQIDIFVQ-ILQ-ADG--GN----YCASVNAATLAVIDAGIPLRDYVCASSA------------------G--F------V---E-----D---------------------------T----A-----------------------------------LA-DLNYIEE---A--------A-----------------------G-----G----------P-Q-----LALAL-----LP--K----------------------A-DH------------------I--A-------L---LE-M---N----GR-L-H--E----D-HLER-I---TEAARSAC----RDVHA-VLDQVLR-------------------------------------------------------------------------------------------------------------------------------------------------------------------------------------------------------------------------------------------------------------------------------------------------------------------------------------------------------
>Rana_chensinensis@Rche110283.H1.1
----------------------------------------------M-AG--L-E--L---LS-D-----------E---------GF----RQDGRK--PVE--LRKI------QCRMG---------V-FE---------------Q----ADGSAYVEQGNTKALATVYGPH-EI----R-----------------------------G--P---R-------S--K--T-----L-----H-----D-----R-A-VVNCQFSMATF-----S-T----A--E-----------RK---R----R----P---HG-------------------------------DR----KS-T-E-----MTIHLKQTFEAAI-L----TQQYP-RSQIDIYVQ-ILQ-ADG--GN----YCTSVNAATLAVIDAGIPMRDYVCACSA------------------G--F------I---E-----D---------------------------T----P-----------------------------------LV-DLSYIEE---A--------A-----------------------G-----G----------P-Q-----LALAL-----LP--K----------------------S-DR------------------I--A-------L---LE-M---N----SR-L-H--E----X-HLER-V---MDAATKAC----KDVYA-XLDQAVR---EHLQ-E-----S---X----A------L------L--------GDR-S---SS-----------------------------------------------------------------------------------------------------------------------------------------------------------------------------------------------------------------------------------------------------------------------------------------------
>Scyliorhinus_canicula@toto73797.H1.1
----------------------------------------------I-SG--M-E--L---LS-D-----------Q---------GY----RIDGRK--ATE--LRKI------QARMG---------V-FA---------------Q----ADGSAYIEQGNTKALAVVYGPH-EF----R-----------------------------G--A---R-------S--K--A-----L-----H-----D-----K-A-MVNCQYSMATF-----S-T----G--E-----------RK---R----R----P---HG-------------------------------DR----KS-S-E-----MTLHLKQTFEAAI-L----TQLYP-RSQIDIYVQ-ILQ-SDG--GN----YCACVNAATLAVIDAGIPMRDYVCACST------------------G--F------I---E-----D---------------------------S----P-----------------------------------LV-DLSYIEE---S--------T-----------------------G-----G----------P-Q-----VALAL-----LP--K----------------------S-QQ------------------I--A-------L---LE-M---N----SR-L-H--E----D-HLEK-V---VDAAAKAC----GDVYA-VLDRVVR---EHVQ-E-----V---T----T------L------V--------GE-------------------------------------------------------------------------------------------------------------------------------------------------------------------------------------------------------------------------------------------------------------------------------------------------------
>Sphenodon_punctatus@toto2031.H1.1
------------------------------------------------AG--L-E--L---LS-E-----------Q---------GY----RVDGRR--AGE--LRQI------RARMG---------V-FA---------------Q----ADGSAYIEQGNTKALAVLYGPH-EM----R-----------------------------G--S---R-------S--K--T-----L-----H-----D-----R-A-LVNCQYSMATF-----S-T----G--E-----------RK---R----R----P---HG-------------------------------DR----KS-N-E-----MTQHLKQTFEAAI-L----TQLYP-RSQIDIYVQ-ILQ-ADG--GN----YCACVNAATLAVIDAGIPMRDYVCASSA------------------G--F------I---E-----D---------------------------T----P-----------------------------------LA-DLNYVEE---A--------A-----------------------G-----G----------P-Q-----VALAL-----LP--K----------------------S-DQ------------------I--A-------L---LE-M---N----SR-L-H--E----D-HLES-V---IEAASKAC----KDVYA-VLDQVVR---EHLQ-E-----V---T----T------L------L--------GE-------------------------------------------------------------------------------------------------------------------------------------------------------------------------------------------------------------------------------------------------------------------------------------------------------
