# Supplementary material for: A phylogenomic framework and timescale for comparative studies of tunicates
Source: BMC Biol. 2018 Apr 13;16:39. doi: 10.1186/s12915-018-0499-2 (PMC5899321; doi:10.1186/s12915-018-0499-2)
Supplement: Supplementary file 4 — Supporting data. Transcriptome assemblies, alignments, and trees. (ZIP 38502 kb) [file 12915_2018_499_MOESM4_ESM.zip › 12915_2018_499_MOESM4_ESM/12915_2018_499 (Delsuc) Files Updated 23-03-2018/sadhchydrolase-A.fasta]

>Patiria_miniata@SRA1384634.H1.1
-----------------------------------------------------------------------------------------------------------------------------------------------------------------------------------------------------------------------------------------------------------------------------------------------------------------------------------------------------------------------------------------------------------------------------------------RI------------S-------FK---------------T-T-G-P--TQGR----S--G--R---FKRR---S----------RSLS-----QS-S----T----D----------S-----Y---S-S--------------------------------G--------S----Y------S-G-S------------S---S------E--D-DD------V-SPREKV-QY------NSKNFKGFCVRNI-------KQAA--FGRR-EIEIAE-QEMPGL-ML-LRKR--A-EG--E-KPLKGSKIIG-CTHITAQAAV--LI-ETLHALGAS-VRWSACNIYST--QNEVAAALAE-A------------G---------------FPIFAWRGETEDDFWWCIE----R----------CI---L-----------------S------------------D-----------------------D------W----------Q----------P--NMILDDGGDATHMML-----------------------K----------------------------------K-C-P----E----T-----F--K-----------------------------------------------------------L---IKGIV----EESVTGVHRLYQLSKSNK----LSVPAMNVNDSVTKVKFDNLYCCRESILDALKRTTD-IMFGGKQVVVVGYGEVGKGCCA-ALKGLGAI-VYITEIDPICALQACMDGFRVVK---------------MDE---------V--VRI--A-DVIITASGNKT-VVTRQHLDRM-----------KNGCIV-CNMGHSNTEIDVDSL---R-T--P----D---------LT--WEKVRS------------Q------VDHI--IW------P------------------------------------------------D----G----------KRIL-LLA------------------QGRLVNWSCST-V---PSFVVSITATTQALALIE---L---F--------N-------A---P---Q------------------------------------------------------G-R--Y---K-K-D----V-YLLPKKLDE-YVASLHLPAFDAHLTELTDDQAKYIGL-NKA--G-PFKPNYYRY---------------
>Patiria_pectinifera@CT02061123.H1.1
------------------------------------------------------------------------------------------------------------------------------------------------------------------------------------------------------------------------------------------------------------------------------------------------------------------------------------------------------------------------------------------------------------------------------E-E----Q--KQI------------S-------FK---------------T-T-G-P--TQGR----S--G--R---FKRR---S----------RSLS-----QS-S----T----D----------S-----Y---S-S--------------------------------G--------S----Y------S-G-S------------S---S------E--E-DD------V-SPREKV-QY------NSKNFKGFCVRNI-------KQAA--FGRR-EIEIAE-QEMPGL-ML-LRKR--A-EG--E-KPLKGSKIIG-CTHITAQAAV--LI-ETLHALGAS-VRWAACNIYST--QNEVAAALAE-A------------G---------------FPIFAWRGETEDDFWWCIE----R----------CI---L-----------------S------------------D-----------------------D------W----------Q----------P--NMILDDG-----------------------------------------------------------------------------------------------------------------------------------------------------------------------------QLSKSNK----VSVPAMNVNDSVTKVKFDNLYCCRESILDALKRTTD-IMFGGKQVVVVGYGEVGKGCCA-ALKGLGAI-VYITEIDPICALQACMDGFRVVK---------------MDE---------V--VRI--A-DVIITASGNKT-VVARQHLDRM-----------KNGCIV-CNMGHSNTEIDVDSL---R-T--P----D---------LT--WEKVRS------------Q------VDHI--IW------P------------------------------------------------D----G----------KRIL-LLA------------------QGRLVNWSCST-V---PSFVVSITATTQALALIE---L---F--------N-------A---P---Q------------------------------------------------------G-R--Y---K-K-D----V-YLLPKKLDE-YVASLHLPAFDAHLTELTDDQAKYIGL-NKA--G-PFKPNYYRY---------------
>Paracentrotus_lividus@CT05070821.H1.1
-------------------------------------------------------------------------------------------------------------------------------------------------------------------------------------------------------MSAMEPTSGV------------S----EEEK-----NK-LC-------A--------NGA-A----TK----V-QV----HL-------------------------------E-GA-DGT-----------------------TKQ----------------G-----------------------------------E-GGD------A----E-D----G--KKI------------T-------FQ---------------T-G-P-P--QAGP----A--G--R-R-YKRR---S----------RSLS-----QS-S----T----D----------S-----N---T-S--------------------------------G--------S----Y------S-S-Y------------S---E------D--E-DD------V-SPRQKE-QK------NSKGSSDFCVRNI-------KKAA--FGRR-EIEIAE-QEMPGL-ML-LRNK--V-AS--E-KPLKGAKIIG-CTHITAQAAV--LI-ETLSALGAG-IRWSACNIYST--QNEVAAALAE-A------------G---------------FPVFAWRGETEEDFWWCIE----K----------CI---L-----------------A------------------D-----------------------G------W----------Q----------P--NMILDDGGDATHRML-----------------------K----------------------------------K-C-P----E----T-----F--K-----------------------------------------------------------L---IKGIV----EESVTGVHRLYQLSKSGK----LSIPAMNVNDSVTKVKFDNLYC---------------------------------------------------------------------------------------E---------I--LKN--A-DILITCTGNKN-VVQRQHLDRL-----------KSGCIV-CNMGHSNTEIDVESL---R-T--P----E---------LV--WERVRG------------Q------VDHI--IW------P------------------------------------------------D----G----------KRIL-LLA------------------EGRLVNLSCST-V---PSFVVSITACTQALALIE---L---F--------N-------A---P---Q------------------------------------------------------G-R--Y---K-Q-D----V-YLLPKKLDE-YVATLHLPSFDAHLTELSDEQAGYLGL-NKT--G-PFKPNYYRY---------------
>Strongylocentrotus_purpuratus@XP_001203112
-------------------------------------------------------------------------------------------------------------------------------------------------------------------------------------------------------MSAMEPTSGV------------S----QEEK-----NK-LC-------A--------NGA-A----TK----V-QV----HL-------------------------------E-GA-D-S-----------------------AKL----------------G-----------------------------------E-VGE------T----E-D----G--KKI------------T-------FQ---------------T-G-P-P--QSAP----A--G--R-R-YKRR---S----------RSLS-----QS-S----T----D----------S-----N---T-S--------------------------------G--------S----Y------S-S-Y------------S---E------D--E-DE------V-SPRQKE-QK------NSKGSSDFCVKNI-------KKAA--FGRR-EIQIAE-QEMPGL-ML-LRSK--V-AS--E-KPLKGAKIIG-CTHITAQAAV--LI-ETLSALGAS-IRWSACNIYST--QNEVAAALAE-A------------G---------------FPVFAWRGETEEDFWWCIE----K----------CI---L-----------------A------------------D-----------------------G------W----------Q----------P--NMILDDGGDATHRML-----------------------K----------------------------------K-C-P----E----T-----F--K-----------------------------------------------------------L---VKGIV----EESVTGVHRLYQLSKSGK----LSIPAMNVNDSVTKVKFDNLYCCRESILDALKRTTD-TMFGGKQVVVCGYGEVGKGCCA-ALKGLGSI-VSVTEIDPICALQAAMDGFRVVR---------------LEE---------V--LKN--V-DILITCTGNKN-VVQRHHLDRL-----------KNACIV-CNMGHSNTEIDVESL---R-T--P----E---------LV--WERVRH------------Q------VDHV--IW------P------------------------------------------------D----G----------KRIL-LLA------------------EGRLVNLSCST-V---PSFVVSITACTQGLALIE---L---F--------N-------A---P---Q------------------------------------------------------G-R--Y---K-Q-D----V-YLLPKKLDE-YVATLHLPSFDAHLTELSDDQAGYLGL-NKT--G-PFKPNYYRY---------------
>Eucidaris_tribuloides@CT05120409.H1.1
----------------------------------------------------------------------------------------------------------------------------------------------------------------------------------------------------------------------------------------------------------------------------------------------------------------------------------------------------------------------------------------------------------------------------------------------------------------------------------------------------------------------------------------------------------------------------------------------------------------------------------------------------------------------------------------------------------------------------------------------------------------------------------------------------------------------------------------------------FAWRGETEEDFWWCIE----R----------CI---L-----------------A------------------D-----------------------G------W----------Q----------P--NMILDDGGDATHRML-----------------------K----------------------------------K-C-P----E----T-----F--K-----------------------------------------------------------L---VKGIV----EESVTGVHRLYQLSKTGR----LSIPAMNVNDSVTKVKFDNLYCCRESILDALKRTTD-IMFGGKQVIVCGYGEVGKGCCA-ALKGLGAI-VSVTE--------------------------------------------------------------------------------------------------------------------------------------------------------------------------------------------------------------------------------------------------RIL-LLA------------------EGRLVNLSCST-V---PSFVVSITATTQALALIE---L---F--------N-------A---P---A------------------------------------------------------G-R--Y---K-Q-----------------------------------------------------------------------------
>Lytechinus_variegatus@JH432324.H1.8
-------------------------------------------------------------------------------------------------------------------------------------------------------------------------------------------------------MSAMEPMSGV------------S----QEEM-----NK-LC-------A--------NGK-A----TK----V-QV----HL-------------------------------E-GA-D-S-----------------------AKA----------------A-----------------------------------E-VGE------S----E-N----G--KKI------------T-------FQ---------------T-G-P-P--QSGP----A--G--R-R-YKRR---S----------RSLS-----QS-S----T----D----------S-----N---T-S--------------------------------G--------S----Y------S-S-Y------------S---E------D--E-DE------I-SPRQKE-Q----------------------------------------------EMPGL-ML-LRNR--V-AS--D-KPLKGAKIIG-CTHITAQAAV--LI-ETLSALGAS-IRWSACNIYST--QNEVAAALAE-A------------G---------------FPVFAWRGETEEDFWWCIE----K----------CI---L-----------------A------------------D-----------------------A------W----------Q----------P--NMILDDGGDATHRMI-----------------------K----------------------------------K-C-P----E----T-----F--T-----------------------------------------------------------F---VKGIV----EESVTGVHRLYQLSKSGK----LSIPAMNVNDSVTKV----LYCCRESILDALKRTTD-TMFGGKQVVVCGYGEVGKGCCA-ALKGLGSI-VSVTEVDPICALQAA------------------------------------------------------------------------------------------------------------------------------------------------------------------------------------------------------------------------------------------------------------------GRLVNLSCST-V---PSFVVSITACTQALALIE---L---F--------N-------A---P---Q------------------------------------------------------G-R--Y---K-Q-D----V-YLLPKKLDE-YVATLHLPSFDAHLTELSDEQAAYLGL-NKT--G-PFKPNYYRY---------------
>Saccoglossus_kowalevskii@XP_002740552
----------------------------------------------------------------------------------------------------------------------------------------------------------------------------------------------------------------------------------------------------------------------------------------------------------------------------------------------------------MSKVMTN---------CNIELRGILKVPSEENT-------------------E-HKK------I----Q---------FRD------------M-------AA---------------K-K-K-R--V-------T--R-------------S----------RSLS-----LS-S----T----D----------S-----Y-----S--------------------------------S--------G----S------Y-T-E------------SF--S------D--D-DG------L-TPRERL-QE------NSKGCGEFCVKNI-------NQAE--FGRR-EIEIAE-QEMPGL-MA-LRKR--A-ES--E-KPLSGAKITG-CTHITAQAAV--LI-ETLAALGAT-VRWCACNIYST--QNEVAAALAE-A------------G---------------FAIFAWKGESEEDFWWCIE----Q----------CI---C-----------------S------------------N-----------------------G------F----------E----------A--NMILDDGGDATHLMF-----------------------K----------------------------------K-F-P----S----I-----F--K-----------------------------------------------------------Q---IKGIV----EESVTGVHRLYQLSKTGK----LTIPAMNVNDSVTKTKFDTLYSCRESILDALKRTTD-VMFAGKHVVVCGYGEVGKGCSA-ALKGLGAI-VHVTEIDPICALQACMEGFRVVR---------------LEE---------V--IKY--M-DVIITCTGNKN-VVTRQHLDRV-----------KNGCIV-CNMGHSNTEIDVASL---R-T--P----E---------LT--WERVRS------------Q------VDHI--IW------P------------------------------------------------D----G----------KRIM-LLA------------------EGRLVNLSCSS-V---PSFVVSVTSTTQALALIE---L---F--------N-------A---P---G------------------------------------------------------G-R--Y---K-Q-D----V-YLLPKKMDE-YVASLHLPAFDAHLTELADSQARYLGL-NKA--G-PFKPNYYR----------------
>Xenoturbella_bocki@CT02100919.H1.1
----------------------------------------------------------------------------------------------------------------------------------------------------------------------------------------------------------------------------------------------------------------------------------------------------------------------------------------------------------------------------------------------------------------------------------------------------------------------------------------------------------------------------------------------------------------------------------------------------------------------------------------------------------------------------------------------------------------------------------------------------------------------------------------------------------------------------------------------------------------------------------------------------------------------------------------------------------------------------------------------------------------------------------------------------------------------------I-----F--Q-----------------------------------------------------------Q---IKGIV----EESVTGVHRLYKLSKSGK----LTVPAMNVNDSVTKGKFDSLYCCRESIIDSLKRTTD-IMFGGKQVVICGYGEVGKGCSE-ALKGLGAI-VCVTEIDPICALQACMDGFRVVK---------------------------------------------------------------------------------------------------------------------------------------------------------------------------------------------------------------------------------------------------------------------------------------------------------------------------------------------------------------------------------------------------------------------------------------------------------------------------
>Branchiostoma_floridae@EEA72733
-----------------------------------------------------------------------------------------------------------------------------------------------------------------------------------------------------------------------------------------------------------------------------------M---TM-------------------------------A-FA-EKVPTTKRKSRPCKKRLSARLSRGSYPLF----------------SFSPS----------------------------------AF------Y----T-R----QQISFM------------D-------ER---------------R-G-K-TPPK-------------R-S-SRGR--------------RSVS-----QS-S----T----D----------S-----Y---S-S--------------------------------A--------S----Y------S-G-S------------S---S------D--E-DD------V-SPREKH-QT------NSKGFSDFCVKNI-------RQAA--FGRR-EIEIAE-QEMPGL-MA-LRKR--A-SG--D-TPLKGAKIAG-CTHLTAQAAV--LI-ETLVACGAS-VRWCACNIYST--QNEVAAALAE-A------------G---------------YPIFAWRGETEDDFWWCIE----K----------SI---S-----------------S------------------E-----------------------G------W----------Q----------P--NMILDDGGDLTHVMY-----------------------K----------------------------------K-H-P----H----M-----F--G-----------------------------------------------------------M---IKGIV----EESVTGVHRLYQLSKSGT----LTVPAMNVNDSVTKQKFDNLYSCRESVLDALKRTTD-IMFGGKHVVVCGYGEVGKGCCS-ALRGLGAI-VCVTEIDPICALQASMEGFKVVT---------------LNE---------V--IRQ--V-DVVITASGNKN-VVTRDHLDRM-----------KTGCVV-CNMGHSNTEIDVDSL---R-T--P----E---------LT--WEKVRS------------Q------VDHV--LW------P------------------------------------------------D----G----------KRII-LLA------------------EGRLVNLSCSS-V---PSFVVSITAATQALALIE---L---F--------N-------A---P---A------------------------------------------------------G-R--Y---K-Q-D----V-YLLPKKMDE-YVASLHLPAFDAHLTELSDEQARYLGI-GKA--G-PFKPNYYRY---------------
>Molgula_tectiformis@CT01061123.H1.1
--------------------------------------------------------------------------------------------------------------------------------------------------------------------------------------------------------------------------------------------------------------------------------------------------------------------------------------------------------RQ------------------------------------------------------ISF------A----D---------DRK------------P-------RRG--------------R-R------------------------SM-----S----------RSIS-----AS-S----A----D----------S-----Y---S-S--------------------------------G--------S----Y------S-S-S------------D---E------E--D-D-------I-SPRDKE-QI------SSAGFKDFCIRNI-------KHAE--FGRR-EIEIAE-QEMPAL-MD-LRKR--A-QS--D-KPLEGAKIAG-CTHISAQSAV--LI-ETLIALGAK-VRWCACNIYST--QNEVAAALAE-A------------G---------------VSIYAWKGEEEEDFWWCID----S----------AI---A-----------------A------------------D-----------------------G------------------------------------------------------------------------------------------------------------------------------------------------------------------------------------------------------------------------GK----LCIPAMNVNDSVTKQKFDNLYSCRESIIDGLKRTTD-IMFGGKQVIVCGYGEVGKGCCT-ALKGMGAV-VYVTEIDPICALQACMDGFRVVR---------------LNE---------V--VKT--A-DIFITCSGNKK-VITRDALDKM-----------KNGAIV-CNMGHSNTEIDVASL---K-T--T----E---------LT--WEKVRS------------Q------VDHI--IW------P------------------------------------------------N----G----------KRIV-LLA------------------EGRLLNLSCSS-V---PSFVLSITHCTQALAIIE---L---F--------N-------C---P---D------------------------------------------------------G-R--Y---K-Q-D----V-YLLPKKMDE-YVASLHLATFDAHLTELTDEQAKYLGL-NKS--G-PFKPNYYRY---------------
>Molgula_gulf@CT03091006.H1.4
------------------------------------------------------------------------------------------------------------------------------------------------------------------------------------------------------------------------------------------------------------------------------------------------------------------------------------------------------------------------------------------------------------------------------------------------------------------------------------------------------------------------------------------------------------------------------------------------------------------------------------------------------------------------------------------------------------------------------------------------------------------------------------------K-VRWCACNIYST--QNEVGAALAE-A------------G---------------VPIFAWKGEEEEDFWWCID----S----------VI---A-----------------A------------------D-----------------------N------W----------Q----------P--NLILDDGGDLTHSML-----------------------K----------------------------------K-Y-P----A----I-----F--R-----------------------------------------------------------A---AKGIV----EESVTGVHRLYQLTKTGK----LCIPAMNVNDSVTKQKFDNLYSCRESIIDGLKRTTD-IMFGGKQVIVCGYGEVGKGCCA-ALKGMGAV-VYVTEIDPICALQACMDGFRVVR---------------LNE---------V--VKT--A-DIFITCSGNKK-VITRDALDKI-----------KNGAIV-CNMGHSNTEIDVASL---K-T--T----E---------LT--WEKVRS------------Q------VDHI--IW------P------------------------------------------------N----G----------KRIV-LLA------------------EGRLLNLSCSS-V---PSFVLSITHCTQALAIIE---L---F--------N-------C---P---D------------------------------------------------------G-R--Y---K-Q-D----V-YLLPKKMDE-YVASLHLATFDAHLTELSDEQAKYLGL-NKS--G-PFKPNYYRY---------------
>Bostrichobranchus_pilularis@CT03091006.H1.1
------------------------------------------------------------------------------------------------------------------------------------------------------------------------------------------------------------------------------------------------------------------------------------------------------------------------------------------------------------------------------------------------------------------------------------------------------------------------------------------------------------------------------------------------------------------------------------------------------------------------------------S------------D---E------E--D-D-------I-SPRDKK-QT------NNNAFDDFCIRNI-------KHSE--FGRR-EIEIAE-QEMPAL-MD-LRKR--A-ES--D-KPLNGAKVAG-CTHISAQSAV--LI-ETLIALGAK-VRWCACNIYST--QNEVAAALAE-A------------G---------------VPVFAWKGEEEEDFWWCID----K----------VI---T-----------------A------------------D-----------------------D------W----------Q----------P--NLVLDDGGDLTHSLM-----------------------K----------------------------------K-Y-P----A----I-----F--R-----------------------------------------------------------S---AKGIV----EESVTGVHRLYQLTKTGK----LCIPAMNVNDSVTKQKFDNLYSCRESIIDGLKRTTD-IMFGGKQVVVCGYGEVGKGCCS-ALKGMGSI-VYVTEIDPICALQACMDGFRVVR---------------LNE---------V--VRT--A-DIFITCSGNKK-VITRDALDKM-----------KNGAIV-CNMGHSNTEIDVASL---K-T--K----E---------LT--WEKVRS------------Q------VDHV--IW------P------------------------------------------------N----G----------KRIV-LLA------------------EGRLLNLSCSS-V---PSFVLSITHCTQALAIIE---L---F--------N-------C---P---D------------------------------------------------------G-R--Y---K-Q-D----V-YLLPKKMDE-YVASLHLATFDAHLTELSDEQAKYLGL-NKS--G-PFKPNYYRY---------------
>Molgula_occidentalis@Mocc33056.H1.1
-----------------------------------------------------------------------------------------------------------------------------------------------------------------------------------------------------------------------------------------------------------------QA-S----TN----RKGL----QP-------------------------------E-KA-N-R-------------------------Q------------------------------------------------------ISF------A----E---------DRK------------P-------RKG--------------R-R------------------------SM-----S----------RSIS-----AS-S----A----D----------S-----Y---S-S--------------------------------G--------S----Y------S-S-S------------D---E------E--D-D-------I-SPRDKK-XL------NSRGFDAFCIRNI-------KHAE--FGRR-EIEIAE-QEMPAL---------------------------------------------------------------------------------------------------------------------------------------------------------------------------------------------------------------------------------------------------------------------------------------------------------------------------------------------------------------------------------------------------------------------------------------------------------------------------------------------------------------------------------------------------------------------------------------------------------------------------------------------------------------------------------------------------------------------------------------------------------------------------------------------------------------------------------------------------------------------------------------------------------------------------------------------------------------------------------------------------------------------
>Halocynthia_roretzi@CT05070909.H1.1
-----------------------------------------------------------------------------------------------------------------------------------------------------------------------------------------------------------------------------------------------------------------QA-S----TN----KKGL----QP-------------------------------E-TA-N-R-------------------------Q------------------------------------------------------ISF------A----E---------DRK------------P-------RK---------------R-R------------------------SM-----S----------RSIS-----AS-S----A----D----------S-----F---S-S--------------------------------G--------S----Y------S-S-S------------D---E------E--D-D-------V-SPREKS-QT------NSSGFVDFCIRNI-------KNAE--FGRR-EIEIAE-QEMPAL-MD-LKRR--A-QS--D-KPLNGAKIVG-CTHISAQSAV--LI-ETLICLGAK-VRWCACNIYST--QNEVAAALAE-A------------G---------------YPVFAWKGEEEEDFWWCIE----K----------CI---T-----------------A------------------D-----------------------G------W----------Q----------P--NLILDDGGDLTHSII-----------------------K----------------------------------K-Y-P----S----I-----F--R-----------------------------------------------------------A---AKGVV----EESVTGVHRLYQLAKTGK----LAIPAMNVNDSVTKQKFDNLYSCRESILDGLKRTTD-IMFGGKQVLVCGYGEVGKGCCS-ALKGMGAV-VYITEIDPICALQASMDGLRVVR---------------LNE---------V--VRT--A-DIFISCTGNKN-VITRDALDRM-----------KNGAIV-CNMGHSNTEIDVASL---K-T--P----E---------LT--WEKVRS------------Q------VDHI--IW------P------------------------------------------------D----G----------KRVV-LLA------------------EGRXLNLSCSS-V---PSFVLSITHCTQALALIE---L---F--------N-------C---P---D------------------------------------------------------G-R--Y---Q-Q-D----V-YLLPKKMDE-YVASLHLATFDAHLTELTDEQAKYLGL-NKS--G-PFKPNYYRY---------------
>Dendrodoa_grossularia@CT07091006.H1.1
-----------------------------------------------------------------------------------------------------------------------------------------------------------------------------------------------------------------------------------------------------------------QA-S----SN----ARGL----QP-------------------------------E-TA-N-R-------------------------Q------------------------------------------------------ISF------A----D---------DRK------------P-------RS---------------K-R------------------------------------------RSVS-----VS-S----A----D----------S-----Y---S-S--------------------------------G--------S----Y------T-S-S------------D---E---------D-A-------S-SPRDKA-QV------NSQGFTDFCIRNI-------GRAE--FGRR-EIEIAE-QEMPAL-MD-LKRR--A-QS--D-KPLQGAKVVG-CTHISAQSAV--LI-ETLIALGAK-VRWCACNIYST--QNEVAAALAE-A------------G---------------FSVFAWKGEEEEDFWWCIE----K----------CI---M-----------------T------------------D-----------------------G------W----------Q----------P--NLIIDDGGDLTHSII-----------------------R----------------------------------K-Y-P----T----I-----F--K-----------------------------------------------------------A---AKGVV----EESITGVHRLYQLAKTGK----LAIPAMNVNDSVTKQKFDNLYSCRESILDGLKRTTD-VMFGGKQVLVCGYGEVGKGCSS-ALKGMGAI-VYIAEIDPICALQACMDGLRVVR---------------LNE---------V--VRT--A-DIFITCTGNKN-IITRDALDRM-----------KNGAIV-CNMGHSNTEIDIASL---K-T--P----E---------LT--WEKVRS------------Q------VDHV--IW------P------------------------------------------------D----G----------KRIV-LLA------------------EGRLLNLSCSS-V---PSFVLSITHCTQALALIE---L---F--------N-------C---P---D------------------------------------------------------E-R--Y---Q-Q-D----V-YLLPKKMDE-YVASLHLATFDAHLTELSDEQAKYLGL-NKS--G-PFKPNYYRY---------------
>Dendrodoa_grossularia@CT02091006.H1.1
--------------------------------------------------------------------------------------------------------------------------------------------------------------------------------------------------------------------------------------------------------------------------------------------------------------------------------------------------------------------------------------------------------------------------------------------------------------------------------------------------------------------------------------------------------------------------------------------------------------------------------------------------------------------------------------------------------------------------------------------------------------------------------------------------------------------------------------------------------------FWWCIE----K----------CI---M-----------------T------------------D-----------------------G------W----------Q----------P--NLIIDDGGDLTHSII-----------------------R----------------------------------K-Y-P----T----I-----F--K-----------------------------------------------------------A---AKGIV----EESVTGVHRLYQLAKTGK----LAIPAMNVNDSVTKQKFDNLYSCRESILDGLKRTTD-VMFGGKQVLVCGYGEVGKGCCS-ALKGMGAI-VSITEIDPICALQACMDGLRVVR---------------LNE---------V--VRT--A-DIFITCTGNKN-IITRDLLDRM-----------KNGAIV-CNMGHSNTEIDIASL---K-T--T----E---------LT--WEKVRS------------Q------VDHV--IW------P------------------------------------------------D----G----------KRIV-LLA------------------EGRLLNLSCSS-V---PSFVLSITHCTQALALIE---L---Y--------N-------C---P---D------------------------------------------------------E-R--Y---Q-Q-D----V-YLLPKKMDE-YVASLHLATFDAHLTELNDEQAKYLGL-NKS--G-PFKP--------------------
>Styela_plicata@Spli54231.H1.1
----------------------------------------------------------------------------------------------------------------------------------------------------------------------------------------------------------------------------------------------------------------------------------------------------------------------------------------------------------------------------------------------------------------------------------------------------------------------------------------------------------------------------------------------------------------------------------------------------------------------------------------------------------------------------------------------------------------------------------------------------------------------------------------------------------------------------------------------------------------------------------------T-----------------A------------------D-----------------------G------W----------Q----------P--NLILDDGGDLTHSII-----------------------K----------------------------------K-Y-P----S----I-----F--R-----------------------------------------------------------A---AKGIV----EESVTGVHTL------------------------------------------------------------------------------------------------------------------------------------------------------------------------------------------------------------------------------------------------------------------------------------------------------------------------------------------------------------------------------------------------------------------------------------------------------------------------------------------------------------------------YVASLHLATFDAHLTELSDEQAKYLGL-NKS--G-PFKPNYYR----------------
>Ciona_savignyi@BW535780.H2.1
-----------------------------------------------------------------------------------------------------------------------------------------------------------------------------------------------------------------------------------------------------------------QA-G----SN----RMGL----QP-------------------------------E-IA-N-R-----------------------VRQ------------------------------------------------------ISF------A----E---------DKK------------V-------RK---------------K-R------------------------SM-----S----------RSIS-----AS-S----A----D----------S-----F---S-S--------------------------------A--------S----Y------T-S-S------------D---E------E--D-D-------V-SPREKL-QT------NSKNFSDFCIRNI-------KHAD--FGRR-EIEIAE-QEMPAL-MD-LRKR--A-QG--D-KPLNGARIVG-CTHISAQSAV--LI-ETLSALGAK-VRWCCCNIYST--QNEVAAALSE-A------------G---------------YSIFAWKGQEEEDFWWCIE----K----------CI---T-----------------A------------------D-----------------------G------W----------H----------P--NMILDDGGDLTHSII-----------------------K----------------------------------K-Y-Q----T----I-----F--R-----------------------------------------------------------G---MKGIV----EESVTGVHRLYQLAKTGK----LSIPAMNVNDSVTKQKFDNLYSCRESVLDGLKRTTD-IMFGGKQVVICGYGEVGKGCCS-ALKGLGAV-SYVTEIDPICALQACMDGIRVVR---------------LHE---------V--VKT--A-DIFITCSGNKN-VITRESLDKM-----------KNGAIV-CNMGHSNTEIDVTSL---K-T--N----D---------LT--WEKVRS------------Q------VDHV--IW------P------------------------------------------------D----G----------KRIV-LLA------------------EGRLLNLSCST-V---PSFVLSITHCTQALALIE---L---F--------N-------A---P---E------------------------------------------------------G-R--Y---K-Q-D----V-YLLPKKMDE-YVASLHLATFDAHLTELTDDQAKYLGL-NKS--G-PFKPNYYRY---------------
>Ciona_intestinalis@XP_002129365
--------------------------------------------------------------------------------------------------------------------------------------------------------------------------------------------------MSEKKHHKDHKHDHH------------GGDNNRYVL-----EA-QK-------S--------SQA-S----SN----KKGL----QP-------------------------------E-IA-N-R-----------------------VRQ------------------------------------------------------ISF------V----E---------DKK------------V-------RK---------------K-R------------------------SM-----S----------RSIS-----AS-S----A----D----------S-----F---S-S--------------------------------A--------S----Y------S-S-S------------D---E------E--D-D-------I-SPRERP-QV------NSKGFTDFCIRNI-------KHAD--FGRR-EIEIAE-QEMPAL-MD-LRKR--A-QG--D-KPLNGAKVVG-CTHISAQSAV--LI-ETLSQLGAK-VRWCCCNIYST--QNEVAAALAE-A------------G---------------YSIFAWKGQEEEDFWWCIE----K----------CI---T-----------------A------------------D-----------------------G------W----------H----------P--NMILDDGGDLTHSII-----------------------K----------------------------------K-Y-Q----T----I-----F--R-----------------------------------------------------------G---MKGIV----EESVTGVHRLYQLAKTGK----LSIPAMNVNDSVTKQKFDNLYSCRESVLDGLKRTTD-IMFGGKQVVVCGYGEVGKGCCS-ALKGLGSV-VYVTEIDPICALQACMDGIRVVR---------------FHE---------V--VKT--A-DIFITCSGNKN-VITRDSLDKM-----------KNGAIV-CNMGHSNTEIDVASL---K-T--N----D---------LT--WEKVRS------------Q------VDHV--IW------P------------------------------------------------D----G----------KRIV-LLA------------------EGRLLNLSCST-V---PSFVLSITHCTQALALIE---L---F--------N-------A---P---E------------------------------------------------------G-R--Y---K-Q-D----V-YLLPKKMDE-YVASLHLATFDAHLTELTDDQAKYLGL-NKS--G-PFKPNYYRY---------------
>Diplosoma_listerianum@CT02070909.H1.1
----------------------------------------------------------------------------------------------------------------------------------------------------------------------------------------------------------------------------------------------------------------------------------------------------------------------------------------------------------------------------------------------------------------------------------------------------------------------------------------------------------------------------------------------------------------------------------------------------------------------------------------------------------------------------------------------------------------------------------------------------------------------------------------------------------------------------------------------------------------------------------------------------------------------------------------------------------------------------------------------------------------------------------------------------------------------------------------------------------------------------------------------------------------------------------------------------------------------------------------------------------------PICALQACMDGIRVVR---------------MSE---------V--VRT--A-DVFITCTGNKN-VVARDSMDRM-----------KNGAVV-CNMGHSNTEIDVASL---K-T--N----D---------LT--WEKVRS------------Q------VDHV--IW------P------------------------------------------------D----G----------KRIV-LLA------------------EGRLLNLSCST-V---PSFVLSITHCTQALALIE---M---F--------N-------A---P---E------------------------------------------------------G-R--Y---K-Q-D----V-YLLPKKMDE-YVASLHLATFDAHLTELTDDQAKYVGL-NKS--G-PFKPNYYRY---------------
>Clavelina_lepadiformis@CT12091006.H1.1
--------------------------------------------------------------------------------------------------------------------------------------------------------------------------------------------------MSESKN--DTKQ-HI------------TTDGARHVL-----EA-QK-------S--------SQA-S----AN----RKGL----QP-------------------------------E-IA-N-R-----------------------VRQ------------------------------------------------------ISF------V----E---------DKK------------V-------RK---------------K-R------------------------SM-----S----------RSIS-----AS-S----A----D----------S-----F---S-S--------------------------------A--------S----Y------S-S-S------------D---E------E--D-D-------I-SPRDKE-QR------NSKNFSDFCIRNI-------KHAD--FGRR-EIEIAE-QEMPAL-MD-LRRR--A-QA--D-KPLNGARIVG-CTHISAQSAV--LI-ETLTALGAR-VRWCACNIYST--QNEVAAALAE-A------------E---------------YSIFAWKAEEEEEFWWCIE----K----------CI---S-----------------A------------------D-----------------------N------W----------Q----------P--NMILDDGGDLTHSII-----------------------K----------------------------------K-Y-P----T----L-----F--K-----------------------------------------------------------G---MKGIV----EESVTGVHRLYQLAKTGK----LSIPAMNVNDSVTKQKFDNLYSCRESVLDGLKRTTD-IMFGGKQVVVCGYGEVGKGTCS-ALKGLGAV-VYVSEIDPICALQACMDGIRVVR---------------LSE---------V--VKT--A-DIFISCTGNKN-VINRDHLDKM-----------KNGAIV-CNMGHSNTEIDVASL---K-T--N----D---------LT--WEKVRS------------Q------VDHV--IW------P------------------------------------------------D----G----------KRVV-LLA------------------EGRLLNLSCST-V---PSFVLSITHCTQALALIE---M---F--------N-------A---P---E------------------------------------------------------G-R--Y---K-Q-D----V-YLLPKKMDE-YVASLHLATFDAHLTELTDDQAKYLGL-NKS--G-PFKPNYYRY---------------
>Cystodytes_dellechiajei@CT05091006.H1.2
---------------------------------------------------------------------------------------------------------------------------------------------------------------------------------------------------------------------------------------------------------------------------------------------------------------------------------------------------------------------------------------------------------------------------------------------------------------------------------------------------------------------------------------------------------------------------------------------------------------------------------------------------------------------------------------------------------------------------------------------------G--D-KPLAGAKIAA-CTHISAQSAV--LI-ETLTALGAK-VRCCACNIYST--QNEIAAALAE-A------------G---------------YSIFAWKGQEEEDFWWCIE----Q----------CI---T-----------------A------------------D-----------------------N------W----------H----------P--NMILDDGGDLTHSII-----------------------K----------------------------------K-Y-P----T----L-----F--R-----------------------------------------------------------G---MKGIV----EESITGVHRLYQLTKTGK----LSIPAMNVNDSVTKQKFDNLYSCRESVLDGLKRTTD-IMFGGKQVVISGYGEVGKGTCS-ALKGLGAV-VYVTEIDPICALQACMDGIRVVR---------------LNE---------V--VRT--A-DIFITCTGNKN-VITRESLDKM-----------KNGAIV-CNMGHSNTEIDVASL---K-T--N----D---------LL--WEKVRS------------Q------VDHV--IW------P------------------------------------------------D----G----------KRVV-LLA------------------EGRLLNLSCST-V---PSFVLSITHCT---------------------------------------------------------------------------------------------------------------------------------------------------------------------------------------
>Phallusia_mammilata@CT05091006.H1.2
-----------------------------------------------------------------------------------------------------------------------------------------------------------------------------------------------------------------------------------------------------------------------------------------------------------------------------------------------------------------------------------------------------------------------------------------------------------------------------------------------------------------------------------------------------------------------------------------------------------------------------------------------------------------------------------------------------------------------------------------------------------------------------------------------------------------------------------------------------------------------------------------------------------------------------------------------------------------------------------------------------------------------------------------------------------------------------------------------------------------------------------------------------------------------------------------------VTKQKFDNLYSCRESILDGLKRTTD-IMFGGKQVVVCGYGEVGKGVCS-ALRGLGSV-VYVTEIDPICALQACMDGIRVVR---------------LNE---------V--VRS--G-DVFITCTGNKN-VISRESLDRM-----------KSGAIV-CNMGHSNTEIDVASL---K-T--N----D---------LT--WEKVRS------------Q------VDHI--IW------P------------------------------------------------D----G----------KRVV-LLA------------------EGRLLNLSCST-V---PSFVLSITHCTQALALIE---L---F--------N-------A---P---E------------------------------------------------------G-R--Y---K-Q-D----V-YLLPKKMDE-YVASLHLATFDAHLTELSDDQAKYLGL-NKS--G-PFKPNYYRY---------------
>Oikopleura_dioica@CT73100402.H1.1
-------------------------------------------------------------------------------------------------------------------------------------------------------------------------------------------------------------------------------------------EG-QK-------S--------QTA-R----TA----SRGL----EP-------------------------------RCVP-A-A-----------------------FHQ------------------------------------------------------LPSGDHPIPV----K---------PRR------------Q-------KS---------------G-R------------------------PR-----S----------RTDS-----NS-S----N----E----------S-----L---STS--------------------------------S--------S----Y------S-D-S------------D---S------E--D-E-------L-SPKEKQ-QV------TVSGFSDFCVRNI-------KYSQ--IGRR-EIEIAE-QEMPAL-MS-LRKR--A-AG--D-KPLNGARIVG-CTHVTAQAAV--LV-ETLIELGAQ-VRWCACNIFST--QNEVAAALAE-A------------G---------------IPIFAWKGEGEEEFWWCIE----K----------CV---A-----------------N------------------T-----------------------S------W----------E----------P--NLILDDGGDATHFML-----------------------R----------------------------------H-H-P----N----L-----F--K-----------------------------------------------------------K---IIGIV----EESVTGVHRLYQLSKTGK----LVVPAMNVNDSVTKQKFDNLYSCRESILDGLKRTTD-IMFGGKQILICGYGEVGKGCSA-ALKGMGSV-VYVTEIDPICALQACMDGFRVVK---------------VEE---------V--VST--V-DVLITCTGNRN-VLTRPLMDKM-----------KNGAVV-ANMGHSNTEIEVAAL---K-T--S----D---------LV--WENIRS------------Q------VDHI--IW------P------------------------------------------------D----G----------KRIV-LLA------------------EGRLLNYSCSS-V---PSFVLSVTSCTQALALIE---M---F--------N-------A---P---N------------------------------------------------------G-R--Y---K-H-D----V-YLLPKKMDE-YVASLHLPQFNAHLTELSDEQAKYLGL-NKS--G-PFKPAYYRY---------------
>Oikopleura_dioica@CBY25164
---------------------------------------------------MPRKE-R------------EEE-IKMEGQRSDAARAV---H---RSMHGDHTAS----------------T----SK--S-CQ---FSNLPPSSPNANCLTDNY--KKFSR-------RATQ-RANGSYPRASQRKSTYR-QLMMKKANAELAPSGAA------------ERKAEPGSF-----RR-AS-------I--------SVL-Q---QDN----KRPR----KP-------------------------------S-RS-D-KNSV----------------------K------------------------------------------------------SPL------A----S---------SRS------------P-------IS-------------------------------------------------S----------LAIS-----NE-S----D----D----------C-----F---Y-S--------------------------------S--------S----Y------S-D-S------------D---S------D--D-D-------V-SPRERD-QE------SSKGFKDFCVKNI-------RYAT--IGRR-EIEIAE-QEMPAL-IS-LRKR--A-SQ--D-KPLKGAHIVG-CTHLTAQAAV--LI-ETLVMLGAK-VRWCACNIFST--QNEVAAALAE-N------------G---------------VPVYAWKGEGEQDFWWCIE----K----------CV---A-----------------E------------------D-----------------------G------W----------K----------P--NLILDDGGDATHFML-----------------------K----------------------------------Y-H-P----A----V-----F--K-----------------------------------------------------------K---IVGIV----EESVTGVHRLYQLSKTGK----LCVPAMNVNDSVTKQKFDNLYSCRESILDGLKRTTD-VMFGGKSVSVCGYGEVGKGCAA-ALKGMGAI-VTVTEIDPICALQACMDGFRVQT---------------IED---------I--ADT--A-DVFITCTGNRN-VITRKHMDKM-----------RNGAVV-ANMGHSNTEIEVSSL---K-T--K----D---------LV--WEKVRS------------Q------VDHI--IW------Q------------------------------------------------D----G----------KRIV-LLA------------------EGRLLNYSCSS-V---PSFVLSVTACTQALALIE---M---F--------N-------A---P---E------------------------------------------------------G-R--Y---K-Q-D----V-YLLPKKMDE-YVASLHLPQFNAHLTELSDDQAKYLGL-QKS--G-PFKPAYYRY---------------
>Petromyzon_marinus@CT04080730.H1.1
----------------------------------------------------------------------------------------------------------------------------------------------------------------------------------------------------------------------------------------------------------------------------------------------------------------------------------------------------------------------------------------------------------------------------------------------------------------------------------------------------------------------------------------------------------------------------------------------------------------------------------------------------------------------------------------------------------------------------------------------------------------------------------------------------------------------------------------------------------------------------------------------------------------------------------------------------------------------------------------------------------------------------------------------------------------------------------------------------------------------------------------------------------------------------------------------------------------------------------------------------------------------------------------------------------------Q--V-DIVITCTGNKN-VVTREHLDRL-----------KNGCIV-CNMGHSNTEIDVASL---R-T--P----D---------LT--WERVRS------------Q------VDHI--IW------P------------------------------------------------D----G----------KRIL-LLA------------------EGRLLNLSCSS-V---PSFVLSITATTQALALIE---L---Y--------N-------A---P---E------------------------------------------------------G-R--Y---K-Q-D----V-YLLPKKMDE-YVASLHLPTFDAHLTELTDEQAKYLGI-NKN--G-PFKPNYYRY---------------
>Petromyzon_marinus@CT06061123.H1.1
--------------------------------------------------------------------------------------------------------------------------------------------------------------------------------------------------------------------------------------------------------------------------------------------------------------------------------------------------------------------------------------------------------------------------------------------------------------------------------------------------------------------------------------------------------------------------A--------------------------------A--------A----S------Y-S-E------------S---S------D--D-E-------V-SPREKN-QL------NSKSSSDFCVKNI-------KQAE--FGRR-EIEIAE-Q-------------------------------------------V--LI-ETLTALGAQ-CRWAACNIYST--QNEVAAALAE-A------------G---------------FPVFAWKGESEDDFWWCIN----R----------CL---T-----------------R------------------E-----------------------G------W----------Q----------P--NMILDDGGDLTHWMY-----------------------K----------------------------------K-Y-P----D----T-----F--K-----------------------------------------------------------K---VKGIV----EESVTGVHRLYQLSKSGK----LCVPAMNVNDSVTKQKFDNLYSCRESILDG------------------------------------------------------LEGYRIVK---------------LTE---------V--VRQ--A-DIIITCTGNKN-VVTREHLDRL-----------KNGCIV-CNMGHSNTEIDVASL---R-S--P----D---------LT--WERVRA------------H------VDHV--TW------P------------------------------------------------D----G----------KRLV-LLA------------------E-----------------------------------------------------------------------------------------------------------------------------------------------------------------------------------------------------------------
>Petromyzon_marinus@CT02080730.H1.1
------------------------------------------------------------------------------------------------------------------------------------------------------------------------------------------------------------------------------------------------------------------------------------------------------------------------Q-AK-A-R-----------------------PK---------------------------------K---------------------IQF------A----D---------QLQ------------E-------LS---------------K-R-P-M--K-------T--G--V-A-AF-----S----------RSIS-----QS-S----A----D----------S-----Y---S-S--------------------------------A--------S----F----------S------------E---S------E--D-E-------V-SPREKR-QS------NSKSSSDFCVKNI-------KQAE--FGRR-EIEIAE-QEMPAL-MA-LRKR--A-QG--D-KPLAGAKVVG-CTHITAQAAV--LI-ETLCALGAQ-CRWAACNIFST--HDEVAAALAE-S------------G---------------FSVFAWKGEAEDDFWWCID----R----------CI---N-----------------V------------------E-----------------------G------W----------Q----------P--NMILDDGGDLTHWMY-----------------------K----------------------------------Q-Y-P----S----M-----F--R-----------------------------------------------------------T---VRXIV----EESVTGVHRLYQLSKAGK----LCVPAVNVNDS------------------------------------------------------------------------------------------------------------------------------------------------------------------------------------------------------------------------------------------------------------------------------------------------------------------------------------------------------------------------------------------------------------------------------------------------------------------------------------------------------------------------------------------------------------
>Eptatretus_burgeri@CT01061123.H1.1
--------------------------------------------------------------------------------------------------------A----------------M----AA--V-TA---VT-------------------SPAG-------VGG--------------------SAST---GSLGLREAP---------------------------RS-VG-------A--------ET-------------D-GV----V-------------------------------------K-R-----------------------KQ-------------------------------------------------------IHF------Q----D---------QPQ------------E-------FK---------------G-R-L-T--K-------T--G--R-R-SL-----S----------RSIS-----QS-S----G----D----------S-----Y---T-S---------------------------------------------------------E------------S---S------D--E-E-------G-SPRDRS-QT------NSSGGKDFCVKSI-------KHAE--FGRR-EIEIAE-QEMPAL-MA-LRKR--A-QG--E-KPLAGAKIVG-CTHITAQTAV--LM-ETLSALGAQ-CRWAACNIYST--QNEVAAAVAE-A------------G---------------FSVFAWKGESEDDFWWCIE----Q----------CV---H-----------------H------------------D-----------------------G------W----------L----------P--NMILDD-----------------------------------------------------------------------------------------------------------------------------------------------------------------------------------------------------------------------------------------------------------AI-VYVTEIDPICALQACMEGFRVVK---------------LGE---------V--IRH--V-DIIVTCTGNKN-VVTREHLDRV-----------KNSAIV-CNMGHSNTEIDVASL---R-T--P----D---------LT--WERVRS------------Q------VDHV--IW------P------------------------------------------------D----G----------KRII-LLA------------------EGRLLNLSCSS-V---PSFVLSITATTQALALIE---L---Y--------N-------A---P---E------------------------------------------------------G-R--Y---K-Q-D----V-YLLPKKMDE-YVASLHLPSFDGHLTELSDEQAKYLGI-NKN--G-PFKPNYYRY---------------
>Callorhinchus_milii@CT11070821.H1.2
----------------------------------------------------------------------------------------------------------------------------------------------------------------------------------------------------------------------------------------------------------------------------------------------------------------------------------------------------------------------------------------------------------------------------------------------------------------------------------------------------------------------------------------------------------------------------------------------------------------------------------------------------------------------------------------------------------------------------------------------------------------------------V--LM-ETLAALGAQ-CRWAACNIYST--QNEVAAALAE-S------------A---------------YSVFAWKGESEDDFWWCID----R----------CV---N-----------------V------------------E-----------------------G------W----------Q----------P--NMILDDGGDLTHWIY-----------------------K----------------------------------K-Y-P----N----M-----F--K-----------------------------------------------------------K---IKGIV----EESVTGVHR------------------------------------------------------------------------------------------------------------------------------------------------------------------------------------------------------------------------------------------------------------------------------------------------------------------------------------------------------------------------------------------------------------------------------------------------------------------------------------------------------------------------------------------------------------------------------------
>Squalus_acanthias@CT05070821.H1.1
----------------------------------MSLQVVTA--KMASVELKEAVV-A------------ASE-KVNAEGNNVQTKDS---E---PTA--TTSAE----------------E----AK--Q-HH---LP------------------PLTTT-------TAP--------------------KDSK----SAMKRIEA---------------------------AQ-NG-------D--------T---F----NA----D-GT----VM-------------------------------E-AP-R-T---------------------VKKQ-------------------------------------------------------IQF------A----D---------QKQ------------E-------FN---------------K-R-P-T--K-------I--G--R-R-SL-----S----------RSIS-----QS-S----T----D----------S-----Y---S-S---------------------------------------------------------D------------S---S------D--D-E-------T-SPRDKQ-QK------NSKGSSDFCIKNI-------KQAD--FGRR-EIEIAE-QEMPAL-MA-LRKR--A-QG--E-KPLAGAKIVG-CTHITAQTAV--LM-ETLAALGAQ-CRWAACNIYST--QNEVAAALAE-N------------G---------------YPVFAWKGESEDDFWWCID----R----------CV---N-----------------V------------------E-----------------------G------W----------Q----------P--NMILDDGGDLTHWIY-----------------------K----------------------------------K-Y-P----N----M-----F--K-----------------------------------------------------------K---IKGIV----EESVTGVHRLYQLSKAGK----LCVPAMNGNDSVTKQKFDNLYCCRESILDG-----------------------------------------------------------------------------------------------------------------------------------------------------------------------------------------------------------------------------------------------------------------------------------------------------------------------------------------------------------------------------------------------------------------------------------------------------------------------------------------------------------------------------------------
>Squalus_acanthias@CT03070821.H1.1
------------------------------------------------------------------------------------------------------------------------------------------------------------------------------------------------------------------------------------------------------------------------------------------------------------------------------------------------------------------------------------------------------------------------------------------------------------------------------------------------------------------------------------------------------------------------------------------------------------------------------------------------------------------------------------------------------------------------------------------------------------------------------------------------------------------------------------------------------------------------------------------------------------------------------------------------------------------------------------------------------------------------------------------------------------------------------------------------------------------------------------------------------------------------------------------------------------------------------------------------------------------------------------------------------------------------------------------------------------------------------------------------------------------------------------------------------------------------------------------------------------------------------------------GRLLNLSCST-V---PTFVLSITATTQALAMIE---L---Y--------N-------A---P---E------------------------------------------------------G-R--Y---K-Q-D----V-YLLPKKMDE-YVASLHLPTFDAHLTELSDEQAKYLGL-NKN--G-PFKPNYYRY---------------
>Callorhinchus_milii@CT06070821.H1.1
-----------------------------------------------------------------------------------------------------------------------------------------------------------------------------------------------------------------------------------------------------------------------------------------------------------------------------------------------------------------------------------------------------------------------------------------------------------------------------------------------------------------------------------------------------------------------------------------------------------A--------A----S------Y-T-D------------S---S------D--D-E-------T-SPRDKQ-QS------NSKSSSDFCVKNI-------KQAE--FGRR-EIEIAE-QEMSAL-IA-LRKR--A-QG--E-KPLAGAKIVG-CTHITAQTAV-----------------------------------------------------------------------------------------------------------------------------------------------------------------------------------------------------------LDDGGDLTHWIY-----------------------K----------------------------------K-Y-P----N----M-----F--K-----------------------------------------------------------K---IKGIV----EESVTGVHR-----------------------------------------------------------------------------------------------------------------------------------------------------GNKN-VVTREHLDRM-----------KNGCIV-CNMGHSNTEIDVV---------------------------------------------------------------------------------------------------------------------------------------------------------------------------------------------------------------------------------------------------------------------------------------------------------------------------------------------------------------------------------
>Squalus_acanthias@CT04070821.H1.1
----------------------------------------------------------------------------------------------------------------------------------------------------------------------------------------------------------VK----E------------S----ANAE-----RA-QS-------S--------EKS-K---ADA----E-KY----PL-------------------------------N-KT-L-LDAVAQKEPSLVVFNNDSGAVASHKPV----------------K---------------K-------------------Q-IQF------A----D---------EKQ------------E-------FS---------------R-F-P-T--K-------T--G--R-R-SL-----S----------RSIS-----QS-S----T----D----------S-----Y---S-S--------------------------------A--------A----S------Y-T-D------------S---S------D--D-E-------T-SPRDKQ-QT------NSKNSSDFCVKNI-------KQAE--FGRR-EIEIAE-QEMSAL-VA-LRKR--A-QG--E-KPLAGAKIVG-CTHIT-----------------------------------------------------------------------------------------------------------------------------------------------------------------------------------------------------------------------------------------------------------------------------------------------------------------------------------------------------------------------------------------------------------------------------------------------------------------------------------------------------------------------------------------------------------------------------------------------------------------------------------------------------------------------------------------------------------------------------------------------------------------------------------------------------------------------------------------------------------------------------------------------------------------------------------------------------------------------------------
>Callorhinchus_milii@CT11070830.H1.4
----------------------------------------------------------------------------------------------------------------------------------------------------------------------------------------------------------------------------------------------------------------------------------------------------------------------------------------------------------------------------------------------------------------------------------------------------------------------------------------------------------------------------------------------------------------------------------------------------------------------------------------------------------------------------------------------------------------------------------------------------------------------------V--LM-ETLAALGAQ-CRWAACNIYST--QNEVAAALAE-N--------------------------------------------------------------------------------------------------------------------------------------------------------------------------------------------------------------------------------------------------------------------------------------------------------------------------------------------------------------------------------------------------------------------------------------------------------------------------------------------------------------------------------------------------------------------------------------------------------------------------------------------------------------------------------------------------------------------------------------------------------------------------------------------------------------------------------------------------------------------------------------------------------------------------------------
>Danio_rerio@AAI29161
-------------------------------------------------------------------------------------------------------------------------------------------------------------------------------------------------------------------------------------------------------------------------------------------------------------------------------------------------MRKVYSLQ-------------------------------------------------------IEY------P----E---------QTR------------E-------FD---------------N-R-L-T--K-------T--G--R-R-SL-----S----------HSLS-----HS-S----T----D----------S-----N---S-S--------------------------------G--------G----S------D-A-E------------D---P------E--D-E-------V-SPRDKQ-RM------NSKGNKDFCIKNI-------KLAD--FGRR-QIELAE-DEMTAL-MA-LRKA--A-QG--E-KPLAGAKIVG-CTHVTAQTAV--LF-ETLSGLGAQ-CRWAACNIYST--QNEVAAALAE-R------------D---------------FPVFAWKGESEDDFWWCID----R----------CV---N-----------------V------------------E-----------------------G------W----------E----------P--NMILDDGGDMTHWIY-----------------------K----------------------------------K-Y-P----H----I-----F--K-----------------------------------------------------------K---VKGIV----EESITGIHRLHHLSKAGK----LCVPAINVNDSVTKQKFDNLYCCRESILDSLKKTAD-IMFGGKQVVVCGYGEVGKGCSA-ALKAMGSI-VYVTEIDPICALQACMDGFRLTK---------------LSD---------V--VRQ--V-DMVITCTGNKN-VVVREHMDVM-----------KNGCVV-CNMGRSNTEINVSAL---K-T--P----D---------LT--WQHVRA------------Q------VDHI--IW------P------------------------------------------------D----G----------KRII-LLA------------------EGRVLNLSSST-V---PIYVLSITATTQALALIE---L---F--------N-------A---P---E------------------------------------------------------G-R--Y---K-Q-D----V-YLLPKKLDE-YVASLHLQTFDAHLTELTDDQAKYMGL-SKN--G-PFKPNYYRY---------------
>Danio_rerio@AAH59517
----------------------------------MSVQAVAT--KMAEVELKD--V-A------------GKD-SPPAISPLTPKAEE---K---KTEINSSSTS----------------M----AA--A-AA---VD------------------PSPVT-------VAP--------------------SPMKMPQASAMKRTDP---------------------------QQ-NG-------G--------EAF-V----NC----D-GT----VA-------------------------------E-GP-R-M-----------------------KK-------------------------------------------------------IQF------A----D---------QKQ------------E-------FN---------------K-R-P-T--K-------I--G--R-R-SL-----S----------RSIS-----QS-S----T----D----------S-----Y---S-S--------------------------------A--------A----S------Y-T-D------------S---S------D--D-E-------T-SPRDKQ-QK------NSKGSGDFCIKNI-------KQAD--FGRR-EIEIAE-QEMPAL-MA-LRKR--A-QG--E-KPLAGAKIVG-CTHITAQTAV--LM-ETLSALGAQ-CRWAACNIYST--QNEVAAALAE-G------------G---------------FSVFAWKGESEDDFWWCID----R----------CV---N-----------------V------------------E-----------------------G------W----------Q----------P--NMILDDGGDLTHWIY-----------------------K----------------------------------K-Y-P----N----M-----F--K-----------------------------------------------------------K---IKGIV----EESVTGVHRLYQLSKAGK----LCVPAMNVNDSVTKQKFDNLYCCRESILDGLKRTTD-VMFGGKQVVVCGYGEVGKGCSA-ALKAMGSI-VYVTEIDPICALQACMDGFRLVK---------------LSE---------V--IRQ--V-DIVITCTGNKN-VVVREYMDRM-----------KNGCIV-CNMGHSNTEIDVASL---R-T--P----E---------LT--WERVRS------------Q------VDHV--IW------P------------------------------------------------D----G----------KRIV-LLA------------------EGRLLNLSCST-V---PTFVLSITATTQALALIE---L---Y--------N-------A---P---E------------------------------------------------------G-R--Y---K-Q-D----V-YLLPKKMDE-YVASLHLPTFDAHLTELSDEQAKYLGL-NKN--G-PFKPNYYRY---------------
>Danio_rerio@CAQ14845
------------------------------------------------------------------------------------------------------------------------------------------------------------------------------MT--DCGE------DAK-LEATKQASKEFKESENV------------A----EKYS-----AM-TA-------T--------KHS-D---VNM----N-VG----EL-------------------------------S-AA-F-T-----------------------AVP----------------TH-----------KSVK-------------------K-IQF------A----N-Q----E--DKQ------------E-------FS---------------K-F-P-T--K-------T--G--R-R-SL-----S----------RSIS-----QS-S----T----D----------S-----Y---S-S--------------------------------A--------A----S------Y-T-D------------S---S------D--D-E-------T-SPREKS-QV------NSKGSSDFCVKNI-------KQAE--FGRR-EIEIAE-QDMSAL-IS-LRKR--A-QG--E-KPLAGAKVAG-CTHITAQTAV--LI-ETLVALGAQ-CRWTACNIYST--QNEVAAALAE-S------------G---------------VSVFAWKGESEDDFWWCID----R----------CV---N-----------------M------------------D-----------------------G------W----------Q----------A--NMILDDGGDLTHWVY-----------------------K----------------------------------K-Y-P----S----V-----F--K-----------------------------------------------------------K---VRGIV----EESVTGVHRLYQLSKAGK----LCVPAMNVNDSVTKQKFDNLYCCRESILDGLKRTTD-VMFGGKQVVVCGYGEVGKGCCS-ALKALGAI-VCVTEIDPICALQACMDGFRVVK---------------LNE---------V--VRQ--M-DMVITCTGNKN-VVTREHLDRM-----------KNGCIV-CNMGHSNTEIDVASL---R-T--P----E---------LT--WERVRS------------Q------VDHV--IW------P------------------------------------------------D----G----------KRVI-LLA------------------EGRLLNLSCST-V---PSFVLSITATTQALALIE---L---Y--------N-------A---P---E------------------------------------------------------G-R--Y---K-Q-D----V-YLLPKKMDE-YVASLHLPNFDAHLTELSDEQAKYMGL-NKN--G-PFKPNYYRY---------------
>Oreochromis_niloticus@XP_003450745
----------------------------------MSVQVVAA--KMAEVELKD--V-P------------TGK-DLPAESPVTPTSEG---K---NLPRNDPHEA----------------G----SA--A-AASPTAE------------------PSAKAGEGGTGLLTP--------------------NPAKMPQASSMKRSDP---------------------------QQ-NG-------G--------EAF-V----NR----D-GT----VA-------------------------------E-AP-R-M-----------------------KK-------------------------------------------------------IQF------A----D---------QKQ------------E-------FN---------------K-R-P-S--K-------I--G--R-R-SL-----S----------RSIS-----QS-S----T----D----------S-----Y---S-S--------------------------------A--------A----S------Y-T-D------------S---S------D--D-E-------T-SPRDKQ-QK------NSKGNGDFCIKNI-------KQAD--FGRR-EIEIAE-QEMPAL-MA-LRKR--A-QG--E-KPLAGAKIVG-CTHITAQTAV--LM-ETLSALGAQ-CRWAACNIYST--QNEVAAALAE-G------------G---------------FSVFAWKGESEDDFWWCID----R----------CV---N-----------------V------------------E-----------------------G------W----------Q----------P--NMILDDGGDLTHWIY-----------------------K----------------------------------K-Y-P----S----M-----F--K-----------------------------------------------------------K---IKGIV----EESVTGVHRLYQLSKAGK----LCVPAMNVNDSVTKQKFDNLYCCRESILDGLKRTTD-VMFGGKQVVVCGYGEVGKGCCA-ALKAMGSI-VYVTEIDPICALQACMDGFRLVK---------------LTE---------V--IRQ--V-DIVITCTGNKN-VVVRENLDRM-----------KNGCIV-CNMGHSNTEIDVSSL---R-T--P----E---------LT--WERVRS------------Q------VDHV--IW------P------------------------------------------------D----G----------KRIV-LLA------------------EGRLLNLSCST-V---PTFVLSITATTQALALIE---L---Y--------N-------A---P---E------------------------------------------------------G-R--Y---K-Q-D----V-YLLPKKMDE-YVASLHLPTFDAHLTELSDEQAKYLGL-NKN--G-PFKPNYYR----------------
>Oreochromis_niloticus@XP_003444870
------------------------------------------------------------------------------------------------------------------------------------------------------------------------------MT--DTVV------DSK-TEV-KQGTKYVKETENV------------A----EKYS-----VL-TV-------S--------KNSSD---VNM----N-VG----EMT------------------------------S-AA-F-T-----------------------AVP----------------TL-----------KSVK-------------------K-IQF------A----N-A----E--DKQ------------E-------FS---------------K-Y-P-T--K-------A--G--R-R-SL-----S----------RSIS-----QS-S----T----D----------S-----Y---S-S--------------------------------A--------A----S------Y-T-D------------S---S------D--D-E-------T-SPRDKA-QV------NTHGSSDFCVKNI-------KQAE--FGRR-EIEIAE-QDMSAL-IS-LRKR--A-QG--E-KPLAGAKIVG-CTHITAQTAV--LI-ETLVALGAQ-CRWTACNIYST--QNEVAAALAE-T------------G---------------VPVFAWKGESEDDFWWCID----R----------CV---N-----------------T------------------E-----------------------G------W----------Q----------A--NMILDDGGDLTHWVY-----------------------K----------------------------------K-Y-P----S----V-----F--K-----------------------------------------------------------K---ARGIV----EESVTGVHRLYQLSKAGK----LCVPAMNVNDSVTKQKFDNLYCCRESILDGLKRTTD-IMFGGKQVVVCGYGEVGKGCCT-ALKALGAI-VCITEIDPICALQACMDGFRVVK---------------LSE---------V--IRQ--M-DVVITCTGNKN-VVTREQLDRM-----------KNGCIV-CNMGHSNTEIDVASL---R-S--P----E---------LT--WERVRS------------Q------VDHI--IW------P------------------------------------------------D----G----------KRVV-LLA------------------EGRLLNLSCST-V---PTFVLSITATTQALALIE---L---F--------N-------A---P---E------------------------------------------------------G-R--Y---K-Q-D----V-YLLPKKMDE-YVASLHLPNFDAHLTELTDEQAKYMGL-NKN--G-PFKPNYYR----------------
>Oreochromis_niloticus@XP_003441316
--------------------------------------------------------------------------------------------------------------------------------------------------------------------------------------MSEPVGEAK-LEV-KQASKEVKESENV------------A----EKYS-----AM-TV-------S--------KNS-E---ITM-------G----EL-------------------------------S-TV-F-S-----------------------AVP----------------TH-----------KPVK---KVSL------R----QQ-IQF------V----E---------DKQ------------E-------FS---------------R-F-P-T--K-------A--G--R-R-SL-----S----------RSIS-----QS-S----T----D----------S-----Y---S-S--------------------------------A--------A----S------Y-T-D------------S---S------D--D-E-------T-SPRDKT-QV------NSKGSSDFCVKNI-------KQAE--FGRR-EIEIAE-QDMSAL-IS-LRKR--A-QS--E-KPLAGAKIVG-CTHITAQTAV--LI-ETLVALGAQ-CRWTACNIYST--QNEVAAALSE-T------------G---------------VAVFAWKGESEDDFWWCID----H----------CI---N-----------------T------------------E-----------------------G------W----------Q----------P--NMILDDGGDLTHWMY-----------------------K----------------------------------K-Y-P----N----V-----F--K-----------------------------------------------------------K---IRGIV----EESVTGVHRLYQLSKAGK----LCVPAMNVNDSVTKQKFDNLYCCRESILDGLKRTTD-VMFGGKQVVVCGYGEVGKGCCA-ALKALGAI-VYVTEIDPICALQACMDGFRVVK---------------LNE---------V--IRQ--V-DVIITCTGNKN-VVTRDQLDRM-----------KNGCIV-CNMGHSNTEIDVASL---R-T--P----E---------LT--WERVRS------------Q------VDHV--IW------P------------------------------------------------D----G----------KRII-LLA------------------EGRLLNLSCST-V---PTFVLSITATTQALALIE---L---Y--------N-------A---P---E------------------------------------------------------G-R--Y---K-Q-D----V-YLLPKKMDE-YVASLHLATFDAHLTELSDEQAKYLGL-NKN--G-PFKPNYYRY---------------
>Oreochromis_niloticus@XP_003440580
--------------------------------------------------------ME------------KKQ-DLGLADGYLKPQEE---YRAELNGEDMESAN----------------GGTRESK--G-SP---NL------------------LQMLK-------AAE---------------------------RRRTQQSRD-------------------RDR-----LE-VF-------E--------VVA-R----KP------------VT-------------------------------E-AL-K-T-----------------------TMQ------------------------------------------------------IPF------T----D---------QKQ------------E-------FN---------------R-P-P-T--R-------T----------------V----------RSMS-----QS-S----T----D----------S-----F---A-S--------------------------------V--------------------H-S-D------------T---S------D--D-E-------S-SPRDKL-QK------STKGPSDFCIKNI-------SQAD--FGRK-EIEMAG-REMPAL-MN-LRKR--A-GG--E-KPLAGAKVVG-CTHITAQTAV--LI-ETLVALGAQ-CRWAACNIFST--QNAVAAALVK-A------------G---------------ISVFAWRGESEDEFWWCID----H----------CV---G-----------------T------------------E-----------------------T------W----------Q----------P--NMILDDGGDLTDWIY-----------------------K----------------------------------K-Y-P----E----L-----F--K-----------------------------------------------------------N---LKGVV----EESITGVYRLYQLSKAGR----LSVPAMNVNDSVTKQKFDNLYFCKESVLEGLKRTTD-IMFGGKQVVVCGYGEVGKGCCA-ALKALGAI-VYVTEVDPICALQACMDGFRVIK---------------LSE---------I--VRH--I-DMVITCTGNKN-VVMREHLDKM-----------KNGCIV-CNMGHSSSEIDLAGL---R-S--S----D---------LK--WVHVRP------------R------VDHV--IW------P------------------------------------------------D----G----------KRIV-LLA------------------EGRLLNLSCST-V---PSFVLSITAATQAMALIE---L---Y--------N-------A---P---E------------------------------------------------------G-R--Y---N-K-D----V-YLLPKKMDE-YVASLHLPIFDAHLTELSDDQAKYMGI-SKH--G-PFKPNYYRY---------------
>Xenopus_laevis@AAH77247
------------------------------MSVQVA----TV--KMADMELKG--V-N------------SER-PSEGLSLPAIPAVP---A---IPASVSPIDP----------------E----SS--P-IP---AL------------------SQPMK-------GAP---------------------------ASAMKRTDP-------------------TQR-----PK-DG-------G--------DDA-G----SP----E-GA----VS-------------------------------E-AP-R-T-----------------------VKK------------------------------------------------------IQF------A----D---------QKR------------E-------FN---------------K-R-P-T--K-------I--G--R-R-SL-----S----------RSIS-----QS-S----T----D----------S-----Y---S---------------------------------------------------------S-D------------S---S------D--D-E-------T-SPRDKQ-QK------NSKGSSDFCVKNI-------KQAE--FGRR-EIEIAE-QEMPAL-MA-LRKR--A-QG--E-KPLAGAKIVG-CTHITAQTAV--LI-ETLGALGAQ-CRWAACNIYST--LNEVAAALAE-S------------G---------------VPVFSWKGESEDDFWWCID----R----------CV---N-----------------V------------------E-----------------------G------W----------Q----------P--NMILDDGGDLTHWIY-----------------------K----------------------------------K-Y-P----N----M-----F--K-----------------------------------------------------------K---IKGIV----EESVTGVHRLYQLSKAGK----LCVPAMNVNDSVTKQKFDNLYCCRESILDGLKRTTD-MMFGGKQVVVCGYGEVGKGCCA-ALKAMGSI-VYVTEIDPICALQACMDGFRLVK---------------LNE---------V--IRQ--V-DIVITCTGNKN-VVTREHLDRM-----------KNGCIV-CNMGHSNTEIDVASL---R-T--P----E---------LT--WERVRS------------Q------VDHV--IW------P------------------------------------------------D----G----------KRIV-LLA------------------EGRLLNLSCST-V---PTFVLSITATTQALALIE---L---Y--------N-------A---P---E------------------------------------------------------G-R--Y---K-Q-D----V-YLLPKKMDE-YVASLHLPTFDAHLTELSDEQAKYLGL-NKN--G-PFKPNYYRY---------------
>Xenopus_laevis@AAH80079
------------------------------MSVQIA----PV--KMADMELRD--V-K------------SEK-PPESLSVAAVPEVP---A---VLVAVSPTEP----------------E----IS--P-IP---AL------------------SLPMK-------GAP---------------------------ASAMKRTDP-------------------TLR-----PK-DG-------G--------DEA-G----SP----E-GA----VS-------------------------------E-AP-R-T-----------------------VKK------------------------------------------------------IQF------A----D---------QKR------------E-------FN---------------K-R-P-T--K-------I--G--R-R-SL-----S----------RSIS-----QS-S----T----D----------S-----Y---S-S--------------------------------A--------A----S------Y-T-D------------S---S------D--D-E-------T-SPRDKQ-QK------NSKGSSDFCVKNI-------KQAE--FGRR-EIEIAE-QEMPAL-MA-LRKR--A-QG--E-KPLAGAKIVG-CTHITAQTAV--LI-ETLGALGAQ-CRWAACNIYST--LNEVAAALAE-N------------G---------------VAVFSWKGESEDDFWWCID----R----------CV---N-----------------V------------------E-----------------------G------W----------Q----------P--NMILDDGGDLTHWIY-----------------------K----------------------------------K-Y-P----N----M-----F--K-----------------------------------------------------------K---IKGIV----EESVTGVHRLYQLSKAGK----LCVPAMNVNDSVTKQKFDNLYCCRESILDGLKRTTD-MMFGGKQVVVCGYGEVGKGCCA-ALKAMGSI-VYVTEIDPICALQACMDGFRLVK---------------LNE---------V--IRQ--V-DIVITCTGNKN-VVTREHLDRM-----------KNGCIV-CNMGHSNTEIDVASL---R-T--P----E---------LT--WERVRS------------Q------VDHV--IW------P------------------------------------------------D----G----------KRMV-LLA------------------EGRLLNLSCST-V---PTFVLSITATTQALALIE---L---Y--------N-------A---P---E------------------------------------------------------G-R--Y---K-Q-D----V-YLLPKKMDE-YVASLHLPTFDAHLTELSDEQAKYLGL-NKN--G-PFKPNYYRY---------------
>Xenopus_tropicalis@CAJ81914
------------------------------MSVQVA----TV--KMAAMELKD--M-N------------SER-PPEGLSLPTVPAVP---A---VPAAVSPTEP----------------D----NS--P-IP---AL------------------SQPIK-------GAP---------------------------ASAMKRSDP-------------------TQR-----PK-DG-------G--------DEA-G----SP----E-GA----VS-------------------------------E-AP-R-T-----------------------VKK------------------------------------------------------IQF------A----D---------QKR------------E-------FN---------------K-R-P-T--K-------I--G--R-R-SL-----S----------RSIS-----QS-S----T----D----------S-----Y---S-S--------------------------------A--------A----S------Y-T-D------------S---S------D--D-E-------T-SPRDKQ-QK------NSKGSSDFCVKNI-------KQAE--FGRR-EIEIAE-QEMPAL-MA-LRKR--A-QG--E-KPLAGAKIVG-CTHITAQTAV--LI-ETLGALGAQ-CRWAACNIYST--LNEVAAALAE-S------------G---------------VPVFSWKGESEDDFWWCID----R----------CV---N-----------------V------------------E-----------------------G------W----------Q----------P--NMILDDGGDLTHWIY-----------------------K----------------------------------K-Y-P----N----M-----F--K-----------------------------------------------------------K---IKGIV----EESVTGVHRLYQLSKAGK----LCVPAMNVNDSVTKQKFDNLYCCRESILDGLKRTTD-MMFGGKQVVVCGYGEVGKGCCA-ALKAMGSI-VYVTEIDPICALQACMDGFRLVK---------------LNE---------V--IRQ--V-DIVITCTGNKN-VVTREHLDRM-----------KNGCIV-CNMGHSNTEIDVASL---R-T--P----E---------LT--WERVRS------------Q------VDHV--IW------P------------------------------------------------D----G----------KRIV-LLA------------------EGRLLNLSCST-V---PTFVLSITATTQALALIE---L---Y--------N-------A---P---E------------------------------------------------------G-R--Y---K-Q-D----V-YLLPKKMDE-YVASLHLPTFDAHLTELSDEQAKYLGL-NKN--G-PFKPNYYRY---------------
>Xenopus_laevis@AAH81269
----------------------------------------------------------------------------------------------------------------------------------------------------------------------------------------------------------------------------------MSLP-----EA-VT-------T--------DEP-A----AA----E-KF----LF-------------------------------M-AP-V-S-----------------------KTP----------------K---------------K---------------------IQF------A----D---------DMQ------------E-------FS---------------K-F-R-T--K-------T--G--R-R-SL-----S----------RSIS-----QS-S----T----D----------S-----Y---S-S--------------------------------V--------A----S------Y-T-D------------S---S------D--D-E-------M-SPRDKQ-QI------TSKGSGDFCVKNI-------KQAD--FGRR-EIDIAE-QEMMAL-IS-LRKR--A-QG--E-KPLLGAKIVG-CTHITAQTGV--LI-ETLCALGAQ-CRWSACNIFST--QNEVAAALAE-S------------G---------------VAIFAWKGESEDDFWWCID----R----------CV---N-----------------A------------------D----------S------------G------W----------Q----------A--NMILDDGGDLTHWVY-----------------------K----------------------------------K-Y-P----H----V-----Y--T-----------------------------------------------------------Q---IRGIV----EESVTGVHRLYQLSKAGK----LCVPAMNVNDSVTKQKFDNLYCCRESILDGLKRSTD-VMFGGKQVVVCGYGEVGKGCCA-ALKALGAV-VHVTEIDPICALQACMEGFRVVK---------------LSE---------I--IRQ--V-DVVITCTGNKN-VVNREHLDRM-----------KNGCIV-CNMGHSNTEIDVTSL---H-T--P----E---------LT--WERIRS------------Q------VDHI--IW------P------------------------------------------------D----G----------KRIV-LLA------------------EGRLLNLSCST-I---PTFVHSITATTEALALIE---L---Y--------N-------A---P---E------------------------------------------------------G-R--Y---K-Q-D----V-YLLPKKMDE-YVASLHLPTFDAHLTELTEDQAKYLGL-NKN--G-PFKPNYYRY---------------
>Xenopus_tropicalis@CT02070821.H1.1
----------------------------------------------------------------------------------------------------------------------------------------------------------------------------------------------------------------------------------MSLP-----DA-VA-------A--------DEP-A----AA----E-KF----LF-------------------------------M-AP-V-S-----------------------KTP----------------K---------------K---------------------IQF------A----D---------DMQ------------E-------FS---------------K-F-P-T--K-------T--G--R-R-SL-----S----------RSIS-----QS-S----T----D----------S-----Y---S-S--------------------------------V--------A----S------Y-T-D------------S---S------D--D-E-------T-SPRDKQ-QI------TSKGSADFCVKNI-------KQAD--FGRR-EIEIAE-QEMMAL-IS-LRKR--A-QG--E-KPLLGAKIVG-CTHITAQTGV--LI-ETLCALGAQ-CRWSACNIYST--QNEVAAALAE-S------------G---------------VAIFAWKGESEDDFWWCID----R----------CV---N-----------------A------------------D----------S------------G------W----------Q----------A--NMILDDGGDLTHWVY-----------------------K----------------------------------K-Y-P----H----V-----Y--K-----------------------------------------------------------Q---IRGIV----EESVTGVHRLYQLSKAGK----LCVPAMNVNDSVTKQKFDNLYCCRESILDGLKRSTD-VMFGGKQVVVCGYGEVGKGCCA-ALKALGAI-VHVTEIDPICALQACMEGFRVVK---------------LSE---------I--IRQ--V-DVVITCTGNKN-VVTREHLDRM-----------KNGCIV-CNMGHSNTEIDVTSL---R-T--P----E---------LT--WERIRS------------Q------VDHI--IW------P------------------------------------------------D----G----------KRIV-LLA------------------EGRLLNLSCST-I---PTFVLSITATTEALALIE---L---Y--------N-------A---P---E------------------------------------------------------G-R--Y---K-Q-D----V-YLLPKKMDE-YVASLHLPSFDAHLTELTEDQAKYLGL-NKN--G-PFKPNYYRY---------------
>Ornithorhynchus_anatinus@XP_001505334
-----------------------------------------------------------------------------------------------------------------------------------------------------------------------------------------------------------------------------------------------------------------------------------------------------------------------------------MWAFWSERKREQKGPVAALGFWF----------------GRCKPQGSSLKREEETW-------------------Q-IQF------A----D---------DMQ------------E-------FS---------------K-F-P-T--K-------T--G--R-R-SL-----S----------RSIS-----QS-S----T----D----------S-----Y---S-S--------------------------------A--------A----S------Y-T-D------------S---S------D--D-E-------V-SPREKQ-QT------NSKGSSNFCVKNI-------KQAE--FGRR-EIEIAE-QDMSAL-IS-LRKR--A-QG--E-KPLAGAKIVG-CTHITAQTAV--LI-ETLCALGAQ-CRWSACNIYST--QNEVAAALAE-A------------G---------------VAVFAWKGESEDDFWWCID----R----------CV---S-----------------M------------------D-----------------------G------W----------Q----------A--NMILDDGGDLTHWVY-----------------------K----------------------------------K-Y-P----N----V-----F--K-----------------------------------------------------------K---IRGIV----EESVTGVHRLYQLSKAGK----LCVPAMNVNDSVTKQKFDNLYCCRESILDGLKRTTD-VMFGGKQVVVCGYGEVGKGCCA-ALKALGAI-VYITEIDPICALQACMDGFRVVK---------------LNE---------V--IRQ--V-DVVITCTGNKN-VVTREHLDRM-----------KNSCIV-CNMGHSNTEIDVTSL---R-T--P----E---------LT--WERVRS------------Q------VDHV--IW------P------------------------------------------------D----G----------KRVV-LLA------------------EGRLLNLSCST-V---PTFVLSITATTQALALIE---L---Y--------N-------A---P---D------------------------------------------------------G-R--Y---K-Q-D----V-YLLPKKMDE-YVASLHLPSFDAHLTELTDDQAKYLGL-NKN--G-PFKPNYYR----------------
>Ornithorhynchus_anatinus@XP_001509829
-----------------------------------------------------------------------------------------------------------------------------------------------------------------------------------------------------------------------------------------------------------------ML-N----SK----K-KY----CV-------------------------------S-GN-S-G-----------------------IKA----------------Q-------------------------------------IQF------A----D---------QKQ------------E-------FN---------------K-R-P-T--K-------I--G--R-R-SL-----S----------RSIS-----QS-S----T----D----------S-----Y---S-S--------------------------------A--------A----S------Y-T-D------------S---S------D--D-E-------T-SPRDKQ-QK------NSKGSSDFCVKNI-------KQAE--FGRR-EIEIAE-QEMPAL-MA-LRKR--A-QG--E-KPLAGAKIVG-CTHITAQTAV--LM-ETLGALGAQ-CRWAACNIYST--LNEVAAALAE-S------------G---------------FPVFAWKGESEDDFWWCID----R----------CV---N-----------------V------------------E-----------------------G------W----------Q----------P--NMILDDGGDLTHWIY-----------------------K----------------------------------K-Y-P----N----M-----F--K-----------------------------------------------------------K---IKGIV----EESVTGVHRLYQLSKAGK----LCVPAMNVNDSVTKQKFDNLYCCRESILDGLKRTTD-MMFGGKQVVVCGYGEVGKGCCA-ALKAMGSI-VYVTEIDPICALQACMDGFRLVK---------------LNE---------V--IRQ--V-DIVITCTGNKN-VVTREHLDRM-----------KNSCIV-CNMGHSNTEIDVASL---R-T--P----E---------LT--WERVRS------------Q------VDHV--IW------P------------------------------------------------D----G----------KRIV-LLA------------------EGRLLNLSCST-V---PTFVLSITATTQALALIE---L---Y--------N-------A---P---E------------------------------------------------------G-R--Y---K-Q-D----V-YLLPKKMDE-YVASLHLPTFDAHLTELTDEQAKYLGL-NKN--G-PFKPNYYRY---------------
>Monodelphis_domestica@XP_001372547
------------------------------MSVQVVSAAAAT--KVPEVELKD--L-S------------PPD-PEPQLGMSAAAVAA---M---APPAGAGDPE----------------T----PA--P-AP---APAPTPALAPALAPALAP--ERAPV-------PGPA-VL--SPAA-------AP-PAGKVPQASAMKRSDPH------------H----QHQR-----HR-DG-------G--------EAL-V----SP----D-GT----VT-------------------------------E-AP-R-T-----------------------VK---------------------------------K-------------------Q-IQF------A----D---------QKQ------------E-------FN---------------K-R-P-T--K-------I--G--R-R-SL-----S----------RSIS-----QS-S----T----D----------S-----Y---S-S--------------------------------A--------A----S------Y-T-D------------S---S------D--D-E-------T-SPRDKQ-QK------NSKGSSDFCVKNI-------KQAE--FGRR-EIEIAE-QEMPAL-MA-LRKR--A-QG--E-KPLAGAKIVG-CTHITAQTAV--LM-ETLSALGAQ-CRWAACNIYST--LNEVAAALAE-S------------G---------------FPVFAWKGESEDDFWWCID----R----------CV---N-----------------V------------------E-----------------------G------W----------Q----------P--NMILDDGGDLTHWIY-----------------------K----------------------------------K-Y-P----N----M-----F--K-----------------------------------------------------------K---IKGIV----EESVTGVHRLYQLSKAGK----LCVPAMNVNDSVTKQKFDNLYCCRESILDGLKRTTD-MMFGGKQVVVCGYGEVGKGCCA-ALKAMGSI-VYVTEIDPICALQACMDGFRLVK---------------LNE---------V--IRQ--V-DIVITCTGNKN-VVTREHLDRM-----------KNSCIV-CNMGHSNTEIDVASL---R-T--P----E---------LT--WERVRS------------Q------VDHV--IW------P------------------------------------------------D----G----------KRIV-LLA------------------EGRLLNLSCST-V---PTFVLSITATTQALALIE---L---Y--------N-------A---P---E------------------------------------------------------G-R--Y---K-Q-D----V-YLLPKKMDE-YVASLHLPTFDAHLTELTDEQAKYLGL-NKN--G-PFKPNYYR----------------
>Monodelphis_domestica@XP_001381965
--------------------------------------------------------------------------------------------------------------------------------------------------------------------------------------------------------MSVPDAMPL------------PVAGVGVGE-----EL-KQ-------A--------KEK-E----DA----E-KY----SF-------------------------------M-AT-V-T-----------------------KAP----------------K---------------K-------------------Q-IQF------A----D---------DMQ------------E-------FT---------------K-F-P-T--K-------T--G--R-R-SL-----S----------RSIS-----QS-S----T----D----------S-----Y---S-S--------------------------------A--------A----S------Y-T-D------------S---S------D--D-E-------V-SPREKQ-QT------NSKGSSNFCVKNI-------KQAE--FGRR-EIEIAE-QDMSAL-IS-LRKR--A-QG--E-KPLAGAKIVG-CTHITAQTAV--LI-ETLCALGAQ-CRWSACNIYST--QNEVAAALAE-A------------G---------------VAVFAWKGESEDDFWWCID----R----------CV---N-----------------M------------------D-----------------------G------W----------Q----------A--NMILDDGGDLTHWVY-----------------------K----------------------------------K-Y-P----N----V-----F--K-----------------------------------------------------------K---IRGIV----EESVTGVHRLYQLSKAGK----LCVPAMNVNDSVTKQKFDNLYCCRESILDGLKRTTD-VMFGGKQVVVCGYGEVGKGCCA-ALKALGAI-VYITEIDPICALQACMDGFRVVK---------------LNE---------V--IRQ--V-DVVITCTGNKN-VVTREHLDRM-----------KNSCIV-CNMGHSNTEIDVTSL---R-T--P----E---------LT--WERVRS------------Q------VDHV--IW------P------------------------------------------------D----G----------KRVV-LLA------------------EGRLLNLSCST-V---PTFVLSITATTQALALIE---L---Y--------N-------A---P---E------------------------------------------------------G-R--Y---K-Q-D----V-YLLPKKMDE-YVASLHLPSFDAHLTELTDDQAKYLGL-NKN--G-PFKPNYYR----------------
>Sarcophilus_harrisii@XP_003769798
------------------------------------------------------------------------------------------------------------------------------------------------------------------------------------------------------------------------------------------------------------------------------------------------------------------------------------------------------------------------------------------X-------------------Q-IQF------A----D---------DMQ------------E-------FT---------------K-F-P-T--K-------T--G--R-R-SL-----S----------RSIS-----QS-S----T----D----------S-----Y---S-S--------------------------------A--------A----S------Y-T-D------------S---S------D--D-E-------V-SPREKQ-QT------NSKGSSNFCVKNI-------KQAE--FGRR-EIEIAE-QDMSAL-IS-LRKR--A-QG--E-KPLAGAKIVG-CTHITAQTAV--LI-ETLCALGAQ-CRWSACNIYST--QNEVAAALAE-A------------G---------------VAVFAWKGESEDDFWWCID----R----------CV---N-----------------M------------------D-----------------------G------W----------Q----------A--NMILDDGGDLTHWVY-----------------------K----------------------------------K-Y-P----N----V-----F--K-----------------------------------------------------------K---IRGIV----EESVTGVHRLYQLSKAGK----LCVPAMNVNDSVTKQKFDNLYCCRESILDGLKRTTD-VMFGGKQVVVCGYGEVGKGCCA-ALKALGAI-VYITEIDPICALQACMDGFRVVK---------------LNE---------V--IRQ--V-DVVITCTGNKN-VVTREHLDRM-----------KNSCIV-CNMGHSNTEIDVTSL---R-T--P----E---------LT--WERVRS------------Q------VDHV--IW------P------------------------------------------------D----G----------KRVV-LLA------------------EGRLLNLSCST-V---PTFVLSITATTQALALIE---L---Y--------N-------A---P---E------------------------------------------------------G-R--Y---K-Q-D----V-YLLPKKMDE-YVASLHLPSFDAHLTELTDDQAKYLGL-NKN--G-PFKPNYYRY---------------
>Sarcophilus_harrisii@XP_003771643
-----------------------------------------------------------------------------------------------------------------------------------------------------------------------------------------------------------------------------------------------------------------ML-G----SK----K-KY----IV-------------------------------S-GD-S-G-----------------------IKA----------------Q-------------------------------------IQF------A----D---------QKQ------------E-------FN---------------K-R-P-T--K-------I--G--R-R-SL-----S----------RSIS-----QS-S----T----D----------S-----Y---S-S--------------------------------A--------A----S------Y-T-D------------S---S------D--D-E-------T-SPRDKQ-QK------NSKGSSDFCVKNI-------KQAE--FGRR-EIEIAE-QEMPAL-MA-LRKR--A-QG--E-KPLAGAKIVG-CTHITAQTAV--LM-ETLSALGAQ-CRWAACNIYST--LNEVAAALAE-S------------G---------------FPVFAWKGESEDDFWWCID----R----------CV---N-----------------V------------------E-----------------------G------W----------Q----------P--NMILDDGGDLTHWIY-----------------------K----------------------------------K-Y-P----N----M-----F--K-----------------------------------------------------------K---IKGIV----EESVTGVHRLYQLSKAGK----LCVPAMNVNDSVTKQKFDNLYCCRESILDGLKRTTD-MMFGGKQVVVCGYGEVGKGCCA-ALKAMGSI-VYVTEIDPICALQACMDGFRLVK---------------LNE---------V--IRQ--V-DIVITCTGNKN-VVTREHLDRM-----------KNSCIV-CNMGHSNTEIDVASL---R-T--P----E---------LT--WERVRS------------Q------VDHV--IW------P------------------------------------------------D----G----------KRIV-LLA------------------EGRLLNLSCST-V---PTFVLSITATTQALALIE---L---Y--------N-------A---P---E------------------------------------------------------G-R--Y---K-Q-D----V-YLLPKKMDE-YVASLHLPTFDAHLTELTDEQAKYLGL-NKN--G-PFKPNYYR----------------
>Homo_sapiens@EAW83717
------------------------------MSVQVVSAAAAA--KVPEVELKD--L-S------------PSE-AESQLGLSTAAVGA---M---APPAGGGDPE----------------------A--P-AP---AA------------------ERPPV-------PGPG-SG--PAAA------LSP-AAGKVPQASAMKRSDPH------------H----QHQR-----HR-DG-------G--------EAL-V----SP----D-GT----VT-------------------------------E-AP-R-T-----------------------VK---------------------------------K---------------------IQF------A----D---------QKQ------------E-------FN---------------K-R-P-T--K-------I--G--R-R-SL-----S----------RSIS-----QS-S----T----D----------S-----Y---S-S--------------------------------A--------A----S------Y-T-D------------S---S------D--D-E-------T-SPRDKQ-QK------NSKGSSDFCVKNI-------KQAE--FGRR-EIEIAE-QEMPAL-MA-LRKR--A-QG--E-KPLAGAKIVG-CTHITAQTAV--LM-ETLGALGAQ-CRWAACNIYST--LNEVAAALAE-S------------G---------------FPVFAWKGESEDDFWWCID----R----------CV---N-----------------V------------------E-----------------------G------W----------Q----------P--NMILDDGGDLTHWIY-----------------------K----------------------------------K-Y-P----N----M-----F--K-----------------------------------------------------------K---IKGIV----EESVTGVHRLYQLSKAGK----LCVPAMNVNDSVTKQKFDNLYCCRESILDGLKRTTD-MMFGGKQVVVCGYGEVGKGCCA-ALKAMGSI-VYVTEIDPICALQACMDGFRLVK---------------LNE---------V--IRQ--V-DIVITCTGNKN-VVTREHLDRM-----------KNSCIV-CNMGHSNTEIDVASL---R-T--P----E---------LT--WERVRS------------Q------VDHV--IW------P------------------------------------------------D----G----------KRIV-LLA------------------EGRLLNLSCST-V---PTFVLSITATTQALALIE---L---Y--------N-------A---P---E------------------------------------------------------G-R--Y---K-Q-D----V-YLLPKKMDE-YVASLHLPTFDAHLTELTDEQAKYLGL-NKN--G-PFKPNYYRY---------------
>Pan_troglodytes@XP_514386
------------------------------XXXQVGARSCCF--CFSCGRRRC--P-A------------ALG-CRTDKAWATAPQKP---T---QLDAGAGRRV----------------G----DR--V-SE---GA------------------ARAGG-------RAPE-GE--RGGG------GGS-AAGRAGRGMSMPDAMPL------------P----GVGE-----EL-KQ-------A--------KEI-E----DA----E-KY----SF-------------------------------M-AT-V-T-----------------------KAP----------------K---------------K-------------------Q-IQF------A----D---------DMQ------------E-------FT---------------K-F-P-T--K-------T--G--R-R-SL-----S----------RSIS-----QS-S----T----D----------S-----Y---S-S--------------------------------A--------A----S------Y-T-D------------S---S------D--D-E-------V-SPREKQ-QT------NSKGSSNFCVKNI-------KQAE--FGRR-EIEIAE-QDMSAL-IS-LRKR--A-QG--E-KPLAGAKIVG-CTHITAQTAV--LI-ETLCALGAQ-CRWSACNIYST--QNEVAAALAE-A------------G---------------VAVFAWKGESEDDFWWCID----R----------CV---N-----------------M------------------D-----------------------G------W----------Q----------A--NMILDDGGDLTHWVY-----------------------K----------------------------------K-Y-P----N----V-----F--K-----------------------------------------------------------K---IRGIV----EESVTGVHRLYQLSKAGK----LCVPAMNVNDSVTKQKFDNLYCCRESILDGLKRTTD-VMFGGKQVVVCGYGEVGKGCCA-ALKALGAI-VYITEIDPICALQACMDGFRVVK---------------LNE---------V--IRQ--V-DVVITCTGNKN-VVTREHLDRM-----------KNSCIV-CNMGHSNTEIDVTSL---R-T--P----E---------LT--WERVRS------------Q------VDHV--IW------P------------------------------------------------D----G----------KRVV-LLA------------------EGRLLNLSCST-V---PTFVLSITATTQALALIE---L---Y--------N-------A---P---E------------------------------------------------------G-R--Y---K-Q-D----V-YLLPKKMDE-YVASLHLPSFDAHLTELTDDQAKYLGL-NKN--G-PFKPNYYRY---------------
>Homo_sapiens@AAH16942
---------------------------------QVGARSCCF--WFSCGHRRC--P-A------------ALG-CRTDKAWATAPQKP---T---QLDAGAGRRV----------------G----DR--V-SE---GA------------------ARAGG-------RAPE-GE--RGGG------GGS-AAGRAGRGMSMPDAMPL------------P----GVGE-----EL-KQ-------A--------KEI-E----DA----E-KY----SF-------------------------------M-AT-V-T-----------------------KAP----------------K---------------K-------------------Q-IQF------A----D---------DMQ------------E-------FT---------------K-F-P-T--K-------T--G--R-R-SL-----S----------RSIS-----QS-S----T----D----------S-----Y---S-S--------------------------------A--------A----S------Y-T-D------------S---S------D--D-E-------V-SPREKQ-QT------NSKGSSNFCVKNI-------KQAE--FGRR-EIEIAE-QDMSAL-IS-LRKR--A-QG--E-KPLAGAKIVG-CTHITAQTAV--LI-ETLCALGAQ-CRWSACNIYST--QNEVAAALAE-A------------G---------------VAVFAWKGESEDDFWWCID----R----------CV---N-----------------M------------------D-----------------------G------W----------Q----------A--NMILDDGGDLTHWVY-----------------------K----------------------------------K-Y-P----N----V-----F--K-----------------------------------------------------------K---IRGIV----EESVTGVHRLYQLSKAGK----LCVPAMNVNDSVTKQKFDNLYCCRESILDGLKRTTD-VMFGGKQVVVCGYGEVGKGCCA-ALKALGAI-VYITEIDPICALQACMDGFRVVK---------------LNE---------V--IRQ--V-DVVITCTGNKN-VVTREHLDRM-----------KNSCIV-CNMGHSNTEIDVTSL---R-T--P----E---------LT--WERVRS------------Q------VDHV--IW------P------------------------------------------------D----G----------KRVV-LLA------------------EGRLLNLSCST-V---PTFVLSITATTQALALIE---L---Y--------N-------A---P---E------------------------------------------------------G-R--Y---K-Q-D----V-YLLPKKMDE-YVASLHLPSFDAHLTELTDDQAKYLGL-NKN--G-PFKPNYYRY---------------
>Pan_troglodytes@JAA13286
------------------------------MSVQVVSAAAAA--KVPEVELKD--L-S------------PSE-AESQLGLSTAAVGA---M---APPAGGGDPE----------------------A--P-AP---AA------------------ERPLA-------PGPG-SG--PAAA------LSP-AAGKVPQASAMKRSDPH------------H----QHQR-----HR-DG-------G--------EAL-V----SP----D-GT----VT-------------------------------E-AP-R-T-----------------------VK---------------------------------K---------------------IQF------A----D---------QKQ------------E-------FN---------------K-R-P-T--K-------I--G--R-R-SL-----S----------RSIS-----QS-S----T----D----------S-----Y---S-S--------------------------------A--------A----S------Y-T-D------------S---S------D--D-E-------T-SPRDKQ-QK------NSKGSSDFCVKNI-------KQAE--FGRR-EIEIAE-QEMPAL-MA-LRKR--A-QG--E-KPLAGAKIVG-CTHITAQTAV--LM-ETLGALGAQ-CRWAACNIYST--LNEVAAALAE-S------------G---------------FPVFAWKGESEDDFWWCID----R----------CV---N-----------------V------------------E-----------------------G------W----------Q----------P--NMILDDGGDLTHWIY-----------------------K----------------------------------K-Y-P----N----M-----F--K-----------------------------------------------------------K---IKGIV----EESVTGVHRLYQLSKAGK----LCVPAMNVNDSVTKQKFDNLYCCRESILDGLKRTTD-MMFGGKQVVVCGYGEVGKGCCA-ALKAMGSI-VYVTEIDPICALQACMDGFRLVK---------------LNE---------V--IRQ--V-DIVITCTGNKN-VVTREHLDRM-----------KNSCIV-CNMGHSNTEIDVASL---R-T--P----E---------LT--WERVRS------------Q------VDHV--IW------P------------------------------------------------D----G----------KRIV-LLA------------------EGRLLNLSCST-V---PTFVLSITATTQALALIE---L---Y--------N-------A---P---E------------------------------------------------------G-R--Y---K-Q-D----V-YLLPKKMDE-YVASLHLPTFDAHLTELTDEQAKYLGL-NKN--G-PFKPNYYRY---------------
>Gorilla_gorilla_gorilla@XP_004046255
-----------------------------------------------------------------------------------------------------------------------------------------------------------------------------------------------------------------------------------------------------------------ML-G----SK----K-KY----IV-------------------------------N-GN-S-G-----------------------IKA----------------Q-------------------------------------IQF------A----D---------QKQ------------E-------FN---------------K-R-P-T--K-------I--G--R-R-SL-----S----------RSIS-----QS-S----T----D----------S-----Y---S-S--------------------------------A--------A----S------Y-T-D------------S---S------D--D-E-------T-SPRDKQ-QK------NSKGSSDFCVKNI-------KQAE--FGRR-EIEIAE-QEMPAL-MA-LRKR--A-QG--E-KPLAGAKIVG-CTHITAQTAV--LM-ETLGALGAQ-CRWAACNIYST--LNEVAAALAE-S------------G---------------FPVFSWKGESEDDFWWCID----R----------CV---N-----------------V------------------E-----------------------G------W----------Q----------P--NMILDDGGDLTHWIY-----------------------K----------------------------------K-Y-P----N----M-----F--K-----------------------------------------------------------K---IKGIV----EESVTGVHRLYQLSKAGK----LCVPAMNVNDSVTKQKFDNLYCCRESILDGLKRTTD-MMFGGKQVVVCGYGEVGKGCCA-ALKAMGSI-VYVTEIDPICALQACMDGFRLVK---------------LNE---------V--IRQ--V-DIVITCTGNKN-VVTREHLDRM-----------KNSCIV-CNMGHSNTEIDVASL---R-T--P----E---------LT--WERVRS------------Q------VDHV--IW------P------------------------------------------------D----G----------KRIV-LLA------------------EGRLLNLSCST-V---PTFVLSITATTQALALIE---L---Y--------N-------A---P---E------------------------------------------------------G-R--Y---K-Q-D----V-YLLPKKMDE-YVASLHLPTFDAHLTELTDEQAKYLGL-NKN--G-PFKPNYYRY---------------
>Gorilla_gorilla_gorilla@XP_004046253
--------------------------------------------------------------------------------------------------------------------------------------------------------------------------------------------------------------------------------------------------------------------------------------------------------------------MEKWD-GN-E-G-----------------------TSAFHMPEW----------M-------------------------------------IQF------A----D---------QKQ------------E-------FN---------------K-R-P-T--K-------I--G--R-R-SL-----S----------RSIS-----QS-S----T----D----------S-----Y---S-S--------------------------------A--------A----S------Y-T-D------------S---S------D--D-E-------T-SPRDKQ-QK------NSKGSSDFCVKNI-------KQAE--FGRR-EIEIAE-QEMPAL-MA-LRKR--A-QG--E-KPLAGAKIVG-CTHITAQTAV--LM-ETLGALGAQ-CRWAACNIYST--LNEVAAALAE-S------------G---------------FPVFSWKGESEDDFWWCID----R----------CV---N-----------------V------------------E-----------------------G------W----------Q----------P--NMILDDGGDLTHWIY-----------------------K----------------------------------K-Y-P----N----M-----F--K-----------------------------------------------------------K---IKGIV----EESVTGVHRLYQLSKAGK----LCVPAMNVNDSVTKQKFDNLYCCRESILDGLKRTTD-MMFGGKQVVVCGYGEVGKGCCA-ALKAMGSI-VYVTEIDPICALQACMDGFRLVK---------------LNE---------V--IRQ--V-DIVITCTGNKN-VVTREHLDRM-----------KNSCIV-CNMGHSNTEIDVASL---R-T--P----E---------LT--WERVRS------------Q------VDHV--IW------P------------------------------------------------D----G----------KRIV-LLA------------------EGRLLNLSCST-V---PTFVLSITATTQALALIE---L---Y--------N-------A---P---E------------------------------------------------------G-R--Y---K-Q-D----V-YLLPKKMDE-YVASLHLPTFDAHLTELTDEQAKYLGL-NKN--G-PFKPNYYRY---------------
>Gorilla_gorilla_gorilla@XP_004046254
------------------------------MSVQVVSAAAAA--NVPEVELKD--L-S------------PCE-AESQLGLSTAAVGA---M---APPAGGGDPE----------------------A--P-AP---AA------------------ERPPA-------PGPG-SG--PAAA------LSP-AAGKVPQASAMKRSDPH------------H----QHQX-----XX-XG-------G--------EAL-V----SP----D-GT----VT-------------------------------E-AP-R-T-----------------------VK---------------------------------K---------------------IQF------A----D---------QKQ------------E-------FN---------------K-R-P-T--K-------I--G--R-R-SL-----S----------RSIS-----QS-S----T----D----------S-----Y---S-S--------------------------------A--------A----S------Y-T-D------------S---S------D--D-E-------T-SPRDKQ-QK------NSKGSSDFCVKNI-------KQAE--FGRR-EIEIAE-QEMPAL-MA-LRKR--A-QG--E-KPLAGAKIVG-CTHITAQTAV--LM-ETLGALGAQ-CRWAACNIYST--LNEVAAALAE-S------------G---------------FPVFSWKGESEDDFWWCID----R----------CV---N-----------------V------------------E-----------------------G------W----------Q----------P--NMILDDGGDLTHWIY-----------------------K----------------------------------K-Y-P----N----M-----F--K-----------------------------------------------------------K---IKGIV----EESVTGVHRLYQLSKAGK----LCVPAMNVNDSVTKQKFDNLYCCRESILDGLKRTTD-MMFGGKQVVVCGYGEVGKGCCA-ALKAMGSI-VYVTEIDPICALQACMDGFRLVK---------------LNE---------V--IRQ--V-DIVITCTGNKN-VVTREHLDRM-----------KNSCIV-CNMGHSNTEIDVASL---R-T--P----E---------LT--WERVRS------------Q------VDHV--IW------P------------------------------------------------D----G----------KRIV-LLA------------------EGRLLNLSCST-V---PTFVLSITATTQALALIE---L---Y--------N-------A---P---E------------------------------------------------------G-R--Y---K-Q-D----V-YLLPKKMDE-YVASLHLPTFDAHLTELTDEQAKYLGL-NKN--G-PFKPNYYRY---------------
>Mus_musculus@EDL13765
------------------------------MSVQVVSAAAAA--KVPEVELKD--L-S------------PSE-AEPQLGLSAAAVGA---M---VPPAGGGDPE----------------A----PA--P-AP---AA------------------ERPPA-------PGPG-SG--PTAA------LSP-AAGKVPQASAMKRSDPH------------H----QHQR-----HR-DG-------G--------EAL-V----SP----D-GT----VT-------------------------------E-AP-R-T-----------------------VK---------------------------------K-------------------Q-IQF------A----D---------QKQ------------E-------FN---------------K-R-P-T--K-------I--G--R-R-SL-----S----------RSIS-----QS-S----T----D----------S-----Y---S-S--------------------------------A--------A----S------Y-T-D------------S---S------D--D-E-------T-SPRDKQ-QK------NSKGSSDFCVKNI-------KQAE--FGRR-EIEIAE-QEMPAL-MA-LRKR--A-QG--E-KPLAGAKIVG-CTHITAQTAV--LM-ETLGALGAQ-CRWAACNIYST--LNEVAAALAE-S------------G---------------FPVFAWKGESEDDFWWCID----R----------CV---N-----------------V------------------E-----------------------G------W----------Q----------P--NMILDDGGDLTHWIY-----------------------K----------------------------------K-Y-P----N----M-----F--K-----------------------------------------------------------K---IKGIV----EESVTGVHRLYQLSKAGK----LCVPAMNVNDSVTKQKFDNLYCCRESILDGLKRTTD-MMFGGKQVVVCGYGEVGKGCCA-ALKAMGSI-VYVTEIDPICALQACMDGFRLVK---------------LNE---------V--IRQ--V-DIVITCTGNKN-VVTREHLDRM-----------KNSCIV-CNMGHSNTEIDVASL---R-T--P----E---------LT--WERVRS------------Q------VDHV--IW------P------------------------------------------------D----G----------KRIV-LLA------------------EGRLLNLSCST-V---PTFVLSITATTQALALIE---L---Y--------N-------A---P---E------------------------------------------------------G-R--Y---K-Q-D----V-YLLPKKMDE-YVASLHLPTFDAHLTELTDEQAKYLGL-NKN--G-PFKPNYYRY---------------
>Bos_taurus@AAI48037
------------------------------MSVQVVSAAAAA--KVPEVELKD--L-S------------PSE-AEPQLGLSTAAVSA---M---APPAGGGDPE----------------------A--P-AP---AA------------------ERPPA-------PGPG-SG--PAAA------LSP-AAGKVPQASAMKRSDPH------------H----QHQR-----HR-DG-------G--------EAL-V----SP----D-GT----VT-------------------------------E-AP-R-T-----------------------VKK----------------Q-------------------------------------IQF------A----D---------QKQ------------E-------FN---------------K-R-P-T--K-------I--G--R-R-SL-----S----------RSIS-----QS-S----T----D----------S-----Y---S-S--------------------------------A--------A----S------Y-T-D------------S---S------D--D-E-------T-SPRDKQ-QK------NSKGNSDFCVKNI-------KQAE--FGRR-EIEIAE-QEMPAL-MA-LRKR--A-QG--E-KPLAGAKIVG-CTHITAQTAV--LM-ETLGALGAQ-CRWAACNIYST--LNEVAAALAE-S------------G---------------FPVFAWKGESEDDFWWCID----R----------CV---N-----------------V------------------E-----------------------G------W----------Q----------P--NMILDDGGDLTHWIY-----------------------K----------------------------------K-Y-P----N----M-----F--K-----------------------------------------------------------K---IKGIV----EESVTGVHRLYQLSKAGK----LCVPAMNVNDSVTKQKFDNLYCCRESILDGLKRTTD-MMFGGKQVVVCGYGEVGKGCCA-ALKAMGSI-VYVTEIDPICALQACMDGFRLVK---------------LNE---------V--IRQ--V-DIVITCTGNKN-VVTREHLDRM-----------KNSCIV-CNMGHSNTEIDVASL---R-T--P----E---------LT--WERVRS------------Q------VDHV--IW------P------------------------------------------------D----G----------KRII-LLA------------------EGRLLNLSCST-V---PTFVLSITATTQALALIE---L---Y--------N-------A---P---E------------------------------------------------------G-R--Y---K-Q-D----V-YLLPKKMDE-YVASLHLPTFDAHLTELTDEQAKYLGL-NKN--G-PFKPNYYRY---------------
>Bos_taurus@AAI42523
----------------------GVCVRRRWWRGPVGAPRCCF--WCSCRRCRC--P-A------------VLD-RGAEEARATAPQHP---T---RLSLGPGGRV----------------G----ER--V-SE---GA------------------ARAGG-------RAPV-RE--RGGG------GGS-AAGPAGRGMSMPDAMPL------------P----GVGE-----EL-KQ-------A--------KEI-E----DA----E-KY----SF-------------------------------M-AT-V-T-----------------------KAP----------------K---------------K-------------------Q-IQF------A----D---------DMQ------------E-------FT---------------K-F-P-T--K-------T--G--R-R-SL-----S----------RSIS-----QS-S----T----D----------S-----Y---S-S--------------------------------A--------A----S------Y-T-D------------S---S------D--D-E-------V-SPREKQ-QT------NSKGSSNFCVKNI-------KQAE--FGRR-EIEIAE-QDMSAL-IS-LRKR--A-QG--E-KPLAGAKIVG-CTHITAQTAV--LI-ETLCALGAQ-CRWSACNIYST--QNEVAAALAE-A------------G---------------VAVFAWKGESEDDFWWCID----R----------CV---N-----------------M------------------D-----------------------G------W----------Q----------A--NMILDDGGDLTHWVY-----------------------K----------------------------------K-Y-P----N----V-----F--K-----------------------------------------------------------K---IRGIV----EESVTGVHRLYQLSKAGK----LCVPAMNVNDSVTKQKFDNLYCCRESILDGLKRTTD-VMFGGKQVVVCGYGEVGKGCCA-ALKALGAI-VYITEIDPICALQACMDGFRVVK---------------LNE---------V--IRQ--V-DVVITCTGNKN-VVTREHLDRM-----------KNSCIV-CNMGHSNTEIDVTSL---R-T--P----E---------LT--WERVRS------------Q------VDHV--IW------P------------------------------------------------D----G----------KRVV-LLA------------------EGRLLNLSCST-V---PTFVLSITATTQALALIE---L---Y--------N-------A---P---E------------------------------------------------------G-R--Y---K-Q-D----V-YLLPKKMDE-YVASLHLPSFDAHLTELTDDQAKYLGL-NKN--G-PFKPNYYRY---------------
>Anolis_carolinensis@XP_003220281
-------------------------------------------------------------------------------------------------------------------------------------------------------------------------------------------------------MSSAPDAAS--------------------GD-----EL-KQ-------A--------KEM-E----DA----E-KY----SF-------------------------------M-ST-L-T-----------------------KAP----------------K---------------K-------------------Q-IQF------A----D---------DMQ------------E-------FS---------------K-F-P-T--K-------T--G--R-R-SL-----S----------RSIS-----QS-S----T----D----------S-----Y---S-S--------------------------------A--------A----S------Y-T-D------------S---S------D--D-E-------V-SPREKQ-QT------NSKGSSNFCVKNI-------KQAE--FGRR-EIEIAE-QDMSAL-IS-LRKR--A-QG--E-KPLAGAKIVG-CTHITAQTAV--LI-ETLCALGAQ-CRWSACNIYST--QNEVAAALAE-A------------G---------------VAVFAWKGESEDDFWWCID----R----------CV---N-----------------V------------------D-----------------------T------W----------Q----------A--NMILDDGGDLTHWVY-----------------------K----------------------------------K-Y-P----N----V-----F--K-----------------------------------------------------------K---IRGIV----EESVTGVHRLYQLSKAGK----LCVPAMNVNDSVTKQKFDNLYCCRESILDGLKRTTD-VMFGGKQVVVCGYGEVGKGCCA-ALKALGAI-VYITEIDPICALQACMDGFRVVK---------------LNE---------V--IRQ--V-DVVITCTGNKN-VVTREHLDRM-----------KNSCIV-CNMGHSNTEIDVASL---R-T--P----E---------LT--WERVRS------------Q------VDHV--IW------P------------------------------------------------D----G----------KRVV-LLA------------------EGRLLNLSCST-V---PTFVLSITATTQALALIE---L---Y--------N-------A---P---E------------------------------------------------------G-R--Y---K-Q-D----V-YLLPKKMDE-YVASLHLPSFDAHLTELTDDQAKYLGL-NKN--G-PFKPNYYR----------------
>Crotalus_adamanteus@AFJ49344
-------------------------------------------------------------------------------------------------------------------------------------------------------------------------------------------------------MSSVPDAAA--------------------GD-----EL-KQ-------A--------KEM-E----DA----E-KY----SF-------------------------------M-ST-V-T-----------------------KAP----------------K---------------K-------------------Q-IQF------A----D---------DMQ------------E-------FS---------------K-F-P-T--K-------T--G--R-R-SL-----S----------RSIS-----QS-S----T----D----------S-----Y---S-S--------------------------------A--------A----S------Y-T-D------------S---S------D--D-E-------V-SPREKQ-QT------NSKGNSNFCVKNI-------KQAE--FGRR-EIEIAE-QDMSAL-IS-LRKR--A-QG--E-KPLAGAKIVG-CTHITAQTAV--LI-ETLCALGAQ-CRWSACNIYST--QNEVAAALAE-V------------G---------------VAVFAWKGESEDDFWWCID----R----------CV---N-----------------M------------------D-----------------------T------W----------Q----------P--NMILDDGGDLTHWVY-----------------------K----------------------------------K-Y-P----N----V-----F--K-----------------------------------------------------------K---IRGIV----EESVTGVHRLYQLSKAGK----LCVPAMNVNDSVTKQKFDNLYCCRESILDGLKRTTD-VMFGGKQVVVCGYGEVGKGCCA-ALKALGGI-VYITEIDPICALQACMDGFRVVK---------------LNE---------V--IRQ--M-DVVITCTGNKN-VVTREHLDRM-----------KNSCIV-CNMGHSNTEIDVASL---R-T--P----E---------LT--WERVRS------------Q------VDHV--IW------P------------------------------------------------D----G----------KRVV-LLA------------------EGRLLNLSCST-V---PTFVLSITATTQALALIE---L---Y--------N-------A---P---E------------------------------------------------------G-R--Y---K-Q-D----V-YLLPKKMDE-YVASLHLPSFDAHLTELTDDQAKYLGL-NKN--G-PFKPNYYRY---------------
>Gallus_gallus@CAH65231
--------------------------------------------------------------------------------------------------------------------------------------------------------------------------------------------------------MSVPEPAG--------------------GE-----EA-KQ-------A--------KEA-E----DA----E-KF----SF-------------------------------M-AT-V-T-----------------------KAP----------------K---------------K-------------------Q-IQF------A----D---------DMQ------------E-------FT---------------K-F-P-T--K-------T--G--R-R-SL-----S----------RSIS-----QS-S----T----D----------S-----Y---S-S--------------------------------A--------A----S------Y-T-D------------S---S------D--D-E-------V-SPREKQ-QT------NSKGSSNFCVKNI-------KQAE--FGRR-EIEIAE-QDMSAL-IS-LRKR--A-QG--E-KPLAGAKIVG-CTHITAQTAV--LI-ETLCALGAQ-CRWSACNIYST--QNEVAAALAE-A------------G---------------VAVFAWKGESEDDFWWCID----R----------CV---N-----------------V------------------D-----------------------G------W----------Q----------A--NMILDDGGDLTHWVY-----------------------K----------------------------------K-Y-P----N----I-----F--K-----------------------------------------------------------K---IRGIV----EESVTGVHRLYQLSKAGK----LCVPAMNVNDSVTKQKFDNLYCCRESILDGLKRTTD-VMFGGKQVAVCGYGEVGKGCCA-ALKALGAI-VYVTEIDPICALQACMDGFRVVK---------------LSE---------V--IRQ--V-DVVITCTGNKN-VVTREHLDRM-----------KNSCIV-CNMGHSNTEIDVTSL---R-T--P----E---------LT--WERVRS------------Q------VDHV--IW------P------------------------------------------------D----G----------KRVV-LLA------------------EGRLLNLSCST-V---PTFVLSITATTQALALIE---L---Y--------N-------A---P---E------------------------------------------------------G-R--Y---K-Q-D----V-YLLPKKMXX-X----------------------------------------------------------
>Taeniopygia_guttata@XP_002193540
------------------------------------------------------------------------------------------------------------------------------------------------------------------------------------------------------------------------------------------------------------------------------------------------------------------------------------------------------------------------------------------X-------------------Q-IQF------A----D---------DMQ------------E-------FT---------------K-F-P-T--K-------T--G--R-R-SL-----S----------RSIS-----QS-S----T----D----------S-----Y---S-S--------------------------------A--------A----S------Y-T-D------------S---S------D--D-E-------V-SPREKQ-QT------NSKGSSNFCVKNI-------KQAE--FGRR-EIEIAE-QDMSAL-IS-LRKR--A-QG--E-KPLAGAKIVG-CTHITAQTAV--LI-ETLCALGAQ-CRWSACNIYST--QNEVAAALAE-A------------G---------------VAVFAWKGESEDDFWWCID----R----------CV---N-----------------V------------------D-----------------------G------W----------Q----------A--NMILDDGGDLTHWVY-----------------------K----------------------------------K-Y-P----S----V-----F--K-----------------------------------------------------------K---IRGIV----EESVTGVHRLYQLSKAGK----LCVPAMNVNDSVTKQKFDNLYCCRESILDGLKRTTD-VMFGGKQVVVCGYGEVGKGCCA-ALKALGAI-VYVTEIDPICALQACMDGFRVVK---------------LSE---------V--IRQ--V-DVVITCTGNKN-VVTREHLDRM-----------KNSCIV-CNMGHSNTEIDVTSL---R-M--P----E---------LT--WERVRS------------Q------VDHV--IW------P------------------------------------------------D----G----------KRVV-LLA------------------EGRLLNLSCST-V---PTFVLSITATTQALALIE---L---Y--------N-------A---P---E------------------------------------------------------G-R--Y---K-Q-D----V-YLLPKKMDE-YVASLHLPSFDAHLTELTDDQAKYLGL-NKN--G-PFKPNYYRY---------------
>Meleagris_gallopavo@XP_003212913
--------------------------------------------------------------------------------------------------------------------------------------------------------------------------------------------------------------------------------------------------------------------------------------------------------------------------------------------------------------------------------------------------------------------------------------------------------------------------------------------------------------------------------------------------------------------------X--------------------------------A--------A----S------Y-T-D------------S---S------D--D-E-------V-SPREKQ-QT------NSKGSSNFCVKNI-------KQAE--FGRR-EIEIAE-QDMSAL-IS-LRKR--A-QG--E-KPLAGAKIVG-CTHITAQTAV--LI-ETLCALGAQ-CRWSACNIYST--QNEVAAALAE-A------------G---------------VAVFAWKGESEDDFWWCID----R----------CV---N-----------------V------------------D-----------------------G------W----------Q----------A--NMILDDGGDLTHWVY-----------------------K----------------------------------K-Y-P----N----I-----F--K-----------------------------------------------------------K---IRGIV----EESVTGVHRLYQLSKAGK----LCVPAMNVNDSVTKQKFDNLYCCRESILDGLKRTTD-VMFGGKQVVVCGYGEVGKGCCA-ALKALGAI-VYVTEIDPICALQACMDGFRVVK---------------LSE---------V--IRQ--V-DVVITC-GNKN-VVTREHLDRM-----------KNSCIV-CNMGHSNTEIDVTSL---R-T--P----E---------LT--WERVRS------------Q------VDHV--IW------P------------------------------------------------D----G----------KRVV-LLA------------------EGRLLNLSCST-V---PTFVLSITATTQALALIE---L---Y--------N-------A---P---E------------------------------------------------------G-R--Y---K-Q-D----V-YLLPKKMDE-YVASLHLPSFDAHLTELTDDQAKYLGL-NKN--G-PFKPNYYRY---------------
>Doliolum_nationalis@CT02130511.H1.1
-----------------------------------------------------------------------------------------------------------------------------------------------------------------------------------------------------------------------------------------------------------------------------------------------------------------------------------------------------------------------------------------------------------------------------------------------------------------------------------------------------------------------------------------------------------------------------------------------------------------------------------------------------------------------------------------------------------------------------------------------------------------------------------------AE-LRWCACNIYST--QNEVAAALAE-A------------G---------------YSIFAWKGQEEEDFWWCIE----K----------CI---T-----------------A------------------E-----------------------G------W----------Q----------P--NMILDDGGDLTHSII-----------------------R----------------------------------K-Y-P----Q----L-----F--R-----------------------------------------------------------T---MKGIV----EESVTGVHRLYQLAKTGK----LCIPAMNVNDSVTKQKFDNLYSCRESVL-------------------------------------------------------------------------------------------------------------------------------------------------------------------------------------------------------------------------------------------------------------------------------------------------------------------------------------------------------------------------------------------------------------------------------------------------------------------------------------------------------------------------------------------
>Salpa_fusiformis@CT02130511.H1.1
-------------------------------------------------------------------------------------------------------------------------------------------------------------------------------------------------------------------------------------------------------S--------RLA-S----SG----GNGL----SS-------------------------------V-FA-N-R-----------------------VRQ------------------------------------------------------VSF------A----E---------DRI------------R-------KK---------------Q-R------------------------SM-----S----------RSIS-----AS-S----V----D----------S-----F---S-S--------------------------------A--------S----Y------S-S-S----------------E------D--D-D-------A-SPRHKP-AL------NSKGFSDFCIKNI-------RHAD--FGRR-EIEIAE-QEMPAL-MD-LRRR--A-AA--D-KPLRGARIVG-CTHVSAQSAV--LI-ETLTILGAT-VRWCACNIYST--QNEVAAGLAE-A------------G---------------YSIFAWKGEQEDDFWWCID----R----------CI---N-----------------A------------------A-----------------------G------W----------Q----------P--NMILDDGGDLTHSII-----------------------K----------------------------------K-Y-P----D----V-----F--R-----------------------------------------------------------D---MKGIV----EESVTGVHRLYQLAKTGK----LSIPAMNVNDSVTKQKFDNLYSCRESVLDGLKRTTD-LMFGGKQVVVCGYGEVGKGCCA-ALKGLGAI-IYVTEIDPICALQACMEGMQVVR---------------LSE---------M--IKT--G-DIFITCTGNKN-VICRDHLDRM-----------KSGAVV-CNMGHSNTEIDVASL---K-T--P----E---------LT--WEKVRS------------Q------VDHV--IW------P------------------------------------------------D----G----------KRIV-LLA------------------EGRLLNLSCST-V---PSFVLSITHCTQALALIE---L---F--------N-------A---P---E------------------------------------------------------G-R--Y---K-Q-D----V-YLLPKKMDE-YVASLHLAAFDAHLTELSDDQAKYLGL-NKS--G-PFKPNYYRY---------------
>Ophionotus_victoriae@CT06130604.H1.1
------------------------------------------------------------------------------------------------------------------------------------------------------------------------------------------------------------------------------------------------------------------------------------------------------------------------------------------------------------------------------------------------------------------------------------------------------------------------------------------------------------------S----------RSVS-----QS-S----T----D----------S-----Y---S-S--------------------------------G--------S----Y------S---S------------S---S------D--E-DD------I-SPREKQ-QE------NSKGHKDFCVRNI-------NQAA--FGRR-EIEIAE-QEMPGL-ML-LRKR--A-EA--E-KPLKGAKIIG-CTHITAQAAV--LI-E-------------------------------------------------------------------------------------------------------------------------------------------------------------------------------------------------------------------------------------------------------------------------------------------------------------------------------------------------------------------------------------------------------------------------------------------------------RGCCS-ALKGLGSI-VYVTEVDPICALQASMDGFRVVK---------------LDE---------V--VRN--V-DVVITATGNKN-VVARQHLDRL-----------KNGCIV-CNMGHSNTEIDVDSL---R-T--P----E---------LT--WEKVRS------------Q------VDHI--IW------P------------------------------------------------D----G----------KRIL-LLA------------------EGRLVNLSCST-V---PSFVVSITATTQALALIE---L---F--------N-------A---P---A------------------------------------------------------E-R--Y---N-R-----------------------------------------------------------------------------
>Gallus_gallus@XP_004937465
-------------------------------------------------------------------------------------------------------------------------------------------------------------------------------------------MEQP-HCLQKSTGNKGSLVEPP------------S----RAQK-----WA-WG-------Q--------TQP-L----WP----D-NG----II-------------------------------C-RS-R-C-----------------------LS---------------------------------Q---------------------IQF------A----D---------QKQ------------E-------FN---------------K-R-P-T--K-------I--G--R-R-SL-----S----------RSIS-----QS-S----T----D----------S-----Y---S-S--------------------------------A--------A----S------Y-T-D------------S---S------D--D-E-------T-SPRDKQ-QK------NSKGSSDFCVKNI-------KQAE--FGRR-EIEIAE-QEMPAL-MA-LRKR--A-QG--E-KPLAGAKIVG-CTHITAQTAV--LM-ETLGALGAQ-CRWAACNIYST--LNEVAAALAE-S------------G---------------FPVFAWKGESEDDFWWCID----R----------CV---N-----------------V------------------E-----------------------G------W----------Q----------P--NMILDDGGDLTHWIY-----------------------K----------------------------------K-Y-P----N----M-----F--K-----------------------------------------------------------K---IKGIV----EESVTGVHRLYQLSKAGK----LCVPAMNVNDSVTKQKFDNLYCCRESILDGLKRTTD-MMFGGKQVVVCGYGEVGKGCCA-ALKAMGSI-VYVTEIDPICALQACMDGFRLVK---------------LNE---------V--IRQ--V-DIVITCTGNKN-VVTREHLDRM-----------KNSCIV-CNMGHSNTEIDVASL---R-T--P----E---------LT--WERVRS------------Q------VDHV--IW------P------------------------------------------------D----G----------KRIV-LLA------------------EGRLLNLSCST-V---PTFVLSITATTQALALIE---L---Y--------N-------A---P---E------------------------------------------------------G-R--Y---K-Q-D----V-YLLPKKMDE-YVASLHLPTFDAHLTELTDEQAKYLGL-NKN--G-PFKPNYYRY---------------
>Anas_platyrhynchos@EOB04678
-----------------------------------------------------------------------------------------------------------------------------------------------------------------------------------------------------------------------------------------------------------------------------------------------------------------------------------------------------------------------------------------------------------------------------------------------------------------------------------------------------------------------------------------------------------------------------------------------------------A--------A----S------Y-T-D------------S---S------D--D-E-------V-SPREKQ-QT------NSKGSSNFCVKNI-------KQAE--FGRR-EIEIAE-QDMSAL-IS-LRKR--A-QG--E-KPLAGAKIVG-CTHITAQTAV--LI-ETLCALGAQ-CRWSACNIYST--QNEVAAALAE-A------------G---------------VAVFAWKGESEDDFWWCID----R----------CV---N-----------------V------------------E-----------------------G------W----------Q----------A--NMILDDGGDLTHWVY-----------------------K----------------------------------K-Y-P----N----I-----F--K-----------------------------------------------------------K---IRGIV----EESVTGVHRLYQLSKAGK----LCVPAMNVNDSVTKQKFDNLYCCRESILDGLKRTTD-VMFGGKQVVVCGYGEVGKGCCA-ALKALGAI-VYVTEIDPICALQACMDGFRVVK---------------LSE---------V--IRQ--V-DVVITCTGNKN-VVTREHLDRM-----------KNSCIV-CNMGHSNTEIDVTSL---R-T--P----E---------LT--WERVRS------------Q------VDHV--IW------P------------------------------------------------D----G----------KRVV-LLA------------------EGRLLNLSCST-V---PTFVLSITATTQALALIE---L---Y--------N-------A---P---E------------------------------------------------------G-R--Y---K-Q-D----V-YLLPKKMX-------------------------------------------------------------
>Columba_livia@EMC81917
--------------------------------------------------------------------------------------------------------------------------------------------------------------------------------------------------------------------------------------------------------------------------------------------------------------------------------------------------------------------------S---------------Q-------------------Q-IQF------A----D---------DMQ------------E-------FT---------------K-F-P-T--K-------T--G--R-R-SL-----S----------RSIS-----QS-S----T----D----------S-----Y---S-S--------------------------------A--------A----S------Y-T-D------------S---S------D--D-E-------V-SPREKQ-QT------NSKGSSNFCVKNI-------KQAE--FGRR-EIEIAE-QDMSAL-IS-LRKR--A-QG--E-KPLAGAKIVG-CTHITAQTAV--LI-ETLCALGAQ-CRWSACNIYST--QNEVAAALAE-A------------G---------------VAVFAWKGESEDDFWWCID----R----------CV---N-----------------I------------------D-----------------------G------W----------Q----------A--NMILDDGGDLTHWVY-----------------------K----------------------------------K-Y-P----N----V-----F--K-----------------------------------------------------------K---IRGIV----EESVTGVHRLYQLSKAGK----LCVPAMNVNDSVTKQKFDNLYCCRESILDGLKRTTD-VMFGGKQVVVCGYGEVGKGCCA-ALKALGAI-VYVTEIDPICALQACMDGFRVVK---------------LSE---------V--IRQ--V-DVVITCTGNKN-VVTREHLDRM-----------KNSCIV-CNMGHSNTEIDVTSL---R-T--P----E---------LT--WERVRS------------Q------VDHV--IW------P------------------------------------------------D----G----------KRVV-LLA------------------EGRLLNLSCST-V---PTFVLSITATTQALALIE---L---Y--------N-------A---P---E------------------------------------------------------G-R--Y---K-Q-D----V-YLLPKKMDE-YVASLHLPSFDAHLTELTDDQAKYLGL-NKN--G-PFKPNYY-----------------
>Columba_livia@EMC89487
-----------------------------------------------------------------------------------------------------------------------------------------------------------------------------------------------------------------------------------------------------------------------------------------------------------------------------------------------------------------------------------------------------------------QF------A----D---------QKQ------------E-------FN---------------K-R-P-T--K-------I--G--R-R-SL-----S----------RSIS-----QS-S----T----D----------S-----Y---S-S--------------------------------A--------A----S------Y-T-D------------S---S------D--D-E-------T-SPRDKQ-QK------NSKGSSDFCVKNI-------KQAE--FGRR-EIEIAE-QEMPAL-MA-LRKR--A-QG--E-KPLAGAKIVG-CTHITAQTAV--LM-ETLGALGAQ-CRWAACNIYST--LNEVAAALAE-S------------G---------------FPVFAWKGESEDDFWWCID----R----------CV---N-----------------V------------------E-----------------------G------W----------Q----------P--NMILDDGGDLTHWIY-----------------------K----------------------------------K-Y-P----N----M-----F--K-----------------------------------------------------------K---IKGIV----EESVTGVHRLYQLSKAGK----LCVPAMNVNDSVTKQKFDNLYCCRESILDGLKRTTD-MMFGGKQVVVCGYGEVGKGCCA-ALKAMGSI-VYVTEIDPICALQACMDGFRLVK---------------LNE---------V--IRQ--V-DIVITCTG--------------------------------------------ASL---R-T--P----E---------LT--WERVRS------------Q------VDHV--IW------P------------------------------------------------D----G----------KRIV-LLA------------------E--------------------------QALALIE---L---Y--------N-------A---P---E------------------------------------------------------G-R--Y---K-Q-D----V-YLLPKKMDE-YVASLHLPTFDAHL---------------------------------------------
>Botryllus_schlosseri@CT05131028.H1.1
-----------------------------------------------------------------------------------------------------------------------------------------------------------------------------------------------------------------------------------------------------------------QA-G----SN----KKGL----QP-------------------------------E-TA-N-R-------------------------Q------------------------------------------------------ISF------A----E---------ERK------------P-------RK---------------R-R------------------------SM-----S----------RSIS-----AS-S----A----D----------S-----Y---S-S--------------------------------G--------S----Y------T-S-S----------------E------E--D-D-------F-SPREKS-QV------NTDGFSDFCIRSI-------KHAD--FGRR-EIEIAE-QEMPAL-MD-LRRR--A-QN--D-KPLLGAKIVG-CTHISAQSAV--LI-ETLVQLGAK-VRWCACNIYST--QNEVAAALAE-A------------S---------------YSVFAWKGEEEEDFWWCIE----K----------CI---M-----------------A------------------D-----------------------G------W----------Q----------P--NLILDDGGDLTHSMI-----------------------R----------------------------------K-Y-P----S----V-----S--K-----------------------------------------------------------L---PK----------------------------------------------------------------------------------------------------------------------------------------------------------------------------------------------------------------------------------------------------------------------------------------------------------------------------------------------------------------------------------------------------------------------------------------------------------------------------------------------------------------------------------------------------------------------------------------------------
>Botryllus_schlosseri@CT02131028.H1.1
------------------------------------------------------------------------------------------------------------------------------------------------------------------------------------------------------------------------------------------------------------------------------------------------------------------------------------------------------------------------------------------------------------------------------------------K------------Q-------HR---------------R-P------------------------SV-----T----------LSRE-----LS-T----A-------------------------S-V--------------------------------G--------S----F------S-S-S------------D---D------E--D-D-------T-SPRELT-QL------NSKGFNDFCIRNI-------RHAE--FGRR-EIEIAE-QEMPAL-MD-LRRR--A-QA--D-KPLKDAKIAA-CTHISAQSAV--LI-ETLTALGAR-VRWCACNIYST--QNEIAAAMAE-V------------N---------------LPVFAWKGEEEEDFWWCIE----N----------CV---F-----------------A------------------D-----------------------G------W----------Q----------P--NLILDDGGDLTHSII-----------------------K----------------------------------K-Y-P----A----V-----F--K-----------------------------------------------------------A---SRGIV----EESVTGV--------------------------------------------------------------------------------------------------------------------------------------------------------------------------------------------------------------------------------------------------------------------------------------------------------------------------------------------------------------------------------------------------------------------------------------------------------------------------------------------------------------------------------------------------------------------------------------
>Botryllus_schlosseri@CT03131028.H1.1
-----------------------------------------------------------------------------------------------------------------------------------------------------------------------------------------------------------------------------------------------------------------------------------------------------------------------------------------------------------------------------------------------------------------------------------------------------------------------------------------------------------------------------------------------------------------------------------------------------------------------------------------------------------------------------------------------------------------------------------------------------------------------------------------------------------------------------------------------------------------------------------------------------------------------------------------------------------------------------------------------------------------------------------------------------------------------------------------------------------------------------------------------------------------VTGVLRLYQLAKTGK----LAIPAMNVNDSVTKQKFDNLYSCRESILDGLKRTTD-VMFGGKQVVVCGYGEVGKGCCS-ALKGMGAV-VYVTEIDPICALQACMDGFRVVR---------------LSE---------V--VKS--V-DIVVTCTGNKN-IITRESLDKM-----------KNGAIV-CNMGHSNTEIDVASL---K-T--D----D---------LT--WEKVRS------------Q------VDHV--IW------P------------------------------------------------D----G----------KRIV-LLA------------------EGRLLNLSSSS-V---PSFVLSITHCTQALALIE---L---Y--------N-------C---P---D------------------------------------------------------G-R--Y---Q-K-D----V-YLLPKKMDE-YVASLHLATFDAHLTELSDEQAKYLGL-NKS--G-PFKPNYYRY---------------
>Botryllus_schlosseri@CT04131028.H1.1
-----------------------------------------------------------------------------------------------------------------------------------------------------------------------------------------------------------------------------------------------------------------------------------------------------------------------------------------------------------------------------------------------------------------------------------------------------------------------------------------------------------------------------------------------------------------------------------------------------------------------------------------------------------------------------------------------------------------------------------------------------------------------------------------------------------------------------------------------------------------------------------------------------------------------------------------------------------------------------------------------------------------------------------------------------------------------------------------------------------------------------------------------------------------------------------------------------------------------------------------------------------------------------------------------------------------------------------------RM-----------KSGAIV-CNMGHSNTEIDVAGL---K-T--P----N---------LT--WEHIRS------------Q------VDHI--IW------P------------------------------------------------D----G----------KRIV-LLA------------------EGRLLNMSCSS-V---PSFVLSITHCTQALALIE---L---Y--------N-------C---P---D------------------------------------------------------G-R--Y---Q-Q-D----V-YLLPKKMDE-YVASLHLATFDAHLTELSDEQARYLGL-SKS--G-PFKPNYYRY---------------
>Alligator_sinensis@CT04131213.H1.1
--------------------------------------------------------------------------------------------------------------------------------------------------------------------------------------------------------MSVPDAAG--------------------GD-----EM-KQ-------A--------KEI-E----DA----E-KF----NF-------------------------------M-AT-V-T-----------------------KAP----------------K---------------K-------------------Q-IQF------A----D---------DMQ------------E-------FT---------------K-F-P-T--K-------S--G--R-R-SL-----S----------RSIS-----QS-S----T----D----------S-----Y---S-S--------------------------------A--------A----S------Y-T-D------------S---S------D--D-E-------EGTPREKH-QT------NSKGSSNFCVKNI-------KQAE--FGRR-EIEIAE-QDMSAL-IS-LRKR--A-QG--E-KPLAGAKIVG-CTHITAQTAV--LI-ETLCALGAQ-CRWSACNIYST--QNEVAAALAE-A------------G---------------VAVFSWKGESEDDFWWCID----R----------CV---N-----------------M------------------D-----------------------G------W----------Q----------P--NMILDDGGDLTHWVY-----------------------K----------------------------------K-Y-P----N----V-----F--K-----------------------------------------------------------K---IRGIV----EESVTGVHRLYQLSKAGK----LCVPAMNVNDSVTKQKFDNLYCCRESILDGLKRTTD-VMFGGKQVVVCGYGEVGKGCCA-ALKALGAI-VYITEIDPICALQACMDGFRVVK---------------LNE---------V--IRQ--M-DVVITCTGNKN-VVTREHLDRM-----------KNSCIV-CNMGHSNTEIDVTSL---R-T--P----E---------LT--WERVRS------------Q------VDHI--IW------P------------------------------------------------D----G----------KRVV-LLA------------------EGRLLNLSCST-V---PTFVLSITATTQALALIE---L---Y--------N-------A---P---E------------------------------------------------------G-R--Y---K-Q-D----V-YLLPKKMDE-YVASLHLPSFDAHLTELTDDQAKYMGL-NKN--G-PFKPNYYR----------------
>Alligator_sinensis@CT02131213.H1.1
---------------------------------------------------------------------------------------------------------------------------------------------------------------------------------------------------------------------------------------------------------------------------------------------------------------------------S-T-G-----------------------KKA--------------------------------Q---------------------IQF------A----D---------QKQ------------E-------FN---------------K-R-P-T--K-------I--S--R-R-SL-----S----------RSIS-----QS-S----T----D----------S-----Y---S-S--------------------------------A--------A----S------Y-T-D------------S---S------D--D-E-------T-SPRDKQ-QK------NSKGSSDFCVKNI-------KQAE--FGRR-EIEIAE-QEMPAL-MA-LRKR--A-QG--E-KPLAGAKIVG-CTHITAQTAV--LM-ETLGALGAQ-CRWAACNIYST--LNEVAAALAE-S------------G---------------FPVFAWKGESEDDFWWCID----R----------CV---N-----------------V------------------E-----------------------G------W----------Q----------P--NMILDDGGDLTHWIY-----------------------K----------------------------------K-Y-P----N----M-----F--K-----------------------------------------------------------K---IKGIV----EESVTGVHRLYQLSKAGK----LCVPAMNVNDSVTKQKFDNLYCCRESILDGLKRTTD-MMFGGKQVVVCGYGEVGKGCCA-ALKAMGSI-VYVTEIDPICALQACMDGFRLVK---------------LNE---------V--IRQ--V-DIVITCTGNKN-VVTREHLDRM-----------KNSCIV-CNMGHSNTEIDVASL---R-T--P----E---------LT--WERVRS------------Q------VDHV--IW------P------------------------------------------------D----G----------KRIV-LLA------------------EGRLLTLSCST-V---PTFVLSITATTQALALIE---L---Y--------N-------A---P---E------------------------------------------------------G-R--Y---K-Q-D----V-YLLPKKMDE-YVASLHLPTFDAHLTELTDEQAKYLGL-NKN--G-PFKPNYYRY---------------
>Ambystoma_mexicanum@CT14131213.H1.1
---------------------------------------------------------------------------------------------------------------------------------------------------------------------------------------------------------------------------------------------------------------------------------------------------------------------------------------------------------------------------------------------------------------------------------------------------------------------------------------------------------------------------------------S-S----T----D----------S-----Y---G-S--------------------------------A--------A----S------Y-T-D------------S---S------D--D-E-------T-SPRDKQ-QN------NSKGAGDFCVKNI-------KQAE--FGRR-EIEIAE-QDMLAL-IS-LRKR--A-QG--E-KPLAGAKIVG-CTHITAQTAV--LI-ETLCALGAQ-CRWSACNIYST--QNEVA-------------------G---------------VAVFAWKGESEDDFWWCID----R----------CV---N-----------------M------------------E-----------------------G------W----------Q----------A--NMILDDGGDLTHWVY-----------------------K----------------------------------K-Y-P----N----V-----F--K-----------------------------------------------------------K---IRGIV----EESVTGVHRLYQLSKAGK----LCVPAMNVNDSVTKQKFDNLYCCRESILDGLKRTTD-VMFGGKQVVICGYGEVGKGCCA-ALKALGAV-VGITEIDPICALQACMDGFRVVK---------------LNE---------V--IRL--V-DVVITCTGNKN-VVTREQLDRM-----------KNGCIV-CNMGHSNTEIDVTSL---R-T--P----E---------LT--WERVRS------------Q------VDHV--IW------P------------------------------------------------D----G----------KRVI-LLA------------------EGRLLNLSCST-V---PTFVLSITATTQALALIE---L---Y--------N-------A---P---E------------------------------------------------------G-R--Y---K-Q-D----V-YLLPKKMDE-YVASLHLPTFDAHLTELSDDQAKYLGL-NKN--G-PFKPNYYRY---------------
>Ambystoma_mexicanum@CT04131213.H1.1
------------------------------------------------------------------------------------------------------------------------------------------------------------------------------------------------------------------------------------------------------------------------------------------------------------------------------------------------------------------------------------------------------------------------------------------------------------------------------------------------------------------------------------------------------------------------------------------------------------------------------------------------------------------------------------------------------------------------------------------------------------------------------------------------------------------------------------------------------------------------------------------------------------------------------------------------------------------------------------------------------------------------------------------------------------------------------------------------------------------------------------------------------------------------------------------------------------------LKRTTD-MMFGGKQVVVCGYGEVGKGCCA-ALKAMGSI-VYVTEIDPICALQACMDGFRLVK---------------LSE---------V--IRQ--V-DIVITCTGNKN-VVTREHLDRM-----------KNGCIV-CNMGHSNTEIDVASL---R-T--P----E---------LT--WERVRS------------Q------VDHV--IW------P------------------------------------------------D----G----------KRIV-LLA------------------EGRLLNLSCST-V---PTFVLSITATTQALALIE---L---Y--------N-------A---P---E------------------------------------------------------G-R--Y---K-Q-D----V-YLLPKKMDE-YVASLHLPTFDAH----------------------------------------------
>Caiman_crocodilus@CT01131213.H1.1
---------------------------------------------------------------------------------------------------------------------------------------------------------------------------------------------------------------------------------------------------------------------------------------------------------------------------------------------------------------------------------------------------------------------------------------------------------------------------------------------------------------------------------------------------------------------------------------------------------------------------------------------------------------------------------------------------------------------------------------------------------------------------------------------------------------ALAE-A------------G---------------VAVFSWKGESEDDFWWCID----R----------CV---N-----------------M------------------D-----------------------G------W----------Q----------P--NMILDDGGDLTHWVY-----------------------K----------------------------------K-Y-P----N----V-----F--K-----------------------------------------------------------K---IRGIV----EESVTGVHRLYQLSKAGK----LCVPAMNVNDSVTKQKFDNLYC------------------GGKQVVVCGYGEVGKGCCA-ALKALGAI-VYITEIDPICALQACMDGFRVVK---------------LNE---------V--IRQ--V-DVVITCTGNKN-VVTREHLDRM-----------KNSCIV-CNMGHSNTEIDVTSL---R-T--P----E---------LT--WERVRS------------Q------VDHI--IW------P------------------------------------------------D----G----------KRVV-LLA------------------EGRLLNLSCST-V---PTFVLSITATTQALALIE---L---Y--------N-------A---P---E-----------------------------------------------------------------------------------------------------------------------------------------------
>Caretta_caretta@CT02131213.H1.1
------------------------------------------------------------------------------------------------------------------------------------------------------------------------------------------------------------------------------------------------------------------------------------------------------------------------------------------------------------------------------------------------------------------------------------------------------------------------------------------------------------------------------------------------------------------------------------------------------------------------------------------------------------------------------------------------------------------------------------------------------------------------------------------Q-CRWSACNIYST--QNEVAAALAE-A------------G---------------VAVFAWKGESEDDFWWCID----R----------CV---N-----------------M------------------D-----------------------G------W----------Q----------A--NMILDDGGDLTHWVY-----------------------K----------------------------------K-Y-P----N----V-----F--K-----------------------------------------------------------K---IRGIV----EESVTGVHRLYQLSKAGK----LCVPAMNVNDSVTKQKFDNLYCCRESILDGLKRTTD-VMFGGKQVVVCGYGEVGKGCCA-ALKALGAI-VNITEIDPICALQACMDGFRVVK---------------LNE---------V--IRQ--V-DVVITCTGNKN-VVTREHL-------------------------------------------------------------------------------------------------------------------------------------------------------------------------------------------------------------------------------------------------------------------------------------------------------------------------------------------------------------------------------------------------------------------
>Chelonoidis_nigra@CT04131213.H1.1
--------------------------------------------------------------------------------------------------------------------------------------------------------------------------------------------------------------------------------------------------------------------------------------------------------------------------------------------------------------------------------------------------------------------------------------------------------------------------------------------------------------------------------------------------------------------------------------------------------------------------------------------------------------------------------------------------------------------------------------------------------------------------------------------------------------------------------------------------------------------------------------------------------------------------------------------------------------------------------------------------------------------------------------------------------------------------------------------------------------------------------------------------------------------------------------------------------------------------------------------CCA-ALKALGAI-VNITEIDPICALQACMDGFRVVK---------------LNE---------V--IRQ--V-DVVITCTGNKN-VVTREHLDRM-----------KNSCIV-CNMGHSNTEIDVTSL---R-T--P----E---------LT--WERVRS------------Q------VDHV--IW------P------------------------------------------------D----G----------KRVV-LLA------------------EGRLLNLSCST-V---PTFVLSITATTQALALIE---L---Y--------N-------A---P---E------------------------------------------------------G-R--Y---K-Q-D----V-YL-------------------------------------------------------------------
>Chrysemys_picta_bellii@CT02131213.H1.1
------------------------------------------------------------------------------------------------------------------------------------------------------------------------------------------------------------------------------------------------------------------M-P----NK----K-KY----IV-------------------------------N-GD-S-E-----------------------IKA--------------------------------Q---------------------IQF------A----D---------QKQ------------E-------FN---------------K-R-P-T--K-------I--G--R-R-SL-----S----------RSIS-----QS-S----T----D----------S-----Y---S-S--------------------------------A--------A----S------Y-T-D------------S---S------D--D-E-------T-SPRDKQ-QK------NSKGSSDFCVKNI-------KQAE--FGRR-EIEIAE-QEMPAL-MA-LRKR--A-QG--E-KPLAGAKIVG-CTHITAQTAV--LM-ETLGALGAQ-CRWAACNIYST--LNEVAAALAE-S------------G---------------FPVFAWKGESEDDFWWCID----R----------CV---N-----------------V------------------E-----------------------G------W----------Q----------P--NMILDDGGDLTHWIY-----------------------K----------------------------------K-Y-P----N----M-----F--K-----------------------------------------------------------K---IKGIV----EESVTGVHRLYQLSKAGK----LCVPAMNVNDSVTKQKFDNLYCCRESILDGLKRTTD-MMFGGKQVVVCGYGEVGKGCCA-ALKAMGSI-VYVTEIDPICALQACMDGFRLVK---------------LNE---------V--IRQ--V-DIVITCTGNKN-VVTREHLDRM-----------KNSCIV-CNMGHSNTEIDVASL---R-T--P----E---------LT--WERVRS------------Q------VDHV--IW------P------------------------------------------------D----G----------KRIV-LLA------------------EGRLLNLSCST-V---PTFVLSITATTQALALIE---L---Y--------N-------A---P---E------------------------------------------------------G-R--Y---K-Q-D----V-YLLPKKMDE-YVASLHLPTFDAHLTELTDEQAKYLGL-NKN--G-PFKPNYYR----------------
>Chrysemys_picta_bellii@CT03131213.H1.1
--------------------------------------------------------------------------------------------------------------------------------------------------------------------------------------------------------------------------------------------------------------------------------------------------------------------------------------------------------------------------------------------------------------Q-IQF------A----D---------DMQ------------E-------FS---------------K-F-P-T--K-------T--G--R-R-SL-----S----------RSIS-----QS-S----T----D----------S-----Y---S-SGL------------------------------A--------A----S------Y-T-D------------S---S------D--D-E-------V-SPREKQ-QT------NSKGSSNFCVKNI-------KQAE--FGRR-EIEIAE-QDMSAL-IS-LRKR--A-QG--E-KPLAGAKIVG-CTHITAQTAV--LI-ETLCALGAQ-CRWSACNIYST--QNEVAAALAE-A------------G---------------VAVFAWKGESEDDFWWCID----R----------CV---N-----------------M------------------D-----------------------G------W----------Q----------A--NMILDDGGDLTHWVY-----------------------K----------------------------------K-Y-P----N----V-----F--K-----------------------------------------------------------K---IRGIV----EESVTGVHRLYQLSKAGK----LCVPAMNVNDSVTKQKFDNLYCCRESILDGLKRTTD-VMFGGKQVVVCGYGEVGKGCCA-ALKALGAI-VNITEIDPICALQACMDGFRVVK---------------LNE---------V--IRQ--V-DVVITCTGNKN-VVTREHLDRM-----------KNSCIV-CNMGHSNTEIDVTSL---R-T--P----E---------LT--WERVRS------------Q------VDHV--IW------P------------------------------------------------D----G----------KRVV-LLA------------------EGRLLNLSCST-V---PTFVLSITATTQALALIE---L---Y--------N-------A---P---E------------------------------------------------------G-R--Y---K-Q-D----V-YLLPKKMDE-YVASLHLPSFDAHLTELTDDQAKYLGL-NKN--G-PFKPNYYR----------------
>Crocodylus_niloticus@CT01131213.H1.1
-----------------------------------------------------------------------------------------------------------------------------------------------------------------------------------------------------------------------------------------------------------------------------------------------------------------------------------------------------------------------------------------------------------------------------------------------------------------------------------------------------------------------------------------------------------------------------------------------------------------------------------------------------------------------------------------------------------------E--FGRR-EIEIAE-QEMPAL-MA-LRKR--A-QG--E-KPLAGAKIVG-CXHITAQTAV--LM-ETLGALGAQ-CRWAACNIYST--LNEVAAALAE-S------------G---------------FPVFAWKGESEDDFWWCID----R----------CV---N-----------------V------------------E-----------------------G------W----------Q----------P--NMILDDGGDLTHWIY-----------------------K----------------------------------K-Y-P----N----M-----F--K-----------------------------------------------------------K---IKGIV----EESVTGVHRLYQLSKAGK----LCVPAMNVNDSVTKQKFDNLYCCRESILDGLKRTTD-MMFGGKQVVVCGYGEVGKGCCA-ALKAMGSI-VYVTEIDPICALQACMDGFRLVK---------------LNE---------V--IRQ--V-DIVITCTGNKN-VVTREHLDRM-----------KNSCIV-CNMGHSNTEIDVASL---R-T--P----E---------LT--WERVRS------------Q------VDHV--IW------P------------------------------------------------D----G----------KRIV-LLA------------------EGRLLNLSCST-V---PTFVLSITATTQALALIE---L---Y--------N-------A---P---E------------------------------------------------------G-R--Y---K-Q-D----V-YLLPKKMDE-YVASLHLPTFDAHLTELTDEQAKYLGL-NKN--G-PFKPNYYRY---------------
>Crocodylus_niloticus@CT05131213.H1.1
--------------------------------------------------------------------------------------------------------------------------------------------------------------------------------------------------------------------------------------------------------------------------------------------------------------------------------------------------------------------------------------------------------------------------------------------------------------------------------------------------------------------------------------------------------------------------------------------------------------------------------------------------------------------------------------------------------------------------------------------------------------------------------------------------NIYST--XNEVAAALAE-A------------G---------------VAVFSWKGESEDDFWWCID----R----------CV---N-----------------M------------------D-----------------------G------W----------Q----------P--NMILDDGGDLTHWVY-----------------------K----------------------------------K-Y-P----N----V-----F--K-----------------------------------------------------------K---IRGIV----EES-------------------------------------------------------------------------------------------------------------------------------------------------------------------------------------------------------------------------------------------------------------------------------------------------------------------------------------------------------------------------------------------------------------------------------------------------------------------------------------------------------------------V-YLLPKK--E-YVASLHLPSFDAHLTELSDDQAKYMGL-NKN--G-PFKPNYYRY---------------
>Crotalus_adamanteus@CT02131213.H1.1
------------------------------------------------------------------------------------------------------------------------------------------------------------------------------------------------------QASAMKRCEPP------------L----RLSG-----DGGDG--AGGRLG--------EAL-V----SP----D-GS----VT-------------------------------E-AP-R-T-----------------------VK---------------------------------K---------------------IQF------A----D---------QKQ------------E-------FN---------------K-R-P-T--K-------I--G--R-R-SL-----S----------RSIS-----QS-S----T----D----------S-----Y---S-S--------------------------------A--------A----S------Y-T-D------------S---S------D--D-E-------T-SPRDKQ-QK------SSKGSSDFCVKNI-------KQAE--FGRR-EIEIAE-QEMPAL-MA-LRKR--A-QG--E-KPLAGAKIVG-CTHITAQTAV--LM-ETLSALGAQ-CRWAACNIYST--LNEVAAALAE-S------------G---------------FPVFAWKGESEDDFWWCID----R----------CV---N-----------------V------------------E-----------------------S------W----------Q----------P--NMILDDGGDLTHWIY-----------------------K----------------------------------K-Y-P----N----M-----F--K-----------------------------------------------------------K---IKGIV----EESVTGVHRLYQLSKAGK----LCVPAMNVNDSVTKQKFDNLYCCRESILDGLKRTTD-MMFGGKQVVVCGYGEVGKGCCA-ALKAMGSI-VYVTEIDPICALQACMDGFRLVK---------------LNE---------V--IRQ--V-DIVITCTGNKN-VVTREHLDRM-----------KNGCIV-CNMGHSNTEIDVASL---R-T--P----E---------LT--WERVRS------------Q------VDHV--IW------P------------------------------------------------D----G----------KRIV-LLA------------------EGRLLNLSCST-V---PTFVLSITATTQALALIE---L---Y--------N-------A---P---E------------------------------------------------------G-R--Y---K-Q-D----V-YLLPKKMDE-YVASLHLPTFDAHLTELSDEQAKYLGL-NKN--G-PFKPNYYRY---------------
>Cyclorana_alboguttata@CT03131213.H1.1
------------------------------MSVQVV----TA--KMAEVELKE--A-A------------RER-PND-VSPTAAPAAP---A---TTAL--PKEP----------------D----NN--TALS---PL------------------SQPMK-------GVP---------------------------ASAMKRTDP-------------------VQR-----PG-DG-------V--------E--------SP----E-GA----IS-------------------------------E-AP-R-T-----------------------VKK------------------------------------------------------IQF------A----D---------QKR------------E-------FN---------------K-R-P-T--K-------I--G--R-R-SL-----S----------RSIS-----QS-S----T----D----------S-----Y---S-S--------------------------------A--------A----S------Y-T-D------------S---S------D--D-E-------T-SPRDKQ-QK------NSKGSSDFCVKNI-------KQAE--FGRR-EIEIAE-QEMPAL-MA-LRKR--A-QG--E-KPLAGAKIVG-CTHITAQTAV--LI-ETLGALGAQ-CRWAACNIYST--LNEVAAALAE-S------------G---------------VPVFSWKGESEDDFWWCID----R----------CV---N-----------------V------------------E-----------------------G------W----------Q----------P--NMILDDGGDLTHWIY-----------------------K----------------------------------K-Y-P----N----M-----F--K-----------------------------------------------------------K---IKGIV----EESVTGVHRLYQLSKAGK----LCVPAMNVNDSVTKQKFDNLYCCRESILDGLKRTTD-MMFGGKQVVVCGYGEVGKGCCA-ALKAMGSI-VYVTEIDPICALQACMDGFRLVK---------------LNE---------V--IRQ--V-DIVITCTGNKN-VVTREHLDRM-----------KNGCIV-CNMGHSNTEIDVASL---R-T--P----E---------LT--WERVRS------------Q------VDHV--IW------P------------------------------------------------D----G----------KRIV-LLA------------------EGRLLNLSCST-V---PTFVLSITATTQALALIE---L---Y--------N-------A---P---E------------------------------------------------------G-R--Y---K-Q-D----V-YLLPKKMDE-YVASLHLPTFDAHLTELSDEQAKYLGL-NKN--G-PFKPNYYRY---------------
>Cyclorana_alboguttata@CT04131213.H1.1
----------------------------------------------------------------------------------------------------------------------------------------------------------------------------------------------------------------------------------MSTP-----DT-IA-------P--------DET-E----AS----N-RF----SF-------------------------------M-AA-V-S-----------------------KTP----------------K---------------K-------------------Q-IQF------A----D---------DMQ------------E-------FS---------------K-F-P-T--K-------T--G--R-R-SL-----S----------RSIS-----QS-S----T----D----------S-----Y---S-S--------------------------------V--------A----S------Y-T-D------------S---S------D--D-E-------M-SPRDKQ-QT------TSKGSSDFCVKNI-------KQAE--FGRR-EIEIAE-QEMTAL-IS-LRKR--A-QG--E-KPLAGAKIVG-CTHITAQTGV--LI-ETLCALGAQ-CRWSACNIYST--QNEVAAALAE-S------------G---------------VAVFAWKGESEDDFWWCID----R----------SV---N-----------------G------------------D-----------------------S------W----------Q----------P--NMILDDGGDLTHWVY-----------------------K----------------------------------K-Y-P----N----V-----Y--K-----------------------------------------------------------K---IRGIV----EESVTGVHRLYQLSKAGK----LCVPAMNVNDSVTKQKFDNLYCCRESILDGLKRSTD-VMFGGKQVVVCGYGEVGKGCCA-ALKALGAI-VHVTEIDPICALQACMEGFRVMK---------------LNE---------V--IRQ--V-DVVITCTGNKN-VVMREHLDRM-----------KNGCIV-CNMGHSNTEIDVTSL---R-T--P----E---------LT--WERIRS------------Q------VDHV--IW------P------------------------------------------------D----G----------KRIV-LLA------------------EGRLLNLSCST-I---PTFVLSITATTEALALIE---L---Y--------N-------A---P---E------------------------------------------------------G-R--Y---K-Q-D----V-YLLPKKMDE-YVASLHLPSFDAHLTELTDDQAKYLGL-NKN--G-PFKPNYYRY---------------
>Elaphe_guttata@toto182833.H1.1
----------------------------------------------------------------------------------------------------------------------------------------------------------------------------------------------------------------------------------------------------------------------------------------------------------------------------------------------------------------------------------------------------------------------------------------------------------------------------------------------------------------------------------------------------------------------------------------------------------------------------------T-D------------S---S------D--D-E-------V-SPREKQ-QT------NSKGNSNFCVKNI-------KQAE--FGRR-EIEIAE-QDMSAL-IS-LRKR--A-QG--E------------------------------------------CNIYST--QNEVAAALAE-A------------G---------------VAVFAWKGESEDDFWWCID----C----------CV---N-----------------M------------------D-----------------------T------W----------Q----------P--NMILDDGGDLTHWVY-----------------------K----------------------------------K-Y-P----N----V-----F--K-----------------------------------------------------------K---IRGIV----EESVTGVHRLYQLSKAGK----LCVPAMNVNDSVTKQKFDNLYCCRESILDGLKRTTD-VMFGGKQVVVCGYGEVGKGCCA-ALKALGAI-VHITEIDPICALQACMDGFRVVK---------------LNE---------V--IRQ--M-DVVITCTGNKN-VVTREHLDRM-----------KNSCIV-CNMGHSNTEIDVASL---R-T--P----E---------LT--WERV------------------------------------------------------------------------------------------------------------------------------------------------------------------------------------------------------------------------------------------------------------------------------------------------------------------------------------------------
>Elaphe_guttata@CT01131213.H1.1
---------------------------------------------------------------------------------------------------------------------------------------------------------------------------------------------------------------------------------------------------------------------------------------------------------------------------------------------------------------------------------------------------------------------------------------------------------------------------------------------------------------------------------------------------------------------------------------------------------------------------------------------------------------------------------------------------------------------------------------------------------------------------------------------------------LNEVAAALAE-N------------G---------------FPVFAWKGESEDDFWWCID----R----------CV---N-----------------V------------------E-----------------------G------W----------Q----------P--NMILDDGGDLTHWIY-----------------------K----------------------------------K-Y-P----N----M-----F--K-----------------------------------------------------------K---IKGIV----EESVTGVHRLYQLSKAGK----LCVPAMNVNDSVTKQKFDNLYCCRESILDGLKRTTD-MMFGGKQVVVCGYGEVGKGCCA-ALKAMGSI-VYVTEIDPICALQACMDGFRLVK---------------LSE---------V--IRQ--I-DIVITCTGNKN-VVTREHLDRM-----------KNGCIV-CNMGHSNTEIDVASL---R-T--P----E---------LT--WERVRS------------Q------VDHV--IW------P------------------------------------------------D----G----------KRIV-LLA------------------EGRLLNLSCST-V---PTFVLSITATTQALALIE---L---Y--------X-------A---P---E------------------------------------------------------G-R--Y---K-Q-D----V-YLLPKKMDE-YVASLHLPTFDAHLTELSDEQAKYLGL-NKN--G-PFKPNYYRY---------------
>Emys_orbicularis@CT02131213.H1.1
-----------------------------------------------------------------------------------------------------------------------------------------------------------------------------------------------------------------------------------------------------------------------------------------------------------------------------------------------------------------------------------------------------------------------------------------------------------------------------------------------------------------------------------------------------------------------------------------------------------------------------------------------------------------------------------------------------------------------------------------------------------------------------------------------------------------------------------------------------------------------------------------------------------------------------------------------------------------------------------------------------------------------------------------------------------------------------------------------------------------------------------------------------------------------------------------------------------------------D-VMFGGKQVVVCGYGEVGKGCCA-ALKALGAI-VNITEIDPICALQACMDGFRVVK---------------LNE---------V--IRQ--V-DVVITCTGNKN-VVTREHLDRM-----------KNSCIV-CNMGHSNTEIDVTSL---R-T--P----E---------LT--WERVRS------------Q------VDHV--IW------P------------------------------------------------D----G----------KRVV-LLA------------------EGRLLNLSCST-V---PTFVLSITATTQALALIE---L---Y--------N-------A---P---E------------------------------------------------------G-R--Y---K-Q-D----V-YLLPKKMDE-YVASLHLPSFDAHLTELTDDQAKYLGL-NKN--G-PLQ---------------------
>Eublepharis_macularius@CT02131213.H1.1
----------------------------------------------------------------------------------------------------GSGPC----------------------A--P----------------------------PPQ-------PEPG-L---PSAA------AAA-AAPKAPQASAMKRSDPA-----PLSSAAAQ----APRL-----AG-DGAGAVGPLG--------EAL-V----SP----D-GT----VT-------------------------------E-AP-R-T-----------------------VK---------------------------------K---------------------IQF------A----D---------QKQ------------E-------FN---------------K-R-P-T--K-------I--G--R-R-SL-----S----------RSIS-----QS-S----T----D----------S-----Y---S-S--------------------------------A--------A----S------Y-T-D------------S---S------D--D-E-------T-SPRDKQ-QK------NSKGSSDFCVKNI-------KQAE--FGRR-EIEIAE-QEMPAL-MA-LRKR--A-QG--E-KPLAGAKIVG-CTHITAQTAV--LM-ETLGALGAQ-CRWAACNIYST--LNEVAAALAE-S------------G---------------FSVFAWKGESEDDFWWCID----R----------CV---N-----------------V------------------E-----------------------G------W----------Q----------P--NMILDDGGDLTHWIY-----------------------K----------------------------------K-Y-P----N----M-----F--K-----------------------------------------------------------K---IKGIV----EESVTGVHRLYQLSKAGK----LCVPAMNVNDSVTKQKFDNLYCCRESILDGLKRTTD-MMFGGKQVVVCGYGEVGKGCCA-ALKAMGSI-VYVTEIDPICALQACMDGFRLVK---------------LNE---------V--IRQ--V-DIVITCTGNKN-VVTREHLDRM-----------KNSCIV-CNMGHSNTEIDVASL---R-T--P----E---------LT--WERVRS------------Q------VDHV--IW------P------------------------------------------------D----G----------KRIV-LLA------------------EGRLLNLSCST-V---PTFVLSITATTQALALIE---L---Y--------N-------A---P---E------------------------------------------------------G-R--Y---K-Q-D----V-YLLPKKMDE-YVASLHLPTFDAHLTELTDEQAKYLGL-NKN--G-PFKPNYYRY---------------
>Eublepharis_macularius@CT03131213.H1.1
-------------------------------------------------------------------------------------------------------------------------------------------------------------------------------------------------------MSSVPDAAV--------------------GD-----EL-KQ-------A--------KEM-E----DA----E-KY----SF-------------------------------M-ST-L-S-----------------------KAP----------------K---------------K-------------------Q-IQF------A----D---------DMQ------------E-------FT---------------K-F-P-T--K-------T--G--R-R-SL-----S----------RSIS-----QS-S----T----D----------S-----Y---S-S--------------------------------A--------A----S------Y-T-D------------S---S------D--D-E-------V-SPREKQ-QT------NSKGSSNFCVKNI-------KQAE--FGRR-EIEIAE-QDMSAL-IS-LRKR--A-QG--E-KPLAGAKIVG-CTHITAQTAV--LI-ESLCALGAQ-CRWSACNIYST--QNEVAAALAE-A------------G---------------VAVFAWKGESEDDFWWCID----R----------CV---N-----------------V------------------D-----------------------G------W----------Q----------A--NMILDDGGDLTHWVY-----------------------K----------------------------------K-Y-P----N----I-----F--K-----------------------------------------------------------K---IRGIV----EESVTGVHRLYQLSKAGK----LCVPAMNVNDSVTKQKFDNLYCCRESILDGLKRTTD-VMFGGKQVVVCGYGEVGKGCCA-ALKALGAI-VYITEIDPICALQACMDGFRVVK---------------LSE---------V--IRQ--V-DVVITCTGNKN-VVTREHLDRM-----------KNSCIV-CNMGHSNTEIDVASL---R-T--P----E---------LT--WERVRS------------Q------VDHV--IW------P------------------------------------------------D----G----------KRVV-LLA------------------EGRLLNLSCST-V---PTFVLSITATTQALALIE---L---Y--------N-------A---P---E------------------------------------------------------G-R--Y---K-Q-D----V-YLLPKKMDE-YVASLHLPSFDAHLTELTDDQAKYLGL-NKN--G-PFKPNYYR----------------
>Lampropholis_coggeri@CT01131213.H1.1
------------------------------MSVRV------A--APPGVELKE--P-S----------GAPDK-GPGAGAAGSSAPGV---L---VADAAGSSGS----------------S----PP--P-QQ---PP------------------SPPPS-------PQAS-LG--PGAAG-----ISG-APLKAPQASAMKRSDPS------------FAPAPQQPR--LAAHG-QL-------A--------EAL-A----SP----D-GT----VT-------------------------------E-AP-R-T-----------------------VK---------------------------------K---------------------IQF------A----D---------QKQ------------E-------FN---------------K-R-P-T--K-------I--G--R-R-SL-----S----------RSIS-----QS-S----T----D----------S-----Y---S-S--------------------------------A--------A----S------Y-T-D------------S---S------D--D-E-------T-SPRDKQ-QK------SSKGSSDFCVKNI-------KQAE--FGRR-EIEIAE-QEMPAL-MA-LRKR--A-QG--E-KPLAGAKIVG-CTHITAQTAV--LM-ETLGALGAQ-CRWAACNIYST--LNEVAAALAE-S------------G---------------FAVFAWKGESEDDFWWCID----R----------CV---N-----------------V------------------E-----------------------G------W----------Q----------P--NMILDDGGDLTHWIY-----------------------K----------------------------------K-Y-P----N----M-----F--K-----------------------------------------------------------K---IKGIV----EESVTGVHRLYQLSKAGK----LCVPAMNVNDSVTKQKFDNLYCCRESILDGLKRTTD-MMFGGKQVVVCGYGEVGKGCCA-ALKAMGSV-VYVTEIDPICALQACMDGFRLVK---------------LSE---------V--IRH--V-DIVITCTGNKN-VVTREHLDRM-----------KNGCIV-CNMGHSNTEIDVASL---R-T--P----E---------LT--WERVRS------------Q------VDHV--IW------P------------------------------------------------D----G----------KRIV-LLA------------------EGRLLNLSCST-V---PTFVLSITATTQALALIE---L---Y--------N-------A---P---E------------------------------------------------------G-R--Y---K-Q-D----V-YLLPKKMDE-YVASLHLPTFDAHLTELTDEQAKYLGL-NKN--G-PFKPNYYRY---------------
>Lampropholis_coggeri@CT02131213.H1.1
-------------------------------------------------------------------------------------------------------------------------------------------------------------------------------------------------------MSAVPDAAG--------------------GD-----EM-KQ-------A--------KEM-E----DA----E-KY----SF-------------------------------M-ST-L-T-----------------------KAP----------------K---------------K-------------------Q-IQF------A----D---------DMQ------------E-------FS---------------K-F-P-T--K-------T--G--R-R-SL-----S----------RSIS-----QS-S----T----D----------S-----Y---S-S--------------------------------A--------A----S------Y-T-D------------S---S------D--D-E-------V-SPREKQ-QT------NSKGSSNFCVKNI-------KQAE--FGRR-EIEIAE-QDMSAL-IS-LRKR--A-QG--E-KPLAGAKIVG-CTHITAQTAV--LI-ETLCALGAQ-CRWSACNIYST--QNEVAAALAE-A------------N---------------VAVFAWKGESEDDFWWCID----R----------CV---N-----------------V------------------D-----------------------G------W----------X----------A--NMILDDGGDLTHWVY-----------------------K----------------------------------K-Y-P----N----V-----F--K-----------------------------------------------------------K---IRGIV----EESVTGVHRLYQLSKAGK----LCVPAMNVNDSVTKQKFDNLYCCRESILDGLKRTTD-VMFGGKQVVVCGYGEVGKGCCA-ALKALGAI-VNITEIDPICALQACMDGFRVVK---------------LNE---------V--IRQ--V-DVVITCTGNKN-VVTREHLDRM-----------KNSCIV-CNMGHSNTEIDVASL---R-T--P----E---------LT--WERVRS------------Q------VDHV--IW------P------------------------------------------------D----G----------KRVV-LLA------------------EGRLLNLSCST-V---PTFVLSITATTQALALIE---L---Y--------N-------A---P---E------------------------------------------------------G-R--Y---K-Q-D----V-YLLPKKMDE-YVASLHLPSFDAHLTELTDDQAKYLGL-NKN--G-PFKPNYYR----------------
>Latimeria_chalumnae@CT03131213.H1.1
---------------------------------------------------------------------------------------------------------------------------------------------------------------SAG-------RASA-AD--ARSG------VWI-PSSRLQRDRLPRDVMEL------------A----AEG-------V-KK-------P--------KEN-E----NCFTWPK-KY----SC-------------------------------H-TS-Q-E-----------------------STN----------------G---------------E-------------------Q-IQF------A----D---------EKQ------------E-------FN---------------K-F-P-T--K-------T--G--R-R-SL-----S----------RSIS-----QS-S----T----D----------S-----Y---S-S--------------------------------A--------A----S------Y-T-D------------S---S------D--D-E-------T-SPRDKE-QT------NLRGSSDFCVKNI-------KQAE--FGRR-EIEIAE-QDMSAL-IA-LRKR--A-QG--E-KPLAGAKIVG-CTHITAQTAV--LI-ETLCALGAQ-CRWTACNIYST--QNEVAAALAE-A------------G---------------VPVFAWKGESEDDFWWCID----C----------CV---N-----------------M------------------E-----------------------G------W----------Q----------P--NMILDDGGDLTHWVY-----------------------K----------------------------------K-Y-P----S----V-----F--K-----------------------------------------------------------K---IRGIV----EESVTGVHRLYQLSKAGK----LCVPAMNVNDSVTKQKFDNLYCCRESILDGLKRTTD-VMFGGKQVVVCGYGEVGKGCCA-ALKALGAV-VYVTEVDPICALQACMDGFRVMK---------------LNE---------V--IRQ--V-DVVITCTGNKN-VVTREHLDRM-----------KNSCIV-CNMGHSNTEIDVASL---R-T--P----E---------LT--WERVRS------------Q------VDHV--IW------P------------------------------------------------D----G----------KRVV-LLA------------------EGRLLNLSCST-V---PTFVLSITATTQALALIE---L---Y--------N-------A---P---E------------------------------------------------------G-R--Y---R-Q-D----V-YLLPKKMDE-YVASLHLPTFDAHLTELSDEQAKYLGL-HKN--G-PFKPNYYRY---------------
>Latimeria_chalumnae@CT02131213.H1.1
------------------------------------------------------------------------------------------------------------------------------------------------------------------------------------------------------------------------------------------------------------------------------------------------------------------------------------------------------------------------------------------------------------------------------------------------------------------------------------------------------------------------------------------------------------------------S-S--------------------------------A--------A----S------Y-T-D------------S---S------D--D-E-------T-SPRDKQ-QK------NSKGSGDFCIKNI-------KQAD--FGRR-EIEIAE-QEMPAL-MA-LRKR--A-QG--E-KPLAGAKIVG-CTHITAQTAV--LI-ETLSALGAQ-CRWAACNIYST--QNEVAAALAE-G------------G---------------FPVFAWKGESEDDFWWCID----R----------CV---N-----------------V------------------E-----------------------G------W----------Q----------P--NMILDDGGDLTHWIY-----------------------K----------------------------------K-Y-P----N----M-----F--K-----------------------------------------------------------K---IKGIV----EESVTGVHRLYQLSKAGK----LCVPAMNVNDSVTKQKFDNLYCCRESILDGLKRTTD-VMFGGKQVVVCGYGEVGKGCCA-ALKAMGSI-VYVTEIDPICALQACMDGFRLVK---------------LNE---------V--IRQ--V-DIVITCTGNKN-VVTREHLDRM-----------KNGCIV-CNMGHSNTEIDVASL---R-T--P----E---------LT--WERVRS------------Q------VDHV--IW------P------------------------------------------------D----G----------KRIV-LLA------------------EGRLLNLSCST-V---PTFVLSITATTQALALIE---L---Y--------N-------A---P---E------------------------------------------------------G-R--Y---K-Q-D----V-YLLPKKMDE-YVASLHLPTFDAHLTELSDEQAKYLGL-NKN--G-PFKPNYYRY---------------
>Latimeria_menadoensis@CT02131213.H1.1
------------------------------MSVQVV----AA--KMAEVELKG--L-KEKTAAVLEIPNHPSD-VAGGGSSSPSPVAAAVMM---MTTGAGGEPS----------------VSPSLAA--P-PQ---QQ------------------HQPPP-------PPPP-PP--PPLY------NV-----KLPQASAMKRSDP--------------------QR-----QQ-NG-------G--------EGI-V----SS----D-GT----IT-------------------------------E-AP-R-T-----------------------VKK----------------Q-------------------------------------IQF------A----D---------QKQ------------E-------FN---------------K-R-P-T--K-------I--G--R-R-SL-----S----------RSIS-----QS-S----T----D----------S-----Y---S-S--------------------------------A--------A----S------Y-T-D------------S---S------D--D-E-------T-SPRDKQ-QK------NSKGSGDFCIKNI-------KQAD--FGRR-EIEIAE-QEMPAL-MA-LRKR--A-QG--E-KPLAGAKVVG-CTHITAQTAV--LI-ETLSALGAQ-CRWAACNIYST--QNEVAAALAE-G------------G---------------FPVFAWKGESEDDFWWCID----R----------CV---N-----------------V------------------E-----------------------G------W----------Q----------P--NMILDDGGDLTHWIY-----------------------K----------------------------------K-Y-P----N----M-----F--K-----------------------------------------------------------K---IKGIV----EESVTGVHRLYQLSKAGK----LCVPAMNVNDSVTKQKFDNLYCCRESILDGLKRTTD-VMFGGKQVVVCGYGEVGKGCCA-ALKAMGSI-VYVTEIDPICALQACMDGFRLVK---------------LNE---------V--IRQ--V-DIVITCTGNKN-VVTREHLDRM-----------KNGCIV-CNMGHSNTEIDVASL---R-T--P----E---------LT--WERVRS------------Q------VDHV--IW------P------------------------------------------------D----G----------KRIV-LLA------------------EGRLLNLSCST-V---PTFVLSITATTQALALIE---L---Y--------N-------A---P---E------------------------------------------------------G-R--Y---K-Q-D----V-YLLPKKMDE-YVASLHLPTFDAHLTELSDEQAKYLGL-NKN--G-PFKPNYYRY---------------
>Leucoraja_erinacea@toto70836.H1.1
----------------------------------MSLQVVTA--KLAEVELREAVV-A------------P-E-KVSAEGNGVQTKDV---E---PTA--TTSAE----------------E----VK--Q-HH---LP------------------PLST---------AA--------------------KDAK----SAMKRVET---------------------------AQ-NG-------D--------T---F----NA----D-GT----VM-------------------------------E-AP-R-T---------------------VKK--------------------------------------------------------IQF------A----D---------QKQ------------E-------FN---------------K-R-P-T--K-------I--G--R-R-SL-----S----------RSIS-----QS-S----T----D----------S-----Y---S-S--------------------------------A--------A----S------Y-T-D------------S---S------D--D-E-------T-SPRDKQ-QK------NSKGCSDFCIKNI-------KQAD--FGRR-EIEIAE-QEMPAL-MA-LRKR--A-QG--E-KPLAGAKIVG-CTHITAQTAV--LM-ETLAALGAQ-CRWAACNIYST--QNEVAAALAE-N------------G---------------YPVFAWKGESEDDFWWCID----R----------CV---N-----------------V------------------E-----------------------G------W----------Q----------P--NMILDDGGDLTHWIY-----------------------K----------------------------------K-Y-P----S----M-----F--K-----------------------------------------------------------K---IKGIV----EESVTGVHRLYQLSKAGK----LCVPAMNVNDSVTKQKFDNLYCCRESILDGLKRTTD-VMFGGKQVVVCGYGEVGKGCCA-ALKAMGSI-VYVTEIDPICALQACMDGFRLVK---------------LNE---------V--IRQ--V-DIVITCTGNKN-VVTREHLDRM-----------KNGCIV-CNMGHSNTEIDVASL---R-T--P----E---------LT--WERVRS------------Q------VDHV--IW------P------------------------------------------------D----G----------KRIV-LLA------------------EGRLLNLSCST-V---PTFVLSITATTQALAMIE---L---Y--------N-------A---P---E------------------------------------------------------G-R--Y---K-Q-D----V-YLLPKKMDE-YVASLHLPTFDAHLTELTDEQAKYLGL-NKN--G-PFKPNYYRY---------------
>Leucoraja_erinacea@CT02131213.H1.1
------------------------------------------------------------------------------------------------------------------------------------------------------------------------------LS--VPVE------ARG-VKE-ALKAKEVKENANAERAQGGEKIKAEA----DKFS------L-SP-------E--------AQK-E---PNL-------A-----V-------------------------------F-NNDS-G-----------------------AIA----------------AH-----------KPVK-------------------KQIQF------A-----------D--EKQ------------E-------FS---------------K-F-P-T--K-------T--G--R-R-SL-----S----------RSIS-----QS-S----T----D----------S-----Y---S-S--------------------------------A--------A----S------Y-T-D------------S---S------D--D-E-------T-SPRDKQ-QT------NSKSNSDFCVKNI-------KQAE--FGRR-EIEIAE-QEMSAL-VA-LRKR--A-QG--E-KPLAGAKIVG-CTHITAQTAV--LI-ETLGALGAQ-CRWAACNIYST--QNEVAAALAE-A------------G---------------FAVFAWKGESEDDFWWCID----C----------CV---K-----------------M------------------N-----------------------G------W----------Q----------P--NMILDDGGDLTHWVY-----------------------K----------------------------------K-Y-P----N----V-----F--K-----------------------------------------------------------K---IRGIV----EESVTGVHRLYQLSKAGK----LCVPAMNVNDSVTKQKFDNLYCCRESILDGLKRTTD-VMFGGKQIVVCGYGEVGKGCCA-ALKALGAV-VYVTEIDPICALQACMDGFRVMK---------------LNE---------V--IRQ--G-DLIITCTGNKN-VVTREQLDRM-----------KNGCIV-CNMGHSNTEIDVASL---R-T--P----E---------LT--WERVRS------------Q------VDHV--IW------P------------------------------------------------D----G----------KRVV-LLA------------------EGRLLNLSCST-V---PTFVLSITATTQALALIE---L---Y--------N-------A---P---E------------------------------------------------------G-R--Y---K-Q-D----V-YLLPKKMDE-YVASLHLPTFDAHLTELSDDQAKYLGL-NKN--G-PFKPNYYRY---------------
>Notophthalmus_viridescens@Nvir267737.H1.1
--------------------------------------------------------------------------------------------------------------------------------------------------------------------------------------------------------------------------------------------------------------------------------------------------------------------------------------------------------------------------EP------------------------------------IQF------A----D---------QKQ------------E-------FN---------------K-R-P-T--K-------I--G--R-R-SL-----S----------RSIS-----QS-S----T----D----------S-----Y---S-S--------------------------------A--------A----S------Y-T-D------------S---S------D----------------------------------------------------------------------------------------------------------------------------------------------------------------------------------------------------------------------------------------------------------------------------------------------------------------------------------------------------------------------------------------------------------------------------------------------------------------------------------------------------------------------------------------------------------------------------------------------------------------------------------------------------------------------------------------------------------------------------------------------------------------------------------------------------------------------------------------------------------------------------------------------------------------------------------------------------------------------------------------------------------------------------------------------------------------------------------------------
>Notophthalmus_viridescens@CT02131213.H1.1
--------------------------------------------------------------------------------------------------------------------------------------------------------------------------------------------------------------MSV------------P----AAAE-----EE-KQ-------T--------KEM-E----ES----G-HR----SF-------------------------------L-AT-V-T-----------------------KAP----------------K---------------K---------------------IQF------A----D---------DMQ------------E-------FT---------------R-F-P-T--K-------S--G--X-R-SL-----S----------RSIS-----QS-S----T----D----------S-----C---G-S--------------------------------A--------A----S------Y-T-D------------S---S------D--D-E-------V-SXRDKQ-QT------NSKGGSDFCVKNI-------KQAE--FGRR-EIEIAE-QDMLAL-IS-LR-R--A-QG--E-KPLAGAKIVG-CTHITAQTAV--LI-ETLCALGAQ-CRWSACNIYST--QNEVAAALAQ-S------------G---------------VAVFSWKGESEDDFWWCID----R----------CV---N-----------------M------------------E-----------------------G------W----------Q----------P--NMILDDGGDLTHWVY-----------------------K----------------------------------K-Y-P----S----V-----F--K-----------------------------------------------------------K---IRGIV----EESVTGVHRXYQLSKAGK----LCVPAMNVNDSVTKQKFDNLYCCRESILDGLKRTTD-VMFGGKQVVICGYGEVGKGCCA-AXKALGAV-VYITEIDPICALQACMDGXRVVK---------------LNE---------V--IRQ--V-DVVITCTGNKN-VVSREQLDRM-----------KNGCIV-CNMGHSNTEIDVTSL---R-T--P----E---------LT--WERVRS------------Q------VDHV--IW------P------------------------------------------------D----G----------KRVI-LLA------------------EGRLLNLSCST-V---PTFVLSITATTQALALIE---L---Y--------N-------A---P---E------------------------------------------------------G-R--Y---K-Q-D----V-YLLPKKMDE-YVASLHL----------------------------------------------------
>Pelodiscus_sinensis@CT02131213.H1.1
--------------------------------------------------------------------------------------------------------------------------------------------------------------------------------------------------------------------------------------------------------------------------------------------------------------------MEKWD-SS-A-G-----------------------TSAFHMPDW----------M-------------------------------------IQF------A----D---------QKQ------------E-------FN---------------K-R-P-T--K-------I--G--R-R-SL-----S----------RSIS-----QS-S----T----D----------S-----Y---S-S--------------------------------A--------A----S------Y-T-D------------S---S------D--D-E-------T-SPRDKQ-QK------NSKGSSDFCVKNI-------KQAE--FGRR-EIEIAE-QEMPAL-MA-LRKR--A-QG--E-KPLAGAKIVG-CTHITAQTAV--LM-ETLGALGAQ-CRWAACNIYST--LNEVAAALAE-S------------G---------------FPVFAWKGESEDDFWWCID----R----------CV---N-----------------V------------------E-----------------------G------W----------Q----------P--NMILDDGGDLTHWIY-----------------------K----------------------------------K-Y-P----N----M-----F--K-----------------------------------------------------------K---IKGIV----EESVTGVHRLYQLSKAGK----LCVPAMNVNDSVTKQKFDNLYCCRESILDGLKRTTD-MMFGGKQVVVCGYGEVGKGCCA-ALKAMGSI-VYVTEIDPICALQACMDGFRLVK---------------LNE---------V--IRQ--V-DIVITCTGNKN-VVTREHLDRM-----------KNSCIV-CNMGHSNTEIDVASL---R-T--P----E---------LT--WERVRS------------Q------VDHV--IW------P------------------------------------------------D----G----------KRIV-LLA------------------EGRLLNLSCST-V---PTFVLSITATTQALALIE---L---Y--------N-------A---P---E------------------------------------------------------G-R--Y---K-Q-D----V-YLLPKKMDE-YVASLHLPSFDAHLTELTDDQAKYLGL-NKN--G-PFKPNYY-----------------
>Pelodiscus_sinensis@CT03131213.H1.1
--------------------------------------------------------------------------------------------------------------------------------------------------------------------------------------------------------------------------------------------------------------------------------------------------------------------------------------------------------------------------------------------------------------------------------------------------------------------------------------------------------------------------------------------------------------------------A--------------------------------A--------A----S------Y-T-D------------S---S------D--D-E-------V-SPREKQ-QT------NSKGSSNFCVKNI-------KQAE--FGRR-EIEIAE-QDMSAL-IS-LRKR--A-QG--E-KPLAGAKIVG-CTHITAQTAV--LI-ETLCALGAQ-CRWSACNIYST--QNEVAAALAE-A------------G---------------VAVFAWKGESEDDFWWCID----R----------CV---N-----------------M------------------D-----------------------G------W----------Q----------A--NMILDDGGDLTHWVY-----------------------K----------------------------------K-Y-P----N----V-----F--K-----------------------------------------------------------K---IRGIV----EESVTGVHRLYQLSKAGK----LCVPAMNVNDSVTKQKFDNLYCCRESILDGLKRTTD-VMFGGKQVVVCGYGEVGKGCCA-ALKALGAI-VNITEIDPICALQACMDGFRVVK---------------LNE---------V--VRQ--V-DVVITCT-------------------------------------------------------------------------------------------------------------------------------------------------------------------------------------------------------------------------------------------------------------------------------------------------------------------------------------------------------------------------------------------------------------------------------
>Phrynops_hilarii@CT04131213.H1.1
-----------------------------------------------------------------------------------------------------------------------------------------------------------------------------------------------------------------------------------------------------------------------------------------------------------------------------------------------------------------------------------------------------------------------------------------------------------------------------------------------------------------------------------------------------------------------------------------------------------------------------------------------------------------------------------------------------------------------------------------------------------------------------------------------------------------------------------------------------------------------------------------------------------------------------------------------------------------------------------------------------------------------------------------------------------------------------------------------------------------------------------------------------------------------------------------------------------------------------------------------------------------------------------------------------------------------------------------RM-----------KNSCIV-CNMGHSNTEIDVTSL---R-T--P----E---------LT--WERVRS------------Q------VDHV--IW------P------------------------------------------------D----G----------KRVV-LLA------------------EGRLLNLSCST-V---PTFVLSITATTQALALIE---L---Y--------N-------A---P---E------------------------------------------------------G-R--Y---K-Q-D----V-YLLPKKXDE-YVASLHLPS--------------------------------------------------
>Podarcis_sp.@CT03131213.H1.1
-------------------------------------------------------------------------------------------------------------------------------------------------------------------------------------------------------------------------------------------------------------------------------------------------------------------------------------------------------------------------------------------------------------------------------------------------------------------------------------------------------------------------------------------------------------------------------------------------------------------------------------------------------------------------------------------------------------------------------------------------------------------------------LI-ETLCALGAQ-CRWSACNIYST--QNEVAAALAE-A------------G---------------VAVFAWKGESEDDFWWCID----R----------CV---N-----------------V------------------D-----------------------T------W----------Q----------A--NMILDDGGDLTHWVY-----------------------K----------------------------------K-Y-P----N----V-----F--K-----------------------------------------------------------K---IRGIV----EESVTGVHRLYQLSKAGK----LCVPAMNVNDSVTKQKFDNLYCCRESILDGLKRTTD-VMFGGK---------------------------------------------------------------------------------Q--V-DVVITCTGNKN-VVTREHLDRM-----------KNSCIV-CNMGHSNTEIDVASL---R-T--P----E---------LT--WERVRS------------Q------VDHI--IW------P------------------------------------------------D----G----------KRVV-LLA------------------EGRLLNLSCST-V---PTFVLSITATTQALALIE---L---Y--------N-------A---P---E------------------------------------------------------G-R--Y---K-Q-D----V-YLLPKKMDE-YVASLHLPSFDAHL---------------------------------------------
>Pogona_vitticeps@CT04131213.H1.1
--------------------------------------------------------------------------------------------------------------------------------------------------------------------------------------------------------------------------------------------------------------------------------------------------------------------------------------------------------------------------------------------------------------------------------------------------------------------------------------------------------------------------------------------------------------------------------------------------------------------------------------------------------------------------------------------------------------------------------------------KE--A-QG--E-KPLAGAKIVG-CTHITAQTAV--LI-ETLCALGAQ-CRWSACNIYST--QNEVAAALAE-A------------G---------------VAVFAWKGESEDDFWWCID----R----------CV---N-----------------V------------------D-----------------------G------W----------Q----------A--NMILDDGGDL---------------------------------------------------------------------------------------------------------------------------------------------------------------------------------------------------------------------------------------------------------------------LQACMDGFRVVK---------------LNE---------V--IRQ--V-DVVITCTGNKN-VVTREHLDRM-----------KNSCIV-CNMGHSNTEIDVASL---R-T--P----E---------LT--WERVRS------------Q------VDHV--IW------P------------------------------------------------D----G----------KRVV-LLA------------------EGRLLNLSCST-V---PTF-----------------------------------------------------------------------------------------------------------------------------------------------------------------------------------------------
>Pogona_vitticeps@toto211370.H1.1
--------------------------------------------------------------------------------------------------------------------------------------------------------------------------------------------------------------------------------------------------------------------------------------------------------------------------------------------------------------------------------------------------------------------------------------------------------------------------------------------------------------------------------------------------------------------------------------------------------------------------------------------------------------------------------------------KGSSDFCVKNI-------KQAE--FGRR-EIEIAE-QEMPAL-MA-LRKR--A-QG--E-KPLAGAKIVG-CTHITAQTAV--LM-ETL-------------------------------------------------------------------------------------------------------------------------------------------------------------------------------------------------------------------------------------------------------------------------------------------------------------------------------------------------------------------------------------------------------------------------------RTTD-MMFGGKQVVACGYGEVGKGCCA-ALRAMGSI-V-------------------------------------------------------------------------------------------------------------------------------------------------------------------------------------------------------------------------------------------------------------------------------------------------------------------------------------------------------------------------------------------------------------------------------------------------------------------------------------------------
>Protopterus_annectens@CT02131213.H1.1
------------------------------MSVQV-----AT--KMAEVELKD--V-G------------KDKLTVKEATKSTSGNLI---L---ASPVASVDEKKPVDSSPQSVNAPVVVT----PF--P-PA---TTVPSVNVIPAMAVTAAARDEVAVA-------GGEP-VL--APA---------P-SSMKLPQASAMKRSDPM------------Q----QQQR-----HT--G-------N--------DSI-V----SP----D-GM----VC-------------------------------E-AP-R-T-----------------------VK---------------------------------K-------------------Q-IQF------A----D---------QKQ------------E-------FN---------------K-R-P-S--K-------I--G--R-R-SL-----S----------RSIS-----QS-S----T----D----------S-----Y---S-S--------------------------------A--------A----S------Y-T-D------------S---S------D--D-E-------T-SPRDKL-QK------NSKGNSDFCVKNI-------KQAE--FGRR-EIEIAE-QEMPAL-MA-LRKR--A-QG--E-KPLAGAKIVG-CTHITAQTAV--LV-ETLSALGAQ-CRWAACNIYST--LNEVAAALAE-G------------G---------------FPVFAWKGESEDDFWWCID----R----------CV---N-----------------V------------------E-----------------------G------W----------Q----------P--NMILDDGGDLTHWIY-----------------------K----------------------------------K-Y-P----N----M-----F--K-----------------------------------------------------------K---IKGIV----EESVTGVHRLYQLSKAGK----LCVPAMNVNDSVTKQKFDNLYCCRESILDGLKRTTD-MMFGGKQVVVCGYGEVGKGCCA-ALKAMGSI-VYVTEIDPICALQACMDGFRLVK---------------LNE---------V--IRQ--V-DIVITCTGNKN-VVTREHLDRM-----------KNGCIV-CNMGHSNTEIDVASL---R-T--P----E---------LT--WERVRS------------Q------VDHV--IW------P------------------------------------------------D----G----------KRIV-LLA------------------EGRLLNLSCST-V---PTFVLSITATTQALALIE---L---Y--------N-------A---P---E------------------------------------------------------G-R--Y---K-Q-D----V-YLLPKKMDE-YVASLHLPTFDAHLTELTDEQAKYLGL-NKN--G-PFKPNYYR----------------
>Protopterus_annectens@CT03131213.H1.1
----------------------------------------------------------------------------------------------------------------------------------------------------------------------------------------------------------------------------------------------KQ-------A--------KET-E----NA----E-KY----GI-------------------------------A-DS-I-Q-----------------------AAT----------------K---------------K-------------------Q-IQF------A----D---------EMQ------------E-------FS---------------K-F-P-T--K-------S--G--R-R-SL-----S----------RSIS-----QS-S----T----D----------S-----Y---S-S--------------------------------A--------A----S------Y-T-D------------S---S------D--D-E-------Q-SPRQKQ-QV------NSRGGSDFCVKNI-------QQAE--FGRR-EIEIAE-QDMTAL-VS-LRKR--A-QG--E-KPLAGAKIAG-CTHITAQIGV--LI-ETLCALGAQ-CRWCACNIYST--QNGVAAALAE-A------------G---------------IAVFSWKGETEEDFWWCID----S----------CV---S-----------------A------------------E-----------------------G------W----------Q----------P--NMILDDGGDLTHWIY-----------------------K----------------------------------K-Y-P----E----I-----F--K-----------------------------------------------------------K---MKGIV----EESVTGVHRLYQLSKAGK----LCVPAMNVNDSVTKQKFDNLYCCRESILDGLKRTTD-VMFGGKQVVVCGYGEVGKGCCA-ALKALGAV-VYITEIDPICALQACMDGFRVIK---------------LNE---------V--IRQ--V-DIAITCTGNKN-VITRDHLDRM-----------KNGCIV-CNMGHSNTEIDVTSL---R-T--A----D---------LT--WERVRN------------Q------VDHI--IW------P------------------------------------------------D----G----------KRIL-LLA------------------EGRLLNLSCST-V---PTFVLSITATTQALALIE---L---Y--------N-------A---P---E------------------------------------------------------G-R--Y---S-R-D----V-YLLPKKMDE-YVASLHLPSFDAHLTELTDDQAKYLGI-SKT--G-PFKPNYYRY---------------
>Ptychodera_flava@CT03131213.H1.1
-------------------------------------------------------------------------------------------------------------------------------------------------------------------------------------------------------------------------------------------------------------------------------------------------------------------------------------------------------------------------------------------------------------------------I----Q---------FKD------------M-------AT---------------K-K-KKR--V-------T--R-------------S----------RSMS-----QS-S----T----D----------S-----Y-----S--------------------------------S--------G----S------Y-T-D------------SF--S------D--EEDG------V-SPREKD-QK------NSRGFSGFCIKNI-------NQAE--FGRR-EIEIAE-QEMPGL-MA-LRKR--A-ES--E-KPLKKAKIVA-CTHITAQAAV--LI-ETLAALGAD-VRWCACNIYST--QNEVASALAE-A------------G---------------FSVFAWKGESEEDFWWCIE----Q----------CI---T-----------------L------------------D-----------------------G------W----------E----------P--NMILDDGGDATHLMF-----------------------K----------------------------------K-Y-P----E----I-----F--K-----------------------------------------------------------N---IKGIV----EESVTGVHRLYQLSKSGK----LTVPAMNVNDSVTKTKFDTLYSCRESIIDALKRTTD-VMFAGKHVVVCGYGEVGKGCCA-ALKGLGSI-VYVTEIDPICALQACMEGFRAVR---------------LEE---------V--VKF--M-DIIITCSGNKN-VVTRQHLDRV-----------KNGCIV-CNMGHSNTEIDVASL---R-S--P----E---------LQ--WERVRS------------Q------VDHI--IW------P------------------------------------------------D----G----------KRIL-LLA------------------EGRLVNLSCST-V---PSFVVSITSTTQALALIE---L---F--------N-------A---P---P------------------------------------------------------G-R--Y---K-Q-D----V-YLLPKKMDE-YVASLHLPAFDAHLTELSDAQAKYLGL-NKA--G-PFKPNYYR----------------
>Python_regius@CT02131213.H1.1
------------------------------MSVRV------A--APPAVELKE--L-A------------GPL-DKP--AAAAAAAGP---C---SPPP----------------------------P--P-PP---HA------------------E-----------PGPAVAG--ESAA------PAPGAAAKAPQASAMKRSDPP------------P----PAQAPPPRLSG-DG-------GDGAGGPLGEAL-V----SP----D-GT----VT-------------------------------E-AP-R-T-----------------------VK---------------------------------K---------------------IQF------A----D---------QKQ------------E-------FN---------------K-R-P-T--K-------I--G--R-R-SL-----S----------RSIS-----QS-S----T----D----------S-----Y---S-S--------------------------------A--------A----S------Y-T-D------------S---S------D--D-E-------T-SPRDKQ-QK------SSKGGSDFCVKNI-------KQAE--FGRR-EIEIAE-QEMPAL-MA-LRKR--A-QG--E-KPLAGAKIVG-CTHITAQTAV--LM-ETLGALGAQ-CRWAACNIYST--LNEVAAALAE-S------------G---------------FPVFAWKGESEDDFWWCID----R----------CV---N-----------------V------------------E-----------------------G------W----------Q----------P--NMILDDGGDLTHWIY-----------------------K----------------------------------K-Y-P----N----M-----F--K-----------------------------------------------------------K---IKGIV----EESVTGVHRLYQLSKAGK----LCVPAMNVNDSVTKQKFDNLYCCRESILDGLKRTTD-MMFGGKQVVVCGYGEVGKGCCA-ALKAMGSI-VYVTEIDPICALQACMDGFRLVK---------------LNE---------V--IRQ--V-DIVITCTGNKN-VVTREHLDRM-----------KNSCIV-CNMGHSNTEIDVASL---R-T--P----E---------LT--WERVRS------------Q------VDHV--IW------P------------------------------------------------D----G----------KRIV-LLA------------------EGRLLNLSCST-V---PTFVLSITATTQALALIE---L---Y--------N-------A---P---E------------------------------------------------------G-R--Y---K-Q-D----V-YLLPKKMDE-YVASLHLPTFDAHLTELTDEQAKYLGL-NKN--G-PFKPNYYRY---------------
>Python_regius@CT04131213.H1.1
-------------------------------------------------------------------------------------------------------------------------------------------------------------------------------------------------------MSSVPDAAA--------------------GD-----EL-KQ-------A--------KEM-E----DA----E-KY----SF-------------------------------M-ST-V-T-----------------------KAP----------------K---------------K-------------------Q-IQF------A----D---------DMQ------------E-------FS---------------K-F-P-T--K-------T--G--R-R-SL-----S----------RSIS-----QS-S----T----D----------S-----Y---S-S--------------------------------A--------A----S------Y-T-D------------S---S------D--D-E-------V-SPREKQ-QT------NSKGNSNFCVKNI-------KQAE--FGRR-EIEIAE-QDMSAL-IS-LRKR--A-QG--E-KPLAGAKIVG-CTHITAQTAV--LI-ETLCALGAQ-CRWSACNIYST--QNEVAAALAE-A------------G---------------VAVFAWKGESEDDFWWCID----R----------CV---N-----------------V------------------D-----------------------T------W----------Q----------P--NMILDDGGDLTHWVY-----------------------K----------------------------------K-Y-P----N----V-----F--K-----------------------------------------------------------K---IRGIV----EESVTGVHRLYQLSKAGK----LCVPAMNVNDSVTKQKFDNLYCCRESILDGLKRTTD-VMFGGKQVVVCGYGEVGKGCCA-ALKALGAI-VYITEIDPICALQACMDGFRVVK---------------LNE---------V--IRQ--M-DVVITCTGNKN-VVTREHLDRM-----------KNSCIV-CNMGHSNTEIDVASL---R-T--P----E---------LT--WERVRS------------Q------VDHV--IW------P------------------------------------------------D----G----------KRVV-LLA------------------EGRLLNLSCST-V---PTFVLSITATTQALALIE---L---Y--------N-------A---P---E------------------------------------------------------G-R--Y---K-Q-D----V-YLLPKKMDE-YVASLHLPSFDAHLTELTDDQAKYLGL-NKN--G-PFKPNYYR----------------
>Rana_chensinensis@CT02131213.H1.1
---------------------------------------------------------------------------------------------------------------------------------------------------------------------------------------------------------------------------------------------------------------------------------------------------------------------------------------------------------------------------------------------------------------------------------------------------------------------------------------------------------------------------------------------------------------------------------------------------------------------------------------------------------------------------------------------------------------------------------------------------------------------------------------------------------------------------------------------------------------------------------------------------------------------------------------------------------------------------------------------------------------------------------------------------------------------------------------------------------------------------------------------------------------------------------------------------------------------------------------------------------------------------------------------------------------------------------VVTREHLDRM-----------KNGCIV-CNMGHSNTEIDVASL---R-T--P----E---------LT--WERVRS------------Q------VDHV--IW------P------------------------------------------------D----G----------KRIV-LLA------------------EGRLLNLSCST-V---PTFXLSITATTQALALIE---L---Y--------N-------A---P---E------------------------------------------------------G-R--Y---K-Q-D----V-YLLPKKMDE-YVASLHLPTFDAHLTELSDEQAKYLGL-NKN--G-PFKPNYYRY---------------
>Scyliorhinus_canicula@CT02131213.H1.1
----------------------------------------------------------------------------------------------------------------------------------------------------------------------------------EPVE------TKD-VRE-ALKAKEVKENANA------------E----RAQS-----SE-KT-------K--------ADM-EKYALNK-------SAAPKEP-------------------------------S-LVVF-NNDGG-------------------AVA----------------SH-----------KPVK-------------------KQIQF------A-----------D--EKQ------------E-------FS---------------R-F-P-T--K-------T--G--R-R-SL-----S----------RSIS-----QS-S----T----D----------S-----Y---S-S--------------------------------A--------A----S------Y-T-D------------S---S------D--D-E-------T-SPRDKQ-QT------NSKNSSDFCVKNI-------KQAE--FGRR-EIEIAE-QEMSAL-VA-LRKR--A-QG--E-KPLAGAKIVG-CTHITAQTAV--LI-ETLGALGAQ-CRWAACNIYST--QNEVAAALAE-A------------G---------------FAVFAWKGESEDDFWWCID----C----------CV---N-----------------M------------------N-----------------------G------W----------Q----------A--NMILDDGGDLTHWVY-----------------------K----------------------------------K-Y-P----N----V-----F--K-----------------------------------------------------------K---IRGIV----EESVTGVHRLYQLSKAGK----LCVPAMNVNDSVTKQKFDNLYCCRESILDGLKRTTD-VMFGGKQVVICGYGEVGKGCCA-ALKALGAI-VYVTEIDPICALQACMDGFRVMK---------------LNE---------V--VRQ--G-DLIITCTGNKN-VVTREQLDRM-----------KNGCIV-CNMGHSNTEIDVASL---R-T--P----E---------LT--WERVRS------------Q------VDHV--IW------P------------------------------------------------D----G----------KRVV-LLA------------------EGRLLNLSCST-V---PTFVLSITATTQALALIE---L---Y--------N-------A---P---E------------------------------------------------------G-R--Y---K-Q-D----V-YLLPKKMDE-YVASLHLPTFDAHLTELTDDQAKYLGL-NKN--G-PFKPNYYRY---------------
>Scyliorhinus_canicula@CT01131213.H1.1
----------------------------------MSLQVVTA--KMAEVELKEAVV-A------------L-D-KVNAEGNSVQTKDG---E---PTA--MSSAE----------------E----IK--R-HQ---LP------------------PLNAT---------P--------------------KDSK----SAMKSIEA---------------------------AQ-NG-------D--------T---F----NA----D-GT----VM-------------------------------E-AP-R-T---------------------VKKQ-------------------------------------------------------IQF------A----D---------QKQ------------E-------FN---------------K-R-P-T--K-------I--G--R-R-SL-----S----------RSIS-----QS-S----T----D----------S-----Y---S-S--------------------------------A--------A----S------Y-T-D------------S---S------D--D-E-------T-SPRDKQ-QK------NSKASSDFCIKNI-------KQAD--FGRR-EIEIAE-QEMPAL-MA-LRKR--A-QG--E-KPLAGAKIVG-CTHITAQTAV--LM-ETLAALGAQ-CRWAACNIYST--QNEVAAALAE-N------------G---------------YPVFAWKGESEDDFWWCID----R----------CV---N-----------------V------------------E-----------------------G------W----------Q----------P--NMILDDGGDLTHWIY-----------------------K----------------------------------K-Y-P----N----M-----F--K-----------------------------------------------------------K---IKGIV----EESVTGVHRLYQLSKAGK----LCVPAMNVNDSVTKQKFDNLYCCRESILDGLKRTTD-VMFGGKQVVVCGYGEVGKGCCA-ALKAMGSI-VYVTEIDPICALQACMDGFRLVK---------------LNE---------V--IRQ--V-DVVITCTGNKN-VVTREHLDRM-----------KNGCIV-CNMGHSNTEIDVASL---R-T--P----E---------LT--WERVRS------------Q------VDHV--IW------P------------------------------------------------D----G----------KRIV-LLA------------------EGRLLNLSCST-V---PTFVLSITATTQALAMIE---L---Y--------N-------A---P---E------------------------------------------------------G-R--Y---K-Q-D----V-YLLPKKMDE-YVASLHLPTFDAHLTELSDEQAKYLGL-NKN--G-PFKPNYYRY---------------
>Sphenodon_punctatus@CT03131213.H1.1
---------------------------------------------------------------------------------------------------------------------------------------------------------------------------------------------------------------------------------------------------------------------------------------------------------------------------------------------------------------------------------------------------------------------------------------------------------------------------------------------------------------------------------------------------------------------------------------------------------------------------------------------------------------------------------------------------------------------------------------------------------------------------------------------------------------------------------G---------------FPVFAWKGESEDDFWWCID----R----------CV---N-----------------V------------------E-----------------------G------W----------Q----------P--NMILDDGGDLTHWIY-----------------------K----------------------------------K-Y-P----N----M-----F--K-----------------------------------------------------------K---IKGIV----EESVTGVHRLYQLSKAGK----LCVPAMNVNDSVTKQKFDNLYCCRESILDGLKRTTD-MMFGGKQVVVCGYGEVGKGCCA-ALKAMGSI-VYVTEIDPICALQACMDGFRLVK---------------LNE---------V--IRQ--M-DIVITCTGNKN-VVTREHLDRM-----------KNSCIV-CNMGHSNTEIDVASL---R-T--P----E---------LT--WERVRS------------Q------VDHV--IW------P------------------------------------------------D----G----------KRIV-LLA------------------EGRLLNLSCST-V---PTFVLSITATTQALALIE---L---Y--------N-------A---P---E------------------------------------------------------G-R--Y---K-Q-D----V-YLLPKKMDE-YVASLHLPTFDAHLTELTDEQAKYLGL-NKN--G-PFKPNYYRY---------------
>Trachemys_scripta@CT03131213.H1.1
-------------------------------------------------------------------------------------------------------------------------------------------------------------------------------------------------------------------------------------------------------------------------------------------------------------------------------------------------------------------------------------------------------------------------------------------------------------------------------------------------------------------------------------------------------------------------------------------------------------------------------------------------------------------------------------------------------------------------------------------------------------------------------------------------------------------------------------------------------------------------------------------------------------------------------------------------------------------------------------------------------------------------------------------------------------------------------------------------------------------------------------------------------------------------------------------------------------------------------------------------------------------------------------------------K---------V--IRQ--V-DIVITCTGNKN-VVTREHLDRM-----------KNSCIV-CNMGHSNTEIDVASL---R-T--P----E---------L---------------------------------------------------------------------------------------------------------------------------------------------------------------------------------------------------------------------------------------------------------------------------D----V-YLLPKKMDE-YVASLHLPTFDAHLTELTDEQAK------------------------------------
