# Supplementary material for: A phylogenomic framework and timescale for comparative studies of tunicates
Source: BMC Biol. 2018 Apr 13;16:39. doi: 10.1186/s12915-018-0499-2 (PMC5899321; doi:10.1186/s12915-018-0499-2)
Supplement: Supplementary file 4 — Supporting data. Transcriptome assemblies, alignments, and trees. (ZIP 38502 kb) [file 12915_2018_499_MOESM4_ESM.zip › 12915_2018_499_MOESM4_ESM/12915_2018_499 (Delsuc) Files Updated 23-03-2018/sap40.fasta]

>Xenoturbella_bocki@CT01061106.H1.1
----------------------------------------------------------------------------------------------------------------------------------------------------------------------------------------------------------------------M-S--G-G--L------E-I-L-----A-----Q--KEEDVTKLL-AAGTHLGS-NNVDFQMMS--YV-YKR-K-S--D-G--VYII-NLRKTWEKLLLAARAIVAIE--N--PADVCAIS-------AR----NYGQRAVLKFASGTG-STPI-A-GRFTPGTFTN-Q-I---T-G---A-----YREPRLLIVTDPHQDHQPITEASYVNIPVI--AFCNTDSPLRHVDIAIPCNNKGKYSIGLMWWMLAREVLRLR-------GTVS-R-----E----H----PW--E--VMVDLYFY---------------RD--P--D---E--A--E---K--E-------E--------------Q-----------------M-----V----------------------------------------------------------------------------------------------------------------------------------------------------------------------------------------------------------------------------------------------------------------------V----------------------P------------T----R-----------------E---------A-----------------------------------------P-------A--------A-------------Y---------------------E----D-------W-------------------------------------------------------------------------------------------------------------------------------------------------------------------------------------------T-----------------------------T------------------P----------T--------------N-----------------T---------------------------------------------------------------A-------------------G-----------F-----------------E----------------------Q--------------------------------------------------------------------------P----------------DIT---E----W----N-------------------T-----------SD--A-F----K-G--------------------------Q---------------Q-----Q----------------Q---------------P------------------A------------------------------A-------------------A--A-----L----E---------------------D---------------------P-------------S-----L----------R--------T----------R---------A------------------------------------------------------------------------------------------------
>Branchiostoma_floridae@30921270.43
----------------------------------------------------------------------------------------------------------------------------------------------------------------------------------------------------------------------M-S--G-G--L------D-A-L-----A-----L--KEEDVTKFL-ACATHLGA-SNVDFQMEQ--YV-FKR-K-A--D-G--VHII-NLKKTWEKLLLAARAVAAIE--N--PADVAIIS-------CK----PYGQRAILKFAAHTG-ATPI-A-GRFTPGTFTN-Q-I---Q-A---A-----FREPRLLIVLDPRMDHQPVTEASYVNIPVI--AFCNTDSPLRYVDIAIPCNNKGVHSVGLMVWMLAREILRLR-------GTIS-R-----E----V----PW--E--TMVDLYFY---------------RD--P--E---E--L--E---K--E-------E--------------Q-------------A---A-----A-------------E-----K--------A----------A--------A----------E----A---------------Q-A------P---------------------------------Y-------------Q--------------------------P------D----W-------T------------------------------------------------Q--------Q---N---------------D----------------------Q---------------------------------------------V-----------------------------------------Q-------P--------E-------------I---------------------T----D-------W---S---------A-------------------------------------------------------------------------------------------------E---------------------------------------M-----------------------------------A-----------------------------A----G--------PQPG-A----------A--------------V-----------------P---------------------------------------------------------------A-------------------G-----------D-----------------F----------------------T----M-------P-----------AA--------PT--DWA------AP-------------------------T----------------E-----E----W----G-------------------A-----------T---P-----------------------------------A---------------P-----P---------------------------------------------------P------------------------------A-------------------A--P-----A----A---------------------T---------------------P-------------G-----D----------W--------G----------G---------A----P-T-T---Q-----D------WS---------------------------------------------------------------------
>Patiria_pectinifera@93307129.1
----------------------------------------------------------------------------------------------------------------------------------------------------------------------------------------------------------------------M-S--G-G--L------D-V-L-----A-----L--KEEDVTKFL-ACSTHLGS-NNVDYQMQQ--YV-YKV-K-G--D-G--SHII-NVRKTWEKLMLAARCIVAIE--N--PADVCVIS-------AR----PYGQRAILKFSSHTG-ATPI-A-GRFTPGTFTN-Q-I---Q-A---A-----FREPRLLVVTDPRTDHQPVMEASYVNIPVI--ALCNTDSPLRFIDIAIPCNNKGAQSIGLMWYLLAREVLRLR-------GTIS-R-----D----I----PW--D--IMVDLYFY---------------RD--P--E---E--A--E---K--E-------E--------------Q-------------E---A-----R-------------E-----K--------A----------Q--------A----------K----E---------------E-P-----QP-A-------------------------------Y-------------Q--------------------------E------Q----W-------G------------------------------------------------G--------PGE-V---------------P----------------------A------------I----T-----------------A---------A-----------------------------------------V-------P--------QDQP-----AGVK-V---------------------T----D-------WA--A---------E-------------------------------------------------------------------------------------------------S---------------------------------------M-----------------------------------T-----------------------------V------------------P----------G--------------V-----------------A---------------------------------------------------------------M-------------------Q-----------S-T---------------Y----------------------P--------------------------------------------------------------------------T----------------T-----D----D----W-------------------A-----------T---P-D----P-N--------------------------A---------------T-----K----------------D---------------W------------------S------------------------------A-------------------A--P-----A----P---------------------Q---------------------A-------------QAPATGE----------W--------G----------GS--------A--------T---Q-----D------WN---------------------------------------------------------------------
>Patiria_miniata@CT10100730.H1.1
----------------------------------------------------------------------------------------------------------------------------------------------------------------------------------------------------------------------M-S--G-G--L------D-V-L-----A-----L--KEEDVTKFL-ACSTHLGS-NNVDYQMQQ--YV-YKV-K-G--D-G--SHII-NVRKTWEKLMLAARCIVAIE--N--PADVCVIS-------AR----PYGQRAILKFSSHTG-ATPI-A-GRFTPGTFTN-Q-I---Q-A---A-----FREPRLLVVTDPRTDHQPVMEASYVNIPVI--ALCNTDSPLRFIDIAIPCNNKGAQSIGLMWYLLAREVLRLR-------GTIS-R-----D----I----PW--D--IMVDLYFY---------------RD--P--E---E--A--E---K--E-------E--------------Q-------------E---A-----R-------------E-----K--------A----------Q--------A----------K----E---------------E-P-----QP-A-------------------------------Y-------------Q--------------------------E------Q----W-------G------------------------------------------------G--------PGE-V---------------P----------------------A------------I----T-----------------A---------A-----------------------------------------V-------P--------QDQP-----AGVK-V---------------------T----D-------WA--A---------E-------------------------------------------------------------------------------------------------S---------------------------------------M-----------------------------------T-----------------------------V------------------P----------G--------------V-----------------A---------------------------------------------------------------M-------------------Q-----------S-T---------------Y----------------------P--------------------------------------------------------------------------T----------------T-----D----D----W-------------------A-----------T---P-D----P-N--------------------------A---------------T-----K----------------D---------------W------------------S------------------------------A-------------------A--P-----A----P---------------------------------------------------------QAPATGE----------W--------G----------GS--------A--------T---Q-----D------WN---------------------------------------------------------------------
>Solaster_stimpsonii@CT01061031.H1.1
----------------------------------------------------------------------------------------------------------------------------------------------------------------------------------------------------------------------M-S--G-G--L------D-I-L-----G-----L--KEDDVTKFL-ACGTHLGT-NNVDYQMQQ--YV-YKV-K-G--D-G--SHII-NLRKTWEKLMLAARCIVAIE--N--PADVCVIS-------AR----PYGQRAILKFSSHTG-ATPI-A-GRFTPGTFTN-Q-I---Q-S---A-----FREPRLLVVTDPRTDQQPVKEASYVNIPVI--ALCNTDAPLRFIDIAIPCNNKGAQSIGLMWYLLAREVLRLR-------GTIS-R-----D----I----QW--D--IMVDLYFY---------------RD--P--E---E--A--E---K--E-------E--------------Q-------------E---A-----R-------------E-----K--------A----------Q--------A----------K----E---------------E-P-----QA-A-------------------------------Y-------------Q--------------------------E------Q----W-------G------------------------------------------------G--------TGE-V---------------P----------------------A------------I----P-----------------A---------A-----------------------------------------V-------P--------QDQP-----AGVK-V---------------------I----D-------WA--A---------E-------------------------------------------------------------------------------------------------S---------------------------------------M-----------------------------------T-----------------------------T-----------------------------S--------------I-----------------A---------------------------------------------------------------M-------------------Q-----------S-S---------------Y----------------------P--------------------------------------------------------------------------T----------------T-----D----N----W-------------------A-----------T---P-E----T-A--------------------------T---------------N-----K----------------D---------------W------------------S------------------------------A-------------------A--S-----T----Q---------------------P---------------------A-------------ASNAGGE----------W--------G----------GP--------S--------N---Q-----D------W----------------------------------------------------------------------
>Holothuria_glaberrima@CT01070704.H1.1
----------------------------------------------------------------------------------------------------------------------------------------------------------------------------------------------------------------------M-S--G-G--L------D-V-L-----S-----L--RENDVAKFL-AAGTHLGS-TSVDFQMMQ--YV-YKR-K-A--D-G--VHII-NLRKTWEKLLLAARVIVTIE--N--PSDICVIS-------AK----PYGQRAVLKFASHTG-ASAI-A-GRFTPGTFTN-Q-I---Q-A---A-----FREPRLLVATDPRADHQPIREASYVNIPVI--AFCNTDSPLRFVDIAIPCNNKGIPSIGLLWWLLSREVLRLR-------GAIS-R-----E----V----PW--D--VMPDLYFY---------------RD--P--Q---E--V--E---K--D-------E--------------Q-------------E---A-----R-------------E-----R--------A----------A--------Q----------K----D---------------E-P-----AA-AP------------------------------Y-------------V--------------------------D------Q----W-------G------------------------------------------------A--------D-------------------------------------------------------V----T-----------------P---------A-----------------------------------------V-------P--------GTKP-----P--E-V---------------------A----D-------WA--D---------P-------------------------------------------------------------------------------------------------S---------------------------------------IPSST---MVPGPVP-------------------GGE-----------------------------V------------------A----------G--------------G-----------------A---------------------------------------------------------------M-------------------Q-----------TFQ---------------T----------------------P--------------------------------------------------------------------------E----------------I-----K----D----W-------------------V-----------G---D-T----A-N-----------------------------------------------------------------D---------------W------------------S--------------------------------------------------A--P-----A----P---------------------Q---------------------D-------------QS-ATPG----------W--------G----------GA--------E--------S---Q-----Q------W----------------------------------------------------------------------
>Bos_taurus@AAI02491
----------------------------------------------------------------------------------------------------------------------------------------------------------------------------------------------------------------------M-S--G-A--L------D-V-L-----Q-----M--KEEDVLKFL-AAGTHLGG-TNLDFQMEQ--YI-YKR-K-S--D-G--IYII-NLKRTWEKLLLAARAIVAIE--N--PADVSVIS-------SR----NTGQRAVLKFAAATG-ATPI-A-GRFTPGTFTN-Q-I---Q-A---A-----FREPRLLVVTDPRADHQPLTEASYVNLPTI--ALCNTDSPLRYVDIAIPCNNKGAHSVGLMWWMLAREVLRMR-------GTIS-R-----E----H----PW--E--VMPDLYFY---------------RD--P--E---E--I--E---K--E-------E--------------Q-------------A---A-----A-------------E-----K--------A----------V--------T----------K----E---------------E------------------------------------------F-------------Q--------------------------G------E----W-------T------------------------------------------------A--------P---A---------------P----------------------E------------F----T-----------------A---------A-----------------------------------------Q-------P--------E-------------V---------------------A----D-------W---S---------E-------------------------------------------------------------------------------------------------G---------------------------------------V-----------------------------------Q-----------------------------V------------------P----------S--------------V-----------------P---------------------------------------------------------------I-------------------Q-----------Q-----------------F----------------------P--------------------------------------------------------------------------T----------------E-----D----W----S-------------------A-----------Q---P-----------------------------------S---------------T-----E----------------D---------------W------------------S------------------------------A-------------------A--P-----T----A---------------------Q---------------------A-------------T-----E----------W--------V----------G---------T--------T---T-----E------WS---------------------------------------------------------------------
>Ornithorhynchus_anatinus@XP_001516915
----------------------------------------------------------------------------------------------------------------------------------------------------------------------------------------------------------------------M-S--G-A--L------D-V-L-----Q-----M--KEEDVLKFL-AAGTHLGG-TNLDFQMEQ--YI-YKR-K-S--D-G--IYII-NLKRTWEKLLLAARAIVAIE--N--PADVSVIS-------SR----NTGQRAVLKFAAATG-ATPI-A-GRFTPGTFTN-Q-I---Q-A---A-----FREPRLLVVTDPRADHQPLTEASYVNLPTI--ALCNTDSPLRYVDVAIPCNNKGAHSVGLMWWMLAREVLRMR-------GTIS-R-----E----H----PW--E--VMPDLYFY---------------RD--P--E---E--I--E---K--E-------E--------------Q-------------A---A-----A-------------E-----K--------A----------V--------T----------K----E---------------E------------------------------------------F-------------Q--------------------------G------E----W-------T------------------------------------------------A--------P---A---------------P----------------------E------------F----T-----------------A---------A-----------------------------------------Q-------P--------E-------------V---------------------A----D-------W---S---------E-------------------------------------------------------------------------------------------------G---------------------------------------V-----------------------------------Q-----------------------------V------------------P----------S--------------V-----------------P---------------------------------------------------------------I-------------------Q-----------Q-----------------F----------------------P--------------------------------------------------------------------------T----------------E-----D----W----S-------------------A-----------Q---P-----------------------------------A---------------T-----E----------------D---------------W------------------S------------------------------A-------------------A--P-----T----A---------------------Q---------------------A-------------T-----E----------W--------V----------G---------T--------T---T-----E------WS---------------------------------------------------------------------
>Mus_musculus@EDL01859
----------------------------------------------------------------------------------------------------------------------------------------------------------------------------------------------------------------------M-S--G-A--L------D-V-L-----Q-----M--KEEDVLKFL-AAGTHLGG-TNLDFQMEQ--YI-YKR-K-S--D-G--IYII-NLKRTWEKLLLAARAIVAIE--N--PADVSVIS-------SR----NTGQRAVLKFAAATG-ATPI-A-GRFTPGTFTN-Q-I---Q-A---A-----FREPRLLVVTDPRADHQPLTEASYVNLPTI--ALCNTDSPLRYVDIAIPCNNKGAHSVGLMWWMLAREVLRMR-------GTIS-R-----E----H----PW--E--VMPDLYFY---------------RD--P--E---E--I--E---K--E-------E--------------Q-------------A---A-----A-------------E-----K--------A----------V--------T----------K----E---------------E------------------------------------------F-------------Q--------------------------G------E----W-------T------------------------------------------------A--------P---A---------------P----------------------E------------F----T-----------------A---------A-----------------------------------------Q-------P--------E-------------V---------------------A----D-------W---S---------E-------------------------------------------------------------------------------------------------G---------------------------------------V-----------------------------------Q-----------------------------V------------------P----------S--------------V-----------------P---------------------------------------------------------------I-------------------Q-----------Q-----------------F----------------------P--------------------------------------------------------------------------T----------------E-----D----W----S-------------------A-----------Q---P-----------------------------------A---------------T-----E----------------D---------------W------------------S------------------------------A-------------------A--P-----T----A---------------------Q---------------------A-------------T-----E----------W--------V----------G---------A--------T---T-----E------WS---------------------------------------------------------------------
>Homo_sapiens@XP_001723476
----------------------------------------------------------------------------------------------------------------------------------------------------------------------------------------------------------------------M-S--G-A--L------D-V-L-----Q-----M--REEDVLKFL-AAGTHLGG-TNLDFQMEQ--YI-YER-K-S--D-G--IYII-NLKRTWEKLLLAAHAIVAIE--N--PADVSVIS-------SR----NTGQTAVLKFAAATG-ATPI-A-GRFTPGTFTN-Q-I---Q-A---A-----FWEPRLLVVTDPRADHQPLTEASYVNLPTI--ALCNTDSPLRYVDIAIPCNNKGAYSVGLMWWMLAREVLCML-------GTIS-C-----E----H----PW--E--VMPDLYFY---------------RD--P--E---E--I--E---K--E-------E--------------Q-------------A---A-----A-------------E-----K--------A----------V--------T----------K----E---------------E------------------------------------------F-------------Q--------------------------G------E----W-------T------------------------------------------------A--------P---A---------------P----------------------E------------F----T-----------------A---------I-----------------------------------------Q-------P--------E-------------V---------------------A----D-------W---S---------E-------------------------------------------------------------------------------------------------G---------------------------------------V-----------------------------------Q-----------------------------V------------------P----------S--------------V-----------------P---------------------------------------------------------------I-------------------Q-----------Q-----------------F----------------------P--------------------------------------------------------------------------T----------------E-----D----W----S-------------------S-----------Q---P-----------------------------------A---------------M-----E----------------D---------------W------------------S------------------------------A-------------------A--P-----T----A---------------------Q---------------------A-------------T-----E----------W--------V----------G---------A--------T---T-----D------WS---------------------------------------------------------------------
>Gallus_gallus@CAA64147
----------------------------------------------------------------------------------------------------------------------------------------------------------------------------------------------------------------------M-S--G-G--L------D-V-L-----Q-----M--KEEDVLKFL-AAGTHLGG-TNLDFQMEQ--YI-YKR-K-S--D-G--IYII-NLKRTWEKLLLAARAIVAIE--N--PADVSVIS-------SR----NTGQRAVLKFAAATG-ATPI-A-GRFTPGTFTN-Q-I---Q-A---A-----FREPRLLVVTDPRADHQPLTEASYVNIPTI--ALCNTDSPLRYVDIAIPCNNKGAHSVGLMWWMLAREVLRMR-------GTIS-R-----E----H----PW--E--VMPDLYFY---------------RD--P--E---E--I--E---K--E-------E--------------Q-------------A---A-----A-------------E-----K--------A----------V--------T----------K----E---------------E------------------------------------------F-------------Q--------------------------T------E----W-------T------------------------------------------------A--------P---A---------------P----------------------E------------F----T-----------------A---------P--P--------------------------------------Q-------P--------E-------------V---------------------A----D-------W---S---------E-------------------------------------------------------------------------------------------------G---------------------------------------V-----------------------------------Q-----------------------------V------------------P----------S--------------V-----------------P---------------------------------------------------------------I-------------------Q-----------Q-----------------F----------------------P--------------------------------------------------------------------------T----------------E-----D----W----S-------------------A-----------Q---P-----------------------------------A---------------T-----E----------------D---------------W------------------S------------------------------A-------------------A--P-----T----A---------------------Q---------------------A-------------T-----E----------W--------V----------G---------T--------T---T-----E------WS---------------------------------------------------------------------
>Taeniopygia_guttata@EMC80727
----------------------------------------------------------------------------------------------------------------------------------------------------------------------------------------------------------------------M-S--G-G--L------D-V-L-----Q-----M--KEEDVLKFL-AAGTHLGG-TNLDFQMEQ--YI-YKR-K-S--D-G--IYII-NLKRTWEKLLLAARAIVAIE--N--PADVSVIS-------SR----NTGQRAVLKFAAATG-ATPI-A-GRFTPGTFTN-Q-I---Q-A---A-----FREPRLLVVTDPRADHQPLTEASYVNIPTI--ALCNTDSPLRYVDIAIPCNNKGAHSVGLMWWMLAREVLRMR-------GTIS-R-----E----H----PW--E--VMPDLYFY---------------RD--P--E---E--I--E---K--E-------E--------------Q-------------A---A-----A-------------E-----K--------A----------V--------T----------K----E---------------E------------------------------------------F-------------Q--------------------------T------E----W-------T------------------------------------------------A--------P---A---------------P----------------------E------------F----T-----------------A---------P--P--------------------------------------Q-------P--------E-------------V---------------------A----D-------W---S---------E-------------------------------------------------------------------------------------------------G---------------------------------------V-----------------------------------Q-----------------------------V------------------P----------S--------------V-----------------P---------------------------------------------------------------I-------------------Q-----------Q-----------------F----------------------P--------------------------------------------------------------------------T----------------E-----D----W----S-------------------A-----------Q---P-----------------------------------A---------------T-----E----------------D---------------W------------------S------------------------------A-------------------A--P-----T----A---------------------Q---------------------A-------------T-----E----------W--------V----------G---------T--------A---T-----E------WS---------------------------------------------------------------------
>Ambystoma_mexicanum@45804445.3
----------------------------------------------------------------------------------------------------------------------------------------------------------------------------------------------------------------------M-S--G-A--L------D-V-L-----Q-----M--KEEDVLKFL-AAGTHLGG-TNLDFQMEQ--YI-YKR-K-S--D-G--IYII-NLKRTWEKMLLAARAIVAIE--N--PLDVCVIS-------SR----NTGQRAVLKFASSCG-ATPI-A-GRFTPGTFTN-Q-I---Q-A---A-----FREPRLLVVTDPRADHQPLTEASYVNIPTI--ALCNTDSPLRYVDIAIPCNNKGAHSVGLMWWMLAREVLRMR-------GTIS-R-----E----H----PW--E--VMPDLYFY---------------RD--P--E---E--I--E---K--E-------E--------------Q-------------A---A-----A-------------E-----K--------A----------V--------T----------K----E---------------E------------------------------------------F-------------Q--------------------------G------E----W-------T------------------------------------------------A--------P---V---------------P----------------------D------------F--------------------------------P-----------------------------------------P-------Q--------E-------------V---------------------A----D-------W---S---------E-------------------------------------------------------------------------------------------------G---------------------------------------V-----------------------------------Q-----------------------------V------------------P----------S--------------V-----------------P---------------------------------------------------------------I-------------------Q-----------Q-----------------F----------------------S----A-------E-----------RA--------DI--AIT------PKAT-----------------------Q----------------E-----D----W----S-------------------A-----------Q---P-----------------------------------A-----S---------T-----E----------------D---------------W------------------S------------------------------A-------------------A--P-----T----A---------------------Q---------------------A-------------T-----E----------W--------V----------G---------A--------P---T-----E------WS---------------------------------------------------------------------
>Xenopus_laevis@AAH46271
----------------------------------------------------------------------------------------------------------------------------------------------------------------------------------------------------------------------M-S--G-G--L------D-V-L-----Q-----M--KEEDVLKFL-AAGTHLGG-TNLDFQMEQ--YI-YKR-K-S--D-G--IYII-NLKRTWEKLLLAARAIVAIE--N--PADVCVIS-------SR----NTGQRAVLKFASASG-ATPI-A-GRFTPGTFTN-Q-I---Q-A---A-----FREPRLLVVTDPRADHQPLTEASYVNIPTI--ALCNTDSPLRYVDIAIPCNNKGAHSVGLMWWMLAREVLRMR-------GTIS-R-----E----H----PW--E--VMPDLYFY---------------RD--P--E---E--I--E---K--E-------E--------------Q-------------A---A-----A-------------E-----K--------A----------T--------T----------K----E---------------E------------------------------------------F-------------Q--------------------------G------E----W-------T------------------------------------------------A--------P---V---------------A----------------------E------------F--------------------------------P-----------------------------------------Q-------A--------E-------------V---------------------A----D-------W---S---------E-------------------------------------------------------------------------------------------------G---------------------------------------V-----------------------------------Q-----------------------------V------------------P----------S--------------V-----------------P---------------------------------------------------------------I-------------------Q-----------Q-----------------F----------------------P----A-------E-----------RP--------DV--QAA------PK-P-----------------------A----------------E-----D----W----S-------------------A-----------Q---P-----------------------------------A-----S---------T-----D----------------D---------------W------------------S------------------------------A-------------------A--P-----T----A---------------------Q---------------------A-------------S-----E----------W--------T----------G---------T--------T---T-----E------WS---------------------------------------------------------------------
>Xenopus_laevis@AAI23145
----------------------------------------------------------------------------------------------------------------------------------------------------------------------------------------------------------------------M-S--G-G--L------D-V-L-----Q-----M--KEEDVLKFL-AAGTHLGG-TNLDFQMEQ--YI-YKR-K-S--D-G--IYII-NLKRTWEKLLLAARAIVAIE--N--PADVCVIS-------SR----NTGQRAVLKFASASG-ATPI-A-GRFTPGTFTN-Q-I---Q-A---A-----FREPRLLVVTDPRADHQPITEASYVNIPTI--ALCNTDSPLRYVDIAIPCNNKGAHSVGLMWWMLAREVLRMR-------GTIS-R-----E----H----PW--E--VMPDLYFY---------------RD--P--E---E--I--E---K--E-------E--------------Q-------------A---A-----A-------------E-----K--------A----------T--------T----------K----E---------------E------------------------------------------F-------------Q--------------------------G------E----W-------T------------------------------------------------A--------P---V---------------A----------------------E------------F--------------------------------P-----------------------------------------Q-------A--------E-------------V---------------------A----D-------W---S---------E-------------------------------------------------------------------------------------------------G---------------------------------------V-----------------------------------Q-----------------------------V------------------P----------S--------------V-----------------P---------------------------------------------------------------I-------------------Q-----------Q-----------------F----------------------T----A-------E-----------RT--------DV--PPA------PK-P-----------------------T----------------E-----D----W----S-------------------T-----------Q---P-----------------------------------A-----S---------T-----D----------------D---------------W------------------S------------------------------A-------------------A--P-----T----A---------------------Q---------------------A-------------S-----E----------W--------T----------G---------T--------T---T-----E------WS---------------------------------------------------------------------
>Xenopus_tropicalis@AAI68799
----------------------------------------------------------------------------------------------------------------------------------------------------------------------------------------------------------------------M-S--G-G--L------D-V-L-----Q-----M--KEEDVLKFL-AAGTHLGG-TNLDFQMEQ--YI-YKR-K-S--D-G--IYII-NLKRTWEKLLLAARAIVAIE--N--PADVCVIS-------SR----NTGQRAVLKFASASG-ATPI-A-GRFTPGTFTN-Q-I---Q-A---A-----FREPRLLVVTDPRADHQPLTEASYVNIPTI--ALCNTDSPLRYVDIAIPCNNKGAHSVGLMWWMLAREVLRMR-------GTIS-R-----E----H----PW--E--VMPDLYFY---------------RD--P--E---E--I--E---K--E-------E--------------Q-------------A---A-----A-------------E-----K--------A----------T--------T----------K----E---------------E------------------------------------------Y-------------Q--------------------------G------E----W-------T------------------------------------------------A--------P---V---------------A----------------------E------------F--------------------------------P-----------------------------------------Q-------A--------E-------------V---------------------A----D-------W---S---------E-------------------------------------------------------------------------------------------------G---------------------------------------V-----------------------------------Q-----------------------------V------------------P----------S--------------V-----------------P---------------------------------------------------------------I-------------------Q-----------Q-----------------F----------------------P----A-------E-----------RP--------EI--PAA------KP-A-----------------------A----------------E-----D----W----S-------------------S-----------Q---P-----------------------------------A-----S---------T-----D----------------D---------------W------------------S------------------------------A-------------------A--P-----T----A---------------------Q---------------------A-------------S-----E----------W--------T----------G---------T--------T---T-----E------WS---------------------------------------------------------------------
>Danio_rerio@AAI64084
----------------------------------------------------------------------------------------------------------------------------------------------------------------------------------------------------------------------M-S--G-G--L------D-V-L-----Q-----M--KEEDVLKFL-AAGTHLGG-TNLDFQMEQ--YV-YKR-K-S--D-G--VYII-NLKKTWEKLLLAARAIVAIE--N--PADVCVIS-------SR----NTGQRAVLKFASATG-STTF-A-GRFTPGTFTN-Q-I---Q-A---A-----FREPRLLIVTDPRADHQPLTEASYVNIPTI--ALCNTDSPLRYVDIAIPCNNKGPHSVGLMWWMLAREVLRMR-------GTIS-R-----E----H----PW--E--VMPDLYFY---------------RD--P--E---E--I--E---K--E-------E--------------Q-------------A---A-----A-------------E-----K--------A----------V--------G----------K----E---------------E------------------------------------------F-------------Q--------------------------G------E----W-------T------------------------------------------------A--------P---V---------------P----------------------D------------F--------------------------------N-----------------------------------------Q-------P--------E-------------V---------------------A----D-------W---S---------E-------------------------------------------------------------------------------------------------G---------------------------------------V-----------------------------------Q-----------------------------V------------------P----------S--------------V-----------------P---------------------------------------------------------------I-------------------Q-----------Q-----------------F----------------------P----A-------G-----------IE--------A--------------------P---GK-PA--P-A--EVYA----------------E-----D----W----S-------------------A-----------Q---P-----------------------------------A---------------T-----E----------------D---------------W------------------S------------------------------A-------------------A--P-----T----A---------------------Q---------------------A-------------G-----D----------W--------G----------G---------A--------T---A-----D------WS---------------------------------------------------------------------
>Squalus_acanthias@CT01070725.H1.1
----------------------------------------------------------------------------------------------------------------------------------------------------------------------------------------------------------------------M-S--G-G--L------D-V-L-----Q-----M--KEEDVLKFL-AAATHLGS-TNLDFQMEQ--YV-YKR-K-S--D-G--IYII-NLKKTWEKLLLAARAIVSIE--N--PADVCVIS-------SR----PFGQRAVLKFAAATG-ATPI-A-GRFTPGTFTN-Q-I---Q-A---A-----FREPRLLVVTDPRQDHQPLTEASYVNIPTI--AMCNTDSPLRYVDIAVPCNNKGAHSIGLMWWMLAREVLRMR-------GTIS-R-----E----H----PW--E--VMPDLYFY---------------RD--P--D---E--I--E---K--E-------E--------------Q-------------A---A-----A-------------E-----K--------A----------A--------G----------K----E---------------E------------------------------------------Y-------------Q--------------------------G------E----W-------T------------------------------------------------A--------P---V---------------A----------------------E------------F--------------------------------V-----------------------------------------Q-------P--------E-------------V---------------------T----D-------W---S---------E-------------------------------------------------------------------------------------------------G---------------------------------------V-----------------------------------Q-----------------------------V------------------P----------S--------------V-----------------P---------------------------------------------------------------I-------------------Q-----------Q-----------------F----------------------A----A-------ATGKNL---AETLE--------A--------------------ANPYAK-PATFT-A--EPAT----------------K-----D----W----S-------------------A-----------Q---P-----------------------------------A---------------A-----E----------------D---------------W------------------S------------------------------A-------------------A--P-----T----A---------------------Q---------------------A-------------P-----E----------W--------G----------G---------A--------T---A-----D------WS---------------------------------------------------------------------
>Leucoraja_erinacea@CT02081213.H1.1
----------------------------------------------------------------------------------------------------------------------------------------------------------------------------------------------------------------------M-S--G-G--L------D-V-L-----Q-----M--KEEDVLKFL-AASTHLGS-TNLDFQMEQ--YV-YKR-K-S--D-G--IYII-NLKRTWEKLLLAARAIVSIE--N--PADVCVIS-------SR----PFGQRAVLKFASSSG-STPI-A-GRFTPGTFTN-Q-I---Q-A---A-----FREPRLLVVTDPRQDHQPLTEASYVNIPTI--AMCNTDSPLRYVDIAIPCNNKGAHSIGLMWWMLAREVLRMR-------GTIS-R-----E----H----PW--E--VMPDLYFY---------------RD--P--D---E--I--E---K--E-------E--------------Q-------------A---A-----A-------------E-----K--------A----------A--------G----------K----E---------------E------------------------------------------Y-------------Q--------------------------G------E----W-------T------------------------------------------------A--------P---V---------------A----------------------E------------F--------------------------------V-----------------------------------------Q-------P--------E-------------V---------------------T----D-------W---S---------E-------------------------------------------------------------------------------------------------G---------------------------------------V-----------------------------------Q-----------------------------V------------------P----------S--------------V-----------------P---------------------------------------------------------------I-------------------Q-----------Q-----------------F-A--------------------A----A-------ATGKNL---AETLEA-------A--------------------ANPYAK-PATFT-P--ETAT----------------K-----D----W----S-------------------A-----------Q---P-----------------------------------A---------------A-----E----------------D---------------W------------------S------------------------------A-------------------A--P-----T----T---------------------Q---------------------A-------------P-----E----------W--------G----------G---------A--------A---A-----D------WS---------------------------------------------------------------------
>Petromyzon_marinus@51799067.99
----------------------------------------------------------------------------------------------------------------------------------------------------------------------------------------------------------------------M-S--G-G--L------D-V-L-----A-----M--REEDVLKFL-AANSHLGT-TNCDFQMEQ--YV-YKR-K-N--D-G--IFIL-NLKKTWEKLLLAARAIVAIE--N--PADVCVIS-------SR----PYGQRAVLKFASATG-ATPI-A-GRFTPGTFTN-Q-I---Q-A---A-----FREPRLLVVTDPRQDHQPLTEASYVNIPSI--AMCNTDSPLRYVDIAVPCNNKGAHSIGLMWWMLAREVLRLR-------GTIG-R-----E----H----PW--D--IMPDLYFY---------------RD--P--E---E--I--E---K--E-------E--------------Q-------------A---A-----A-------------E-----K--------A----------A--------V----------K----E--P------------E------------------------------------------Y-------------Q--------------------------G------E----W-------A------------------------------------------------A------------Q---------------P----------------------T------------E----A-----------------P---------P-----------------------------------------P-------P--------E-------------V---------------------A----D-------WA--A---------E-------------------------------------------------------------------------------------------------A---------------------------------------V-----------------------------------P-----------------------------V------------------P----------S--------------V-----------------P---------------------------------------------------------------V-------------------T-----------E-----------------N----------------------P------------------------------------------------------------------------TTA----------------A-----T----W----G-------------------F-----------Q---A-----------------------------------T---------------M-----E----------------D---------------W------------------T------------------------------A-------------------A--P-----T----A---------------------Q---------------------T-------------E-----D----------W--------G----------G---------A--------T---A-----D------WS---------------------------------------------------------------------
>Lethenteron_japonicum@CT01080929.H1.1
----------------------------------------------------------------------------------------------------------------------------------------------------------------------------------------------------------------------M-S--G-G--L------D-V-L-----A-----M--REEDVLKFL-AANSHLGT-TNCDFQMEQ--YV-YKR-K-N--D-G--IFIL-NLKKTWEKLLLAARAIVAIE--N--PADVCVIS-------SR----PYGQRAVLKFASATG-ATPI-A-GRFTPGTFTN-Q-I---Q-A---A-----FREPRLLVVTDPRQDHQPLTEASYVNIPSI--AMCNTDSPLRYVDIAVPCNNKGAHSIGLMWWMLAREVLRLR-------GTIG-R-----E----H----PW--D--IMPDLYFY---------------RD--P--E---E--I--E---K--E-------E--------------Q-------------A---A-----A-------------E-----K--------A----------A--------V----------K----E--P------------E------------------------------------------Y-------------Q--------------------------G------E----W-------A------------------------------------------------A------------Q---------------P----------------------T------------E----A-----------------P---------P-----------------------------------------P-------P--------E-------------V---------------------A----D-------WA--A---------E-------------------------------------------------------------------------------------------------A---------------------------------------V-----------------------------------P-----------------------------V------------------P----------S--------------V-----------------P---------------------------------------------------------------V-------------------T-----------E-----------------N----------------------P------------------------------------------------------------------------TAA----------------A-----T----W----G-------------------F-----------Q---A-----------------------------------T---------------M-----E----------------D---------------W------------------T------------------------------A-------------------A--P-----T----A---------------------Q---------------------T-------------E-----D----------W--------G----------G---------A--------T---A-----D------WS---------------------------------------------------------------------
>Eptatretus_burgeri@53863919.1
----------------------------------------------------------------------------------------------------------------------------------------------------------------------------------------------------------------------M-S--G-G--I------D-V-L-----Q-----M--REEDVLKFL-AAGTHLGT-TNSDYQMDQ--YV-YKR-K-N--D-G--IFII-NLRKTWEKLLLAARTVVAIE--N--PADICVIS-------SR----PFGQRAVLKFASATG-ATPI-A-GRFTPGTFTN-Q-I---Q-A---A-----FCEPRLLVVTDPRQDHQPLIEASYVNIPTI--ALCNTDSPLRYVDIAVPCNNKSHHSIGLMWWMLAREVLRQR-------GTIS-R-----E----H----PW--E--VMPDLYFY---------------RD--P--E---E--I--E---K--E-------E--------------Q-------------A---A-----A-------------E-----K--------A----------A--------V----------K----E--P------------E------------------------------------------Y-------------Q--------------------------A------D----W-------N------------------------------------------------A--------Q---A--------------------------------------V------------V----E-----------------A---------P-----------------------------------------Q-------P--------E-------------V---------------------A----D-------WG--S---------D-------------------------------------------------------------------------------------------------T---------------------------------------V-----------------------------------P-----------------------------V------------------P----------S--------------V-----------------P---------------------------------------------------------------V-------------------Q-----------E-------------------------------------------------------------------------------------------------------------------N----------------T-----S----W----A-------------------F-----------Q---T-----------------------------------T---------------L-----Q----------------D---------------W------------------T------------------------------A-------------------A--P-----T----A---------------------Q---------------------T-------------E-----E----------W--------G----------G---------S--------T---A-----N------W----------------------------------------------------------------------
>Ptychodera_flava@1987367327.H1.1
----------------------------------------------------------------------------------------------------------------------------------------------------------------------------------------------------------------------M-S--G-G--L------D-A-L-----S-----L--KEDDVTKLL-AAGTHLGS-TNVDFQMEQ--YV-YKR-K-N--D-G--VYIF-NVRKTWEKLLLAARAIVSIE--N--PSDVCVIS-------AR----PYGQRAILKFAGHTG-ATAV-A-GRFTPGTFTN-Q-I---Q-A---A-----FREPRLLVVTDPRTDHQPITEASYVNIPVI--AFCNTDSPLNYVDIAIPGNNKGAHSIGVMWWFLAREVLRIR-------GTIS-R-----E----V----PW--D--VMPDLYFY---------------RD--P--E---E--V--E---K--E-------E--------------Q-------------A---A-----LM------------E-----K--------Q-------------------T----------K----E---------------E-P-----AP-AP------------------------------Y-------------A--------------------------D------Q----WGGQ--PAV------------------------------------------------E--------P---V---------------S----------------------V------------Q----P-----------------P---------D-----------------------------------------A-------P----------------------V---------------------T----D-------WA--A---------T-------------------------------------------------------------------------------------------------TD--------------------------------------V-----------------------------------A-----------------------------V------------------P----------S--------------V-----------------P---------------------------------------------------------------I-------------------QQT---------Y-----------------G----------------------T--------------------------------------------------------------------------T----------------D-----D----W----G-------------------A-----------Q---E-----------------------------------P---------------A-----K----------------D---------------W------------------S------------------------------A-------------------S--P------------------------------------------------------A-------------Q-----P----------L--------Q----------CT-V-------------------T-----D------W----------------------------------------------------------------------
>Saccoglossus_kowalevskii@XP_002742035
----------------------------------------------------------------------------------------------------------------------------------------------------------------------------------------------------------------------M-S--G-G--L------D-A-L-----A-----L--KEEDVTKFL-AAGSHLGS-TNVDFQMEQ--YV-YKR-K-N--D-G--MYIM-NIRKTWEKILIAARAIVAIE--N--PSDVCVIS-------AR----PYGQRAILKFATHTG-ASPV-A-GRFTPGTFTN-Q-I---Q-A---A-----YREPRILVVTDPRTDHQPITEASYVNIPVI--AFCNTDSPLRYVDIVIPCNNKGANSIGLMWWFLSREVLRMR-------GTIS-R-----E----V----PW--D--IMPDLYFY---------------RD--P--E---E--V--E---K--E-------E--------------Q-------------A---A-----L-------------E-----K--------A-------------------T----------K----E---------------E-P-----AA-AP------------------------------Y-------------A--------------------------D------Q----WGGQ--PAT------------------------------------------------V--------E---S---------------A----------------------A------------S----A-----------------V---------S-----------------------------------------A-------P-AVS-E----------------V---------------------T----D-------WG--AES--VAVPSVPI-----QPG-YGTTDDWGAQEPSTDWSASPAPVAAPLPGAVAATATTD-----WGG-SDAQDWS-------------------------------------------------------------------------------------------------------------------------------------------------------------------------------------------------------------------------------------------------------------------------------------------------------------------------------------------------------------------------------------------------------------------------------------------------------------------------------------------------------------------------------------------------------------------------------------------------------------------------------------------------------------------------------------------------------------------------------------------------------------------------------------------------------------------------------------------------------------------------------------------
>Strongylocentrotus_purpuratus@U02369
----------------------------------------------------------------------------------------------------------------------------------------------------------------------------------------------------------------------M-S--G-G--L------E-C-L-----A-----L--KEDDVQKFL-ASGAHIGS-SNMDYKMAP--YI-YKR-K-P--D-G--SFII-NLRKTWEKLLLAARIIVAVE--N--PADVCVIS-------SR----PYGQRAVLKFGAHTG-ATPV-A-GRYTPGTFTN-Q-I---Q-A---A-----FREPRILIVTDPRSDHQPVTEASYVNIPVI--ALCNSDSPLRHVDIAIPCNNKSIHSIGLMWWMLSREVLRLR-------GAIS-R-----D----V----TW--E--IMVDLYFF---------------RD--P--E---E--A--E---K--E-------E--------------Q-------------E---A-----R-------------D-----R--------A----------V--------A----------V----K---------------E-E------P-A--------------------------Q-P--Y-------------A--------------------------E------Q----W-------G----S-----------------D---P---------------------V--------A---V---------------P----------------------A------------G----G-----------------Q---------P--V-----G--------------------------------V-------P--------D-------------V---------------------T----D-------W---A---------A-------------------------------------------------------------------------------------------------D-------------A------------N------K-----V-----------------------------------A-----------------------------G------------------A----------P--------------A-----------------P---------------------------------------P-----Q------QQW--------A-------------------N-----------D-----------------A----------------------S--------------------------------------------------------------------------K----------------V-----A----A----P-------------------A-----------A---A-P----A---A---------------F--------P---------------S-----E----------------D---------------W------------------G------------------------------S-------------------V--D-----A----P---------------------A---------------------A-------------P-----V----------A--------P----------A---------A--------A---A-----P------AAA-A---PSQ-D-W-S-T---DDWGG-AA--T-NDWAVSS------------------------------
>Paracentrotus_lividus@AM567876.H1.1
----------------------------------------------------------------------------------------------------------------------------------------------------------------------------------------------------------------------------------------------------------KEDDVQKFL-ASGAHIGS-NNLDHQMTQ--YI-YKR-K-P--D-G--SYII-NLRKTWEKLLMAARIIVAIE--N--PADVCVIS-------SR----PYGQRAVLKFGAHTG-ATPV-A-GRYTPGTFTN-Q-I---Q-A---A-----FREPRLLIVTDPRSDHQPVTEASYVNIPVI--ALCNSDSPLRYVDIAIPCNNKSIHSIGLMWWMLSREVLRLR-------GAIS-R-----D----V----TW--E--IMCDLYFF---------------RD--P--E---E--A--E---K--E-------E--------------Q-------------E---A-----R-------------E-----R--------A----------S--------A----------V----K---------------E-E------PAA--------------------------Q-P--Y-------------A--------------------------E------Q----WG------S----------------------D---P---------------------V--------A---V---------------P----------------------A------------G----T-----------------G---------M--G----------------------------------------------P--------E-------------V---------------------T----D-------W---A---------A-------------------------------------------------------------------------------------------------D-------------S------------T------R------------------------------------------------------------------------------------------------------------------------------------------------------------------------------------------------------------------------------------------------------------------------------------------------------------------------------------------------------------------------------------------------------------------------------------------------------------------------------------------------------------------------------------------------------------------------------------------------------------------------------------------------------------------------------------------------------------------------------------------------------------------------------------------------------------------------
>Ciona_intestinalis@XP_002126356
----------------------------------------------------------------------------------------------------------------------------------------------------------------------------------------------------------------------M-S--G-G--I------E-A-L-----Q-----L--KEDDVTKML-SATTHIGA-PNCDFQMEQ--YV-YKQ-R-Q--D-G--VFII-NLKKTWEKIMLAARAIVAIE--N--PADICVIS-------SR----QYGQRAILKFASATG-ATPF-A-GRFTPGAFTN-Q-I---Q-A---A-----FREPRLLIVTDPRADHQPITESSYVNIPLI--ALCNTDSPIRYVDICIPCNNKSKHSVGLMWWLLAREVLRLR-------GTIP-R-----S----Q----PW--D--VMCDLYFY---------------RD--A--E---E--I--E---K--D-------E--------------Q-------------V---A-----A-------------E-----K--------E----------H--------Q----------K----E--L------------E-V------E-T-------------------------------T-------------Q--------------------------P------E----W-------G------------------------------------------------T--------EQ--V---------------Q----------------------Q-------------------------------------------------------------------------------------------------------------------------------------------------D-------W---A---------E-------------------------------------------------------------------------------------------------S-------------S-------------------------I-----------------------------------Q-----------------------------P------------------I----------P--------------G---ADI-----------T---------------------------------------------------------------A-P-------QPA-----G-H-----------I-----------------P----------------------A--------------------------------------------------------------------------V----------------D-----D----W----A-------------------S-----------A---P-P----PMK-T-D----------------------G---------------T-----G----------------D---------------W------------------K-----------------------------------------------------------T----T---------------------G---------------------N-------------E-----E----------W--------G----------G---------F------------------------------------------------------------------------------------------------
>Ciona_savignyi@38680115.74
----------------------------------------------------------------------------------------------------------------------------------------------------------------------------------------------------------------------M-S--G-G--I------D-A-L-----Q-----L--KEEDVTKML-SATTHIGS-SNCDYQMEQ--YV-YKQ-R-Q--D-G--VFII-NLKKTWEKIMLAARAIVAIE--N--PADICVIS-------SR----QYGQRAILKFAVATG-ATPF-A-GRFTPGAFTN-Q-I---Q-K---A-----FREPRLLIVTDPRADHQPITESSYVNIPLI--ALCNTDSPMRYVDICIPCNNKSKHSVGLMWWLLAREVLRLR-------GTIP-R-----T----Q----PW--E--VMADLYFY---------------RD--A--E---E--I--E---K--D-------E--------------Q-------------V---A-----A-------------E-----K--------E----------H--------Q----------K----E--L------------E-V------E-P-------------------------------A-------------Q--------------------------P------E----W-------G------------------------------------------------N--------E---V---------------Q----------------------Q-------------------------------------------------------------------------------------------------------------------------------------------------D-------W---A---------E-------------------------------------------------------------------------------------------------S-------------S-------------------------V-----------------------------------Q-----------------------------P------------------P----------P--------------A-----------------T---------------------------------------------------------------E-A-------LTS-----G-Q-----------I-----------------A----------------------P--------------------------------------------------------------------------V----------------D-----D----W----A-------------------S-----------A---P-P----P-K-T-E----------------------G---------------T-----G----------------D---------------W------------------K-----------------------------------------------------------T----T---------------------G---------------------N-------------E-----E----------W--------G----------G----------------------------------------------------------------------------------------------------------
>Clavelina_lepadiformis@CT01091002.H1.1
----------------------------------------------------------------------------------------------------------------------------------------------------------------------------------------------------------------------M-S--S-G--I------D-A-L-----T-----L--KEEDVVKML-AATTHIGG-QNCDYQMEQ--YV-YKQ-R-Q--D-G--VFII-NLKKTWEKIMLAARAIVAIE--N--PQDICVIS-------SR----AYGQRAILKFADATG-ATPF-A-GRFTPGAFTN-Q-I---Q-A---A-----FREPRLLIVTDPRADHQPIRESSYVNIPLI--ALCNTDSPIRYVDVCIPCNNKSKHSVGLMWWFLAREVLRLR-------GTIP-R-----T----Q----PW--D--VMCDLYFY---------------RD--P--E---E--I--E---K--D-------E--------------Q-------------V---Q-----A-------------E-----K--------E----------Q--------Q----------R----E--Q------------E-V------E-T-------------------------------A-------------Q--------------------------P------E----W-------G------------------------------------------------N--------EP--V---------------Q----------------------Q-------------------------------------------------------------------------------------------------------------------------------------------------D-------W---A---------E-------------------------------------------------------------------------------------------------S-------------A-------------------------L-----------------------------------Q-----------------------------T------------------A----------A--------------V---DVA-----------A---------------------------------------------------------------S-G-------QPAV----G-H-----------I-----------------A----------------------P--------------------------------------------------------------------------V----------------D-----D----W----A-------------------A-----------APAPP-P----PAK-G-D----------------------A---------------S-----G----------------D---------------WA-----------------A-----------------------------------------------------------S----T---------------------G---------------------N-------------E-----D----------W--------G---------------------------------------------------------------------------------------------------------------------
>Phallusia_mammilata@CT01091002.H1.1
----------------------------------------------------------------------------------------------------------------------------------------------------------------------------------------------------------------------M-S--G-G--I------D-A-L-----S-----L--KEEDVTKML-GATTHIGA-SNCDFQMEQ--YI-YKQ-R-Q--D-G--VFII-NLKKTWEKLLLAARAIVAIE--N--PTDICVIS-------SR----PYGQRAILKFASATG-AAPF-A-GRFTPGAFTN-Q-I---Q-A---A-----FREPRLLIVTDPRADHQPITESSYVNIPVI--AFCNTDSPLRYVDISIPCNNKSKHSIGLMWWLLAREVLRLR-------GTIP-R-----S----Q----PW--E--VMCDLYFY---------------RD--P--E---E--I--E---K--D-------E--------------Q-------------A---A-----V-------------E-----KQ-------Q----------Q--------Q----------K----E--L------------E-A------E-A-------------------------------P-------------Q--------------------------P------D----W-------G------------------------------------------------G--------ET--M---------------Q----------------------Q-------------------------------------------------------------------------------------------------------------------------------------------------D-------W---A---------E-------------------------------------------------------------------------------------------------T-------------A-------------------------L-----------------------------------Q-----------------------------P------------------A----------I--------------G---ELG-----------T---------------------------------------------------------------A-PINPL---PGA-----G-H-----------I-----------------P----------------------A--------------------------------------------------------------------------T----------------D-----D----W----AT------------------T-----------A---P-P----PTQ-V-D----------------------S---------------T------------------------------------------------------------------------------------------------------------------------------------------------------------------------------------------------------------------------------------------------------------------------------------------------------------------------------------
>Ascidia_gemmata@CT01100918.H1.1
----------------------------------------------------------------------------------------------------------------------------------------------------------------------------------------------------------------------M-S--G-G--F------D-A-L-----S-----L--REEDVTKML-AATTHIGA-SNCDFQMEQ--YI-YKQ-R-Q--D-G--VFII-NLKKTWEKLLLAARAIVAIE--N--PTDICVIS-------SR----QYGQRAILKFASATG-AQPF-A-GRFTPGAFTN-Q-I---Q-A---A-----YREPRLLIVTDPRADHQPITESSYVNIPVI--AFCNTDSPLRYVDIAIPCNNKAKHSIGLMWWLLAREVLRLR-------GTIP-R-----S----H----PW--E--VMCDLY---------------------------------------------------------------------------------------------------------------------------------------------------------------------------------------------------------------------------------------------------------------------------------------------------------------------------------------------------------------------------------------------------------------------------------------------------------------------------------------------------------------------------------------------------------------------------------------------------------------------------------------------------------------------------------------------------------------------------------------------------------------------------------------------------------------------------------------------------------------------------------------------------------------------------------------------------------------------------------------------------------------------------------------------------------------------------------------------------------------------------------------------------------------------------------------------------------------------------------------------------------------------------------------------------------------------------------------------------------------------------------------------------------------------------------------------------------------------------------------------------------------------------
>Diplosoma_listerianum@46826605.85
----------------------------------------------------------------------------------------------------------------------------------------------------------------------------------------------------------------------M-S--Q-G--Y------D-A-L-----A-----L--KEEDVTKML-SATTHIGA-TNCDFQMEH--YT-YKR-R-N--D-G--VFII-NLNKTWEKLMLAARAIVAVE--N--PSDICVLS-------NR----QFGQRAILKFSVATG-TTPV-A-GRFTPGTFTN-Q-N---Q-K---V-----FREPRLLIVTDPRTDHQPVRESAYVNIPVI--GFCNTDSPVRLVDIAIPCNNKSKHSVGLMWWMLAREVLRLR-------GTIP-R-----D----Q----PW--D--VMCDLYFF---------------RE--P--D---E--I--A---K--D-------E--------------Q-------------V---A-----A----------------------------------------------------------------------------------------------------------------------------------------------------------------------------------------------------------------------------------------------------------------------------------------------------------------------------------------------------------------------------------------------------------------------------------------------------------------------------------------------------------------------------------------------------------------------------------------------------------------------------------------------------------------------------------------------------------------------------------------------------------------------------------------------------------------------------------------------------------------------------------------------------------------------------------------------------------------------------------------------------------------------------------------------------------------------------------------------------------------------------------------------------------------------------------------------------------------------------------------------------------------------------------------------------------------------------------------------------------------------------------------------------------------------------------
>Cystodytes_dellechiajei@CT01091002.H1.1
----------------------------------------------------------------------------------------------------------------------------------------------------------------------------------------------------------------------M-S--Q-G--L------E-A-L-----S-----L--KEEDVMKML-AATSHIGS-TNCDFQMRQ--YI-YKR-R-R--D-G--VYII-NLKKTWEKIVLAARAIAAIE--N--PADICVIS-------SR----RYGQRAILKFSSATG-ATPF-A-GRFTPGAFTN-Q-I---Q-A---A-----FREPRLLIVTDPRSDHQPVTESSYVNIPVI--ALCNTDSPIRLVDIAIPCNNKGKHSIGLMWWLLAREVLRLR-------GTIP-R-----N----Q----PW--E--VMCDLYFY---------------RE--P--A---E--I--E---K--D-------E--------------Q-------------V---A-----A-------------E-----K--------E----------Q--------Q----------K----E--A------------E-T------E-V-------------------------------Q-------------Q--------------------------P------D----W-------T------------------------------------------------A--------EP--I---------------Q----------------------Q-------------------------------------------------------------------------------------------------------------------------------------------------D-------W---A---------E-------------------------------------------------------------------------------------------------T-------------A-------------------------M-----------------------------------P-----------------------------P-----------------------------P--------------G---AGD-----------I---------------------------------------------------------------A-A-------GGV-----S-Q-----------I-----------------A----------------------H--------------------------------------------------------------------------V----------------E-----D----W----S-------------------A-----------A---P-P----P---T-Q----------------------G---------------G-----D----------------E---------------W------------------K-----------------------------------------------------------N----W---------------------GC--------------------R-------------R-----R----------W--------G---------------------------------------------------------------------------------------------------------------------
>Molgula_tectiformis@68105532.102
----------------------------------------------------------------------------------------------------------------------------------------------------------------------------------------------------------------------M-S--A-G--Y------D-S-L-----S-----L--KEEDVVKML-AATTHLGS-NNSDYQMMQ--YV-YKR-R-S--N-G--TYII-NLKKTWEKLQLAARAIVAIE--N--PADICVIS-------SK----QFGQRAILKFAVATG-ATPI-A-GRFTPGAFTN-Q-I---Q-A---A-----FREPRLLIVTDPRADHQPIRESSYVNIPLI--AFCNTDSPLRYVDIAIPCNNKSKHSIGLMWWFLAREVLRLR-------GTIS-R-----T----Q----PW--E--VMADLYFF---------------RE--Q--D---E--I--E---K--D-------E--------------Q-------------A---A-----L-------------E-----K--------E----------Q--------K----------D----A--T------------E-A-----QQ-Q-------------------------------FQ------------Q--------------------------Q------D----W-------G------------------------------------------------T--------D---A---------------I----------------------Q------------Q----D-----------------W---------A-----------------------------------------N-------D--------A-------------L---------------------P----S-------T---D---------Q-------------------------------------------------------------------------------------------------T---------------------------------------T-----------------------------------A-----------------------------G------------------T----------A--------------A-----------------P---------------------------------------------------------------F-------------------A-----------G-----------------V----------------------P--------------------------------------------------------------------------A----I-----------E-----D----W----S-------------------A-----------A---P-----------------------------------A---------------P-----SA---Q-----VPQQDPN---------------W------------------S------------------------------G-------------------P--P-----A----G---------------------Q---------------------AQ--Q---K-----E-----E----------W--------G----------G---------G--------N---TNL---D------WS---------------------------------------------------------------------
>Molgula_gulf@CT02091002.H1.1
----------------------------------------------------------------------------------------------------------------------------------------------------------------------------------------------------------------------M-S--G-G--L------D-V-L-----S-----L--KEEDVVKML-AATTHLGS-NNSDFQMMQ--YI-YKR-R-A--N-G--TFII-NLKKTWEKLQLAARAVVAIE--N--PADICVIS-------SK----PFGQRAILKFAAATG-ATPI-A-GRFTPGAFTN-Q-I---Q-A---A-----FREPRLLIVTDPRQDHQSICESSYVNIPVI--AFCNTDSPLRYVDIAIPCNNKSRHSIGLMWWFLAREVLRLR-------GTIS-R-----T----Q----PW--D--VMADLYFF---------------RE--Q--E---E--I--E---K--D-------E--------------L-------------A---A-----L-------------E-----K--------E----------Q--------K----------D----A--D------------V-A-----QQ-Q-------------------------------YQ------------Q--------------------------Q------D----W-------G------------------------------------------------G--------D---T---------------I----------------------Q------------Q----D-----------------W---------A-----------------------------------------N-------E--------P-------------I---------------------P----P-------A---D---------G-------------------------------------------------------------------------------------------------A---------------------------------------G-----------------------------------A-----------------------------Q------------------IG---------G--------------A-----------------P---------------------------------------------------------------Y-------------------T-----------A-----------------V----------------------P--------------------------------------------------------------------------Q----I-----------E-----D----W-A--S-------------------A-----------A---P-----------------------------------A---------------P-----GA---P-----QTVQDPN---------------W------------------S------------------------------G-------------------P--A-----A----T---------------------G---------------------GQ--K---E-----E-----------------------------------------------------------------------------------------------------------------------------------------------
>Molgula_occidentalis@CT03091002.H1.1
----------------------------------------------------------------------------------------------------------------------------------------------------------------------------------------------------------------------M-S--G-S--F------D-S-L-----S-----L--KEEDVVKML-AATTHIGN-NNSDFQMMQ--YI-YKQ-R-A--D-G--IFII-NLKKTWEKLQLAARAVVAIE--N--PADICVIS-------SK----QYGQRAILKFASATG-ATPI-A-GRFTPGAFTN-Q-I---Q-A---A-----FREPRLLIVTDPRADHQPIRESSYVNIPLI--AFCNTDSPLRYVDIAIPCNNKSKHSIGLMWWLLAREVLRLR-------GTIS-R-----T----Q----PW--D--VMADLYFF---------------RD--P--D---E--I--E---K--D-------E--------------Q-------------A---A-----L-------------E-----K--------E----------Q--------K----------D----A--D------------V-A-----QQ-Q-------------------------------FQ------------Q--------------------------P------D----W-------G------------------------------------------------G--------D---T---------------I----------------------Q------------Q----D-----------------W---------A-----------------------------------------N-------E--------P-------------I---------------------P----T-------G---E---------P-------------------------------------------------------------------------------------------------I---------------------------------------S-----------------------------------G-----------------------------Q------------------T----------G------------------------------------------------------------------------------------------------Y-------------------G-----------G-----------------V----------------------Q--------------------------------------------------------------------------N----I-----------E-----D----W----S-------------------A-----------T---P-----------------------------------A---------------P-----TAAPQQ-----VATQDPS---------------W------------------S------------------------------G-------------------P--A-----Q----G-----------------------------------------------Q---K-----D-----E----------W--------G----------G---------G--------N---ANL---D------WA---------------------------------------------------------------------
>Bostrichobranchus_pilularis@CT01091002.H1.1
----------------------------------------------------------------------------------------------------------------------------------------------------------------------------------------------------------------------M-S--G-G--L------D-A-L-----S-----L--KEEDVVKML-AATTHLGS-NNSDYQMMQ--YI-YKR-R-A--D-G--VYII-NLKKTWEKLVLAARAIVAIE--N--PADICVIS-------SR----QFGQRAILKFASVTG-ATPV-A-GRFTPGAFTN-Q-I---Q-A---A-----FREPRLLIVTDPRADHQPIRESSYVNIPLI--AFCNTDSPMRYVDIAIPCNNKSKHSIGLMWWFLAREVLRLR-------GTIS-R-----S----Q----PW--D--VMADLYFY---------------RD--Q--E---E--I--E---K--D-------E--------------Q-------------A---Q-----I-------------E-----K--------Q----------Q--------K----------D----S--D------------T-A-----QQ-Q-------------------------------FT------------Q--------------------------P------D----W-------G------------------------------------------------G--------D---T---------------I----------------------Q------------H----D-----------------W---------Q-----------------------------------------N-------D--------A-------------I---------------------Q----G-------G---E---------Q-------------------------------------------------------------------------------------------------G------------------------------------------------------------------------------------------------------------------------------------------------------------------------------------------------------------------------------------------------------------F-----------N-----------------A----------------------P--------------------------------------------------------------------------G----V-----------E-----D----W----S-------------------S-----------A---P-----------------------------------A---------------P-----AP---QAGDAAAAPKDPS---------------W------------------S------------------------------G-------------------PA-P-----A----A---------------------A---------------------TQ--Q---K-----D-----E----------W--------G----------G---------G--------N---------------------------------------------------------------------------------------
>Halocynthia_roretzi@6128148.58
--------------------------------------------------------------------------------------------------------------------------------------------------------------------------------------------------------------------------------L------D-A-L-----S-----L--KEEDVTKML-AATTHLGT-NNCDFQMEQ--YI-YKR-R-A--D-G--VFVI-NLKKTWEKLQLAARAIVAIE--N--PADICVIS-------SK----PFGQRAVLKFASATG-ATAV-A-GRYTPGAFTN-Q-I---Q-A---A-----FREPRLLIVTDPRTDHQPIKESAYVNIPVI--GLCNTDSPIRYVDICIPCNNKAKHSIGLMWWLLAREVLRLR-------GTTA-R-----T----Q----EW--D--VMCDLYFF---------------RE--Q--D---E--I--E---K--D-------E--------------M-------------A---L-----I-------------E-----K--------E----------Q--------K----------E----S---------------E-Q------A-Q--------------------------Q-A--Y-------------Q--------------------------Q------D----W-------G------------------------------------------------G--------EQV-Q---------------Q----------------------D------------W----A-----------------A---------D-----------------------------------------Q-------S--------S-------------M---------------------V----D---------------------------------------------------------------------------------------------------------------------------------------------------------------T-----------------------------------T-----------------------------V------------------T----------P--------------A-----------------P---------------------------------------------------------------F-------------------E-----------A-----------------A----------------------S--------------------------------------------------------------------------T----------------D-----D----W----S-------------------A-----------A---P-D----P-N-A-A----------------------A---------------T-----G----------------D---------------W------------------G------------------------------A----PT-------------V--P-----S----G---------------------T---------------------T-------------Q-----E----------W--------G----------A---------G--------A---G-----T-----------------------------------------------------------------------------
>Dendrodoa_grossularia@CT03091002.H1.1
--------------------------------------------------------------------------------------------------------------------------------------------------------------------------------------------------------------------------------L------E-S-L-----S-----L--KEEDVSKML-AATTHVGA-NNSDFQMEQ--YV-YKT-R-A--D-G--VHII-NLKKTWEKLQLAARAIVAIE--N--PADICVIS-------SR----QYGQRAVLKFASATG-ATAI-A-GRYTPGAFTN-Q-I---Q-A---A-----FREPRLLIVTDPRADHQPIRESAYVNIPVI--AFCNTDSPLRFIDIAIPCNNKAKHSIGLMWWLLAREVLRLR-------GTIS-R-----T----Q----DW--D--VMCDLYFF---------------RE--P--D---E--I--E---K--D-------E--------------I-------------A---Q-----Q-------------E-----K--------E----------Q--------K----------E----N---------------E-A------Q-Q--------------------------Q-T--Y-------------Q--------------------------Q------D----W-------G------------------------------------------------G--------EQV-Q---------------Q----------------------D------------W----S-----------------G-GAGG----E-----------------------------------------Q-------T--------T-------------L---------------------A----E---------------------------------------------------------------------------------------------------------------------------------------------------------------PG----------------------------------S-----------------------------V------------------V----------P--------------Q-----------------P---------------------------------------------------------------A-------------------A-----------G-----------------L-D-T--T--P------------A--------------------------------------------------------------------------T----------------E-----D----W----S-------------------T-----------A---P-D----P-T-Q-T----------------------I---------------------G----------------D---------------W------------------G------------------------------A----PV----------------------T----G---------------------T---------------------T-------------QTTSP-D----------W--------G---------------------------------------------------------------------------------------------------------------------
>Polyandrocarpa_maxima@CT05091002.H1.1
--------------------------------------------------------------------------------------------------------------------------------------------------------------------------------------------------------------------------------L------D-V-L-----S-----L--KEEDVSKML-AATTHVGA-NNCDFQMEQ--YV-YKT-R-S--D-G--VHII-NLKKTWEKLQLAARAIVAIE--N--PSDICVIS-------SK----QYGQRAVLKFAAATG-ATAI-A-GRYTPGAFTN-Q-I---Q-A---A-----FREPRLLIVTDPRTDHQPIRESAYVNIPVI--AFCNSDSPLRFVDIAIPCNNKAKHSIGLMWWLLAREVLRLR-------GTIS-R-----T----Q----EW--D--VMADLYFF---------------RE--Q--E---E--I--E---K--D-------E--------------M-------------A---Q-----Q-------------E-----K--------E----------Q--------K----------E----T---------------E--------V-Q--------------------------Q-P--Y-------------Q--------------------------P------D----W-------G------------------------------------------------G--------EQV-Q---------------Q----------------------D------------W----TE----------------T---------E-----------------------------------------P-------T--------P-------------M---------------------I----N---------------------------------------------------------------------------------------------------------------------------------------------------------------PPPG--------------------------------A-----------------------------A------------------V----------P--------------Q-----------------P---------------------------------------------------------------A-------------------A-----------AAGAFDTG----------A----------------------A--------------------------------------------------------------------------T----------------E-----D----W----S-------------------A-----------A---P-D----P---S-V----------------------A---------------V-----G----------------D---------------W------------------G------------------------------A----TT-------------T--N-----P----P---------------------A---------------------A-------------Q-----D----------W--------S----------A----------------------------------------------------------------------------------------------------------
>Styela_plicata@CT01091002.H1.1
--------------------------------------------------------------------------------------------------------------------------------------------------------------------------------------------------------------------------------L------D-I-L-----S-----L--KEDDVSKML-AATTHIGT-TNCDFQMEQ--YV-YKT-R-A--D-G--VYII-NLKKTWEKLQLAARAIVAIE--N--PADICVIS-------SK----QFGQRAVLKFAAATG-ATAI-A-GRYTPGAFTN-Q-I---Q-A---V-----FREPRLLIVTDPRTDHQPIRESSYVNIPVI--GFANTDSPLRYVDIAIPCNNKAKHSIGLMWWLLAREVLRLR-------GTIS-R-----T----Q----EW--D--VMADLYFF---------------RE--Q--E---E--I--E---K--D-------E--------------I-------------A---Q-----Q-------------E-----K--------E----------Q--------K----------E----N---------------E-Q--------Q--------------------------Q-S--Y-------------Q--------------------------Q------D----W-------G------------------------------------------------G--------EQV-Q---------------Q----------------------D------------WSG--S-----------------A---------E-----------------------------------------P-------T--------S-------------L---------------------I----D---------------------------------------------------------------------------------------------------------------------------------------------------------------S-----------------------------------TAVGQQP-----------------------V------------------A----------T--------------G-----------------A---------------------------------------------------------------Y-------------------D-----------T-----------------T----------------------T--------------------------------------------------------------------------T----------------D-----D----W----S-------------------A-----------A---P-D----P-T-S-S---------------------------------------------------------------------------------------------------------------------------------------------------------------------------------------------------------------------------------------------------------------------------------------------------------------------------------------------------------------------------
>Microcosmus_squamiger@CBN08645
----------------------------------------------------------------------------------------------------------------------------------------------------------------------------------------------------------------------M-S--G-G--L------D-V-L-----S-----L--KEEDVSKML-AATTHIGS-TNCDFQMEQ--YI-YKT-R-S--D-G--VYII-NLKKTWEKLQLAARAIVAIE--N--PADICVIS-------SK----QYGQRAVLKFASATG-ATAI-A-GRYTPGAFTN-Q-I---Q-A---A-----FREPRLLIVTDPRTDHQPIRESAYVNIPVI--ALCNTDSPLRYVDIAIPCNNKAKHSIGLLWWLLAREVLRLR-------GTIS-R-----T----Q----DW--E--VMCDLYFF---------------RE--P--D---E--I--E---K--D-------E--------------I-------------A---Q-----Q-------------E-----K--------E----------Q--------K----------E----T---------------E-Q------Q-Q--------------------------Q-P--F-------------Q--------------------------Q------E----W-------G------------------------------------------------G--------EQV-Q---------------T----------------------D------------W----S---------------------------E-----------------------------------------P-------T--------N-------------I---------------------T----EQ--------------------------------------------------------------------------------------------------------------------------------------------------------------TG----------------------------------T-----------------------------T------------------V----------P--------------P-----------------V---------------------------------------------------------------A-------------------T-----------G-----------------Y-E-A--P--V------------A--------------------------------------------------------------------------S----------------D-----D----W----SA---------------------------------------------------------------------------------------------------------------------------------------------------------------------------------------------------------------------------------------------------------------------------------------------------------------------------------------------------------------------------------------------------------------------------
>Oikopleura_dioica@CBY35746
----------------------------------------------------------------------------------------------------------------------------------------------------------------------------------------------------------------------M-S--S-N--M------S-I-L-----A-----P--TEADIRRMI-AAKVHLGD-VNHDHRMGQ--YV-HGR-N-Q--A-Q--NHIF-NLGKTWEKLMLAARAIASVE--N--PADVAVIS-------GK----PQGQRAILKFAAKTG-ATPI-A-GRYTPGAFTN-Q-N---Q-S---S-----FREPRLLIVTDPRVDHQPITESSYVNIPVI--ALCDSDSPSKFVDIAIPCNNKGTHSIGLIWWTLAREVLRLR-------GTLS-R-----S----T----EWERE--IMPDLFFY---------------RA--P--E---E--I--E---K--Q-------E--------------L-------------K---E-----R-------------E--------------A------------------------------A----E---------------E------------------------------------------V------------------------------------------------------------G------------------------------------------------G--------E---T---------------Q----------------------D------------Y----VP--DA-----P--V---I---------------------------------------------------P-------L--------D-------------T---------------------G----D-------WP--E---------E-------------------------------------------------------------------------------------------------P---------------------------------------T-----------------------------------A-----------------------------V------------------V----------A--------------A-----------------A---------------------------------------------------------------A-G-------A---------E-----------TKVADWEPE---------K-A-G--E--AAAGDWGEDNANWE----------------------------------------------------------------------------------------------------------------------------------------------------------------------------------------------------------------------------------------------------------------------------------------------------------------------------------------------------------------------------------------------------------------------------------------------------------------------------------------------------------------------------------------
>Apostichopus_japonicus@CT01110418.H1.1
----------------------------------------------------------------------------------------------------------------------------------------------------------------------------------------------------------------------M-S--G-G--L------D-V-L-----A-----L--REEDVSKFL-AAGTHLGS-TSVDYQMLQ--YV-YKR-K-T--D-G--VHII-NLRKTWEKLLLAARILVTIE--N--PADICVIS-------AK----PYGQRAVLKFASHTG-ASPI-A-GRFTPGTFTN-Q-I---Q-A---A-----YREPRLLVATDPRSDHQPIKEASYVNIPVI--AFCNTDSPLRFVDVAIPCNNKGIPSIGLMWWLLSREVLRLR-------GAIS-R-----E----V----PW--D--VMPDLYFY---------------RD--P--Q---E--V--E---K--D-------E--------------Q-------------E---A-----R-------------E-----R--------A----------A--------Q----------K----D---------------E-P-----QA-AP------------------------------Y-------------V--------------------------D------Q----W-------G------------------------------------------------A--------D-------------------------------------------------------V----M---------------------------G-----------------------------------------V-------P--------GTKP-----P--E-V---------------------A----D-------WA--D---------P-------------------------------------------------------------------------------------------------T---------------------------------------LSSGAG--LVPTAVPAAAPPTSAAAAAAAPPPPTAAE-----------------------------VANPTP-------------A----------A--------------G-----------------G---------------------------------------------------------------M-------------------Q-----------TFQ---------------A----------------------T--------------------------------------------------------------------------E--------------------------------W-------------------A-----------A---E-P----S-K-----------------------------------------------------------------N---------------W------------------S--------------------------------------------------A-----------------------------------------------------------------------------------------------------------------------------------------------------------------------------------------------------------------------
>Anolis_carolinensis@XP_003224007
----------------------------------------------------------------------------------------------------------------------------------------------------------------------------------------------------------------------M-S--G-G--L------D-V-L-----Q-----M--KEEDVLKFL-AAGTHLGG-TNLDFQMEQ--YI-YKR-K-S--D-G--IYII-NLKRTWEKLLLAARAIVAIE--N--PADVSVIS-------SR----NTGQRAVLKFAAATG-ATPI-A-GRFTPGTFTN-Q-I---Q-A---A-----FREPRLLVVTDPRADHQPLTEASYVNIPTI--ALCNTDSPLRYVDIAIPCNNKGAHSVGLMWWMLAREVLRMR-------GTIS-R-----E----H----PW--E--VMPDLYFY---------------RD--P--E---E--I--E---K--E-------E--------------Q-------------A---A-----A-------------E-----K--------A----------V--------T----------K----E---------------E------------------------------------------F-------------Q--------------------------G------E----W-------T------------------------------------------------A--------P---A---------------P----------------------E------------F----T-----------------A---------P--P--------------------------------------Q-------P--------E-------------V---------------------A----D-------W---S---------E-------------------------------------------------------------------------------------------------G---------------------------------------V-----------------------------------Q-----------------------------V------------------P----------S--------------V-----------------P---------------------------------------------------------------I-------------------Q-----------P-----------------F----------------------P--------------------------------------------------------------------------A----------------E-----D----W----S-------------------A-----------Q---P-----------------------------------A---------------T-----E----------------D---------------W------------------S------------------------------A-------------------A--P-----T----A---------------------Q---------------------A-------------T-----E----------W--------V----------G---------T--------T---T-----E------WS---------------------------------------------------------------------
>Eucidaris_tribuloides@CT07120103.H1.1
----------------------------------------------------------------------------------------------------------------------------------------------------------------------------------------------------------------------M-S--G-G--L------E-V-L-----A-----L--KEDDVQKFL-SSGAHIGS-SNLDYQMTQ--YI-YKR-K-P--D-G--SYII-NLKKTWEKLLLAARIIVATE--N--PADVCVIS-------SR----PYGQRAVLKFSSHTG-ATPI-A-GRFTPGTFTN-Q-I---Q-A---A-----YREPRILIVTDPRADHQPVTEASYVNIPVI--ALCNSDSPLRHVDVAIPCNNKSIHSIGLMWWMLAREVLRLR-------GAIS-R-----D----V----TW--E--VMCDLYFY---------------RD--P--E---E--A--E---K--E-------E--------------Q-------------E---A-----R-------------D-----R--------A----------A--------T----------V----K---------------E-E------T-Q--------------------------A-P--Y-------------V--------------------------D------Q----W-------G----Q-----------------ADV-P---------------------V--------A---A---------------P----------------------A------------G----G---------------------------P--L-----G--------------------------------T----------------E-------------V---------------------T----D-------W---A---------T-------------------------------------------------------------------------------------------------D-------------T------------A------K-----V-----------------------------------P-----------------------------A------------------A----------V--------------V-----------------P---------------------------------------A-----V-------------------------------------------------------------------V----------------------P--------------------------------------------------------------------------A----------------P-----G----V----P-------------------V-----------A---Q-PGYG-A---T---------------T--------T---------------T-----E----------------D---------------W------------------G------------------------------A-------------------A--D-----T----T---------------------P---------------------A-----------------------------------------------------------------------------------------------TQ-D-W-SNT---DDWGGPSA--T-NDWAVSS------------------------------
>Lytechinus_variegatus@CT01120103.H1.1
----------------------------------------------------------------------------------------------------------------------------------------------------------------------------------------------------------------------M-S--G-G--L------D-C-L-----A-----L--KEEDVQKFL-ASGAHIGS-GNLDYQMEQ--YV-YKR-K-P--D-G--SYII-NLRKTWEKLVLAARIIVAIE--N--PADVCVIS-------SR----PYGQRAVLKFGAHTG-ATPV-A-GRYTPGTFTN-Q-I---Q-A---A-----FREPRILIVTDPRSDHQPVTEASYVNIPVI--ALCNTDSPLRYVDIAIPCNNKSIHSIGLMWWMLSREVLRLR-------GAIS-R-----D----V----TW--E--IMCDLYFF---------------RD--P--E---E--A--E---K--E-------E--------------Q-------------E---A-----R-------------D-----R--------A----------T--------A----------V----K---------------E-E------P-A--------------------------Q-P--Y-------------A--------------------------E------Q----W-------SA---------------------E---P---------------------V--------A---V---------------P----------------------P------------T----G-----------------Q---------V--V----------------------------------------------G--------E-------------V---------------------T----D-------W---A---------A-------------------------------------------------------------------------------------------------D-------------S------------A------K-----V-----------------------------------P-----------------------------V------------------APG--------G--------------I-----------------G---------------------------------------T-----Y------G----------G------------------------------------------------------------------------------------------------------------------------------------------------------------------------------------------------------------------------------------------------------------P---------------S-----E----------------D---------------W------------------A------------------------------V-------------------A--D-----AT---P---------------------A---------------------A-------------PA----A----------A--------A----------A---------A--------A---A-----P------SQD-Y---T-------G-T---DDWGG-AA--S-NDWAISS------------------------------
>Oreochromis_niloticus@XP_003443122
----------------------------------------------------------------------------------------------------------------------------------------------------------------------------------------------------------------------M-S--G-G--L------D-V-L-----Q-----M--KEEDVLKFL-AAGTHLGG-TNLDFQMEQ--YV-YKR-K-S--D-G--VYII-NLKKTWEKLLLAARAIVAIE--N--PADVCVIS-------SR----NTGQRAVLKFASATG-ATTF-H-GRFTPGTFTN-Q-I---Q-A---A-----FREPRLLIVTDPRADHQPLTEASYVNIPTI--ALCNTDSPLRYVDIAIPCNNKGHHSVGLMWWMLAREVLRMR-------GTIS-R-----E----H----PW--E--VMPDLYFY---------------RD--P--E---E--I--E---K--E-------E--------------Q-------------A---A-----A-------------E-----K--------AG---------V--------G----------K----E---------------E------------------------------------------F-------------Q--------------------------G------E----W-------T------------------------------------------------T--------P---A---------------P----------------------E------------F--------------------------------A-----------------------------------------Q-------P--------E-------------V---------------------A----D-------W---S---------E-------------------------------------------------------------------------------------------------G---------------------------------------V-----------------------------------A-----------------------------V------------------P----------S--------------V-----------------P---------------------------------------------------------------I-------------------Q-----------Q-----------------F--------------------------------------------------------------PA------AP-A-AVKP---GE-VY--TG-----------------------E-----D----W----S-------------------T-----------Q---P-----------------------------------A---------------T-----E----------------D---------------W------------------S------------------------------T-------------------A--P-----T----A---------------------Q---------------------A-------------S-----E----------W--------G----------G---------T--------A---S-----D------WS---------------------------------------------------------------------
>Crotalus_adamanteus@AFJ51317
----------------------------------------------------------------------------------------------------------------------------------------------------------------------------------------------------------------------M-S--G-G--L------D-V-L-----Q-----M--KEEDVLKFL-AAGTHLGG-TNLDFQMEQ--YI-YKR-K-S--D-G--IYII-NLKRTWEKLLLAARAIVAIE--N--PADVSVIS-------SR----NTGQRAVLKFAAATG-ATPI-A-GRFTPGTFTN-Q-I---Q-A---A-----FREPRLLVVTDPRADHQPLTEASYVNIPTI--ALCNTDSPLRYVDIAIPCNNKGAHSVGLMWWMLAREVLRMR-------GTIS-R-----E----H----PW--E--VMPDLYFY---------------RD--P--E---E--I--E---K--E-------E--------------Q-------------A---A-----A-------------D-----K--------A----------V--------T----------K----E---------------E------------------------------------------F-------------Q--------------------------G------E----W-------T------------------------------------------------A--------P---A---------------P----------------------E------------F----T-----------------A---------P--P--------------------------------------Q-------P--------E-------------V---------------------S----D-------W---S---------E-------------------------------------------------------------------------------------------------G---------------------------------------V-----------------------------------Q-----------------------------V------------------P----------S--------------V-----------------P---------------------------------------------------------------I-------------------Q-----------P-----------------Y----------------------P--------------------------------------------------------------------------T----------------E-----D----W----S-------------------S-----------Q---T-----------------------------------A---------------T-----E----------------D---------------W------------------S------------------------------A-------------------A--P-----T----A---------------------Q---------------------A-------------T-----E----------W--------V----------G---------T--------A---T-----E------WS---------------------------------------------------------------------
>Pan_paniscus@XP_003813247
----------------------------------------------------------------------------------------------------------------------------------------------------------------------------------------------------------------------M-S--G-A--L------D-V-L-----Q-----M--KEEDVLKFL-AAGTHLGG-TNLDFQMEQ--YI-YKR-K-S--D-G--IYII-NLKRTWEKLLLAARAIVAIE--N--PADVSVIS-------SR----NTGQRAVLKFAAATG-ATPI-A-GRFTPGTFTN-Q-I---Q-A---A-----FREPRLLVVTDPRADHQPLTEASYVNLPTI--ALCNTDSPLRYVDIAIPCNNKGAHSVGLMWWMLAREVLRMR-------GTIS-R-----E----H----PW--E--VMPDLYFY---------------RD--P--E---E--I--E---K--E-------E--------------Q-------------A---A-----A-------------E-----K--------A----------V--------T----------K----E---------------E------------------------------------------F-------------Q--------------------------G------E----W-------T------------------------------------------------A--------P---A---------------P----------------------E------------F----T-----------------A---------T-----------------------------------------Q-------P--------E-------------V---------------------A----D-------W---S---------E-------------------------------------------------------------------------------------------------G---------------------------------------V-----------------------------------Q-----------------------------V------------------P----------S--------------V-----------------P---------------------------------------------------------------I-------------------Q-----------Q-----------------F----------------------P--------------------------------------------------------------------------T----------------E-----D----W----S-------------------A-----------Q---P-----------------------------------A---------------T-----E----------------D---------------W------------------S------------------------------A-------------------A--P-----T----A---------------------Q---------------------A-------------T-----E----------W--------V----------G---------A--------T---T-----D------GS---------------------------------------------------------------------
>Callorhinchus_milii@AFM90394
----------------------------------------------------------------------------------------------------------------------------------------------------------------------------------------------------------------------M-S--G-G--L------D-V-L-----Q-----M--KEEDVLKFL-AASTHLGS-TNLDFQMEQ--YV-YKR-K-S--D-G--IYII-NIKKTWEKLLLAARAIVAIE--N--PADVCVIS-------SR----PFGQRAVLKFASACG-ATPI-A-GRFTPGTFTN-Q-I---Q-G---A-----FREPRLLVVTDPRQDHQPLTEASYVNIPTI--AMCNTDSPLRYVDVSIPCNNKGAHSIGLMWWMLAREVLRMR-------GTIS-R-----E----H----PW--E--VMPDLYFY---------------RD--P--D---E--I--E---K--E-------E--------------Q-------------A---A-----A-------------E-----K--------A----------A--------G----------K----E---------------E------------------------------------------Y-------------Q--------------------------G------E----W-------T------------------------------------------------A--------P---V---------------A----------------------D------------F--------------------------------V-----------------------------------------Q-------P--------E-------------V---------------------T----D-------W---S---------E-------------------------------------------------------------------------------------------------G---------------------------------------V-----------------------------------Q-----------------------------V------------------P----------S--------------V-----------------P---------------------------------------------------------------I-------------------Q-----------Q-----------------F----------------------A----A-------ATGKNLPGAAEPLE--------A--------------------ANPYTK-PAFPE-A--APAT----------------K-----D----W----S-------------------A-----------Q---P-----------------------------------A---------------A-----E----------------D---------------W------------------S------------------------------A-------------------A--P-----T----A---------------------Q---------------------A-------------A-----E----------W--------G----------G---------A--------T---A-----D------WP---------------------------------------------------------------------
>Chelonia_mydas@EMP25493
----------------------------------------------------------------------------------------------------------------------------------------------------------------------------------------------------------------------M-S--G-G--L------D-V-L-----Q-----M--KEEDVLKFL-AAGTHLGG-TNLDFQMEQ--YI-YKR-K-S--D-G--IYII-NLKRTWEKLLLAARAIVAIE--N--PADVSVIS-------SR----NTGQRAVLKFAAATG-STPI-A-GRFTPGTFTN-Q-I---Q-A---A-----FREPRLLVVTDPRADHQPLTEASYVNIPTI--ALCNTDSPLRYVDIAIPCNNKGAHSVGLMWWMLAREVLRMR-------GTIS-R-----E----H----PW--E--VMPDLYFY---------------RD--P--E---E--I--E---K--E-------E--------------Q-------------A---A-----A-------------E-----K--------A----------V--------T----------K----E---------------E------------------------------------------F-------------Q--------------------------G------E----W-------T------------------------------------------------A--------P---A---------------P----------------------E------------F----T-----------------A-AAAAA-APA--P--------------------------------------Q-------P--------E-------------V---------------------A----D-------W---S---------E-------------------------------------------------------------------------------------------------G---------------------------------------V-----------------------------------Q-----------------------------V------------------P----------S--------------V-----------------P---------------------------------------------------------------I-------------------Q-----------P-----------------F----------------------P--------------------------------------------------------------------------T----------------E-----X--------------------------------------------------------------------------------------------------------------------------------------------------------------------------------------------------------------------------------------------------------------------------------------------------------------------------------------------------------------------------------------------------------------------------------------
>Doliolum_nationalis@Dnat2228.H1.1
----------------------------------------------------------------------------------------------------------------------------------------------------------------------------------------------------------------------M-S--E-G--H------D-V-M-----S-----L--KEEDVMKMI-AANAHIGS-NNCDFQMLQ--YV-YKQ-R-S--D-G--PFII-NLRKTWEKLLLAARAIVAIE--N--PADICVIS-------SR----VTGQRAILKFASATG-ATPI-A-GRFTPGAFTN-Q-I---Q-A---A-----FREPRLLIVTDPRADHQPITESAYVNIPLI--ALCNTDSPVRFVDIAIPCNNKSKHSIGLMWWFLAREVLRLR-------GTIP-Q-----T----Q----DW--E--VMCDLYFY---------------RD--Q--E---E--I--E---K--D-------E--------------Q-------------I---A-----A-------------E-----K--------E----------Q--------A----------K----E--I------------EPI------E-A-------------------------------APQ-----------A--------------------------P------D----W-------S------------------------------------------------G--------EGELT---------------S----------------------G-------------------------------------------------------------------------------------------------------------------------------------------------D-------W---A---------A-------------------------------------------------------------------------------------------------E-------------G-------------------------V-----------------------------------P-----------------------------N------------------AD---------A--------------L---PVV-----------D---------------------------------------------------------------G-A-------APP-------------------------------------A----------------------Q--------------------------------------------------------------------------V----------------D-----D----W----S-------------------A-----------APAPP-T----DAQ--------------------------Q---------------G-----G----------------E---------------WK-----------------A--------------------------------------------------------------------------------------G---------------------G-------------D-----D----------W--------G---------------------------------------------------------------------------------------------------------------------
>Salpa_fusiformis@Sfus33714.H1.1
----------------------------------------------------------------------------------------------------------------------------------------------------------------------------------------------------------------------M-S--G-G--V------D-A-L-----A-----L--KEDDLLKML-AANAHLGS-QQCDYQMLQ--YV-YKT-R-QP-D-G--VNII-NLHKTWEKLMLAARAIAAVE--N--PADICVIS-------SR----TLGQRAILKFAAATG-ATPI-A-GRFTPGAFTN-Q-I---Q-A---A-----FREPRLLIVTDPRADHQPITESSYVNIPLI--ALCDTDSPLRYVDICIPCNNKGKHSVGLMWWLLARQVLRLR-------GTIP-Q-----N----Q----DW--E--VMCDLYFY---------------RD--P--D---E--I--E---K--D-------E--------------Q-------------L---A-----A------------------------------------------------Q----------K----E--V------------E-E------T-P-------------------------------A-------------A--------------------------P------E----W-------T------------------------------------------------H--------ET--A---------------P----------------------G-------------------------------------------------------------------------------------------------------------------------------------------------D-------W---T---------E-----------------------------------------------------------------------------------------------------------------------------------------------------------------------------V-----------------------------P------------------T----------P--------------A---VDG-----------T---------------------------------------------------------------V-DPVAAAVVPPV-----D-G-----------A-----------------P----------------------V--------------------------------------------------------------------------V----------------E-----D----W----A-------------------A-----------S---A-A----PPQ-E-G----------------------A---------------A-----G----------------D---------------W------------------K-----------------------------------------------------------S----A---------------------P---------------------A-------------E-----D----------W--------G---------------------------------------------------------------------------------------------------------------------
>Ophionotus_victoriae@CT01130529.H1.1
----------------------------------------------------------------------------------------------------------------------------------------------------------------------------------------------------------------------M-S--G-G--L------D-I-L-----S-----L--KEEDVTKLL-ACGTHLGS-NNTDFQMEQ--YV-YKR-K-P--D-G--GFII-NLRKTWEKIMIAARCIVAIE--N--PADICVIS-------AR----AYGQRAILKFAHHTG-ATPI-A-GRFTPGTFTN-Q-I---Q-A---A-----YREPRLLLVTDPRVDHQSVTEASYVNIPII--ALCNTDSPLRHIDVCIPCNNKGAHSIGLLWWLLAREVLRLR-------GTIS-R-----E----I----PW--D--VMVDLYFY---------------RD--P--E---E--A--E---K--E-------E--------------Q-------------E---A-----R-------------E-----K--------A-------------------A----------K----E---------------E-V-----AP-VP------------------------------Y-------------A--------------------------D------Q----WGAE--------------------------------------------------------------G---G---------------A----------------------A------------P----A-----------------I---------T-----------------------------------------A-------PQEMP-E----------------V---------------------T----D-------WA--AES--VPVPSVPI-----QTGTFQAPEDW-ASEPTKDWSAAS---AAPAAAAAAAPAPAP---------APVQDWS-------------------------------------------------------------------------------------------------------------------------------------------------------------------------------------------------------------------------------------------------------------------------------------------------------------------------------------------------------------------------------------------------------------------------------------------------------------------------------------------------------------------------------------------------------------------------------------------------------------------------------------------------------------------------------------------------------------------------------------------------------------------------------------------------------------------------------------------------------------------------------------------
>Parastichopus_parvimensis@SRA23541347.H1.1
-----------------------------------------------------------------------------------------------------------------------------------------------------------------------------------------------------------------------------------------------------------------------------------------------------------------------------------------------------------------------------------------------------------------------------------REASYVNIPVI--AFCNTDSPLRFVD-------KGIPSIGLMWWLLSREVLRLR-------VA-----------------------------------------------------------------------------------------------------------------------------------------------------------------------------------------------------------------------------------------------------------------------------------------------------------------------------------------------------------------------------------------------------------------------------------------------------------------------------------------------------------------------------------------------------------------------------------------------------------------------------------------------------------------------------------------------------------------------------------------------------------------------------------------------------------------------------------------------------------------------------------------------------------------------------------------------------------------------------------------------------------------------------------------------------------------------------------------------------------------------------------------------------------------------------------------------------------------------------------------------------------------------------------------------------------------------------------------------------------------------------------------------------------------------------------------------------------------------------------------------------------------------------------------------------------
>Anas_platyrhynchos@EOB03226
----------------------------------------------------------------------------------------------------------------------------------------------------------------------------------------------------------------------M-S--G-G--L------D-V-L-----Q-----M--KEEDVLKFL-AAGTHLGG-TNLDFQMEQ--YI-YKR-K-S--D-G--IYII-NLKRTWEKLLLAARAIVAIE--N--PADVSVIS-------SR----NTGQRAVLKFAAATG-ATPI-A-GRFTPGTFTN-Q-I---Q-A---A-----FREPRLLVVTDPRADHQPLTEASYVNIPTI--ALCNTDSPLRYVDIAIPCNNKGAHSVGLMWWMLAREVLRMR-------GTIS-R-----E----H----PW--E--VMPDLYFY---------------RD--P--E---E--I--E---K--E-------E--------------Q-------------A---A-----A-------------E-----K--------A----------V--------T----------K----E---------------E------------------------------------------F-------------Q--------------------------T------E----W-------T------------------------------------------------A--------P---A---------------P----------------------E------------F----T-----------------A---------P--P--------------------------------------Q-------P--------E-------------V---------------------A----D-------W---S---------E-------------------------------------------------------------------------------------------------G---------------------------------------V-----------------------------------Q-----------------------------V------------------P----------S--------------V-----------------P---------------------------------------------------------------I-------------------Q-----------Q-----------------F----------------------P--------------------------------------------------------------------------T----------------E-----D----W----S-------------------A-----------Q---P-----------------------------------T---------------T-----E----------------D---------------W------------------S------------------------------A-------------------A--P-----T----A---------------------Q---------------------A-------------T-----E----------W--------V----------G---------T--------A---T-----E------WS---------------------------------------------------------------------
>Botryllus_schlosseri@CT01131025.H1.1
--------------------------------------------------------------------------------------------------------------------------------------------------------------------------------------------------------------------------------L------D-I-L-----S-----L--KEDDVSKML-AATTHIGT-TNCDFQMEQ--YV-YKA-R-S--D-G--VHII-NLKKTWEKLVLAARAIVAIE--N--PNDICVIS-------SR----QYGQRAALKFAVATG-AIPV-A-GRFTPGTFTN-Q-I---Q-A---A-----YREPRLLIVTDPRADHQSITESAYVNIPVI--AFCNTDSPLRHVDIVIPCNNKSKHSIGLMWWFLAREVLRLR-------GTIS-R-----A----Q----EW--D--VMCDLYFF---------------RE--Q--E---E--I--E---K--D-------E--------------M-------------A---L-----L-------------E-----K--------EQ---------Q--------K----------E----S---------------E--------A-Q--------------------------Q-N--F-------------Q--------------------------Q------D----W-------G------------------------------------------------A--------ETS-Q---------------Q----------------------E------------W----AD----------------A-----------------------------------------------------------------------------------------------------------------------------------------------------------------------------------------------------------------------------------------------------------------------------PVAK--------------------------------V-----------------------------A------------------V----------P--------------T-----------------P---------------------------------------------------------------T-------------------A--------------GFETG---------------------------------T--------------------------------------------------------------------------T----------------E-----D----W----S-------------------S-----------A---P-D----P---S-Q----------------------A---------------V-----G----------------D---------------W------------------G------------------------------A----AT-------------Q--P-----A----P---------------------A---------------------AT------------Q-----D----------W------------------------------------------------------------------------------------------------------------------------------
>Alligator_sinensis@XM_006037875.H1.1
----------------------------------------------------------------------------------------------------------------------------------------------------------------------------------------------------------------------M-S--G-G--L------D-V-L-----Q-----M--KEEDVLKFL-AAGTHLGG-TNLDFQMEQ--YI-YKR-K-S--D-G--IYII-NLKRTWEKLLLAARAIVAIE--N--PADVSVIS-------SR----NTGQRAVLKFAAATG-ATPI-A-GRFTPGTFTN-Q-I---Q-A---A-----FREPRLLVVTDPRADHQPLTEASYVNIPTI--ALCNTDSPLRYVDIAIPCNNKGAHSVGLMWWMLAREVLRMR-------GTIS-R-----E----H----PW--E--VMPDLYFY---------------RD--P--E---E--I--E---K--E-------E--------------Q-------------A---A-----A-------------E-----K--------A----------V--------T----------K----E---------------E------------------------------------------F-------------Q--------------------------T------E----W-------T------------------------------------------------A--------P---A---------------P----------------------E------------F----T-----------------A---------P--P--------------------------------------Q-------P--------E-------------V---------------------A----D-------W---S---------E-------------------------------------------------------------------------------------------------G---------------------------------------V-----------------------------------Q-----------------------------V------------------P----------S--------------V-----------------P---------------------------------------------------------------I-------------------Q-----------Q-----------------F----------------------P--------------------------------------------------------------------------T----------------E-----D----W----S-------------------A-----------Q---P-----------------------------------A---------------T-----E----------------D---------------W------------------S------------------------------A-------------------A--P-----T----A---------------------Q---------------------A-------------T-----E----------W--------V----------G---------T--------T---T-----E------WS---------------------------------------------------------------------
>Caiman_crocodilus@CT01131211.H1.1
----------------------------------------------------------------------------------------------------------------------------------------------------------------------------------------------------------------------M-S--G-G--L------D-V-L-----Q-----M--KEEDVLKFL-AAGTHLGG-TNLDFQMEQ--YI-YKR-K-S--D-G--IYII-NLKRTWEKLLLAARAIVAIE--N--PADVSVIS-------SR----NTGQRAVLKFAAATG-ATPI-A-GRFTPGTFTN-Q-I---Q-A---A-----FREPRLLVVTDPRADHQPLTEASYVNIPTI--ALCNTDSPLRYVDIAIPCNNKGAHSVGLMWWMLAREVLRMR-------GTIS-R-----E----H----PW--E--VMPDLYFY---------------RD--P--E---E--I--E---K--E-------E--------------Q-------------A---A-----A-------------E-----K--------A----------V--------T----------K----E---------------E------------------------------------------F-------------Q--------------------------T------E----W-------T------------------------------------------------A--------P---A---------------P----------------------E------------F----T-----------------A---------P--P--------------------------------------Q-------P--------E-------------V---------------------A----D-------W---S---------E-------------------------------------------------------------------------------------------------G---------------------------------------V-----------------------------------Q-----------------------------V------------------P----------S--------------V-----------------P---------------------------------------------------------------I-------------------Q-----------Q-----------------F----------------------P--------------------------------------------------------------------------T----------------E-----D----W----S-------------------A-----------Q---P-----------------------------------A---------------T-----E----------------D---------------W------------------S------------------------------A-------------------A--P-----T----A---------------------Q---------------------A-------------T-----E----------W--------V----------G---------T--------T---T-----E------WS---------------------------------------------------------------------
>Caretta_caretta@CT01131211.H1.1
----------------------------------------------------------------------------------------------------------------------------------------------------------------------------------------------------------------------------------------------------------------------------------------YI-YKR-K-S--D-G--IYII-NLKRTWEKLLLAARAIVAIE--N--PADVSVIS-------SR----NTGQRAVLKFAAATG-STPI-A-GRFTPGTFTN-Q-I---Q-A---A-----FREPRLLVVTDPRADHQPLTEASYVNIPTI--ALCNTDSPLRYVDIAIPCNNKGAHSVGLMW---------MR-------GTIS-R-----E----H----PW--E--VMPDLYFY---------------RD--P--E---E--I--E---K--E-------E--------------Q-------------A---A-----A-------------E-----K--------A----------V--------T----------K----E---------------E------------------------------------------F-------------Q--------------------------G------E----W-------T------------------------------------------------A--------P---A---------------P----------------------E------------F----T-----------------A-AAAAA-APA--P--------------------------------------Q-------P--------E-------------V---------------------A----D-------W---S---------E-------------------------------------------------------------------------------------------------G---------------------------------------V-----------------------------------Q-----------------------------V------------------P----------S--------------V-----------------P---------------------------------------------------------------I-------------------Q-----------P-----------------F----------------------P--------------------------------------------------------------------------T----------------E-----D----W----S-------------------A-----------Q---P-----------------------------------A---------------T-----E----------------D---------------W------------------S------------------------------A-------------------A--P-----T----A---------------------Q---------------------A-------------T-----E----------W--------V----------G---------T--------A---T-----E------WS---------------------------------------------------------------------
>Chelonoidis_nigra@CT01131211.H1.1
----------------------------------------------------------------------------------------------------------------------------------------------------------------------------------------------------------------------M-S--G-G--L------D-V-L-----Q-----M--KEEDVLKFL-AAGTHLGG-TNLDFQMEQ--YI-YKR-K-S--D-G--IYII-NLKRTWEKLLLAARAIVAIE--N--PADVSVIS-------SR----NTGQRAVLKFAAATG-STPI-A-GRLAPGTFPN-Q-I---Q-A---A-----FREPRLLVVTDPRADHQPLTEASYVNIPTI--ALCNTDSPLRYVDIAIPCNNKGAHSVGLMWWMLAREVLRMR-------GTIS-R-----E----H----PW--E--VMPDLYFY---------------RD--P--E---E--I--E---K--E-------E--------------Q-------------A---A-----A-------------E-----K--------A----------V--------T----------K----E---------------E------------------------------------------F-------------Q--------------------------G------E----W-------T------------------------------------------------A--------P---A---------------P----------------------E------------F----T--------------------AAAA-APA--P--------------------------------------Q-------P--------E-------------V---------------------A----D-------W---S---------E-------------------------------------------------------------------------------------------------G---------------------------------------V-----------------------------------Q-----------------------------V------------------P----------S--------------V-----------------P---------------------------------------------------------------I-------------------Q-----------P-----------------F----------------------P--------------------------------------------------------------------------T----------------E-----D----W----S-------------------A-----------Q---P-----------------------------------A---------------T-----E----------------D---------------W------------------S------------------------------A-------------------A--P-----T----A---------------------Q---------------------A-------------T-----E----------W--------V----------G---------T--------A---T-----E------WS---------------------------------------------------------------------
>Chrysemys_picta_bellii@CT01131211.H1.1
----------------------------------------------------------------------------------------------------------------------------------------------------------------------------------------------------------------------M-S--G-G--L------D-V-L-----Q-----M--KEEDVLKFL-AAGTHLGG-TNLDFQMEQ--YI-YKR-K-S--D-G--IYII-NLKRTWEKLLLAARAIVAIE--N--PADVSVIS-------SR----NTGQRAVLKFAAATG-STPI-A-GRFTPGTFTN-Q-I---Q-A---A-----FREPRLLVVTDPRADHQPLTEASYVNIPTI--ALCNTDSPLRYVDIAIPCNNKGAHSVGLMWWMLAREVLRMR-------GTIS-R-----E----H----PW--E--VMPDLYFY---------------RD--P--E---E--I--E---K--E-------E--------------Q-------------A---A-----A-------------E-----K--------A----------V--------T----------K----E---------------E------------------------------------------F-------------Q--------------------------G------E----W-------T------------------------------------------------A--------P---A---------------P----------------------E------------F----T-----------------A---AAA-APA--P--------------------------------------Q-------P--------E-------------V---------------------A----D-------W---S---------E-------------------------------------------------------------------------------------------------G---------------------------------------V-----------------------------------Q-----------------------------V------------------P----------S--------------V-----------------P---------------------------------------------------------------I-------------------Q-----------P-----------------F----------------------P--------------------------------------------------------------------------T----------------E-----D----W----S-------------------A-----------Q---P-----------------------------------A---------------T-----E----------------D---------------W------------------S------------------------------A-------------------A--P-----T----A---------------------Q---------------------A-------------T-----E----------W--------V----------G---------T--------A---T-----E------WS---------------------------------------------------------------------
>Crocodylus_niloticus@CT01131211.H1.1
----------------------------------------------------------------------------------------------------------------------------------------------------------------------------------------------------------------------M-S--G-G--L------D-V-L-----Q-----M--KEEDVLKFL-AAGTHLGG-TNLDFQMEQ--YI-YKR-K-S--D-G--IYII-NLKRTWEKLLLAARAIVAIE--N--PADVSVIS-------SR----NTGQRAVLKFAAATG-ATPI-A-GRFTPGTFTN-Q-I---Q-A---A-----FREPRLLVVTDPRADHQPLTEASYVNIPTI--ALCNTDSPLRYVDIAIPCNNKGAHSVGLMWWMLAREVLRMR-------GTIS-R-----E----H----PW--E--VMPDLYFY---------------RD--P--E---E--I--E---K--E-------E--------------Q-------------A---A-----A-------------E-----K--------A----------V--------T----------K----E---------------E------------------------------------------F-------------Q--------------------------T------E----W-------T------------------------------------------------A--------P---A---------------P----------------------E------------F----T-----------------A---------P--P--------------------------------------Q-------P--------E-------------V---------------------A----D-------W---S---------E-------------------------------------------------------------------------------------------------G---------------------------------------V-----------------------------------Q-----------------------------V------------------P----------S--------------V-----------------P---------------------------------------------------------------I-------------------Q-----------Q-----------------F----------------------P--------------------------------------------------------------------------T----------------E-----D----W----S-------------------A-----------Q---P-----------------------------------A---------------T-----E----------------D---------------W------------------S------------------------------A-------------------A--P-----T----A---------------------Q---------------------A-------------T-----E----------W--------V----------G---------T--------T---T-----E------WS---------------------------------------------------------------------
>Cyclorana_alboguttata@CT01131211.H1.1
----------------------------------------------------------------------------------------------------------------------------------------------------------------------------------------------------------------------M-S--G-G--L------D-V-L-----Q-----M--KEEDVLKYL-AAGTHLGS-TNLDFQMEQ--YI-YKR-K-S--D-G--IYII-NLKRTWEKLLLAARAIVAIE--N--PADVCVIS-------SR----NTGQRAVLKFASACG-ATPI-A-GRFTPGTFTN-Q-I---Q-A---A-----XREPRLLVVTDPRADHQPLTEASYVNIPTI--ALCNTDSPLRYVDIAIPCNNKGAHSVGLMWWMLAREVLRMR-------GTIS-R-----E----H----PW--X--VMPDLYFY---------------RD--P--E---E--I--E---K--E-------E--------------Q-------------A---A-----A-------------E-----K--------A----------T--------T----------K----E---------------E------------------------------------------Y-------------Q--------------------------G------E----W-------T------------------------------------------------A--------P---V---------------A----------------------E------------F--------------------------------N-----------------------------------------T-------T--------E-------------V---------------------A----D-------W---S---------E-------------------------------------------------------------------------------------------------G---------------------------------------V-----------------------------------Q-----------------------------V------------------P----------S--------------V-----------------P---------------------------------------------------------------I-------------------Q-----------Q-----------------F---------------------------A-------D-----------RP--------EL--AATAAAV--PKVP-----------------------A----------------E-----D----W----S-------------------T-----------Q---P-----------------------------------A-----S---------T-----D----------------D---------------W------------------S------------------------------A-------------------A--P-----T----A---------------------Q---------------------A-------------S-----E----------W--------V----------G---------T--------T---T-----E------WS---------------------------------------------------------------------
>Cynops_pyrrhogaster@CT01131211.H1.1
----------------------------------------------------------------------------------------------------------------------------------------------------------------------------------------------------------------------M-S--G-G--I------D-V-L-----Q-----M--KEEDVLKFL-AAGTHLGG-TNLDFQMEQ--YI-YKR-K-S--D-G--IYII-NLKRTWEKMLLAARAIVAIE--N--PADVCVIS-------SR----NTGQRAVLKFASSCG-ATPI-A-GRFTPGTFTN-Q-I---Q-A---A-----FREPRLLVVTDPRADHQPLTEASYVNIPTI--ALCNTDSPLRYVDIAIPCNNKGAHSVGLMWWMLAREVLRMR-------GTIS-R-----E----H----PW--E--VMPDLYFY---------------RD--P--E---E--I--E---K--E-------E--------------Q-------------A---A-----A-------------E-----K--------A----------V--------T----------K----E---------------E------------------------------------------F-------------Q--------------------------G------E----W-------T------------------------------------------------A--------P---V---------------P----------------------D------------F--------------------------------P-----------------------------------------Q-------P--------E-------------V---------------------A----D-------W---S---------E-------------------------------------------------------------------------------------------------G---------------------------------------V-----------------------------------Q-----------------------------V------------------P----------S--------------V-----------------P---------------------------------------------------------------I-------------------Q-----------Q-----------------F----------------------P----S-------E-----------RA--------DI--SIT------PKAP-----------------------Q----------------D-----D----W----S-------------------A-----------Q---P-----------------------------------A-----S---------T-----E----------------D---------------W------------------S------------------------------A-------------------A--P-----T----A---------------------Q---------------------A-------------S-----E----------W--------V----------G---------A--------P---T-----E------WS---------------------------------------------------------------------
>Elaphe_guttata@CT01131211.H1.1
-------------------------------------------------------------------------------------------------------------------------------------------------------------------------------------------------------------------------------------------------------------DVLKFL-AAGTHLGG-TNLDFQMEQ--YI-YKE-K-V--D-G--IYII-NLKRTWEKLLLAARAIVAIE--N--PADVSVIS-------SR----NTGQRAVLKFAAATG-ATPI-A-GRFTPGTFTN-Q-I---Q-A---A-----FREPRLLVVTDPRADHQPLTEASYVNIPTI--ALCNTDSPLRYVDIAIPCNNKGAHSVGLMWWMLAREVLRMR-------GTIS-R-----E----H----PW--E--VMPDLYFY---------------RD--P--E---E--I--E---K--E-------E--------------Q-------------A---A-----A-------------D-----K--------A----------V--------T----------K----E---------------E------------------------------------------F-------------Q--------------------------G------E----W-------T------------------------------------------------A--------P---A---------------P----------------------E------------F----T-----------------A---------P--P--------------------------------------Q-------P--------E-------------V---------------------S----D-------W---S---------E-------------------------------------------------------------------------------------------------G---------------------------------------V-----------------------------------Q-----------------------------V------------------P----------S--------------V-----------------P---------------------------------------------------------------I-------------------Q-----------P-----------------Y----------------------P--------------------------------------------------------------------------T----------------E-----D----W----S-------------------S-----------Q---T-----------------------------------A---------------T-----E----------------D---------------W------------------S------------------------------A-------------------A--P-----T----A---------------------Q---------------------A-------------T-----E----------W--------V----------G---------T--------A---T-----E------WS---------------------------------------------------------------------
>Emys_orbicularis@Contig34666.H2.2
----------------------------------------------------------------------------------------------------------------------------------------------------------------------------------------------------------------------M-S--G-G--L------D-V-L-----Q-----M--KEEDVLKFL-AAGTHLGG-TNLDFQMEQ--YI-YKR-K-S--D-G--IYII-NLKRTWEKLLLAARAIVAIE--N--PADVSVIS-------SR----NTGQRAVLKFAAATG-STPI-A-GRFTPGTFTN-Q-I---Q-A---A-----FREPRLLVVTDPRADHQPLTEASYVNIPTI--ALCNTDSPLRYVDIAIPCNNKGAHSVGLMWWMLAREVLRMR-------GTIS-R-----E----H----PW--E--VMPDLYFY---------------RD--P--E---E--I--E---K--E-------E--------------Q-------------A---A-----A-------------E-----K--------A----------V--------T----------K----E---------------E------------------------------------------F-------------Q--------------------------G------E----W-------T------------------------------------------------A--------P---A---------------P----------------------E------------F----T-------------------AAAAA-APA--P--------------------------------------Q-------P--------E-------------V---------------------A----D-------W---S---------E-------------------------------------------------------------------------------------------------G---------------------------------------V-----------------------------------Q-----------------------------V------------------P----------S--------------V-----------------P---------------------------------------------------------------I-------------------Q-----------P-----------------F----------------------P--------------------------------------------------------------------------T----------------E-----D----W----S-------------------A-----------Q---P-----------------------------------A---------------T-----E----------------D---------------W------------------S------------------------------A-------------------A--P-----T----A---------------------Q---------------------A-------------T-----E----------W--------V----------G----------------------------------------------------------------------------------------------------------
>Eublepharis_macularius@CT01131211.H1.1
----------------------------------------------------------------------------------------------------------------------------------------------------------------------------------------------------------------------M-S--G-G--L------D-V-L-----Q-----M--KEEDVLKFL-AAGTHLGG-TNLDFQMEQ--YI-YKR-K-S--D-G--IYII-NLKRTWEKLLLAARAIVAIE--N--PADVSVIS-------SR----NTGQRAVLKFAAATG-ATPI-A-GRFTPGTFTN-Q-I---Q-A---A-----FREPRLLVVTDPRADHQPLTEASYVNIPTI--ALCNTDSPLRYVDIAIPCNNKGAHSVGLMWWMLAREVLRMR-------GTIS-R-----E----H----PW--E--VMPDLYFY---------------RD--P--E---E--I--E---K--E-------E--------------Q-------------A---A-----A-------------E-----K--------A----------V--------T----------K----E---------------E------------------------------------------F-------------Q--------------------------G------E----W-------T------------------------------------------------A--------P---A---------------P----------------------E------------F----T-----------------A---------P--P--------------------------------------Q-------P--------E-------------V---------------------A----D-------W---S---------E-------------------------------------------------------------------------------------------------G---------------------------------------V-----------------------------------Q-----------------------------V------------------P----------S--------------V-----------------P---------------------------------------------------------------I-------------------Q-----------P-----------------F----------------------P--------------------------------------------------------------------------A----------------E-----D----W----S-------------------A-----------Q---P-----------------------------------A---------------T-----E----------------D---------------W------------------S------------------------------A-------------------A--P-----T----A---------------------Q---------------------A-------------T-----E----------W--------V----------A---------T--------P---T-----E------WS---------------------------------------------------------------------
>Lampropholis_coggeri@CT01131211.H1.1
----------------------------------------------------------------------------------------------------------------------------------------------------------------------------------------------------------------------M-S--G-G--L------D-V-L-----Q-----M--KEEDVLKFL-AAGTHLGG-TNLDFQMEQ--YI-YKR-K-S--D-G--IYII-NLKRTWEKLLLAARAIVAIE--N--PADVSVIS-------SR----NTGQRAVLKFAAATG-ATPI-A-GRFTPGTFTN-Q-I---Q-A---A-----FREPRLLVVTDPRADHQPLTEASYVNIPTI--ALCNTDSPLRYVDIAIPCNNKGAHSVGLMWWMLAREVLRMR-------GTIS-R-----E----H----PW--E--GMPDLYFY---------------RD--P--E---E--I--E---K--E-------E--------------Q-------------A---A-----A-------------E-----K--------A----------V--------T----------K----E---------------E------------------------------------------F-------------Q--------------------------G------E----W-------T------------------------------------------------A--------P---A---------------P----------------------E------------F----T-----------------A---------P--P--------------------------------------Q-------P--------E-------------V---------------------A----D-------W---S---------E-------------------------------------------------------------------------------------------------G---------------------------------------V-----------------------------------Q-----------------------------V------------------P----------S--------------V-----------------P---------------------------------------------------------------I-------------------Q-----------T-----------------F----------------------P--------------------------------------------------------------------------A----------------E-----D----W----S-------------------A-----------Q---P-----------------------------------A---------------T-----E----------------D---------------W------------------S------------------------------A-------------------A--P-----T----A---------------------Q---------------------A-------------T-----E----------W--------A----------G---------T--------T---T-----E------WS---------------------------------------------------------------------
>Latimeria_chalumnae@CT01131211.H1.1
----------------------------------------------------------------------------------------------------------------------------------------------------------------------------------------------------------------------M-S--G-G--L------D-V-L-----T-----M--KEEDVLKFL-SAGTHLGG-TNLDFQMEQ--YI-YKR-K-S--D-G--VYII-NLKRTWEKLLLAARAIVAIE--N--PSDVCVIS-------SR----NTGQRAVLKFAAATG-ATPI-A-GRFTPGTFTN-Q-I---Q-A---A-----FREPRLLVVTDPRADHQPLTEASYVNIPTI--ALCNTDSPLRYVDVAIPCNNKGPHSVGLMWWMLAREVLRMR-------GTIS-R-----E----H----PW--E--VMPDLYFY---------------RD--P--E---E--I--E---K--E-------E--------------Q-------------A---A-----A-------------E-----K--------A----------V--------T----------K----E---------------E------------------------------------------F-------------Q--------------------------G------E----W-------T------------------------------------------------A--------P---V---------------P----------------------D------------F--------------------------------T-----------------------------------------Q-------P--------E-------------V---------------------S----D-------W---A---------E-------------------------------------------------------------------------------------------------G---------------------------------------V-----------------------------------Q-----------------------------V------------------P----------S--------------V-----------------P---------------------------------------------------------------I-------------------Q-----------Q-----------------F----------------------P----AETASAEQG-----------SL--------W--------------------P---IK-TA----A--KV-T----------------E-----D----W----S-------------------T-----------Q---P-----------------------------------A---------------T-----E----------------D---------------W------------------S------------------------------A-------------------A--P-----T----A---------------------Q---------------------A-------------T-----E----------W--------V----------G---------T--------T---S-----D------WS---------------------------------------------------------------------
>Latimeria_menadoensis@GAPS01033112.H1.1
----------------------------------------------------------------------------------------------------------------------------------------------------------------------------------------------------------------------M-S--G-G--L------D-V-L-----T-----M--KEEDVLKFL-SAGTHLGG-TNLDFQMEQ--YI-YKR-K-S--D-G--VYII-NLKRTWEKLLLAARAIVAIE--N--PSDVCVIS-------SR----NTGQRAVLKFAAATG-ATPI-A-GRFTPGTFTN-Q-I---Q-A---A-----FREPRLLVVTDPRADHQPLTEASYVNIPTI--ALCNTDSPLRYVDVAIPCNNKGPHSVGLMWWMLAREVLRMR-------GTIS-R-----E----H----PW--E--VMPDLYFY---------------RD--P--E---E--I--E---K--E-------E--------------Q-------------A---A-----A-------------E-----K--------A----------V--------T----------K----E---------------E------------------------------------------F-------------Q--------------------------G------E----W-------T------------------------------------------------A--------P---V---------------P----------------------D------------F--------------------------------T-----------------------------------------Q-------P--------E-------------V---------------------S----D-------W---A---------E-------------------------------------------------------------------------------------------------G---------------------------------------V-----------------------------------Q-----------------------------V------------------P----------S--------------V-----------------P---------------------------------------------------------------I-------------------Q-----------Q-----------------F----------------------P----AETASAEQG-----------SL--------W--------------------P---IK-TA----A--KV-T----------------E-----D----W----S-------------------T-----------Q---P-----------------------------------A---------------T-----E----------------D---------------W------------------S------------------------------A-------------------A--P-----T----A---------------------Q---------------------A-------------T-----E----------W--------V----------G---------T--------T---S-----D------WS---------------------------------------------------------------------
>Notophthalmus_viridescens@Nvir10985.H1.1
----------------------------------------------------------------------------------------------------------------------------------------------------------------------------------------------------------------------M-S--G-G--I------D-V-L-----Q-----M--KEEDVLKFL-AAGTHLGG-TNLDFQMEQ--XI-YKX-X-X--D-G--IYIX-XXKXXWXKMLXAXXXXXAIX--X--PADVCVIS-------SR----NTGXRAVLKFASSCG-ATPI-A-XRFTPGXFXN-Q-I---X-A---A-----FREPRLLVVTXPRAXHXPLTEASYVXXPXI--ALCNTXSPLRYVDIAIPCXNKGAHSVGLMWWMLAREXLRMR-------GTIS-R-----E----H----PW--E--VMPDLYFY---------------XX--X--E---E--I--X---K--E-------E--------------Q-------------A---A-----X-------------E-----K--------X----------V--------T----------X----E---------------X------------------------------------------X-------------Q--------------------------G------E----X-------X------------------------------------------------A--------P---V---------------P----------------------D------------F--------------------------------P-----------------------------------------Q-------X--------D-------------A---------------------T----X-------W---S---------E-------------------------------------------------------------------------------------------------G---------------------------------------X-----------------------------------Q-----------------------------X------------------P----------S--------------V-----------------P---------------------------------------------------------------X-------------------Q-----------Q-----------------F----------------------P----A-------E-----------XA--------DI--AIT------PKAP-----------------------Q----------------D-----D----X----S-------------------A-----------Q---P-----------------------------------A-----S---------T-----E----------------D---------------W------------------S------------------------------A-------------------A--P-----T----A---------------------Q---------------------X-------------T-----E----------W--------X----------G---------A--------P---T-----E------WS---------------------------------------------------------------------
>Pelodiscus_sinensis@toto41183.H1.1
----------------------------------------------------------------------------------------------------------------------------------------------------------------------------------------------------------------------M-S--G-G--L------D-V-L-----Q-----M--KEEDVLKFL-AAGTHLGG-TNLDFQMEQ--YI-YKR-K-S--D-G--IYII-NLKRTWEKLLLAARAIVAIE--N--PADVSVIS-------SR----NTGQRAVLKFAAATG-STPI-A-GRFTPGTFTN-Q-I---Q-A---A-----FREPRLLVVTDPRADHQPLTEASYVNIPTI--ALCNTDSPLRYVDIAIPCNNK--------------------------------------------------------------------------------------------I--E---K--E-------E--------------Q-------------A---A-----A-------------E-----K--------A----------V--------T----------K----E---------------E------------------------------------------F-------------Q--------------------------G------E----W-------T------------------------------------------------A--------P---A---------------P----------------------E------------F----T-----------------A-AAAAATAPP--P--------------------------------------Q-------P--------E-------------V---------------------A----D-------W---S---------E-------------------------------------------------------------------------------------------------G---------------------------------------V-----------------------------------Q-----------------------------V------------------P----------S--------------V-----------------P---------------------------------------------------------------I-------------------Q-----------Q-----------------F----------------------P--------------------------------------------------------------------------T-------------------------------------------------------------------------------------------------------------------------------------------------------------------------------------------------------------------------------------------------------------------------------------------------------------------------------------------------------------------------------------------------------------------------------------------------------------
>Phrynops_hilarii@Contig24312.H1.1
----------------------------------------------------------------------------------------------------------------------------------------------------------------------------------------------------------------------M-S--G-G--L------D-V-L-----Q-----M--KEEDVLKFL-AAGTHLGG-TNLDFQMEQ--YI-YKR-K-S--D-G--IYII-NLKRTWEKLLLAARAIVAIE--N--PADVSVIS-------SR----NTGQRAVLKFAAATG-STPI-A-GRFTPGTFTN-Q-I---Q-A---A-----FREPRLLVVTDPRADHQPLTEASYVNIPTI--ALCNTDSPLRYVDIAIPCNNKGAHSVGLMWWMLAREVLRMR-------GTIS-R-----E----H----PW--E--VMPDLYFY---------------RD--P--E---E--I--E---K--E-------E--------------Q-------------A---A-----A-------------E-----K--------A----------V--------T----------K----E---------------E------------------------------------------F-------------Q--------------------------G------E----W-------T------------------------------------------------A--------P---A---------------P----------------------E------------F----TAAAA-------------A-AAAAAAAPP--P--------------------------------------Q-------P--------E-------------V---------------------A----D-------W---S----------------------------------------------------------------------------------------------------------------------------------------------------------------------------------------------------------------------------------------------------------------------------------------------------------------------------------------------------------------------------------------------------------------------------------------------------------------------------------------------------------------------------------------------------------------------------------------------------------------------------------------------------------------------------------------------------------------------------------------------------------------------------------------------------------------------------------------------------------------------------------------------------------------------------------------------------------------------
>Podarcis_sp.@CT02131211.H1.1
----------------------------------------------------------------------------------------------------------------------------------------------------------------------------------------------------------------------M-S--G-G--L------D-V-L-----Q-----M--KEEDVLKFL-AAGTHLGG-TNLDFQMEQ--YI-YKR-K-S--D-G--IYII-NLKRTWEKLLLAARAIVAIE--N--PADVSVIS-------SR----NTGQRAVLKFAAATG-ATPI-A-GRFTPGTFTN-Q-I---Q-A---A-----FREPRLLVVTDPRADHQPLTEASYVNIPTI--ALCNTDSPLRYVDIAIPCN----HSVGLMWWMLAREVLRMR-------GTIS-R-----E----H----PW--E--VMPDLYFY---------------RD--P--E---E--I--E---K--E-------E--------------Q-------------A---A-----A-------------E-----K--------A----------V--------T----------K----E---------------E------------------------------------------F-------------Q--------------------------G------E----W-------T------------------------------------------------A--------P---A---------------P----------------------E------------F----T-----------------A---------P--P--------------------------------------Q-------P--------E-------------V---------------------A----D-------W---S---------E-------------------------------------------------------------------------------------------------G---------------------------------------V-----------------------------------Q-----------------------------V------------------P----------S--------------V-----------------P---------------------------------------------------------------I-------------------QT----------T-----------------F----------------------P--------------------------------------------------------------------------A----------------E-----D----W----S-------------------A-----------Q---P-----------------------------------A---------------T-----E----------------D---------------W------------------S------------------------------A-------------------A--P-----T----A---------------------Q---------------------A-------------T-----E----------W--------V----------G---------T--------A---T-----E------WS---------------------------------------------------------------------
>Pogona_vitticeps@CT01131211.H1.1
----------------------------------------------------------------------------------------------------------------------------------------------------------------------------------------------------------------------M-S--G-G--L------D-V-L-----Q-----M--KEEDVLKFL-AAGTHLGG-TNLDFQMEQ--YI-YKR-K-S--D-G--IYII-NLKRTWEKLLLAARAIVAIE--N--PADVSVIS-------SR----NTGQRAVLKFAAATG-ATPI-A-GRFTPGTFTN-Q-I---Q-A---A-----FREPRLLVVTDPRADHQPLTEASYVNIPTI--ALCNTDSPLRYVDIAIPCNNKGAHSVGLMWWMLAREVLRMR-------GTIS-R-----E----H----PW--E--VMPDLYFY---------------RD--P--E---E--I--E---K--E-------E--------------Q-------------A---A-----A-------------E-----K--------A----------V--------T----------K----E---------------E------------------------------------------F-------------Q--------------------------G------E----W-------T------------------------------------------------A--------P---A---------------P----------------------E------------F----T-----------------A---------P--P--------------------------------------Q-------P--------E-------------V---------------------A----D-------W---S---------E-------------------------------------------------------------------------------------------------G---------------------------------------V-----------------------------------Q-----------------------------V------------------P----------S--------------V-----------------P---------------------------------------------------------------I-------------------Q-----------P-----------------F----------------------P--------------------------------------------------------------------------A----------------E-----D----W----S-------------------A-----------Q---P-----------------------------------A---------------T-----E----------------D---------------W------------------S------------------------------A-------------------A--P-----T----A---------------------Q---------------------A-------------T-----E----------W--------V----------G---------T--------T---T-----E------WS---------------------------------------------------------------------
>Protopterus_annectens@CT01131211.H1.1
----------------------------------------------------------------------------------------------------------------------------------------------------------------------------------------------------------------------M-S--G-G--L------D-V-L-----Q-----M--KEEDVLKFL-AAGTHLGG-TNLDFQVEQ--YV-YKR-K-S--D-G--IYII-NLKKTWEKLLLAARAVVAIE--N--PADVCVIS-------SR----NTGQRAVLKFAAATG-ATPI-A-GRFTPGTFTN-Q-I---Q-A---A-----FREPRLLVVTDPRADHQPLTEASYVNIPTI--ALCNTDSPLRYVDIAIPCNNKGAHSVGLMWWMLAREVLRMR-------GTIS-R-----E----H----PW--D--VMPDLYFY---------------RD--P--E---E--I--E---K--E-------E--------------Q-------------A---A-----A-------------E-----K--------A----------I--------T----------K----E---------------E------------------------------------------F-------------Q--------------------------A------E----W-------T------------------------------------------------A--------P---V---------------P----------------------D------------F--------------------------------T-----------------------------------------Q-------A--------E-------------V---------------------P----D-------W---S---------E-------------------------------------------------------------------------------------------------G---------------------------------------V-----------------------------------Q-----------------------------V------------------P----------S--------------V-----------------P---------------------------------------------------------------I-------------------Q-----------Q-----------------F----------------------P--------------------------------------------------------------------------T----------------E-----D----W----S-------------------A-----------Q---P-----------------------------------S---------------A-----E----------------D---------------W------------------S------------------------------T-------------------A--P-----T----A---------------------Q---------------------A-------------T-----E----------W--------A----------G---------T--------T---S-----E------WS---------------------------------------------------------------------
>Python_regius@CT01131211.H1.1
----------------------------------------------------------------------------------------------------------------------------------------------------------------------------------------------------------------------M-S--G-G--L------D-V-L-----Q-----M--KEEDVLKFL-AAGTHLGG-TNLDFQMEQ--YI-YKR-K-S--D-G--IYII-NLKRTWEKLLLAARAIVAIE--N--PADVSVIS-------SR----NTGQRAVLKFAAATG-ATPI-A-GRFTPGTFTN-Q-I---Q-A---A-----FREPRLLVVTDPRADHQPLTEASYVNIPTI--ALCNTDSPLRYVDIAIPCNNKGAHSVGLMWWMLAREVLRMR-------GTIS-R-----E----H----PW--E--VMPDLYFY---------------RD--P--E---E--I--E---K--E-------E--------------Q-------------A---A-----A-------------D-----K--------A----------V--------T----------K----E---------------E------------------------------------------F-------------Q--------------------------G------E----W-------T------------------------------------------------A--------P---A---------------P----------------------E------------F----T-----------------A---------P--P--------------------------------------Q-------P--------E-------------V---------------------A----D-------W---S---------E-------------------------------------------------------------------------------------------------G---------------------------------------V-----------------------------------Q-----------------------------V------------------P----------S--------------V-----------------P---------------------------------------------------------------I-------------------Q-----------P-----------------Y----------------------P--------------------------------------------------------------------------A----------------E-----D----W----S-------------------S-----------Q---T-----------------------------------A---------------T-----E----------------D---------------W------------------S------------------------------A-------------------A--P-----T----A---------------------Q---------------------A-------------T-----E----------W--------V----------G---------T--------A---T-----E------WS---------------------------------------------------------------------
>Sphenodon_punctatus@CT01131211.H1.1
----------------------------------------------------------------------------------------------------------------------------------------------------------------------------------------------------------------------M-S--G-G--L------D-V-L-----Q-----M--KEEDVLKFL-AAGTHLGG-TNLDFQMEQ--YI-YKR-K-S--D-G--IYII-NLKRTWEKLLLAARAIVAIE--N--PADVSVIS-------SR----NTGQRAVLKFAAGTG-ATPI-A-GRFTPGTFTN-Q-I---Q-A---A-----FREPRLLVVTDPRADHQPLTEASYVNIPTI--ALCNTDSPLRYVDIAIPCNNKGAHSVGLMWWMLAREVLRMR-------GTIS-R-----E----H----PW--E--VMPDLYFY---------------RD--P--E---E--I--E---K--E-------E--------------Q-------------A---A-----A-------------E-----K--------A----------V--------T----------K----E---------------E------------------------------------------F-------------Q--------------------------G------E----W-------T------------------------------------------------A--------P---A---------------P----------------------E------------F----T-----------------A---------P--P--------------------------------------Q-------P--------E-------------V---------------------A----D-------W---S---------E-------------------------------------------------------------------------------------------------G---------------------------------------V-----------------------------------Q-----------------------------V------------------P----------S--------------V-----------------P---------------------------------------------------------------I-------------------Q-----------Q-----------------F----------------------P--------------------------------------------------------------------------A----------------E-----D----W----S-------------------A-----------Q---P-----------------------------------A---------------T-----E----------------D---------------W------------------S------------------------------A-------------------A--P-----T----A---------------------Q---------------------A-------------T-----E----------W--------S----------G---------T--------T---T-----E------WS---------------------------------------------------------------------
>Trachemys_scripta@CT01131211.H1.1
----------------------------------------------------------------------------------------------------------------------------------------------------------------------------------------------------------------------M-S--G-G--L------D-V-L-----Q-----M--KEEDVLKFL-AAGTHLGG-TNLDFQMEQ--YI-YKR-K-S--D-G--IYII-NLKRTWEKLLLAARAIVAIE--N--PADVSVIS-------SR----NTGQRAVLKFAAATG-STPI-A-GRFTPGTFTN-Q-I---Q-A---A-----FREPRLLVVTDPRADHQPLTEASYVNIPTI--ALCNTDSPLRYVDIAIPCNNKGAHSVGLMWWMLAREVLRMR-------GTIS-R-----E----H----PW--E--VMPDLYFY---------------RD--P--E---E--I--E---K--E-------E--------------Q-------------A---A-----A-------------E-----K--------A----------V--------T----------K----E---------------E------------------------------------------F-------------Q--------------------------G------E----W-------T------------------------------------------------A--------P---A---------------P----------------------E------------F----T-----------------A---AAA-APA--P--------------------------------------Q-------P--------E-------------V---------------------A----D-------W---S---------E-------------------------------------------------------------------------------------------------G---------------------------------------V-----------------------------------Q-----------------------------V------------------P----------S--------------V-----------------P---------------------------------------------------------------I-------------------Q-----------P-----------------F----------------------P--------------------------------------------------------------------------T----------------E-----D----W----S-------------------A-----------Q---P-----------------------------------A---------------T-----E----------------D---------------W------------------S------------------------------A-------------------A--P-----T----A---------------------Q---------------------A-------------T-----E----------W--------V----------G---------T--------A---T-----E------WS---------------------------------------------------------------------
