# Supplementary material for: A phylogenomic framework and timescale for comparative studies of tunicates
Source: BMC Biol. 2018 Apr 13;16:39. doi: 10.1186/s12915-018-0499-2 (PMC5899321; doi:10.1186/s12915-018-0499-2)
Supplement: Supplementary file 4 — Supporting data. Transcriptome assemblies, alignments, and trees. (ZIP 38502 kb) [file 12915_2018_499_MOESM4_ESM.zip › 12915_2018_499_MOESM4_ESM/12915_2018_499 (Delsuc) Files Updated 23-03-2018/sra.fasta]

>Homo_sapiens@P08240
-------MLDFFTIFSKGGLVL--WC--------FQ--------G-----V--------SD------S-------C--T--G-----P-----V-NALIRSVL-LQ--ER-G--G-------------N---N----S----FT---H----E--------A-----L------TLKYKLDN-Q----------FELVFV---------------------------------------VG--F--QK--IL--T--L-----T------Y---V---DKL--ID------DV---H-------------R---L---------F--------------------RDK------Y-------R---------------------T-------------------E-------I---------------------------------Q--Q-----Q-------------------------S-------------------------------------------------A------------------------L-------S------------L------------------L--N----G------------T--------------------F--------------D--F--Q---ND------F-----L-------RL-------------------------------------------------LRE-----------------------------------A-------------------E---E--SS---------------------------K-----------------------------------------------------------------------I----R----A-P----T-T-------M----------KK---------F----------------E----D---S---EK-----A---------K----K-P---V----R-----S--------------------------M---I-----E------------------------------------------------------T-----R----------G---E-----------------------------------------K-----------------------------------------------------------------------------------------------------------P-----------------------------K--------------------E-------K---A-K---N--------S--------K------K-K--------------------------------------------G---A-K------------K-------E---G--S----D----G-----------------------------P--------------L------------------A-T-------------------------------------------------S----K---P-------V------P-------------------------------------------A------------E------K-----------S--------------------------G------------L----------------P------------------------------------------V----G-------------------------------------------------P-------E----N-G----------------------------------------------------------------------------------------------V------E-------------L-----------------S---------------------K--E-----E---L-----I------R---R---K--------------------------------------R-----E----------------------E-F--------I------------Q--------K---------H-----G--------------R---G----M-----E----------K-------------S--N-----------------------------------------------------------------------------------------------------------------K-----------------------------S-----------T--------------K------S-D-------------A--------------------------------P-----------------------------------------K----------------E---------------K-----G-----K------------K-------AP--R----V----W------E--------L------------------------------------------G-G------C---------A--------N-------------------K---E-V--L--D-----------Y----S-----------------T------P----T---T---------N-------G----T---------------------P----------E-------A-------A-------L-------------------S-------------------------------E-------D-------------------I--------------------------------N--------------------------L-----------------------I-------R---------G---------------------------------------------------------T-----G------S----------------------------------------G------------------------G---------------------------------------------------------------------------------------------------------------Q-----L------Q-------------------------------------------------D---------------------------L---------------D---C------------------S-----------------------S--------------------S--------D----------------D---------E---------------------G----A---------A---------------------Q--------------------------N----S-------------------T-------------K-----P---S-------------A--T-------------------------------K----------------------------G------------------------------------------T-L--------G---------------------------G---------M-------F-----G-----------------ML----KG------L--V------G-S-K---------------S--------LSREDM--ESVLDK--MRDHLIAKNVAADIAVQLCESVANKLEG-K----VMG--TF-S--T--VT-S------T--VKQA-LQ----ESLVQI-L-Q----PQ-----------RRV-D--MLR--DI-MD-A--Q--------R--------------------R-Q----------R--PYVVTFCGVNGVGKSTNL-AKISFWLLENG-FSVLIAACDTFRAGAVEQLRTHTRRLSAL--H----PP-------EK--------HGGRT---M--VQLFEKGYG-KDA--AGIAMEAIAFARN---QG-----FDVVLVDTAGRMQDNAPLMTALAKLITVNTPDLVLFVGEALVGNEAVDQLVKFN-------RAL--------ADH--------SM--------------------------------A------Q---TPR----LIDGIVLTKFDTIDDKVGAAISMTYITSK-PIVFVGTGQTYCDLRSLNAKAVVAAL-MKA-------------------------------------------------------------------------------------------------------------------------------------------------------------------------------------------------------------------------------------------------------------------------------------------------------------------------------------------------------------------------------------------
>Mus_musculus@BAC29922
-------MLDFFTIFSKGGLVL--WC--------FQ--------G-----V--------SD------S-------C--T--G-----P-----V-NALIRSVL-LQ--ER-G--G-------------N---N----S----FT---H----E--------A-----L------TLKYKLDN-Q----------FELVFV---------------------------------------VG--F--QK--IL--T--L-----T------Y---V---DKL--ID------DV---H-------------R---L---------F--------------------RDK------Y-------R---------------------T-------------------E-------I---------------------------------Q--Q-----Q-------------------------S-------------------------------------------------A------------------------L-------S------------L------------------L--N----G------------T--------------------F--------------D--F--Q---ND------F-----L-------RL-------------------------------------------------LRE-----------------------------------A-------------------E---E--SS---------------------------K-----------------------------------------------------------------------I----R----A-P----T-T-------M----------KK---------F----------------E----D---S---EK-----A---------K----K-P---V----R-----S--------------------------M---I-----E------------------------------------------------------T-----R----------G---E-----------------------------------------K-----------------------------------------------------------------------------------------------------------T-----------------------------K--------------------E-------K---A-K---N--------N--------K------K-R--------------------------------------------G---A-K------------K-------E---G--S----D----G-----------------------------T--------------L------------------A-T-------------------------------------------------S----K---T-------A------P-------------------------------------------A------------E------K-----------S--------------------------G------------L----------------S------------------------------------------A----G-------------------------------------------------P-------E----N-G-----------------------------------------------------------------------------------------------------E-------------L-----------------S---------------------K--E-----E---L-----I------R---R---K--------------------------------------R-----E----------------------E-F--------I------------Q--------K---------H-----G--------------K---G----L-----D----------K-------------S--S-----------------------------------------------------------------------------------------------------------------K-----------------------------S-----------T--------------K------S-D-------------T--------------------------------P-----------------------------------------K----------------E---------------K-----G-----K------------K-------AP--R----V----W------E--------L------------------------------------------G-G------C---------A--------N-------------------K---E-V--L--D-----------Y----S-----------------T------P----T---T---------N-------G----T---------------------P----------E-------A-------A-------L-------------------S-------------------------------E-------D-------------------I--------------------------------N--------------------------L-----------------------I-------R---------G---------------------------------------------------------T-----G------P----------------------------------------G------------------------G---------------------------------------------------------------------------------------------------------------Q-----L------Q-------------------------------------------------D---------------------------L---------------D---C------------------S-----------------------S--------------------S--------D----------------D---------E---------------------G----A---------T---------------------Q--------------------------N------------------------T-------------K-----P---S-------------A--T-------------------------------K----------------------------G------------------------------------------T-L--------G---------------------------G---------M-------F-----G-----------------ML----KG------L--V------G-S-K---------------S--------LSREDM--ESVLDK--MRDHLIAKNVAADIAVQLCESVANKLEG-K----VMG--TF-S--T--VT-S------T--VKQA-LQ----ESLVQI-L-Q----PQ-----------RRV-D--MLR--DI-MD-A--Q--------R--------------------R-Q----------R--PYVVTFCGVNGVGKSTNL-AKISFWLLENG-FSVLIAACDTFRAGAVEQLRTHTRRLTAL--H----PP-------EK--------HGGRT---M--VQLFEKGYG-KDA--AGIAMEAIAFARN---QG-----FDVVLVDTAGRMQDNAPLMTALAKLITVNTPDLVLFVGEALVGNEAVDQLVKFN-------RAL--------ADH--------SM--------------------------------A------Q---TPR----LIDGIVLTKFDTIDDKVGAAISMTYITSK-PIVFVGTGQTYCDLRSLNAKAVVAAL-MKA-------------------------------------------------------------------------------------------------------------------------------------------------------------------------------------------------------------------------------------------------------------------------------------------------------------------------------------------------------------------------------------------
>Bos_taurus@ELR58862
-------MLDFFTIFSKGGLVL--WC--------FQ--------G-----V--------SD------S-------C--T--G-----P-----V-NALIRSVL-LQ--ER-G--G-------------N---N----S----FT---H----E--------A-----L------TLKYKLDN-Q----------FELVFV---------------------------------------VG--F--QK--IL--T--L-----T------Y---V---DKL--ID------DV---H-------------R---L---------F--------------------RDK------Y-------R---------------------T-------------------E-------I---------------------------------Q--Q-----Q-------------------------S-------------------------------------------------A------------------------L-------S------------L------------------L--N----G------------T--------------------F--------------D--F--Q---ND------F-----L-------RL-------------------------------------------------LRE-----------------------------------A-------------------E---E--SS---------------------------K-----------------------------------------------------------------------I----R----A-P----T-T-------M----------KK---------F----------------E----D---S---EK-----A---------K----K-P---V----R-----S--------------------------M---I-----E------------------------------------------------------T-----R----------G---E-----------------------------------------K-----------------------------------------------------------------------------------------------------------P-----------------------------K--------------------E-------K---A-K---N--------N--------K------KNK--------------------------------------------G---A-K------------K-------E---G--S----D----G-----------------------------P--------------L------------------A-T-------------------------------------------------S----K---A-------A------P-------------------------------------------A------------E------K-----------S--------------------------G------------L----------------P------------------------------------------V----G-------------------------------------------------P-------E----N-G----------------------------------------------------------------------------------------------E------E-------------L-----------------S---------------------K--E-----E---Q-----I------R---R---K--------------------------------------R-----E----------------------E-F--------I------------Q--------K---------H-----G--------------R---G----M-----E----------K-------------S--S-----------------------------------------------------------------------------------------------------------------K-----------------------------S-----------S--------------K------S-D-------------A--------------------------------P-----------------------------------------K----------------E---------------K-----G-----K------------K-------AP--R----V----W------A--------L------------------------------------------G-G------S---------A--------N-------------------K---E-V--L--D-----------Y----S-----------------T------P----T---T---------N-------G----A---------------------P----------E-------A-------A-------P-------------------P-------------------------------E-------D-------------------I--------------------------------N--------------------------L-----------------------I-------R---------G---------------------------------------------------------T-----G------P----------------------------------------G------------------------R---------------------------------------------------------------------------------------------------------------Q-----L------Q-------------------------------------------------D---------------------------L---------------D---C------------------S-----------------------S--------------------S--------D----------------D---------E---------------------G----A---------A---------------------Q--------------------------N----S-------------------T-------------K-----P---S-------------A--T-------------------------------K----------------------------G------------------------------------------T-L--------G---------------------------G---------M-------F-----G-----------------ML----KG------L--V------G-S-K---------------S--------LTREDM--ESVLDK--MRDHLIAKNVAADIAVQLCESVANKLEG-K----VMG--TF-S--T--VT-S------T--VKQA-LQ----ESLVQI-L-Q----PQ-----------RRV-D--MLR--DI-MD-A--Q--------R--------------------H-Q----------R--PYVVTFCGVNGVGKSTNL-AKISFWLLENG-FSVLIAACDTFRAGAVEQLRTHTRRLSAL--H----PP-------EK--------HGGRT---M--VQLFEKGYG-KDA--AGIAMEAIAFARN---QG-----FDVVLVDTAGRMQDNAPLMTALAKLITVNTPDLVLFVGEALVGNEAVDQLVKFN-------RAL--------ADH--------SM--------------------------------A------Q---TPR----LIDGIVLTKFDTIDDKVGAAISMTYITSK-PIVFVGTGQTYCDLRSLNAKAVVAAL-MKA-------------------------------------------------------------------------------------------------------------------------------------------------------------------------------------------------------------------------------------------------------------------------------------------------------------------------------------------------------------------------------------------
>Monodelphis_domestica@XP_001365549
-------MLDFFTIFSKGGLVL--WC--------FQ--------G-----V--------SD------S-------C--T--G-----P-----V-NALIRSVL-LQ--ER-G--G-------------N---N----S----FN---H----E--------A-----L------TLKYKLDN-Q----------FELVFV---------------------------------------VG--F--QK--IL--T--L-----T------Y---V---DKL--ID------DV---H-------------R---L---------F--------------------RDK------Y-------R---------------------T-------------------E-------I---------------------------------Q--Q-----H-------------------------S-------------------------------------------------A------------------------L-------S------------L------------------L--N----G------------T--------------------F--------------D--F--H---SD------F-----M-------HL-------------------------------------------------LRE-----------------------------------A-------------------E---E--SS---------------------------K-----------------------------------------------------------------------I----R----A-P----T-A-------M----------KK---------F----------------E----D---S---EK-----A---------K----K-T---V----R-----S--------------------------M---I-----E---------------------------------------------------------------------------------------------------------------------R-----------------------------------------------------------------------------------------------------------P-----------------------------K--------------------E-------K---A-K---S--------N--------K------KNK--------------------------------------------G---A-K------------K-------E---G--S----E----G-----------------------------S--------------S------------------S-A-------------------------------------------------N----K---G-------A------P-------------------------------------------T------------G------K-----------P--------------------------D------------L----------------P------------------------------------------T----G-------------------------------------------------P-------G----D-G----------------------------------------------------------------------------------------------V------E-------------L-----------------S---------------------K--E-----E---L-----M------R---K---K--------------------------------------R-----E----------------------E-F--------M------------Q--------K---------H-----G--------------R---G----A-----E----------K-------------S--S-----------------------------------------------------------------------------------------------------------------K-----------------------------S-----------S--------------K------S-D-------------A--------------------------------P-----------------------------------------K----------------E---------------K-----G-----K------------K-------AP--R----V----W------A--------L------------------------------------------G-G------S---------A--------N-----------------------E-A--L--D-----------Y----S-----------------P------P----T---T---------N-------G----T---------------------P----------E-------T-------T-------L-------------------P-------------------------------E-------D-------------------I--------------------------------N--------------------------L-----------------------I-------R---------G---------------------------------------------------------T-----Q------A----------------------------------------G------------------------G---------------------------------------------------------------------------------------------------------------Q-----L------Q-------------------------------------------------D---------------------------L---------------D---C------------------S-----------------------S--------------------S--------D----------------D---------E---------------------G----V---------T---------------------Q--------------------------N----S-------------------A-------------K-----P---S-------------A--S-------------------------------K----------------------------G------------------------------------------A-L--------G---------------------------G---------M-------F-----G-----------------ML----KG------L--V------G-S-K---------------S--------LSREDM--ESVLDK--MRDHLIAKNVAADIALQLCESVANKLEG-K----VMG--TF-S--T--VT-S------T--VKQA-LQ----ESLVQI-L-Q----PQ-----------RRV-D--MLR--DI-MD-A--Q--------R--------------------R-Q----------R--PYVVTFCGVNGVGKSTNL-AKISFWLLENN-FSVLIAACDTFRAGAVEQLRTHTRRLSAL--H----PP-------EN--------HGGRT---M--VHLFEKGYG-KDA--AGIAMEAISFARN---QA-----FDVVLVDTAGRMQDNAPLMTALAKLIAVNTPDLVLFVGEALVGNEAVDQLVKFN-------KAL--------ADH--------SM--------------------------------A------Q---TPR----LIDGIVLTKFDTIDDKVGAAISMTYITSK-PIVFVGTGQTYSDLRSLNAKAVVAAL-MKA-------------------------------------------------------------------------------------------------------------------------------------------------------------------------------------------------------------------------------------------------------------------------------------------------------------------------------------------------------------------------------------------
>Gallus_gallus@CAH65394
-------MLDFFTIFSKGGLVL--WC--------FQ--------G-----VRGP-----AS------A-------A--T--A-----P-----V-NALIRSVL-LQ--ER-G--G-------------N---N----S----FT---H----E--------A-----L------TLKYKLDN-Q----------FELVFV---------------------------------------VG--F--QK--IL--T--L-----T------Y---V---DKL--ID------DV---H-------------K---E---------F--------------------RDK------Y-------R---------------------N-------------------E-------F---------------------------------Q--Q-----K-------------------------G-------------------------------------------------A------------------------L-------G------------I------------------L--N----G------------T--------------------F--------------D--F--K---DD------F-----L-------RL-------------------------------------------------LRE-----------------------------------A-------------------E---E--SS---------------------------K-----------------------------------------------------------------------V----R----A-P----T-V-------M----------KT---------F----------------E----Q---S---VK-----S---------Q----K-T---V----K-----C--------------------------M---I-----E------------------------------------------------------T-----R----------G---E-----------------------------------------K-----------------------------------------------------------------------------------------------------------P-----------------------------K--------------------E-------K---V-K---N--------K--------K------N-K--------------------------------------------G---S-K------------K-------E---G--N----E----A-----------------------------V--------------T------------------A-S-------------------------------------------------N----K---T-------A------P-------------------------------------------G------------E------K-----------Q--------------------------S------------S----------------A------------------------------------------A----G-------------------------------------------------D-------K----E-------------------------------------------------------------------------------------------------------E-------------L-----------------T---------------------K--D-----E---I-----L------Q---K---N--------------------------------------R-----E----------------------E-F--------F------------K--------R---------H-----M--------------K---A----G-----E----------K-------------S--S-----------------------------------------------------------------------------------------------------------------K-----------------------------S-----------P--------------K------P-D-------------A--------------------------------Q-----------------------------------------K----------------E---------------K-----G-----K------------K--------P--R----V----W------D--------L------------------------------------------G-N----------------S--------N-------------------A---K-V--L--D-----------Y----S-----------------N------S----T---T---------N-------G----N---------------------S----------E-------A-------S-------P-------------------M-------------------------------E-------D-------------------F--------------------------------D-------PD-------------MA--L-----------------------R-------D---------R---------------------------------------------------------N-----R------E----------------------------------------P------------------------G---------------------------------------------------------------------------------------------------------------R-----L------Y-------------------------------------------------D---------------------------L---------------E---Y------------------E-----------------------S--------------------D--------EEA-E------------E---------E---------------------K----I---------I---------------------Q--------------------------N----T-------------------S-------------K-----P---S-------------T--K-------------------------------K----------------------------G------------------------------------------G-L--------G---------------------------G---------M-------F-----G-----------------ML----KG------L--V------G-S-K---------------S--------LTRQDM--DPVLEK--MKDHLIAKNVAAEIAVQLCESVAKKLEG-K----VMG--TF-T--T--VT-S------T--VKQA-LQ----EALVQI-L-Q----PQ-----------RRV-D--VLR--DV-MD-A--Q--------R--------------------H-R----------R--PYVVTFCGVNGVGKSTNL-AKISFWLIENG-FSVLIAACDTFRAGAVEQLRTHTRRLNAL--H----PP-------ES--------HGGRT---M--VQLYEKGYG-KDA--AGIAMEAISYARN---QG-----FDVVLVDTAGRMQDNAPLMTALAKLIAVNAPDLVLFVGEALVGNEAVDQLVKFN-------KAL--------ADH--------SM--------------------------------A------Q---TPR----LIDGIVLTKFDTIDDKVGAAISMTYITSK-PIVFVGTGQTYCDLRSLNAKAVVAAL-MKA-------------------------------------------------------------------------------------------------------------------------------------------------------------------------------------------------------------------------------------------------------------------------------------------------------------------------------------------------------------------------------------------
>Petromyzon_marinus@51799682.10
-------MLDFFTIFSKGGIVL--WC--------FQ--------G-----V--------NG------C-------F--T--E-----P-----V-NALIRSVI-LQ--EK-G--S-------------N---N----S----FS---H----E--------A-----L------MLKYKLDN-E----------FELVFV---------------------------------------VG--Y--QK--IL--T--L-----T------Y---V---DKF--VD------DI---H-------------K---E---------F--------------------RDK------Y-------R---------------------N-------------------E-------L---------------------------------Q--Q-----K-------------------------G-------------------------------------------------V------------------------L-------G------------L------------------I--N----G------------S--------------------F--------------E--F--S---AD------F-----Q-------RM-------------------------------------------------LWE-----------------------------------A-------------------T---E--TS---------------------------K-----------------------------------------------------------------------M----S----F-P----T-V-------M----------KT---------F----------------E----Q---S---QK-----S---------Q----K-T---V----K-----S--------------------------M---I-----Q------------------------------------------------------I-----T----------G---E-----------------------------------------------------------------------------------------------------------------------------------------------------------------------------------K--------------------E-------N---K-K---G--------K--------A------A-K--------------------------------------------N---E-N------------G------------------------------------------------------K--------------E------------------L-Q-------------------------------------------------M----L---K-------S------P-------------------------------------------V------------P------E-----------S--------------------------M------------PKIS-------------G------------------------------------------D----G-------------------------------------------------D-------R----S-------------------------------------------------------------------------------------------------------S---NG--------I-----------------I---------------------F--E-----E---K-----I------L---K---K--------------------------------------P-----E----------------------E-L--------F---------------------R---------K-----Q--------------A---K----I-----K--------------NITK------K--T-----------------------------------------------------------------------------------------------------------------K-----------------------------A-----------P--------------K------P-T-------------------------------------------------------------------------------------------------------------------------------------K------------T--------D--R----V----W----------------------------------------------------------------------------------------------------------------------D-----------F----N-----------------D------K----P---V---------K-------GLS--D---------------------G----------P-------TE------N-------T-------------------GTE-----------------------------D-------I-------------------S--------------------------------T-------PE-------------SR--E-----------------------M-----------------V---------------------------------------------------------G-----T------L----------------------------------------K------------------------G---------------------------------------------------------------------------------------------------------------D-----L------P-------------------------------------------------S---------------------------V---------------E------------------------------------------------------------------------------------------------------------------------------------------------------------------------------------------------------------------------------------------P---R-------------V--R-------------------------------R----------------------------G--------------------------------------------I--------G---------------------------G---------V-------F-----G-----------------ML----KG------L--V------G-S-K---------------S--------LTREDL--EPVLEK--MKDHLIAKNVAAEISLQLCESVANKLEG-K----VQG--TF-K--T--VT-S------T--VKQA-LQ----DSLLKI-L-Q----PK-----------RHV-D--ILR--DV-IE-A--K--------K--------------------K-K----------Q--PYVITFCGVNGVGKSTNL-AKVTFWLIENE-FSVLVAACDTFRAGAVEQLRTHTRHLSAL--H----PP-------EN--------HGGRP---M--VQLFERGYG-KDA--AGIAMEAKQFGEA---QG-----VDVVLVDTAGRMQNNTPLMVALAKLIAVNIPDLVLFVGEALVGNEAVDQLVKFN-------RAL--------ADN--------SH--------------------------------M------E---KPR----LIDGIVLTKFDTIDDKVGAAVSMTYITGQ-PIVFVGTGQTYCDLRRLDVESVVHAL-MK--------------------------------------------------------------------------------------------------------------------------------------------------------------------------------------------------------------------------------------------------------------------------------------------------------------------------------------------------------------------------------------------
>Squalus_acanthias@CT01070725.H1.1
-------MLDFFTIFSKGGIVL--WC--------FQ--------G-----V--------SS------P-------F--S--G-----T-----V-NALIRSVI-LQ--ER-G--G-------------N---N----S----FT---H----E--------A-----L------TLKYKLDN-E----------FELLFV---------------------------------------VG--Y--QK--IL--T--L-----T------Y---V---DKF--ID------DI---H-------------M---Q---------F--------------------RDK------Y-------R---------------------N-------------------Q-------L---------------------------------Q--Q-----Q-------------------------G-------------------------------------------------V------------------------L-------G------------L------------------L--S----G------------S--------------------F--------------D--F--S---DD------F-----R-------GL-------------------------------------------------LRA-----------------------------------A-------------------E---E--RT---------------------------K-----------------------------------------------------------------------G----K----A-P----S-V-------M----------KT---------F----------------E----Q---S---DK-----S---------K----K-T---V----K-----S--------------------------M---I-----E------------------------------------------------------I-----R----------G---E-----------------------------------------K-----------------------------------------------------------------------------------------------------------G-----------------------------K--------------------E-------N---K-K---N--------K--------K------E-A--------------------------------------------P---V-P------------E------------------------------------------------------V--------------S------------------A-A-------------------------------------------------E----K---K-------T------E-------------------------------------------V------------Q------L-----------K--------------------------A------------AVTV-------------A------------------------------------------A----G-------------------------------------------------D-------A----N-------------------------------------------------------------------------------------------------------Q---NG--------L-----------------T---------------------Q--E-----E---I-----I------Q---K---N--------------------------------------R-----E----------------------E-F--------F------------R--------R---------K-----M--------------G---K----D-----K----------KESCSSSS------S--S-----------------------------------------------------------------------------------------------------------------K-----------------------------S-----------P--------------K------P-I-------------------------------------------------------------------------------------------------------------------------------------K------------K--------K--T----V----W------L--------L------------------------------------------D-S----------------N--------N-------------------A---S-TRGL--D-----------Y----S-----------------E------K----P---V---------N-------G----Q---------------------P----------R-------TF------N-------N-------------------G-------------------------------D-------D-------------------S--------------------------------S-------VD-------------VN--L-----------------------C-----------------R---------------------------------------------------------G-----S------M----------------------------------------A------------------------G---------------------------------------------------------------------------------------------------------------D-----L------K-------------------------------------------------T---------------------------V---------------D---Y------------------D-----------------------S---------------CE---E--------EEE-E------------E---------E---------------------E----V---------V---------------------Q--------------------------E----I-------------------S-------------N-----T---S-------------V--K-------------------------------K----------------------------G------------------------------------------G-F--------G---------------------------G---------M-------F-----G-----------------ML----KG------L--V------G-S-K---------------S--------LTPQDM--EPVLDK--MKDHLIAKNVAADIAVQLCESVAKKLEG-K----VMG--TF-S--T--VT-S------T--VKQA-LQ----DSLVQI-L-Q----PK-----------RRI-D--ILR--DV-IE-A--Q--------K--------------------Q-R----------R--PFVIAFCGVNGVGKSTNL-AKITFWLMENG-F-----------------------------------------------------------------------------------------------------------------------------------------------------------------------------------------------------------------------------------------------------------------------------------------------------------------------------------------------------------------------------------------------------------------------------------------------------------------------------------------------------------------------------------------------------------------------------------------------------------------------------------------------------------------------------------------------------
>Danio_rerio@XP_697518
-------MLDFFAIFSKGGIVL--WC--------FQ--------GAG---V--------TE------S-------F--T--G-----P-----V-NALIRSVI-LQ--ER-S--G-------------N---N----F----FT---H----N--------T-----L------SLKYKLDN-E----------FELVFV---------------------------------------VG--F--QA--NL--M--L-----K------Y---V---DKF--ID------DV---Q-------------L---H---------F--------------------RDR------Y-------K---------------------N-------------------E-------L---------------------------------E--Q-----R-------------------------G-------------------------------------------------A------------------------L-------K------------F------------------L--L----N------------N--------------------Y--------------E--F--E---DD------F-----H-------RL-------------------------------------------------LRE-----------------------------------A-------------------E---E--SS---------------------------K-----------------------------------------------------------------------A----K----G-P----A-S-------M----------RT---------F----------------E----Q---S---QK-----S---------K----K-T---V----K-----S--------------------------M---I-----E------------------------------------------------------T-----R----------D---A-----------------------------------------D-----------------------------------------------------------------------------------------------------------K-----------------------------S--------------------K-------E---Q-G---G--------K--------K------S-K--------------------------------------------N---A-K------------Q-------E---A--E----S----G----------------G-----------DK--------------A------------------K-A-------------------------------------------------A----S---Q-------A------P-------------------------------------------A------------K------K-----------A----------------------------------------------------------------------------------------------------------------------------------------------------------V-------E----N-G----------------------------------------------------------------------------------------------S------E-------------S-----------------L---------------------T--Q-----D---E-----I------E---R---N--------------------------------------R-----A----------------------K-F--------I------------S--------K---------Q--------------------L---G----G-----G----------K-------------P--E-----------------------------------------------------------------------------------------------------------------K-----------------------------P-----------S--------------K------S-P-------------K--------------------------------P-----------------------------------------Q----------------G---------------K-----P-----K------G-----K-------VN--R----V----W------D--------M------------------------------------------G-G------K---------S--------S-------------------G---E----L--D-----------Y----S-----------------G------T----N---G---------N-------N----S---------------------N----------N-------A-------K---------------------------S-------------------------------E-------D-------------------N--------------------------------D-------AT-------------AEP-A-----------------------I-------Q---------V---------------------------------------------------------E-----S------M----------------------------------------K------------------------G---------------------------------------------------------------------------------------------------------------D-----L------R-------------------------------------------------G---------------------------V---------------D---Y------------------E-----------------------S--------------------S--------D----------------D---------E-----------------------DE-E---------VE-EEE-KK-VV----------VT-------------------------N----T-------------------K-------------K-----T---G-------------A--K-------------------------------R----------------------------S------------------------------------------G-F--------G---------------------------G---------M-------F-----G-----------------ML----KG------L--V------G-S-K---------------N--------LTQEDM--EPVLDK--MKDHLIAKNVAAEIASQLCDSVAKKLEG-K----VMG--TF-T--T--VA-S------T--VKQA-LQ----DSLVQI-L-Q----PK-----------RRV-D--ILR--DV-LE-A--R--------S--------------------Q-R----------K--PFVITFCGVNGVGKSTNL-AKISYWLIENG-FTVLIAACDTFRAGAVEQLRTHQRRLNSL--H----PP-------EK--------HGGQP---A--VQLFEKGYG-KDA--AGIAMEAIAFARN---QG-----FDVVLIDTAGRMQDNAPLMTALAKLIAVNTPDLVLFVGEALVGNEAVDQLVKFN-------RAL--------ADH--------SK--------------------------------S------D---KPR----LIDGIVLTKFDTIDDKVGAAISMTYITGQ-PIVFVGTGQTYSDLRSLNARAVVSAL-MKA-------------------------------------------------------------------------------------------------------------------------------------------------------------------------------------------------------------------------------------------------------------------------------------------------------------------------------------------------------------------------------------------
>Danio_rerio@XP_697518DP1
-------MLDFFAIFSKGGIVL--WC--------FQ--------GAG---V--------TE------S-------F--T--G-----P-----V-NALIRSVI-LQ--ER-S--G-------------N---N----F----FT---H----N--------T-----L------SLKYKLDN-E----------FELVFV---------------------------------------VG--F--QA--NL--M--L-----K------Y---V---DKF--ID------DV---Q-------------L---H---------F--------------------RDR------Y-------K---------------------N-------------------E-------L---------------------------------E--Q-----R-------------------------G-------------------------------------------------A------------------------L-------K------------F------------------L--L----N------------N--------------------Y--------------E--F--G---DD------F-----H-------RL-------------------------------------------------LRE-----------------------------------A-------------------E---E--SS---------------------------K-----------------------------------------------------------------------A----K----G-P----A-S-------M----------RT---------F----------------E----Q---S---QK-----S---------K----K-T---V----K-----S--------------------------M---I-----E------------------------------------------------------T-----K----------D---A-----------------------------------------D-----------------------------------------------------------------------------------------------------------K-----------------------------S--------------------K-------E---Q-G---G--------K--------K------S-K--------------------------------------------N---A-K------------K-------E---A--E----S----G----------------G-----------DK--------------A------------------K-A-------------------------------------------------A----S---Q-------A------P-------------------------------------------A------------K------K-----------A----------------------------------------------------------------------------------------------------------------------------------------------------------V-------E----N-G----------------------------------------------------------------------------------------------S------E-------------S-----------------L---------------------T--Q-----D---E-----I------E---R---N--------------------------------------R-----A----------------------K-F--------I------------S--------K---------Q--------------------L---G----G-----G----------K-------------P--E-----------------------------------------------------------------------------------------------------------------K-----------------------------P-----------S--------------K------S-P-------------K--------------------------------P-----------------------------------------Q----------------G---------------K-----P-----K------G-----K-------VN--R----V----W------D--------M------------------------------------------G-G------K---------S--------S-------------------G---E----L--D-----------Y----S-----------------G------T----N---G---------N-------N----S---------------------N----------D-------A-------K---------------------------S-------------------------------E-------D-------------------N--------------------------------D-------AT-------------AEP-A-----------------------I-------Q---------V---------------------------------------------------------E-----S------M----------------------------------------K------------------------G---------------------------------------------------------------------------------------------------------------D-----L------R-------------------------------------------------G---------------------------V---------------D---Y------------------E-----------------------S--------------------S--------D----------------D---------E-----------------------DE-E---------VE-EEE-KK-VV----------VT-------------------------N----T-------------------K-------------K-----T---G-------------A--K-------------------------------R----------------------------S------------------------------------------G-F--------G---------------------------G---------M-------F-----G-----------------ML----KG------L--V------G-S-K---------------N--------LTQEDM--EPVLDK--MKDHLIAKNVAAEIASQLCDSVAKKLEG-K----VMG--TF-T--T--VA-S------T--VKQA-LQ----DSLVQI-L-Q----PK-----------RRV-D--ILR--DV-LE-A--R--------S--------------------Q-R----------K--PFVITFCGVNGVGKSTNL-AKISYWLIENG-FTVLIAACDTFRAGAVEQLRTHQRRLNSL--H----PP-------EK--------HGGQP---A--VQLFEKGYG-KDA--AGIAMEAIAFARN---QG-----FDVVLIDTAGRMQDNAPLMTALAKLIAVNTPDLVLFVGEALVGNEAVDQLVKFN-------RAL--------ADH--------SK--------------------------------S------D---KPR----LIDGIVLTKFDTIDDKVGAAISMTYITGQ-PIVFVGTGQTYSDLRSLNARAVVSAL-MKA-------------------------------------------------------------------------------------------------------------------------------------------------------------------------------------------------------------------------------------------------------------------------------------------------------------------------------------------------------------------------------------------
>Ciona_savignyi@37862244.4
-------MLDFFSIFSKGGIVL--WCYT------FQ--------G-----V--------KA------N-------F--T--E-----P-----I-NALIKTVL-LQ-------------------------------------------------------------------------------------------------------------------------------------VG--F--QK--VL--T--L-----L------Y---V---DKL--IT------DV---H-------------R---D---------F--------------------RDR------Y-------R---------------------K-------------------K-------L---------------------------------L--D-----S-------------------------SL------------------------------------------------A------------------------W-------I------------T------------------V--N----F------------N--------------------Y--------------D--N--Q---FS------L-----L-------RS-------------------------------------------------NAE-----------------------------------V-------------------K---E--SN---------------------------K-----------------------------------------------------------------------V----------------T-T-------M----------RT---------F----------------D----K---S---GK-----S---------Q----K-T---I----K-----S--------------------------M---T-----I------------------------------------------------------------------------------------------------------------------------------------------------------------------------------------------------------------------------------------------------------------------------------------D-------K---N-K---E--------A--------K------E-V--------------------------------------------E---T-K------------K-------K----------------------------------------------------------------------------------P-------------------------------------------------S----T---P-------K------A-------------------------------------------K------------K-------------------------------------------------------------------------------------------------------------------------------------------------------------------------------------------------------------------------------------------------------------------------------------------------------------------------------------------------------------------------------------------------------------------------------------------------------------------------------------------------------------------------------------------------------------------------------------------------------------------------------------------------------------------------------------------K-----------------------------K-------------------------------------------------T--------------------------------S-----------------------------------------Q----------------K---------------K-----G-----K------------S-------A---R----V----W------E--------N------------------------------------------G-G------N---------SK-------D-------------------A---E-A--L--D-----------Y----S-----------------G------L----Q---N-----------------E----P---------------------L----------T-------N-------G-------H-------------------G-------------------------------E-------E-------------------N--------------------------------N--------------------------I-----------------------T-------D---------E---------------------------------------------------------Q-----V---------------------------------------------------------------------------------------------------------------------------------------------------------------------------------------------------------------------------------------------------------------------------------------------------------------------------------------------------------------------------------------------------------------------------------------------------------------------------------------------------------------------------------------------------------------------------------------------------------------------------------------------------------------------------------------------------------------------------------------------------------------------------------------------------------------------------------------------------------------------------------IA-S------T--VKQS-LN----ESLVQI-L-T----PK-----------RRV-D--ILR--DV-LE-A--Q--------R--------------------A-G----------K--PYVITFCGVNGVGKSTNL-AKICFWLMENG-FRVLIAACDTFRAGAVEQLRTHKTRLHTL--H----PP-------SM--------HGGRD---G--VCLFEKGYG-KDA--AGIAMQAINAAKE---QR-----YDVVLVDTAGRMQDNEPLMRSLAKLITVNTPDLVLFVGEALVGNEAVDQLVKFN-------QAL--------ADY--------SN--------------------------------S------E---KPR----TIDGIVLTKFDTIDDKVGAAISMTYTTGQ-PIVFVGTGQSYPDLRSLNAKAVVHAL-LK--------------------------------------------------------------------------------------------------------------------------------------------------------------------------------------------------------------------------------------------------------------------------------------------------------------------------------------------------------------------------------------------
>Ciona_intestinalis@XP_002122258
-------MLDFFSIFSKGGIVL--WCYT------FQ--------G-----V--------KA------S-------F--T--E-----P-----I-NALIKTVL-LQ--ER-G--G-------------T---S----H----FT---H----G--------A-----L------QMQYKLDN-E----------FELIFV---------------------------------------VG--Y--QK--VL--T--L-----L------Y---V---DKL--IT------DV---H-------------R---D---------F--------------------RDR------Y-------R---------------------Q-------------------K-------L---------------------------------L--D-----G-------------------------SL------------------------------------------------S------------------------W-------I------------T------------------L--N----F------------S--------------------Y--------------D--N--Q---FS------I-----L-------RS-------------------------------------------------NAE-----------------------------------V-------------------K---E--SK---------------------------K-----------------------------------------------------------------------V----------------T-T-------M----------RT---------F----------------D----K---S---EK-----S---------K----K-T---I----K-----S--------------------------M---T-----I------------------------------------------------------------------------------------------------------------------------------------------------------------------------------------------------------------------------------------------------------------------------------------D-------K---N-K---D--------A--------K------D-A--------------------------------------------E---I-K------------K-------K----------------------------------------------------------------------------------T-------------------------------------------------N----S---P-------K------P-------------------------------------------E------------K------VVKAN-VEAPAVQ--------------------------P------------S----------------V------------------------------------------P----Q-------------------------------------------------P-------N----N-T----------------------------------------------------------------------------------------------L------D--------------------------------------------------------P-----D---V-----I------A---R---N--------------------------------------R-----E----------------------A-L--------A------------K--------R---------A-----A--------------A---S----K-----A----------K-------------G--K-----------------------------------------------------------------------------------------------------------------K-----------------------------A-------------------------------------------------A--------------------------------P-----------------------------------------K----------------K---------------T-----G-----K------------S-------A---R----V----W------Q--------N------------------------------------------G-G------N---------AK-------D-------------------A---E-S--L--D-----------R----S-----------------G------N----T---N---------K-------D----A---------------------L----------T-------N-------G-------H-------------------S-------------------------------H-------D-------------------D--------------------------------N--------------------------V-----------------------T-------A---------E---------------------------------------------------------Q-----KNWVNTSS---------------------------------------------------------------------------------------------------------------------------------------------------------------------------------K-----I------Q-------------------------------------------------D---------------------------L---------------E---I------------------D-----------------------E--------------------E--------EIL-E----DEEE-YE-D---------E---------------------D----V---------E---------------------E--------------------------D----V-------------------E-------------E-----Q---A-------------N--T-------------------------------K----------------------------K------------------------------------------S-S--------G---------------------------G---------I-------F-----S-----------------MF----RG------L--V------G-S-K---------------A--------LTKEAL--QPVLNS--MRDHLIGKNVAADIAEKMCDSVANKLEG-K----MVG--TF-S--T--IA-S------T--VKQS-LN----DSLVLI-L-T----PK-----------RRV-D--ILR--DV-LE-A--Q--------R--------------------A-G----------K--PYVITFCGVNGVGKSTNL-AKICFWLMENG-FRVMIAACDTFRAGAVEQLRTHKTRLHTL--H----PP-------SM--------HGGRD---G--VNLFEKGYG-KDA--AGIAMQAINAARE---QR-----YDVVLVDTAGRMQDNEPLMRSLAKLITVNSPDLVLFVGEALVGNEAVDQLVKFN-------QAL--------ADY--------SN--------------------------------A------E---NPR----SIDGIVLTKFDTIDDKVGAAISMTYTTGQ-PIVFVGTGQSYPDLRRLNAKAVVHAL-LK--------------------------------------------------------------------------------------------------------------------------------------------------------------------------------------------------------------------------------------------------------------------------------------------------------------------------------------------------------------------------------------------
>Cystodytes_dellechiajei@Cdel112898.H1.1
-------MLDFFSVFSKGGIVL--WCYT------FQ--------G-----V--------KS------N-------F--S--D-----P-----I-NALIKTVI-LQ--ER-G--G-------------S---A----E----LT---Y----G--------Q-----L------KMKYKLDN-E----------FELVFV---------------------------------------VG--Y--QR--IL--S--L-----M------Y---V---D----------------------------------------------------------------------------------------------------------------------------------------------------------------------------------------------------------------------------------------------------------------------------------------------------------------------------------------------------------------------------------------------------------------------------------------------------------------------------------------------------------------------------------------------------------------------------------------------------------------------------------------------------------------------------------------------------------------------------------------------------------------------------------------------------------------------------------------------------------------------------------------------------------------------------------------------------------------------------------------------------------------------------------------------------------------------------------------------------------------------------------------------------------------------------------------------------------------------------------------------------------------------------------------------------------------------------------------------------------------------------------------------------------------------------------------------------------------------------------------------------------------------------------------------------------------------------------------------------------------------------------------------------------------------------------------------------------------------------------------------------------------------------------------------------------------------------------------------------------------------------------------------------------------------------------------------------------------------------------------------------------------------------------------------------------------------------------------------------------------------------------------------------------------------------------------------------------------------------------------------------------------------------------------------------------------------------------------------------------------------------------------------------------------------------------------------------------------------------------------------------------------------------------------------------------------------------------------------------------------------------------------------------------------------------------------------------------------------------------------------------------------------------------------------------------------------------------------------------------------------------------------------------------------------------------------------------------------------------------------------------------------------------------------------------------------------------------------------------------------------------------------------------------------------------------------------------------------------------------------------------------------------------------------------------------------------------------------------------------------------------------------------------------------------------------------------------------------------------------------------------------------------------------------------------------------------------------------------------------------------------------------------------------------------------------------------------------------------------------------------------------------K----VLG--TF-N--T--IA-A------T--VKQS-LQ----DSLVQI-L-T----PK-----------RRV-D--ILR--DV-LE-A--Q--------R--------------------L-S----------R--PYTIVFCGVNGVGKSTNL-AKICFWLMENG-FRVMIAACDTFRAGAVEQLVTHTARLHAL--H----PP-------SM--------HGGRD---N--VCLFQKGYG-KDA--AGIAMQAIKTAQE---QR-----YDVVLIDTAGRMQDNEPLMRALAKLITVNVPDLVLFVGEALVGNEAVDQLVKFN-------QAL--------ADF--------SK--------------------------------E------E---NPR----LI-----------------------------------------------------------------------------------------------------------------------------------------------------------------------------------------------------------------------------------------------------------------------------------------------------------------------------------------------------------------------------------------------------------------------------------------------------
>Molgula_tectiformis@67835073.4
---------------------------------------------------------------------------------------------------------E--ER-S--G-------------S---S----Q----FT---H----G--------T-----L------KLKYKLDN-E----------FELVFV---------------------------------------VG--Y--QK--FL--M--L-----S------Y---I---DKL--LD------DV---H-------------R---R---------F--------------------RDA------H-------K---------------------Q-------------------Q-------L---------------------------------I--G-----C-------------------------Q-------------------------------------------------F------------------------S-------S------------L------------------I--K----T------------K--------------------F--------------S--F--E---SK------F-----Q-------EM-------------------------------------------------LKL-----------------------------------A-------------------E---A--SN---------------------------D---------------------------------------------------------------------------------K-P----K-E-------M----------KS---------F----------------Q----D---S---AK-----S---------Q----K-T---V----D-----S--------------------------M-----------------------------------------------------------------------------------------------------------------------------------------------------------------------------------------------------------------------------------------------------------------------------------------------------------------------------------------------------------------------------------------------------------------------------------------------------------------------------------------------------------------------------------------------------------------------------------------------------------------------------------------------------------------------------------------------------------------------------------------------------------------------------------------------------------------------------------------------------------------------------------------------------------------------------------------------------------------------------------------------------------------------------------------------------------------------------------------------------------------------------------------------------------------------------------------------------------------------------------------------------------------------------------------------------------------------------------------------------------------------------------------------------------------------------------------------------------------------------------------------------------------------------------------------------------------------------------------------------------------------------------------------------------------------------------------------------------------------------------------------------------------------------------------------------------------------------------------------------------------------------------------------------------------------------------------------------------------------------------------------------------------------------------------------------------------------------------------------------------------------------------------------------------------------------------------------------------------------------------------------------------------------------------------------------------------------------------------------------------------------------------------------------------------------------------------------------------------------------------------------------------------------------------------------------------------------------------------------------------------------------------------------------------------------------------------------------------------------------------------------------------------------------------------------------------------------------------------------------------------------------------------------------------------------------------------------------------------------------------------------------------------------------------------------------------------------------------------------------------------------------------------------------------------------------------------------------------IIEKGYD-KDA--ASIAMQAINYAKD---AC-----YDVVLVDTAGRMQDNEPLMRSLSKLIAINQPDLVLFVGEALVGNEAVDQLTKFN-------QAL--------ADY--------SR--------------------------------M------E---NPR----LIDGIVLTKFDTIDDKVGAAISMTYTTGQ-PIVFVGTGQSYPDLRSINAKAVVNAL-LK--------------------------------------------------------------------------------------------------------------------------------------------------------------------------------------------------------------------------------------------------------------------------------------------------------------------------------------------------------------------------------------------
>Molgula_gulf@CT01091002.H1.1
---------------------------------------------------------------------------------------------------------------------------------------------------------------------------------------------------------------------------------------------------------------------------------------------------------------------------------------------------------------------------------------------------------------------------------------------------------------------------------------------------------------------------------------------------------------------------------------------------------------------------------------------------------------------------------------------------------------------------------------------------------------------------------------------------------------------------------------------------------------------------------------------------------------------------------------------------------------------------------------------------------------------------------------------------------------------------------------------------------------------------------------------------------------------------------------------------------------------------------------------------------------------------------------------------------------------------------------------------------------------------------------------------------------------------------------------------------------------------------------------------------------------------------------------------------------------------------------------------------------------------------------------------------------------------------------------------------------------------------------------------------------------------------------------------------------------------------------------------------------------------------------------------------------------------------------------------------------------------------------------------------------------------------------------------------------------------------------------------------------------------------------------------------------------------------------------------------------------------------------------------------------------------------------------------------------------------------------------------------------------------------------------------------------------------------------------------------------------------------------------------------------------------------------------------------------------------------------------------------------------------------------------------------------------------------------------------------------------------------------------------------------------------------------------------------------------------------------------------------------------------------------------------------------------------------------------------------------------------------------------------------------------------------------------------------------------------------------------------------------------------------------------------------------------------------------------------------------------------------------------------------------------------------------------------------------------------------------------------------------------------------------------------------------------------------------------------------------------------------------------------------------------------------------------------------------------------------------------------------------------------------------------------------------------------------------------------------------------------------------------------------------------------------------------------------------------------------------------------------------------------------------------------------------------------------------------------------------------------------------------------------------------------------------------------LEG-K----VLG--TF-S--S--VA-S------T--VKQC-VQ----ETLVQI-L-T----PK-----------RRV-D--ILR--DV-LE-A--Q--------R--------------------N-R----------K--QYVITFCGVNGVGKSTNL-AKVCFWLLENG-FNVLVAACDTFRAGAVEQLRTHVVRLNTL--H----PI-------ND--------KFSRD---R--VGLFEKGYG-KDA--AGIAMQAISYAKD---TG-----YDVVLVDTAGRMQDNEPLMRSLSKLIAVNQPDLVLFVGEALVGNEAVDQLTKFN-------QAL--------ADY--------SR--------------------------------M------D---NPR----LIDGIVLTKFDTIDDKVGAAISMTYTTGQ-PIVFVGTGQSYPDLRSLNAKAVVNAL-LK--------------------------------------------------------------------------------------------------------------------------------------------------------------------------------------------------------------------------------------------------------------------------------------------------------------------------------------------------------------------------------------------
>Bostrichobranchus_pilularis@Bpil71854.H1.1
--------------------------------------------G-----I--------NA------E-------Y--A--G-----------V-NALIKSVI-LE--ER-S--G-------------S---V----G----FN---F----N--------A-----L------HLKYRLDN-E----------FELVFV---------------------------------------LG--Y--QK--NL--T--L-----G------Y---V---DKL--ID------DV---H-------------K---S---------F--------------------RDS------Y-------K---------------------Q-------------------V-------L---------------------------------L--N-----A-------------------------E-------------------------------------------------F------------------------L-------T------------L------------------L--K----S------------E--------------------F--------------S--Y--S---KC------F-----K-------EL-------------------------------------------------LKT-----------------------------------A-------------------E------------------------------------------------------------------------------------------------------------------------------------------------------------------------------------------------------------------------------------------------------------------------------------------------------------------------------------------------------------------------------------------------------------------------------------------------------------------------------------------------------------------------------------------------------------------------------------------------------------------------------------------------------------------------------------------------------------------------------------------------------------------------------------------------------------------------------------------------------------------------------------------------------------------------------------------------------------------------------------------------------------------------------------------------------------------------------------------------------------------------------------------------------------------------------------------------------------------------------------------------------------------------------------------------------------------------------------------------------------------------------------------------------------------------------------------------------------------------------------------------------------------------------------------------------------------------------------------------------------------------------------------------------------------------------------------------------------------------------------------------------------------------------------------------------------------------------------------------------------------------------------------------------------------------------------------------------------------------------------------------------------------------------------------------------------------------------------------------------------------------------------------------------------------------------------------------------------------------------------------------------------------------------------------------------------------------------------------------------------------------------------------------------------------------------------------------------------------------------------------------------------------------------------------------------------------------------------------------------------------------------------------------------------------------------------------------------------------------------------------------------------------------------------------------------------------------------------------------------------------------------------------------------------------------------D--S-------------------------------K----------------------------Q------------------------------------------Q-S--------T---------------------------N---------F-------F-----S-----------------AF----KG------L--V------G-S-K---------------A--------LTKKTW--NLALDK--MRDLLIGKNVAADIAEKLCDSVATKLEG-K----VLG--TF-T--S--VA-S------T--VKQS-VQ----DTLVQI-L-T----PK-----------RRV-D--ILR--DV-LE-T--Q--------R--------------------N-N----------K--QYIITFCGVNGVGKSTNL-AKICFWLLENG-FHVLVAACDTFRAGAVEQLRTHVVRLNSL--H----KP--------V--------GNGRE---R--VALFEKGYG-KDA--AGIAMQAINYAKX---FK-----XDVVLVDTAGRMQDNEPLMRSLAKLITINNPNLVLFVGEALVGNEAVDQLTKFN-------QAL--------ADF--------SQ--------------------------------S------N---NPR----LIDGIVLTKFDTIDDKVGAAISMTYTTGQ-PIVFVGTGQSYPDLRNLNAKAVVNAL-L---------------------------------------------------------------------------------------------------------------------------------------------------------------------------------------------------------------------------------------------------------------------------------------------------------------------------------------------------------------------------------------------
>Paracentrotus_lividus@CT01070710.H1.1
-------MLDLFTIFSKGGIVL--WC--------FQ--------G-----T--------CQ------A-------F--G--T-----P-----V-NSLIKSVI-LQ--ER-G--G-------------S---N----S----FS---H----G--------T-----L------TLKYKLDN-E----------FELVFV---------------------------------------VA--Y--QN--IL--S--L-----A------Y---I---DKF--ID------DI---H-------------R---A---------F--------------------RDK------Y-------K---------------------D-------------------D-------L--------------------------------------------------------------------KS------------------------------------------------G---------------------------------------------R------------------I--F----G------------Q--------------------F--------------D--F--A---DD------F-----Q-------RV-------------------------------------------------LKE-----------------------------------A-------------------E---K---S---------------------------K---------------V---------------------------------------------V---------A----K----K-G----K-Q-------M----------KS---------F----------------E----E---S---HK-----S---------K----K-T---V----A-----S--------------------------M---I-----I------------------------------------------------------D-----P--------S-K---E-----------------------------------------------------------------------------------------------------------------------------------------------------------------------------------E--------------------KNVTNK-AK---K-----------------------------------------------------------------------------G---N----------------------K---T-------E----S----------------------------------------------------------------------------------------------------------------------------------------------------------------------------------------------------S------P-----------Q--------------------------H------------A--------------------K--K------------------------------P----A----K----Q--------------------------------------------P-------ETI--N------D--N--G--------SLD----------------E----------------E---------------T---IRR-N--RE--------K------------------------------------------------------------------------------------------------------------------------------------------------------------------LFN-K--------N------------K----------------------------------------------------------------------------------P----------------------------------K-----------K----V--E-K-------SPK----V--------------------------------V-S-K----P-----------------------------S-----------K--------------K------T-K--------------Q-------A-T------TW-G-------M---G----GN-------AK-DMDSLDWSE------------------------------------------------------------------------------------------------------------------------------------------------------------------------------------------------------------------------------------------------------------------------------------------------------------------------------------KP----P-------G-------T--------------------N------------------------------G-------T----T--------D-K-QNG---------------------------------------------------------------------------------------------------------------------------------------------------------------------D------K---------------------------------E------F------------------------D-----L---------------------------------------------------------------------------------------------------------E-----D------ES-AWVGTMKGELPNI---DGLNEEEQ-----------------------------------------------------------------------------------------------------------------------------------------------------------------E---------E-----------------------EE-E---------EE-EEE-QV-QK----------TE-------------------------S----K-------------------P-------------K-----A---Q-------------A--K-------------------------------R----------------------------G------------------------------------------S-R--------F---------------------------G---------M-------F-----N-----------------MF----RG------L--V------G-S-K---------------T--------LDKETM--APILDK--MRDHLTAKNVARDIAEKLCESVATKLEG-K----VLG--TF-E--R--VT-S------V--VKEA-LQ----ESLVQI-L-S----PR-----------RRV-D--ILR--DA-LD-A--K--------A--------------------R-N----------Q--PFSITFCGVNGVGKSTNL-AKICFWLIENG-FRVLIAACDTFRAGAV--------------------------------------------------------------------------------------------------------------------------------------------------------------------------------------------------------------------------------------------------------------------------------------------------------------------------------------------------------------------------------------------------------------------------------------------------------------------------------------------------------------------------------------------------------------------------------------------------------------------------------------------------------------------------------------
>Patiria_miniata@CT01100730.H2.1
-------MLDLFTIFSKGGIVL--WY--------FQ--------G-----T--------CQ------A-------L--G--S-----P-----V-NALIKSVI-LQ--ER-G--G-------------S---S----T----FE---H----G--------S-----L------TLKYKLDN-E----------FELIFV---------------------------------------VA--Y--QK--IL--S--L-----S------Y---V---DKF--ID------DV---H-------------L---E---------F--------------------RDK------Y-------K---------------------E-------------------D-------L--------------------------------------------------------------------KI------------------------------------------------G---------------------------------------------S------------------L--F----G------------K--------------------F--------------D--F--T---GE------F-----Q-------QL-------------------------------------------------LQQ-----------------------------------A-------------------E---K--ES---------------------------R---------------D---------------------------------------------K---------A----K----I-G----K-Q-------M----------RT---------F----------------E----E---S---QK-----S---------K----K-T---V----A-----S--------------------------M---K-----I------------------------------------------------------E-----P--------K-K---E-----------------------------------------------------------------------------------------------------------------------------------------------------------------------------------E--------------------KNKTNKAKK---A-----------------------------------------------------------------------------A---V----------------------K---P-------E----P----------------------------------------------------------------------------------------------------------------------------------------------------------------------------------------------------A------S-----------Y--------------------------P------------D--------------------N--H------------------------------Q----W----Q----Q------------------------------------------------------------------------------------------------------------------------------------------------------------------------------------------------------------------------------------------------------------------------------------------------------------------------------------------------------------------------------------------------------------------------------------------------------------------------------------------------------------------------------------------------------------------------------------------------------------------------------------------------------------------------------------------------------------------------------------------------------------------------------------------------------------------------------------------------------------------------------------------------------------------------------------------------------------------------------------------------------------------------------------------------------------------------------------------------------------------------------------------------------------------------------------------------------------------------------------------------------------------------------------------------------------------------------------------------------------------------------------------------------------------------------------------------------------------------------------------------------------------------------------------I---------QPSK-KN--------------------------------------------------------------------------------------------------------------------------------------------------------------------------------------------------------------KQR-RA-EA----------ADR------------------------A----N-------------------I-------------R-----Q---K-------------S--T-------------------------------K----------------------------S------------------------------------------S-G--------F---------------------------G---------V-------F-----N-----------------MF----RG------L--V------G-S-K---------------S--------LTKEDM--APAMNK--MQDHLIAKNVARDIAEKLCDSVSTKLEG-K----VMG--TL-S--R--VT-S------V--IREG-IE----ESLVQI-L-S----PR-----------RRI-D--ILR--DA-ME-A--R--------S--------------------R-G----------K--PYSMVFCGVNGVGKSTNL-AKICFWLVENG-FSVLIAACDTFRAGAVEQLRTHTSHLNAL--H----PA-------EK--------HDGGS---P--VQLYEKGYG-KDA--AGIAMEAIKYARD---CH-----FDVVLIDTAGRMQDNEPLMRALSKLIKINQPELVLFVGEALVGNEAVDQLTKFN-------RAL--------ADH--------SD--------------------------------M------D---QPR----LIDGIVLTKFDTIDDKVGAAISMTYTTGQ-PIVFVGTGQTYRDLRKLNVKAVVKAL-LKA-------------------------------------------------------------------------------------------------------------------------------------------------------------------------------------------------------------------------------------------------------------------------------------------------------------------------------------------------------------------------------------------
>Branchiostoma_floridae@CT01070719.H1.1
-------MLDLFTIFSKGGIVL--WY--------FQ--------G-----V--------NQ------V-------L--T--E-----P-----V-NALIKTVI-LQ--ER-G--S-------------V---S----S----FQ---H----G--------S-----L------TLEYKLDN-E----------FELIFV---------------------------------------VA--Y--QK--IL--Q--L-----S------Y---I---DKF--ID------DV---R-------------R---E---------F--------------------RDK------Y-------A---------------------Q-------------------D-------L---------------------------------R--D------------------------------------------------------------------------------------------------------------------G------------N------------------V--M----R------------D--------------------F--------------D--F--T---EE------F-----Q-------RL-------------------------------------------------LKK-----------------------------------A-------------------E---A--SA---------------------------K---------------N---------------------------------------------Q---------A----K----Q-P----R-Q-------M----------RT---------F----------------E----E---S---QK-----S---------Q----K-S---V----A-----S--------------------------L---K-----V------------------------------------------------------D--------------K-K---K-----------------------------------------------------------------------------------------------------------------------------------------------------------------------------------E--------------------KEKENVGKK---K-----------------------------------------------------------------------------G---K----------------------A---P-------K----D----------------------------------------------------------------------------------------------------------------------------------------------------------------------------------------------------I------D---------------------------------------------------S--------------------S--L------------------------------P----V----L----D--------------------------------------------T-------TVI---------N--G--G--------TVNTGG------GG-GGEGQ----------------D---------------T---IQR-N--REEF----FKK------------------------------------------------------------------------------------------------------------------------------------------------------------------MTG-K--------G------------S----------------------------------------------------------------------------------K----------------------------------K-----------N----I--G-T-------SPK----P--------------------------------E-KEK----E-----------------------------K-----------K--------------K------G-K--------------A-------P-T------KW-A-------H---G----GS-------SK-DAKILDFSG------------------------------------------------------------------------------------------------------------------------------------------------------------------------------------------------------------------------------------------------------------------------------------------------------------------------------------DK----E---------------S--------------------N------------------------------G-------T----M--------A-G-EED--------------------------------L--G----DT-------------EVR-K-----------------------D-------GELK--SVGDL-Y---------EEEEE----------------EE-----------------------DDDE--E------E---------------------------------E------I------------------------Q-----Q---------------------------------------------------------------------------------------------------------K-----D------S-------------------------------------------------K-------------------------------------------K-----------------------------------------------------------------------------------------------------------------------------------------------------------------------------------------------------------------------------------------------------------------------------------------------S----------------------------R------------------------------------------L-R-----FG-F---------------------------G---------V-------F-----N-----------------MF----KG------L--V------G-Q-K---------------T--------VTAEAM--APVLDK--MKDHLIGKNVAADIADQLCTSVATKLEG-R----VLG--TF-S--G--VT-S------T--IRQA-IR----DSLVQI-L-T----PK-----------RRI-D--ILR--DV-ME-A--K--------S--------------------Q-N----------R--PYTITFCGVNGVGKSTNL-AKICFWLVENG-FRVLIAACDTFRAGAVEQLRTHARRMAAL--H----PP-------EH--------HSGVK---M--VQLYEKGYG-KDA--AGIAMEAINFARE---QR-----IDVVLVDTAGRMQDNEPLMRALSKLIKVNQPELVLFVGEALVGNDSVDQLTKFN-------QAL--------ADF--------SS--------------------------------M------E---NPR----LIDGILLTKFDTIDDKVGAAISMTYTTGQ-PVVFVGTGQTYTDLKALNVQAVVNAL-LK--------------------------------------------------------------------------------------------------------------------------------------------------------------------------------------------------------------------------------------------------------------------------------------------------------------------------------------------------------------------------------------------
>Saccoglossus_kowalevskii@XP_002738227
-------MLDLFTIFSKGGIVL--WY--------FQ--------G-----T--------CQ------A-------L--A--P-----S-----V-NALIKSVI-LQ--ER-A--G-------------S---N----T----YT---H----D--------A-----V------TLKYKLDN-E----------FELVFV---------------------------------------VA--Y--QK--IL--T--L-----S------Y---I---DKF--ID------DV---H-------------Q---E---------F--------------------RDK------Y-------K---------------------D-------------------D-------L--------------------------------------------------------------------KQ------------------------------------------------G---------------------------------------------N------------------L--S----G------------C--------------------F--------------D-QF--T---TT------F-----K-------DM-------------------------------------------------LKM-----------------------------------A-------------------E---S--SS---------------------------K---------------V---------------------------------------------E---------A----R----K-P----V-Q-------M----------RS---------F----------------E----Q---S---QK-----S---------K----K-T---V----S-----S--------------------------M---I-----I------------------------------------------------------D-----P--------K-K---E-----------------------------------------------------------------------------------------------------------------------------------------------------------------------------------E--------------------KGKENK-NK---Q-----------------------------------------------------------------------------NAVKA----------------------K---S-------Q----S----------------------------------------------------------------------------------------------------------------------------------------------------------------------------------------------------S------P-----------V----------------INGNDAGVKEDEILK--------------------------------------------------------------------------------------------------------------------------------------------------------------------------------------------------------------------------N--RA--------K------------------------------------------------------------------------------------------------------------------------------------------------------------------LFN-K--------M------------K----------------------------------------------------------------------------------P----------------------------------K-----------E----K--K-K-------TIKA---T--------------------------------P-E-P----D-----------------------------K-----------K--------------K------G-K--------------Q-------A-R------IW-N-------N---S----GG-------TK-DSKTLDFSD------------------------------------------------------------------------------------------------------------------------------------------------------------------------------------------------------------------------------------------------------------------------------------------------------------------------------------SK----Q-------A-------D--------------------V------------------------------A-------A----M----------Q-MNG---------------------------------------------------------------------------------------------------------------------------------------------------------------------T------N---------------------------------E------A------------------------D-----I---------------------------------------------------------------------------------------------------------K-----D------VI-GYVGTMKGELENI---------ETES-EGESEDEEINDKSKTEPKSKS-------------------------------------------Q-----------------------------------------------------------------------------------------------------------------------------------------------------------------------------------------------------------------------------------------------------------------------------------------------Y----------------------------G-----------------------------------------------------F---------------------------G---------M-------F-----N-----------------VF----KG------L--V------G-S-K---------------T--------LTKEDI--EPVLTK--MRDHLICKNVASDIADKLCESVATKLEG-K----VLG--TF-D--R--VT-S------A--VKQS-LN----ESLIQI-L-S----PK-----------RRI-D--ILR--DV-LD-A--K--------N--------------------H-S----------R--PYVITFCGVNGVGKSTNL-AKICFWLIENG-FRVLVAACDTFRAGAVEQLRTHTRKLNAL--H----PP-------QS--------HSGAQ---M--VQLYEKGYG-KDA--AGIAMEAINYGK-----------------------------------LIKINQPDLVLFVGEALVGNEAVDQLVKFN-------QAL--------ADH--------SQ--------------------------------M------E---NPR----LIDGILLTKFDTIDDKV--------------------------------------------------------------------------------------------------------------------------------------------------------------------------------------------------------------------------------------------------------------------------------------------------------------------------------------------------------------------------------------------------------------------------------------
>Oikopleura_dioica@CBY08451
-------MLDFFSILSKGGLVL--WYFQ------AD--------L-----L--------KL------D-------F--Q--A-----A-----V-NEMIKYAL-ID---K-N--S-------------G--------T----FH---Y----N--------K-----L------ALQSELDN-E----------FDLVFI---------------------------------------VG--Y--QN--FL--Q--L-----T------Y---I---DKL--LS------EV---K-------------K---R---------F--------------------RDM------Y-------K---------------------N-------------------R-------L--------------------------------------------------------------------ED------------------------------------------------G---------I---A------------------G------------H------------------V--E----T------------N--------------------F--------------E-GF--D---SL------F-----K-------KT-------------------------------------------------LAQ-----------------------------------V-------------------E---Y--DS---------------------------K-----------------------------------------------------------------------N----A----A-P----K-K-------P----------KS---------F----------------Q----Q---S---EK-----S---------S----K-T---IKG--S-----G--------------------------L---I-------------------------------------------------------------------------------------------------------------------------------------------------------------------------------------------------------------------------------------------------------------------------------------------------------------------------------------------------------------------------------------------------------------------------------------------------------------------------------------------------------------------------------------------------------------------------------------------------------------------------------------------------------------------------------------------------------------------------------------------------------------------------------------------------------------------------------------------------------------------------ETKEEKKQRELENKARNE---------------L---DDE-E--IE--------R------------------------------------------------------------------------------------------------------------------------------------------------------------------NRE-L--------L------------R--------G-------------------------------------------------------------------------K----------------------------------Y-----------N----KTTS-P-------K-P----A--------------------------------K--------------------------------------------------K--------------E------K-G--------------------------------------------------------------------------------------------------------------------------------------------------K-------KK--KEAR-K----W------P--------G------------------------------------------E-G-T----K------------------E-------------------D---F-K--A--L-----------D----YS-----------------------K----AS--L-------G-DA------P------AMIKPT-TE--DKEA-----K-----------GTM----R-------G-------E--------------------V------------------------------K-------G----L--------V-V-EEL---------------------------------------------------------------------------------------------------------------------------------------------------------------------D------I---------------------------------D-------------------------------------------------------------------------------------------------------------------------------------------------------------------------------------------------------------------------------------------------------------------------------------------------------------------------------------------------------------------------------------------------------------------------------------------------------------S-------------------N-------------T----------------------------------------------------------S----------------------------A------------------------------------------T-S--------S---------------------------S---------M-------L-----S-----------------MF----KT------L--V------S-Q-K---------------E--------LTEASI--DPILQK--YKDNLISKNVASEIATKLISAVKNKLVG-Q----TIG--TF-S--S--IK-K------A--VFNG-LE----ESLVQI-L-T----PR-----------RRV-D--ILR--DV-LH-A--K--------G--------------------E-G----------R--PYSITFCGVNGVGKSTNL-AKICFWLVENG-FRIMIAACDTFRAGAVEQLKTHVHRINGV--H----AD-------S--------------------VKLFEQGYG-KDP--ATIAMHAISAARD---QG-----YDVCLIDTAGRMQDNEPLMRALAKLIAINRPDAVLFVGEALVGNDAIDQLTKFN-------KSL--------ANH--------SQ--------------------------------S------N---NPR----LIDGIVLSKFDTIDDKVGAAISMTYTTGQ-PIVFIGTGQTYKDLNSLNPKAVVNLL-LR--------------------------------------------------------------------------------------------------------------------------------------------------------------------------------------------------------------------------------------------------------------------------------------------------------------------------------------------------------------------------------------------
>Xenoturbella_bocki@SRA69186.H1.1
-------------------------------------------------------------------------------------------------------------------------------------------------------------------------------------------------------------------------------------------------------------------------------------------------------------------------------------------------------------------------------------------------------------------------------------------------------------------------------------------------------------------------------------------------------------------------------------------------------------------------------------------------------------------------------------------------------------------------------------------------------------------------------------------------------------------------------------------------------------------------------------------------------------------------------------------------------------------------------------------------------------------------------------------------------------------------------------------------------------------------------------------------------------------------------------------------------------------------------------------------------------------------------------------------------------------------------------------------------------------------------------------------------------------------------------------------------------------------------------------------------------------------------------------------------------------------------------------------------------------------------------------------------------------------------------------------------------------------------------------------------------------------------------------------------------------------------------------------------------------------------------------------------------------------------------------------------------------------------------------------------------------------------------------------------------------------------------------------------------------------------------------------------------------------------------------------------------------------------------------------------------------------------------------------------------------------------------------------------------------------------------------------------------------------------------------------------------------------------------------------------------------------------------------------------------------------------------------------------------------------------------------------------------------------------------------------------------------------------------------------------------------------------------------------------------------------------------------------------------------------------------------------------------------------------------------------------------------------------------------------------------------------------------------------------------------------------------------------------------------------------------------------------------------------------------------------------------------------------------------------------------------------------------------------------------------------------------------------------------------------------------------------------------------------------------------------------------------------------------------------------------------------------------------------------------------------------------------------------------------------------------------------------------------------------------------------------------------------------------------------------------------------------------------------------------------------------------------------------------------------------------------------------------------------------------------------------------------------------------------------------------------------------------------LCESVATKLEG-K----VLG--TF-S--G--VA-T------T--VKNS-VD----ESLVQI-L-S----PH-----------RRV-N--ILR--DA-LA-A--K--------K--------------------Q-N----------R--PFSITFCGVNGVGKSTNL-AKICFWLIENG-LRVL--------------------------------------------------------------------------------------------------------------------------------------------------------------------------------------------------------------------------------------------------------------------------------------------------------------------------------------------------------------------------------------------------------------------------------------------------------------------------------------------------------------------------------------------------------------------------------------------------------------------------------------------------------------------------------------------------
>Dendrodoa_grossularia@Dvar42959.H1.1
---------------------------------------------------------------------------------------------------------------------------------------------------------------------------------------------------------------------------------------------------------------------------------------------------------------------------------------------------------------------------------------------------------------------------------------------------------------------------------------------------------------------------------------------------------------------------------------------------------------------------------------------------------------------------------------------------------------------------------------------------------------------------------------------------------------------------------------------------------------------------------------------------------------------------------------------------------------------------------------------------------------------------------------------------------------------------------------------------------------------------------------------------------------------------------------------------------------------------------------------------------------------------------------------------------------------------------------------------------------------------------------------------------------------------------------------------------------------------------------------------------------------------------------------------------------------------------------------------------------------------------------------------------------------------------------------------------------------------------------------------------------------------------------------------------------------------------------------------------------------------------------------------------------------------------------------------------------------------------------------------------------------------------------------------------------------------------------------------------------------------------------------------------------------------------------------------------------------------------------------------------------------------------------------------------------------------------------------------------------------------------------------------------------------------------------------------------------------------------------------------------------------------------------------------------------------------------------------------------------------------------------------------------------------------------------------------------------------------------------------------------------------------------------------------------------------------------------------------------------------------------------------------------------------------------------------------------------------------------------------------------------------------------------------------------------------------------------------------------------------------------------------------------------------------------------------------------------------------------------------------------------------------------------------------------------------------------------------------------------------------------------------------------------------------------------------------------------------------------------------------------------------------------------------------------------------------------------------------------------------------------------------------------------------------------------------------------------------------------------------------------------------------------------------------------------------------------------------------------------------------------------------------------------------------------------------------------------------------------------------------------------------------------------------------------------------------A-S------T--VKEC-LN----ESLVQI-L-T----PK-----------RRV-D--ILR--DV-LD-A--Q--------R--------------------N-K----------H--PYVITFCGVNGVGKSTNL-AKICFWLVENG-FRVLIAACDTFRAGAVEQLRTHVARLNTL--H----PA-------EN--------HGGNT---A--VHLFEKGYG-KDA--AGIAMQAVNAARD---LR-----FDVVLVDTAGRMQDNEPL----------------------------------------------------------------------------------------------------------------------------------------------------------------------------------------------------------------------------------------------------------------------------------------------------------------------------------------------------------------------------------------------------------------------------------------------------------------------------------------------------------------------------------------------------------------------------
>Phallusia_mammilata@CT01091002.H1.1
-----------------------------------------------------------------------------------------------------------------------------------------------------------------------------------------------------------------------------------------------------------------------------------------------------------------------------------------------------------------------------------------------------------------------------------------------------------------------------------------------------------------------------------------------------------------------------------------------------------------------------------------------------------------------------------------------------------------------------------------------------------------------------------------------------------------------------------------------------------------------------------------------------------------------------------------------------------------------------------------------------------------------------------------------------------------------------------------------------------------------------------------------------------------------------------------------------------------------------------------------------------------------------------------------------------------------------------------------------------------------------------------------------------------------------------------------------------------------------------------------------------------------------------------------------------------------------------------------------------------------------------------------------------------------------------------------------------------------------------------------------------------------------------------------------------------------------------------------------------------------------------------------------------------------------------------------------------------------------------------------------------------------------------------------------------------------------------------------------------------------------------------------------------------------------------------------------------------------------------------------------------------------------------------------------------------------------------------------------------------------------------------------------------------------------------------------------------------------------------------------------------------------------------------------------------------------------------------------------------------------------------------------------------------------------------------------------------------------------------------------------------------------------------------------------------------------------------------------------------------------------------------------------------------------------------------------------------------------------------------------------------------------------------------------------------------------------------------------------------------------------------------------------------------------------------------------------------------------------------------------------------------------------------------------------------------------------------------------------------------------------------------------------------------------------------------------------------------------------------------------------------------------------------------------------------------------------------------------------------------------------------------------------------------------------------------------------------------------------------------------------------------------------------------------------------------------------------------------------------------------------------------------------------------------------------------------------------------------------------------------------------------------------------------------------------------------------------------------------------------------------------------------------------------------------------------------------------------------FWLMENG-FRVMIAACDTFRAGAVEQLR---------------------------------------------------KGYG-KDA--AGIAMQAIYAARD---QR-----YDVVLVDTAGRMQDNEPLMRALAKLISVNSPDLVLFVGEA------------------------------------------------------------------------------------------------------------------------------------------------------------------------------------------------------------------------------------------------------------------------------------------------------------------------------------------------------------------------------------------------------------------------------------------------------------------------------------------------------------------------------------------------------
>Polyandrocarpa_maxima@Pmax25315.H1.2
-------------------------------------------------------------------------------------------------------------------------------------------------------------------------------------------------------------------------------------------------------------------------------------------------------------------------------------------------------------------------------------------------------------------------------------------------------------------------------------------------------------------------------------------------------------------------------------------------------------------------------------------------------------------------------------------------------------------------------------------------------------------------------------------------------------------------------------------------------------------------------------------------------------------------------------------------------------------------------------------------------------------------------------------------------------------------------------------------------------------------------------------------------------------------------------------------------------------------------------------------------------------------------------------------------------------------------------------------------------------------------------------------------------------------------------------------------------------------------------------------------------------------------------------------------------------------------------------------------------------------------------------------------------------------------------------------------------------------------------------------------------------------------------------------------------------------------------------------------------------------------------------------------------------------------------------------------------------------------------------------------------------------------------------------------------------------------------------------------------------------------------------------------------------------------------------------------------------------------------------------------------------------------------------------------------------------------------------------------------------------------------------------------------------------------------------------------------------------------------------------------------------------------------------------------------------------------------------------------------------------------------------------------------------------------------------------------------------------------------------------------------------------------------------------------------------------------------------------------------------------------------------------------------------------------------------------------------------------------------------------------------------------------------------------------------------------------------------------------------------------------------------------------------------------------------------------------------------------------------------------------------------------------------------------------------------------------------------------------------------------------------------------------------------------------------------------------------------------------------------------------------------------------------------------------------------------------------------------------------------------------------------------------------------------------------------------------------------------------------------------------------------------------------------------------------------------------------------------------------------------------------------------------------------------------------------------------------------------------------------------------------------------------------------------------------------------------------------------------------------------------------------------------------------------------------------------------------------------------------------------------------------------------------------------------------------AMQAINAARD---QH-----FDVVLVDTAGRMQDNEPLMRSLAKLMAVNSPDLVLFVGEALVGNEAVDQLVKFN-------QAL--------ADF--------SQ--------------------------------M------A---NPR----LIDGIVLTKFDTIDDKVGAAISMTYTTGQ-PIVFVGTGQSYPDLRSLNAKAIVNVL-LK--------------------------------------------------------------------------------------------------------------------------------------------------------------------------------------------------------------------------------------------------------------------------------------------------------------------------------------------------------------------------------------------
>Lethenteron_japonicum@DC613174.H1.1
------------------------------------------------------------------------------------------------------------------------------------------------------------------------------------------------------------------------------------------------------------------------------------------------------------------------------------------------------------------------------------------------------------------------------------------------------------------------------------------------------------------------------------------------------------------------------------------------------------------------------------------------------------------------------------------------------------------------------------------------------------------------------------------------------------------------------------------------------------------------------------------------------------------------------------------------------------------------------------------------------------------------------------------------------------------------------------------------------------------------------------------------------------------------------------------------------------------------------------------------------------------------------------------------------------------------------------------------------------------------------------------------------------------------------------------------------------------------------------------------------------------------------------------------------------------------------------------------------------------------------------------------------------------------------------------------------------------------------------------------------------------------------------------------------------------------------------------------------------------------------------------------------------------------------------------------------------------------------------------------------------------------------------------------------------------------------------------F--E-----E---N-----I------L---K---K--------------------------------------P-----E----------------------E-L--------F---------------------R---------K-----Q--------------A---N----K-----K--------------KITK------K--T-----------------------------------------------------------------------------------------------------------------K-----------------------------A-----------P--------------K------P-T-------------------------------------------------------------------------------------------------------------------------------------K------------T--------D--R----V----W----------------------------------------------------------------------------------------------------------------------D-----------F----N-----------------D------K----P---V---------K-------GLS--Y---------------------G----------P-------TE------N-------T-------------------GTE-----------------------------D-------I-------------------S--------------------------------T-------PE-------------SR--E-----------------------M-----------------V---------------------------------------------------------G-----R------R----------------------------------------I------------------------G---------------------------------------------------------------------------------------------------------------D-----L------P-------------------------------------------------S---------------------------V---------------EYENIEEEEDKVEKVEKVVVKQKS---------------N---------------------------------------------------------------------------------------------------------------------------------------------------------------------------------------------------K---Q-------------S--G-------------------------------R----------------------------G--------------------------------------------I--------G---------------------------G---------V-------F-----G-----------------ML----KG------L--V------G-S-K---------------S--------LTREDL--EPVLEK--MKDHLIAKNVAAEISSQLCESVANK----------------------------------------------------------------------------------------------------------------------------------------------------------------------------------------------------------------------------------------------------------------------------------------------------------------------------------------------------------------------------------------------------------------------------------------------------------------------------------------------------------------------------------------------------------------------------------------------------------------------------------------------------------------------------------------------------------------------------------------------------------------------------------------------------------------------------------------------------------------------------------
>Apostichopus_japonicus@CT01110418.H1.1
-------MLDLFTIFSKGGIVL--WY--------FQ--------G-----T--------YE------A-------F--G--P-----P-----V-NSLIKSII-LQ--ER-G--G-------------D---N----S----FN---H----G--------A-----L------TLKYKLDN-E----------FELVFV---------------------------------------VA--Y--QN--II--R--L-----S------Y---I---DKF--LD------DI---Q-------------R---A---------F--------------------RAK------Y-------E---------------------D-------------------A-------L--------------------------------------------------------------------RT------------------------------------------------R---------------------------------------------S------------------Y--G----G------------N--------------------F--------------E--F--T---SE------F-----R-------TT-------------------------------------------------LKD-----------------------------------A-------------------V---A--SS---------------------------D-----------------------------------------------------------------------A----Q----K-K----V-E-------M----------KS---------F----------------E----E---S---SK-----S---------K----K-T---I----N-----S--------------------------M---I-----M------------------------------------------------------N-----A--------G-D---D-----------------------------------------------------------------------------------------------------------------------------------------------------------------------------------E--------------------K-------K---K-----------------------------------------------------------------------------G---A----------------------G---A-------D----G----------------------------------------------------------------------------------------------------------------------------------------------------------------------------------------------------T------P--------------------------------------------------------------------------------------------------------------------------------------------------------------------------------------------------------------------------------------------------------------------------------------------------------------------------------------------------------------------------------------------------------------------------------------------------------------------------------------------------------------------------------------------------------------------------------------------------------------------------------------------------------------------------------------------------------------------------------------------------------------------------------------------------------------------------------------------------------------------------------------------------------------------------------------------------------------------------------------------------------------------------------------------------------------------------------------------------------------------------------------------------------------------------------------------------------------------------------------------------------------------------------------------------------------------------------------------------------------------------------------------------------------------------------------------------------------------------------------------------------------------------------------------------------------------------------------------------------------------------------------------------------------------------------------------------------------------------------------------------------------------------------------------------------------------------------------------------------------------------------------------------------------------------------------------------------------------------------------------------------------------------------------------------------------------------------------------------------------------------------------------------------------------------------------------------------------------------------------------------------------------------------------------------------------------------------------------------------------------------------------------------------------------------------------------------------------------------------------------------------------------------------------------------------------------------------------------------------------------------------------------------------------------------------------------------------------------------------------------------------------------------------------------------------------------------------------------------------------------------------------------------------------------------------------------------------------------------------------------------------------------------------------------------------------------------------------------------------------------------------------------------------------------------------------------
>Anolis_carolinensis@XP_003225761
-------MLDFFTIFSKGGLVL--WC--------FQ--------G-----VRGP-----AA------A-------C--T--A-----P-----V-NALIRSVL-LQ--ER-G--G-------------N---N----S----FT---H----E--------A-----L------TLKYKLDN-Q----------FELVFV---------------------------------------VG--F--QK--IL--T--L-----T------Y---V---DKL--ID------DV---H-------------K---E---------F--------------------RDK------Y-------R---------------------N-------------------E-------F---------------------------------Q--Q-----K-------------------------G-------------------------------------------------T------------------------L-------G------------I------------------L--N----G------------T--------------------F--------------D--F--K---ED------F-----L-------HL-------------------------------------------------LRD-----------------------------------A-------------------E---E--SS---------------------------K-----------------------------------------------------------------------V----R----A-P----T-A-------M----------KT---------F----------------E----Q---S---AK-----S---------Q----K-T---V----K-----S--------------------------M---I-----E------------------------------------------------------N-----R----------G---E-----------------------------------------K-----------------------------------------------------------------------------------------------------------P-----------------------------K--------------------E-------K---T-K---N--------K--------K------N-K--------------------------------------------G---S-K------------K-------E---G--ESML-Q----L-----------------------------I--------------V------------------A-T-------------------------------------------------P----K---T-------V------P-------------------------------------------S------------V------K-----------Q--------------------------EPA----------A----------------A------------------------------------------A----G-------------------------------------------------D-------R----E-------------------------------------------------------------------------------------------------------E-------------L-----------------T---------------------K--D-----E---I-----L------Q---R---N--------------------------------------R-----E----------------------E-F--------F------------R--------K---------R-----M--------------K---V----G-----E----------K-------------S--N-----------------------------------------------------------------------------------------------------------------K-----------------------------S-----------P--------------K------P-D-------------A--------------------------------Q-----------------------------------------K----------------D---------------K-----G-----K------------K--------P--R----V----W------D--------L------------------------------------------G-N----------------S--------N-------------------A---K-V--L--D-----------Y----S-----------------N------S----T---S---------N-------G----N---------------------A----------D-------T-------C-------P-------------------M-------------------------------E-------D-------------------F--------------------------------D-------AE-------------ML--V-----------------------S-------D---------R---------------------------------------------------------N-----H------E----------------------------------------P------------------------G---------------------------------------------------------------------------------------------------------------L-----L------R-------------------------------------------------E---------------------------I---------------E---C------------------E-----------------------S--------------------E--------EEM-E------------E---------E---------------------K----V---------V---------------------Q--------------------------S----S-------------------S-------------S-----T---S-------------A--K-------------------------------K----------------------------G------------------------------------------G-L--------G---------------------------G---------M-------F-----G-----------------ML----KG------L--V------G-S-K---------------S--------LAKEDM--DPVLEK--MKDHLIAKNVAAEIAVQLCESVAKKLEG-K----VMG--TF-T--T--VT-S------T--VKQA-LQ----ESLVQI-L-Q----PQ-----------RRV-D--VLR--DV-MD-A--Q--------R--------------------H-R----------R--PYVITFCGVNGVGKSTNL-AKISFWLIENG-FSVLIAACDTFRAGAVEQLRTHTRRLNAL--H----PP-------EN--------HSGRV---M--VQLYEKGYG-KDA--AGIAMEAILYARN---QG-----FDVVLVDTAGRMQDNAPLMTALAKLIAVNTPDLVLFVGEALVGNEAVDQLVKFN-------KAL--------ADH--------SM--------------------------------A------Q---TPR----LIDGIVLTKFDTIDDKVGAAISMTYITSK-PIVFVGTGQTYCDLRSLNAKAVVAAL-MKA-------------------------------------------------------------------------------------------------------------------------------------------------------------------------------------------------------------------------------------------------------------------------------------------------------------------------------------------------------------------------------------------
>Meleagris_gallopavo@XP_003212705
-----------------------------------------------------------------------------------------------------XL-LE--ER-G--G-------------N---N----S----FT---H----E--------A-----L------TLKYKLDN-Q----------FELVFV---------------------------------------VG--F--QK--IL--T--L-----T------Y---V---DKL--ID------DV---H-------------K---E---------F--------------------RDK------Y-------R---------------------N-------------------E-------F---------------------------------Q--Q-----K-------------------------G-------------------------------------------------A------------------------L-------G------------I------------------L--N----G------------T--------------------F--------------D--F--K---DD------F-----L-------RL-------------------------------------------------LRE-----------------------------------A-------------------E---E--SS---------------------------K-----------------------------------------------------------------------V----R----A-P----T-V-------M----------KT---------F----------------E----Q---S---MK-----S---------Q----K-T---V----K-----C--------------------------M---I-----E------------------------------------------------------T-----R----------G---E-----------------------------------------K-----------------------------------------------------------------------------------------------------------P-----------------------------K--------------------E-------K---V-K---N--------K--------K------N-K--------------------------------------------G---S-K------------K-------E---G--N----E----A-----------------------------V--------------T------------------V-S-------------------------------------------------S----K---A-------A------P-------------------------------------------G------------E------K-----------Q--------------------------S------------S----------------A------------------------------------------T----G-------------------------------------------------D-------K----E-------------------------------------------------------------------------------------------------------E-------------L-----------------T---------------------K--D-----E---I-----L------Q---K---N--------------------------------------R-----E----------------------E-F--------F------------K--------R---------H-----M--------------K---A----G-----E----------K-------------S--S-----------------------------------------------------------------------------------------------------------------K-----------------------------S-----------S--------------K------P-D-------------A--------------------------------Q-----------------------------------------K----------------E---------------K-----G-----K------------K--------P--R----V----W------D--------L------------------------------------------G-N----------------S--------N-------------------A---K-V--L--D-----------Y----S-----------------N------S----T---T---------N-------G----N---------------------S----------E-------A-------S-------P-------------------V-------------------------------E-------E-------------------F--------------------------------D-------PD-------------MA--L-----------------------R-------D---------R---------------------------------------------------------N-----R------E----------------------------------------P------------------------G---------------------------------------------------------------------------------------------------------------R-----L------Y-------------------------------------------------D---------------------------L---------------E---Y------------------E-----------------------S--------------------D--------EEA-E------------E---------E---------------------K----I---------I---------------------Q--------------------------N----T-------------------S-------------K-----P---S-------------T--K-------------------------------K----------------------------G------------------------------------------G-L--------G---------------------------G---------M-------F-----G-----------------ML----KG------L--V------G-S-K---------------S--------LTRQDM--DPVLEK--MKDHLIAKNVAAEIAVQLCESVAKKLEG-K----VMG--TF-T--T--VT-S------T--VKQA-LQ----EALVQI-L-Q----PQ-----------RRV-D--VLR--DV-MD-A--Q--------R--------------------H-R----------R--PYVVTFCGVNGVGKSTNL-AKISFWLIENG-FSVLIAACDTFRAGAVEQLRTHTRRLNAL--H----PP-------ES--------HGGRS---M--VQLYEKGYG-KDA--AGIAMEAISYARN---QG-----FDVVLVDTAGRMQDNAPLMTALAKLIAVNAPDLVLFVGEALVGNEAVDQLVKFN-------KAL--------ADH--------SM--------------------------------A------Q---TPR----LIDGIVLTKFDTIDDKVGAAISMTYITSK-PIVFVGTGQTYCDLRSLNAKAVVAAL-MKA-------------------------------------------------------------------------------------------------------------------------------------------------------------------------------------------------------------------------------------------------------------------------------------------------------------------------------------------------------------------------------------------
>Eucidaris_tribuloides@CT01120331.H1.1
---------------------------------------------------------------------------------------------------------------G--S-------------L---S----S----FS---H----G--------A-----L------TLKYKLDN-E----------FELIFV---------------------------------------VA--Y--QN--IL--S--L-----S------Y---I---DKF--ID------DI---H-------------Q---E---------F--------------------RDK------Y-------K---------------------D-------------------V-------L--------------------------------------------------------------------KS------------------------------------------------G---------------------------------------------R------------------M--Y----G------------Q--------------------F--------------D--F--N---DD------F-----Q-------RL-------------------------------------------------LKE-----------------------------------A-------------------E---K--SS---------------------------K---------------V---------------------------------------------V---------A----K----Q-G----K-Q-------M----------RS---------F----------------E----E---S---HK-----S---------K----K-T---V----A-----S--------------------------M---I-----I------------------------------------------------------D-------------------------------------------------------------------------------------------------------------------------------------------------------------------------------------------------------------------------------------------------------------------------------------------------------------------------------------------------------------------------------------------------------------------------------------------------------------------------------------------------------------------------------------------------------------------------------------------------------------------------------------------------------------------------------------------------------------------------------------------------------------------------------------------------------------------------------------------------------------------------------------------------------------------------------------------------------------------------------------------------------------------------------------------------------------------------------------------------------------------------------------------------------------------------------------------------------------------------------------------------------------------------------------------------------------------------------------------------------------------------------------------------------------------------------------------------------------------------------------------------------------------------------------------------------------------------------------------------------------------------------------------------------------------------------------------------------------------------------------------------------------------------------------------------------------------------------------------------------------------------------------------------------------------------------------------------------------------------------------------------------------------------------------------------------------------------------------------------------------------------------------------------------------------------------------------------------------------------------------ER-QWVGTMRGDLPNIGDDDGMNEQEEEE-DE------------------------------------------------------------------------------------------------------------------------------------------------------------E---------E-----------------------QE-E-----------------E-VE----------KT-------------------------D----K-------------------P-------------K-----A---Q-------------P--K-------------------------------A----------------------------S------------------------------------------G-G--------F---------------------------G---------M-------F-----N-----------------MF----KG------L--V------G-S-K---------------T--------LDKETM--APVLDK--MRDHLTAKNVARDIAEKLCQSVATKLEG-K----VLG--TF-E--R--VT-S------V--VKEG-LQ----ESLVQI-L-S----PR-----------RRV------------------------------------------------------------------------------STNL-AKICFWLIENG-FRVLIAACDTFRAGAVEQLRTHMR--------------------------------------------LYEKGYG-KDA--AGIAMEAIKYARD---YR-----FDVVLIDTAGRMQDNEPLMKALSKLIKVNRPELVLFVGEALVGNEAVDQLTKFN-------RAL--------ADF--------SD--------------------------------S------D---NPR----LIDGIVLTKFDTIDDKVGAAISMTYTTGQ-PIVFVGTGQTYRDLRNLNVQAVVNAL-LKA-------------------------------------------------------------------------------------------------------------------------------------------------------------------------------------------------------------------------------------------------------------------------------------------------------------------------------------------------------------------------------------------
>Halocynthia_roretzi@CT01120331.H2.1
-------MLDFFAIFTKGGLVL--WCYT------FQ--------G-----I--------KN------N-------L--T--E-----P-----V-NILIKSVI-LQ--ER-G--G-------------T---S----Q----YD---H----G--------N-----L------TMKFKLDN-E----------FELVFV---------------------------------------VG--Y--QK--IL--T--L-----S------Y---I---DKF--VD------DV---H-------------K---L---------F--------------------RDA------Y-------R---------------------Q-------------------K-------L---------------------------------E--K-----A-------------------------G-------------------------------------------------F------------------------V-------K------------M------------------I--K----L------------E--------------------F--------------D--F--E---EK------F-----Q-------KM-------------------------------------------------LRH-----------------------------------A-------------------E-----------------------------------T-----------------------------------------------------------------------I----K----V-Q----Q-K-------M----------KG---------F----------------H----E---S---EK-----S---------K----K-T---V----K-----S--------------------------L---I-----E------------------------------------------------------N-----K--------------------------------------------------------T-----------------------------------------------------------------------------------------------------------P-----------------------------A--------------------V-------V---T-K---V--------E--------K------ENV-----------------------------------------------------------------------------------------------------------------------------------------------------------------------------------------------------------------K---P-------V------V-------------------------------------------I------------P------K-----------S--------------------------P------------R----------------S------------------------------------------G----D-------------------------------------------------S-------K----S-A----------------------------------------------------------------------------------------------A------I-------------S-----------------A---------------------E--S-----E---E-----V------R---K---Q--------------------------------------R-----E----------------------A-F--------I------------M--------K---------Q-----K--------------M---G----K-----K----------K--------------------------------------------------------------------------------------------------------------------------------------------------------------------------------------------------------------------------------------------------------------------------------------------------------------------------------------------------------------------------------------------------------------------------------------------------------------------------------------------------------------------------------------------------------------------------------------------------------------------------------------------------------------------------------------------------------------------------------------------------------------------------------------------------------------------------------------------------------------------------------------------------------------------------------------------------------------------------------------------------------------------------------------------------------------------------------------------------------------------------------------------------------------------------------------------------------------------------------------------------------------------------------------------------------------------------------------------------------------------------------------------------------------------------------------------------------------------------------------------------------------------------------------------------------------------------------------------------------------------------------------------------------------------------------------------------------------------------------------------------------------------------------------------------------------------------------------------------------------------------------------------------------------------------------------------------------------------------------------------------------LYEKGYG-KDA--AGIAMQAVNAARD---QR-----YDVVLVDTAGRMQDNEPLMRSLSKLIAINAPDLVLFVGEALVGNEAVDQLVKFN-------QAL--------ADF--------SL--------------------------------M------A---NPR----LIDGIVLTKFDTIDDKVGAAISMTYTTGQ-PIVFVGIGQTYPDLRSLNAKAIVNSL-LK--------------------------------------------------------------------------------------------------------------------------------------------------------------------------------------------------------------------------------------------------------------------------------------------------------------------------------------------------------------------------------------------
>Lytechinus_variegatus@JH442034.H1.8
-------MLDLFTIFSKGGIVL--WC--------FQ--------G-----T--------CQ------A-------F--G--A-----P-----V-NSLIKSVI-LQ-------------------------------------------------------------------------------------------------------------------------------------VA--Y--QN--IL--S--L-----A------Y---I---DKF--ID------DI---H-------------R---E---------F--------------------RDK------Y-------K---------------------E-------------------E-------L--------------------------------------------------------------------KN------------------------------------------------G---------------------------------------------R------------------I--F----G------------Q--------------------F--------------D--F--------------------------------------------------------------------------------------------------------------------------------------------------------------------------------------------------------------------------------------------------------------------------------------------------------------------------------------------------------------------------------------------------------------------------------------------------------------------------------------------------------------------------------------------------------------------------------------------------------------------------------------------------------------------------------------------------------------------------------------------------------------------------------------------------------------------------K---T-------E----S----------------------------------------------------------------------------------------------------------------------------------------------------------------------------------------------------S------P-----------Q--------------------------P------------A--------------------K--K------------------------------P----V----K----Q--------------------------------------------P-------ETN---------D--N--G--------SLD----------------E----------------E---------------T---IRR-N--RE--------K------------------------------------------------------------------------------------------------------------------------------------------------------------------LFN-R--------N------------K----------------------------------------------------------------------------------P----------------------------------K-----------K----Q--E-K-------SPK----V--------------------------------T-S-K----P-----------------------------T-----------K--------------K------P-K--------------V-------A-T------TW-G-------M---G----GN-------AK-DMDTLDWSE------------------------------------------------------------------------------------------------------------------------------------------------------------------------------------------------------------------------------------------------------------------------------------------------------------------------------------KP----P-------S-------T--------------------N------------------------------G-------T----G--------D-K-QNG---------------------------------------------------------------------------------------------------------------------------------------------------------------------D------K---------------------------------E------F------------------------D-----I---------------------------------------------------------------------------------------------------------E-----D------E-------------------------------------------------S-------------------------------------------K-----------------------------------------------------------------------------------------------------------------------------------------------------------------------------------------------------------------------------------------------------------------------------------------------T----------------------------G------------------------------------------S-R--------F---------------------------G---------M-------F-----N-----------------MF----RG------L--V------G-S-K---------------T--------LDKQTL--TPVLDK--MRDHLTAKNVARDIAEKLCESVATKLEG-K----VLG--TF-E--R--VT-S------V--VKEA-LQ----ESLVQI-L-S----PR-----------RRV-D--ILR--DA-LD-S--K--------A--------------------H-N----------K--PFSITFCGVNGVGKSTNL-AKICFWLIENG-FRVLIAACDTFRAGAVEQLRTHMRHLNAL--H----PA-------EK--------HGGHA---P--VQLYEKGYG-KDA--AGIAMEAIKFARD---YR-----FDVVLIDTAGRMQDNEPLMRAL--LIKVNRPDLVLFVGEALVGNEAVDQLTKFN-------RAL--------ADF--------SD--------------------------------S------D---DPR----LIDGIVLTKFDTIDDKVGAAISMTYTTGQ-PIVFVGTGQTYRDLRNLNVQAVVNAL-LKA-------------------------------------------------------------------------------------------------------------------------------------------------------------------------------------------------------------------------------------------------------------------------------------------------------------------------------------------------------------------------------------------
>Pan_troglodytes@XP_003952111
-------MLDFFTIFSKGGLVL--WC--------FQ--------G-----X--------SD------S-------C--T--G-----P-----V-NAXFVHILFLQ--ER-G--G-------------N---N----S----FT---H----E--------A-----L------TLKYKLDN-Q----------FELVFV---------------------------------------VG--F--QK--IL--T--L-----T------Y---V---DKL--ID------DV---H-------------R---L---------F--------------------RDK------Y-------R---------------------T-------------------E-------I---------------------------------Q--Q-----Q-------------------------S-------------------------------------------------A------------------------L-------S------------L------------------L--N----G------------T--------------------F--------------D--F--Q---ND------F-----L-------RL-------------------------------------------------LRE-----------------------------------A-------------------E---E--SS---------------------------K-----------------------------------------------------------------------I----R----A-P----T-T-------M----------KK---------F----------------E----D---S---EK-----A---------K----K-P---V----R-----S--------------------------M---I-----E------------------------------------------------------T-----R----------G---E-----------------------------------------K-----------------------------------------------------------------------------------------------------------P-----------------------------K--------------------E-------K---A-K---N--------S--------K------K-K--------------------------------------------G---A-K------------K-------E---G--S----D----G-----------------------------P--------------L------------------A-T-------------------------------------------------S----K---P-------V------P-------------------------------------------A------------E------K-----------S--------------------------G------------L----------------P------------------------------------------V----G-------------------------------------------------P-------E----N-G----------------------------------------------------------------------------------------------V------E-------------L-----------------S---------------------K--E-----E---L-----I------R---R---K--------------------------------------R-----E----------------------E-F--------I------------Q--------K---------H-----G--------------R---G----M-----E----------K-------------S--N-----------------------------------------------------------------------------------------------------------------K-----------------------------S-----------T--------------K------S-D-------------A--------------------------------P-----------------------------------------K----------------E---------------K-----G-----K------------K-------AP--R----V----W------E--------L------------------------------------------G-G------C---------A--------N-------------------K---E-V--L--D-----------Y----S-----------------T------P----T---T---------N-------G----T---------------------P----------E-------A-------A-------L-------------------S-------------------------------E-------D-------------------I--------------------------------N--------------------------L-----------------------I-------R---------G---------------------------------------------------------T-----G------S----------------------------------------G------------------------G---------------------------------------------------------------------------------------------------------------Q-----L------Q-------------------------------------------------D---------------------------L---------------D---C------------------S-----------------------S--------------------S--------D----------------D---------E---------------------G----A---------A---------------------Q--------------------------N----S-------------------T-------------K-----P---S-------------A--T-------------------------------K----------------------------G------------------------------------------T-L--------G---------------------------G---------M-------F-----G-----------------ML----KG------L--V------G-S-K---------------S--------LSREDM--ESVLDK--MRDHLIAKNVAADIAVQLCESVANKLEG-K----VMG--TF-S--T--VT-S------T--VKQA-LQ----ESLVQI-L-Q----PQ-----------RRV-D--MLR--DI-MD-A--Q--------R--------------------R-Q----------R--PYVVTFCGVNGVGKSTNL-AKISFWLLENG-FSVLIAACDTFRAGAVEQLRTHTRRLSAL--H----PP-------EK--------HGGRT---M--VQLFEKGYG-KDA--AGIAMEAIAFARN---QG-----FDVVLVDTAGRMQDNAPLMTALAKLITVNTPDLVLFVGEALVGNEAVDQLVKFN-------RAL--------ADH--------SM--------------------------------A------Q---TPR----LIDGIVLTKFDTIDDKVGAAISMTYITSK-PIVFVGTGQTYCDLRSLNAKAVVAAL-MKA-------------------------------------------------------------------------------------------------------------------------------------------------------------------------------------------------------------------------------------------------------------------------------------------------------------------------------------------------------------------------------------------
>Callorhinchus_milii@AFK11594
-------MLDFFSIFSKGGIVL--WC--------FQ--------G-----V--------SG------S-------V--S--G-----T-----V-NALIRSVI-LQ--ER-G--G-------------T---S----S----FT---H----E--------A-----L------TLKYKLDN-E----------FELLFV---------------------------------------VG--Y--QK--IL--T--L-----T------Y---V---DKF--ID------DI---H-------------M---Q---------F--------------------RDK------Y-------R---------------------N-------------------Q-------L---------------------------------Q--Q-----H-------------------------G-------------------------------------------------V------------------------L-------G------------H------------------I--S----G------------S--------------------F--------------D--F--S---DD------F-----R-------ML-------------------------------------------------LRA-----------------------------------A-------------------E---E--RT---------------------------K-----------------------------------------------------------------------A----K----A-P----S-A-------M----------KT---------F----------------E----Q---S---DK-----S---------R----K-T---V----K-----S--------------------------L---I-----E------------------------------------------------------V-----R----------G---G-----------------------------------------E-----------------------------------------------------------------------------------------------------------K-----------------------------K--------------------E-------N---K-K---N--------K--------K--------------------------------------------------------------------------------------------E----A-----------------------------L--------------V------------------P-E-------------------------------------------------P----A---P-------V------P-------------------------------------------K------------A------V-----------E-----------IPLK-----------A------------I----------------A------------------------------------------A----G-------------------------------------------------D-------A----N-------------------------------------------------------------------------------------------------------QNG-----------L-----------------T---------------------Q--D-----E---I-----I------L---R---N--------------------------------------R-----E----------------------E-L--------S------------K--------KL--------K-----R--------------K---E----K-----K----------E-------------T--S-----------------------------------------------------------------------------------------------------------------K-----------------------------S-----------P--------------K------P-R-------------------------------------------------------------------------------------------------------------------------K-----P-----K------------Q--------D--R----K----W------S--------L------------------------------------------D-Q-K--------------A--------S-------------------A---K-G--L--D-----------Y----S-----------------P------S----L---V---------N-------G----Q---------------------S----------T-------V-------S-------N-------------------S-------------------------------G-------D-------------------N--------------------------------S-------SS-------------NM--S-----------------------K-------H---------L---------------------------------------------------------E-----S------M----------------------------------------K------------------------G---------------------------------------------------------------------------------------------------------------N-----L------K-------------------------------------------------D---------------------------V---------------D---H------------------D-----------------------SSDSE----------------E--------QEE-E------------E---------H---------------------S----V---------I---------------------Q--------------------------E----V-------------------S-------------K-----T---S-------------E--K-------------------------------R----------------------------A------------------------------------------G-F--------G---------------------------G---------M-------L-----G-----------------ML----KG------L--V------G-S-K---------------S--------LTPQDM--EPVLEK--MKDHLIAKNVAADIAVQLCESVAKKLEG-K----VMG--TF-S--T--VT-S------T--VKQA-LQ----DSLVQI-L-Q----PK-----------RRV-D--ILR--DV-IE-A--Q--------K--------------------Q-R----------R--PFIITFCGVNGVGKSTNL-AKISFWLMENG-FRVLIAACDTFRAGAVEQLRTHAHRLNSL--H----PP-------EK--------NNGQP---M--VQLFERGYG-KDA--AGIAMEAIAFARN---HE-----FDVVLVDTAGRMQDNTPLMTALAKLIAINMPDLVLFVGEALVGNEAVDQLVKFN-------QAL--------ADH--------SM--------------------------------I------E---KPQ----LIDGIVLTKFDTIDDKVGAAISMTYITGQ-PIVFVGTGQTYNDLRSLNAKAIVSAL-IKA-------------------------------------------------------------------------------------------------------------------------------------------------------------------------------------------------------------------------------------------------------------------------------------------------------------------------------------------------------------------------------------------
>Sarcophilus_harrisii@XP_003764444
--------------------------------------------------------------------------------------------------------LQ--ER-G--G-------------N---N----S----FN---H----E--------A-----L------TLKYKLDN-Q----------FELVFV---------------------------------------VG--F--QK--IL--T--L-----T------Y---V---DKL--ID------DV---H-------------R---L---------F--------------------RDK------Y-------R---------------------T-------------------E-------I---------------------------------Q--Q-----H-------------------------N-------------------------------------------------A------------------------L-------S------------L------------------L--N----G------------T--------------------F--------------D--F--H---ND------F-----M-------RL-------------------------------------------------LRE-----------------------------------A-------------------E---E--SS---------------------------K-----------------------------------------------------------------------I----R----A-P----T-A-------M----------KK---------F----------------E----D---S---EK-----A---------K----K-T---V----K-----S--------------------------M---I-----E------------------------------------------------------F-----R----------G---E-----------------------------------------K-----------------------------------------------------------------------------------------------------------P-----------------------------K--------------------E-------K---A-K---S--------N--------K------KNK--------------------------------------------G---A-K------------K-------E---G--P----E----A-----------------------------T--------------S------------------P-A-------------------------------------------------S----K---G-------A------P-------------------------------------------I------------G------K-----------P--------------------------D------------L----------------P------------------------------------------V----S-------------------------------------------------P-------G----D-G----------------------------------------------------------------------------------------------V------E-------------L-----------------S---------------------K--E-----E---L-----M------R---K---K--------------------------------------R-----E----------------------E-F--------M------------Q--------K---------H-----G--------------R---G----A-----D----------K-------------S--S-----------------------------------------------------------------------------------------------------------------K-----------------------------S-----------S--------------K------S-D-------------A--------------------------------P-----------------------------------------K----------------E---------------K-----G-----K------------K-------AP--R----V----W------G--------L------------------------------------------S-G------R---------A--------N-----------------------E-V--L--D-----------Y----S-----------------P------P----T---T---------N-------G----T---------------------P----------E-------T-------T-------L-------------------Q-------------------------------E-------D-------------------I--------------------------------N--------------------------L-----------------------I-------R---------G---------------------------------------------------------T-----Q------A----------------------------------------G------------------------G---------------------------------------------------------------------------------------------------------------Q-----L------Q-------------------------------------------------D---------------------------L---------------D---C------------------S-----------------------S--------------------S--------D----------------D---------E---------------------G----I---------T---------------------Q--------------------------N----S-------------------A-------------K-----P---S-------------A--T-------------------------------K----------------------------G------------------------------------------A-L--------G---------------------------G---------M-------F-----G-----------------ML----KG------L--V------G-S-K---------------S--------LSREDM--ESVLDK--MRDHLIAKNVAADIALQLCESVANKLEG-K----VMG--TF-S--T--VT-S------T--VKQA-LQ----ESLVQI-L-Q----PQ-----------RRV-D--MLR--DI-MD-A--Q--------R--------------------R-Q----------R--PYVVTFCGVNGVGKSTNL-AKISFWLLENN-FSVLIAACDTFRAGAVEQLRTHTRRLSAL--H----PP-------EN--------HGGRT---M--VHLFEKGYG-KDA--AGIAMEAISFARN---QA-----FDVVLVDTAGRMQDNAPLMTALAKLIAVNTPDLVLFVGEALVGNEAVDQLVKFN-------KAL--------ADH--------SM--------------------------------A------Q---TPR----LIDGIVLTKFDTIDDKVGAAISMTYITSK-PIVFVGTGQTYSDLRSLNAKAVVAAL-MKA-------------------------------------------------------------------------------------------------------------------------------------------------------------------------------------------------------------------------------------------------------------------------------------------------------------------------------------------------------------------------------------------
>Strongylocentrotus_purpuratus@XP_797190
-------MLDLFTIFSKGGIVL--WC--------FQ--------G-----T--------CQ------A-------F--G--A-----P-----V-NSLIKSGI-LQ--ER-G--G-------------S---N----S----FN---H----G--------T-----L------TLKHKLDN-E----------FELIFV---------------------------------------VA--Y--QN--IL--A--L-----A------Y---I---DKF--ID------DI---H-------------R---E---------F--------------------RDK------Y-------K---------------------D-------------------V-------L--------------------------------------------------------------------RS------------------------------------------------G---------------------------------------------R------------------I--F----G------------Q--------------------F--------------D--F--S---DD------F-----Q-------RV-------------------------------------------------LRE-----------------------------------A-------------------E---K---S---------------------------S---------------V---------------------------------------------V---------A----K----K-G----K-Q-------M----------KS---------F----------------E----E---S---HK-----S---------K----K-T---V----A-----S--------------------------M---I-----I------------------------------------------------------D-----P--------S-K---E-----------------------------------------------------------------------------------------------------------------------------------------------------------------------------------E--------------------KNITNKAAK---K-----------------------------------------------------------------------------G---N----------------------K---T-------E----S----------------------------------------------------------------------------------------------------------------------------------------------------------------------------------------------------S------P-----------Q--------------------------P------------S--------------------K--K------------------------------P----A----K----Q--------------------------------------------P-------ETI---------D--S--G--------SLD----------------E----------------E---------------T---INR-N--RE--------K------------------------------------------------------------------------------------------------------------------------------------------------------------------MFN-R--------N------------K----------------------------------------------------------------------------------P----------------------------------K-----------K----V--E-K-------SPK----V--------------------------------T-S-K----P-----------------------------T-----------K--------------K------T-K--------------Q-------A-T------TW-G-------M---G----GN-------AK-DMPDLDWSE------------------------------------------------------------------------------------------------------------------------------------------------------------------------------------------------------------------------------------------------------------------------------------------------------------------------------------KP----P-------G-------T--------------------N------------------------------G-------T----S--------E-G-QNG---------------------------------------------------------------------------------------------------------------------------------------------------------------------H------K---------------------------------E------F------------------------D-----L---------------------------------------------------------------------------------------------------------E-----D------ES-AWVGTMKGELPNIDGLNEEEE--------------------------------------------------------------------------------------------------------------------------------------------------------------------E---------E-----------------------EE-E---------EE-EEV-EV-KK----------AA-------------------------S----K-------------------P-------------K-----A---Q-------------A--K-------------------------------T----------------------------G------------------------------------------S-R--------F---------------------------G---------M-------F-----N-----------------MF----RG------L--V------G-S-K---------------T--------LDKETM--APVLDK--MRDHLTAKNVARDIAEKLCESVATKLEG-K----VLG--TF-G--R--VT-S------V--VKET-LQ----ESLVQI-L-S----PR-----------RRV-D--ILR--DA-LE-A--K--------A--------------------R-N----------K--PFSITFCGVNGVGKSTNL-AKICFWLIENG-FRVLIAACDTFRAGAVEQLRTHERHLNAL--H----PA-------EK--------HGGHA---P--VQLYEKGYG-KDA--AGIAMEAIKFARD---YR-----FDVVLIDTAGRMQDNEPLMRALSKLIKVNRPDLVLFVGEALVGNEAVDQLTKFN-------HAL--------ADF--------SD--------------------------------S------D---DPR----LIDGIVLTKFDTIDDKVGAAISMTYTTGQ-PIVFVGTGQTYRDLRNLNVQAVVNAL-LKA-------------------------------------------------------------------------------------------------------------------------------------------------------------------------------------------------------------------------------------------------------------------------------------------------------------------------------------------------------------------------------------------
>Oreochromis_niloticus@XP_003441644
-------MLDFFTIFSKGGIVL--WC--------FQ--------GAG---V--------TE------S-------F--T--G-----P-----V-NALIRSVI-LQ--ER-S--G-------------N---S----S----FS---H----G--------G-----L------SLKYKLDN-E----------FELIFV---------------------------------------VG--F--QK--IL--T--L-----T------Y---V---DKF--IN------DV---Q-------------L---R---------F--------------------RDR------Y-------K---------------------N-------------------E-------L---------------------------------E--Q-----K-------------------------G-------------------------------------------------A------------------------L-------K------------L------------------L--N----N------------S--------------------F--------------E--F--E---ND------F-----N-------ML-------------------------------------------------LSV-----------------------------------A-------------------E---E--SS---------------------------K-----------------------------------------------------------------------A----R----G-P----A-G-------M----------RT---------F----------------E----Q---S---GK-----S---------Q----K-T---V----K-----S--------------------------M---I-----E------------------------------------------------------T-----K----------G---G-----------------------------------------D-----------------------------------------------------------------------------------------------------------K-----------------------------G--------------------K-------E---Q-G---G--------K--------K------N-K--------------------------------------------N---A-K------------K-------E---A--P----A----AQPA------------KG-----------DQ--------------D------------------K-A-------------------------------------------------S----P---S-------G---------------------------------------------------------------Q------K-----------M----------------------------------------------------------------------------------------------------------------------------------------------------------V-------E----N-G----------------------------------------------------------------------------------------------N------Q-------------S-----------------L---------------------T--A-----E---E-----IL-----Q---K---N--------------------------------------R-----E----------------------E-F--------F------------R--------K---------H--------------------R---P----G-----A----------S----------------E-----------------------------------------------------------------------------------------------------------------K-----------------------------P-----------S--------------K------S-P-------------K--------------------------------P-----------------------------------------Q--------------------------------K-----P-----K------G-----K-------QN--R----V----W------N--------T------------------------------------------G-G------R---------S--------T-------------------R---D----L--D-----------Y----S-----------------D------K----N---G---------N-------G----S---------------------P----------N-------G-------A---------------------------E-------------------------------Q-------N-------------------L--------------------------------E-------AQ-------------FDP-E-----------------------M-------Q---------P---------------------------------------------------------A-----S------M----------------------------------------K------------------------G---------------------------------------------------------------------------------------------------------------D-----L------L-------------------------------------------------S---------------------------V---------------E---Y------------------E-----------------------S--------------------S--------D----------------E---------E--------------------------E---------ME-EED-EE-VV----------VR-------------------------E----T-------------------T-------------K-----P---S-------------S--K-------------------------------K----------------------------G------------------------------------------G--------------------------------------G---------L-------F-----G-----------------ML----KG------L--V------G-S-K---------------S--------LTREDM--EPVLEK--MKDHLIAKNVAADIASQLCDSVAKKLEG-K----VMG--TF-T--T--VA-S------T--VKQA-LQ----DSLVQI-L-Q----PK-----------RRV-D--ILR--DV-ME-A--Q--------S--------------------Q-R----------R--PFVITFCGVNGVGKSTNL-AKISFWLIENG-FTVLIAACDTFRAGAVEQLRIHQRRLNSL--H----PP-------EK--------HGGRP---V--VQLYEKGYG-KDA--AGIAMEAIAYARN---QA-----FDVVLVDTAGRMQDNAPLMTALAKLIAVNMPDLVLFVGEALVGNEAVDQLVKFN-------QAL--------ADH--------SM--------------------------------S------D---KPR----LIDGIVLTKFDTIDDKVGAAISMTYITGQ-PIVFVGTGQTYNDLRSLNARAVVSAL-MKA-------------------------------------------------------------------------------------------------------------------------------------------------------------------------------------------------------------------------------------------------------------------------------------------------------------------------------------------------------------------------------------------
>Gorilla_gorilla_gorilla@XP_004052445
-------MLDFFTIFSKGGLVL--WC--------FQ--------G-----V--------SD------S-------C--T--G-----P-----V-NALIRSVL-LQ--ER-G--G-------------N---N----S----FT---H----E--------A-----L------TLKYKLDN-Q----------FELVFV---------------------------------------VG--F--QK--IL--T--L-----T------Y---V---DKL--ID------DV---H-------------R---L---------F--------------------RDK------Y-------R---------------------T-------------------E-------I---------------------------------Q--Q-----Q-------------------------S-------------------------------------------------A------------------------L-------S------------L------------------L--N----G------------T--------------------F--------------D--F--Q---ND------F-----L-------RL-------------------------------------------------LRE-----------------------------------A-------------------E---E--SS---------------------------K-----------------------------------------------------------------------I----R----A-P----T-T-------M----------KK---------F----------------E----D---S---EK-----A---------K----K-P---V----R-----S--------------------------M---I-----E------------------------------------------------------T-----R----------G---E-----------------------------------------K-----------------------------------------------------------------------------------------------------------P-----------------------------K--------------------E-------K---A-K---N--------S--------K------K-K--------------------------------------------G---A-K------------K-------E---G--S----D----G-----------------------------P--------------L------------------A-T-------------------------------------------------S----K---P-------V------P-------------------------------------------A------------E------K-----------S--------------------------G------------L----------------P------------------------------------------V----G-------------------------------------------------P-------E----N-G----------------------------------------------------------------------------------------------V------E-------------L-----------------S---------------------K--E-----E---L-----I------R---R---K--------------------------------------R-----E----------------------E-F--------I------------Q--------K---------H-----G--------------R---G----M-----E----------K-------------S--N-----------------------------------------------------------------------------------------------------------------K-----------------------------S-----------M--------------K------S-D-------------A--------------------------------P-----------------------------------------K----------------E---------------K-----G-----K------------K-------AP--R----V----W------E--------L------------------------------------------G-G------C---------A--------N-------------------K---E-V--L--D-----------Y----S-----------------T------P----T---T---------N-------G----T---------------------P----------E-------A-------A-------L-------------------S-------------------------------E-------D-------------------I--------------------------------N--------------------------L-----------------------I-------R---------G---------------------------------------------------------T-----G------S----------------------------------------G------------------------G---------------------------------------------------------------------------------------------------------------Q-----L------Q-------------------------------------------------D---------------------------L---------------D---C------------------S-----------------------S--------------------S--------D----------------D---------E---------------------G----A---------A---------------------Q--------------------------N----S-------------------T-------------K-----P---S-------------A--T-------------------------------K----------------------------G------------------------------------------T-L--------G---------------------------G---------M-------F-----G-----------------ML----KG------L--V------G-S-K---------------S--------LSREDM--ESVLDK--MRDHLIAKNVAADIAVQLCESVANKLEG-K----VMG--TF-S--T--VT-S------T--VKQA-LQ----ESLVQI-L-Q----PQ-----------RRV-D--MLR--DI-MD-A--Q--------R--------------------R-Q----------R--PYVVTFCGVNGVGKSTNL-AKISFWLLENG-FSVLIAACDTFRAGAVEQLRTHTRRLSAL--H----PP-------EK--------HGGRT---M--VQLFEKGYG-KDA--AGIAMEAIAFARN---QG-----FDVVLVDTAGRMQDNAPLMTALAKLITVNTPDLVLFVGEALVGNEAVDQLVKFN-------RAL--------ADH--------SM--------------------------------A------Q---TPR----LIDGIVLTKFDTIDDKVGAAISMTYITSK-PIVFVGTGQTYCDLRSLNAKAVVAAL-MKA-------------------------------------------------------------------------------------------------------------------------------------------------------------------------------------------------------------------------------------------------------------------------------------------------------------------------------------------------------------------------------------------
>Clavelina_lepadiformis@Clep23384.H1.1
-------MLDFFTIFSKGGLVL--WCYT------FQ--------G-----V--------KT------N-------F--S--E-----P-----I-NALIKSVI-LQ--ER-G--G-------------S---A----L----FN---H----G--------A-----L------QMKYKLDN-E----------FELVFV---------------------------------------VG--Y--QK--IL--S--L-----L------Y---V---DKF--ID------DV---H-------------R---T---------F--------------------RDR------Y-------R---------------------Q-------------------K-------L---------------------------------L--E-----G-------------------------SL------------------------------------------------I------------------------L-------L------------T------------------T--N----F------------D--------------------F--------------E--S--M---FT------K-----M-------LR-------------------------------------------------NAE-----------------------------------E-------------------T---K--TQ---------------------------Q-----------------------------------------------------------------------V------------------V-------M----------KK---------F----------------H----E---S---DK-----A---------K----K-T---V----K-----S--------------------------L---V-----I------------------------------------------------------------------------------------------------------------------------------------------------------------------------------------------------------------------------------------------------------------------------------------D-------Q---NKK---D--------G--------K------E-T--------------------------------------------E---N-K------------A-------K----------------------------------------------------------------------------------VIKKGSPKSITNGTGSVESSPKTQRETESPE--IARNREKFIQKRTKVAKA----T---M-------K------------------------------------------------------------------------------------------------------------------------------------------------------------------------------------------------------------------------------------------------------------------------------------------------------------------------------------------------------------------------------------------------------------------------------------------------------------------------------------------------------------------------------------------------------------------------------------------------------------------------E-------------G--K-----------------------------------------------------------------------------------------------------------------K-----------------------------A----------------------------------------------------------------------------------P-----------------------------------------E----------------R---------------K-----G-----K------------L-------N---R----V----W------D--------K------------------------------------------G-G------T---------AK-------D-------------------T---K-D--L--D-----------Y----S-----------------A-------------------------P-------P----T---------------------M----------T-------N-------G-------H-------------------S-------------------------------------------------------------------------------------------------------------------------------------------------------------------------------------------------------------------------------------NEQV---------------------------------------------------------------------------------------------------------------------------------------------------------------------------------E-----K------E-------------------------------------------------E---------------------------L---------------T---E------------------E-----------------------Q--------------------R--------ALC-R----NIRA-LD-D---------D---------------------D----E---------D---------------------E--------------------------E----I-------------------E-------------EL----E---V-------------D--E-------------------------------K----------------------------K------------------------------------------S-S--------G---------------------------G---------F-------F-----S-----------------VF----RG------L--V------G-A-K---------------G--------LTKEAL--QPALDT--MGDHLIAKNVAADIAKKMCDSVATKLEG-K----VLG--TF-S--T--IA-Y------T--VKQS-LN----ESLVQI-L-T----PK-----------RRV-D--ILR--DV-LE-S--Q--------R--------------------A-G----------K--PYVITFCGVNGVGKSTNL-AKICFWLMENG-FRVLIAACDTFRAGAVEQLRTHTARLSAL--H----PP-------SM--------HGGRE---S--VHLFEKGYG-KDA--AGIAMQAINTARE---MR-----HDVVLVDTAGRMQDNEPLMRALAKLIAVNSPDLVLFVGEALVGNEAVDQLVKFN-------QAL--------ADH--------SN--------------------------------V------Q---NPR----TIDGIVLTKFDTIDDKVGAAISMTYTTGQ-PIVFVGTGQSYPDLRSLNAKAVVNAL-LK--------------------------------------------------------------------------------------------------------------------------------------------------------------------------------------------------------------------------------------------------------------------------------------------------------------------------------------------------------------------------------------------
>Salpa_fusiformis@Sfus15887.H1.1
-------MLDFFTIFSKSGLVL--WYYA------FQ--------D-----V--------KG------N-------F--T--D-----P-----V-NAFIKSVI-LQ--ER-G--G-------------S---A----A----FV---H----G--------T-----V------QMKYMQDN-E----------FELIFV---------------------------------------VG--Y--QK--IL--T--L-----S------Y---V---DKL--ID------DV---H-------------R---S---------F--------------------RDR------Y-------R---------------------Q-------------------Q-------L---------------------------------L--D-----G-------------------------TL------------------------------------------------A------------------------M-------L------------T------------------A--D----F------------D--------------------F--------------K--S--T---FA------H-----L-------LK-------------------------------------------------NAEH----------------------------------V-------------------P---V--QP---------------------------K------------------------------------------------------------------------------------------Q-------M----------KG---------F----------------S----E---S---KK-----S---------Q----K-T---I----E-----S--------------------------L----------------------------------------------------------------------------------------------------------------------------------------------------------------------------------------------------------------------------------------------------------------------------------------------------------------------------------------------------------------------------------------K---I-K------------K-------K----------------------------------------------------------------------------------E-------------------------------------------------P----A---P-------K------K-------------------------------------------N------------D------RRNSE-IEKPKAA--------------------------E------------V----------------I------------------------------------------E----P-------------------------------------------------P-------K----E-V----------------------------------------------------------------------------------------------V------N--------------------------------------------------------P-----D---E-----M------A---R---R--------------------------------------I-----E----------------------E-F--------K------------R--------K---------K-----T--------------P---K----A-----T----------K-------------T--E-----------------------------------------------------------------------------------------------------------------K-----------------------------K-------------------------------------------------P--------------------------------K-----------------------------------------KG---------------K---------------T-----G-----K------------Q-------M---R----K----W------D--------Q------------------------------------------G-G------S---------AK-------D-------------------A---V-D--L--D-----------Y----S-----------------NP-----N----E---T---------S-------T----S---------------------S----------T-------N-------G-------Y-------------------N-------------------------------G-------R-------------------I--------------------------------N--G-----------------------I-----------------------T-------E---------E---------------------------------------------------------E-----RGWIQGSQ---------------------------------------------------------------------------------------------------------------------------------------------------------------------------------H-----I------Q-------------------------------------------------D---------------------------L---------------V---V----------------------------------------------------------------------------------END-SE-A---------E---------------------T----A---------A---------------------S--------------------------P----D-------------------V-------------A-----Y---T-------------N--T-------------------------------R----------------------------K------------------------------------------K-S--------S---------------------------G---------I-------F-----S-----------------MF----SN------L--V------G-S-K---------------A--------LSKDDL--ASVLKT--MREHLIGKNVAAEIAEKMCESVSAKLEG-K----VLG--TF-E--T--IA-S------T--VKQS-LQ----ESLVQI-L-T----PK-----------RRV-D--ILR--DV-LE-A--Q--------R--------------------V-S----------R--PYVITFCGVNGVGKSTNL-AKISFWLMKNG-FRVLIAACDTFRAGAVEQLRTHEARLNSL--Y----QP-----------------EGDQP---K--CRLYEKGYG-KDA--AHIAMQAINAAKE---QG-----YDIVMIDTAGRMQDNEPLMRSLSKLVTVNTPDLVLFVGEALVGNEAVDQLQKFN-------QAL--------ADH--------SN--------------------------------M------V---NPH----CIDGIVLTKFDTIDDKVGAAISMTYTTGQ-PIVFVGTGQSYPDLRSLNPKAVVNAL-LK--------------------------------------------------------------------------------------------------------------------------------------------------------------------------------------------------------------------------------------------------------------------------------------------------------------------------------------------------------------------------------------------
>Ophionotus_victoriae@CT01130603.H1.1
-------MLDLFTIFSKGGIVL--WY--------FQ--------G-----T--------CQ------T-------F--G--P-----P-----V-NALIKSVI-LQ--ER-G--G-------------S---N----S----FT---H----G--------A-----L------NLKFKLDN-E----------FELVFV---------------------------------------VA--Y--QK--IL--T--L-----A------Y---V---DKF--ID------DI---H-------------R---E---------F--------------------RDK------Y-------K---------------------D-------------------V-------L--------------------------------------------------------------------R-----------------------------------------------------------------------------------------------------------------------------------------------------------------------------------------------------------------------------------------------------------------------------------------------------------------------------------------------------------------------------------------------------------------------------------------------------------------------------------------------------------------------------------------------------------------------------------------------------------------------------------------------------------------------------------------------------------------------------------------------------------------------------------------------------------------------------------------------------------------------------------------------------------------------------------------------------------------------------------------------------------------------------------------------------------------------------------------------------------------------------------------------------------------------------------------------------------------------------------------------------------------------------------------------------------------------------------------------------------------------------------------------------------------------------------------------------------------------------------------------------------------------------------------------------------------------------------------------------------------------------------------------------------------------------------------------------------------------------------------------------------------------------------------------------------------------------------------------------------------------------------------------------------------------------------------------------------------------------------------------------------------------------------------------------------------------------------------------------------------------------------------------------------------------------------------------------------------------------------------------------------------------------------------------------------------------------------------------------------------------------------------------------------------------------------------------------------------------------------------------------------------------------------------------------------------------------------------------------------------------------------------------------------------------------------------------------------------------------------------------------------------------------------------------------------------------------------------------------------------------------------------------------------------------------------------------------------------------------------------------------------------------------------------------------------------------------------------------------------------------------------------------------------------------------------------------------------------------------------------------------------------------------------------------------------------------------------------------------------------------------------------------------------------------------------------------------------------------------------------------------------------------------------------------------------------------------------------------------------------------------------------------------------------------------------------------------------------------------------------------------------------------------------------------------------------------------------------------------------------------------------------------------------------------------------------------------------------------------------------------------------------------------------------------------------------------------------------------------------------------------------------------------------------------------------------------------------------------------------------------------------------------------------------------------------------------------------------------------------------------------------------------------------------------------------
>Xenopus_tropicalis@XP_002940432
-------MLDFFTIFSKGGIVL--WC--------FQ--------G-----V--------PA------S-------F--T--G-----P-----V-NALIRSVI-LQ--ER-G--G-------------N---N----Y----YN---H----D--------S-----L------TLKYKLDN-Q----------FELVFV---------------------------------------VG--Y--QK--IL--T--L-----T------Y---V---DKL--ID------DV---H-------------K---V---------F--------------------RDK------Y-------R---------------------N-------------------Q-------I---------------------------------Q--H-----N-------------------------G-------------------------------------------------T------------------------L-------G------------L------------------L--N----G------------S--------------------F--------------E--F--Q---DD------F-----N-------TI-------------------------------------------------LRA-----------------------------------A-------------------E---E--SS---------------------------K-----------------------------------------------------------------------A----R----A-P----P-A-------M----------KR---------F----------------E----Q---S---LK-----S---------Q----K-T---V----K-----S--------------------------M---I-----E------------------------------------------------------K-----P----------G---D-----------------------------------------K-----------------------------------------------------------------------------------------------------------V-----------------------------K--------------------E-------------N---N--------K--------K------N-K--------------------------------------------A---S-K------------K-------E---S--P----A----S-----------------------------E--------------V------------------V-T-------------------------------------------------SSN--K---L-------S------S-------------------------------------------A------------P------K-----------Q--------------------------S------------SPA--------------A------------------------------------------A----G-------------------------------------------------D-------K----D-------------------------------------------------------------------------------------------------------E-------------L-----------------T---------------------A--E-----E---I-----M------L---R---K--------------------------------------R-----E----------------------E-F--------F------------R--------K---------Q-----M--------------K---G----G-----N----------K-------------V--N-----------------------------------------------------------------------------------------------------------------K-----------------------------S-----------P--------------K------P-E-------------A--------------------------------Q-----------------------------------------K----------------E---------------K-----G-----K------------Q--------P--R----V----W------V--------P------------------------------------------G-A----------------S--------N-------------------N---K-E--L--D-----------Y----S-----------------K------A----A---P---------K-------G----S---------------------S----------E-------V-------P-------I-------------------P-------------------------------I-------D-------------------------------------------------------------D-------------LA--T-----------------------L-------Q---------Y---------------------------------------------------------S-----S------ES--------------------------------M------Q------------------------G---------------------------------------------------------------------------------------------------------------N-----P------P-------------------------------------------------D---------------------------L---------------E---C------------------D-----------------------S--------------------S--------SEE-E------------E---------EELPT-IKA-------------K----A---------A---------------------P--------------------------A----A-------------------T-------------K-----S---S-------------S--K-------------------------------K----------------------------S------------------------------------------S-F--------G---------------------------G---------M-------F-----G-----------------ML----KG------L--V------G-A-K---------------S--------LTMEDM--EPVLEK--MKDHLIAKNVAADIAVQLCESVAKKLEG-K----VMG--TF-E--T--VT-S------S--VKQA-LQ----ESLVQI-L-Q----PK-----------RRV-D--ILR--DV-ME-A--Q--------H--------------------L-R----------R--PYVITFCGVNGVGKSTNL-AKISFWLIENG-FSVLIAACDTFRAGAVEQLRTHTQRLNSR--H----PP-------EK--------HKGRT---M--VQLYEKGYG-KDA--AGIAMEAISYARN---QA-----FDVVLVDTAGRMQDNAPLMTALAKLIAVNVPDLVLFVGEALVGNEAVDQLVKFN-------KAL--------ADY--------SM--------------------------------A------D---KPR----LIDGIVLTKFDTIDDKVGAAISMTYITGQ-PIVFVGTGQTYCDLRLLNAKAVVAAL-MKA-------------------------------------------------------------------------------------------------------------------------------------------------------------------------------------------------------------------------------------------------------------------------------------------------------------------------------------------------------------------------------------------
>Anas_platyrhynchos@EOB01299
------------------------------------------------------------------------------------------------------L-PQ--ER-G--G-------------N---N----S----FT---H----E--------A-----L------TLKYKLDN-Q----------FELVFV---------------------------------------VG--F--QK--IL--T--L-----T------Y---V---DKL--ID------DV---H-------------K---E---------F--------------------RDK------Y-------R---------------------N-------------------E-------F---------------------------------Q--Q-----K-------------------------G-------------------------------------------------T------------------------L-------G------------L------------------L--N----G------------T--------------------F--------------D--F--K---DD------F-----L-------RL-------------------------------------------------LRE-----------------------------------A-------------------E---E--SS---------------------------K-----------------------------------------------------------------------V----R----A-P----T-V-------M----------KT---------F----------------E----Q---S---VK-----S---------Q----K-T---V----K-----C--------------------------M---I-----E------------------------------------------------------T-----R----------G---E-----------------------------------------K-----------------------------------------------------------------------------------------------------------P-----------------------------K--------------------E-------K---V-K---T--------K--------K------N-K--------------------------------------------G---S-K------------K-------E---G--V----E----T-----------------------------V--------------T------------------A-S-------------------------------------------------N----K---A-------A------P-------------------------------------------G------------E------K-----------Q--------------------------P------------S----------------S------------------------------------------A----G-------------------------------------------------D-------K----E-------------------------------------------------------------------------------------------------------E-------------L-----------------T---------------------K--D-----E---I-----L------Q---K---N--------------------------------------R-----E----------------------E-F--------F------------K--------R---------H-----M--------------K---A----G-----E----------K-------------S--S-----------------------------------------------------------------------------------------------------------------K-----------------------------S-----------P--------------K------P-D-------------T--------------------------------Q-----------------------------------------K----------------E---------------K-----G-----K------------K--------P--R----V----W------D--------L------------------------------------------G-N----------------S--------N-------------------A---K-V--L--D-----------Y----S-----------------D------S----T---T---------N-------G----N---------------------S----------E-------A-------C-------P-------------------V-------------------------------E-------E-------------------F--------------------------------D-------PD-------------VA--L-----------------------G-------D---------R---------------------------------------------------------N-----R------E----------------------------------------P------------------------G---------------------------------------------------------------------------------------------------------------R-----L------Y-------------------------------------------------D---------------------------L---------------E---Y------------------E-----------------------S--------------------D--------EEA-E------------E---------E---------------------K----V---------I---------------------Q--------------------------N----T-------------------S-------------K-----P---S-------------T--K-------------------------------K----------------------------G------------------------------------------G-L--------G---------------------------G---------M-------F-----G-----------------ML----KG------L--V------G-S-K---------------S--------LTREDM--DPVLEK--MKDHLIAKNVAAEIAVQLCESVAKKLEG-K----VMG--TF-T--T--VT-S------T--VKQA-LQ----EALVQI-L-Q----PQ-----------RRV-D--VLR--DV-MD-A--Q--------R--------------------H-R----------R--PYVVTFCGVNGVGKSTNL-AKISFWLIENG-FSVLIAACDTFRAGAVEQLRTHTRRLNAL--H----PP-------ES--------HGGRT---M--VQLYEKGYG-KDA--AGIAMEAISYARN---QG-----FDVVLVDTAGRMQDNAPLMTALAKLIAVNAPDLVLFVGEALVGNEAVDQLVKFN-------KAL--------ADH--------SM--------------------------------A------Q---TPR----LIDGIVLTKFDTIDDKVGAAISMTYITSK-PIVFVGTGQTYCDLRSLNAKAVVAAL-MKA-------------------------------------------------------------------------------------------------------------------------------------------------------------------------------------------------------------------------------------------------------------------------------------------------------------------------------------------------------------------------------------------
>Chelonia_mydas@EMP29614
------------------------------------------------------------------------------------------------------------------------------------------------------------------------------------------------------FQ---------------------------------------VG--F--QK--IL--T--L-----T------Y---V---DKL--ID------DV---H-------------K---E---------F--------------------RDK------Y-------R---------------------N-------------------E-------F---------------------------------Q--Q-----K-------------------------G-------------------------------------------------T------------------------L-------G------------L------------------L--N----G------------T--------------------F--------------D--F--K---ED------F-----L-------HL-------------------------------------------------LRE-----------------------------------A-------------------E---E--SS---------------------------K-----------------------------------------------------------------------I----R----A-P----T-A-------M----------KT---------F----------------E----Q---S---VK-----S---------Q----K-T---V----K-----S--------------------------M---I-----E------------------------------------------------------T-----R----------G---E-----------------------------------------K-----------------------------------------------------------------------------------------------------------P-----------------------------K--------------------E-------K---V-K---N--------K--------K------N-K--------------------------------------------G---S-K------------K-------EAS-G--T----E----A-----------------------------A--------------T------------------V-P-------------------------------------------------S----K---A-------A------P-------------------------------------------D------------A------K-----------Q--------------------------NPL----------A----------------A------------------------------------------T----G-------------------------------------------------D-------R----E-------------------------------------------------------------------------------------------------------E-------------L-----------------T---------------------K--D-----E---I-----L------Q---K---N--------------------------------------R-----E----------------------E-F--------F------------K--------K---------R-----L--------------K---G----G-----E----------K-------------S--N-----------------------------------------------------------------------------------------------------------------K-----------------------------S-----------P--------------K------P-E-------------T--------------------------------Q-----------------------------------------K----------------E---------------K-----G-----K------------K--------P--R----V----W------E--------L------------------------------------------G-N----------------S--------N-------------------A---K-V--L--D-----------Y----S-----------------N------S----T---T---------N-------G----N---------------------T----------D-------T-------C-------P-------------------T-------------------------------E-------E-------------------Y--------------------------------D-------PD-------------MA--L-----------------------G-------D---------R---------------------------------------------------------D-----R------E----------------------------------------P------------------------G---------------------------------------------------------------------------------------------------------------R-----L------Y-------------------------------------------------D---------------------------L---------------E---Y------------------E-----------------------S--------------------D--------EEEPE------------E---------E---------------------K----V---------I---------------------Q--------------------------N----P-------------------S-------------Q-----P---R-------------A--K-------------------------------K----------------------------G------------------------------------------G-L--------G---------------------------G---------M-------F-----G-----------------ML----KG------L--V------G-S-K---------------S--------LTREDM--DSVLEK--MKDHLIAKNVAADIAVQLCESVAKKLEG-K----VMG--TF-T--T--VT-S------T--VKQA-LQ----ESLVQI-L-Q----PQ-----------RRV-D--MLR--DV-MD-A--Q--------R--------------------H-R----------R--PYVVTFCGVNGVGKSTNL-AKISFWLIENG-FSVLIAACDTFRAGAVEQLRTHTRRLNAL--H----PP-------ES--------HGGRT---M--VQLYEKGYG-KDA--AGIAMEAILYARN---QG-----FDVVLVDTAGRMQDNAPLMTALAKLIAVNTPDLVLFVGEALVGNEAVDQLVKFN-------KAL--------ADH--------SM--------------------------------A------Q---TPR----LIDGIVLTKFDTIDDKVGAAISMTYITSK-PIVFVGTGQTYCDLRSLNAKAVVTAL-MKA-------------------------------------------------------------------------------------------------------------------------------------------------------------------------------------------------------------------------------------------------------------------------------------------------------------------------------------------------------------------------------------------
>Taeniopygia_guttata@XP_004174624
---------------------------------------------------------------------------------------------------------X--ER-G--G-------------N---Y----S----XQ---H----E--------G-----L------TLKYNLDN-Q----------FELLFV---------------------------------------VG--F--QK--IL--T--L-----T------Y---V---DKL--ID------DV---H-------------K---E---------F--------------------RDK------Y-------R---------------------N-------------------E-------F---------------------------------Q--Q-----K-------------------------G-------------------------------------------------A------------------------L-------G------------L------------------L--N----G------------T--------------------F--------------D--F--K---DD------F-----M-------RL-------------------------------------------------LRD-----------------------------------A-------------------E---E--SS---------------------------K-----------------------------------------------------------------------V----R----A-P----T-V-------M----------KT---------F----------------E----Q---S---QK-----S---------Q----K-T---V----K-----C--------------------------M---I-----E------------------------------------------------------T-----R----------G---E-----------------------------------------K-----------------------------------------------------------------------------------------------------------P-----------------------------K--------------------E-------K---V-K---N--------K--------K------N-K--------------------------------------------G---S-K------------K-------D---G--T----E----A-----------------------------V--------------A------------------A-P-------------------------------------------------S----K---A-------S------A-------------------------------------------G------------D------K-----------Q--------------------------L------------S----------------A------------------------------------------A----G-------------------------------------------------E-------K----E-------------------------------------------------------------------------------------------------------E-------------L-----------------T---------------------K--D-----E---I-----L------Q---K---N--------------------------------------R-----E----------------------E-F--------F------------R--------R---------H-----M--------------K---A----G-----E----------K-------------S--------------------------------------------------------------------------------------------------------------------R-----------------------------S-----------P--------------K------P-D-------------A--------------------------------Q-----------------------------------------K----------------E---------------K-----G-----K------------K--------P--R----V----W------D--------L------------------------------------------G-N----------------S--------N-------------------A---K-V--L--D-----------Y----S-----------------N------S----A---T---------N-------G----S---------------------A----------E-------A-------C-------P-------------------V-------------------------------E-------E-------------------F--------------------------------D-------PD-------------MA--L-----------------------G-------D---------K---------------------------------------------------------N-----R------E----------------------------------------P------------------------G---------------------------------------------------------------------------------------------------------------R-----L------Y-------------------------------------------------D---------------------------L---------------E---Y------------------E-----------------------S--------------------D--------DEA-E------------E---------E---------------------K----V---------V---------------------Q--------------------------N----P-------------------S-------------K-----P---S-------------V--K-------------------------------K----------------------------G------------------------------------------G-L--------G---------------------------G---------M-------F-----G-----------------ML----KG------L--V------G-S-K---------------S--------LTREDM--DPVLEK--MKDHLIAKNVAAEIAVQLCESVAKKLEG-K----VMG--TF-T--T--VT-S------T--VKQA-LQ----EALVQI-L-Q----PQ-----------RRV-D--VLR--DV-MD-A--Q--------R--------------------H-R----------R--PYVITFCGVNGVGKSTNL-AKISFWLIENG-FSVLIAACDTFRAGAVEQLRTHTRRLNAL--H----PP-------ES--------HGGRT---M--VQLYEKGYG-KDA--AGIAMEAISYARN---QG-----FDVVLVDTAGRMQDNAPLMTALAKLIAVNAPDLVLFVGEALVGNEAVDQLVKFN-------KAL--------ADH--------SM--------------------------------A------Q---TPR----LIDGIVLTKFDTIDDKVGAAISMTYITSK-PIVFVGTGQTYCDLRSLNAKAVVAAL-MKA-------------------------------------------------------------------------------------------------------------------------------------------------------------------------------------------------------------------------------------------------------------------------------------------------------------------------------------------------------------------------------------------
>Columba_livia@EMC83932
---------------------------------------------------------------------------------------------------------Q--ER-G--G-------------S---N----S----FT---H----E--------A-----L------MLKYKLDN-Q----------FELVFV---------------------------------------VG--F--QK--IL--T--L-----T------Y---V---DKL--ID------DV---H-------------K---E---------F--------------------RDK------Y-------R---------------------N-------------------E-------F---------------------------------Q--Q-----K-------------------------G-------------------------------------------------T------------------------L-------A------------L------------------L--N----G------------T--------------------F--------------D--F--K---DD------F-----T-------RL-------------------------------------------------LRE-----------------------------------A-------------------E---E--SS---------------------------K-----------------------------------------------------------------------T----R----A-P----V-A-------M----------KT---------F----------------E----Q---S---LK-----S---------Q----K-T---I----K-----C--------------------------M---I-----E------------------------------------------------------T-----R----------G---E-----------------------------------------K-----------------------------------------------------------------------------------------------------------P-----------------------------K--------------------E-------K---V-K---P--------K--------K------N-K--------------------------------------------G---S-K------------K-------E---A--T----E----------------------------------V--------------A------------------V-P-------------------------------------------------G----K---A-------P------A-------------------------------------------G------------E------K-----------Q--------------------------L------------P----------------G------------------------------------------A----G-------------------------------------------------D-------R----E-------------------------------------------------------------------------------------------------------E-------------L-----------------S---------------------K--D-----E---I-----L------Q---K---N--------------------------------------R-----E----------------------E-F--------F------------K--------R---------H-----M--------------K---A----G-----E----------R-------------A--S-----------------------------------------------------------------------------------------------------------------K-----------------------------S-----------P--------------K------P-E-------------A--------------------------------Q-----------------------------------------K----------------E---------------K-----G-----K------------K--------P--R----V----W------D--------L------------------------------------------G-N----------------S--------N-------------------A---K-V--L--D-----------Y----S-----------------N------S----A---T---------N-------G----S---------------------A----------E-------P-------G-------P-------------------V-------------------------------E-------E-------------------F--------------------------------D-------PD-------------TA--L-----------------------G-------D---------R---------------------------------------------------------N-----R------E----------------------------------------P------------------------G---------------------------------------------------------------------------------------------------------------R-----L------Y-------------------------------------------------D---------------------------L---------------E---Y------------------E-----------------------S--------------------D--------DET-E------------E---------E---------------------K----I---------V---------------------P--------------------------N----P-------------------S-------------K-----T---S-------------A--K-------------------------------K----------------------------G------------------------------------------G-L--------G---------------------------G---------M-------F-----G-----------------ML----KG------L--V------G-S-K---------------S--------LTREDM--DPVLEK--MKDHLIAKNVAAEIAVQLCESVAKKLEG-K----VMG--TF-T--T--VT-S------T--VKQA-LQ----EALVQI-L-Q----PQ-----------RRV-D--VLR--DV-LD-A--Q--------R--------------------Q-H----------R--PYVVTFCGVNGVGKSTNL-AK-----------------------------RTHTRRLNAL--H----PP-------ES--------HGGRT---M--VQLYEKGYG-KDA--AGIAMEAISYARN---QG-----FDVVLVDTAGRMQDNAPLMTALAKLIAVNAPDLVLFVGEALVGNEAVDQLVKFN-------KAL--------ADH--------SM--------------------------------A------Q---TPR----LIDGIVLTKFDTIDDKVGAAISMTYITSK-PIVFVGTGQTYCDLRSLNAKAVVAAL-MKA-------------------------------------------------------------------------------------------------------------------------------------------------------------------------------------------------------------------------------------------------------------------------------------------------------------------------------------------------------------------------------------------
>Botryllus_schlosseri@CT01131026.H1.1
-------MLDFFAILSKGGFVL--WCYT------FQ--------G-----I--------KT------N-------I--S--E-----P-----V-NALIKSVI-LQ--ER-G--G-------------S---S----R----FD---H----G--------Q-----L------TMKYQLDN-E----------FELVFV---------------------------------------VG--Y--QK--IL--S--L-----T------Y---V---DKF--ID------DV---H-------------R---T---------F--------------------RDS------Y-------R---------------------Q-------------------K-------L---------------------------------Q--N-----G-------------------------GF------------------------------------------------TA-----------------------L-------I------------K------------------M--E----F------------G--------------------F--------------G--D--K---FA------K-----M-------LK-------------------------------------------------DAE-----------------------------------A-------------------S---K--VQ---------------------------K-----------------------------------------------------------------------E--------------------------M----------KG---------F----------------H----Q---S---EK-----S---------K----K-T---V----K-----S--------------------------L---I-----E------------------------------------------------------------------------------------------------------------------------------------------------------------------------------------------------------------------------------------------------------------------------------------D-------K---KEKA--P--------S--------K------S-D--------------------------------------------K---E-N------------V-------A----------------------------------------------------------------------------------PISQASPKP----------SPKPSNGSSLGDDVIQRNREAMANRIGGRNKK----P---M-------K------------------------------------------------------------------------------------------------------------------------------------------------------------------------------------------------------------------------------------------------------------------------------------------------------------------------------------------------------------------------------------------------------------------------------------------------------------------------------------------------------------------------------------------------------------------------------------------------------------------------K-------------A--E-----------------------------------------------------------------------------------------------------------------A-----------------------------K----------------------------------------------------------------------------------P--------------------------------------------------------------------------K-----G-----K------------Q-------A---R----V----W------E--------Q------------------------------------------G-G------T---------TK-------D-------------------Q---P-A--L--D-----------Y----S-----------------S-------------------------P-------K----D---------------------K----------T-------N-------G-------D-------------------T-------------------------------------------------------------------------------------------------------------------------------------------------------------------------------------------------------------------------------------ASSVLVN------------------------------------------------------------------------------------------------------------------------------------------------------------------------------N-----R------Q-------------------------------------------------E---------------------------K---------------L---D------------------H-----------------------D--------------------L--------AIV-GTGGGDIKG-LEID---------D---------------------D----N---------F---------------------E--------------------------E----M-------------------SDDGG---------EE----E---V-------------Q--S-------------------------------A----------------------------K------------------------------------------S-T--------G-------------------------------------I-------F-----S-----------------AF----RG------L--V------G-A-K---------------A--------LTKENL--TPVLDK--MRDHLIGKNVAADISEKLCDSVAEKLER-R----VLG--TF-S--S--VA-S------T--VKQC-LD----ESLVQI-L-T----PK-----------RRV-D--ILR--DV-LD-A--Q--------R--------------------N-K----------A--PYVITFCGVNGVGKSTNL-AKICFWLVENG-FRVLIAACDTFRAGAVEQLRTHVARLNAL--H----PA-------EN--------HGGNQ---S--VLLFEKGYG-KDA--AGIAKQAVSAARD---QH-----YDVVWSTPPGRMQDNEPLMRSLAKLIAVNS----------------VDQLVKFN-------QAL--------ADF--------SQ--------------------------------M------Q---NPR----LIDGIVLTKFDTIDDKVGAAISMTYTTGQ-PIVFVGTGQSYPDLRSLNAKAIVNAL-LK--------------------------------------------------------------------------------------------------------------------------------------------------------------------------------------------------------------------------------------------------------------------------------------------------------------------------------------------------------------------------------------------
>Alligator_sinensis@XM_006021355.H1.1
-------MLDFFTIFSKGGLVL--WC--------FQ--------G-----VRGP-----AA------A-------AC-T--A-----P-----V-NALIRSVL-LQ--ER-G--G-------------N---N----S----FN---H----E--------A-----L------TLKYKLDN-Q----------FELVFV---------------------------------------VG--F--QK--IL--T--L-----T------Y---V---DKL--ID------DV---H-------------K---E---------F--------------------RDK------Y-------R---------------------N-------------------E-------F---------------------------------Q--Q-----K-------------------------G-------------------------------------------------T------------------------L-------G------------L------------------L--N----G------------T--------------------F--------------D--F--K---ED------F-----L-------HL-------------------------------------------------LQE-----------------------------------A-------------------E---E--SS---------------------------K-----------------------------------------------------------------------V----R----A-P----P-V-------M----------KT---------F----------------E----Q---S---LK-----S---------Q----K-T---V----K-----S--------------------------M---I-----E------------------------------------------------------T-----R----------G---E-----------------------------------------K-----------------------------------------------------------------------------------------------------------P-----------------------------K--------------------E-------K---P-K---N--------K--------K------N-K--------------------------------------------G---S-K------------K-------DAS-G--T----E----A-----------------------------A--------------T------------------V-P-------------------------------------------------S----K---A-------A------P-------------------------------------------V------------A------K-----------Q--------------------------NPP----------T----------------S------------------------------------------A----G-------------------------------------------------D-------R----E-------------------------------------------------------------------------------------------------------E-------------L-----------------T---------------------K--D-----E---I-----L------Q---K---N--------------------------------------R-----E----------------------E-F--------F------------K--------R---------H-----M--------------K---G----G-----E----------K-------------S--S-----------------------------------------------------------------------------------------------------------------K-----------------------------S-----------P--------------K------P-E-------------T--------------------------------Q-----------------------------------------K----------------E---------------K-----G-----K------------K--------P--R----V----W------D--------L------------------------------------------G-N----------------S--------N-------------------A---K-V--L--D-----------Y----S-----------------N------S----T---T---------N-------G----N---------------------T----------E-------T-------C-------P-------------------A-------------------------------E-------E-------------------F--------------------------------D-------PD-------------MA--L-----------------------R-------D---------R---------------------------------------------------------N-----R------E----------------------------------------P------------------------G---------------------------------------------------------------------------------------------------------------R-----L------Y-------------------------------------------------D---------------------------L---------------D---Y------------------E-----------------------S--------------------D--------EEEPE------------E---------E---------------------K----V---------A---------------------Q--------------------------N----P-------------------S-------------K-----P---G-------------A--K-------------------------------K----------------------------G------------------------------------------G-L--------G---------------------------G---------M-------F-----G-----------------ML----KG------L--V------G-S-K---------------S--------LTREDM--DSVLEK--MKDHLIAKNVATDIAVQLCESVAKKLEG-K----VMG--TF-T--T--VT-S------T--VKQA-LQ----EALVQI-L-Q----PQ-----------RRV-D--ILR--DV-MD-A--Q--------R--------------------H-H----------R--PYVVTFCGVNGVGKSTNL-AKISFWLIENG-FSVLIAACDTFRAGAVEQLRTHTRRLNAL--H----PP-------ES--------HSGRI---M--VQLYEKGYG-KDA--AGIAMEAISYARN---QG-----FEVVLVDTAGRMQDNAPLMTALAKLIAVNTPDLVLFVGEALVGNEAVDQLVKFN-------KAL--------ADY--------SM--------------------------------A------Q---TPR----LIDGIVLTKFDTIDDKVGAAISMTYITSK-PIVFVGTGQTYCDLRSLNAKAVVAAL-MKA-------------------------------------------------------------------------------------------------------------------------------------------------------------------------------------------------------------------------------------------------------------------------------------------------------------------------------------------------------------------------------------------
>Ambystoma_mexicanum@CT01131213.H1.1
--------------------------------------------G-----V--------PA------S-------F--T--A-----P-----V-NALLRSVI-LQ--ER-G--G-------------S---N----A----FN---H----N--------T-----L------TLKYKLDN-Q----------FELIFV---------------------------------------VG--F--QK--IL--T--L-----T------Y---V---DKL--ID------DV---H-------------R---E---------F--------------------RDK------Y-------R---------------------N-------------------Q-------F---------------------------------Q--Q-----N-------------------------G-------------------------------------------------A------------------------L-------G------------L------------------L--N----G------------T--------------------F--------------D--F--R---DD------F-----L-------EL-------------------------------------------------LRE-----------------------------------A-------------------E---A--SS---------------------------R-----------------------------------------------------------------------AQA--R----A-L----T-A-------M----------KT---------F----------------E----Q---S---QK-----S---------Q----K-T---V----K-----S--------------------------M---I-----K------------------------------------------------------K-----P----------G---E-----------------------------------------K-----------------------------------------------------------------------------------------------------------G-----------------------------K--------------------E-------------KGKEN--------K--------E------N-K--------------------------------------------A---S-K------------K-------E---A--P----A----T-----------------------------E--------------A------------------A-I-------------------------------------------------PTM--K---G-------S------P-------------------------------------------S------------V------K-----------Q--------------------------S------------PTL--------------P------------------------------------------A----GS------------------------------------------------D-------R----D-------------------------------------------------------------------------------------------------------E-------------L-----------------T---------------------T--E-----E---I-----I------Q---R---N--------------------------------------R-----Q----------------------K-L--------F------------H--------K---------H-----A--------------K---G----G-----E----------K-------------A--S-----------------------------------------------------------------------------------------------------------------K-----------------------------A-----------A--------------K------P-E-------------A--------------------------------P-----------------------------------------K----------------K---------------K-----G-----K------------Q--------P--Q----V----W------I--------S------------------------------------------G-A----------------N--------H-------------------N---K-P--L--D-----------Y----S-----------------E------P----K---M---------N-------G----S---------------------TD---------E-------V-------S-------T-------------------A-------------------------------A-------D-------------------------------------------------------------D-------------LA--A-----------------------L-------K---------S---------------------------------------------------------R-----A------AE--------------------------------M------I------------------------G---------------------------------------------------------------------------------------------------------------N-----P------P-------------------------------------------------D---------------------------V---------------E---C------------------E-----------------------S--------------------S---------DE-K------------E---------ESTSS-EDE-------------Q----V---------V---------------------Q--------------------------A----P-------------------S-------------K-----P---S-------------A--K-------------------------------K----------------------------S------------------------------------------G-F--------G---------------------------G---------M-------F-----G-----------------ML----RG------L--V------G-S-K---------------S--------LTRDDM--DAVLEK--MKDHLIAKNVAADIAVQLCESVAKKLEG-K----VMG--TF-S--T--VT-S------A--VKQA-LQ----DSLVQI-L-Q----PK-----------RRV-D--VLR--DV-ME-A--Q--------K--------------------S-R----------R--PYVVTFCGVNGVGKSTNL-AKISFWLMKNG-FSVLIAACDTFRAGAVEQLRTHTRRLNSL--Y----PP-------ED--------HNGRV---M--VQLYEKGYG-KDA--AGIAMEAISYARN---QS-----FDVVLVDTAGRMQDNTPLMTALAKLIAVNMPDLVLFVGEALVGNEAVDQLVKFN-------KAL--------ADH--------SM--------------------------------S------E---KPR----LIDGIVLTKFDTIDDKVGAAISMTYITGQ-PIVFVGTGQTYCDLRSLNARAVVAAL-MKA-------------------------------------------------------------------------------------------------------------------------------------------------------------------------------------------------------------------------------------------------------------------------------------------------------------------------------------------------------------------------------------------
>Caiman_crocodilus@Contig558.H1.1
---------------------------------------------------------------------------C--T--A-----P-----V-NALIRSVL-LQ--ER-G--G-------------N---N----S----FN---H----E--------A-----L------TLKYKLDN-Q----------FELVFV---------------------------------------VG--F--QK--IL--T--L-----T------Y---V---DKL--ID------DV---H-------------K---E---------F--------------------RDK------Y-------R---------------------N-------------------E-------F---------------------------------Q--Q-----K-------------------------G-------------------------------------------------T------------------------L-------G------------L------------------L--N----G------------T--------------------F--------------D--F--K---ED------F-----L-------HL-------------------------------------------------LQE-----------------------------------A-------------------E---E--SS---------------------------K-----------------------------------------------------------------------V----R----A-P----P-V-------M----------KT---------F----------------E----Q---S---MK-----S---------Q----K-T---V----K-----S--------------------------M---I-----E-----------------------------------------------------------------------------------------------------------------------------------------------------------------------------------------------------------------------------------------------------------------------------------------------------------------------------------------------------------------------------------------------------------------------------------------------------------------------------------------------------------------------------------------------------------------------------------------------------------------------------------------------------------------------------------------------------------------------------------------------------------------------------------------------------------------------------------------------------------------------------------------------------------------------------------------------------------------------------------------------------------------------------------------------------------------------------------------------------------------------------------------------------------------------------------------------------------------------------------------------------------------------------------------------------------------------------------------------------------------------------------------------------------------------------------------------------------------------------------------------------------------------------------------------------------------V----W------D--------L------------------------------------------G-N----------------S--------N-------------------A---K-V--L--D-----------Y----S-----------------N------S----T---T---------N-------G----N---------------------T----------E-------T-------C-------P-------------------A-------------------------------E-------E-------------------F--------------------------------D-------PD-------------VA--L-----------------------G-------D---------R---------------------------------------------------------N-----R------E----------------------------------------P------------------------G---------------------------------------------------------------------------------------------------------------R-----L------Y-------------------------------------------------D---------------------------L---------------D---Y------------------E-----------------------S--------------------D--------EEEPE------------E---------E---------------------K----V---------A---------------------Q--------------------------N----P-------------------S-------------K-----P---G-------------A--K-------------------------------K----------------------------G------------------------------------------G-L--------G---------------------------G---------M-------F-----G-----------------ML----KG------L--V------G-S-K---------------S--------LTREDM--DSVLEK--MKDHLIAKNVAADIAVQLCESVAKKLEG-K----VMG--TF-T--T--VT-S------T--VKQA-LQ----EALVQI-L-Q----PQ-----------RRV-D--ILR--DV-MD-A--Q--------R--------------------H-H----------R--PYVVTFCGVNGVGKSTNL-AKISFWLIENG-FSVLIAACDTFRAGAVEQLRTHTRRLNAL--H----PP-------ES--------HSGRI---M--VQLYEKGYG-KDA--AGIAMEAISYARN---QG-----FDVVLVDTAGRMQDNAPLMTALAKLIAVNTPDLVLFVGEALVGNEAVDQLVKFN-------KAL--------ADY--------SM--------------------------------A------Q---TPR----LIDGIVLTKFDTIDDKVGAAISMTYITSK-PIVFVGTGQTYCDLRSLNAKAVVAAL-MKA-------------------------------------------------------------------------------------------------------------------------------------------------------------------------------------------------------------------------------------------------------------------------------------------------------------------------------------------------------------------------------------------
>Caretta_caretta@Contig814.H1.1
---------------------------------------------------------------------------------------------------------------------------------------------------------------------------------------------------------------------------------------------------------------------------------------------------------------------------------------------------------------------------------------------------------------------------------------------------------------------------------------------------------------------------------------------------------------------------------------------------------------------------------------------------------------------------------------ED------F-----L-------HL-------------------------------------------------LRE-----------------------------------A-------------------E---E--SS---------------------------K-----------------------------------------------------------------------I----R----A-P----T-A-------M----------KT---------F----------------E----Q---S---VK-----S---------Q----K-T---V----K-----S--------------------------M---I-----E------------------------------------------------------T-----R----------G---E-----------------------------------------K-----------------------------------------------------------------------------------------------------------P-----------------------------K--------------------E-------K---V-K---N--------K--------K------N-K--------------------------------------------G---S-K------------K-------EAS-G--T----E----A-----------------------------A--------------T------------------V-P-------------------------------------------------S----K---A-------A------P-------------------------------------------D------------A------K-----------Q--------------------------NPP----------A----------------A------------------------------------------P----G-------------------------------------------------D-------R----E-------------------------------------------------------------------------------------------------------E-------------L-----------------T---------------------K--D-----E---I-----L------Q---K---N--------------------------------------R-----E----------------------E-F--------F------------K--------K---------R-----L--------------K---G----G-----E----------K-------------S--N-----------------------------------------------------------------------------------------------------------------K-----------------------------S-----------P--------------K------P-E-------------T--------------------------------Q-----------------------------------------K----------------E---------------K-----G-----K------------K--------P--R----V----W------E--------L------------------------------------------G-N----------------S--------N-------------------A---K-V--L--D-----------Y----S-----------------N------S----T---T---------N-------G----N---------------------T----------D-------T-------C-------P-------------------T-------------------------------E-------E-------------------Y--------------------------------D-------PD-------------VA--L-----------------------G-------D---------R---------------------------------------------------------D-----R------E----------------------------------------P------------------------G---------------------------------------------------------------------------------------------------------------R-----L------Y-------------------------------------------------D---------------------------L---------------E---Y------------------E-----------------------S--------------------D--------EEEPE------------E---------E---------------------K----V---------I---------------------Q--------------------------N----P-------------------S-------------Q-----P---R-------------A--K-------------------------------K----------------------------G------------------------------------------G-L--------G---------------------------G---------M-------F-----G-----------------ML----KG------L--V------G-S-K---------------S--------LTREDM--DSVLEK--MKDHLIAKNVAADIAVQLCESVAKKLEG-K----VMG--TF-T--T--VT-S------T--VKQA-LQ----ESLVQI-L-Q----PQ-----------RRV-D--MLR--DV-ME-A--Q--------R--------------------H-R----------R--PYVVTFCGVNGVGKSTNL-AKISFWLIENG-FSVLIAACDTFRAGAVEQLRTHTRRLNAL--H----PP-------ES--------HGGCT---M--VQLYEKGYG-KDA--AGIAMEAILYARN---QG-----FDVVLVDTAGRMQDNAPLMTALAKLIAVNTPDLVLFVGEALVGNEAVDQLVKFN-------KAL--------ADH--------SM--------------------------------A------Q---TPR----LIDGIVLTKFDTIDDKVGAAISMTYITSK-PIMFVGTGQTYCDLRSLNAKAVVTAL-MKA-------------------------------------------------------------------------------------------------------------------------------------------------------------------------------------------------------------------------------------------------------------------------------------------------------------------------------------------------------------------------------------------
>Chelonoidis_nigra@Contig4966.H1.1
-------MLDFFTIFSKGGLVL--WC--------FQ--------G-----VRGP-----AA------A-------C--T--A-----P-----V-NALIRSVL-LQ--ER-G--G-------------N---N----S----FN---H----E--------A-----L------TLKYKLDN-Q----------FELVFV---------------------------------------VG--F--QK--IL--T--L-----T------Y---V---DKL--ID------DV---H-------------K---E---------F--------------------RDK------Y-------R---------------------N-------------------E-------F---------------------------------Q--Q-----K-------------------------G-------------------------------------------------T------------------------L-------G------------L------------------L--N----G------------T--------------------F--------------D--F--K---ED------F-----L-------HL-------------------------------------------------LRE-----------------------------------A-------------------E---E--SS---------------------------K-----------------------------------------------------------------------I----R----A-P----T-A-------M----------KT---------F----------------E----Q---S---VK-----S---------Q----K-T---V----K-----S--------------------------M---I-----E------------------------------------------------------T-----R----------G---E-----------------------------------------K-----------------------------------------------------------------------------------------------------------P-----------------------------K--------------------E-------K---A-K---N--------K--------K------N-K--------------------------------------------G---S-K------------K-------EAS-G--T----E----A-----------------------------A--------------T------------------V-P-------------------------------------------------S----K---A-------T------P-------------------------------------------D------------I------K-----------Q--------------------------NPP----------A----------------A------------------------------------------T----G-------------------------------------------------D-------R----E-------------------------------------------------------------------------------------------------------E-------------L-----------------T---------------------K--D-----E---I-----L------Q---K---N--------------------------------------R-----E----------------------E-F--------F------------R--------K---------R-----L--------------K---G----G-----E----------K-------------S--N-----------------------------------------------------------------------------------------------------------------K-----------------------------S-----------P--------------K------P-E-------------T--------------------------------Q-----------------------------------------K----------------E---------------K-----G-----K-----------------------------------------------------------------------------------------------------------------------------------------------------------------------------------------------------------------------------------------------------------------------------------------------------------------------------------------------------------------------------------------------------------------------------------------------------------------------------------------------------------------------------------------------------------------------------------------------------------------------------------------------------------------------------------------------------------------------------------------------------------------------------------------------------------------------------------------------------------------------------------------------------------------------------------------------------------------------------------------------------------------------------------------------------------------------------------------------------R-------------A--K-------------------------------K----------------------------G------------------------------------------G-L--------G---------------------------G---------M-------F-----G-----------------ML----KG------L--V------G-S-K---------------S--------LTREDM--DSVLEK--MKDHLIAKNVAADIAVQLCESVAKKLEG-K----VMG--TF-T--T--VT-S------T--VKQA-LQ----ESLVQI-L-Q----PQ-----------RRV-D--MLR--DV-MD-A--Q--------R--------------------H-R----------R--PYVVTFCGVNGVGKSTNL-AKISFWLIENG-FSVLIAACDTFRAGAVEQLRTHTRRLNAL--H----PP-------ES--------HGGRT---M--VQLYEKGYG-KDA--AGIAMEAILYARN---QG-----FDVVLVDTAGRMQDNAPLMTALAKLIAVNTPDLVLFVGEALVGNEAVDQLVKFN-------KAL--------ADH--------SM--------------------------------A------Q---TPR----LIDGIVLTKFDTIDDKVGAAISMTYITSK-PIVFVGTGQTYCDLRSLNAKAVVTAL-MKA-------------------------------------------------------------------------------------------------------------------------------------------------------------------------------------------------------------------------------------------------------------------------------------------------------------------------------------------------------------------------------------------
>Chrysemys_picta_bellii@CT01131213.H1.1
------------------------------------------------------------------------------------------------------------------------------------------------------------------------------------------------------FV---------------------------------------VG--F--QK--IL--T--L-----T------Y---V---DKL--ID------DV---H-------------K---E---------F--------------------RDK------Y-------R---------------------N-------------------E-------F---------------------------------Q--Q-----K-------------------------G-------------------------------------------------T------------------------L-------G------------L------------------L--N----G------------T--------------------F--------------D--F--K---ED------F-----L-------HL-------------------------------------------------LRE-----------------------------------A-------------------E---E--SS---------------------------K-----------------------------------------------------------------------I----R----A-P----T-A-------M----------KT---------F----------------E----Q---S---VK-----S---------Q----K-T---V----K-----S--------------------------M---I-----E------------------------------------------------------T-----R----------G---E-----------------------------------------K-----------------------------------------------------------------------------------------------------------P-----------------------------K--------------------E-------K---A-K---N--------K--------K------N-K--------------------------------------------A---S-K------------K-------E------------------------------------------------------------------------------------------------------------------------------------S----K---A-------A------P-------------------------------------------D------------A------K-----------Q--------------------------NPP----------V----------------A------------------------------------------T----G-------------------------------------------------D-------R----E-------------------------------------------------------------------------------------------------------E-------------L-----------------T---------------------K--D-----E---I-----L------Q---K---N--------------------------------------R-----E----------------------E-F--------F------------K--------K---------R-----L--------------K---G----G-----E----------K-------------S--N-----------------------------------------------------------------------------------------------------------------K-----------------------------S-----------P--------------K------P-E-------------T--------------------------------Q-----------------------------------------K----------------E---------------K-----G-----K------------K--------P--R----V----W------E--------L------------------------------------------G-N----------------S--------N-------------------A---K-V--L--D-----------Y----S-----------------N------S----T---T---------N-------G----N---------------------T----------D-------T-------C-------P-------------------T-------------------------------E-------E-------------------Y--------------------------------D-------PD-------------MA--L-----------------------G-------D---------R---------------------------------------------------------D-----R------E----------------------------------------P------------------------G---------------------------------------------------------------------------------------------------------------R-----L------Y-------------------------------------------------D---------------------------L---------------E---Y------------------E-----------------------S--------------------D--------EEEPE------------E---------E---------------------K----V---------I---------------------Q--------------------------N----P-------------------S-------------Q-----P---R-------------A--K-------------------------------K----------------------------G------------------------------------------G-L--------G---------------------------G---------M-------F-----G-----------------ML----KG------L--V------G-S-K---------------S--------LTREDM--DSVLEK--MKDHLITKNVAAEIAVQLCESVAKKLEG-K----VMG--TF-T--T--VT-S------T--VKQA-LQ----ESLVQI-L-Q----PQ-----------RRV-D--MLR--DV-MD-A--Q--------R--------------------H-R----------R--PYVVTFCGVNGVGKSTNL-AKISFWLIENG-YSVLIAACDTFRAGAVEQLRTHTRRLNAL--H----PP-------ES--------HGGRT---M--VQLYEKGYG-KDA--AGIAMEAISYARN---QG-----FDVVLVDTAGRMQDNAPLMTALAKLIAVNTPDLVLFVGEALVGNEAVDQLVKFN-------KAL--------ADH--------SM--------------------------------A------Q---TPR----LIDGIVLTKFDTIDDKVGAAISMTYITSK-PIVFVGTGQTYCDLRSLNAKAVVTAL-MKA-------------------------------------------------------------------------------------------------------------------------------------------------------------------------------------------------------------------------------------------------------------------------------------------------------------------------------------------------------------------------------------------
>Crocodylus_niloticus@toto19147.H1.1
--------------------------------------------------------------------------------------------------------------------------------------------------------------------------------------------------------------------------------------------------------------------------------------------------------------------------------------------------------------------------------------------------------------------------------------------------------------------------------------------------------------------------------------------------------------------------------------------------------------------------------------------------------------------------------------------------------------------------------------------------------------------------------------------------------------------------------------------------------------------------------------------------------------------------------------------------------------------------------------------------------------------------------------------------------------------------------------------------------------------------------------------------------------------------------------------------------------------------------------------------------------------------------------------------------------------------------------------------------------------------------------------------------------------------------------------------------------------------------------------------------------------------------------------------------------------------------------------------------------------------------------------------------------------------------------------------------------------------------------------------------------------------------------------------------------------------------------------------------------------------------------------------------------------------------------------------------------------------------------------------------------------------------------------------------------------------------------------------------------------------------------------------------------------------------------------------------------------------------------------------------------------------------------------------------------------------------------------------------------------------------------------------------------------------------------------------------------------------------------------------------------------------------------------------------------------------------------------------------------------------------------------------------------------------------------------------------------------------------------------------------------------------------------------------------------------------------------------------------------------------------------------------------------------------------------------------------------------------------------------------------------------------------------------------------------------------------------------------------------------------------------------------------------------------------------------------------------------------------------------------------------------------------------------------------------------------------------------------------------------------------------------------------------------------------------------------------------------------------------------------------------------------------------------------------------------------------------------------------------------------------------------------------------------------------------------------------------------------------------------------------------------------------------------------------------------------------------------------------------------------------------------------------------------------------------------------------------------------------------------------------------DM--DSVLEK--MKDHLIAKNVAADIAVQLCESVAKKLEG-K----VMG--TF-T--T--VT-S------T--VKQA-LQ----EALVQI-L-Q----PQ-----------RRV-D--ILR--DV-MD-A--Q--------R--------------------H-H----------R--PYVVTFCGVNGVGK--NL-AKISFWLIENG-FSVLIAACDTFRAGAVEQLRTHTRRLNAL--H----PP-------ES--------HSGRI---M--VQLYEKGYG-KDA--AGIAMEAI-------------------------------------------------------------------------------------------------------------------------------------------------------------------------------------------------------------------------------------------------------------------------------------------------------------------------------------------------------------------------------------------------------------------------------------------------------------------------------------------------------------------------------------------------------------------------------------------------------------
>Crotalus_adamanteus@Cada4546.H1.1
-------MLDFFTIFSKGGLVL--WC--------FQ--------G-----VRGP-----AA------A-------C--T--A-----P-----V-NALIRSVL-LQ--ER-G--G-------------S---N----S----FN---H----E--------A-----L------TLKYKLDN-Q----------FELVFV---------------------------------------VG--F--QK--IL--T--L-----T------Y---V---DKL--ID------DV---H-------------K---E---------F--------------------RDK------Y-------R---------------------N-------------------E-------F---------------------------------Q--Q-----K-------------------------G-------------------------------------------------T------------------------L-------G------------I------------------L--N----G------------T--------------------F--------------D--F--K---ED------F-----L-------RL-------------------------------------------------QRE-----------------------------------A-------------------E---E--SS---------------------------K-----------------------------------------------------------------------I----R----A-P----T-A-------M----------KT---------F----------------E----Q---S---AK-----S---------Q----K--------------------------------------------------------------------------------------------------------------------------------------------------------------------------------------------------------------------------------------------------------------------------------------------------------------------------------------------------K---T-K---N--------K--------K------N-K--------------------------------------------S---S-K------------K-------E---A--QG---N----E-----------------------------M--------------A------------------A-A-------------------------------------------------P----K---T-------T------P-------------------------------------------A------------V------K-----------L--------------------------DPP----------L----------------I------------------------------------------T----R-------------------------------------------------E-------K----E-------------------------------------------------------------------------------------------------------E-------------L-----------------S---------------------K--D-----E---I-----L------K---K---N--------------------------------------R-----E----------------------E-F--------F------------K--------K---------R-----L--------------K---G----G-----E----------K-------------S--N-----------------------------------------------------------------------------------------------------------------K-----------------------------S-----------P--------------K------P-D-------------A--------------------------------Q-----------------------------------------K----------------D---------------K-----G-----K------------K--------P--R----V----W------D--------T------------------------------------------G-N----------------S--------N-------------------A---K-V--L--D-----------Y----S-----------------N------S----T---T---------N-------G----N---------------------T----------E-------A-------C-------P-------------------M-------------------------------E-------N-------------------Y--------------------------------D-------AE-------------ML--L-----------------------V-------D---------G---------------------------------------------------------S-----R------E----------------------------------------P------------------------G---------------------------------------------------------------------------------------------------------------R-----L------L-------------------------------------------------D---------------------------L---------------E---Y------------------D-----------------------S--------------------E--------EDPGE------------E---------D---------------------K----V---------V---------------------S--------------------------N----S-------------------S-------------N-----T---S-------------K--K-------------------------------K----------------------------S------------------------------------------G-L--------G---------------------------G---------M-------F-----G-----------------ML----KG------L--V------G-S-K---------------S--------LSREDM--EPVLEK--MKDHLIAKNVAAEIAVQLCESVAKKLEG-K----VMG--TF-T--T--VT-S------T--VKQA-LQ----ESLVQI-L-Q----PQ-----------RRV-D--VLR--DV-MD-A--K--------V--------------------H-R----------R--PYVITFCGVNGVGKSTNL-AKISFWLIENG-YSVLIAACDTFRAGAVEQLRTHTRRLNTL--H----PP-------ES--------HNGRT---M--VQLYEKGYG-KDA--AGIAMEAILYARN---QG-----FNVVLVDTAGRMQDNAPLMTALAKLIAVNTPDLVLFVGEALVGNEAVDQLVKFN-------KAL--------ADY--------SI--------------------------------A------Q---SPR----LIDGIVLTKFDTIDDKVGAAISMTYITSK-PIVFVGTGQTYCDLRSLNAKAVVAAL-MKA-------------------------------------------------------------------------------------------------------------------------------------------------------------------------------------------------------------------------------------------------------------------------------------------------------------------------------------------------------------------------------------------
>Cyclorana_alboguttata@Calb685.H1.1
-------MLDFFTIFSKGGIVL--WC--------FQ--------G-----V--------RG------S-------L--T--G-----P-----V-NALLRSVI-LQ--ER-G--G-------------N---N----S----YN---H----D--------S-----L------TLKYKLDN-Q----------FELVFV---------------------------------------VG--Y--QK--IL--T--L-----T------Y---V---DKL--ID------DV---H-------------R---E---------F--------------------RDK------Y-------R---------------------N-------------------Q-------I---------------------------------Q--Q-----N-------------------------G-------------------------------------------------A------------------------L-------G------------L------------------L--N----G------------S--------------------F--------------D--F--Q---DD------F-----D-------FL-------------------------------------------------LRA-----------------------------------A-------------------E---E--SS---------------------------R-----------------------------------------------------------------------A----R----A-P----A-A-------M----------KT---------F----------------E----Q---S---EK-----S---------K----K-T---V----K-----S--------------------------M---I-----E------------------------------------------------------K-----P----------G---E-----------------------------------------K-----------------------------------------------------------------------------------------------------------Q-----------------------------K--------------------E-------------K---N--------K--------K------N-K--------------------------------------------S---S-K------------K-------E---N--I----A----P-----------------------------E--------------A------------------I-T-------------------------------------------------S-N--K---V------------------------------------------------------------------------------K-----------V--------------------------S------------APA--------------S------------------------------------------S----G-------------------------------------------------D-------K----E-------------------------------------------------------------------------------------------------------E-------------L-----------------T---------------------S--E-----E---A-----M------Q---K---K--------------------------------------R-----E----------------------E-F--------F------------K--------K---------R-----M--------------K---T----G-----D----------K-------------A--S-----------------------------------------------------------------------------------------------------------------K-----------------------------S-----------P--------------K------P-E-------------P--------------------------------Q-----------------------------------------K----------------E---------------K-----G-----K------------Q--------P--R----V----W------E--------L------------------------------------------G-A----------------S--------N-------------------N---K-E--L--D-----------Y----S-----------------K------P----T---T---------N-------G----S---------------------A----------E-------E-------T-------X-------------------A-------------------------------A-------D------------------------------------------------------------DD-------------LE--A-----------------------L-------R---------S---------------------------------------------------------R-----S------GL--------------------------------M------S------------------------G---------------------------------------------------------------------------------------------------------------N-----P------P-------------------------------------------------D---------------------------V---------------E---Y------------------E-----------------------S--------------------S--------SEE-E------------E---------D-VPA-VQT-------------K----A---------A---------------------P--------------------------S----A-------------------A-------------K-----S---S-------------A--K-------------------------------K----------------------------S------------------------------------------A-F--------G---------------------------G---------M-------F-----G-----------------ML----KG------L--V------G-A-K---------------S--------LTLEDM--EPVLEK--MKDHLIAKNVAADIAVQLCESVAKRLEG-K----VMG--TF-S--T--VT-S------A--VKQA-LQ----ESLVQI-L-Q----PK-----------RRV-D--VLR--DV-ME-S--Q--------R--------------------M-R----------R--PYVITFCGVNGVGKSTNL-AKISFWLIENG-YNVLIAACDTFRAGAVEQLRTHTRRLNSL--H----PP-------EK--------HNGRT---M--VQLYEKGYG-KDA--AGIAMEAITFARN---QG-----FDVVLVDTAGRMQDNAPLMTALAKLIAVNMPDLVLFVGEALVGNEAVDQLVKFN-------KAL--------ADH--------SM--------------------------------S------D---KAR----LIDGIVLTKFDTIDDKVGAAISMTYITGQ-PIVFVGTGQTYCDLRSLNVKAVVGAL-MKA-------------------------------------------------------------------------------------------------------------------------------------------------------------------------------------------------------------------------------------------------------------------------------------------------------------------------------------------------------------------------------------------
>Elaphe_guttata@toto76213.H1.1
---------------------------------------------------------------------------------A-----P-----V-NALIRSVL-LQ--ER-G--G-------------S---N----S----FN---H----E--------A-----L------TLKYKLDN-Q----------FELVFV---------------------------------------VG--F--QK--IL--T--L-----T------Y---V---DKL--ID------DV---H-------------K---E---------F--------------------RDK------Y-------R---------------------N-------------------E-------F---------------------------------Q--Q-----K-------------------------G-------------------------------------------------T------------------------L-------G------------I------------------L--N----G------------T--------------------F----------------------------------------------------------------------------------------------------------------------------------------------------------------------------------------------------------------------------------------------------------------------------------------------------------------------------------------------------------------------------------------------------------------------------------------------------------------------------------------------------------------------------------------------------------------------------------------------------------------------------------------------------------------------------------------------------------------------------------------------------------------------------------------------------------------------------------------------------------------------------------------------------------------------------------------------------------------------------------------------------------------------------------------------------------------------------------------------------------------------------------------------------------------------------------------------------------------------------------------------------------------------------------------------------------------------------------------------------------------------------------------------------------------------------------------------------------------------------------------------------------------------------------------------------------------------------------------------------------------------------------------------------------------------------------------------------------------------------------------------------------------------------------------------------------------------------------------------------------------------------------------------------------------------------------------------------------------------------------------------------------------------------------------------------------------------------------------------------------------------------------------------------------------------------------------------------------------------------------------------------------------------------------------------------------------------------------------------------------------------------------------------------------------------------------------------------------------------------------------------------------------------------------------------------------------------------------------------------------------------------------------------------------------------------------------------------------------------------------------------------------------------------------------------------------------------------------------------------------------------------------------------------------------------------------------------------------------------------------------------------------------------------------------------------------------------------------------------------------------------------------------------------------------------------------------------------------------------------------------------------------------------------------------------------------------------------------------------------------------------------------------------------------------------------------------------------------------------------------------------------------------------------------------------------------------------------------------------------------------------------------------------------------------------------------------------------------------------------------------------------------------------------------------------------------------------------------------------------------------------------------------------------------------------------------------------------------------------------------------------------------------------------------------------------------------------------------------------------------------------------------------------------------------------------------------------------------------------------------------------------------------------
>Emys_orbicularis@Contig12161.H1.2
------------------------------------------------------------------------------------------------------------------------------------------------------------------------------------------------------FV---------------------------------------VG--F--QK--IL--T--L-----T------Y---V---DKL--ID------DV---H-------------K---E---------F--------------------RDK------Y-------R---------------------N-------------------E-------F---------------------------------Q--Q-----K-------------------------G-------------------------------------------------T------------------------L-------G------------L------------------L--N----G------------T--------------------F--------------D--F--K---ED------F-----L-------HL-------------------------------------------------LRE-----------------------------------A-------------------E---E--SS---------------------------K-----------------------------------------------------------------------I----R----A-P----T-A-------M----------KT---------F----------------E----Q---S---VK-----S---------Q----K-T---V----K-----S--------------------------M---I-----E------------------------------------------------------T-----R----------G---E-----------------------------------------K-----------------------------------------------------------------------------------------------------------P-----------------------------K--------------------E-------K---A-K---N--------K--------K------N-K--------------------------------------------G---S-K------------K-------EAS-G--T----E----A-----------------------------A--------------T------------------V-P-------------------------------------------------S----K---A-------A------P-------------------------------------------D------------A------K-----------Q--------------------------NPP----------A----------------A------------------------------------------T----G-------------------------------------------------D-------R----E-------------------------------------------------------------------------------------------------------E-------------L-----------------T---------------------K--D-----E---I-----L------Q---K---N--------------------------------------R-----E----------------------E-F--------F------------K--------K---------R-----L--------------K---G----G-----E----------K-------------S--N-----------------------------------------------------------------------------------------------------------------K-----------------------------S-----------P--------------K------P-E-------------T--------------------------------Q-----------------------------------------K----------------E---------------K-----G-----K------------K--------P--R----V----W------E--------L------------------------------------------G-N----------------S--------N-------------------A---K-V--L--D-----------Y----S-----------------N------S----T---T---------N-------G----N---------------------T----------D-------T-------C-------P-------------------T-------------------------------E-------E-------------------Y--------------------------------D-------PD-------------MA--L-----------------------G-------D---------R---------------------------------------------------------D-----R------E----------------------------------------P------------------------G---------------------------------------------------------------------------------------------------------------R-----L------Y-------------------------------------------------D---------------------------L---------------E---Y------------------E-----------------------S--------------------D--------EEEPE------------E---------E---------------------K----V---------I---------------------Q--------------------------N----P-------------------S-------------Q-----P---R-------------A--K-------------------------------K----------------------------G------------------------------------------G-L--------G---------------------------G---------M-------F-----G-----------------ML----KG------L--V------G-S-K---------------S--------LTREDM--DSVLEK--MKDHLIAKNVAAEIAVQLCESVAKKLEG-K----VMG--TF-T--T--VT-S------T--VKQA-LQ----ESLVQI-L-Q----PQ-----------RRV-D--MLR--DV-MD-A--Q--------R--------------------H-R----------R--PYVVTFCGVNGVGKSTNL-AKISFWLIETG--------------------------------------------------------------------------------------------------------------------------------------TPDLVLFVGEALVGNEAVDQLVKFN-------KAL--------ADH--------SM--------------------------------A------Q---TPR----LIDGIVLTKFDTIDDKVGAAISMTYITSK-PIVFVGTGQTYCDLRSLNAKAVVTAL-MKA-------------------------------------------------------------------------------------------------------------------------------------------------------------------------------------------------------------------------------------------------------------------------------------------------------------------------------------------------------------------------------------------
>Eublepharis_macularius@Emac769.H1.1
-------MLDFFTIFSKGGLVL--WC--------FQ--------G-----VRGP-----AA------A-------C--T--A-----P-----V-NALIRSVL-LQ--ER-G--G-------------S---N----S----FT---H----D--------A-----L------TLKYKLDN-Q----------FELVFV---------------------------------------VG--F--QK--IL--T--L-----T------Y---V---DKL--ID------DV---H-------------K---E---------F--------------------RDK------Y-------R---------------------N-------------------E-------F---------------------------------H--Q-----K-------------------------G-------------------------------------------------T------------------------L-------G------------L------------------L--N----G------------T--------------------F--------------D--F--K---ED------F-----L-------RL-------------------------------------------------LRE-----------------------------------A-------------------E---E--SS---------------------------K-----------------------------------------------------------------------I----R----A-P----T-A-------M----------KT---------F----------------E----Q---S---AK-----S---------Q----K-T---V----K-----S--------------------------M---I-----E------------------------------------------------------T-----R----------G---E-----------------------------------------K-----------------------------------------------------------------------------------------------------------P-----------------------------K--------------------E-------K---A-K---N--------K--------K------N-K--------------------------------------------G---S-K------------K-------E---V--SGAE------------------------------------V--------------A------------------A-V-------------------------------------------------P----K---A-------A------P-------------------------------------------A------------V------K-----------E--------------------------DLP----------V----------------A------------------------------------------A----G-------------------------------------------------D-------R----E-------------------------------------------------------------------------------------------------------E-------------L-----------------T---------------------K--D-----E---I-----L------Q---K---K--------------------------------------R-----E----------------------E-F--------F------------R--------K---------H-----Q--------------K---G----G-----E----------K-------------S--N-----------------------------------------------------------------------------------------------------------------K-----------------------------S-----------P--------------K------P-D-------------T--------------------------------S-----------------------------------------K----------------D---------------K-----G-----K------------K--------P--R----V----W------D--------L------------------------------------------G-N----------------S--------N-------------------A---K-V--L--D-----------Y----S-----------------N------S----T---T---------N-------G----N---------------------T----------D-------T-------C-------S-------------------M-------------------------------E-------E-------------------F--------------------------------D-------QD-------------MV--L-----------------------G-------D---------R---------------------------------------------------------D-----R------E----------------------------------------P------------------------G---------------------------------------------------------------------------------------------------------------R-----L------R-------------------------------------------------D---------------------------L---------------E---Y------------------E-----------------------S--------------------E--------EETEE------------E---------E---------------------K----V---------V---------------------Q--------------------------N----S-------------------S-------------S-----A---N-------------V--K-------------------------------K----------------------------G------------------------------------------G-L--------G---------------------------G---------M-------F-----G-----------------ML----KG------L--V------G-S-K---------------S--------LTREDM--DPVLEK--MKDHLIAKNVAADIAVQLCESVAKKLEG-K----VMG--TF-T--T--VT-S------T--VKQA-LQ----ESLVQI-L-Q----PQ-----------RRV-D--VLR--DV-MD-A--Q--------R--------------------H-R----------R--PYVITFCGVNGVGKSTNL-AKISFWLIENG-FSVLIAACDTFRAGAVEQLRTHTRRLNAL--H----PP-------EN--------YSGRT---M--VQLYEKGYG-KDA--AGIAMEAISYARN---QG-----FDVVLVDTAGRMQDNAPLMTALAKLIAVNAPDLVLFVGEALVGNEAVDQLVKFN-------KAL--------ADH--------SM--------------------------------A------Q---TPR----LIDGIVLTKFDTIDDKVGAAISMTYITSK-PIVFVGTGQTYCDLRSLNAKAVVAAL-MKA-------------------------------------------------------------------------------------------------------------------------------------------------------------------------------------------------------------------------------------------------------------------------------------------------------------------------------------------------------------------------------------------
>Lampropholis_coggeri@Lcog13624.H1.1
-------MLDFFTIFSKGGLVL--WC--------FQ--------G-----VRGP-----AS------A-------C--T--V-----P-----V-NALIRSVL-LQ--ER-G--G-------------S---N----S----FN---H----E--------A-----L------TLKYKLDN-Q----------FELVFV---------------------------------------VG--F--QK--IL--T--L-----T------Y---V---DKL--ID------DV---H-------------K---E---------F--------------------RDK------Y-------R---------------------N-------------------E-------F---------------------------------Q--Q-----K-------------------------G-------------------------------------------------T------------------------L-------G------------L------------------L--S----G------------T--------------------F--------------D--F--K---DD------F-----V-------RL-------------------------------------------------LRD-----------------------------------A-------------------E---E--SS---------------------------K-----------------------------------------------------------------------V----R----A-P----T-A-------M----------KT---------F----------------E----Q---S---AK-----S---------Q----K---------------------------------------------------------------------------------------------------------------------------------------------------------------------------K-----------------------------------------------------------------------------------------------------------P-----------------------------K--------------------E-------K---T-K---N--------K--------K------N-K--------------------------------------------G---S-K------------K-------EAS-A--E----A----A-----------------------------A--------------A------------------X--------------------------------------------------------K---A-------A------P-------------------------------------------X------------V------K-----------E--------------------------DPP----------V----------------T------------------------------------------A----G-------------------------------------------------D-------R----E-------------------------------------------------------------------------------------------------------E-------------L-----------------T---------------------T--D-----E---I-----L------Q---K---N--------------------------------------R-----E----------------------E-F--------F------------R--------K---------R-----M--------------K---G----G-----E----------K-------------P--N-----------------------------------------------------------------------------------------------------------------K-----------------------------S-----------P--------------K------P-D-------------A--------------------------------Q-----------------------------------------K----------------E---------------K-----G-----K------------K--------P--R----I----W------E--------L------------------------------------------G-N----------------S--------N-------------------A---K-V--L--D-----------Y----S-----------------N------S----T---T---------N-------G----N---------------------T----------D-------T-------S-------P-------------------M-------------------------------E-------E-------------------Y--------------------------------D-------AD-------------LV--V-----------------------G-------V---------R---------------------------------------------------------D-----H------E----------------------------------------R------------------------G---------------------------------------------------------------------------------------------------------------R-----L------R-------------------------------------------------E---------------------------I---------------E---Y------------------D-----------------------S--------------------E--------EEPEE------------E---------E---------------------R----V---------I---------------------Q--------------------------N----S-------------------S-------------S-----G---S-------------T--K-------------------------------K----------------------------G------------------------------------------G-L--------G---------------------------G---------M-------F-----G-----------------ML----KG------L--V------G-S-K---------------S--------LTREDM--DSVLEK--MKDHLIAKNVAADIAVQLCESVAKKLEG-K----VMG--TF-T--T--VT-S------T--VKQA-LQ----ESHVQI-L-Q----PQ-----------RRV-D--VLR--DV-MD-A--Q--------R--------------------H-R----------R--PYVITFCGVNGVGKSTNL-AKISFWLMENG-FSVLIAACDTFRAGAVEQLRTHTRRLNAL--H----PP-------EN--------HDGRT---L--VQLYEKGYG-KDA--AGIAMEAISFARN---QG-----FDVVLVDTAGRMQDNAPLMTALAKLIAVNTPDLVLFVGEALVGNEAVDQLVKFN-------KAL--------ADH--------SM--------------------------------A------Q---TPR----LIDGIVLTKFDTIDDKVGAAISMTYITSK-PIVFVGTGQTYCDLRSLNAKAVVAAL-MKA-------------------------------------------------------------------------------------------------------------------------------------------------------------------------------------------------------------------------------------------------------------------------------------------------------------------------------------------------------------------------------------------
>Latimeria_chalumnae@CT01131213.H1.1
-------MLDFFTIFSKGGIVL--WC--------FQ--------G-----V--------SG------S-------F--T--G-----P-----V-NALIRTVI-LQ--ER-G--G-------------N---N----S----FN---H----E--------A-----L------TLKYKLDN-E----------FELVFV---------------------------------------VG--F--QK--IL--T--L-----T------Y---V---DKF--ID------DV---H-------------M---L---------F--------------------RDK------Y-------R---------------------N-------------------Q-------L---------------------------------Q--Q-----N-------------------------G-------------------------------------------------A------------------------L-------G------------I------------------L--N----G------------T--------------------F--------------E--F--K---DD------F-----V-------SL-------------------------------------------------LRA-----------------------------------A-------------------E---E--GS---------------------------K-----------------------------------------------------------------------A----R----A-V----P-A-------M----------KT---------F----------------Q----Q---S---QK-----S---------Q----K-T---V----E-----S--------------------------M---IVTRG-E------------------------------------------------------K-----G----------K---E-----------------------------------------K-----------------------------------------------------------------------------------------------------------G-----------------------------K--------------------E-------------N---N--------K--------K------N-K--------------------------------------------N---T-K------------K-------E---V--T----A----A-----------------------------E--------------P------------------A-V-------------------------------------------------VSN--K---G-------A------P-------------------------------------------V------------P------K-----------Q--------------------------S------------VPV--------------PVP----------------------------------------A----G-------------------------------------------------D-------T----K-------------------------------------------------------------------------------------------------------G-------------L-----------------T---------------------A--E-----E---I-----I------E---K---N--------------------------------------K-----E----------------------E-F--------I------------R--------K---------R-----L--------------G---G----G-----E----------K-------------Q--G-----------------------------------------------------------------------------------------------------------------K-----------------------------S-----------P--------------K------P-E-------------K--------------------------------Q-----------------------------------------K--------------------------------K-----G-----K------------E--------N--R----V----W------P--------T------------------------------------------G-G----------------S--------NVN-----------------A---K-E--L--D-----------Y----S-----------------D------S----T---V---------D-------G----K---------------------E----------N-------AVAE----P-------M-------------------S-------------------------------E-------E-------------------------------------------------------------G-------------AA--E-----------------------L-------L---------P---------------------------------------------------------K-----P------DS--------------------------------M------K------------------------G---------------------------------------------------------------------------------------------------------------E-----L------K-------------------------------------------------D---------------------------V---------------G---Y------------------E-----------------------N-----------------------------------------------------------------------------------------------------------------------------------------------------------------------T-------------K-----K---E-------------T--A-------------------------------K----------------------------T------------------------------------------S-A--------G---------------------------G---------V-------F-----G-----------------ML----KG------L--V------G-A-K---------------N--------LSREDM--ELVLEK--MKDHLIAKNVATDIAVKLCESVAKKLEG-K----VMG--TF-S--T--VT-S------T--VKQA-LQ----ESLVQI-L-Q----PK-----------RRV-D--ILR--DV-ME-A--Q--------K--------------------H-N----------C--PYVVTFCGVNGVGKSTNL-AKISFWLIENG-FSVLIAACDTFRAGAVEQLRTHTHRLNSV--H----PA-------EK--------HQGQT---M--VQLYEKGYG-KDA--AGIAMEAISYARN---QG-----FDVVLVDTAGRMQDNAPLMAALAKLIAVNMPDLVLFVGEALVGNEAVDQLIKFN-------QAL--------ADH--------SM--------------------------------S------E---KPR----LIDGIVLTKFDTIDDKVGAAISMTYITGQ-PIVFVGTGQTYCDLRSLNANAVVSAL-MKA-------------------------------------------------------------------------------------------------------------------------------------------------------------------------------------------------------------------------------------------------------------------------------------------------------------------------------------------------------------------------------------------
>Latimeria_menadoensis@GAPS01003184.H1.1
-------MLDFFTIFSKGGIVL--WC--------FQ--------G-----V--------SG------S-------F--T--G-----P-----V-NALIRTVI-LQ--ER-G--G-------------N---N----S----FN---H----E--------A-----L------TLKYKLDN-E----------FELVFV---------------------------------------VG--F--QK--IL--T--L-----T------Y---V---DKF--ID------DV---H-------------M---L---------F--------------------RDK------Y-------R---------------------N-------------------Q-------L---------------------------------Q--Q-----N-------------------------G-------------------------------------------------A------------------------L-------G------------I------------------L--N----G------------T--------------------F--------------E--F--K---DD------F-----V-------SL-------------------------------------------------LRA-----------------------------------A-------------------E---E--GS---------------------------K-----------------------------------------------------------------------A----R----A-V----P-A-------M----------KT---------F----------------Q----Q---S---QK-----S---------Q----K-T---V----E-----S--------------------------M---IVTRG-E------------------------------------------------------K-----G----------K---E-----------------------------------------K-----------------------------------------------------------------------------------------------------------G-----------------------------K--------------------E-------------N---N--------K--------K------N-K--------------------------------------------N---T-K------------K-------E---V--T----A----A-----------------------------E--------------P------------------A-V-------------------------------------------------VSN--K---G-------A------P-------------------------------------------V------------P------K-----------Q--------------------------S------------VPV--------------PVP----------------------------------------A----G-------------------------------------------------D-------T----K-------------------------------------------------------------------------------------------------------G-------------L-----------------T---------------------A--E-----E---I-----I------E---K---N--------------------------------------K-----E----------------------E-F--------I------------R--------K---------R-----L--------------G---G----G-----E----------K-------------Q--G-----------------------------------------------------------------------------------------------------------------K-----------------------------S-----------P--------------K------P-E-------------K--------------------------------Q-----------------------------------------K--------------------------------K-----G-----K------------E--------N--R----V----W------P--------T------------------------------------------G-G----------------S--------NVN-----------------A---K-E--L--D-----------Y----S-----------------D------S----T---V---------D-------G----K---------------------E----------N-------AVAE----P-------M-------------------S-------------------------------E-------E-------------------------------------------------------------G-------------AA--E-----------------------L-------L---------P---------------------------------------------------------K-----P------DS--------------------------------M------K------------------------G---------------------------------------------------------------------------------------------------------------E-----L------K-------------------------------------------------D---------------------------V---------------G---Y------------------E-----------------------N-----------------------------------------------------------------------------------------------------------------------------------------------------------------------T-------------K-----K---E-------------T--A-------------------------------K----------------------------T------------------------------------------S-A--------G---------------------------G---------V-------F-----G-----------------ML----KG------L--V------G-A-K---------------N--------LSREDM--ELVLEK--MKDHLIAKNVATDIAVKLCESVAKKLEG-K----VMG--TF-S--T--VS-S------T--VKQA-LQ----ESLVQI-L-Q----PK-----------RRV-D--ILR--DV-ME-A--Q--------K--------------------H-N----------C--PYVVTFCGVNGVGKSTNL-AKISFWLIENG-FSVLIAACDTFRAGAVEQLRTHTHRLNSV--H----PA-------EK--------HQGQT---M--VQLYEKGYG-KDA--AGIAMEAISYARN---QG-----FDVVLVDTAGRMQDNAPLMAALAKLIAVNMPDLVLFVGEALVGNEAVDQLIKFN-------QAL--------ADH--------SM--------------------------------S------E---KPR----LIDGIVLTKFDTIDDKVGAAISMTYITGQ-PIVFVGTGQTYCDLRSLNANAVVSAL-MKA-------------------------------------------------------------------------------------------------------------------------------------------------------------------------------------------------------------------------------------------------------------------------------------------------------------------------------------------------------------------------------------------
>Leucoraja_erinacea@toto11719.H1.1
-------MLDFFTIFSKGGIVL--WC--------FQ--------G-----V--------NG------P-------F--S--G-----T-----V-NALIRSVI-LQ--ER-G--G-------------N---N----S----FT---H----E--------A-----L------TLKYKLDN-E----------FELLFV---------------------------------------VG--Y--QK--IL--T--L-----T------Y---V---DKF--ID------DI---H-------------M---L---------F--------------------RDK------Y-------R---------------------N-------------------Q-------L---------------------------------Q--Q-----R-------------------------G-------------------------------------------------V------------------------L-------G------------L------------------L--S----G------------S--------------------F--------------D--F--L---DD------F-----Q-------DF-------------------------------------------------LKD-----------------------------------A-------------------E---E--RT---------------------------R-----------------------------------------------------------------------E----K----A-P----S-V-------M----------KT---------F----------------E----Q---S---DK-----S---------R----K-T---V----K-----S--------------------------M---I-----E------------------------------------------------------I-----R----------G---E-----------------------------------------K-----------------------------------------------------------------------------------------------------------G-----------------------------K--------------------E-------N---K-K---I--------K--------K--------------------------------------------------------------------------------------------E----A-----------------------------P--------------V------------------P-E-------------------------------------------------A----P---P-------P------E-------------------------------------------K------------K------P-----------T-----------VQLK-----------TPVT---------M----------------T------------------------------------------V----G-------------------------------------------------D-------A----N-------------------------------------------------------------------------------------------------------QNG-----------L-----------------T---------------------Q--E-----E---I-----I------Q---K---N--------------------------------------R-----E----------------------E-F--------F------------R--------KK--------L-----G--------------K---E----K-----K----------EN------------S--S-----------------------------------------------------------------------------------------------------------------K-----------------------------S-----------P--------------K------P-S-------------------------------------------------------------------------------------------------------------------------K-----Q-----K------------P--------R--R----V----W------P--------L------------------------------------------DCN-N--------------A--------N-------------------S---K-E--L--D-----------Y----S-----------------E------K----L---F---------N-------G----Q---------------------S----------SA------V-------T-------N-------------------N-------------------------------G-------D-------------------D--------------------------------T-------SV-------------DV--N-----------------------L-------Y---------R---------------------------------------------------------G-----S------M----------------------------------------A------------------------G---------------------------------------------------------------------------------------------------------------D-----L------K-------------------------------------------------T---------------------------V---------------D---Y------------------E-----------------------SCEEE----------------E--------EEE-E------------E---------EEEEE-EEEEEDE---------A----V---------V---------------------Q--------------------------K----I-------------------S-------------N-----T---S-------------M--K-------------------------------K----------------------------G------------------------------------------G-I--------G---------------------------G---------M-------F-----G-----------------ML----RG------L--V------G-S-K---------------N--------LSPQVM--APVLEK--MKDHLIAKNVAADIALRLCESVEKKLEG-K----VMG--TF-S--T--VT-S------T--VKQA-LQ----DSLVQI-L-Q----PK-----------RRV-D--ILR--DV-LE-A--Q--------K--------------------H-K----------R--PFIITFCGVNGVGKSTNL-AKISFWLMENG-FRVLIAACDTFRAGAVEQLRTHTRRLNAL--H----PP-------EE--------HHGQS---M--VQLFEKGYG-KDA--AGIAMEAIAFSRN---QS-----FDVVLVDTAGRMQDNTPLMTALAKLIAINMPDLVLFVGEALVGNEAVDQLVKFN-------QAL--------ADH--------SM--------------------------------S------E---KPR----LIDGIVLTKFDTIDDKVGAAISMTYITGQ-PIVFVGTGQTYNDLRSLNAKAVVSAL-MKA-------------------------------------------------------------------------------------------------------------------------------------------------------------------------------------------------------------------------------------------------------------------------------------------------------------------------------------------------------------------------------------------
>Notophthalmus_viridescens@Nvir246.H1.1
-------MLDFFSIFSKGGLVL--WY--------FQ--------G-----V--------PS------S-------F--S--A-----P-----V-NALLRSVI-LQ--ER-G--G-------------N---S----A----FS---H----D--------T-----L------TLKYKLDN-Q----------FELVFV---------------------------------------VG--F--QK--IL--T--L-----T------Y---V---DKL--ID------DV---H-------------R---E---------F--------------------RDK------Y-------R---------------------N-------------------H-------F---------------------------------Q--Q-----N-------------------------G-------------------------------------------------A------------------------L-------G------------L------------------L--S----G------------T--------------------F--------------D--F--R---DD------F-----L-------EL-------------------------------------------------LRK-----------------------------------A-------------------E---A--NG---------------------------R-----------------------------------------------------------------------AHA--R----G-A----S-A-------M----------KT---------F----------------E----Q---S---QK-----S---------Q----K-T---V----K-----S--------------------------M---I-----E------------------------------------------------------K-----S----------G---E-----------------------------------------KRT---------------------------------------------------------------------------------------------------------E-----------------------------K--------------------E-------------S---I--------K--------K------S-K--------------------------------------------T---S-K------------K-------D---V--A----V----T-----------------------------E--------------V------------------A-V-------------------------------------------------SAS--K---G-------S------P-------------------------------------------S------------A------K-----------Q--------------------------N------------LPV--------------E------------------------------------------L------------------------------------------------------D-------R----D-------------------------------------------------------------------------------------------------------K-------------L-----------------T---------------------S--E-----E---I-----I------Q---R---N--------------------------------------R-----Q----------------------K-L--------F------------N--------K---------H-----A--------------K---G----G-----E----------K-------------S--V-----------------------------------------------------------------------------------------------------------------K-----------------------------V-----------S--------------K------P-E-------------I--------------------------------T-----------------------------------------K----------------K---------------K-----G-----K------------P--------P--Q----I----W------V--------P------------------------------------------G-V----------------S--------H-------------------T---K-A--L--D-----------Y----S-----------------D------P----K---V---------N-------G----N---------------------T----------EE------V-------Y-------T-------------------R-------------------------------A-------E-------------------------------------------------------------D-------------LA--T-----------------------L-------K---------S---------------------------------------------------------R-----A------AE--------------------------------M------L------------------------G---------------------------------------------------------------------------------------------------------------N-----P------P-------------------------------------------------D---------------------------V---------------E---C------------------E-----------------------S--------------------S--------EEN-E------------E---------STSED-EHI-------------V----Q---------V---------------------P--------------------------S--------------------------------------K-----P---S-------------I--K-------------------------------K----------------------------S------------------------------------------S-F--------G---------------------------G---------M-------F-----G-----------------ML----RG------L--V------G-S-K---------------C--------LNRDDM--EAVLEK--MKDHLIAKNVAADIAVQLCESVAKKLEG-K----VMG--TF-S--T--VT-S------F--VKQA-LQ----XSXXXI-L-Q----PX-----------RRV-D--VLR--DV-ME-S--Q--------R--------------------S-H----------R--PYVVTFCGVNGVGKSTNL-AKISFWLIENG-FSVLIAACDTFRAGAVEQLRTHTQRLNSL--Y----PP-------EN--------HRGRV---M--VQLYEKGYG-KDA--AGIAMEAISYARN---QN-----FDVVLVDTAGRMQDNTPLMTALAKLIAVNVPDLVLFVGEALVGNEAXDQLXKFN-------KAL--------ADH--------SM--------------------------------S------E---KPR----LIDGIVLTKFDTIDDKVGAAISMTYITGQ-PIVFVGTGQTYCDLRSLNAKAVVTAL-MKA-------------------------------------------------------------------------------------------------------------------------------------------------------------------------------------------------------------------------------------------------------------------------------------------------------------------------------------------------------------------------------------------
>Pelodiscus_sinensis@toto18054.H1.1
------------------------------------------------------------------------------------------------------------------------------------------------------------------------------------------------------FV---------------------------------------VG--F--QK--IL--T--L-----T------Y---V---DKL--ID------DV---H-------------K---E---------F--------------------RDK------Y-------R---------------------N-------------------E-------F---------------------------------Q--Q-----K-------------------------G-------------------------------------------------T------------------------L-------G------------L------------------L--N----G------------T--------------------F--------------D--F--K---ED------F-----L-------RL-------------------------------------------------LQE-----------------------------------A-------------------E---D--SS---------------------------K-----------------------------------------------------------------------I----R----V-P----T-A-------M----------KT---------F----------------E----Q---S---VK-----S---------Q----K-T---V----K-----S--------------------------M---I-----E------------------------------------------------------T-----R----------G---E-----------------------------------------K-----------------------------------------------------------------------------------------------------------P-----------------------------K--------------------E-------K---A-K---N--------K--------K------N-K--------------------------------------------G---S-K------------K-------EAS-G--T----E----A-----------------------------A--------------V------------------V-P-------------------------------------------------S----K---A-------A------P-------------------------------------------D------------A------K-----------Q--------------------------NPP----------M----------------A------------------------------------------A----G-------------------------------------------------D-------R----E-------------------------------------------------------------------------------------------------------E-------------L-----------------T---------------------K--D-----E---I-----L------Q---K---N--------------------------------------R-----E----------------------E-F--------F------------R--------K---------R-----L--------------K---G----G-----E----------K-------------S--N-----------------------------------------------------------------------------------------------------------------K-----------------------------S-----------P--------------K------P-E-------------T--------------------------------Q-----------------------------------------K----------------E---------------K-----G-----K------------K--------P--R----V----W------D--------L------------------------------------------G-N----------------S--------N-------------------A---K-V--L--D-----------Y----S-----------------N------S----T---T---------N-------G----N---------------------T----------D-------T-------C-------P-------------------T-------------------------------E-------E-------------------Y--------------------------------D-------PD-------------MA--L-----------------------G-------D---------R---------------------------------------------------------D-----R------E----------------------------------------P------------------------G---------------------------------------------------------------------------------------------------------------R-----L------Y-------------------------------------------------D---------------------------L---------------E---Y------------------E-----------------------S--------------------D--------EEEPE------------E---------E---------------------K----I---------I---------------------Q--------------------------N----P-------------------S-------------Q-----P---R-------------A--K-------------------------------K----------------------------G------------------------------------------A-L--------G---------------------------G---------M-------F-----G-----------------ML----KG------L--V------G-S-K---------------S--------LTREDM--ESVLEK--MKDHLIAKNVAADIAVQLCESVAKKLEG-K----VMG--TF-T--T--VT-S------T--VKQA-LQ----ESLVQI-L-Q----PQ-----------RRV-D--MLR--EV-MD-A--Q--------R--------------------H-R----------R--PYVVTFCGVNGVGKSTNL-AKISFWLIENG-FTVLIAACDTFRAGAVEQLRTHTRRLNAL--H----PP-------EN--------HGGRT---M--VQLYEKGYG-KDA--AGIAMEAISYARN---QG-----FDVVLVDTAGRMQDNAPLMTALAKLIAVNTPDLVLFVGEALVGNEAVDQLVKFN-------KAL--------ADH--------SM--------------------------------T------Q---VPR----LIDGIVLTKFDTIDDKVGAAISMTYITSK-PIVFVGTGQTYCDLRSLNAKAVVTAL-MKA-------------------------------------------------------------------------------------------------------------------------------------------------------------------------------------------------------------------------------------------------------------------------------------------------------------------------------------------------------------------------------------------
>Phrynops_hilarii@Contig32984.H1.1
------------------------------------------------------------------------------------------------------------------------------------------------------------------------------------------------------FV---------------------------------------VG--F--QK--IL--T--L-----T------Y---V---DKL--ID------DV---H-------------K---E---------F--------------------RDK------Y-------R---------------------N-------------------E-------F---------------------------------Q--Q-----K-------------------------G-------------------------------------------------T------------------------L-------G------------L------------------L--N----G------------T--------------------F--------------D--F--K---ED------F-----L-------RL-------------------------------------------------LRD-----------------------------------A-------------------E---E--SS---------------------------K-----------------------------------------------------------------------I----R----A-P----T-A-------M----------KT---------F----------------E----Q---S---LK-----S---------Q----K-T---V----K-----S--------------------------M---I-----E------------------------------------------------------T-----R----------G---E-----------------------------------------K-----------------------------------------------------------------------------------------------------------P-----------------------------K--------------------E-------K---A-K---N--------K--------K------N-K--------------------------------------------G---S-K------------K-------EAS-G--T----E----A-----------------------------A--------------T------------------V-P-------------------------------------------------S----K---A-------S------P-------------------------------------------D------------T------K-----------Q--------------------------NAP----------A----------------A------------------------------------------A----E-------------------------------------------------D-------R----E-------------------------------------------------------------------------------------------------------E-------------L-----------------T---------------------K--D-----E---I-----L------Q---K---N--------------------------------------R-----E----------------------E-F--------F------------K--------K---------R-----L--------------K---G----G-----E----------K-------------I--N-----------------------------------------------------------------------------------------------------------------K-----------------------------S-----------P--------------K------P-E-------------T--------------------------------Q-----------------------------------------K----------------E---------------K-----G-----K------------K--------P--R----V----W------D--------L------------------------------------------G-N----------------S--------N-------------------A---K-V--L--D-----------Y----S-----------------N------S----T---T---------N-------G----N---------------------T----------D-------A-------C-------P-------------------T-------------------------------E-------E-------------------C--------------------------------D-------PD-------------MA--I-----------------------G-------D---------Q---------------------------------------------------------D-----R------E----------------------------------------P------------------------G---------------------------------------------------------------------------------------------------------------R-----L------Y-------------------------------------------------D---------------------------L---------------E---Y------------------E-----------------------S--------------------D--------EEELE------------E---------E---------------------K----V---------I---------------------Q--------------------------N----S-------------------S-------------Q-----P---R---------------------------------------------------------------------------------------------------------------------------------------------------------------------------------------------------------ML----KG------L--V------G-S-K---------------S--------LTREDM--DSVLEK--MKDHLIAKNVAAEIAVQLCESVAKKLEG-K----VMG--TF-S--T--VT-S------T--VKQA-LQ----ESLVQI-L-Q----PQ-----------RRV-D--VLR--DV-MD-A--Q--------G--------------------H-R----------R--PYVVTFCGVNGVGKSTNL-AKISFWLIENG-FSVLIAACDTFRAG--------------------------------------------------------------------------ISYARN---QG-----FDVVLVDTAGRMQDNAPLMTALAKLIAVNTPDLVLFVGEALVGNEAVDQLVKFN-------KAL--------ADH--------SL--------------------------------A------Q---TPR----LIDGIVLTKFDTIDDKVGAAISMTYITSK-PIVFVGTGQTYRDLRSLNAKAVVTAL-MKA-------------------------------------------------------------------------------------------------------------------------------------------------------------------------------------------------------------------------------------------------------------------------------------------------------------------------------------------------------------------------------------------
>Podarcis_sp.@Contig3175.H1.1
------------------------------------------------------------------------------------------------------------------------------------------------------------------------------------------------------------------------------------------------------------------------------------------------------------------------------------------------------------------------------------------------------------------------------------------------------------------------------------------------------------------------------------------------------------------------------------------------------------------------------------------------------------------------------------------------------------------------------------------------------------------------------------------------------------------------------------------------------------------------------------------------------------------------------------------------------------------------------------------------------------------------------------------------------------------------------------------------------------------------------------------------------------------------------------------------------------------------------------------------------------------------------------------------------------------------------------------------------------------------------------------------------------------------------------------------------------------------------------------------------------------------------------------------------------------------------------------------------------------------------------------------------------------------------------------------------------------------------------------------------------------------------------------------------------------------------------------------------------------------------------------------------------------------------------------------------------------------------------------------------------------------------------------------------------------------------------------------------------------------------------------------------------------------------------------------------------------------------------------------------------------------------------------K-------------S--N-----------------------------------------------------------------------------------------------------------------K-----------------------------S-----------P--------------K------P-D-------------T--------------------------------Q-----------------------------------------K----------------D---------------K-----G-----K------------K--------P--R----V----W------E--------L------------------------------------------G-N----------------S--------N-------------------A---K-V--L--D-----------Y----S-----------------N------S----T---T---------N-------G----N---------------------T----------D-------T-------C-------P-------------------M-------------------------------E-------E-------------------Y--------------------------------D-------PE-------------MV--L-----------------------G-------D---------R---------------------------------------------------------N-----R------E----------------------------------------P------------------------G---------------------------------------------------------------------------------------------------------------R-----L------R-------------------------------------------------D---------------------------L---------------E---Y------------------E-----------------------S--------------------E--------EEA-E------------E---------E---------------------K----V---------V---------------------Q--------------------------N----S-------------------S-------------G-----A---S-------------A--K-------------------------------K----------------------------G------------------------------------------G-L--------G---------------------------G---------M-------F-----G-----------------ML----KG------L--V------G-S-K---------------S--------LSREDM--DPVLEK--MKDHLIAKNVAAEIAVQLCESVATKLEG-K----VMG--TF-T--T--VT-S------T--VKQA-LQ----ESLVQI-L-Q----PQ-----------RRV-D--VLR--SV-ME-A--Q--------R--------------------H-R----------R--PYVITFCGVNGVGKSTNL-AKISFWLIENG-FSVLIAACDTFRAGAVEQLRTHTRRLNAL--H----PP-------EN--------HSGRT---M--VQLYEKGYG-KDA--AGIAMEAISYARN---QG-----FDVVLVDTAGRMQDNAPLMTALAKLIAVNTPDLVLFVGEALVGNEAVDQLVKFN-------KAL--------ADH--------SM--------------------------------A------Q---TPR----LIDGIVLTKFDTIDDKVGAAISMTYITSK-PIVFVGTGQTYCDLRSLNAKAVVAAL-MKA-------------------------------------------------------------------------------------------------------------------------------------------------------------------------------------------------------------------------------------------------------------------------------------------------------------------------------------------------------------------------------------------
>Pogona_vitticeps@toto11223.H1.1
-----------------------------------------------------P-----AA------A-------C--T--A-----P-----V-NALIRSVL-LQ--ER-G--G-------------S---N----S----FT---H----E--------A-----L------TLKYKLDN-Q----------FELVFV---------------------------------------VG--F--QK--IL--T--L-----T------Y---V---DKL--ID------DV---H-------------K---E---------F--------------------RDK------Y-------R---------------------N-------------------E-------F---------------------------------Q--Q-----K-------------------------G-------------------------------------------------T------------------------L-------G------------I-----------------------------------------------------------------------------------------------------------------------------------------------------------------------------------------------------------------------------------------------------------------------------------------------------------------------------------------------------------------------------------------------------------------------------------------------------------------------------------------------------------------------------------------------------------------------------------------------------------------------------------------------------------------------------------------------------------------------------------------------------------------------------------------------------------------------------------------------------------------------------------------------------------------------------------------------------------------------------------------------------------------------------------------------------------------------------------------------------------------------------------------------------------------------------------------------------------------------------------------------------------------------------------------------------------------------------------------------------------------------------------------------------------------------------------------------------------------------------------------------------------------------------------------------------------------------------------------------------------------------------------------------------------------------------------------------------------------------------------------------------------------------------------------------------------------------------------------------------------------------------------------------------------A--------------------------------Q-----------------------------------------K----------------D---------------K-----G-----K------------K--------P--R----V----W------D--------L------------------------------------------G-N----------------S--------N-------------------A---K-V--L--D-----------Y----S-----------------N------S----T---T---------N-------G----N---------------------A----------D-------T-------C-------P-------------------M-------------------------------E-------D-------------------Y--------------------------------D-------AE-------------MV--I-----------------------G-------D---------R---------------------------------------------------------D-----R------E----------------------------------------P------------------------G---------------------------------------------------------------------------------------------------------------L-----L------R-------------------------------------------------D---------------------------L---------------E---Y------------------E-----------------------S--------------------E--------EETEE------------E---------E---------------------K----V---------I---------------------Q--------------------------N----S-------------------S-------------T-----T---S-------------A--K-------------------------------K----------------------------G------------------------------------------G-L--------G---------------------------G---------M-------F-----G-----------------ML----KG------L--V------G-S--------------------------------------------------------------------------------------------------------------------------------------------------------------------------------------------------------------------------------------------------------------------------------------------------------------------------------------AIMYARN---QG-----FDVVLVDTASRMQDNAPLMTALAKLIAVNTPDLVLFVGEALVGNEAVDQLVKFN-------KAL--------ADH--------SM--------------------------------S------Q---TPR----LIDGIVLTK----------------------------------------------------------------------------------------------------------------------------------------------------------------------------------------------------------------------------------------------------------------------------------------------------------------------------------------------------------------------------------------------------------------------------------------------
>Protopterus_annectens@CT01131213.H1.1
-------MLDFFTIFSKGGIVL--WC--------FQ--------G-----V--------SG------S-------F--T--G-----P-----V-NALIRSVI-LQ--ER-G--G-------------N---A----F-----T---H----E--------A-----L------TLKYKLDN-E----------FELVFV---------------------------------------VG--F--QK--IL--T--L-----T------Y---V---DKF--ID------DI---H-------------L---L---------F--------------------RDR------Y-------R---------------------N-------------------Q-------L---------------------------------K--Q-----N-------------------------G-------------------------------------------------T------------------------L-------G------------L------------------L--N----T------------S--------------------F--------------E--F--Q---DD------F-----L-------TL-------------------------------------------------LRV-----------------------------------A-------------------E---E--SS---------------------------R-----------------------------------------------------------------------T----R----A-P----K-A-------M----------KS---------F----------------D----Q---S---EK-----A---------R----K-T---V----A-----S--------------------------M---I-----E------------------------------------------------------T-----R----------G---DTGKV-------------------------------------K-----------------------------------------------------------------------------------------------------------G-----------------------------K--------------------E-------------N---N--------K--------K------N-K--------------------------------------------N---A-K------------K-------E---A--P----A----V-----------------------------E--------------E------------------A-V-------------------------------------------------VVS--K---V-------A------S-------------------------------------------E------------P------K-----------P--------------------------KV-----------APAT-------------A------------------------------------------A----G-------------------------------------------------N-------N----E-------------------------------------------------------------------------------------------------------G-------------L-----------------S---------------------A--E-----E---I-----I------Q---L---N--------------------------------------R-----E----------------------K-F--------M------------K--------K---------F-----G--------------T---H----V-----E----------K-------------S--N-----------------------------------------------------------------------------------------------------------------K-----------------------------S-----------P--------------K------P-D-------------K--------------------------------Q-----------------------------------------K----------------Q---------------KK----G-----K------------E--------Q--R----I----W------P--------M------------------------------------------G-G----------------S--------GTS-----------------A---K-D--L--D-----------Y----S-----------------N------S----V---N---------G-------N----E---------------------S----------V-------E-------P-------A-------------------K-------------------------------D-------E-------------------------------------------------------------D-------------VS--D-----------------------L-------R--------------------------------------------------------------------------------GK--------------------------------M------A------------------------G---------------------------------------------------------------------------------------------------------------D-----L------R-------------------------------------------------D---------------------------L---------------E---Y------------------E-----------------------S--------------------S--------SEE-E------------E---------SV------E-------------K----V---------A---------------------P--------------------------V----P-------------------V-------------KE----S---S-------------A--N-------------------------------K----------------------------R------------------------------------------G-F--------G---------------------------G---------M-------F-----G-----------------ML----RG------L--V------G-S-K---------------S--------LSLDDL--DPVLDR--MKDHLIAKNVAAEIAAQLCESVAKKLEG-K----VMG--TF-S--S--VT-S------T--VKQA-LQ----ESLVQI-L-Q----PK-----------RRV-D--ILR--DS-ME-A--Q--------R--------------------Q-R----------R--PYVITFCGVNGVGKSTNL-AKICFWLIENG-FSVLIAACDTFRAGAVEQLRTHTRRLNSL--H----PP-------EE--------NKGRI---L--VQLYEKGYG-KDA--AGIAMEAISYARN---QG-----FDVVLVDTAGRMQDNAPLMTALAKLIAVNVPDLVLFVGEALVGNEAVDQLVKFN-------QAL--------ADH--------SM--------------------------------S------D---RPR----LIDGIVLTKFDTIDDKVGAAISMTYITGQ-PIVFVGTGQTYSDLRSLNAKAVVSAL-MKA-------------------------------------------------------------------------------------------------------------------------------------------------------------------------------------------------------------------------------------------------------------------------------------------------------------------------------------------------------------------------------------------
>Ptychodera_flava@CT05131213.H1.1
--------------------------------------------------------------------------------------------------------LQ--ER-G--G-------------S---N----T----YN---H----Q--------A-----L------TLKYKLDN-E----------FELVFV---------------------------------------VA--Y--QK--IL--T--L-----S------Y---V---DKF--ID------DV---H-------------Q---E---------F--------------------RDK------Y-------K---------------------D-------------------D-------L--------------------------------------------------------------------KE------------------------------------------------R---------------------------------------------N------------------V--S----R------------S--------------------Y--------------D-CF--T---EI------F-----Q-------KM-------------------------------------------------LKA-----------------------------------A-------------------E---E--SR---------------------------K---------------V---------------------------------------------E-------------------------------------------------------------------------------------------------------------------------------------------------------------------------------------------------------------------------------------------------------------------------------------------------------------------------------------------------------------------------------------------------------------------------------------------------------------------------------------------------------------------------------------------------------------------------------------------------------------------------------------------------------------------------------------------------------------------------------------------------------------------------------------------------------------------------------------------------------------------------------------------------------------------------------------------------------------------------------------------------------------------------------------------------------------------------------------------------------------------------------------------------------------------------------------------------------------------------------------------------------------------------------------------------------------------------------------------------------------------------------------------------------------------------------------------------KN---T--------------------------------K-E-P----------------------------------K-----------K--------------R------E-K--------------Q-------A-R------VW-S-------H---G----GT-------SK-DAKTLDFSD------------------------------------------------------------------------------------------------------------------------------------------------------------------------------------------------------------------------------------------------------------------------------------------------------------------------------------SK----D-------Q-------D--------------------A------------------------------A-------T----I----------A-TNG---------------------------------------------------------------------------------------------------------------------------------------------------------------------V------N---------------------------------D------A------------------------D-----I---------------------------------------------------------------------------------------------------------Q-----D------AM-EFVGTMKGELDNI---------DTESSEDEDEDEEVEEEETTAKKNTS-------------------------------------------R-----------------------------------------------------------------------------------------------------------------------------------------------------------------------------------------------------------------------------------------------------------------------------------------------S----------------------------G-----------------------------------------------------F---------------------------G---------V-------F-----S-----------------MF----KG------L--V------G-S-K---------------T--------LTKEDV--APALDK--MKDHLIAKNVAADIADKLCESVATKLQG-K----VLG--TF-D--R--IT-S------T--VKNS-LN----ESLVQI-L-S----PR-----------RRI-D--ILR--DV-LD-T--K--------N--------------------Q-H----------R--PYVITFCGVNGVGKSTNL-AKICFWLVENG-FRVLVAACDTFRAGAVEQLRTHTRKLNAL--H----PP-------DA--------HGGIQ---M--VQLYEKGYG-KDA--AGIAMEAINYARD---CR-----IDVVLVDTAGRMQDNEPLMRSLSKLIKINQPDLVMFVGEALVGNEAVDQLVKFN-------QAL--------ADH--------SN--------------------------------M------D---NPR----LIDGILLTKFDTIDDKVGAAISMTYTTGQ-PIVFVGTGQTYRDLKNLNVKAVVNAL-LKA-------------------------------------------------------------------------------------------------------------------------------------------------------------------------------------------------------------------------------------------------------------------------------------------------------------------------------------------------------------------------------------------
>Python_regius@CT01131213.H1.1
-------MIDFFTIFSKGGLVL--WC--------FQ--------G-----VRGP-----AA------A-------C--T--A-----P-----V-NALIRSVL-LQ--ER-G--G-------------S---N----S----FT---H----E--------A-----L------TLKYKLDN-Q----------FELVFV---------------------------------------VG--F--QK--IL--T--L-----T------Y---V---DKL--ID------DV---H-------------K---E---------F--------------------RDK------Y-------R---------------------N-------------------E-------F---------------------------------Q--Q-----K-------------------------G-------------------------------------------------T------------------------L-------G------------I------------------L--N----G------------T--------------------F--------------D--F--K---ED------F-----L-------RL-------------------------------------------------QRE-----------------------------------A-------------------E---E--SS---------------------------K-----------------------------------------------------------------------A----R----A-P----T-A-------M----------KT---------F----------------E----Q---S---AK-----S---------Q----K-T---V----K-----S--------------------------M---I-----E------------------------------------------------------T-----R----------G---E-----------------------------------------K-----------------------------------------------------------------------------------------------------------P-----------------------------K--------------------E-------K---T-K---N--------K--------K------N-K--------------------------------------------G---S-K------------K-------E---A--QG---S----E-----------------------------V--------------A------------------T-A-------------------------------------------------P----K---T-------A------P-------------------------------------------A------------V------K-----------P--------------------------DPP----------L----------------P------------------------------------------T----G-------------------------------------------------D-------K----E-------------------------------------------------------------------------------------------------------E-------------L-----------------S---------------------K--D-----E---I-----L------K---K---N--------------------------------------R-----E----------------------E-F--------F------------K--------K---------R-----M--------------K---G----G-----E----------K-------------S--N-----------------------------------------------------------------------------------------------------------------K-----------------------------S-----------P--------------K------Q-D-------------A--------------------------------Q-----------------------------------------K----------------D---------------K-----G-----K------------K--------P--R----V----W------D--------T------------------------------------------G-N----------------S--------N-------------------A---K-V--L--D-----------Y----S-----------------N------S----T---T---------N-------G----N---------------------T----------D-------T-------C-------P-------------------M-------------------------------E-------N-------------------Y--------------------------------D-------AE-------------ML--L-----------------------V-------D---------G---------------------------------------------------------N-----R------E----------------------------------------R------------------------G---------------------------------------------------------------------------------------------------------------R-----L------L-------------------------------------------------D---------------------------L---------------E---Y------------------D-----------------------S--------------------E--------EDPGE------------E---------D---------------------K----V---------V---------------------P--------------------------N----S-------------------S-------------N-----T---S-------------T--K-------------------------------K----------------------------S------------------------------------------G-L--------G---------------------------G---------M-------F-----G-----------------ML----KG------L--V------G-S-K---------------S--------LSREDM--EPVLEK--MKDHLIAKNVAAEIAVQLCESVAKKLEG-K----VMG--TF-T--T--VT-S------T--VKQA-LQ----ESLVQI-L-Q----PQ-----------RRV-D--ILR--DV-MD-A--K--------L--------------------H-R----------R--PYVITFCGVNGVGKSTNL-AKISFWLIENG-YSVLIAACDTFRAGAVEQLRTHTRRLNTL--H----PP-------ES--------HSGRT---M--VQLYEKGYG-KDA--AGIAMEAILYARN---QG-----FDVVLVDTAGRMQDNAPLMTALAKLIAVNTPDLVLFVGEALVGNEAVDQLVKFN-------KAL--------ADY--------SM--------------------------------A------Q---SPR----LIDGIVLTKFDTIDDKVGAAISMTYITSK-PIVFVGTGQTYCDLRSLNAKAVVAAL-MKA-------------------------------------------------------------------------------------------------------------------------------------------------------------------------------------------------------------------------------------------------------------------------------------------------------------------------------------------------------------------------------------------
>Rana_chensinensis@Rche71764.H1.1
-------MLDFFTIFSKGGIVL--WC--------FQ--------G-----X--------KG------S-------F--T--G-----P-----V-NALIRSVI-LQ--ER-G--G-------------N---T----S----FT---H----D--------S-----L------TLKYKLDN-Q----------FELVFV---------------------------------------VG--Y--QK--IL--T--L-----T------Y---V---DKL--ID------DV---H-------------K---E---------F--------------------RDK------Y-------R---------------------N-------------------Q-------I---------------------------------Q--Q-----N-------------------------G-------------------------------------------------A------------------------L-------G------------L------------------L--N----G------------S--------------------F--------------D--F--E---DD------F-----G-------FL-------------------------------------------------LKA-----------------------------------A-------------------E---G--SS---------------------------K-----------------------------------------------------------------------A----R----P-T----A-T-------M----------KT---------F----------------E----Q---S---EK-----S---------K----K-T---V----K-----S--------------------------M---I-----E------------------------------------------------------K-----P----------G---D-----------------------------------------K-----------------------------------------------------------------------------------------------------------T-----------------------------K--------------------E-------------N---N--------K--------K------N-K--------------------------------------------A---S-R------------K-------E---N--T----A----P-----------------------------E--------------V------------------I-T-------------------------------------------------PPN--K---G-------S----------------------------------------------------------------------K-----------A--------------------------S------------TPA--------------V------------------------------------------P----A-------------------------------------------------E-------K----E-------------------------------------------------------------------------------------------------------E-------------L-----------------N---------------------S--E-----E---A-----M------Q---K---K--------------------------------------R-----E----------------------A-F--------F------------K--------K---------M-----S--------------K---G----G-----D----------K-------------A--S-----------------------------------------------------------------------------------------------------------------K-----------------------------S-----------P--------------K------P-E-------------S--------------------------------QKE---------------------------------------K----------------E---------------K-----G-----K------------K--------P--R----V----W------E--------G------------------------------------------R-T----------------V--------N-------------------A---K-E--L--D-----------F----S-----------------K------P----T---T---------N-------G----N---------------------A----------E-------E-------PA------I-------------------P-------------------------------D-------E-------------------------------------------------------------D-------------LL--A-----------------------L-------R-------------------------------------------------------------------------S------SR--------------------------------M------V------------------------G---------------------------------------------------------------------------------------------------------------N-----L------P-------------------------------------------------D---------------------------V---------------E---C------------------E-----------------------S--------------------S--------SEE-E------------E---------EEVPV-VRT-------------N----T---------T------------------------------------------------A----P-------------------A-------------K-----T---S-------------T--K-------------------------------K----------------------------S------------------------------------------G-F--------G---------------------------G---------M-------F-----G-----------------ML----KG------L--V------G-A-K---------------S--------LSMDDM--EPVLEK--MKDHLIAKNVAADIAVKLCESVAKRLEG-K----VMG--TF-S--T--VT-S------A--VKQA-LQ----ESLVQI-L-Q----PK-----------R-----------------S--Q--------R--------------------L-R----------R--PYVITFCGVNGVGKSTNL-AKISFWLIENG-FSVLIAACDTFRAGAVEQLRTHTRRLNSL--H----PP-------EA--------HKGCT---M--VQLYEKGYG-KDA--AGIAMEAISYARN---QN-----FDVVLVDTAGRMQDNAPLMTALAKLIAVNMPDLVLFVGEALVGNEAVDQLVKFN-------KAL--------ADH--------SM--------------------------------T------E---KPR----LIDGIVLTKFDTIDDKXGAAISMTYITGQ-PIVFVGTGQTYCDLRSLNAKAVVAAL-MKA-------------------------------------------------------------------------------------------------------------------------------------------------------------------------------------------------------------------------------------------------------------------------------------------------------------------------------------------------------------------------------------------
>Scyliorhinus_canicula@toto15173.H1.1
-------MLDFFSIFSKGGIVL--WC--------FQ--------G-----V--------SS------P-------F--S--G-----T-----V-NALIRSVI-LQ--ER-G--G-------------N---S----S----FT---H----E--------A-----L------TLKYKLDN-E----------FELLFV---------------------------------------VG--Y--QK--IL--T--L-----T------Y---V---DKF--ID------DI---H-------------M---Q---------F--------------------RDK------Y-------R---------------------N-------------------Q-------L---------------------------------Q--Q-----Q-------------------------G-------------------------------------------------V------------------------M-------G------------L------------------L--N----G------------S--------------------F--------------D--F--S---DD------F-----T-------GL-------------------------------------------------LRV-----------------------------------A-------------------E---E--RT---------------------------K-----------------------------------------------------------------------G----K----A-P----S-V-------M----------KT---------F----------------E----Q---S---DK-----S---------K----K-T---V----K-----S--------------------------M---I-----E------------------------------------------------------I-----R----------G---E-----------------------------------------K-----------------------------------------------------------------------------------------------------------G-----------------------------K--------------------E-------N---K-K---N--------K--------K--------------------------------------------------------------------------------------------D----A-----------------------------P--------------V------------------P-E-------------------------------------------------A----S---A-------T------E-------------------------------------------K------------K------T-----------E-----------VPLK-----------TSIT---------V----------------D------------------------------------------A----G-------------------------------------------------D-------T----N-------------------------------------------------------------------------------------------------------QNG-----------L-----------------T---------------------Q--E-----E---I-----I------K---K---N--------------------------------------R-----E----------------------E-F--------F------------R--------KR--------Q-----G--------------K---D----K-----K----------E-------------S--S-----------------------------------------------------------------------------------------------------------------K-----------------------------S-----------P--------------K------P-I-------------------------------------------------------------------------------------------------------------------------K-----L-----K------------S--------R--R----V----W------P--------L------------------------------------------D-SNK--------------A--------S-------------------A---K-D--L--D-----------Y----S-----------------K------K----L---V---------N-------G----Q---------------------SN---------T-------F-------T-------S-------------------N-------------------------------G-------D-------------------D--------------------------------T-------SG-------------DV--N-----------------------L-------Y---------P---------------------------------------------------------G-----S------M----------------------------------------A------------------------G---------------------------------------------------------------------------------------------------------------D-----L------K-------------------------------------------------T---------------------------V---------------D---Y------------------E-----------------------SSEEE----------------E--------EED-E------------E---------E---------------------E----V---------I---------------------Q--------------------------E----T-------------------S-------------N-----T---S-------------V--K-------------------------------K----------------------------R------------------------------------------G-F--------G---------------------------G---------M-------F-----G-----------------ML----KG------L--V------G-S-K---------------S--------LTPQDM--DPVLDK--MKDHLIAKNVAADIAVRLCESVAKKLEG-K----VMG--TF-S--T--VT-S------T--VKQA-LQ----DSLVQI-L-Q----PK-----------RRV-D--ILR--DI-IE-A--Q--------K--------------------Q-R----------H--PFVVTFCGVNGVGKSTNL-AKITYWLMENG-FRVLIAACDTFRAGAVEQLRTHTRRLNTL--H----PP-------EE--------HNGQS---M--VELFERGYG-KDA--AGIAMEAIAFARN---QG-----FDVVLVDTAGRMQDNTPLMTALAKLIAINAPDLVLFVGEALVGNEAVDQLVKFN-------QAL--------ADH--------SM--------------------------------A------E---KPR----LIDGIVLTKFDTIDDKVGAAISMTYITGQ-PIVFVGTGQTYNDLRSLNAKAVVSAL-MKA-------------------------------------------------------------------------------------------------------------------------------------------------------------------------------------------------------------------------------------------------------------------------------------------------------------------------------------------------------------------------------------------
>Sphenodon_punctatus@toto14184.H1.1
---------------------------------------------------------------------------------------------------------------------------------------------------------------------------------------------------------------------------------------------------------------------------------------------------------------------------------------------------------------------------------------------------------------------------------------------------------------------------------------------------------------------------------------------------------------------------------------------------------------------------------------------------------------------------------------------------------------------------------------------------------------------------------------------------------------------------------------------------------------------------------------------------------------------------------------------------------------------------------------------------------------------------------------------------------------------------------------------------------------------------------------------------------------------------------------------------------------------------------------------------------------------------------------------------------------------------------------------------------------------------------------------------------------------------------------------------------------------------------------------------------------------------------------------------------------------------------------------------------------------------------------------------------------------------------------------------------------------------------A------K-----------Q--------------------------NLS----------A----------------T------------------------------------------A----G-------------------------------------------------A-------G----E-------------------------------------------------------------------------------------------------------D-------------L-----------------S---------------------K--D-----V---I-----L------Q---K---N--------------------------------------R-----E----------------------E-F--------F------------K--------K---------Q-----M--------------R---K----------E----------K-------------P--I-----------------------------------------------------------------------------------------------------------------K-----------------------------S-----------P--------------K------P-E-------------A--------------------------------Q-----------------------------------------K----------------E---------------K-----G-----K------------K--------P--R----V----W------E--------L------------------------------------------G-N----------------A--------N-------------------A---K-D--L--D-----------Y----S-----------------S------S----T---T---------N-------G----N---------------------A----------E-------A-------C-------P-------------------A-------------------------------E-------E-------------------Y--------------------------------D-------AD-------------MA--V-----------------------G-------D---------R---------------------------------------------------------D----------------------------------------------------------------------------------------------------------------------------------------------------------------------------------------------------------------------------------------------------------------------------------------------------------------------------------------------------------------------------------------------------------------------------------------------------------------------------------------------------------------------------------------------------------------------------------------------------------------------------------------------------------------------------------------------------------------------------------------------------------------------------------------------------------------------------------------------------------------------------------------------------------------SLVQI-L-Q----PQ-----------RCV-D--ILR--DI-MD-A--Q--------R--------------------H-R----------R--PYIVTFCGVNGVGKSTNL-AKISFWLMENG-FSVLIAACDTFRAGAVEQLRTHTRRLNAL--H----PP-------EN--------HSGRT---L--VQLYEKGYG-KDA--AGIAMEAIAYARN---QG-----FDVVLVDTAGRMQDNAPLMTALAKLIAVNTPDLVLFVGEALVGNEAVDQLVKFN-------KAL--------ADY--------SI--------------------------------A------Q---RPR----LIDGIVLTKFDTIDDKVGAAISMTYITSK-PIVFVGTGQTYCDLRSLNAKAVVAAL-MKA-------------------------------------------------------------------------------------------------------------------------------------------------------------------------------------------------------------------------------------------------------------------------------------------------------------------------------------------------------------------------------------------
>Trachemys_scripta@toto9540.H1.1
--------------------------------------------------------------------------------------------------------------------------------------------------------------------------------------------------------------------------------------------------------------------------------------------------------------------------------------------------------------------------------------------------------------------------------------------------------------------------------------------------------------------------------------------------------------------------------------------------------------------------------------------------------------------------------------------------------------------------------------------------------------------------------------------------------------------------------------------------------------------------------------------------------------------------------------------------------------------------------------------------------------------------------------------------------------------------------------------------------------------------------------------------------------------------------------------------------------------------------------------------------------------------------------------------------------------------------------------------------------------------------------------------------------------------------------------------------------------------------------------------------------------------------------------------------------------------------------------------------------------------------------------------------------------------------------------------------------------------------------------------------------------------------------------------------------------------------------------------------------------------------------------------------------------------------------------------------------------------------------------------------------------------------------------------------------------------------------------------------------------------------------------------------------------------------------------------------------------------------------------------------------------------------------------------------------------------------------------------------------------------------------------------------------------------------------------------------------------------------------------------------------------------------------------------------------------------------------------------------------------------------------------------------------------------------------------------------------------------------------------------------------------------------------------------------------------------------------------------------------------------------------------------------------------------------------------------------------------------------------------------------------------------------------------------------------------------------------------------------------------------------------------------------------------------------------------------------------------------------------------------------------------------------------------------------------------------------------------------------------------------------------------------------------------------------------------------------------------------------------------------------------------------------------------------------------------------------------------------------------------------------------------------------------------------------------------------------------------------------------------------------------------------------------------------------------------------------------------------------------------------------------------------------------------------------------------------------------------------------------------------------------------------------------------------KLEG-K----VMG--TF-T--T--VT-S------T--VKQA-LQ----ESLVQI-L-Q----PQ-----------RRV-D--MLR--DV-MD-A--Q--------R--------------------H-R----------R--PYVVTFCGVNGVGKSTNL-AKISFWLIENG-YNVLIAACDTFRAGAVEQLRTHTRRLNAL--H----PP-------ES--------HGGRT---M--V-------------------------------------------------------MTALAKLIAVNTPDLVLFVGEALVGNEAVDQLVKFN-------KAL--------ADH--------SM--------------------------------A------Q---TPR----LIDGIVLTKFDTIDDKVGAAISMTYITSK-PIVFVGTGQTYCDLRSLNAK-----------------------------------------------------------------------------------------------------------------------------------------------------------------------------------------------------------------------------------------------------------------------------------------------------------------------------------------------------------------------------------------------------
