# Supplementary material for: A phylogenomic framework and timescale for comparative studies of tunicates
Source: BMC Biol. 2018 Apr 13;16:39. doi: 10.1186/s12915-018-0499-2 (PMC5899321; doi:10.1186/s12915-018-0499-2)
Supplement: Supplementary file 4 — Supporting data. Transcriptome assemblies, alignments, and trees. (ZIP 38502 kb) [file 12915_2018_499_MOESM4_ESM.zip › 12915_2018_499_MOESM4_ESM/12915_2018_499 (Delsuc) Files Updated 23-03-2018/tribe1007.fasta]

>Xenoturbella_bocki@SRA50718.H1.1
------------------------------------------------------------------------------------------------------------------------------DYLLCDYNRDGDSYRSPWSNLYD-P---P-LE----D------------------------------------G--------------------------------------------------------------------------------------------------------------------------------------------------------------------------------------------------------------------------------------------------------------------------------------G-S-G----------------------------------------------------------------------------------------------L--MN--LG--GSLTRQNGTDT--TV-------N---E----------------A-N-PHIANIGRMV---EEMENKIRGTLNGIYFGKNK---------------------------------------------------------------------------------------------------------------------------------------------------------------------------------------------------------------------------------
>Saccoglossus_kowalevskii@CT01080710.H1.1
---------------------------------MTD-QQLDCA-L--DLMRRLPPQQIEKNLSDLID-LV-P-------------D-LCE------D-LLSSVDQPLKIAR-DKTVG--------KDYLLCDYNRDGDSYRSPWSNMYD-P---P-LE----D------------------------------------G------A-M-PSERLRKLEVEANSAFDQYREMYF-EG-G-VSSVYLWD-L-----D--------H--------------------G---------------------------FAGVILI-KK-----AG--------D----G--S------------K-------K--I--Q----------GC----WDSIHVVEV----S--E-K---P-------S------GRS---AHYKLTSTAML-----WL---QT-----N-K-S------------G-S-G----------------------------------------------------------------------------------------------I--MN--LG--GSLTRQVEQDT--NV-------S---D----------------A-T-PHIVNIGKMV---EDMENKIRNTLNEIYFGKTRDIVG-S-L--RSYA----TL-ES-EASRKQFQQ--DLA-S------ALNQRGG------GN--------------------------------------------------------------------------------------------------------------------------------------------------------------------
>Diplosoma_listerianum@CN499932.H1.1
-----------------------------------D-KQLDCA-L--DLMRRLPPQQVEKNLSDLID-LV-P-------------D-LCE------E-LLASVDQPLRVLR-DKQTG--------KDFLLCDYNRDGDSYRSPWSNTYD-P---P-LS----D------------------------------------G------A-K-PSDRLRELEVSANAAFDSYRELYY-EG-G-ISSVYLWD-L-----D--------H--------------------G---------------------------FAGAILI-KK-----AG--------D----S--S------------T-------K--I--K----------GC----WDSIHVIEV----Q--E-K---S-------G------GRN---AHYKLTSTIML-----WL---QT-----N-K-A------------A-S-G----------------------------------------------------------------------------------------------T--MN--LG--GSLTRQVEKD-------------------------------------------------------------------------------------------------------------------------------------------------------------------------------------------------------------------------------------------------------------------------------------------------------
>Phallusia_mammilata@Pmam62476.H1.1
------------------------------------------------MMRRLPPQQVEKNLSDLID-LV-P-------------D-LCE------E-LLASVDQPLRV--------------------LCDYNRDGDSYRSPWSNQYD-P---P-MS----D------------------------------------G------A-K-PSDKLRDLEVDCNTAFDSYRELYY-EG-G-ISSVYLWD-L-----D--------H--------------------G---------------------------FAGAVLI-KK-----AG--------D----S--S------------T-------K--I--K----------GC----WDSI-------------------------------------------------------------------------------------------------------------------------------------------------------------------------------------------------------------------------------------------------------------------------------------------------------------------------------------------------------------------------------------------------------------------------------------------------------------------------------------------------------------------
>Ciona_savignyi@CT02080710.H1.1
-----------------------------------D-LQLDYA-L--DLMRRLPPQKVEKNLSDLID-LV-P-------------E-LCE------D-LLSSVDQPLRVLR-DKQTG--------KDYLLCDYNRDGDSYRSPWSNTYD-P---P-LS----D------------------------------------G------A-K-PSDRLRDIEVSANSAFDSYRELYY-EG-G-ISSVYMWD-L-----D--------H--------------------G---------------------------FAGAILI-KK-----VG--------D----S--S------------P-------K--I--K----------GC----WDSIHVIEV----V--E-K---S-------G------GRN---AHYKLTSTVML-----WL---QT-----S-K-A------------A-S-G----------------------------------------------------------------------------------------------T--MN--LG--GSLTRQVEKDT--AV-------N---D----------------G-N-SHIANIGRLV---EEMENKMRNTLNEIYFGKTRDIVQ-D-L-------------------------------------------------------------------------------------------------------------------------------------------------------------------------------------------------------------------------
>Ciona_intestinalis@XP_002124736
---------------------------------MTD-LQLDYA-L--DLMRRLPPQQVEKNLSDLID-LV-P-------------E-LCE------D-LLSSVDQPLRVLR-DKQTG--------KDYLLCDYNRDGDSYRSPWSNKYD-P---P-LS----D------------------------------------G------A-K-PSDSLRDIEVSANSAFDSYREMYF-EG-G-ISSVYMWD-L-----D--------H--------------------G---------------------------FAGAILI-KK-----VG--------D----S--S------------P-------K--I--K----------GC----WDSIHVIEV----V--E-K---S-------G------GRN---AHYKLTSTVML-----WL---QT-----S-K-A------------A-S-G----------------------------------------------------------------------------------------------T--MN--LG--GSLTRQVEKDS--SL-------N---EG---------------S-N-SHIANIGRLV---EEMENKMRHTLNEIYFGKTRDIVQ-E-L--RSLT----CA-SE-KDKRQTVAN--ELK-N------KFGK-------------------------------------------------------------------------------------------------------------------------------------------------------------------------------
>Cystodytes_dellechiajei@CT01091006.H1.2
-----------------------------------------------------------------------------------------------------------------------------------------------------------------------------------------------------------------------------------------------------------------------------------------------------------------------------------------------------------------------------------------------------------VIEV----Q--D-K---S-------G------GRN---AHYKLTSTVML-----WL---QT-----N-K-A------------A-S-G----------------------------------------------------------------------------------------------T--MN--LG--GSLTRQVEKDS--PL-------N---E----------------A-N-SHIANIGRLV---EEMENKMRNTLNEIYFGKTMDIVN-D-L--RSIT----PL-SD-KNKQRSVAN--ELR-A------K----------------------------------------------------------------------------------------------------------------------------------------------------------------------------------
>Halocynthia_roretzi@CT01080710.H1.1
---------------------------------MSA-DQLDSA-L--DLMRRLPPQQVEKNLSDLID-LV-P-------------E-LCE------D-LLSSVDQPLKIAR-DKHSG--------KDYLLCDYNRDGDSYRSPWSNKYD-P---P-ID----D------------------------------------G------A-E-PSERLRKLEIEANSAFDSYRDMYF-EG-G-VSSVYLWD-L-----D--------H--------------------G---------------------------FAGAILI-KK-----AG--------D----N--S------------K-------K--I--K----------GC----WDSLHIIEV----Q--D-R---T-------S------GRN---SHYKLTSTVML-----WL---QT-----T-R-S------------A-S-G----------------------------------------------------------------------------------------------T--MN--LG--GSMTRQVEKDN--VV-------N---E----------------A-N-PHIANIGKIV---EEMENKIRSTLDSIYFGKTQEIVN-G-L--RSLN----PL-SE-GNKQAELVK--ELS-M------RQQK-------------------------------------------------------------------------------------------------------------------------------------------------------------------------------
>Molgula_tectiformis@CT01080710.H1.1
---------------------------------MSE-QQLDSA-L--DLMRRLPPQQVEKNLSDLID-LV-P-------------E-LCE------D-LLSSVDQPLKIAR-DKHSG--------KDYLLCDYNRDGDSYRSPWSNKYD-P---E-IA----D------------------------------------G------A-E-PSDRLRKLEIEANTAFNLYRDMYF-EG-G-VSSVYLWD-L-----D--------H--------------------G---------------------------FAGAILI-KK-----GG--------D----DK-S------------K-------K--I--K----------GC----WDSLHVIEV----Q--D-K---S-------G------GRN---AHYKLTSTVML-----WL---QT-----S-K-S------------A-S-G----------------------------------------------------------------------------------------------I--MN--LG--GSLTRQSEKDC--PV-------N---D----------------S-S-PHIVNIGRLV---EEMENKIRNTLNSIYFDKTRDIVN-S-L--RSFT----PA-SE-QKNQKEMVK--ELG-N------KLSGQHK----------------------------------------------------------------------------------------------------------------------------------------------------------------------------
>Bostrichobranchus_pilularis@CT01091006.H1.1
---------------------------------MTD-KQLDSA-L--DLMRRLPPQQVEKNLSDLID-LV-P-------------E-LCE------D-LLTAVDQPLKIAR-DKHSG--------KDYLLCDYNRDGDSYRSPWSNKYD-P---E-ID----D------------------------------------G------A-E-PSDRLRKLEIEANTAFNLYREMYY-EG-G-VSSVYLWD-L-----D--------H--------------------G---------------------------FAGAILI-KK-----AG--------D----S--S------------K-------K--I--K----------GC----WDSLHVIEV----Q--D-K---S-------G------GRN---AHYKLTSTVML-----WL---QT-----S-K-A------------A-S-G----------------------------------------------------------------------------------------------T--MN--LG--GSLTRQNEKDC--PV-------N---D----------------T-N-PHIVNIGRFV---EEMENKIRNTLSMIYFDKTRDIVN-S-L--RSFI----PA-SE-NKNQQEMVK--ELG-H------KLSGQHK----------------------------------------------------------------------------------------------------------------------------------------------------------------------------
>Molgula_gulf@CT01091006.H1.1
---------------------------------MTD-QQLDSA-L--DLMRRLPPQQVEKNLS------------------------LCE------D-LLSSVD------------G--------KYFLLCDYNRDGDSYRSPWSNKYD-P---E-IE----D------------------------------------G------A-E-PSSKLRKLEVEANNAFNLYREMYF-EG-G-VSSVYLWD-L-----D--------H--------------------G---------------------------FAGAILI-KK-----AG--------E----N--S------------K-------K--I--K----------GC----WDSLHVIEV----Q--D-K---S-------G------GRN---AHYKLTSTVML-----WL---QT-----S-K-S------------A-S-G----------------------------------------------------------------------------------------------T--MS--LG--GSLTRQSEKDC--AV-------N---D----------------S-N-PHIVNIGRLV---EEMENKIRNTLNMIYFDKTRDIVH-S-L--RSFT----PA-SE-QKNQKEMVK--ELG-N------KLSSQHK----------------------------------------------------------------------------------------------------------------------------------------------------------------------------
>Molgula_occidentalis@CT01091006.H1.1
------------------------------------------------------------------------------------------------D-LLSSVDQPLKIAR-DKHTG--------KDYLLCDYNRDGDSYRSPWSNKYD-P---E-IE----D------------------------------------G------A-E-PSQPIRQLEVEANNAFNLYREMYY-EG-G-VSSVYLWD-L-----D--------H--------------------G---------------------------FAGAILI-KK-----AG--------D----T--S------------K-------K--I--K----------GC----WDSLHVIEV----Q--E-K---S-------G------GRN---AHYKLTSTVML-----WL---QT-----S-K-S------------A-S-G----------------------------------------------------------------------------------------------T--MN--LG--GSLTRQSEKDS--PV-------N---E----------------S-N-PHIVNIGRLV---EEMENKIRNTLNSIYFDKTRDIVN-G-L--RSVN----PI-SD-QKNQQEMVK--ELG-T------KI---------------------------------------------------------------------------------------------------------------------------------------------------------------------------------
>Dendrodoa_grossularia@CT01091006.H1.1
---------------------------------MTE-QQLDCA-L--DLMRRLPPQQVEKNLSDLID-LV-P-------------E-LCE------D-LLSSVDQPLKIAR-DKTMG--------KDYLLCDYNRDGDSYRSPWSNKYD-P---P-ID----D------------------------------------G------A-E-PSERLRKLEVEANSAFDSYREMYY-EG-G-VSSVYLWD-L-----D--------H--------------------G---------------------------FAGAILI-KK-----AG--------D----N--T------------K-------K--I--K----------GC----WDSLHIVEV----L--E-K---S-------G------GRN---AHYKLTSTVML-----WL---QT-----T-K-S------------A-S-G----------------------------------------------------------------------------------------------T--MN--LG--GNLTRQVEKDT--PV-------N---E----------------S-N-PHIVNIGRLV---EDMENKIRSTLSSIYFDKTRDIVN-S-L--RSSQ----PL-SD-NKLQNDLVK--ELR-T------TMSHK------------------------------------------------------------------------------------------------------------------------------------------------------------------------------
>Styela_plicata@Spli57777.H1.1
---------------------------------MTE-QQLDCA-L--DLMRRLPPQQVEKNLSDLID-LV-P-------------E-LCE------D-LLSSVDQPLKIAR-DKHSG--------KDYLLCDYNRDGDSYRSPWSNKYD-P---P-ID----D------------------------------------G------A-E-PSERLRKLEVEANSAFDSYREMYY-EG-G-VSSVYLWD-L-----D--------H--------------------G---------------------------FAGAILI-KK-----AG--------D-------T------------K-------K--I--K----------GC----WDSLHIVEV----L--D-K---S-------G------GRN---AHYKLTSTVML-----WL---QT-----N-K-S------------A-S-G----------------------------------------------------------------------------------------------T--MN--LG--GSLTRQVEKDS--PV-------N---E----------------S-S-PHIVNIGRLV---EDMENKIRNTLNSIYFDKTRDIVN-S-L--RSSQ----PL-SD-QKNQIEMVK--ELG-S------KLS--------------------------------------------------------------------------------------------------------------------------------------------------------------------------------
>Patiria_pectinifera@X14
---------------------------M----GDLD-RQLDCA-L--DLMRRLPPQEIEKNLSDLID-LV-P-------------D-LCE------D-LLSSVDQPLKIAR-DSSAG--------KDYLLCDYNRDGDSYRSPWSNKYD-P---S-LE----D------------------------------------G------A-V-PSDKLRKLEIEANIAFDTYRDLYF-EG-G-VSSVYLWD-L-----D--------H--------------------G---------------------------FAGVVLI-KK-----AG--------D----G--S------------K-------T--I--Q----------GC----WDSIHVVEV----Q--D-K---S-------S------GRN---AHYKLTSTVML-----WL---QT-----T-----------------------------------------------------------------------------------------------------------------------------------------------------------------------------------------------------------------------------------------------------------------------------------------------------------------------------------------------------------------------------------------------------------------------------------------------
>Patiria_miniata@CT01100920.H1.1
-------------------------ITM----GDLD-RQLDCA-L--DLMRRLPPQEIEKNLSDLID-LV-P-------------D-LCE------D-LLSSVDQPLKIAR-DSSAG--------KDYLLCDYNRDGDSYRSPWSNKYD-P---S-LE----D------------------------------------G------A-V-PSDKLRKLEIEANIAFDTYRDLYF-EG-G-VSSVYLWD-L-----D--------H--------------------G---------------------------FAGVVLI-KK-----AG--------D----G--S------------K-------T--I--Q----------GC----WDSIHVVEV----Q--D-K---S-------S------GRN---AHYKLTSTVML-----WL---QT-----N-K-S------------G-S-G----------------------------------------------------------------------------------------------T--MN--LG--GSLTRQAEKDS--AV-------S---E----------------A-T-PHIFNIGKMI---EEMENKMRTTLNEIYFGKTRDIIN-D-L--RSVG----SL-NA-KDQQKQIAN--EL--------------------------------------------------------------------------------------------------------------------------------------------------------------------------------------------
>Strongylocentrotus_purpuratus@XP_001178378
---------------------------------MTE-RQLDCA-L--DLMRRLPPQEIEKNLSNLID-LV-P-------------E-LCE------D-LLSSVDQPLKIAR-DREQG--------KDYLLCEYNRDADSYRSPWSNTYD-P---P-LE----S------------------------------------G------A-I-PSDNVRKLEVEANLAFDQYRELYF-EG-G-VSSVYLWD-L-----A--------H--------------------G---------------------------FAGVILI-KK-----AG--------D----G--S------------K-------K--I--K----------GC----WDSIHVVEV----Q--E-K---A-------Q------GRS---AHYKLTSTVML-----WL---QT-----T-K-S------------G-S-G----------------------------------------------------------------------------------------------T--VN--LG--GSLTRQVEIDM--TV-------S---S----------------G-Q-SHIANIGTMV---EDMENKIRNTLNQIYFGKTKDIVN-S-L--RSVQ----SS-AA-VDKQKKLNQ--ELF-Q------ALKAKDR------N---------------------------------------------------------------------------------------------------------------------------------------------------------------------
>Paracentrotus_lividus@CT01080710.H2.1
---------------------------------MTD-RQLDCA-L--DLMRRLPPQEIEKNLSNLID-LV-P-------------E-LCE------D-LLSSVDQPLKIAR-DRKEG--------KDYLLCEYNRDADSYRSPWSNIYD-P---P-ID-----------------------------------------G------A-V-PSPKLRELEKQANLAFDQYRELYF-EG-G-VSSVYLWD-L-----Q--------H--------------------G---------------------------FAGVILI-KK-----AG--------D----G--S------------K-------K--I--K----------GC----WDSIHVVEV----Q--E-K---T-------Q------GRN---AHYKLTSTVML-----WL---QT-----N-K-S------------G-S-G----------------------------------------------------------------------------------------------T--VN--LG--GSLTRQVENDM--PV-------S---S----------------G-T-PHIANIGTMV---EDMENKIRNTLNQIYFGKTRDIVN-S-L--RSVQ----SS-AS-LDIQKAMNL--ELY-N------ALKKKE-----------------------------------------------------------------------------------------------------------------------------------------------------------------------------
>Oikopleura_dioica@CBY20438
-------------------------------MANLD-QQLDGA-L--DMMRRLPPHHVQRNLSNLID-LV-P-------------D-LCD------D-LLAAVDQPLKVGK-DKKTG--------QDYLFCDYNRDGDSYRSPHTNEYD-P---P-ID----D------------------------------------G------A-V-PSDYLRKLEIEMNSAFNQYRELYF-DG-G-VSSVYLWD-L-----D--------H--------------------G---------------------------FAGVILI-KK-----AT--------E--------------------K-------A--P--K----------GC----WDSIHVFEC----Q--E-K---S---------------RS---AHYKLTSTVML-----WL---QT-----N-T-K------------G-A-G----------------------------------------------------------------------------------------------M--MN--LG--GSLMRQLERDM--PL-------D---A----------------G-S-PHVINFGKLV---EEHENKIRHTLNEIYFGKSRDIVH-G-L--RSIQ----PL-QD-EKAKKALAD--ELN-R------KLNKLPS----------------------------------------------------------------------------------------------------------------------------------------------------------------------------
>Oikopleura_dioica@CBY20433
-------------------------------MANLD-QQLDEA-L--DMMRRLPPHHVQRNLSNLID-LV-P-------------D-LCD------D-LLAAVDQPLKVGK-DKKTG--------QDYLFCDYNRDGDSYRSPHTNEYD-P---P-ID----D------------------------------------G------A-V-PSDYLRKLEIEMNSAFNQYRELYF-DG-G-VSSVYLWD-L-----D--------H--------------------G---------------------------FAGVILI-KK-----AT--------E--------------------K-------A--P--K----------GC----WDSIHVFEC----Q--E-K---S---------------RS---AHYKLTSTVML-----WL---QT-----N-T-K------------G-A-G----------------------------------------------------------------------------------------------M--MN--LG--GSLMRQLERDM--PL-------D---A----------------G-S-PHVINFGKLV---EEHENKIRHTLNEIYFGKSRDIVH-G-L--RSIQ----PL-QD-EKAKKALAD--ELN-R------KLNKLPS----------------------------------------------------------------------------------------------------------------------------------------------------------------------------
>Squalus_acanthias@CT01080828.H1.1
---------------------------------MSD-QQLDCA-L--DLMRRLPPQQIEKNLSDLID-LV-P-------------T-LCE------D-LLSSVDQPLKIAR-DKVVG--------KDYLLCDYNRDGDSYRSPWSNKYD-P---P-LE----D------------------------------------G------A-M-PSARLRKLEVEANKAFDQYRDLYF-EG-G-VSSVYLWD-L-----D--------H--------------------G---------------------------FAGVILI-KK-----AG--------D----G--S------------K-------K--I--K----------GC----WDSIHVVEV----Q--E-K---S-------S------GRN---AHYKLTSTVML-----WL---QT-----N-K-A------------G-S-G----------------------------------------------------------------------------------------------T--MN--LG--GSLTRQMEKDE--NV-------S---E----------------S-S-PHIANIGKLV---EDMEKQIRSTLNDIY--------------------------------------------------------------------------------------------------------------------------------------------------------------------------------------------------------------------------------------
>Danio_rerio@AAH55514
---------------------------------MNE-QQLDCA-L--DLMRRLPPQQIEKNLSDLID-LV-P-------------S-LCE------D-LLSSVDQPLKIAR-DKVVG--------KDYLLCDYNRDGDSYRSPWSNKYE-P---P-ID----D------------------------------------G------A-M-PSARLRKLEVEANNAFDQYRDLYF-EG-G-VSSVYLWD-L-----D--------H--------------------G---------------------------FAGVILI-KK-----AG--------D----G--S------------K-------K--I--K----------GC----WDSIHVVEV----Q--E-K---S-------S------GRT---AHYKLTSTVML-----WL---QT-----T-K-T------------G-S-G----------------------------------------------------------------------------------------------T--MN--LG--GSLTRQMEKDE--TV-------S---E----------------S-S-PHIANIGRLV---EEMENKIRSTLNEIYFGKTKDIVN-G-L--RSVQ----PL-AD-KTKQEALKN--DLI-Q------ALSQRKQ------QS--------------------------------------------------------------------------------------------------------------------------------------------------------------------
>Monodelphis_domestica@XP_001377859
-----------MTVPETN--AQKCPLPS----DKSD-QQLDCA-L--DLMRRLPPQQIEKNLSDLID-LV-P-------------S-LCE------D-LLSSVDQPLKIAR-DKVVG--------KDYLLCDYNRDGDSYRSPWSNRYD-P---P-LE----D------------------------------------G------A-M-PSARLRKLEVEANNAFDQYRDLYF-EG-G-VSSVYLWD-L-----D--------H--------------------G---------------------------FAGVILI-KK-----AG--------D----G--S------------K-------K--I--K----------GC----WDSIHVVEV----Q--E-K---S-------S------GRT---AHYKLTSTVML-----WL---QT-----N-K-S------------G-S-G----------------------------------------------------------------------------------------------T--MN--LG--GSLTRQMEKDE--TV-------C---D----------------S-S-PHIANIGRLV---EDMENKIRSTLNEIYFGKTKDIVN-G-L--RSVQ----TF-AD-KSKQEALKN--DLV-E------ALK-RKQ------QS--------------------------------------------------------------------------------------------------------------------------------------------------------------------
>Bos_taurus@AAI02614
---------------------------------XSD-QQLDCA-L--DLMRRLPPQQIEKNLSDLID-LV-P-------------S-LCE------D-LLSSVDQPLKIAR-DKVVG--------KDYLLCDYNRDGDSYRSPWSNKYD-P---P-LE----D------------------------------------G------A-M-PSARLRKLEVEANNAFDQYRDLYF-EG-G-VSSVYLWD-L-----D--------H--------------------G---------------------------FAGVILI-KK-----AG--------D----G--S------------K-------K--I--K----------GC----WDSIHVVEV----Q--E-K---S-------S------GRT---AHYKLTSTVML-----WL---QT-----N-K-S------------G-S-G----------------------------------------------------------------------------------------------T--MN--LG--GSLTRQMEKDE--TV-------S---D----------------C-S-PHIANIGRLV---EDMENKIRSTLNEIYFGKTKDIVN-G-L--RSVQ----TF-AD-KSKQEALKN--DLV-E------ALK-RKQ------QC--------------------------------------------------------------------------------------------------------------------------------------------------------------------
>Mus_musculus@EDL80906
---------------------------------MSD-QQLDCA-L--DLMRRLPPQQIEKNLSDLID-LV-P-------------S-LCE------D-LLSSVDQPLKIAR-DKVVG--------KDYLLCDYNRDGDSYRSPWSNKYD-P---P-LE----D------------------------------------G------A-M-PSARLRKLEVEANNAFDQYRDLYF-EG-G-VSSVYLWD-L-----D--------H--------------------G---------------------------FAGVILI-KK-----AG--------D----G--S------------K-------K--I--K----------GC----WDSIHVVEV----Q--E-K---S-------S------GRT---AHYKLTSTVML-----WL---QT-----N-K-S------------G-S-G----------------------------------------------------------------------------------------------T--MN--LG--GSLTRQMEKDE--TV-------S---D----------------C-S-PHIANIGRLV---EDMENKIRSTLNEIYFGKTKDIVN-G-L--RSVQ----TF-AD-KSKQEALKN--DLV-E------ALK-RKQ------QC--------------------------------------------------------------------------------------------------------------------------------------------------------------------
>Homo_sapiens@X23
---------------------------------MSD-QQLDCA-L--DLMRRLPPQQIEKNLSDLID-LV-P-------------S-LCE------D-LLSSVDQPLKIAR-DKVVG--------KDYLLCDYNRDGDSYRSPWSNKYD-P---P-LE----D------------------------------------G------A-M-PSARLRKLEVEANNAFDQYRDLYF-EG-G-VSSVYLWD-L-----D--------H--------------------G---------------------------FAGVILI-KK-----AG--------D----G--S------------K-------K--I--K----------GC----WDSIHVVEV----Q--E-K---S-------S------GRT---AHYKLTSTVML-----WL---QT-----N-K-S------------G-S-G----------------------------------------------------------------------------------------------T--MN--LG--GSLTRQMEKDE--TV-------S---D----------------C-S-PHIANIGRLV---EDMENKIRSTLNEIYFGKTKDIVN-G-L--RSVQ----TF-AD-KSKQEALKN--DLV-E------ALK-RKQ------QC--------------------------------------------------------------------------------------------------------------------------------------------------------------------
>Ornithorhynchus_anatinus@XP_001515792
---------------------------------XSD-QQLDCA-L--DLMRRLPPQQIEKNLSDLID-LV-P-------------S-LCE------D-LLSSVDQPLKIAR-DKVVG--------KDYLLCDYNRDGDSYRSPWSNKYD-P---P-LE----D------------------------------------G------A-M-PSARLRKLEVEANNAFDQYRDLYF-EG-G-VSSVYLWD-L-----D--------H--------------------G---------------------------FAGVILI-KK-----AG--------D----G--S------------K-------K--I--K----------GC----WDSIHVVEV----Q--E-K---S-------S------GRT---AHYKLTSTVML-----WL---QT-----N-K-T------------G-S-G----------------------------------------------------------------------------------------------T--MN--LG--GSLTRQMEKDE--AV-------S---D----------------S-S-PHIANIGRLV---EDMENKIRSTLNEIYFGKTKDIVN-G-L--RSVQ----TF-AD-KSKQEALKN--DLV-E------ALK-RKQ------QS--------------------------------------------------------------------------------------------------------------------------------------------------------------------
>Xenopus_laevis@AAH41233
---------------------------------MTE-QQLDCA-L--DLMRRLPPQQIEKNLSDLID-LV-P-------------S-LCE------D-LLSSVDQPLKIAR-DKVLG--------KDYLLCDYNRDGDSYRSPWSNKYD-P---P-LE----D------------------------------------G------A-M-PSARLRKLEVEANNAFDQYRDLYY-EG-G-VSSVYLWD-L-----D--------H--------------------G---------------------------FAGVILI-KK-----AG--------D----G--S------------K-------K--I--K----------GC----WDSIHVVEV----Q--E-K---S-------S------GRT---AHYKLTSTVML-----WL---QT-----N-K-T------------G-S-G----------------------------------------------------------------------------------------------T--MN--LG--GSLTRQMEKDE--TV-------S---D----------------S-S-PHIANIGRLV---EDMENKIRSTLNEIYFGKTKDIVN-G-L--RSVQ----SF-AD-KSKQEALKN--DLV-E------ALK-RKQ------QS--------------------------------------------------------------------------------------------------------------------------------------------------------------------
>Xenopus_laevis@ABL63902
---------------------------------MTE-QQLDCA-L--DLMRRLPPQQIEKNLSDLID-LV-P-------------S-LCE------D-LLSSVDQPLKIAR-DKVLG--------KDYLLCDYNRDGDSYRSPWSNKYD-P---P-LE----D------------------------------------G------A-M-PSARLRKLEVEANNAFDQYRDLYY-EG-G-VSSVYLWD-L-----D--------H--------------------G---------------------------FAGVILI-KK-----AG--------D----G--S------------K-------K--I--K----------GC----WDSIHVVEV----Q--E-K---S-------S------GRT---AHYKLTSTVML-----WL---QT-----N-K-T------------G-S-G----------------------------------------------------------------------------------------------T--MN--LG--GSLTRQMEKDE--TV-------S---D----------------S-S-PHIANIGRLV---EDMENKIRSTLNEIYFGKTKDIVN-G-L--RSVQ----SF-AD-KSKQEALKN--DLM-E------ALK-RKQ------QS--------------------------------------------------------------------------------------------------------------------------------------------------------------------
>Xenopus_tropicalis@CT01080710.H1.1
---------------------------------MTE-QQLDCA-L--DLMRRLPPQQIEKNLSDLID-LV-P-------------S-LCE------D-LLSSVDQPLKIAR-DKVVG--------KDYLLCDYNRDGDSYRSPWSNKYD-P---P-LE----D------------------------------------G------A-M-PSARLRKLEVEANNAFDQYRDLYF-EG-G-VSSVYLWD-L-----D--------H--------------------G---------------------------FAGVILI-KK-----AG--------D----G--S------------K-------K--I--K----------GC----WDSIHVVEV----Q--E-K---S-------S------GRT---AHYKLTSTVML-----WL---QT-----N-K-T------------G-S-G----------------------------------------------------------------------------------------------T--MN--LG--GSLTRQMEKDE--TV-------S---D----------------S-S-PHIANIGRLV---ED----------------------------RSVQ----SF-AD-KSKQEALKN--DLV-E------ALK-RKQ------QS--------------------------------------------------------------------------------------------------------------------------------------------------------------------
>Gallus_gallus@P14315
---------------------------------MSD-QQLDCA-L--DLMRRLPPQQIEKNLSDLID-LV-P-------------S-LCE------D-LLSSVDQPLKIAR-DKVVG--------KDYLLCDYNRDGDSYRSPWSNKYD-P---P-LE----D------------------------------------G------A-M-PSARLRKLEVEANNAFDQYRDLYF-EG-G-VSSVYLWD-L-----D--------H--------------------G---------------------------FAGVILI-KK-----AG--------D----G--S------------K-------K--I--K----------GC----WDSIHVVEV----Q--E-K---S-------S------GRT---AHYKLTSTVML-----WL---QT-----N-K-T------------G-S-G----------------------------------------------------------------------------------------------T--MN--LG--GSLTRQMEKDE--TV-------S---D----------------S-S-PHIANIGRLV---EDMENKIRSTLNEIYFGKTKDIVN-G-L--RSID----AI-PD-NQKYKQLQR--ELS-Q------VLTQRQI------YIQPDN----------------------------------------------------------------------------------------------------------------------------------------------------------------
>Petromyzon_marinus@CT01080828.H1.1
---------------------------------MTE-QQLDCA-L--DLMRRLPPQQIEKNLSDLID-LV-P-------------S-LCE------D-LLSSVDQPLKIAR-DKLVG--------KDYLLCDYNRDGDSYRSPWSNKYD-P---S-LE----D------------------------------------G------A-M-PSARLRKLEIEANAAFDQYRDLYF-EG-G-VSSVYLWD-L-----D--------H--------------------G---------------------------FAGVILI-KK-----AG--------D----G--S------------K-------K--I--K----------GC----WDSIHVVEV----Q--E-K---S-------S------GRS---AHYKLTSTAML-----WL---QT-----N-K-E------------G-S-G----------------------------------------------------------------------------------------------T--MN--LG--GSLTRQVEKD-------------------------------------------------------------------------------------------------------------------------------------------------------------------------------------------------------------------------------------------------------------------------------------------------------
>Lethenteron_japonicum@CT01080928.H1.1
---------------------------------MTE-QQLDCA-L--DLMRRLPPQQIEKNLSDLID-LV-P-------------S-LCE------D-LLSSVDQPLKIAR-DKLVG--------KDYLLCDYNRDGDSYRSPWSNKYD-P---S-LE----D------------------------------------G------A-M-PSARLRKLEIEANAAFDQYRDLYF-EG-G-VSSVYLWD-L-----D--------H--------------------G---------------------------FAGVILI-KK-----AG--------D----G--S------------K-------K--I--K----------GC----WDSIHVVEV----Q--E-K---S-------S------GRS---AHYKLTSTAML-----WL---QT-----N-K-E------------G-S-G----------------------------------------------------------------------------------------------T--MN--LG--GSLTRQVEKDE--TV-------S---D----------------A-S-PHIANIGRLV---EDMENKIRNTLNDIYFGKTKDIVN-G-L--RTLQ----SA-SD-KSRQDALRS--DLA-A------ALK-KRQ------EN--------------------------------------------------------------------------------------------------------------------------------------------------------------------
>Eptatretus_burgeri@CT01080710.H1.1
---------------------------------MTD-KQLDCA-L--DLMRRLPPQQIAKNLSDLID-LV-P-------------S-LCE------D-LLSSVDQPLKIAR-DKLVG--------KDYLLCDYNRDGDSYRSPWSNKYD-P---P-LD----D------------------------------------G------A-M-PSARLRKLEIEANAAFDQYRDLYF-EG-G-VSSVYLWD-L-----D--------H--------------------G---------------------------FAGVILI-KK-----AG--------D----G--S------------K-------K--I--K----------GC----WDSIHVVEV----Q--E-K---S-------S------GRS---AHYKLTSTAML-----WL---QT-----N-K-D------------G-S-G----------------------------------------------------------------------------------------------T--MN--LG--GSLTRQVEKDE--IV-------S---E----------------A-S-PHIANIGRLV---EDMENKIRNTLNDIYFGKTKDIVN-G-L--RTVI----GA-SE-RAIPTALQN--DLV-R------ALK-KRK------DN--------------------------------------------------------------------------------------------------------------------------------------------------------------------
>Branchiostoma_floridae@X24
---------------------------M----ATLD-QQLDCA-L--DLMRRLPPQQIEKNLSDLID-LV-P-------------T-LCE------D-LLSSVDQPLKIAR-DKQVG--------KDYLLCDYNRDGDSYRSPWSNVYD-P---P-LP----D------------------------------------G------A-M-PSERLRKLEIEANNAFEQYRDMYF-EG-G-VSSVYLWD-L-----D--------H--------------------G---------------------------FAGVILI-KK-----AG--------D----G--S------------K-------K--I--K----------GC----WDSIHVIEV----Q--E-K---S-------S------GRS---AHYKLTSTAML-----WL---QT-----N-K-Q------------G-S-G----------------------------------------------------------------------------------------------T--MN--LG--GSLTRQMESDS--NV-------N---E----------------S-S-PHIANIGKMV---EDMENKIRNTLNEIYFGKTKDIVN-S-L--RSVV----PL-PD-QKQQALLRQ--DLA-Q------ALKKRAG------ADS-------------------------------------------------------------------------------------------------------------------------------------------------------------------
>Oikopleura_dioica@CBY21880
------------------------------MSKNAR-VRLESA-L--DLHRRLPPDMVERNLSNMID-LA-P-------------D-LTE------D-LLERVDQPLRLMR-DEDKE--------RDFLLCDYNRDGDSYRSPWSDKYF-P---A-IP----D------------------------------------G------L-Q-ISELLRKVEIEFNEVFNQYRELYY-DG-G-ISSVYLWE-ISA---E--------S--------------------G---------------------------FAGAVLF-KK-----AG--------D----G--S------------Q-------N--I--P----------GS----WDSIHVFEV----I--E-K---A---------------DG---FNYRLTTTVML-----WL---QT-----K-S-E------------S-S-G----------------------------------------------------------------------------------------------L--LS--LG--GSLQRQTEKFI--SG-------V---K----------------V-P-EHILEIGKMV---EDIENKVRNSLNDVYFDKTRAIVS-V-L--RTQT----PI-NERIKNRQQLAA--ELT-Q------RLDRLNS------QPDG------------------------------------------------------------------------------------------------------------------------------------------------------------------
>Oikopleura_dioica@CBY30971
------------------------------MSKNAR-VRLESA-L--DLHRRLPPDMVERNLSNMID-LA-P-------------D-LTE------D-LLERVDQPLRLMR-DEDKE--------RDFLLCDYNRDGDSYRSPWSDKYF-P---A-IP----D------------------------------------G------L-Q-ISELLRKVEIEFNEVFNQYRELYY-DG-G-ISSVYLWE-ISA---E--------S--------------------G---------------------------FAGAVLF-KK-----AG--------D----G--S------------Q-------N--I--P----------GS----WDSIHVFEV----I--K-K---A---------------EG---FNYRLTTTVML-----WL---QT-----K-S-E------------S-S-G----------------------------------------------------------------------------------------------L--LS--LG--GSLQRQTEKFI--SG-------V---K----------------V-P-EHILEIGKMV---EDIENKVRNSLNDVYFDKTRAIVS-V-L--RTQT----PI-NERIKNRQQLAA--ELT-Q------RLDRLNS------QPDG------------------------------------------------------------------------------------------------------------------------------------------------------------------
>Meleagris_gallopavo@XP_003212351
-------------------------------XXXSD-QQLDCA-L--DLMRRLPPQQIEKNLSDLID-LV-P-------------S-LCE------D-LLSSVDQPLKIAR-DKVVG--------KDYLLCDYNRDGDSYRSPWSNKYD-P---P-LE----D------------------------------------G------A-M-PSARLRKLEVEANNAFDQYRDLYF-EG-G-VSSVYLWD-L-----D--------H--------------------G---------------------------FAGVILI-KK-----AG--------D----G--S------------K-------K--I--K----------GC----WDSIHVVEV----Q--E-K---S-------S------GRT---AHYKLTSTVML-----WL---QT-----N-K-T------------G-S-G----------------------------------------------------------------------------------------------T--MN--LG--GSLTRQMEKDE--TV-------S---D----------------S-S-PHIANIGRLV---EDMENKIRSTLNEIYFGKTKDIVN-G-L--RSID----AI-PD-NQKYKQLQR--ELS-Q------VLTQRQI------YIQPDN----------------------------------------------------------------------------------------------------------------------------------------------------------------
>Eucidaris_tribuloides@CT01120409.H1.1
---------------------------------MSE-RQLDCA-L--DLMRRLPPQQLEQNLTKLID-LV-P-------------D-LCE------D-LLSSVDQPLKIAR-DKECG--------KDYLLCEYNRDADSYRSPWSNKYD-P---P-LD----D------------------------------------G------S-V-PSPKIRKLEEEANMVFDNYRELYY-EG-G-VSSVYYWE-L-----G--------H--------------------G---------------------------FAGVILI-KK-----AG--------D----G--S------------K-------K--I--R----------GC----WDSIHVVEV----Q--E-K---T-------Q------GRN---AHYKLTSTVML-----WL---QT-----N-K-S------------G-S-G----------------------------------------------------------------------------------------------M--VN--LG--GSLTRQ-ESDM--PV-------G---S----------------G-N-SHTANIGTMV---EDMENKIRNTLNQIYFGKTKDIVN-S-V--RSVV----SA-SM-LSKQQDLQS--DLM-K------ALKSK------------------------------------------------------------------------------------------------------------------------------------------------------------------------------
>Lytechinus_variegatus@JH439537.H1.2
--------------------------------------QLDCA-L--DLMRRLPPQEIEKNLSNLID-LV-P-------------D-LCE------D-LLSSVDQPLKIAK-DNTCG--------KDYLLCEYNRDADSYRSPWSNEYD-P---K-LE----N------------------------------------G------A-V-PSPALRKLE----------------------------------------------------------------------------------------------FAGVVLI-KK-----AG--------D----G--S------------N-------K--I--K----------GC----WDSIHVVEV----M--I-K---A-------Q------GRN---AHYKLTSTVML-----WL---QT-----T-K-S------------G-S-G----------------------------------------------------------------------------------------------T--VN--LG--GSLTRQTEQDQ--PL-------G---S----------------G-N-SHIGNIGRMV---EEMENKIRNTLNQIYFGKTKDIVN-G-L--RSVQ----SA-AD-ADKQAKLNK--ELF-K------ALQERN-----------------------------------------------------------------------------------------------------------------------------------------------------------------------------
>Pan_troglodytes@JAA39873
---------------------------------MSD-QQLDCA-L--DLMRRLPPQQIEKNLSDLID-LV-P-------------S-LCE------D-LLSSVDQPLKIAR-DKVVG--------KDYLLCDYNRDGDSYRSPWSNKYD-P---P-LE----D------------------------------------G------A-M-PSARLRKLEVEANNAFDQYRDLYF-EG-G-VSSVYLWD-L-----D--------H--------------------G---------------------------FAGVILI-KK-----AG--------D----G--S------------K-------K--I--K----------GC----WDSIHVVEV----Q--E-K---S-------S------GRT---AHYKLTSTVML-----WL---QT-----N-K-S------------G-S-G----------------------------------------------------------------------------------------------T--MN--LG--GSLTRQMEKDE--TV-------S---N----------------C-S-PHIANIGRLV---EDMENKIRSTLNEIYFGKTKDIVN-G-L--RSVQ----TF-AD-KSKQEALKN--DLL-E------ALK-RKQ------QC--------------------------------------------------------------------------------------------------------------------------------------------------------------------
>Crotalus_adamanteus@AFJ49308
---------------------------------MSE-QQLDCA-L--DLMRRLPPQQIEKNLSDLID-LV-P-------------S-LCE------D-LLSSVDQPLKIAR-DKVVG--------KDYLLCDYNRDGDSYRSPWSNKYD-P---P-LE----D------------------------------------G------A-M-PSARLRKLEVEANNAFDQYRDLYF-EG-G-VSSVYLWD-L-----D--------H--------------------G---------------------------FAGVILI-KK-----AG--------D----G--S------------K-------K--I--K----------GC----WDSIHVVEV----Q--E-K---S-------S------GRT---AHYKLTSTVML-----WL---QT-----N-K-T------------G-S-G----------------------------------------------------------------------------------------------T--MN--LG--GSLTRQMEKDE--TV-------S---D----------------S-S-PHIANIGRLV---EDMENKIRSTLNEIYFGKTKDIVN-G-L--RSVQ----TF-AD-KSKQEALKN--DLV-E------ALK-RKQ------QS--------------------------------------------------------------------------------------------------------------------------------------------------------------------
>Pan_paniscus@XP_003814469
XXXMHPSRRSLPFPLNCQLVRVGTADYGS-PSDQSD-QQLDCA-L--DLMRRLPPQQIEKNLSDLID-LV-P-------------S-LCE------D-LLSSVDQPLKIAR-DKVVG--------KDYLLCDYNRDGDSYRSPWSNKYD-P---P-LE----D------------------------------------G------A-M-PSARLRKLEVEANNAFDQYRDLYF-EG-G-VSSVYLWD-L-----D--------H--------------------G---------------------------FAGVILI-KK-----AG--------D----G--S------------K-------K--I--K----------GC----WDSIHVVEV----Q--E-K---S-------S------GRT---AHYKLTSTVML-----WL---QT-----N-K-S------------G-S-G----------------------------------------------------------------------------------------------T--MN--LG--GSLTRQMEKDE--TV-------S---D----------------C-S-PHIANIGRLV---EDMENKIRSTLNEIYFGKTKDIVN-G-L--RSVQ----TF-AD-KSKQEALKN--DLV-E------ALK-RKQ------QC--------------------------------------------------------------------------------------------------------------------------------------------------------------------
>Sarcophilus_harrisii@XP_003764975
--MQSVHRRSFLSNLNNQVAKIRSVNFGK-TLEKSD-QQLDCA-L--DLMRRLPPQQIEKNLSDLID-LV-P-------------S-LCE------D-LLSSVDQPLKIAR-DKVVG--------KDYLLCDYNRDGDSYRSPWSNRYD-P---P-LE----D------------------------------------G------A-M-PSARLRKLEVEANNAFDQYRDLYF-EG-G-VSSVYLWD-L-----D--------H--------------------G---------------------------FAGVILI-KK-----AG--------D----G--S------------K-------K--I--K----------GC----WDSIHVVEV----Q--E-K---S-------S------GRT---AHYKLTSTVML-----WL---QT-----N-K-S------------G-S-G----------------------------------------------------------------------------------------------T--MN--LG--GSLTRQMEKDE--TV-------C---D----------------S-S-PHIANIGRLV---EDMENKIRSTLNEIYFGKTKDIVN-G-L--R----------------------------------------------------------------------------------------------------------------------------------------------------------------------------------------------------------------------
>Oreochromis_niloticus@XP_003441481
---------------------------------MND-QQLDCA-L--DLMRRLPPQQIEKNLSDLID-LV-P-------------S-LCE------D-LLSSVDQPLKIAR-DKVVG--------KDYLLCDYNRDGDSYRSPWSNKYE-P---P-IE----D------------------------------------G------A-M-PSARLRKLEVEANNAFDQYRDLYF-EG-G-VSSVYLWD-L-----D--------H--------------------G---------------------------FAGVILI-KK-----AG--------D----G--S------------K-------K--I--K----------GC----WDSIHVVEV----Q--E-K---S-------S------GRT---AHYKLTSTVML-----WL---QT-----T-K-T------------G-S-G----------------------------------------------------------------------------------------------T--MN--LG--GSLTRQMEKDE--TV-------G---E----------------S-S-PHIANIGRLV---EDMENKIRSTLNEIYFGKTKDIVN-G-L--RSVQ----TL-AD-KSKQEALKV--DLM-E------ALK-RKH------NS--------------------------------------------------------------------------------------------------------------------------------------------------------------------
>Clavelina_lepadiformis@CT01130511.H1.1
-----------------------------------E-KQLDCA-L--DLMRRLPPQQVEKNLSDLID-LV-P-------------D-LCE------E-LLASVDQPLRVLR-DKQTG--------KDYLLCDYNRDGDSYRSPWSNTYD-P---A-IA----D------------------------------------G------A-K-PSDKLRDLEVTANSAFDSYREMYY-EG-G-ISSVYMWD-L-----D--------H--------------------G---------------------------FAGAILI-KK-----AG--------D----A--S------------T-------K--I--K----------GC----WDSIHVIEV----Q--E-K---T-------G------GRN---AHYKLTSTVML-----WL---QT-----N-K-A------------A-S-G----------------------------------------------------------------------------------------------T--MN--LG--GSLTRQLEKD-------------------------------------------------------------------------------------------------------------------------------------------------------------------------------------------------------------------------------------------------------------------------------------------------------
>Doliolum_nationalis@Dnat8462.H1.1
-------------------------------------------------------------------------------------------------------------------------------------------------------------------------------------------------------------------------------------------------------------------------------------------------------------------------------------------------------------------------------------------------------------------Q--E-K---S-------N------GRN---AHYKLTSTIML-----WL---HM-----N-K-P------------A-S-G----------------------------------------------------------------------------------------------N--MN--LG--GSLTRQTNKDA--PL-------N---E----------------G-N-PHISNIGRLV---EEMENKMRNTLNEIYFGKTRDISV-D-L--RSLQ----AL-SE-MSKRRTVA-------------------------------------------------------------------------------------------------------------------------------------------------------------------------------------------------
>Salpa_fusiformis@Sfus4353.H1.1
-----------------------------------D-KQLDAA-L--DLMRRLPPQKAEKNLSDCID-LV-P-------------E-LCE------D-LLASVDQPLRILK-DSQTG--------KDYLLCDYNRDGDSYRSPWSNTYD-P---P-LS----D------------------------------------G------A-I-PSDQLRDLEVNANAAIDSYREMYY-EG-G-ISSVYLWD-L-----D--------H--------------------G---------------------------FAGAILI-KK-----VG--------D----L--S------------T-------K--I--K----------GC----WDSIHVIEV----Q--E-K---S-------G------GRN---AHYKLTSTIML-----WL---QT-----S-K-A------------A-S-G----------------------------------------------------------------------------------------------T--MN--LG--GNLTRQVEKDS--PL-------N---E----------------S-N-SHIANIGRLI---EEMENKMRNTLNEIYFGKTKDIVN-D-L--RSMI----PL-SD-VSKQQQIAE--ELR-A------KLG--------------------------------------------------------------------------------------------------------------------------------------------------------------------------------
>Ophionotus_victoriae@CT01130610.H1.1
---------------------------------SLD-QQLDCA-L--DLMRRLPPQQIEKNLSDLID-LV-P-------------N-LCE------D-LLSSVDQPLKIAR-DKQVG--------KDYLLCDYNRDGDSYRSPWSNEYD-P---P-L----------------------------------------------------------------------------------------------------------------------------------------------------------------------------------------------------------------------------------------------------------------------------------------------------------------------------------------------------------------------------------------------------------------------------------------N--LG--GSLTRQVENDA--AV-------S---E----------------S-S-PHIANIGRMV---EDMENKIRNTLMEIYFGKTKDIVN-G-L--RSFE----AL-GR-EKDRRMLQQ--DLM-K------ALGKRN-----------------------------------------------------------------------------------------------------------------------------------------------------------------------------
>Chelonia_mydas@EMP28306
-------------------------------XXXSD-QQLDCA-L--DLMRRLPPQQIEKNLSDLID-LV-P-------------S-LCE------D-LLSSVDQPLKIAR-DKVVG--------KDYLLCDYNRDGDSYRSPWSNKYD-P---P-LE----D------------------------------------G------A-M-PSARLRKLEVEANNAFDQYRDLYF-EG-G-VSSVYLWD-L-----D--------H--------------------G---------------------------FAGVILI-KK-----AG--------D----G--S------------K-------K--I--K----------GC----WDSIHVVEV----Q--E-K---S-------S------GRT---AHYKLTSTVML-----WL---QT-----N-K-T------------G-S-G----------------------------------------------------------------------------------------------T--MN--LG--GSLTRQMEKDE--TV-------S---D----------------S-S-PHIANIGRLV---EDMENKIRSTLNEIYFGKTKDIVN-G-L--RSID----AI-PD-NQKYKQLQR--ELS-Q------VLTQRQI------YIQPDN----------------------------------------------------------------------------------------------------------------------------------------------------------------
>Columba_livia@EMC84634
-------------------------------XXXSD-QQLDCA-L--DLMRRLPPQQIEKNLSDLID-LV-P-------------S-LCE------D-LLSSVDQPLKIAR-DKVVG--------KDYLLCDYNRDGDSYRSPWSNKYD-P---P-LE----D------------------------------------G------A-M-PSARLRKLEVEANNAFDQYRDLYF-EG-G-VSSVYLWD-L-----D--------H--------------------G---------------------------FAGVILI-KK-----AG--------D----G--S------------K-------K--I--K----------GC----WDSIHVVEV----Q--E-K---S-------S------GRT---AHYKLTSTVML-----WL---QT-----N-K-T------------G-S-G----------------------------------------------------------------------------------------------T--MN--LG--GSLTRQMEKDE--TV-------S---D----------------S-S-PHIANIGRLV---EDMENKIRSTLNEIYFGKTKDIVN-G-L--RSID----AI-PD-NQKYKQLQR--ELS-Q------VLTQRQI------YIQPDN----------------------------------------------------------------------------------------------------------------------------------------------------------------
>Botryllus_schlosseri@CT01131028.H1.1
---------------------------------MTE-QQLDCA-L--DLMRRLPPQQVEKNLSDLID-LV-P-------------E-LCE------D-LLSSVDQPLKIAR-DKHSG--------KDYLLCDYNRDGDSYRSPWSNKYD-P---P-ID----D------------------------------------G------A-E-PSARLRKLEVEANSAFDSYREMYY-EG-G-VSSVYLWD-L-----D--------H--------------------G---------------------------FAGAILI-KK-----AG--------D----N--S------------K-------K--I--K----------GC----WDSLHIVEV----M--D-K---S-------G------GRN---AHYKLTSTVML-----WL---QT-----T-K-S------------A-S-G----------------------------------------------------------------------------------------------T--MN--LG--GSLTRQVEK--------------------------------------------------------------------------------------------------------------------------------------------------------------------------------------------------------------------------------------------------------------------------------------------------------
>Ambystoma_mexicanum@CT01131213.H1.1
------------------------------AATMSD-QQLDCA-L--DLMRRLPPQQIEKNLSDLID-LV-P-------------S-LCE------D-LLSSVDQPLKIAR-DKVVG--------KDYLLCDYNRDGDSYRSPWSNKYD-P---P-LE----D------------------------------------G------A-M-PSARLRKLEVEANNAFDQYRDLYF-EG-G-VSSVYLWD-L-----E--------H--------------------G---------------------------FAGVILI-KK-----AG--------D----G--S------------K-------K--I--K----------GC----WDSIHVVEV----Q--E-K---S-------S------GRT---AHYKLTSTVML-----WL---QT-----N-K-M------------G-S-G----------------------------------------------------------------------------------------------T--MN--LG--GSLTRQMEKDE--TV-------S---D----------------S-S-PHIANVGRLV---EDMENKIRSTLNEIYFGKTKDIVN-G-L--RSVQ----TF-AD-KSKQEALKN--DLV-E------ALK-KKQ------Q---------------------------------------------------------------------------------------------------------------------------------------------------------------------
>Ambystoma_mexicanum@CT02131213.H1.1
---------------------------------MSD-QQLDCA-L--DLMRRLPPQQIEKNLSDLID-LV-P-------------S-LCE------D-LLSSVDQPLKIAR-DKVVG--------KDYLLCDYNRDGDSYRSPWSNKYD-P---P-LE----D------------------------------------G------A-M-PSARLRKLEVEANNAFDQYRDLYF-EG-G-VSSVYLWD-L-----E--------H--------------------G---------------------------FAGVILI-KK-----AG--------D----G--S------------K-------K--I--K----------GC----WDSIHVVEV----Q--E-K---S-------S------GRT---AHYKLTSTVML-----WL---QT-----N-K-M------------G-S-G----------------------------------------------------------------------------------------------T--MN--LG--GSLTRQMEKDE--TV-------S---D----------------S-S-PHIANVGRLV---EDMENKIRSTLNEIYFGKTKDIVN-G-L--RSID----AI-PD-NQKYKQLQR--ELS-Q------VLTQRQI------YIQPDN----------------------------------------------------------------------------------------------------------------------------------------------------------------
>Caretta_caretta@Contig1973.H1.1
---------------------------------MSD-QQLDCA-L--DLMRRLPPQQIEKNLSDLID-LV-P-------------S-LCE------D-LLSSVDQPLKIAR-DKVVG--------KDYLLCDYNRDGDSYRSPWSNKYD-P---P-LE----D------------------------------------G------A-M-PSARLRKLEVEANNAFDQYRDLYF-EG-G-VSSVYLWD-L-----D--------H--------------------G---------------------------FAGVILI-KK-----AG--------D----G--S------------K-------K--I--K----------GC----WDSIHVVEV----Q--E-K---S-------S------GRT---AHYKLTSTVML-----WL---QT-----N-K-T------------G-S-G----------------------------------------------------------------------------------------------T--MN--LG--GSLTRQMEKDE--TV-------S---D----------------S-S-PHIANIGRLV---EDMENKIRSTLNEIYFGKTKDIVN-G-L--RSVQ----TF-AD-KSKQDALKN--DLV-E------ALK-KK-----------------------------------------------------------------------------------------------------------------------------------------------------------------------------
>Chelonoidis_nigra@Contig3436.H1.1
---------------------------------MSD-QQLDCA-L--DLMRRLPPQQIEKNLSDLID-LV-P-------------S-LCE------D-LLSSVDQPLKIAR-DKVVG--------KDYLLCDYNRDGDSYRSPWSNKYD-P---P-LE----D------------------------------------G------A-M-PSARLRKLEGEANNAFDQYRDLYF-EG-G-VSSVYLWD-L-----D--------H--------------------G---------------------------FAGVILI-KK-----AG--------D----G--S------------K-------K--I--K----------GC----WDSIHVVEV----Q--E-K---S-------S------GRT---AHYKLTSTVML-----WL---QT-----N-K-T------------G-S-G----------------------------------------------------------------------------------------------T--MN--LG--GSLTRQMEKDE--TV-------S---D----------------S-S-PHIANIGRLV---EDMENKIRSTLNEIYFGKTKDIVN-G-L--RSVQ----TF-AD-KSKQDALKN--DLV-E------ALK-KKQ------QS--------------------------------------------------------------------------------------------------------------------------------------------------------------------
>Crocodylus_niloticus@CT01131213.H1.1
----------------------APPRGD----IMSD-QQLDCA-L--DLMRRLPPQQIEKNLSDLID-LV-P-------------S-LCE------D-LLSSVDQPLKIAR-DKVVG--------KDYLLCDYNRDGDSYRSPWSNKYD-P---P-LE----D------------------------------------G------A-M-PSARLRKLEVEANNAFDQYRDLYF-EG-G-VSSVYLWD-L-----D--------H--------------------G---------------------------FAGVILI-KK-----AG--------D----G--S------------K-------K--I--K----------GC----WDSIHVVEV----Q--E-K---S-------S------GRT---AHYKLTSTVML-----WL---QT-----N-K-T------------G-S-G----------------------------------------------------------------------------------------------T--MN--LG--GSLTRQMEKDE--TV-------S---D----------------S-S-PHIANIGRLV---EDMENKIRSTLNEIYFGKTKDIVN-G-L--RSVQ----TF-AD-KSKQEALKN--DLV-E------ALK-RKQ------Q---------------------------------------------------------------------------------------------------------------------------------------------------------------------
>Cyclorana_alboguttata@Calb1662.H1.1
---------------------------------MSD-QQLDCA-L--DLMRRLPPQQIEKNLSDLID-LV-P-------------S-LCE------D-LLSSVDQPLKIAR-DKVVG--------KDYLLCDYNRDGDSYRSPWSNKYD-P---P-LE----D------------------------------------G------A-M-PSARLRKLEVEANNAFDQYRDLYF-EG-G-VSSVYLWD-L-----D--------H--------------------G---------------------------FAGVILI-KK-----AG--------D----G--S------------K-------K--I--K----------GC----WDSIHVVEV----Q--E-K---S-------S------GRT---AHYKLTSTVML-----WL---QT-----N-K-S------------G-S-G----------------------------------------------------------------------------------------------T--MN--LG--GSLTRQMEKDE--TV-------S---D----------------S-S-PHIANIGRLV---EDMENKIRSTLNEIYFGKTKDIVN-G-L--RSID----AI-PD-NVKFRQLQR--ELS-Q------VLTQRQI------YLQPDN----------------------------------------------------------------------------------------------------------------------------------------------------------------
>Elaphe_guttata@CT01131213.H1.1
---------------------------------MSE-QQLDCA-L--DLMRRLPPQQIEKNLSDLID-LV-P-------------S-LCE------D-LLSSVDQPLKIAR-DKVVG--------KDYLLCDYNRDGDSYRSPWSNKYD-P---P-LE----D------------------------------------G------A-M-PSARLRKLEVEANNAFDQYRDLYF-EG-G-VSSVYLWD-L-----D--------H--------------------G---------------------------FAGVILI-KK-----AG--------D----G--S------------K-------K--I--K----------GC----WDSIHVVEV----Q--E-K---S-------S------GRT---AHYKLTSTVML-----WL---QT-----N-K-T------------G-S-G----------------------------------------------------------------------------------------------T--MN--LG--GSLTRQMEKDE--TV-------S---D----------------S-S-PHIANIGRLV---EDMENKIRSTLNEIXFGKTKDIVN-G-L--RSVQ----TF-AD-KSKQEALKN--DLV-E------ALK-RKQ------QS--------------------------------------------------------------------------------------------------------------------------------------------------------------------
>Emys_orbicularis@Contig16362.H1.1
----------------------------------------------------------------------------------------------------------------------------------------------------------------------------------------------------------------------------------------YF-EG-G-VSSVYLWD-L-----D--------H--------------------G---------------------------FAGVILI-KK-----AG--------D----G--S------------K-------K--I--K----------GC----WDSIHVVEV----Q--E-K---S-------S------GRT---AHYKLTSTVML-----WL---QT-----N-K-T------------G-S-G----------------------------------------------------------------------------------------------T--MN--LG--GSLTRQMEKDE--TV-------S---D----------------S-S-PHIANIGRLV---EDMENKIRSTLNEIYFGKTKDIVN-G-L--RSVQ----TF-AD-KSKQDALKN--DLV-E------ALK-KKQ------QS--------------------------------------------------------------------------------------------------------------------------------------------------------------------
>Eublepharis_macularius@Emac8491.H1.1
---------------------------------MSD-QQLDCA-L--DLMRRLPPQQIEKNLSDLID-LV-P-------------S-LCE------D-LLSSVDQPLKIAR-DKVVG--------KDYLLCDYNRDGDSYRSPWSNKYD-P---P-LE----D------------------------------------G------A-M-PSARLRKLEMEANNAFDQYRDLYF-EG-G-VSSVYLWD-L-----D--------H--------------------G---------------------------FAGVILI-KK-----AG--------D----G--S------------K-------K--I--K----------GC----WDSIHVVEV----Q--E-K---S-------S------GRT---AHYKLTSTVML-----WL---QT-----N-K-T------------G-S-G----------------------------------------------------------------------------------------------T--MN--LG--GSLTRQMEKDE--TV-------S---D----------------S-S-PHIANIGRLV---EDMENKIRSTLNEIYFGKTKDIVN-G-L--RSID----AI-PD-NQKYKQLQR--ELS-Q------VLTQRQM------YIQPDN----------------------------------------------------------------------------------------------------------------------------------------------------------------
>Lampropholis_coggeri@CT01131213.H1.1
---------------------------------MSD-QQLDCA-L--DLMRRLPPQQIEKNLSDLID-LV-P-------------S-LCE------D-LLSSVDQPLKIAR-DKVVG--------KDYLLCDYNRDGDSYRSPWSNKYX-P---P-LE----D------------------------------------G------A-M-PSARLRKLXVEANNAFDQYRDLYF-EG-G-VSSVYLWD-L-----D--------H--------------------G---------------------------FAGVILI-KK-----AG--------D----G--S------------K-------K--I--K----------GC----WDSIHVVEV----Q--E-K---S-------S------GRT---AHYKLTSTVML-----WL---QT-----N-K-T------------G-S-G----------------------------------------------------------------------------------------------T--MN--LG--GSLTRQMEKDE--TV-------S---D----------------S-S-PHIANIGRLV---EDMENKIRSTLNEIYFGKTKDIVN-G-L--R----------------------------------------------------------------------------------------------------------------------------------------------------------------------------------------------------------------------
>Latimeria_chalumnae@Lcha9166.H1.1
---------------------------------MSD-QQLDCA-L--DLMRRLPPQQIEKNLSDLID-LV-P-------------S-LCE------D-LLSSVDQPLKIAR-DKVVG--------KDYLLCDYNRDGDSYRSPWSNKYD-P---P-LD----D------------------------------------G------A-M-PSARLRKLEVEANDAFDQYRDLYF-EG-G-VSSVYLWD-L-----D--------H--------------------G---------------------------FAGVILI-KK-----AG--------D----G--S------------K-------K--I--K----------GC----WDSIHVVEV----Q--E-K---S-------S------GRT---AHYKLTSTVML-----WL---QT-----N-K-S------------G-S-G----------------------------------------------------------------------------------------------T--MN--LG--GSLTRQMEKDE--TV-------S---D----------------S-S-PHIAIIGRLV---EDMENKIRSTLNEIYFGKTKDIVN-G-L--RSID----AI-PD-NQKYKQLQR--ELS-Q------VLTQRQI------YIQPDN----------------------------------------------------------------------------------------------------------------------------------------------------------------
>Latimeria_chalumnae@CT01131213.H1.1
---------------------------------MSD-QQLDCA-L--DLMRRLPPQQIEKNLSDLID-LV-P-------------S-LCE------D-LLSSVDQPLKIAR-DKVVG--------KDYLLCDYNRDGDSYRSPWSNKYD-P---P-LD----D------------------------------------G------A-M-PSARLRKLEVEANDAFDQYRDLYF-EG-G-VSSVYLWD-L-----D--------H--------------------G---------------------------FAGVILI-KK-----AG--------D----G--S------------K-------K--I--K----------GC----WDSIHVVEV----Q--E-K---S-------S------GRT---AHYKLTSTVML-----WL---QT-----N-K-S------------G-S-G----------------------------------------------------------------------------------------------T--MN--LG--GSLTRQMEKDE--TV-------S---D----------------S-S-PHIAIIGRLV---EDMENKIRSTLNEIYFGKTKDIVN-G-L--RTVQ----SL-AD-KSRQEALRG--NLM-D------ALK-RKQ------E---------------------------------------------------------------------------------------------------------------------------------------------------------------------
>Latimeria_menadoensis@CT01131213.H1.1
---------------------------------KSD-QQLDCA-L--DLMRRLPPQQIEKNLSDLID-LV-P-------------S-LCE------D-LLSSVAQPLKIAR-DKVVG--------KDYLLCDYNRDGDSYRSPWSNKYD-P---P-LD----D------------------------------------G------A-M-PSARLRKLEVEANDAFDQYRDLYF-EG-G-VSSVYLWD-L-----D--------H--------------------G---------------------------FAGVILI-KK-----AG--------D----G--S------------K-------K--I--K----------GC----WDSIHVVEV----Q--E-K---S-------S------GRT---AHYKLTSTVML-----WL---QT-----N-K-S------------G-S-G----------------------------------------------------------------------------------------------T--MN--LG--GSLTRQMEKDE--TV-------S---D----------------S-S-PHIAIIGRLV---EDMENKIRSTLNEIYFGKTKDIVN-G-L--RTVQ----SL-AD-KSRQEALRG--NLM-D------ALK-RKQ------E---------------------------------------------------------------------------------------------------------------------------------------------------------------------
>Leucoraja_erinacea@toto10433.H1.1
---------------------------------MSD-QQLDCA-L--DLMRRLPPQQIEKNLSDLID-LV-P-------------T-LCE------D-LLSSVDQPLKIAR-DKVVG--------KDYLLCDYNRDGDSYRSPWSNKYD-P---P-LE----D------------------------------------G------A-M-PSARLRKLEVEANKAFDQYRDLYF-EG-G-VSSVYLWD-L-----D--------H--------------------G---------------------------FAGVILI-KK-----AG--------D----G--S------------K-------K--I--K----------GC----WDSIHVVEV----Q--E-K---S-------S------GRT---AHYKLTSTVML-----WL---QT-----N-K-T------------G-S-G----------------------------------------------------------------------------------------------T--MN--LG--GSLTRQMEKDE--NV-------S---E----------------S-S-PHIANIGKLV---EDMENKIRSTLNDIYFGKTKDIVN-G-L--RSVA----SL-AD-RSTQEALIT--NLA-E------ALK-KRQ------Q---------------------------------------------------------------------------------------------------------------------------------------------------------------------
>Notophthalmus_viridescens@Nvir771.H1.1
---------------------------------MSD-QQLDCA-L--DLMRRLPPQQIEXNLSDLID-LV-P-------------S-LCE------D-LLSSVXQPLKIAR-DKVVG--------KDYLLCDYNRDGDSYRSPWSNKYD-P---P-LE----D------------------------------------G------A-M-PSARLRKLEVEANNAFDQYRDLYF-EG-G-VSSVYLWD-L-----E--------H--------------------G---------------------------FAGVILI-KK-----AG--------D----G--S------------K-------K--I--K----------GC----WDSIHVVEV----Q--E-K---S-------S------GRT---AHYKLTSTVML-----WL---QT-----N-K-M------------G-S-G----------------------------------------------------------------------------------------------T--MN--LG--GSLTRQMEKDE--TV-------S---D----------------S-S-PHIANIGRLV---EDMENKVRSTLNEIYFGKTKDIVN-G-L--RSVQ----TF-AD-KSKQEALKN--DLV-E------ALK-KKQ------QS--------------------------------------------------------------------------------------------------------------------------------------------------------------------
>Phrynops_hilarii@Contig34425.H1.1
---------------------------------MSD-QQLDCA-L--DLMRRLPPQQIEKNLSDLID-LV-P-------------S-LCE------D-LLSSVDQPLKIAR-DKVVG--------K---LCDYNRDGDS----------------------------------------------------------------------------------------------------------------------------------------------------------------------------------------------G--------D----G--S------------K-------K--I--K----------GC----WDSIHVVEV----Q--E-K---S-------S------GRT---AHYKLTSTVML-----WL---QT-----N-K-T------------G-S-G----------------------------------------------------------------------------------------------T--MN--LG--GSLTRQMEKDE--TV-------S---D----------------S-S-PHIANIGRLV---EDMENKIRSTLNEIYFGKTKDIVN-G-L--RSVQ----TF-AD-KSKQEALKN--DLV-E------ALK-KKQ------QS--------------------------------------------------------------------------------------------------------------------------------------------------------------------
>Podarcis_sp.@Contig13707.H1.1
------------------------------------------------------------------------------------------------------------------------------------------------------------------------------------------------------------------------------------------------------------------------------------------------------------------------------------------------------------------------------------------------------------------------------------------------------------------------------------------------------------------------------------------------------------------------------------------------------------------------------------------------------------------------------------------TKDIVN-G-L--RSVQ----TF-AD-KSKQEALKI--DLV-E------ALK-KKQ------QS--------------------------------------------------------------------------------------------------------------------------------------------------------------------
>Pogona_vitticeps@toto1863.H1.1
--------------------------------------------------------------------------------------------------------------R-DKVVG--------KDYLLCDYNRDGDSYRSPWSNKYD-P---P-LE----D------------------------------------G------A-M-PSARLRKLE--------------------------------------------------------------------------------------------------------------------------------------------------------------------------------------------------------------------------------------------------------------------------------------------------------------------------------------------------------------------------------------------------------------------------------------------------------------------------------------------------------------------------------------------------------------------------------------------------------------------------------------------------------------------------------------------------
>Protopterus_annectens@CT01131213.H1.1
---------------------------------MSD-QQLDCA-L--DLMRRLPPQQIEKNLSDLID-LV-P-------------S-LCE------D-LLSSVDQPLKIAR-DKVIG--------KDYLLCDYNRDGDSYRSPWSNKYD-P---P-LE----D------------------------------------G------A-M-PSARLRKLEVEANNAFDQYRDLYF-EG-G-VSSVYLWD-L-----D--------H--------------------G---------------------------FAGVILI-KK-----AG--------D----G--S------------K-------K--I--K----------GC----WDSIHVVEV----Q--E-K---S-------S------GRT---AHYKLTSTVML-----WL---QT-----N-K-T------------G-S-G----------------------------------------------------------------------------------------------T--MN--LG--GSLTRQMEKDE--TV-------S---D----------------S-S-PHIANIGRLV---EDMENKIRSTLNEIYFGKTKDIVN-G-L--RTVQ----SL-AD-KSKQDALKN--DLV-E------AIR-KKQ------QN--------------------------------------------------------------------------------------------------------------------------------------------------------------------
>Protopterus_annectens@Pann152617.H1.1
---------------------------------------------------------------------------------------------------------------------------------------------------------------------------------------------------------------------------VEANNAFDQYRDLYF-EG-G-VSSVYLWD-L-----D--------H--------------------G---------------------------FAGVILI-KK-----AG--------D----G--S------------K-------K--I--K----------GC----WDSIHVVEV----Q--E-K---S-------S------GRT---AHYKLTSTVML-----WL---QT-----N-K-T------------G-S-G----------------------------------------------------------------------------------------------T--MN--LG--GSLTRQMEKDE--TV-------S---D----------------S-S-PHIANIGRLV---EDMENKIRSTLNEIYFGKTKDIVN-G-L--RSID----AI-PD-NQKYRQLQR--ELS-Q------VLTQRQI------YIQPEN----------------------------------------------------------------------------------------------------------------------------------------------------------------
>Ptychodera_flava@Pfla106838.H1.1
---------------------------------MTD-RQLDCA-L--DLMRRLPPQQIEKNLSDLID-LV-P-------------D-LCE------D-LLSSVDQPLKIAR-DKTVG--------KDYLLCDYNRDGDSYRSPWSNQYD-P---P-LD----D------------------------------------G------A-M-PSDRLRRLEIEANSAFDQYREMYF-DG-G-VSSVYLWD-L-----D--------H--------------------G---------------------------FAGVILI-KK-----AG--------D----G--S------------K-------R--I--Q----------GC----WDSIHVVEV----Q--E-K---S-------S------GRN---AHYKLTSTAML-----WL---QT-----N-K-S------------S-S-G----------------------------------------------------------------------------------------------I--MN--LG--GSLTRQIEMDS--NV-------S---E----------------S-N-PHIINIGRMV---EDMENKVRNTLNEIYFGKTKDIVN-G-L--RTTM----KQ-ED-KETRRKLQQ--DLS-A------ALKHRTG------PN--------------------------------------------------------------------------------------------------------------------------------------------------------------------
>Python_regius@CT01131213.H1.1
---------------------------------MSE-QQLDCA-L--DLMRRLPPQQIEKNLSDLID-LV-P-------------S-LCE------D-LLSSVDQPLKIAR-DKVVG--------KDYLLCDYNRDGDSYRSPWSNKYD-P---P-LE----D------------------------------------G------A-M-PSARLRKLEVEANNAFDQYRDLYF-EG-G-VSSVYLWD-L-----D--------H--------------------G---------------------------FAGVILI-KK-----AG--------D----G--S------------K-------K--I--K----------GC----WDSIHVVEV----Q--E-K---S-------S------GRT---AHYKLTSTVML-----WL---QT-----N-K-T------------G-S-G----------------------------------------------------------------------------------------------T--MN--LG--GSLTRQMEKDE--TV-------S---D----------------S-S-PHIANIGRLV---EDMENKIRSTLNEIYFGKTKDIVN-G-L--RSVQ----TF-AD-KSKQEALKN--DLV-E------ALK-RKQ------QS--------------------------------------------------------------------------------------------------------------------------------------------------------------------
>Rana_chensinensis@Rche55174.H1.1
---------------------------------MSD-QQLDCA-L--DLMRRLPPQQIEKNLSDLID-LV-P-------------N-LCE------D-LLSSVDQPLKIAR-DKXXG--------KDYLLCDYNRDGDSYRSPWSNKYD-P---P-LE----D------------------------------------G------A-M-PSARLRKLEVEANNAFDQYRDLYF-EG-G-VSSVYLWD-L-----D--------H--------------------G---------------------------FAGVILI-KK-----AG--------D----G--S------------K-------K--I--K----------GC----WDSIHVVEV----Q--E-K---S-------S------GRT---AHYKLTSTVML-----WL---QT-----N-K-T------------G-S-G----------------------------------------------------------------------------------------------T--MX--LG--GSLTRQMEKDE--TV-------S---D----------------S-S-PHIANIGRLV---EDMENKIRSTLNEIYFGKTKDIVN-G-L--XSIX----AI-PD-NVKFRQLQR--ELS-Q------VLTQRQI------YLQPDN----------------------------------------------------------------------------------------------------------------------------------------------------------------
>Scyliorhinus_canicula@toto69450.H1.1
---------------------------------MTE-QQLDCA-L--DLMRRLPPQQIEKNLSDLID-LV-P-------------T-LCE------D-LLSSVDQPLKIAR-DKVVG--------KDYLLCDYNRDGDSYRSPWSNKYD-P---H-LE----D------------------------------------G------A-M-PSARLRKLEVEANKAFDQYRDLYF-EG-G-VSSVYLWD-L-----D--------H--------------------G---------------------------FAGVILI-KK-----AG--------D----G--S------------K-------K--I--K----------GC----WDSIHVVEV----Q--E-K---S-------S------GRT---AHYKLTSTVML-----WL---QT-----N-K-A------------G-S-G----------------------------------------------------------------------------------------------T--MN--LG--GSLTRQMEKDE--NV-------S---E----------------S-S-PHIANIGKLV---EDMENKIRSTLNDIYFGKTKDIVN-G-L--RSVA----SL-AD-RSSQEALLT--NLA-E------ALK-KRQ------QS--------------------------------------------------------------------------------------------------------------------------------------------------------------------
>Trachemys_scripta@CT01131213.H1.1
---------------------------------MSD-QQLDCA-L--DLMRRLPPQQIEKNLSDLID-LV-P-------------S-LCE------D-LLSSVDQPLK------------------------------------------------------------------------------------------------------------------------------------------------------------------------------------------------------------------------------------------------------------------------------------------------------------------------------------------TSTVML-----WL---QT-----N-K-T------------G-S-G----------------------------------------------------------------------------------------------T--MN--LG--GSLTRQMEKDE--TV-------S---D----------------S-S-PHIANIGRLV---EDMENKIRSTLNEIYFGKTKDIVN-G-L--RSVQ----TF-AD-KSKQDALKN--DLV-E------ALK-KKQ------QS--------------------------------------------------------------------------------------------------------------------------------------------------------------------
