# Supplementary material for: A phylogenomic framework and timescale for comparative studies of tunicates
Source: BMC Biol. 2018 Apr 13;16:39. doi: 10.1186/s12915-018-0499-2 (PMC5899321; doi:10.1186/s12915-018-0499-2)
Supplement: Supplementary file 4 — Supporting data. Transcriptome assemblies, alignments, and trees. (ZIP 38502 kb) [file 12915_2018_499_MOESM4_ESM.zip › 12915_2018_499_MOESM4_ESM/12915_2018_499 (Delsuc) Files Updated 23-03-2018/tribe1009.fasta]

>Homo_sapiens@BAF85553
------------------MLAAR---LV--C-L--R--T---L--PS---R--VF-------H----P-----A--F--T-------------------K-----A------S---P----V----V--------K-NS-I-----------T--------K-------------------------------------------------------------------------N--Q----WLL--T-P----S----R---E------Y---A---T---K---T-----------R------I--G-----I----R--------R--G--R---T----G---------Q---------E---------LK----------E--A-AL----E---------P-S--M------E--K-------------IFKIDQMG--R--WFV-A-G--G--------AAVG---LGAL-CYYGLG---LSN-----E-----IGAIE-KAVI-W----PQ-YVKDRIHSTY-MYLAGSIGLTALSAIAISRTP-VLMNFM---M-RGSWVTIG--V-TFA---AMVGA-GMLVRSIPY--D-QS------PGP-KHLAWL------LHSGVMGAVVAPL-TIL-GG-PLLIRAAWYTAGIVGGL------STVAMCAPSEKFLNMGAPLGVGLGLVFVSSLGSMFLP--PTTVAGATLYSVAMYGGLVLFSMFLLYDTQKVI----KRAEV---SP--M---Y------------------------------------------G-VQ--KY-DP---------INSMLSIYMDTLNIFMRVATMLA--TG--GNRKK------
>Bos_taurus@AAI02814
------------------MLAAR---LV--C-L--R--A---L--PS---R--VF-------H----P-----A--F--T-------------------K-----A------S---P----V----V--------K-NS-I-----------T--------K-------------------------------------------------------------------------N--Q----WLL--T-P----S----R---E------Y---A---T---K---T-----------R------I--G-----I----R--------R--G--K---T----T---------Q---------E---------LK----------E--A-AL----E---------P-S--V------E--K-------------IFKIDQMG--R--WFI-A-G--G--------AAVG---LGAL-CYYGLG---MSN-----E-----IGAIE-KAVI-W----PQ-YVKDRIHSTY-MYLAGSIGLTALSAVAVSRTP-ALMNFM---M-RGSWITIG--A-TFA---AMIGA-GMLVQSISY--E-QS------PGP-KHLAWL------LHSGVMGAVVAPL-TIL-GG-PLLLRAAWYTAGIVGGL------STVAMCAPSEKFLNMGAPLGVGLGVVFVSSLGSMFLP--PTTVAGATLYSVAVYGGLVLFSMFLLYDTQKVI----KRAEV---VP--M---Y------------------------------------------G-VQ--KY-DP---------INSMLGIYMDTLNIFMRVATILA--TG--GNRKK------
>Mus_musculus@EDL24900
------------------MLAAR---LV--C-L--R--T---L--PS---R--VF-------Q----P-----T--F--I---T---------------K-----A------S---P----L----V--------K-NS-I-----------T--------K-------------------------------------------------------------------------N--Q----WLV--T-P----S----R---E------Y---A---T---K---T-----------R------I--R-----T----H--------R--G--K---T----G---------Q---------E---------LK----------E--A-AL----E---------P-S--M------E--K-------------IFKIDQMG--R--WFV-A-G--G--------AAVG---LGAL-CYYGLG---MSN-----E-----IGAIE-KAVI-W----PQ-YVKDRIHSTY-MYLAGSIGLTALSALAVARTP-ALMNFM---M-TGSWVTIG--A-TFA---AMIGA-GMLVHSISY--E-QS------PGP-KHLAWM------LHSGVMGAVVAPL-TIL-GG-PLLLRAAWYTAGIVGGL------STVAMCAPSEKFLNMGAPLGVGLGLVFASSLGSMFLP--PTSVAGATLYSVAMYGGLVLFSMFLLYDTQKVI----KRAEI---TP--M---Y------------------------------------------G-AQ--KY-DP---------INSMLTIYMDTLNIFMRVATMLA--TG--SNRKK------
>Monodelphis_domestica@XP_001365591
------------------MLVAR---FV--C-L--R--T---L--PS---R--VL-------R----P-----T--V--T-------------------R-----T------S---P----V----L--------R-NS-I-----------L--------K---T---N-----------------------------------------------------------------N--Q----WLL--Q-S----N----K---G------Y---T---T---K---S-----------R------I--G-----V----Q--------R--A--K---P----D---------Q---------E---------IK----------Q--A-AF----E---------P-S--A------E--K-------------VFKIDQMG--R--WFV-A-G--G--------AAVG---LGAL-CFYGLG---MSN-----E-----IGAIE-KAVI-W----PQ-YVKDRIHATY-MYFAGSVGLTALSALAISRSP-GLMAFM---M-KGSWLAIG--A-TFA---AMVGA-GMMVRSISY--E-HN------SGL-KHLAWM------AHSGVMGAVVAPL-TLL-GG-PLILRAAWYTAGIVGGL------STVAMCAPSEKFLNMGAPLGVGLGVVFVSSLGSMFLP--PTTVIGASLYSVATYGGLVLFSMFLLYDTQKII----KRAEM---MP--L---Y------------------------------------------G-IE--RY-DP---------INTMMGIYMDTLNIFIRVATMLA--TG--SNRKK------
>Ornithorhynchus_anatinus@XP_001509171
------------------MLAAR---LA--C-L--R--A---F--PS---R--AL-------H----P-----V--L--P-------------------Q-----A------S---P----A----L--------R-SS-A-----------L--------K---T---------------------------------------------------------------------N--Q----RLL--Q-F----N----Q---G------Y---A---T---K---S-----------R------F--G-----M----R--------R--G--R---T----G---------Q---------E---------IK----------E--A-AF----E---------P-S--M------E--K-------------VFKIDQMG--R--WIV-A-G--G--------AVVG---LGAL-GYYGLG---MSN-----E-----IGAIE-KAVI-W----PQ-YVKDRIHSTY-MYFAGSVGLTALSAVAVSRSP-AVMNLM---M-RGSWLAIG--A-TFA---AMIGA-GMLVRSISY--E-QS------PGP-KHLAWM------LHSGVMGAVVAPL-TLL-GG-PLLIRAAWYTAGIVGGL------STVAMCAPSEKFLNMGAPLGVGLGLVLASSIGSMFLP--PTSAVGAGLYSVAIYGGLVLFSMFLLYDTQKVI----KRAET---QP--M---Y------------------------------------------G-VE--RY-DP---------INAMMGIYMDTLNIFMRVATMLA--TG--SNRKK------
>Gallus_gallus@CAG31191
------------------MLAAR---LV--C-L--R--T---L--PC---Q--AI-------R----P-----T--I--A-------------------Q-----A------S---P----A----L--------R-NS-G-----------I--------K-------------------------------------------------------------------------A--F----RLW--Q-P----N----Q---C------Y---A---T---R---V-----------R------T--G-----V----R--------R--G--K---I----G---------Q---------E---------IK----------E--A-AF----E---------P-S--V------E--T-------------ALKVDRLG--K--LVV-A-G--G--------AAVG---LGAL-CYYGMG---MSS-----E-----IGAIE-RAVI-W----PQ-YVKDRIRSTY-MYFAGSIGLTALSAVAVSRSP-ALMGLM---T-KGSWLAIG--A-TFA---AMIGA-GMLVRSISY--E-NS------PAA-KHLAWM------MHSGVMGAVVAPL-AFL-GG-PLLIRAAWYTAGIVGGL------STVAMCAPSEKFLNMGGPLGIGFGFVLVSSIGSMFLP--PTSAFGAGLYSVAVYGGLVLFGMFLLYDTQHVI----KRAET---IP--Y---Y------------------------------------------G-VT--KY-DP---------INACMGIYTDTLNIFIRVATMLA--GG--GSWKEKVNGDS
>Taeniopygia_guttata@ACH45484
------------------MLAAR---LV--C-L--R--A---L--PC---Q--TI-------R----P-----T--I--T-------------------Q-----A------S---P----A----L--------R-SS-S-----------I--------K-------------------------------------------------------------------------A--Y----RLW--Q-P----S----Q---S------Y---A---T---R---A-----------R------M--G-----A----R--------R--G--K---L----G---------Q---------E---------VK----------E--A-AF----E---------P-S--A------E--T-------------ALKVDRLG--K--FIV-A-G--G--------AAVG---LGAL-CYYGMG---MSS-----E-----IGAIE-RAAI-W----PQ-YVKDRIQSTY-MYFAGSIGMTALSAAAVSRSP-ALMNLM---T-KSSWLAIG--A-TFA---AMIGA-GMLVRTISY--E-HN------PIA-KHAAWM------MHSGVMGAVVAPL-AFL-GG-PLLIRAAWYTAGIVGGL------STVAMCAPSEKFLNMGGPLGIGLGFVIASSIGSMFLP--PTSALNTGLYSVAVYGGLVLFGMFLLYDTQLVV----KRAET---LP--V---Y------------------------------------------G-VA--KY-DP---------INACLGIYTDTLNIFIRVVTMLA--GG--GGGRKK-----
>Taeniopygia_guttata@ACH45483
------------------MLAAR---LV--C-L--R--A---L--PC---Q--TI-------R----P-----T--I--T-------------------Q-----A------S---P----A----L--------R-SS-S-----------V--------K-------------------------------------------------------------------------A--Y----RLW--Q-P----S----Q---S------Y---A---T---R---A-----------R------M--G-----A----R--------R--G--K---L----G---------Q---------E---------VK----------E--A-AF----E---------P-S--A------E--T-------------ALKVDRLG--K--FIV-A-G--G--------AAVG---LGAL-CYYGMG---MSS-----E-----IGAIE-RAAI-W----PQ-YVKDRIQSTY-MYFAGSIGMTALSAAAVSRSP-ALMNLM---T-KSSWLAIG--A-TFA---AMIGA-GMLVRTISY--E-HN------PIA-KHAAWM------MHSGVMGAVVAPL-AFL-GG-PLLIRAAWYTAGIVGGL------STVAMCAPSEKFLNMGGPLGIGLGFVIASSIGSMFLP--PTSAFGAGLYSVAVYGGLVLFGMFLLYDTQLVV----KRAET---LP--V---Y------------------------------------------G-VA--KY-DP---------INACLGIYTDTLNIFIRVVTMLA--GG--GGGRKK-----
>Xenopus_tropicalis@NP_001017195
------------------MFAAR---LV--C-M--R--S---L--PV---V--GF-------R----P-----A--L--T-------------------H-----G------S---P----V----L--------R-NS-A-----------L--------K---S---------------------------------------------------------------------N--Q----WLL--Q-P----N----Q---G------Y---S---S---R---S-----------R------F--G-----L----R--------R--V--K---S----A---R-----E---------E---------LK----------E--A-AF----E---------P-S--M------G--T-------------AARIDTTG--R--LIV-A-G--G--------AVVG---LGAL-CYYGLG---MSN-----E-----IGAIE-KAVI-W----PE-YVKERIRSTY-MYFAGSIGLTALSAVAVSRAP-ALMSLM---M-RGSWLAIG--A-TFA---AMIGA-GMLVRSISY--D-QN------PGA-KHLAWM------LHAGVMGAVVAPL-TLL-GG-PLLIRAAWYTAGIVGGL------STVAMCAPSEKFLNMGGPLGIGLGLVLASSIGSAFLP--PTSVFGAGLYSIAIYGGLVLFGMFLLYDTQKVI----KRAET---YP--M---Y------------------------------------------G-VA--KF-DP---------INSCLGIYTDTLNIFIRVAMMLA--GS--GNRRK------
>Xenopus_laevis@AAH41226
------------------MFAAR---LA--C-M--R--S---L--PV---L--AF-------R----P-----A--I--T-------------------H-----G------S---P----F----L--------R-NS-A-----------L--------K---T---------------------------------------------------------------------N--Q----CIL--Q-P----N----Q---G------Y---A---S---K---T-----------R------F--G-----L----R--------R--V--K---S----A---R-----E---------Q---------IK----------E--A-AF----E---------P-S--M------D--T-------------AARFDTTG--R--LIV-A-G--G--------AVVG---LGAL-CYYGLG---MSN-----E-----IGAID-KAVI-W----PQ-YVKERIRSTY-MYFAGSIGLTALSAVAVSRSP-ALMSLM---M-RGSWLAIG--A-TFA---AMIGA-GMLVRSISY--D-QS------PGA-KHLAWM------LHAGVMGAVVAPL-TLL-GG-PLLIRAAWYTAGIVGGL------STVAMCAPSEKFLNMGGPLGVGLGLVLASSIGSAFLP--PTSAFGAGLYSIAIYGGLVLFGMFLLYDTQKVI----KRAET---TP--M---Y------------------------------------------G-VA--KF-DP---------INSCLGIYTDTLNIFIRVAMMLA--GG--GNRRK------
>Danio_rerio@AAH66450
------------------MLLCR---LS--C-L--R--A---P-------L--GL-------R----C-----A--V--P---Q---------------G-----P------R---A----L----I--------R-SP-A-----------L--------M----------------------------------------------------------------------------------MR--P-Q----Q----Q---G------F---S---S---R---V-----------R------L--G-----L----R--------R--A--K---T----P---K-----E---------Q---------LQ----------D--A-AL----Q---------N----T------H--T-------------ASRVDSMG--R--VLL-A-G--G--------AAVG---LGAL-CYYGLG---MSS-----E-----IGAIE-KAAI-W----PQ-YVRDRIHSTY-LYFAGSVGLTALSAVAISRTP-VLMGIM---M-SNSWLAIG--A-TFA---ALIGA-GVLVRSVSY--E-HS------PVA-KHLSWA------LYAGVFGAVVAPL-TLL-GG-PLMLRAVWCTAGVVGGL------STVAVCAPSERFLNMGGPLAVGLGLVLASTLGSMFLP--PSTAVGAGLYSVSVYGGLLLFSLFLLYDTQKVI----KRAET---HP--L---Y------------------------------------------S-AH--KY-DP---------INASLGIFIDTINIFMRLVMILS--GA---GSRRK-----
>Callorhinchus_milii@AFM90895
------------------MLVAR---FA--C-L--R--N---L--PS---L--SL-------R----P-----G--L--T-------------------Q-----G------S---V----A----W--------R-NP-S-----------Q--------K---T---------------------------------------------------------------------T--Q----WLM--Q-P----K----Q---G------Y---A---S---R---P-----------R------F--S-----L----K--------R--A--K---S----V---R-----E---------D---------FK----------D--A-AY----Q---------P-A--W------E--T-------------AAKMHNTG--K--LFV-A-G--G--------AAVG---LGAL-CCYGLG---MSN-----E-----IGAIE-KAVI-W----PQ-YVKERIRSTY-MYFAGSIGLTALSAVAVSRSP-MLMNLL---M-KNSFLAIG--A-TFA---AMIGA-GMLVRSLPY--T-ER------PSM-KHLAWL------LHAGVMGAVVAPV-TLL-GG-PLLIRAAWYTAGIVGGL------STVAMCAPSEKFLNIGGPLAIGLGFVFASSVGSMFLP--PTSMLGAGLYSVAIYGGLVLFGMFLLYDTQKVI----KQAES---FP--V---Y------------------------------------------A-VQ--KF-DP---------INACIGIYMDTLNIFIRVAAMLG--NG---GGSSRK----
>Squalus_acanthias@CT01080828.H1.1
------------------MLVAR---FT--C-L--R--S---L--PA---L--NL-------R----P-----V--L--T-------------------Q-----G------S---P----A----W--------K-SR-D-----------L--------K---T---------------------------------------------------------------------T--Q----WLL--Q-P----K----Q---N------Y---A---T---K---S-----------R------V--G-----V----R--------R--A--K---T----M---R-----E---------K---------MK----------E--V-MF----S---------P-S--L------E--T-------------AAKFDNTG--R--LFV-A-G--G--------AAVG---LGAL-CYYGLG---MSN-----E-----IGAIE-RAVI-W----PQ-YVKERIHATY-MYFSGSVGLTALSAVAISRSP-AIMNLM---T-KSSFLAIG--A-TFA---AMIGA-GILVRSLPY--E-KG------LNA-KHLAWM------LHAGVMGAVVAPM-TLL-GG-PLLIRAA-------------------------------------------------------------------------------------------------------------------------------------------------------------------------------------------------------------------
>Eptatretus_burgeri@BJ647154.H1.1
--------------------------------------------------------------------------------------------------------------------------------------------------------------------------------------------------------------------------------------------------------------------R---G------V---S---R---R---A-----------R------V--G-----S----R--------V--QEGR---S----W---R-----V---------A---------LK----------E--A-AF----S---------P-S--R------N--A-------------TEKAFAVG--Q--LAV-G-G--G--------AVVG---VGAL-CYYGLG---MSA-----R-----PGTLE-MASF-W----PG-YVKERVRSTY-AHLLSSLAITAGSAIALSRSP-ALL--------------------------------------------------------------------------------------------------------------------------------------------------------------------------------------------------------------------------------------------------------------------------------------------------------------------
>Strongylocentrotus_purpuratus@XP_001186070
------------------MFAAR---VA--R-L--P--V---L--LC---T--SA-------T----Q-----S--L--K---SVH-P-----------K-----T------A---G----L----A--------R-VN-L-----------A--------G--------------------------------------------------------------------------------------------------R---V------Q---Q---Y---A---N-----------Q------T--R---L-G----A--------R--K--A---A----K---T-----R---------S---------LK----------E--I-AQ----A---------P-A--S------G--S-------------AD---MLG--R--GLL-L-G--A--------SAAG---IGAL-CYYGLG---FSS-----E-----VGAIE-RAAI-W----PQ-YVRDRVRSTY-MYFGMGIAATTVSALAMARNP-ALLMRI---S-PKSWVGAL--G-GMA---VVMAS-GMVTMSVPY--A-EG------VGL-KQLAWL------GHSGLLGVVLAPI-CFM-GG-PLLIRAACYTAGVVGGL------SCVAMCAPSDKFLYMGGALAMGLGAVFAASIGSMFLS--PATALGSGLYAVSMYGGLVVFGGFMLYDTQMIM----RRAEL---HP--I---H------------------------------------------A-QR--PF-DP---------INSAMSIYMDTINIFIRIATLLA--SG---GGGKRK----
>Paracentrotus_lividus@CT01080710.H1.1
------------------MFAAR---VA--R-L--P--V---V--LC---T--SA-------A----Q-----S--L--K---TVQ-P-----------N-----P------S---G----L----A--------R-VN-L-----------T--------L--------------------------------------------------------------------------------------------------R---C------Q---Q---Y---A---S-----------Q------S--R---L-G----A--------K--R--A---A----K---S-----R---------T---------LK----------E--I-AQ----A---------P-A--S------G--T-------------AD---MAG--K--GLL-I-G--A--------SAVG---IGAL-CYYGLG---LSN-----D-----VGAIE-RAAI-W----PQ-YVRDRVRSTY-MYFGMGIAATTASALAMARNP-ALLMRI---A-PKSWVGAL--G-GMA---VVMAS-GMVTMSVPY--S-EG------MGP-KQLAWL------GHNGLLRVVLAPI-CFM-GG-PILIKAACYTAGVVGGL------SCVAMCAPSDKFLYMGGALAMG-----------------------------------------------------------------------------------------------------------------------------------------------------------------------------
>Saccoglossus_kowalevskii@XP_002735043
------------------MFAAK---LI--Q-M--P--L---K--AS---I--SV-------P----V-----QVFM--T---RAS-P-----------K-----Q------L---Q----LK---S--------T-FR-V-----------F--------I--------------------------------------------------------------------------------------------------Q---T------Q---R---Y---A---S-----------Q------S--R---L-G----A--------R--R--A---AERT-K---T-----K---------S---------LK----------E--M-AQ----E---------P-A--S------G--S-------------AI---IGG--R--GLL-A-G--A--------SAVG---IGAL-CYYGLG---MSN-----E-----VGALE-KAAI-W----PQ-YVRDRLRSTY-LYFGAGLGMTALSAVAIARSP-AIMARM---M-SNSWLAIG--A-TFA---AVIGS-GILCRSIPY--T-EG------FGA-KHLAWM------LHSGIVGAVIAPL-TFL-GG-PILVKAAWYTAGVVGGL------SMVAACAPSDKFLYMGGPLAMGLGVVFIASLGGMFFP--PTTALGSGLYAISVYGGVVLFGGFLLYDTQHIV----RKAET---HP--V---V------------------------------------------A-GY--PF-DP---------INAAMGIYMDTINIFIRIAMILS--GS---GRKRK-----
>Patiria_miniata@CT01100920.H1.1
---------------------------------------------------------------------------------------------------------------------------------------------------------------------------------------------------------------------------------------------------------------------------------------------------------------------------------------------------------------------------------------------------------------------------------------------------------------------------------------------------------------------------------------------------------------------------------------------------------------------------------------QLAWL------AHSGLLGAVLAPM-TLL-GG-QLLIR-------VVGGL------SCVAACAPSEKFLYIGGPLAMGLGVVIAASIGGMFFA--PTTALGSGLYAISTYGGLILFSGFLLYDTQLIM----KRAET---YP--I---M------------------------------------------P-QR--PY-DP---------INAAMGIYMDTVNIFIRIAMILS--NS-------------
>Branchiostoma_floridae@CT01080710.H1.1
------------------MLVTR---LA--V-M--P--LGRLAT-QIPSRVA-QATPLRS--A----G-----LR-----------------------------------------------------------------------FVTGSPL--------T--------------------------------------------------------------------------------------V-R----S----Q---S------M---A---T---R---A-----------R------A--F---K-S----R--------V--G--A------------------R---------E---------VE----------G--T-TS----V---------A-R--G------M--A-------------AI---SIG--Q--GAA-A-G--A--------ALFG---IGAL-CYYGLG---LSS-----E-----PGALE-KSVM-W----QD-YVKARIRDTY-MYFGGGIIVTAATAAAVFRSP-AMLNLV---A-KNSWLAIG--A-TFA---AIIGT-NMITHSIPY--S-PG------FGT-KQLAWL------THAAVMGAVVAPL-CFI-GG-PILMRAAWYTAGIVGGL------SAVAVCAPSEKFLNMGGPLAIGLGVVFMASIGNMFIP--PTGALGLGLYSISMYGGLILFGAFLLYDTQHII----RKAET---YP--L---Y------------------------------------------A-AR--PY-DP---------VNASLRIYIDTLNIFIRIATLLA--GG--GNKRR------
>Molgula_tectiformis@CT01080710.H3.1
--------------------------------------------------------------------------------------------------------------------------------------------------------------------------------------------------------------------------------------------------------------------L---N------V---T---N---F---T-----------T------S--A---R------H--------G--A--R---G----G---R-----G---------K---------IN----------P--V-FK----T---------Q-SR-I------GP-A-------------AL---TIG--Q--MSV-A-G--A--------SVAG---LGAL-CYYGLG---LSN-----S-----TGAFD-EAPI-W----PQ-YVKQRIRDTY-MYFGGSLVATVGAAMAAARSP-TIMAVM---S-RNGIMMVF--L-SIG---AMIAS-SAICRSIDY--Q-PG------FGQ-KQIAWL------VHTSVVGAVIAPM-AML-GG-PLLIRAAWYTAGVVGGL------STVAVCAPSDKFLNMGGVLAAGLGTVFVASVGSAFLP--PTGALGMSLYSISVYGGLVLFSGFLLYNTQRIV----QKAKS---HP--I---N------------------------------------------A-MR--PY-DP---------INAQMGLYMDAVNIFVRIAMIMA------GNRKK------
>Molgula_gulf@CT01091006.H1.3
--------------------------------------------------------------------------------------------------------------------------------------------------------------------------------------------------------------------------------------------------------------------I---S------A---T---N---F---T-----------T------S--S---R------Y--------G--A--R---A----A---K---------------R---------TG----------S--Y-QS----A---------Q-SR-V------GP-A-------------AI---SAG--Q--WAV-A-G--A--------SVTG---LGAL-CYYGLG---I----------------FD-EAAV-W----PQ-YVKDRIKNTY-LYFGGSLIATAGAAMAVARTP-SVMAIV---S-RNGIMSMV--V-AIG---AMI---SMVCRSIEY--S-PG------FGA-KQLAWL------AHTGIVGAVIAPM-AML-GG-PLLIRAAWYTAGVVGGL------SAIAVCAPNDKFLNMGGFLAAGLGTVFVASIGSAFFP--PTGALGMSLYSISVYGGLVLFSGFLLYNTQRVV----KQAKS---YP--N---Y------------------------------------------S-MK--PY-DP---------INASMGLYMDAINIFVRIAMIMA------GNRKK------
>Bostrichobranchus_pilularis@CT01091006.H1.1
-------------------------------------------------------------------------------------------------------------------------------------------------KYLLLT-DVGIGSRCTN-------------------------------------------------------------------------------------------------------------T---N---F---T---T-----------K------R--K---K-R----V--------R--G--T---N----I---------K---------V---------KS----------N--V-V---------------------------GR-A-------------SL---SAG--Q--ITV-A-G--A--------SALG---LGAL-CYYGLG---LSN-----E-----AGILE-HSIA-W----PQ-YVKDRVRSTY-LYFGGSLAVTAASALAIARNP-RLMSIV---S-KNGIVPMI--V-AIG---AMIGS-SVVCRGIEY--T-PG------FGG-KQIAWL------VHTGIVGAVIAPM-AML-GG-PLLVRAAWYTAGVVGAL------STVAVCAPSEKFLKMGGPLAAGLGIVFVASLGSAFFP--PTGSLGMSLYSISIYGGLVLFSAFLLYNTQCTI----KQAQS---HPHPA---Y------------------------------------------A-AK--PF-DP---------INASMAMYMDVVNIFIRIAMIMA------GNRRK------
>Molgula_occidentalis@CT01091006.H1.1
-----------------------------------------------------------------------------------------------------------------------------------------------------------------------------------------------------------------------------------------------------------------------------------------------------------------------------------------------------------------------------------------------------------------------R-SK-V------GP-A-------------AI---SVG--Q--MSV-A-G--A--------SIAG---LGAL-CYYGLG---LSN-----K-----VGVLE-ESVA-W----PA-YVRQRVRDTY-LYFGGSLAATAASAVAISKNP-QMMSFV---S-RGGIMAMV--V-SIG---AMIGS-SMICRSIEY--K-PG------FGA-KQMAWL------AHTAIVGAVIAPL-TIL-GG-PLLVRAAWYTAGVVGGL------STVAVCAPSDKFLNMGGILGAGLGTVFVATIGSAFFP--PTGALGMSLYSISVYGGLILFSGFLLYNTQRTV----KKCTA---LP-------------------------------------------------------------------------------------------------------------
>Ciona_intestinalis@XP_002128807
------------------MLARQ---SM--A-V--S--SLCMNG-WASKVVG-RSS---------------------------------------------------------------------------------------HIKHVLLTKDVSLAGRITR-------------------------------------------------------------------------------------------------------------S---Q---L---S---T-----------T------Q--Q---S-A----V--------R--G--A---R----T---------A---------Q---------AR----------A--A-TA----M---------P-S--A------GV-A-------------AI---GVG--Q--AAL-A-G--A--------SLLG---IGGL-CYYGLG---LSS-----E-----AGAID-NALV-W----PQ-YVKDRIRDTY-MYFGASLVATAGSAVAIARNP-TLMRLA---S-ANGIGAMV--L-TIG---AMIGT-SIICRSIEY--K-PG------FGA-KQAAWL------LHTGVIGAVIAPM-TML-GG-PLLIRAAWYTAGIVAGL------SAVAVCAPSEKFLNMGGPLAAGLGVVFISSLGSAFIP--PTGALGMGLYSIAVYGGLILFGAFLLHDTQRIV----HKAQA---TPHPA---Y------------------------------------------A-AV--PY-DP---------VNASMSIYMDAINIFIRIAMIMA------GNRKK------
>Ciona_savignyi@CH003403.H2.1
--------------------------------------------------------------------------------------------------------------------------------------------------------V--------R-------------------------------------------------------------------------------------------------------------S---Q---L---S---T-----------S------R--Q---A-A----V--------R--G--A---R----T---------A---------Q---------AR----------S--A-TA----A---------P-T--T------GI-A-------------AI---GAG--Q--AAL-A-G--A--------SLLG---IGGL-CYYGLG---LSS-----Q-----AGAID-NAIV-W----PQ-YVKNRIRDTY-MYFGASLVATAGSAVAIARNP-TLMRMA---S-ASGIGAMV--V-TIG---AMIGT-SIICRSIEY--K-PG------FGA-KQMAWL------AHTGVIGAVIAPL-TLM-GG-PLLIRAAWYTAGIVAGL------STVALCAPSEKFLNMGGPLAAGLGVVFVSSIGSAFIP--PTGALGMGLYSVAVYGGLILFGAFLLYDTQRII----KRAES---VPHPA---Y------------------------------------------T-TV--PY-DP---------VNASMSIYMDTINIFIRIAMIMA------DNKKK------
>Clavelina_lepadiformis@CT01091006.H1.1
----------------------------------------CVCGEWGSKVAP-MTA---------------------------------------------------------------------------------------GKYFLQVPKNNSLTGRICQ-------------------------------------------------------------------------------------------------------------S---Q---I---S---T-----------S------G--Q---T-S----A--------R--A--S---R----V---------R---------S---------RT----------A--S-GT----V---------S-S--A------GI-T-------------SI---GVG--R--AAV-A-G--A--------SLLG---IGGL-CYYGMG---LSS-----E-----IGAID-KAMV-W----PQ-YVKDRVRDTY-MYFGGSLIATAGSAVAIARNP-TLMRIV---S-TNGMLAMV--A-TIG---AMIGT-SIICRSVEY--K-PG------FGK-KQLAWL------AHTAVIGAVVAPL-TVL-GG-PLLVRAAWYTAGIVGGL------STIAMCAPSDKFLNMGGPLAAGLGVVFVSSIGTAFIP--PTGALGMGLYSIAVYGGLILFGGFLLYDTQRIV----RSAES---TPHPM---Y------------------------------------------A-VK--PY-DP---------VNASMSIYMDTINIFIRIAMIMA------GNRKK------
>Diplosoma_listerianum@CN498990.H1.1
-----------------------------------------------------------------------------------------------------------------------------------------------------------------R-------------------------------------------------------------------------------------------------------------S---Q---L---S---S-----------S------A--K---N-S----A--------R--G--G---R----S---T-----GR------A-K---------FG----------E--A-E-----T---------P-K--V------GI-A-------------AI---NLG--Q--ASL-A-G--G--------SLLG---IGAL-CYYGLG---LSN-----K-----TGAID-KALI-W----PS-YVKERIRDTY-MYFGGSLIATAGTAAAIFRNP-AMFRLV---S-TNGIMAMV--V-SIA---AMIGS-SMLCRSIEY--K-PG------FGP-KQMAWL------FHTAIVGAVIAPL-AVL-GG-PVLVRAAWYT----------------------------------------------------------------------------------------------------------------------------------------------------------------------------------------------------------------
>Cystodytes_dellechiajei@Cdel87619.H1.1
-----------------------------------------------------------------------------------------------------------------------------------------------------------------K-------------------------------------------------------------------------------------------------------------S---A---L---N---F-----------R------K--K---I-A----A--------R--G--V---R----G---------R---------T---------KY----------G--E-MK----A---------P-T--A------GI-A-------------SI---NIG--R--ASL-A-G--A--------SVLG---IGGL-CYYGLG---LSK-----E-----SGAVD-RAML-W----PE-YVRGRIRDTY-MYFGGSLLATAGSAVAIFRNP-TLFRMV---S-TNGIMAMV--V-SIA---AMIGS-SMICRSIEY--K-PG------FGA-KQIAWL------VHTGVVGAVIAPL-AIL-GG-P------------------------------------------------------------------------------LDLFSAFXLHDTQRII----KHAET---TPHPM---Y------------------------------------------A-MK--PF-DP---------VNESMSIYMDTINIFIRIAMLMA------GNRKR------
>Dendrodoa_grossularia@CT01091006.H1.1
---------------------------------------------------------------------------------------------------------------------------------------------------LLIGEGTSSSELMFT-------------------------------------------------------------------------------------------------------------R---K---F---S---T-----------A------Q--K---L-E----A--------R--A--G---R----G---------F---------T---------AK----------N--V-SA----P---------P-I--R------GT-S-------------AI---TAG--Q--ISL-A-G--A--------SVFG---IGAL-CYYGLG---LAN-----E-----AGAID-RAAL-W----PK-YVRERVQDTY-LYFGGSLCATAASAMAIARNP-TAMRIV---S-TNGILSMV--L-SIG---AMIGT-SMLCRSMDY--K-PG------FGP-KQMSWL------LHTAVVGAVIAPL-TIL-GG-PLLVRAAWYTAGVVGGL------SAVAMCAPSDKFLAMGGPLAAGLGVVIVASLGSAFFP--PTGALGIG----------------------------------------------------------------------------------------------------------------------------------------------------
>Polyandrocarpa_maxima@CT01091006.H1.1
------------------------------------------------------------------------------------------------------------------------------------------------------------------------------------------------------------------------------------------------------------------------------------------------------------------------------------------------------------------------------------------------------------------------------------------------------------------AV-A-G--A--------SLFG---MGAL-CYYGLG---LAN-----E-----AGAID-RAAM-W----PK-YVRERVKDTY-LYFGGSLAATAATAMAIAKNP-SAMRLV---S-SNGILSIV--L-SLG---ALIGT-SVLCRNIDY--K-PG------FGP-KQLTWL------LHTAVVGAVIAPM-TIL-GG-PLLVRAAWYTAGVVGGL------SAVAVCAPSDKFLNMG-----------------------------------------------------------------------------------------------------------------------------------------------------------------------------------
>Styela_plicata@Spli37789.H3.1
-------------------------------------------------------------------------------------------------------------------------S----S-----S--H-KF-I-----------T--------R-------------------------------------------------------------------------------------------------------------G---F---T---T---A-----------E------R--S---G-A-------------R---------G----G---R-----A---------S---------FV----------A--Q-KV----S---------V-G--G------T--T-------------AI---TVG--Q--LGL-A-G--A--------SALG---IGAL-CYYGLG---LAN-----E-----AGAID-RAAM-W----PK-YVRDR---------GASLGATAATALAIAKNP-TAMRFV---S-GNGIMAMV--L-SIG---AMIGT-SVICRSIEY--K-PG------LGS-KQFAWL------LHTAVVGAVIAPL-TIL-GG-PLLVRAAWYTAGVVGGL------STVAMCAPSDKFLTMGGPLAAGLGVVFVASLG-------------------------------------------------------------------------------------------------------------------------------------------------------------------
>Phallusia_mammilata@CT01091006.H1.2
-----------------------------------------------------------------------------------------------------------------------------------------------------------------------------------------------------------------------------------------------------------------------------------------------------------------------------------------------------------------------------------------------------------------------------------------------------------------------------------------------------------------------------------------------------------------------------------S-RNGIVSMV--V-TIG---AMIGT-SMLCRSIEY--K-PG------FGP-KQMAWL------LHTAVIGAVIAPL-TVL-GG-PLMIRAAWYTAGVVAGL------STVAVCAPSDKFLNMGGPLAAGLGVVFVSSIGSAFFP--PTGALGLSLYSIAIYGGLILFGGFLLYDTQRII----KHAES---MPHPA---Y------------------------------------------T-MR--PF-DP---------V---------------------------------------
>Xenoturbella_bocki@X17
--------------------------------------------------------------------------------------------------------------------------------------------------------------------------------------------------------------------------------------------------------------------------------------------------------------------------------------------------------------------------------------------------------------------------------------------------------------------------------------G---LGAL-CYYGMG---LSN-----E-----TGTLE-RSAL-W----PE-YVKDRVKATY-LYFGSGIAVTAVSALGASRSA-MFMRLM---S-GNPWLVIG--G-SMV---ALIGS-SMLCQSMPY--T-PG------LGG-KQLAWL------VHAGVMGAVIAPI-CFI-GG-PILTRAAIYTAGVIGGL------STVAVCAPSDKFLNMAGPLGIGLGVVLVSNIAGMFLP--ASTAIGAGLYSISMYGGLILFSGFLLYDTQKIM----RRAET---HP--Y---Y------------------------------------------S-TL--PF-DP---------VNSSLGIYVDTVNIFIRIAMILS--GG--GGRRK------
>Oikopleura_dioica@CBY14681
-------------------------------------------------------------------------------------------------------------------------------------------------------------------------------------------------------------------------------------------------------------------------------M-ISRISCQSVRSFQTS-----------R------N--L-----F----K--------R--I--R---S----P---R-----T---------Q---------QNVL--------N--E-TV----N---------S-V--P------G--Q-------------AIPGYSVG--A--KLA-A-G--A--------SACG---LGGL-VFYGLN---LSN-----E-----NRAVD-RASY-W----PQ-YIKDRISSTY-NYLFQSLFITGAAAYGALRSP-MIMGLA---S-RGGILAFV--G-TLA---CMIGL-QMGVHASPYVAD-EF------NAQ-KKAFWA------LHATFIGCMMAPL-VAM-FG-DVVAQAALYTGGLAGGI------SALGWVAPSKDSFNMMAPLAMGMGLVLVAAMASPFFS--PTSPAGGALFSFVLWGGMILSGGLMFFHTQQML----SKAER---HP--L---H------------------------------------------H-AK--AY-DP---------ISASMGMYIAMVNMFQRLLFILG------ANKRK------
>Pan_troglodytes@XP_001148819
------------------MLAAR---LV--C-L--R--T---L--PS---R--VF-------H----P-----A--F--T-------------------K-----A------S---P----V----V--------K-NS-I-----------T--------K-------------------------------------------------------------------------N--Q----WLL--T-P----S----R---E------Y---A---T---K---T-----------R------I--G-----I----R--------R--G--R---T----G---------Q---------E---------LK----------E--A-AL----E---------P-S--M------E--K-------------IFKIDQMG--R--WFV-A-G--G--------AAVG---LGAL-CYYGLG---LSN-----E-----IGAIE-KAVI-W----PQ-YVKDRIHSTY-MYLAGSIGLTALSAIAISRTP-VLLNFM---M-RGSWVTIG--V-TFA---AMVGA-GMLVRSIPY--D-HS------PGP-KHLAWL------LHSGVMGAVVAPL-TIL-GG-PLLIRAAWYTAGIVGGL------STVAMCAPSEKFLNMGAPLGVGLGLVFVSSLGSMFLP--PTTVAGATLYSVAMYGGLVLFSMFLLYDTQKVI----KRAEV---SP--M---Y------------------------------------------G-VQ--KY-DP---------INSMLSIYMDTLNIFMRVATMLA--TG--GNRKK------
>Anolis_carolinensis@XP_003223315
------------------MLAAR---LV--C-L--R--A---L--PS---R--GL-------G----P-----A--I--T-------------------H-----A----------P----A----L--------R-NS-T-----------L--------K---T---------------------------------------------------------------------K--Q----WLL--Q-P----Y----Q---G------Y---A---T---R---A-----------R------M--G-----I----R--------R--G--K---T----G---------Q---------E---------IK----------E--A-AF----E---------P-S--M------E--T-------------AFKIDRMG--R--LIV-A-G--G--------AVVG---LGAL-CYYGLG---MSN-----E-----VGAFE-KAII-W----PQ-YVKDRIRSTY-MYFAGSIGLTAMSAVLVSRSP-ALMSLM---M-RGSWLAIG--A-TFA---AMIGA-GMLVRSIDY--E-QS------PVP-KHLAWM------LHAGVMGAVVAPL-TLL-GG-PLLIRAAWYTAGIVGGL------STVAMCAPSEKFLNMGAPLGVGFGFVLASSVGSMFFP--PTSALGAGLYSVAVYGGLVLFSLFLLYDTQKVV----KRAET---LP--MYG-V------------------------------------------G-LQ--KY-DP---------INSCMGIYVDTLNIFIRVATMLA--GG--GGMRKK-----
>Meleagris_gallopavo@XP_003207821
------------------MLAAR---LV--C-L--R--M---L--PW---Q--AI-------R----P-----T--I--T-------------------Q-----A------S---P----A----L--------R-NS-G-----------I--------K-------------------------------------------------------------------------A--F----RLW--Q-P----N----Q---C------Y---A---T---R---I-----------R------T--G-----V----K--------R--G--K---I----G---------Q---------E---------IK----------E--A-AF----E---------P-S--A------E--T-------------ALKVDRLG--K--LVV-A-G--G--------AAVG---LGAL-CYYGMG---MSS-----E-----IGAIE-RAVI-W----PQ-YVKDRIRSTY-MYFAGSIGLTALSAVAVSRSP-ALMGLM---T-KGSWLAIG--A-TFA---AMIGA-GMLVRSISY--E-NS------PAA-KHLAWM------MHSGIMGAVVAPL-AFL-GG-PLLIRAAWYTAGIVGGL------STVAMCAPSEKFLNMGGSLGIGFGFVLASSIGSMFLP--PTSAFGAGLYSVAVYGGLVLFGMFLLYDTQHVI----KRAET---IP--Y---Y------------------------------------------G-VT--KY-DP---------INACMGIYTDTLNIFIRVATMLA--GG--GSGRRK-----
>Eucidaris_tribuloides@SRA1566635.H1.1
-------------------------------------------------------------------------------------------------------------------------------------------------------------------------------------------------------------------------------------------------------------------------------------------------------------------------L-G----T--------R--R--A---A----K---G-----K---------T---------LK----------E--V-AE----A---------P-A--T------G--T-------------AD---MMG--R--GLV-V-G--A--------SVAG---IGAL-CYYGLG---MSR-----E-----VGAIE-RAAI-W----PQ-YVRDRVRSTY-TYFGVGVAATAASALAI--------------------------------------------------------------------AWL------GHSGLLGVVLAPI-CFL-GG-PLLIRAACYTAGVVGGL------SCVAACAPSDKFLYMGGPL--------------------------------------------------------------------------------------------------------------------------------------------------------------------------------
>Halocynthia_roretzi@CT01120409.H1.1
----------------------------------------------------------------------------------------------------------------------------------------------------MLKQDSSTCQKVTR-------------------------------------------------------------------------------------------------------------R---S---F---S---T-----------A------Q--R---L-E----A--------R--G--A---K----A---------F---------A---------QK----------K--I-S---------------------------GT-S-------------AI---TVG--Q--ISL-A-G--G--------SVVG---LGAL-CYYGLG---LGN-----E-----AGIID-KAAL-W----PE-YIRQRVRDTY-LYFGGSLLATAGSALAIAKNP-TMMRLV---S-ANGMWSIV--L-SLG---AMIGT-SMICRSIEY--K-PG------IGA-KQIAWL------IHAGVVGAVIAPL-TML-GG-PLLIRAAWYTAGVVGGL------SAVAMCAPSEKFLNMGGPLAAGLGVVFMASLGSAFFP--PTNALGLGLYSISMYGGLLLFSVFLLHDTQRIV----KKAET---HP--G---Y------------------------------------------S-IQ--PY-DP---------VNASMSIYMDTINIFIRIAMLMA------GNRKK------
>Lytechinus_variegatus@JH438552.H1.6
---------------------------------------------------------------------------------------------------R-----S------V---G----L----A--------R-VN-L-----------G--------V--------------------------------------------------------------------------------------------------R---A------Q---H---Y---A---N-----------Q------T--R---L-G----A--------K--R--A---A----K---A-----R---------S---------IK----------E--V-AQ----A---------P-A--S------G--S-------------AD---MMG--K--GLL-L-G--A--------SAAG---IGAL-CYYGLG---LSS-----E-----VGAIE-RAAI-W----PQ-YVRDRVRSTY-MYFGMGIAATTASALAMARNP-ALLMRI---T-PKSWVGAL--G-GMA---VIMAS-GMVTMSVPY--T-EG------MGM-KQLAWL------GHSGLLGVVLAPI-CFM-GG-PLLIRAACYTAGVVGGL------SCVAMCAPSDKFLYMGGALAMGLGAVFAASVGSMFLS--PATALGSGLYAVSLYGGLVVFGGFMLYDTQMIM----KRAEL---HP--V---H------------------------------------------A-QR--PF-DP---------IN--------------------------------------
>Gorilla_gorilla_gorilla@XP_004049741
------------------MLAAR---LV--C-L--R--T---L--PS---R--VF-------H----P-----T--F--T-------------------K-----A------S---P----V----V--------K-NS-I-----------T--------K-------------------------------------------------------------------------N--Q----WLL--T-P----S----R---E------Y---A---T---K---T-----------R------I--G-----I----R--------R--G--R---T----G---------Q---------E---------LK----------E--A-AL----E---------P-S--M------E--K-------------IFKIDQMG--R--WFV-A-G--G--------AAVG---LGAL-CYYGLG---LSN-----E-----IGAIE-KAVI-W----PQ-YVKDRIHSTY-MYLAGSIGLTALSAIAISRTP-VLMNFM---M-RGSWVTIG--V-TFA---AMVGA-GMLVRSIPY--D-QS------PGP-KHLAWL------LHSGVMGAVVAPL-TIL-GG-PLLIRAAWYTAGIVGGL------STVAMCAPSEKFLNMGAPLGVGLGLVFVSSLGSMFLP--PTTVAGATLYSVAVYGGLVLFSMFLLYDTQKVI----KRAEV---SP--M---Y------------------------------------------G-VQ--KY-DP---------INSMLSIYMDTLNIFIRVATMLA--TG--GNRKK------
>Callorhinchus_milii@AFK11640
------------------MLVAR---FA--C-L--R--N---L--PS---L--SL-------R----P-----G--L--T-------------------Q-----G------S---V----A----W--------R-NP-S-----------Q--------K---T---------------------------------------------------------------------T--Q----WLL--Q-P----K----Q---G------Y---A---S---R---P-----------R------F--S-----L----K--------R--A--K---S----V---R-----E---------D---------FK----------D--A-AY----Q---------P-A--W------E--T-------------AAKMHNTG--K--LFV-A-G--G--------AAVG---LGAL-CYYGLG---MSN-----E-----IGAIE-KAVI-W----PQ-YVKERIRSTY-MYFAGSIGLTALSAVAVSRSP-MLMNLL---M-KNSFLAIG--A-TFA---AMIGA-GMLVRSLPY--T-ER------PSM-KHLAWL------LHAGVMGAVVAPV-TLL-GG-PLLIRAAWYTAGIVGGL------STVAMCAPSEKFLNIGGPLAIGLGFVFASSVGSMFLP--PTSMLGAGLYSVAIYGGLVLFGMFLLYDTQKVI----KQAES---FP--V---Y------------------------------------------A-VQ--KF-DP---------INACIGIYMDTLNIFIRVAAMLG--NG---GGSSRK----
>Crotalus_adamanteus@AFJ50171
------------------MLVAR---MV--C-L--R--A---L--SG---H--SL-------R----S-----A--V--A-------------------Q-----V------S---P----A----V--------R-NS-S-----------L--------K---T---------------------------------------------------------------------K--Q----WLT--Q-P----Y----Q---G------Y---A---S---R---V-----------R------T--G-----I----R--------Q--R--K---V----G---------E---------E---------VK----------G--A-VF----E---------P-S--M------E--T-------------AFKIHQTG--R--WIV-A-G--G--------AAVG---LGAL-CYYGLG---MSN-----E-----IGALE-KAVI-W----PQ-YVKDRIRSTY-TYFAGSVGLTALSAVAVSRSP-AMMGLM---M-KGSWLAIG--A-TFA---VMIGA-GMLVRSIDY--E-QS------PIP-KHVAWM------LHAGVMGAVVAPL-TLL-GG-PLLIRAAWYTAGIVGGL------SAVAMCAPSEKFLNMGAPLGVGLGLVLVSSVGSMFLP--PTSILGAGMYSIAIYGGLVLFSLFLLHDTQQVI----KRAES---QP--YLV-V------------------------------------------G-MR--KY-DP---------INACMGIYMDTLNIFIRVATMLA--GG--GSRKK------
>Sarcophilus_harrisii@XP_003755193
------------------MLAAR---FA--C-L--RTLA---L--PS---R--TF-------Y----P-----T--L--N-------------------Q-----T------S---P----V----L--------R-NS-F-----------V--------K---T---------------------------------------------------------------------N--Q----WLM--Q-S----N----R---G------Y---A---T---K---S-----------R------F--G-----V----R--------R--G--K---T----G---------Q---------E---------IK----------E--A-AF----E---------P-S--A------E--R-------------VFKIDQMG--R--WFV-A-G--G--------AAVG---LGAL-CYYGLG---MSD-----E-----IGAIE-KAVI-W----PQ-YVKDRIHATY-MYFAGSVGLTALSAIAVSRSP-ALMNFM---L-RGSWMTIG--A-TFV---AMIGA-GMLVQSISY--E-QS------PGS-KHLAWM------LHSGVMGAVVAPL-TLL-GG-PLILKALWYTAGIVGGL------STVAMCAPSEKFLNMGAPLGVGLGVVFVSSLGSMFLP--PTTPLGAGLYSVAIYGGLVLFSIFLIRDTQKVI----RWAEV---VP--M---Y------------------------------------------G-TE--RY-DP---------INLMMGIYMDTLNIFMRVATMLA--TG--SNRKK------
>Oreochromis_niloticus@XP_003441837
------------------MLVAR---LT--C-L--K--A---L--PL---A--GL-------R----P-----V--L--T-------------------Q-----G------S---P----A----L--------R-SP-I-----------L--------K---T---------------------------------------------------------------------C--S----PLL--R-P----Q----Q---G------Y---S---S---K---A-----------R------F--G-----F----R--------R--A--R---T----T---R-----D---------Q---------LK----------E--A-AF----E---------P-A--T------D--T-------------AIKIDSMG--R--MIL-A-G--G--------AAVG---LGAL-CYYGLG---MAN-----D-----IGAIE-KAMI-W----PQ-YVKDRIHSTY-MYFAGSVGLTALSAVAVSRTP-ALMGLM---M-RGSWLAIG--A-TFA---AMIGA-GMLVRSISY--E-HS------PVP-KHLAWM------LHAGVMGAVIAPL-TLL-GG-PLMVRAAWYTAGIVGGL------STVAMCAPSEKFLNMGGPLAVGFGVVFASSLGSMFLP--PTSAFGAGLYSIAIYGGLVLFSMFLLYDTQKVI----KKAET---HP--L---Y------------------------------------------G-VQ--KY-DP---------INACMGIYMDTLNIFMRLVMILA--NG---GGGRRK----
>Clavelina_lepadiformis@Clep76443.H1.1
----------------------------------------------GSKVAP-MTA---------------------------------------------------------------------------------------GKYFLQVPKNNSLTGRICQ-------------------------------------------------------------------------------------------------------------S---Q---I---S---T-----------S------G--Q---T-S----A--------R--A--S---R----V---------R---------S---------RT----------A--S-GT----V---------S-S--A------GI-T-------------SI---SVG--R--AAV-A-G--A--------SLLG---IGGL-CYYGMG---LSS-----E-----IGAID-KAMV-W----PQ-YVKDRVRDTY-MYFGGSLIATAGSAVAIARNP-TLMRIV---S-TNGMLAMV--A-TIG---AMIGT-SIICRSVEY--K-PG------FGK-KQLAWL------AHTAVIGAVVAPL-TVL-GG-PLLVRAAWYTAGIVGGL------STIAMCAPSDKFLNMGGPLAAGLGVVFVSSIGTAFIP--PTGALGMGLYSIAVYGGLILFGGFLLYDTQRIV----RSAES---TPHPM---Y------------------------------------------A-VK--PY-DP---------VNASMSIYMDTINIFIRIAMIMA------GNRKK------
>Doliolum_nationalis@CT01130511.H1.1
-------------------------------------------------------------------------------------------------------------------------------------------------------------------------------------------------------------------------------------------------------------------------------N---Q---F---Y---T-----------S------G--R---L-G----V--------R--G--R---V----K---------T---------E---------AR----------T--A-AG----A---------P-V---------GA-A-------------AI---GAG--Q--AAV-A-G--A--------SLVA---LGGL-CYYGMG---LAS-----E-----AGAVD-KVAF-W----PA-YVKERVRDTY-MYFGGSLFATAGSAYAISQNP-TLMRLA---S-SNGIAAMV--L-TIG---AMIGT-SILARNIEY--K-PGT-----FGA-KQLAWL------LHTGVVGSVIAPL-TVL-GG-PLLVRAAWYTAGIVGGL------STMAMCAPSDKFLNMGGPLACGLGVVFVSSIGSAFFP--PTGAVGMSLYSIAMYGGLVLFGAFLLYDTQKII----KKAET---HPAPSPY-Y------------------------------------------Q-TR--PF-DP---------INASMSIYMDTINIFIRIAVMMA------SNKKK------
>Salpa_fusiformis@Sfus4123.H1.1
-------------------------------------------------------------------------------------------------------------------------------------------------------------------------------------------------------------------------------------------------------------------------------------------S---T-----------S------A--R---Q-G----V--------R--A--G---R----Q---------P---------R---------VN----------T--T-AS----N---------N-T--G------SA-I-------------AI---GTG--Q--MAV-A-G--A--------SVLG---LGAL-CYYGLG---MSS-----K-----ASTMD-NAVL-W----PQ-YVKDRVRDTY-MYFGGSLAVTAASCVAMSRVP-AFMQLI---N-RSGLMVSL--V-SVA---AMIGT-SILCQSIPY--K-PG------FGP-KQWSWL------LHTAVVGAVIAPM-TVL-GG-PLMIRAAAYTAGIAGGI------SAVAMCAPSEKFLNWGGPLAAGFGVVFLANIGSAFLP--PTNTLGVSLYSIAVYGGLVLFSAFLLYNTQRTI----KRAET---YPPPSPFNY------------------------------------------T-TIK-PY-DP---------VNACMSMYMDVVNIFMRIAILMA------NGNRK------
>Columba_livia@EMC79965
------------------MLAAR---LV--C-L--R--A---V--SC---Q--TI-------R----P-----T--I--T-------------------Q-----A------S---P----A----L--------R-NS-S-----------I--------K-------------------------------------------------------------------------A--Y----RLW--Q-P----S----Q---C------Y---A---T---R---V-----------R------T--G-----V----R--------R--G--K---I----G---------Q---------E---------IK----------E--A-AF----E---------P-S--A------E--T-------------ALKADRLG--K--FIV-A-G--G--------AAVG---LGAL-CYYGMG---MSS-----E-----IGAIE-RAVI-W----PQ-YVKDRIHSTY-MYFAGSIGLTALSAVAVSRSP-ALMSLM---T-KGSWLAIG--A-TFA---AMIGA-GMLVRSIPY--E-DS------PVA-KHMAWM------MHSGVMGAVVAPL-AFL-GG-PLLIRAAWYTAGIVGGL------STVAMCAPSEKFLNMGGPLGIGLGFVLASSIGSMFLP--PTSAFGAGLYSVAVYGGLVLFGMFLLYDTQHVI----KRAET---IP--Y---Y------------------------------------------G-IT--KY-DP---------INACMGIYTDTLNIFIRVATMLA--GG--GGGRRK-----
>Chelonia_mydas@EMP28744
----------------------------------------------------------------------------------------------------------------------------------------------------------------------------------------------------------------------------------------------------------------------------------------------------------------------------------------------------------------------------------------------------------------------------------------------------------MG--R--WIV-A-G--G--------AAVG---LGAL-CYYGMG---MSN-----E-----IGAIE-KAVI-W----PQ-YVKDRIRSTY-MYFAGSVGLTALSAVAVSRSP-ALMSLM---M-RGSWL--------------------------------------------------------------------------------------TAGIVGGL------STVAICAPSEKFLNMGGPLGVGLGLVIASSIGSVFLP--PTSAFGAGLYSVAVYGGLILFGMFLLYDTQKVI----KRAET---HP--VSI-Y------------------------------------------G-VA--KY-DP---------INSCLGIYMDTLNIFIRVATMLA--TG--GSSRKK-----
>Botryllus_schlosseri@CT02131028.H1.1
--------------------------------------------------------------------------------------------------------------------------------------------------------------------------------------------------------------------------------------------------------------------------------------------------------------------------------------------------------------------------------------------------------------------------------------S-------------AI---TIG--Q--ACV-A-G--A--------SLVG---VGAL-CYYGV-----SG-----Q-----EGIVD-KAAM-W----PA-YIRERVTDTY-LYFGGSLFSTAATAVAIARNP-SAMRLV---S-RNGIMAMM--V-GLG---AMIGT-SVLCRSIEY--Q-PG------FGQ-KQMAWL------LHTAAVGAVIAPL-AVL-GG-PLMIRAACYTAGVVGGL------SAVAVCAPSDKFLSMGGPLAAGLGVVFVASLGSAFLP--PTGALGLGLYSISMYGGLILFSGFLLYDTQKIV----RLAES---YP--T---Y------------------------------------------G-VK--PF-DP---------VNASMSIYMDAINIFIRIAMMMA--G---GNRRK------
>Alligator_sinensis@CT01131213.H1.1
------------------MLAAR---LF--C-L--R--A---L--PG---R--NL-------R----P-----A--L--P-------------------------C------P---P----A----L--------R-NS-S-----------I--------R---P---------------------------------------------------------------------S--Q----WLW--Q-Q----N----Q---G------Y---A---T---K---T-----------R------I--G-----I----R--------P--G--K---S----G---------L---------E---------IK----------K--A-AF----E---------P-S--M------E--T-------------AFKVTQMG--R--WVV-A-G--G--------AAVG---LGAL-CYYGLG---MSN-----E-----IGALE-KALI-W----PQ-YVKDRIHSTY-MYFAGSIGLTAVSAVAVSRSP-ALMRLM---T-KRSWLAIG--A-TFA---AMIGA-GVLVRSIPY--D-SS------PGA-KHLAWM------LHSGVMGAVVAPL-AFL-GG-PLLIRAAWYTAGIVGGL------SMVAMCAPSEKFLNIGGPLGVGAGFIVASSIGSMFLP--PTSALGAGLYSVAVYGGLILFSLFLLYDTQHII----KHAET---HP--F---Y------------------------------------------G-VV--KY-DP---------INACLGIYMETLNIFIRVVAMLA--TG--GNAKRK-----
>Ambystoma_mexicanum@CT01131213.H1.1
------------------MLLAR---VA--C-L--R--T---F--PS---H--GL-------Q----A-----A--L--A-------------------Q-----A------S---P----T----L--------R-NS-C-----------F--------K---T---------------------------------------------------------------------S--R----WLL--Q-P----N----Q---G------Y---A---T---K---T-----------R------F--G-----F----R--------R--V--R---S----A---R-----E---------D---------IK----------Q--A-AI----E---------P-S--M------E--T-------------AAKIHSMG--K--LIV-A-G--G--------ATVG---LGAL-CYYGLG---MSN-----E-----IGAIE-KAVV-W----PQ-YVKDRIRSTY-VYFAGSVGLTALSAVAVSRSP-ALMSLM---M-RGSWLAIG--A-TFA---AMIGA-GMLVRSISY--E-EN------PGA-KHLAWM------LHAGVMGAVVAPL-TLL-GG-PLLIRAAWYTAGIVGGL------STVAVCAPSEKFLNMGGPLGVGLGLVLASSIGSMFLP--PTSAFGAGLYSVAIYGGLVLFGMFLLYDTQKVI----RRAET---HP--M---Y------------------------------------------G-VA--KY-DP---------INSCLGIYTDTLNIFIRVAMILS--GS--GSRKK------
>Caiman_crocodilus@Contig5369.H1.1
-----------------------------------------------------------------------------------------------------------------------------------------------------------------------------------------------------------------------------------------------------------------------------------------------------------------------------------------------------------------------------------------------------------------------------------------------------------------------G--G--------ATVG---LGAL-CYYGLG---MSN-----E-----IGALE-KALI-W----PQ-YVKDRIHSTY-MYVAGSIGLTAVSAVAVSRSP-ALMRLM---T-KQSWLAIG--A-TFA---AMIGA-GALVRSIPY--D-SS------PGA-KHLAWM------LHSGVMGAVVAPL-AFL-GG-PLLIKAAWYTAGIVGGL------SMVAMCAPSEKFLNIGGPLGVGTGFIVASSIGSMFLP--PTSALGAGLYSVAVYGGLILFSLVLLYDTQRII----KHAET---HP--F---Y------------------------------------------G-VV--KY-D--------------------------------------------------
>Caretta_caretta@Contig5160.H1.1
------------------MLAAR---LA--C-L--W--T---L--PR---Q--SL-------R----P-----A--L--T-------------------Q-----T------F---P----A----L--------R-NS-S-----------I--------K---A---------------------------------------------------------------------N--R----WIL--Q-P----N----R---G------Y---A---S---K---A-----------K------V--G-----V----R--------R--G--R---T----G---------Q---------E---------IK----------E--A-AF----E---------P-A--M------E--T-------------AFKVDQMG--R--WIV-A-G--G--------AAVG---LGAL-CYYGMG---MSN-----E-----IGAIE-KAVI-W----PQ-YVKDRIRSTY-MYFAG--GLTALSAVAVSRSP-ALMSLM---M-RGSWLAIG--A-TFA---AMIGA-GMLVRSISY--E-GN------PGT-KHLAWM------LHAGVMGAVVAPL-TLL-GG-PLLIRAAWYTAGIVGGL------STVAICAPSEKFLNMGGPLGVGLGLVIASSIGSVFLP--PTSAFGAGLYSVAVYGGLILFGMFLLYDTQKVI----KRAET---HP--VSI-Y------------------------------------------G-VA--KY-DP---------INSCLGIYMDTLNIFIRVATMLA--TG--GSSRK------
>Chelonoidis_nigra@Contig325.H1.1
------------------MLATR---LA--C-L--W--T---L--PR---Q--NL-------R----P-----A--L--T-------------------Q-----T------F---P----A----L--------R-NS-G-----------I--------K---A---------------------------------------------------------------------N--R----WIL--Q-P----N----R---G------Y---A---S---K---A-----------K------M--G-----V----R--------R--G--R---T----G---------Q---------E---------IK----------E--A-AF----E---------P-A--M------E--T-------------AFKVDQMG--R--WIV-A-G--G--------AAVG---LGAL-CYYGMG---MSN-----E-----IGAIE-KAVI-W----PQ-YVKDRIRSTY-MYFAGSVGLTALSAVAVSRSP-ALMSLM---M-RGSWLAIG--A-SFA---AMIGA-GMLVRSISY--E-GN------PGA-KHLAWM------LHAGVMGAVVAPL-TLL-GG-PLLIRAAWYTAGIVGGL------STVAMCAPSEKFLNMGGPLGVGLGLVLASSIGSMFLP--PTSAFGAGLYSVAVYGGLILFGMFLLYDTQKVI----KRAET---HP--VSI-Y------------------------------------------G-VA--KY-DP---------INSCLGIYVDTLNIFIRVATMLA--TG--GSSRKK-----
>Crocodylus_niloticus@CT01131213.H1.3
------------------MLAAR---LF--C-L--R--A---L--PC---R--NL-------R----P-----A--L--P-------------------------C------P---P----T----L--------R-NS-S-----------I--------K---P---------------------------------------------------------------------S--Q----WLW--Q-Q----N----Q---G------Y---A---T---K---T-----------R------I--G-----I----R--------P--G--K---S----G---------I---------D---------IK----------K--A-AF----E---------P-S--M------E--T-------------AFKVDQMG--R--WVV-A-G--G--------ATVG---LGTL-CYYGLG---LSN-----E-----IGALE-KAII-W----PQ-YVKDRIHSTY-MYFAGSIGLTALSAVAVSRSP-ALMRLM---T-KGSWLAIG--A-TFA---AMIGA-GVLVRSIPY--D-SS------PGP-KHLAWM------LHSGVMGAVVAPL-AFL-GG-PLLIRAAWYTAGIVGGL------SMVAMCAPSEKFLNIGGPLGVVLGFIVASSIGSMFLP--PTSALGAGLYSVAVYGGLILFGLFLLYDTQHVI----KRAET---HP--F---Y------------------------------------------G-VV--KY-DP---------INACLGIYMDTLNIFIRVATMLG--TS--GNAKRK-----
>Cyclorana_alboguttata@Calb1957.H1.1
------------------MFAVR---LS--C-L--K--S---V--PT---L---I-------R----P-----A--L--I-------------------Q-----P------S---P----T----L--------R-NT-T-----------L--------K---T---------------------------------------------------------------------N--Q----WLL--Q-P----N----Q---G------Y---S---T---K---T-----------R------F--G-----M----R--------R--A--K---T----A---R-----E---------E---------VK----------E--A-AF----E---------P-S--X------G--T-------------AARFDATG--R--LIV-A-G--S--------AVVG---LGAL-CYYGLG---MSN-----E-----IGAIE-KAVV-W----PQ-YVKDRIRSTY-MYFAGSIGLTALSAVAVSRSP-ALMSLM---M-RGSWLAIG--A-TFA---AMIGA-GMLVRSIPY--D-QS------PGS-KHLAWM------LHSGVMGAVIAPL-TLL-GG-PLLIRAAWYTAGIVGGL------STVAMCAPSEKFLNMGAPLGIGLGLVLVSSIGSAFLP--PTSVLGAGLYSVAVYGGLVLFGMFLLYDTQKVI----KRAET---TP--M---Y------------------------------------------G-MV--KY-DP---------INACMGIYTDTLNIFIRVAMMLAG-GG--GNRRK------
>Cynops_pyrrhogaster@CT01131213.H1.1
--------------------------------------------------------------------------------------------------------------------P----A----L--------R-NS-C-----------A--------K---T---------------------------------------------------------------------S--R----WLL--Q-P----N----Q---G------Y---A---T---K---T-----------R------M--G-----F----R--------R--V--K---S----A---R-----E---------E---------LK----------Q--A-AA----E---------P-S--M------E--T-------------AAKIHSMG--K--LIV-A-G--G--------ATIG---LGAL-GYYGLG---MSN-----E-----IGAIE-KAVI-W----PQ-YVKDRIQSTY-MYFAGSVGLTALSAVAVSRSP-ALMSLM---M-RGSWLAIG--A-TFA---AMIGA-GMLVRSISY--E-QS------PGA-KHLAWM------LHAGVMGAVVAPL-TLL-GG-PLLIRAAWYTAGIVGGL------STVAVCAPSEKFLNMGGPLGVGLGLVVASSIGSMFLP--PTSAFGAGMYSIAIYGGLVLFGMLLLYDTQKVI----KRAET---HP--M---Y------------------------------------------G-VA--KF-DP---------INSCLGIYMDTMNIFIRIAMILS--GS--GGRKK------
>Elaphe_guttata@CT01131213.H1.1
------------------MLAAR---LV--C-L--R--A---L--PG---S--SL-------R----S-----A--L--T-------------------Q-----I------S---P----T----V--------R-NS-S-----------L--------K---T---------------------------------------------------------------------K--Q----WLL--Q-P----H----Q---G------Y---S---S---R---V-----------R------T--G-----I----R--------Q--R--K---P----G---------Q---------E---------VK----------E--A-AF----E---------P-S--M------E--T-------------AFKIHQAG--R--WIV-A-G--G--------AAVG---LGAL-CYYGLG---MSN-----E-----IGALE-KAVI-W----PQ-YVKDRIRSTY-MYFAGSVGLTALSALAVSRTP-AMMGLM---M-KGSWLAIG--A-TFA---VMIGA-GMLVRSIDY--E-ES------PIP-KHLAWM------LHAGVMGAVVAPL-TLL-GG-PLLIRAAWYTAGIVGGL------SAVAMCAPSEKFLNMGAPLGVGLGLVLVSSVGSMFLP--PTSILGAGMYSVAIYGGLVLFSLFLLHDTQQVI----KRAES---QP--YLA-V------------------------------------------G-VW--KY-DP---------INACMGIYMDTLNIFIRVATMLA--GG--GGRKK------
>Emys_orbicularis@Contig17477.H1.1
------------------------------------------------------------------------------------------------------------------------------------------------------------------------------------------------------------------------------------------------------------------------------------------------------------------------------------------------------------------------------------------------------------------------------------------------------------------------------------------------YYGMG---MSN-----E-----IGAIE-KAVI-W----PQ-YVKDRIRSTY-MYFAGSVGLTALSAVAVSRSP-ALMSLM---M-RGSWLAIG--A-SFA---AMIGA-GMLVRSISY--E-GN------PGA-KHLAWM------LHAGVMGAVVAPL-TLL-GG-PLLIRAAWYTAGIVGGL------STVAMCAPSEKFLNMGGPLGVGLGLVLASSIGSMFLP--PTSAFGAGLYSVAVYGGLILFGMFLLYDTQKVI----KRAET---HP--VSI-Y------------------------------------------G-V---------------------------------------------------------
>Eublepharis_macularius@Emac2933.H1.1
------------------MFAAR---LV--C-L--R--A---L--PS---Q--SL-------R----P-----V--L--T-------------------Q-----F------S---P----A----L--------R-SS-T-----------L--------K---A---------------------------------------------------------------------K-------CVL--Q-P----Y----Q---G------Y---A---T---K---A-----------R------M--G-----L----R--------R--G--K---S----G---------Q---------E---------IK----------E--A-AF----E---------P-A--A------E--R-------------AFKVDQMG--R--WIV-A-G--G--------AAVG---LGAL-CYYGLG---LSN-----E-----IGAID-KAVI-W----PQ-YVKDRIHSTY-MYFAGSVGLTALSAVAVSRTP-ALMSLM---M-RGSWLAIG--A-TFA---AMIGA-GMLVRSIDY--E-HS------PGP-KHLAWM------LHAGVMGAVVAPL-TLL-GG-PLLIRAAWYTAGIVGGL------STVAMCAPSEKFLNMGAPLGVGFGLVLASSVGSMFFP--PTSAFGAGLYSVAVYGGLVLFSLFLLYDTQKVI----KCAET---QP--LYG-V------------------------------------------G-VR--KY-DP---------INSCMGIYMDTLNIFIRVATMLA--TG--GSGRRK-----
>Lampropholis_coggeri@CT01131213.H1.1
-------------------------------------------------------------------------------------------------------------------------------------------------------------------------------------------------------------------------------------------N--Q----QXR--K-P----Y----Q---G------Y---A---S---K---A-----------R------M--G-----V----R--------R--G--R---T----G---------Q---------E---------IK----------E--A-AF----E---------P-A--I------E--K-------------AFKIHEMG--R--WFV-A-G--G--------AVVG---LGAL-CYYGLG---MSN-----E-----IGAIE-KAVI-W----PQ-YVKDRIHSTY-MYFAGSIGLTALSAVAVSRSP-ALMSMM---M-RGSWLAIG--A-SIA---AMIGA-GMLVRSIDY--E-HS------PGP-KHLAWM------LHAGIMGAVVAPL-TLL-GG-PLLIRAAWYTAGIVGGL------STVAMCAPSEKFLNMGAPLGVGFGLVFASSLGSMFFP--PTSVFGAGLYSVAVYGGLVLFSMFLLYDTQKII----KKAET---YP--L---Y------------------------------------------G-VQ--KF-DP---------INS-------------------------------------
>Latimeria_chalumnae@CT01131213.H1.1
------------------MLAAR---LV--T-L--R--S---L--PC---L--SL-------R----Q-----T--L--T-------------------Q-----A------S---P----A----L--------K-NS-T-----------L--------R---T---------------------------------------------------------------------N--Q----WLL--Q-S----N----Q---G------Y---A---T---K---T-----------R------Y--G-----F----R--------R--A--K---T----S---R-----E---------E---------IK----------E--A-AF----T---------P-A--A------E--T-------------AIKIDNMG--R--LIL-A-G--G--------GVVG---LGAL-CYYGLG---MSN-----E-----IGAIE-KAVV-W----PQ-YVKDRIRSTY-MYFAGSVSLTAVSAVLASRSP-MLMNLM---M-KNSLLAIG--A-TFA---VMIGA-GMLVRTIPY--E-QI-------GS-KHLAWM------LHAGVMGAVVAPL-TLL-GG-PLLIRAAWYTAGIVGGL------STVAMCAPSEKFLNMGGPLAVGLGLVIASSVGSVFLP--PTSAFGAGLYSVAVYGGLILFGMFLLFDTQKVV----KRAET---YP--V---Y------------------------------------------G-VQ--KY-DP---------INACLRIYMDTLNIFIRVASILA--SG---SGSRKK----
>Leucoraja_erinacea@toto89895.H1.1
------------------MLVAR---FA--C-L--K--N---L--PA---L--SL-------R----P-----V--L--T-------------------Q-----Q------S---P----A----W--------K-CH-N-----------I--------K---A---------------------------------------------------------------------R--Q----WLL--L-P----K----Q---N------Y---A---T---K---S-----------R------V--A-----V----R--------R--T--K---T----M---Q-----E---------K---------MK----------E--A-MF----S---------P-S--L------E--T-------------AAKFENTG--R--LFI-A-G--G--------AALG---LGAL-CYYGLG---MSN-----E-----IGAIE-KAVI-W----PQ-YVKERIHATY-MYFSGSVGLTALSALAISRSP-AIMNLM---T-RSSFLAIG--A-TFA---VMIGA-GMLVRSLPY--E-KG------LNA-KHFAWM------LHAGVMGAVVAPV-TLL-GG-PLLLRAVWYTAGIVGGL------STVAMCAPSEKFLNMGGPLAVGLGLVFASSIGSMFLP--PTSVLGAGLYSVAIYGGLVLFGMFLLYDTQKVI----KRAES---YP--V---Y------------------------------------------G-VQ--RF-DP---------INACMGIYMDTLNIFIRVATILS--NS---GGGRKK----
>Notophthalmus_viridescens@Nvir2756.H1.1
------------------MLLAR---VA--C-L--R--A---L--PS---Q--GX-------H----S-----A--L--T-------------------Q-----T------T---P----A----L--------R-NT-X-----------V--------K---N---------------------------------------------------------------------S--R----WLL--Q-P----N----Q---G------Y---A---T---K---T-----------R------M--G-----F----R--------R--V--K---S----X---R-----E---------E---------LK----------Q--A-AV----E---------P-S--M------E--T-------------AVKIHSMG--K--LIV-A-G--G--------ATIG---LGAL-CYYGLG---MSN-----E-----IGAXE-RAVI-W----PQ-YVKDRIHSTY-MYFAGSVGLTALSAVAVSRSP-VLMSLM---M-RGSWLAIG--A-TFA---AVIGA-GMLVRSISY--E-KS------SGA-KHLAWI------LHAGVMGAVVAPL-TLL-GG-PLLIRAAWYTAGIVGGL------STVAVCAPSEKFLNMGGPLGVGLGLVVASSIGSMFLP--PTSAFGAGMYSIAIYGGLVLFGMFLXXDTQKVI----KRAET---HP--M---Y------------------------------------------G-VE--KF-DP---------INSCLGIYMDTMNIFIRIALILS--GS--GXRKK------
>Pelodiscus_sinensis@toto42664.H1.1
------------------MLAAR---LV--C-L--R--T---L--PC---R--SL-------R----P-----A--F--S-------------------R-----V------F---P----T----L--------R-NS-S-----------I--------K---A---------------------------------------------------------------------N--Q----WTL--Q-P----N----Q---G------Y---A---S---K---A-----------K------M--G-----V----R--------R--G--R---T----D---------Q---------E---------IK----------K--A-AF----E---------P-A--M------E--T-------------AFKVDQMG--R--WIV-A-G--G--------AAVG---LGAL-CYYGMG---MSN-----E-----IGAIE-KAVI-W----PQ-YVKDRIRSTY-MYFAGSVGLTALSAVAVSRSP-ALMSLM---M-RGSWLAIG--A-TFA---AMIGA-GILVRSISY--E-GN------PGA-KHLAWM------LHA------------------------------------------------------------------------GSMFLP--PTSAFGAGLYSVAVYGGLILFGMFLLYDTQKVI----KRAET---HP--VSV-Y------------------------------------------G-VA--KY-DP---------INSCMGIYMDTLNIFIRVATMLG--IG--GSNRRK-----
>Phrynops_hilarii@CT01131213.H1.1
------------------MLAAR---LV--C-L--R--T---L--PC---Q--SL-------R----P-----A--V--T-------------------Q-----T------F---P----A----L--------R-NS-S-----------I--------K---A---------------------------------------------------------------------N--R----WLL--Q-P----N----Q---G------Y---A---S---R---A-----------K------M--G-----V----R--------R--G--K---I----G---------Q---------E---------IK----------E--A-AF----E---------P-A--M------E--T-------------AFKVDQMG--R--WIV-T-G--G--------AAVG---LGAL-CYYGLG---MSN-----E-----IGAIE-KAV------------------------------------------------M---M-RGSWLAIG--A-TFA---AMIGA-GLLVRSISY--E-GN------PGA-KHLAWM------LHAGVMGAVVAPL-TLL-GG-PLLIRAAWYTAGIVGGL------STVAMCAPSEKFLNMGGPLGVGLGLVLASSIGSMFLP--PTTAFGAGLYSVAVYGGLILFGMFLLYDTQKVI----KRAET---HP--VSV-Y------------------------------------------G-VT--KY-DP---------INSCLGIYMDTLNIFIRVATMLA--SG--GSSRR------
>Podarcis_sp.@Contig649.H1.1
------------------MLAAR---LV--C-L--R--A---L--PC-------L-------R----P-----A--H--L-------------------Q-----A------S---P----A----L--------R-NS-S-----------L--------K---T---------------------------------------------------------------------Q--H----WLL--Q-P----S----K---G------Y---A---S---K---A-----------R------F--G-----V----R--------K--G--R---T----G---------Q---------E---------IK----------E--A-AF----E---------P-S--M------E--K-------------VLKVDRMG--R--WIV-A-G--G--------AAIG---LGAV-CYYGLG---MSN-----E-----IGAIE-KAII-W----PQ-YVKDRIRSTY-MYFAGSVGLTALSAVLVSRSP-ALMGLM---M-RGSWLAIG--A-TFA---AMIGA-GMLVRSIDY--E-QS------PVP-KHLAWM------LHAGVMGAVVAPL-TLL-GG-PLLIRAAWYTAGIVGGL------STVAMCAPSEKFLNMGAPLGVGFGLVLASSLGSMFFP--PTTAFGAGLYSVAVYGGLILFSMFLLYDTQKVV----HRAET---QP--LYG-V------------------------------------------G-MQ--KY-DP---------INMCMGIYMDTLNIFIRVATMLA--TG--SGNRRK-----
>Pogona_vitticeps@CT01131213.H1.1
------------------MLAAR---VV--C-L--R--A---R--PC---R--AL-------R----S-----A--L--T-------------------Q-----A------S---P----V----L--------R-NS-T-----------L--------K---T---------------------------------------------------------------------E--Q----WLL--Q-P----Y----K---G------Y---A---T---R---A-----------R------I--G-----I----R--------R--G--K---T----G---------Q---------E---------LK----------E--A-AF----G---------P-A--M------E--T-------------AFKVDQMG--R--WVV-A-G--G--------AVVG---LGAL-CYYGLG---MSN-----E-----VGAIE-KAVI-W----PQ-YVKDRIRSTY-LYFGGSVGLTALSAVLVSRSP-ALMSMM---T-RGSWLAIG--A-TFA---AMIGA-GMLVRSIDY--E-QS------PVP-KHLAWM------LHAGVMGAVVAPL-TLL-GG-PLLIRAAWYTAGIVGGL------STVAMCAPSEKFLNMGAPLGIGFGFVLASSIGSMFLP--PTSALGAGLYSVAVYGGLVLFSLFLLYDTQKVI----KRAET---QP--LYG-L------------------------------------------G-IQ--KY-DP---------INSCMGIYMDTLNIFIRVATMLA--TG--GGGRRK-----
>Protopterus_annectens@CT01131213.H1.1
------------------MFAAR---V---C-L--R--N---L--PI---Q--CF-------R----P-----M--L--A-------------------P-----V------S---P----A----V--------R-NS-T-----------V--------K---T---------------------------------------------------------------------I--Q----WLQ--Q-P----K----Q---G------Y---A---S---K---V-----------R------F--G-----L----R--------R--A--K---S----AR--------E---------E---------MK----------E--A-AF----K---------P-A--M------E--T-------------AAKIDNLG--R--WII-A-G--G--------AAVG---IGAL-CYYGLG---MSS-----E-----IGAIE-KSVV-W----PQ-YVKDRIRSTY-MYFAGSIGLTAMSAVAVSRSP-VLMNLM---M-KNSFLAIG--A-TFA---AMIGA-GMLVRTIPY--E-QS------PGS-KHLAWM------LHAGVMGAVVAPL-TLL-GG-PLLIRAAWYTAGIVGGL------STVAMCAPSEKFLNMGAPLGVGLGLVLASSIGSMFLP--PTSAFGAGLYSIAIYGGLVLFGMFLLYDTQKVI----KRAET---YP--V---Y------------------------------------------G-VQ--KY-DP---------INACLGIYTDTLNIFIRVAIMLA--NS---GGSRKK----
>Ptychodera_flava@Pfla60438.H1.1
------------------MMAAR---LI--Q-I--P--V---R--SL---V--YI-------P----T-----K---------RIQ-P-----------T-----Q------T---------K---C--------C-LI-N-----------V--------M--------------------------------------------------------------------------------------------------K---T------Q---N---Y---A---S-----------Q------S--R---L-A----A--------R--R--A---A----K---A-----K---------S---------LK----------E--A-AR----E---------P-A--S------G--T-------------AI---VMG--R--GIV-A-G--A--------SAIG---IGAL-CYYGLG---MSN-----E-----VGALE-KSAI-W----PQ-YVRDRIKSTY-LSFGAGLGMTALSAVAIARNP-ALLTRL---M-PKSWVGML--A-SFG---VVIGS-GMLCMSVPY--T-EG------FGS-KHIAWL------LHSSVIGAILAPM-TFL-GG-PLLIKAAWYTAGVVGGL------STLAACAPSDKFLYMGGPLAMGLGAVIVASLGGMFFP--PTTALGSGLYAISVYGGVVLFGAFLLYDTQHIV----RKAER---YP--M---L------------------------------------------A-DR--PF-DP---------INAAMGIYMDTINIFIRI----------------------
>Python_regius@CT01131213.H1.1
------------------MLVAR---LV--C-L--R--A---L--PC---R--SL-------R----S-----A--V--T-------------------Q-----I------S---P----A----L--------R-NP-S-----------L--------K---T---------------------------------------------------------------------K--Q----WLM--Q-P----Y----Q---G------Y---A---S---R---V-----------R------T--G-----I----R--------R--G--K---T----G---------Q---------E---------VK----------E--A-AF----E---------P-S--M------E--T-------------AFKIDQAG--R--WIV-A-G--G--------AAVG---LGAL-CYYGLG---MSN-----E-----IGALE-KAVI-W----PQ-YVKDRIRSTY-MYFAGSVGLTALSAVLVSRSP-ALMGLM---M-KGSWLAIG--A-TFA---AMIGA-GMLVRSIDY--E-HS------PVP-KHVAWM------LHAGVMGAVVAPL-TLL-GG-PLLLRAAWYTAGIVGGL------SAVAMCAPSETFLNMGAPLGLGLGLVIVSSVGSMFLP--PTSMLGAGMYSVAIYGGLVLFSLFLLHDTQAII----KRAET---QP--LLSGL------------------------------------------G-MQ--KF-DP---------INACMGIYVDTLNIFIRVATMLA--GG--GGRKK------
>Rana_chensinensis@Rche10058.H1.1
------------------MLAAR---LA--C-L--R--G---L--PT---L--V--------R----P-----S--L--T-------------------Q-----A------S---P----A----L--------R-SS-P-----------L--------K---T---------------------------------------------------------------------S--Q----WLI--Q-P----N----Q---G------Y---A---T---K---A-----------R------F--G-----L----R--------G-----K---S----A---R-----Q---------E---------IK----------E--A-AF----E---------P-S--M------K--T-------------AARIDATG--K--LIV-A-G--G--------AAVG---LGAL-CYYGLG---MSN-----E-----VGAIE-RAVI-W----PQ-YVKDRIRSTY-MYFAGSIGLTALSAVAVSRTP-ALMNLM---M-RGSWLAIG--A-TFA---AMIGA-GMLVRSISY--D-QS------PGA-KHLAWM------LHAGVMGAVVAPL-TLL-GG-PLLIRAAWYTAGIVGGL------STVAMCAPSEKFLNMGGPLGIGLGFVLASSIGSAFLP--PTSLFGAGLYSVAVYGGLVLFGLFLLYDTQKVV----KRAEG---TP--M---Y------------------------------------------G-MV--KY-DP---------INSCMGIYMDTLNIFIRVAMILS--GG--GSRRK------
>Scyliorhinus_canicula@toto96069.H1.1
------------------MLVAR---VT--C-L--R--N---L--PA---L--SL-------R----P-----V--L--T-------------------Q-----G------S---P----A----W--------R-SC-N-----------L--------K---T---------------------------------------------------------------------T--Q----WLL--Q-P----K----Q---N------Y---A---S---K---T-----------R------I--G-----V----R--------R--A--K---T----M---R-----E---------K---------MQ----------E--T-VM----G---------P-S--L------E--T-------------AAKIETTG--R--LFV-A-G--G--------AAVG---LGAL-CYYGLG---MSS-----E-----IGAIE-KAVI-W----PE-YVKERIRSTY-MYFSGSIGLTALSAAAISRSP-AIMNLM---M-KNSLLAIG--V-TFA---AMIGA-GILVRSIPY--E-EG------INA-KHLAWM------LHAGVMGAVVAPL-TLL-GG-PILMRAAWYTVGIVGGL------STVAMCAPSEKFLNMGGPLAIGLGLVFASSVGSMFLP--PTSVFGAGLYSVAIYGGLVLFGMFLLYDSQTVI----KRAEN---YP--V---Y------------------------------------------G-VR--KF-DP---------INACMGIYMDTLNIFIRVAAILS--NN---NPTRRK----
>Sphenodon_punctatus@toto17262.H1.1
------------------MLVAR---LV--C-L--R--A---L--PC---H--SL-------R----P-----A--L--T-------------------Q-----A------S---P----A----L--------R-NS-S-----------I--------K---A---------------------------------------------------------------------N--R----WLM--Q-P----N----Q---G------Y---S---T---K---A-----------R------M--G-----I----R--------R--G--K---T----G---------Q---------E---------IK----------A--A-AS----E---------P-S--M------Q--T-------------AFKVDQMG--R--WIV-A-G--G--------AAIG---LGAL-CYYGMG---MSN-----E-----IGAIE-KSMI-W----PQ-YVKDRIRSTY-MYFAGSVGLTALSAVAVSRSP-ALMSLM---T-RGSWLAMG--A-TFA---AMIAA-GMLVRAISY--E-EN------PGG-KHLAWM------LHAGVMGAVVAPL-TLL-GG-PLLIRAAWYTAGIVGGL------STVAICAPSEKFLNMGAPLGVGFGLVLASSIGSMFLP--PTSAFGAGLYSVAIYGGLILFGMFLLYDTQKVI----KRAET---QP--L---Y------------------------------------------G-VA--KY-DP---------INSCMGIYMDTLNIFIRVAIMLA--TG--GSGKK------
>Trachemys_scripta@toto21439.H1.1
------------------------------------------L--PR---Q--SL-------H----P-----A--L--T-------------------Q-----T------F---P----A----L--------R-NS-S-----------I--------K---A---------------------------------------------------------------------N--R----WIL--Q-P----N----R---G------Y---A---S---K---A-----------K------M--G-----V----R--------R--G--R---T----G---------K---------E---------IK----------E--A-AF----E---------P-A----------------------------------------------------------------LGAL-CYYGMG---MSN-----E-----IGAIE-KAVI-W----PQ-YVKDRIRSTY-MYFAGSVGLTALSAVAVSRSP-ALMSLM---M-RGSWLAIG--A-SFA---AMIGA-GMLVRSI----E-GN------PGA-KHLAWM------LHAGVMGAVVAPF-TLL-GG-PLLIRAAWYTAGIVGGL------STVAMCAPSEKFLNMGGPLGVGL------------------------------------------------------------------SI-Y------------------------------------------G-VA--KY-DP---------INSCLGIYLDTLNIFIRVATMLA--TG--GSSRKK-----
